# Supplementary material for: ATP-Mediated Compositional Change in Peripheral Myelin Membranes: A Comparative Raman Spectroscopy and Time-Of-Flight Secondary Ion Mass Spectrometry Study
Source: PLoS One. 2015 Nov 6;10(11):e0142084. doi: 10.1371/journal.pone.0142084 (PMC4636249; doi:10.1371/journal.pone.0142084)
Supplement: S1 Dataset — (ZIP) [file pone.0142084.s001.zip]

Archive with 92 entries (90 files):
- S1_dataset/
- S1_dataset/Raman_spectra/
- S1_dataset/Raman_spectra/10_0_0.txt
- S1_dataset/Raman_spectra/10_0_90.txt
- S1_dataset/Raman_spectra/10_90_0.txt
- S1_dataset/Raman_spectra/10_90_90.txt
- S1_dataset/Raman_spectra/11_0_0.txt
- S1_dataset/Raman_spectra/11_0_90.txt
- S1_dataset/Raman_spectra/11_90_0.txt
- S1_dataset/Raman_spectra/11_90_90.txt
- S1_dataset/Raman_spectra/12_0_0.txt
- S1_dataset/Raman_spectra/12_0_90.txt
- S1_dataset/Raman_spectra/12_90_0.txt
- S1_dataset/Raman_spectra/12_90_90.txt
- S1_dataset/Raman_spectra/13_0_0.txt
- S1_dataset/Raman_spectra/13_0_90.txt
- S1_dataset/Raman_spectra/13_90_0.txt
- S1_dataset/Raman_spectra/13_90_90.txt
- S1_dataset/Raman_spectra/14_0_0.txt
- S1_dataset/Raman_spectra/14_0_90.txt
- S1_dataset/Raman_spectra/14_90_0.txt
- S1_dataset/Raman_spectra/14_90_90.txt
- S1_dataset/Raman_spectra/15_0_0.txt
- S1_dataset/Raman_spectra/15_0_90.txt
- S1_dataset/Raman_spectra/15_90_0.txt
- S1_dataset/Raman_spectra/15_90_90.txt
- S1_dataset/Raman_spectra/16_0_0.txt
- S1_dataset/Raman_spectra/16_0_90.txt
- S1_dataset/Raman_spectra/16_90_0.txt
- S1_dataset/Raman_spectra/16_90_90.txt
- S1_dataset/Raman_spectra/17_0_0.txt
- S1_dataset/Raman_spectra/17_0_90.txt
- S1_dataset/Raman_spectra/17_90_0.txt
- S1_dataset/Raman_spectra/17_90_90.txt
- S1_dataset/Raman_spectra/18_0_0.txt
- S1_dataset/Raman_spectra/18_0_90.txt
- S1_dataset/Raman_spectra/18_90_0.txt
- S1_dataset/Raman_spectra/18_90_90.txt
- S1_dataset/Raman_spectra/19_0_0.txt
- S1_dataset/Raman_spectra/19_0_90.txt
- S1_dataset/Raman_spectra/19_90_0.txt
- S1_dataset/Raman_spectra/19_90_90.txt
- S1_dataset/Raman_spectra/1_0_0.txt
- S1_dataset/Raman_spectra/1_0_90.txt
- S1_dataset/Raman_spectra/1_90_0.txt
- S1_dataset/Raman_spectra/1_90_90.txt
- S1_dataset/Raman_spectra/20_0_0.txt
- S1_dataset/Raman_spectra/20_0_90.txt
- S1_dataset/Raman_spectra/20_90_0.txt
- S1_dataset/Raman_spectra/20_90_90.txt
- S1_dataset/Raman_spectra/21_0_0.txt
- S1_dataset/Raman_spectra/21_0_90.txt
- S1_dataset/Raman_spectra/21_90_0.txt
- S1_dataset/Raman_spectra/21_90_90.txt
- S1_dataset/Raman_spectra/22_0_0.txt
- S1_dataset/Raman_spectra/22_0_90.txt
- S1_dataset/Raman_spectra/22_90_0.txt
- S1_dataset/Raman_spectra/22_90_90.txt
- S1_dataset/Raman_spectra/2_0_0.txt
- S1_dataset/Raman_spectra/2_0_90.txt
- S1_dataset/Raman_spectra/2_90_0.txt
- S1_dataset/Raman_spectra/2_90_90.txt
- S1_dataset/Raman_spectra/3_0_0.txt
- S1_dataset/Raman_spectra/3_0_90.txt
- S1_dataset/Raman_spectra/3_90_0.txt
- S1_dataset/Raman_spectra/3_90_90.txt
- S1_dataset/Raman_spectra/4_0_0.txt
- S1_dataset/Raman_spectra/4_0_90.txt
- S1_dataset/Raman_spectra/4_90_0.txt
- S1_dataset/Raman_spectra/4_90_90.txt
- S1_dataset/Raman_spectra/5_0_0.txt
- S1_dataset/Raman_spectra/5_0_90.txt
- S1_dataset/Raman_spectra/5_90_0.txt
- S1_dataset/Raman_spectra/5_90_90.txt
- S1_dataset/Raman_spectra/6_0_0.txt
- S1_dataset/Raman_spectra/6_0_90.txt
- S1_dataset/Raman_spectra/6_90_0.txt
- S1_dataset/Raman_spectra/6_90_90.txt
- S1_dataset/Raman_spectra/7_0_0.txt
- S1_dataset/Raman_spectra/7_0_90.txt
- S1_dataset/Raman_spectra/7_90_0.txt
- S1_dataset/Raman_spectra/7_90_90.txt
- S1_dataset/Raman_spectra/8_0_0.txt
- S1_dataset/Raman_spectra/8_0_90.txt
- S1_dataset/Raman_spectra/8_90_0.txt
- S1_dataset/Raman_spectra/8_90_90.txt
- S1_dataset/Raman_spectra/9_0_0.txt
- S1_dataset/Raman_spectra/9_0_90.txt
- S1_dataset/Raman_spectra/9_90_0.txt
- S1_dataset/Raman_spectra/9_90_90.txt
- S1_dataset/Raman_spectra/description.txt
- S1_dataset/description.txt~
