# Supplementary material for: ATP-Mediated Compositional Change in Peripheral Myelin Membranes: A Comparative Raman Spectroscopy and Time-Of-Flight Secondary Ion Mass Spectrometry Study
Source: PLoS One. 2015 Nov 6;10(11):e0142084. doi: 10.1371/journal.pone.0142084 (PMC4636249; doi:10.1371/journal.pone.0142084)
Supplement: S1 Dataset — (ZIP) [file pone.0142084.s001.zip › S1_dataset/Raman_spectra/10_0_0.txt]

-178.9940361005	0
-174.033225536559	0
-169.075137799502	0
-164.119770772183	0
-159.167122339652	0
-154.217190389145	0
-149.26997281008	0
-144.325467494082	0
-139.38367233493	0
-134.444585228596	0
-129.508204073225	0
-124.574526769137	0
-119.643551218823	0
-114.715275326934	0
-109.789697000297	0
-104.866814147889	0
-99.9466246808543	0
-95.0291265124944	0
-90.114317558252	0
-85.2021957357436	0
-80.2927589647076	0
-75.3860051670387	0
-70.4819322667847	0
-65.5805381901157	0
-60.6818208653497	0
-55.7857782229291	0
-50.8924081954391	0
-46.0017087175838	0
-41.1136777262045	0
-36.2283131602561	0
-31.3456129608128	0
-26.4655750710695	0
-21.5881974363389	0
-16.7134780040407	0
-11.8414147237152	0
-6.97200554699234	0
-2.10524842762101	0
2.75885867856151	0
7.62031781360827	0
12.4791310174774	0
17.3353003280427	0
22.1888277810764	0
27.0397154102718	0
31.8879652472339	0
36.7335793214821	0
41.5765596604568	0
46.4169082895224	0
51.2546272319731	0
56.0897185090207	0
60.9221841398242	0
65.7520261414571	0
70.5792465289418	0
75.4038473152361	0
80.2258305112362	0
85.045198125787	0
89.8619521656727	0
94.6760946356395	0
99.4876275383746	0
104.296552874516	0
109.10287264268	0
113.906588839415	0
118.707703459252	0
123.506218494676	0
128.30213593615	0
133.095457772096	0
137.886185988912	0
142.674322570981	0
147.459869500641	0
152.242828758238	0
157.023202322084	0
161.800992168479	0
166.576200271718	0
171.348828604071	0
176.118879135827	0
180.886353835245	0
185.651254668599	0
190.413583600155	0
195.173342592186	0
199.93053360497	0
204.685158596798	0
209.437219523967	0
214.186718340788	0
218.933656999589	0
223.678037450723	0
228.419861642551	0
233.159131521468	0
237.895849031897	0
242.630016116271	0
247.361634715084	0
252.090706766841	0
256.817234208093	0
261.541218973424	0
266.262662995465	0
270.981568204883	0
275.697936530397	0
280.411769898781	0
285.123070234849	0
289.831839461471	0
294.538079499574	0
299.241792268144	0
303.942979684232	0
308.641643662944	0
313.33778611746	0
318.031408959018	0
322.722514096945	0
327.411103438622	0
332.09717888951	0
336.780742353159	0
341.461795731189	0
346.140340923302	0
350.816379827291	0
355.489914339041	0
360.160946352512	0
364.829477759773	0
369.495510450977	0
374.159046314375	0
378.820087236329	0
383.478635101283	0
388.134691791809	0
392.788259188568	0
397.43933917034	0
402.08793361401	0
406.734044394583	0
411.377673385178	0
416.018822457033	0
420.657493479502	0
425.293688320078	0
429.927408844357	0
434.558656916086	0
439.187434397127	0
443.813743147482	0
448.437585025286	0
453.058961886811	0
457.677875586478	0
462.294327976831	0
466.908320908578	0
471.519856230564	0
476.128935789788	0
480.73556143139	0
485.339734998681	0
489.941458333116	0
494.540733274312	0
499.137561660047	0
503.731945326265	0
508.323886107065	0
512.91338583473	0
517.500446339696	0
522.085069450583	0
526.667256994186	0
531.247010795468	0
535.824332677577	0
540.399224461841	0
544.97168796778	0
549.541725013083	0
554.109337413638	0
558.674526983528	0
563.237295535019	0
567.797644878573	0
572.355576822864	0
576.911093174738	0
581.464195739273	0
586.014886319722	0
590.563166717575	0
595.109038732503	0
599.652504162402	0
604.193564803382	0
608.73222244976	0
613.268478894073	0
617.802335927087	0
622.333795337774	0
626.86285891334	0
631.389528439219	0
635.913805699064	0
640.435692474771	0
644.95519054646	0
649.472301692485	0
653.987027689444	0
658.499370312169	0
663.009331333737	0
667.51691252547	0
672.022115656927	0
676.524942495927	0
681.025394808529	0
685.523474359052	0
690.019182910066	0
694.512522222403	0
699.003494055146	-12.4072265625
703.49210016564	-9.1396484375
707.978342309501	4.943359375
712.4622222406	-7.3662109375
716.943741711089	6.22265625
721.422902471377	4.2646484375
725.899706270147	8.8505859375
730.374154854362	-27.7724609375
734.846249969256	34.470703125
739.315993358349	-13.173828125
743.783386763427	6.55859375
748.248431924569	10.9423828125
752.711130580137	6.296875
757.171484466779	-29.052734375
761.629495319434	-4.1826171875
766.085164871334	11.87109375
770.538494853989	-15.7939453125
774.989486997221	2.2646484375
779.438143029149	22.4248046875
783.884464676174	-11.857421875
788.328453663017	17.4833984375
792.770111712697	-23.5078125
797.209440546538	4.615234375
801.646441884169	-13.323486328125
806.08111744353	20.656982421875
810.513468940876	-13.9560546875
814.943498090771	7.5557861328125
819.371206606105	-0.5716552734375
823.796596198072	18.36376953125
828.2196685762	4.2991943359375
832.640425448326	47.2327880859375
837.05886852062	-17.83642578125
841.474999497579	26.0943603515625
845.888820082023	37.025146484375
850.300331975104	46.9559326171875
854.709536876313	60.8702392578125
859.116436483463	48.5035400390625
863.521032492721	52.136962890625
867.923326598572	83.770263671875
872.32332049386	69.4036865234375
876.721015869761	86.0369873046875
881.116414415797	90.67041015625
885.509517819844	149.038696289063
889.900327768115	99.2335205078125
894.288845945188	25.4283447265625
898.675074033979	52.6231689453125
903.059013715769	55.8179931640625
907.440666670193	9.0128173828125
911.820034575246	18.2069091796875
916.197119107279	-2.630126953125
920.571921941015	-44.46728515625
924.944444749532	50.695556640625
929.314689204282	6.8583984375
933.682656975088	30.021240234375
938.048349730129	32.1842041015625
942.411769135974	16.4395751953125
946.772916857561	-1.833251953125
951.131794558198	65.8939208984375
955.488403899583	96.6209716796875
959.842746541793	188.34814453125
964.194824143277	162.075317382813
968.544638360882	235.802490234375
972.89219084983	160.529541015625
977.237483263745	145.405395507813
981.580517254633	91.6383056640625
985.921294472888	41.871337890625
990.259816567313	71.104248046875
994.596085185094	112.337280273438
998.930101971824	217.570190429688
1003.26186857149	431.80322265625
1007.59138662648	609.0361328125
1011.91865777761	774.269165039063
1016.24368366406	757.657348632813
1020.56646592346	581.053466796875
1024.88700619182	434.449584960938
1029.20530610358	202.845581054688
1033.52136729159	157.24169921875
1037.8351913871	85.6378173828125
1042.14678001981	45.0338134765625
1046.45613481781	59.4019775390625
1050.76325740763	19.7696533203125
1055.06814941421	-10.8626708984375
1059.37081246092	2.5050048828125
1063.67124816957	-15.8336181640625
1067.96945816039	8.0355224609375
1072.26544405203	16.6976318359375
1076.55920746159	-6.88720703125
1080.8507500046	-0.7469482421875
1085.14007329502	15.314208984375
1089.42717894526	-34.6861572265625
1093.71206856617	17.3134765625
1097.99474376703	7.6551513671875
1102.27520615557	25.92626953125
1106.55345733798	27.1973876953125
1110.82949891888	8.4686279296875
1115.10333250134	76.73974609375
1119.37495968691	75.989501953125
1123.64438207555	107.868408203125
1127.91160126572	110.747314453125
1132.17661885431	234.626220703125
1136.43943643666	297.505126953125
1140.70005560662	400.384033203125
1144.95847795644	504.262939453125
1149.21470507689	688.141845703125
1153.46873855716	1074.02075195313
1157.72057998495	1733.89965820313
1161.97023094641	2331.77856445313
1166.21769302616	2399.51708984375
1170.4629678073	2020.23718261719
1174.70605687141	1384.95727539063
1178.94696179853	779.677490234375
1183.18568416722	460.397583007813
1187.42222555447	402.117797851563
1191.65658753578	280.837890625
1195.88877168515	308.557983398438
1200.11877957505	361.278198242188
1204.34661277642	324.998291015625
1208.57227285872	257.718505859375
1212.79576138991	211.438598632813
1217.01707993641	200.158813476563
1221.23623006315	168.902954101563
1225.45321333358	103.65380859375
1229.66803130962	139.404663085938
1233.88068555171	61.155517578125
1238.09117761878	32.9063720703125
1242.29950906827	-12.3428955078125
1246.50568145615	-22.592041015625
1250.70969633685	-26.8411865234375
1254.91155526336	11.90966796875
1259.11125978715	7.660400390625
1263.30881145822	31.4112548828125
1267.50421182508	80.162109375
1271.69746243476	103.052001953125
1275.88856483281	173.130737304688
1280.07752056329	133.209594726563
1284.26433116881	120.288330078125
1288.44899819048	126.3671875
1292.63152316794	123.445922851563
1296.81190763937	138.524780273438
1300.99015314147	142.603637695313
1305.16626120947	49.682373046875
1309.34023337715	62.5006103515625
1313.5120711768	69.4639892578125
1317.68177613928	44.4273681640625
1321.84934979395	19.390625
1326.01479366875	31.7359619140625
1330.17810929013	-21.0513916015625
1334.3392981831	7.9451904296875
1338.49836187122	-14.8973388671875
1342.65530187657	-6.1806640625
1346.81011971983	14.57421875
1350.96281692018	-7.427734375
1355.11339499538	1.3779296875
1359.26185546175	11.3740234375
1363.40819983413	-33.8857421875
1367.55242962597	2.0849609375
1371.69454634923	80.4814453125
1375.83455151447	-2.1982421875
1379.97244663079	-39.2099609375
1384.10823320587	-18.5517578125
1388.24191274593	-30.365234375
1392.3734867558	34.8564453125
1396.50295673884	-4.8232421875
1400.63032419701	13.5570068359375
1404.75559063083	23.1956787109375
1408.87875753938	-29.4854736328125
1412.99982642036	-24.8155517578125
1417.11879877001	-29.145751953125
1421.23567608315	0.8404541015625
1425.35045985322	-34.6241455078125
1429.4631515722	-45.0887451171875
1433.57375273068	80.4466552734375
1437.68226481782	129.982055664063
1441.78868932139	142.517456054688
1445.89302772774	184.052856445313
1449.9952815218	206.025512695313
1454.0954521871	279.560546875
1458.19354120579	235.095581054688
1462.28955005859	267.630615234375
1466.38348022481	231.165649414063
1470.47533318239	226.700805664063
1474.56511040785	214.23583984375
1478.65281337632	204.770874023438
1482.73844356155	184.305908203125
1486.82200243586	230.840942382813
1490.90349147021	251.3759765625
1494.98291213417	229.805419921875
1499.06026589591	336.045166015625
1503.13555422221	520.285034179688
1507.20877857848	710.524780273438
1511.27994042873	1045.76452636719
1515.3490412356	1493.00439453125
1519.41608246035	1939.244140625
1523.48106556286	2151.48388671875
1527.54399200162	2103.7236328125
1531.60486323377	1914.96350097656
1535.66368071506	1486.20324707031
1539.72044589986	1045.44299316406
1543.7751602412	659.682861328125
1547.8278251907	393.922607421875
1551.87844219866	245.265747070313
1555.92701271397	170.678955078125
1559.97353818419	164.092163085938
1564.01802005549	120.505493164063
1568.06045977271	115.918701171875
1572.1008587793	118.33203125
1576.13921851737	99.7452392578125
1580.17554042768	91.158447265625
1584.20982594961	90.57177734375
1588.24207652123	98.9849853515625
1592.27229357921	74.398193359375
1596.3004785589	79.8115234375
1600.3266328943	71.2247314453125
1604.35075801806	56.1046142578125
1608.37285536149	40.212158203125
1612.39292635454	28.31982421875
1616.41097242584	45.427490234375
1620.42699500266	18.53515625
1624.44099551096	18.642822265625
1628.45297537533	-0.24951171875
1632.46293601905	16.858154296875
1636.47087886406	17.9658203125
1640.47680533095	26.073486328125
1644.480716839	39.00146484375
1648.48261480617	27.3741455078125
1652.48250064906	38.746826171875
1656.48037578297	73.1195068359375
1660.47624162187	118.492065429688
1664.47009957839	124.86474609375
1668.46195106388	132.237426757813
1672.45179748832	137.557983398438
1676.43964026041	94.63037109375
1680.42548078752	87.7027587890625
1684.40932047569	63.7752685546875
1688.39116072969	8.84765625
1692.37100295292	9.75390625
1696.34884854752	60.124755859375
1700.32469891428	-29.50439453125
1704.29855545272	41.3631591796875
1708.27041956104	-16.3759765625
1712.24029263612	-9.0032958984375
1716.20817607355	-20.7177734375
1720.17407126762	17.615234375
1724.13797961133	18.806640625
1728.09990249636	-23.154296875
1732.05984131311	1.75
1736.01779745068	8.3291015625
1739.97377229687	-18.1171875
1743.9277672382	36.07421875
1747.87978365989	-21.8466796875
1751.82982294587	-12.873046875
1755.77788647878	3.1064453125
1759.72397564	-4.0439453125
1763.6680918096	14.1064453125
1767.61023636636	19.7021484375
1771.55041068779	-9.5703125
1775.48861615014	-10.088623046875
1779.42485412835	-20.553955078125
1783.35912599609	-0.640380859375
1787.29143312576	27.0025634765625
1791.22177688849	8.1319580078125
1795.15015865414	19.261474609375
1799.07657979127	1.1046142578125
1803.00104166721	-5.93798828125
1806.923545648	20.0194091796875
1810.84409309841	22.5611572265625
1814.76268538195	49.74462890625
1818.67932386087	110.92822265625
1822.59400989615	-31.8883056640625
1826.50674484752	-6.328857421875
1830.41753007345	-13.4273681640625
1834.32636693114	-34.52587890625
1838.23325677653	1.404052734375
1842.13820096433	12.759521484375
1846.04120084797	-11.8848876953125
1849.94225777965	17.44580078125
1853.84137311029	-17.3544921875
1857.7385481896	2.0428466796875
1861.63378436601	-0.884765625
1865.52708298671	18.548828125
1869.41844539766	-12.8798828125
1873.30787294356	-1.6513671875
1877.19536696788	-24.2744140625
1881.08092881284	37.7041015625
1884.96455981942	-17.7197265625
1888.84626132737	-2.556640625
1892.7260346752	3.48828125
1896.6038812002	1.9794921875
1900.47980223839	8.75
1904.35379912459	-10.732421875
1908.22587319237	0.404296875
1912.0960257741	1.0458984375
1915.96425820088	6.8740234375
1919.83057180263	-6.806640625
1923.694967908	-3.142578125
1927.55744784445	18.6376953125
1931.4180129382	-23.8896484375
1935.27666451426	5.01171875
1939.13340389641	18.673828125
1942.98823240721	-27.6591796875
1946.84115136803	19.703125
1950.692162099	-10.27734375
1954.54126591903	1.1103515625
1958.38846414584	13.40234375
1962.23375809594	-10.9169921875
1966.0771490846	-9.576171875
1969.91863842591	20.83203125
1973.75822743275	-9.0166015625
1977.59591741678	4.96484375
1981.43170968848	-26.7841796875
1985.26560555709	27.07421875
1989.09760633069	-8.6767578125
1992.92771331615	6.0703125
1996.75592781911	-15.4130859375
2000.58225114405	-10.0263671875
2004.40668459424	-7.9267578125
2008.22922947176	16.2119140625
2012.04988707749	42.5390625
2015.86865871112	-37.236328125
2019.68554567116	7.65234375
2023.50054925491	-6.9794921875
2027.31367075851	27.8671875
2031.1249114769	-20.8271484375
2034.93427270382	-12.2802734375
2038.74175573186	6.5478515625
2042.54736185239	9.5087890625
2046.35109235564	-9.9140625
2050.15294853063	15.587890625
2053.95293166521	3.6104736328125
2057.75104304606	-9.1270751953125
2061.54728395867	-16.8388671875
2065.34165568738	3.1658935546875
2069.13415951534	-11.8292236328125
2072.92479672452	20.493896484375
2076.71356859575	-28.223388671875
2080.50047640866	-4.9405517578125
2084.28552144174	-35.6578369140625
2088.06870497229	5.625
2091.85002827646	-39.4483642578125
2095.62949262923	3.2786865234375
2099.40709930443	27.005615234375
2103.18284957471	0.7325439453125
2106.95674471158	61.4595947265625
2110.72878598537	20.1865234375
2114.49897466528	33.9134521484375
2118.26731201934	47.6405029296875
2122.03379931443	53.3592529296875
2125.79843781626	15.9306640625
2129.56122878942	-3.4979248046875
2133.32217349733	54.073486328125
2137.08127320226	1.6448974609375
2140.83852916534	76.21630859375
2144.59394264655	64.7877197265625
2148.34751490473	112.359130859375
2152.09924719757	111.930541992188
2155.84914078163	105.501953125
2159.5971969123	115.073364257813
2163.34341684387	106.718627929688
2167.08780182947	120.3681640625
2170.83035312109	110.017578125
2174.57107196959	83.6669921875
2178.30995962469	72.31640625
2182.04701733499	37.9658203125
2185.78224634795	21.615234375
2189.5156479099	48.2646484375
2193.24722326604	1.0941162109375
2196.97697366044	-16.75537109375
2200.70490033604	-18.604736328125
2204.43100453467	-19.4542236328125
2208.15528749703	11.6962890625
2211.87775046268	-9.153076171875
2215.59839467008	28.278076171875
2219.31722135656	6.7244873046875
2223.03423175833	-12.82470703125
2226.74942711049	7.0416259765625
2230.46280864701	-8.092041015625
2234.17437760077	-27.2987060546875
2237.8841352035	-4.514892578125
2241.59208268584	-26.73095703125
2245.29822127732	13.0528564453125
2249.00255220635	-4.1632080078125
2252.70507670024	40.62060546875
2256.40579598519	-23.160400390625
2260.10471128628	44.92822265625
2263.80182382751	18.0169677734375
2267.49713483175	17.1055908203125
2271.19064552079	27.1942138671875
2274.8823571153	51.2828369140625
2278.57227083486	16.37158203125
2282.26038789795	60.460205078125
2285.94670952195	80.38916015625
2289.63123692314	62.106201171875
2293.31397131672	122.823120117188
2296.99491391679	140.540161132813
2300.67406593633	139.257202148438
2304.35142858727	127.974243164063
2308.02700308043	140.691284179688
2311.70079062553	166.408325195313
2315.37279243123	152.125244140625
2319.04300970507	157.84228515625
2322.71144365353	94.4615478515625
2326.378095482	40.007080078125
2330.04296639478	87.5526123046875
2333.7060575951	65.09814453125
2337.3673702851	46.6436767578125
2341.02690566583	32.1893310546875
2344.68466493729	-0.26513671875
2348.34064929839	18.2803955078125
2351.99485994695	19.849609375
2355.64729807974	55.5211181640625
2359.29796489244	20.1927490234375
2362.94686157966	14.8643798828125
2366.59398933494	12.535888671875
2370.23934935076	-1.79248046875
2373.88294281852	7.714599609375
2377.52477092855	9.2486572265625
2381.16483487014	-3.4559326171875
2384.80313583148	4.08349609375
2388.4396749997	-0.3759765625
2392.07445356091	-4.1865234375
2395.70747270011	-14.529296875
2399.33873360126	11.7587890625
2402.96823744726	3.943359375
2406.59598541994	17.30078125
2410.22197870011	-4.6982421875
2413.84621846749	-28.9638671875
2417.46870590075	19.2216796875
2421.08944217751	-9.603515625
2424.70842847435	-4.4287109375
2428.32566596678	5.8525390625
2431.94115582928	-22.10546875
2435.55489923527	35.13671875
2439.16689735713	-11.8037109375
2442.77715136619	18.8193359375
2446.38566243272	-17.65234375
2449.99243172597	-23.46484375
2453.59746041414	20.52734375
2457.20074966439	22.0078125
2460.80230064283	-22.2724609375
2464.40211451455	-3.05859375
2468.00019244358	-5.6104736328125
2471.59653559293	22.4722900390625
2475.19114512457	-0.7230224609375
2478.78402219943	-14.494384765625
2482.37516797741	4.214111328125
2485.96458361738	21.9227294921875
2489.55227027719	-0.4112548828125
2493.13822911363	16.1273193359375
2496.7224612825	3.6658935546875
2500.30496793853	22.204345703125
2503.88575023547	33.742919921875
2507.464809326	47.318115234375
2511.04214636182	54.8944091796875
2514.61776249357	62.4708251953125
2518.19165887088	95.047119140625
2521.76383664237	80.637939453125
2525.33429695564	63.6776123046875
2528.90304095725	34.71728515625
2532.47006979276	5.757080078125
2536.03538460672	6.7967529296875
2539.59898654265	31.4827880859375
2543.16087674307	6.38427734375
2546.72105634947	18.2857666015625
2550.27952650235	-6.3492431640625
2553.83628834118	-8.1768798828125
2557.39134300444	0.7132568359375
2560.94469162957	-15.640625
2564.49633535304	34.6630859375
2568.0462753103	-31.8095703125
2571.59451263579	21.19140625
2575.14104846294	3.02734375
2578.6858839242	-20.6455078125
2582.229020151	11.658203125
2585.77045827378	-13.693359375
2589.31019942197	6.0791015625
2592.84824472401	-6.7540283203125
2596.38459530734	22.2655029296875
2599.91925229841	6.5177001953125
2603.45221682266	-36.6591796875
2606.98349000456	14.0479736328125
2610.51307296756	23.4908447265625
2614.04096683414	-0.0662841796875
2617.56717272579	-10.623291015625
2621.09169176298	23.819580078125
2624.61452506523	24.87939453125
2628.13567375106	13.752197265625
2631.655138938	15.6251220703125
2635.17292174258	44.4979248046875
2638.68902328039	66.3707275390625
2642.20344466598	62.24365234375
2645.71618701297	86.116455078125
2649.22725143397	125.924194335938
2652.73663904062	139.58984375
2656.24435094357	95.2554931640625
2659.75038825251	189.921264648438
2663.25475207615	173.5869140625
2666.75744352221	122.252563476563
2670.25846369744	213.918334960938
2673.75781370765	114.583984375
2677.25549465763	126.249633789063
2680.75150765123	92.1385498046875
2684.24585379131	60.1297607421875
2687.73853417978	29.1209716796875
2691.22954991757	27.1123046875
2694.71890210465	24.103515625
2698.20659184002	-7.9052734375
2701.69262022172	40.0859375
2705.17698834682	10.518310546875
2708.65969731143	1.8538818359375
2712.14074821071	-20.810546875
2715.62014213884	-28.4749755859375
2719.09788018905	-9.139404296875
2722.57396345361	34.3822021484375
2726.04839302385	32.86181640625
2729.52116999012	-26.6702880859375
2732.99229544182	4.7115478515625
2736.4617704674	-18.0107421875
2739.92959615437	10.0654296875
2743.39577358925	3.611328125
2746.86030385767	-0.8798828125
2750.32318804424	-0.7490234375
2753.78442723268	-7.3330078125
2757.24402250572	18.9609375
2760.70197494518	-6.6875
2764.1582856319	-11.6806640625
2767.6129556458	12.0126953125
2771.06598606584	-28.2734375
2774.51737797005	22.6376953125
2777.96713243552	-4.6650390625
2781.41525053838	-2.0357666015625
2784.86173335384	-6.8885498046875
2788.30658195617	3.30810546875
2791.74979741869	11.779052734375
2795.1913808138	18.25
2798.63133321295	-19.279052734375
2802.06965568666	-0.74365234375
2805.50634930452	-20.7225341796875
2808.94141513519	14.2984619140625
2812.37485424639	-24.680419921875
2815.80666770493	1.340576171875
2819.23685657665	-33.6383056640625
2822.6654219265	-26.6173095703125
2826.0923648185	-24.59619140625
2829.51768631572	18.4248046875
2832.94138748033	10.4459228515625
2836.36346937355	20.7364501953125
2839.7839330557	29.0955810546875
2843.20277958617	29.4547119140625
2846.62001002343	99.81396484375
2850.03562542502	107.173095703125
2853.44962684758	172.5322265625
2856.86201534681	233.891479492188
2860.27279197751	211.250610351563
2863.68195779356	223.609741210938
2867.08951384791	179.968872070313
2870.49546119262	184.328125
2873.89980087883	205.687255859375
2877.30253395675	223.04638671875
2880.70366147569	241.405639648438
2884.10318448406	222.764770507813
2887.50110402936	210.169921875
2890.89742115815	206.723754882813
2894.29213691614	224.277587890625
2897.68525234807	219.831420898438
2901.07676849782	246.38525390625
2904.46668640835	218.939086914063
2907.85500712172	248.492797851563
2911.24173167908	218.046630859375
2914.62686112069	185.600463867188
2918.0103964859	231.154296875
2921.39233881316	263.708129882813
2924.77268914004	240.261962890625
2928.1514485032	211.815795898438
2931.52861793838	250.369506835938
2934.90419848047	249.92333984375
2938.27819116343	250.477172851563
2941.65059702035	250.031005859375
2945.0214170834	228.584838867188
2948.39065238389	240.138671875
2951.75830395222	184.77392578125
2955.1243728179	139.434448242188
2958.48886000957	126.094848632813
2961.85176655495	132.75537109375
2965.21309348089	139.415771484375
2968.57284181338	123.076293945313
2971.93101257748	98.73681640625
2975.28760679739	116.397216796875
2978.64262549643	89.0577392578125
2981.99606969702	79.7181396484375
2985.34794042073	49.378662109375
2988.69823868822	70.0391845703125
2992.04696551928	73.6995849609375
2995.39412193282	14.360107421875
2998.73970894689	23.0205078125
3002.08372757864	24.6776123046875
3005.42617884436	9.321044921875
3008.76706375945	34.9644775390625
3012.10638333846	-4.39208984375
3015.44413859504	15.2513427734375
3018.780330542	25.894775390625
3022.11496019125	21.5382080078125
3025.44802855385	24.181640625
3028.77953663997	68.8250732421875
3032.10948545894	50.468505859375
3035.4378760192	-10.145751953125
3038.76470932834	7.205810546875
3042.08998639308	-2.4427490234375
3045.41370821926	-10.0911865234375
3048.73587581189	-4.912353515625
3052.05649017508	15.34521484375
3055.37555231211	4.3798828125
3058.69306322538	-6.015625
3062.00902391644	3.3095703125
3065.32343538598	-4.6669921875
3068.63629863383	-6.8974609375
3071.94761465896	-5.21484375
3075.25738445949	27.18359375
3078.5656090327	-5.4326171875
3081.87228937498	-5.712890625
3085.1774264819	0
3088.48102134815	0
3091.7830749676	0
3095.08358833324	0
3098.38256243724	0
3101.67999827088	0
3104.97589682465	0
3108.27025908814	0
3111.56308605013	0
3114.85437869852	0
3118.14413802041	0
3121.43236500202	0
3124.71906062875	0
3128.00422588514	0
3131.28786175491	0
3134.56996922093	0
3137.85054926523	0
3141.12960286901	0
3144.40713101263	0
3147.68313467559	0
3150.95761483661	0
3154.23057247352	0
3157.50200856335	0
3160.77192408229	0
3164.04032000569	0
3167.30719730808	0
3170.57255696316	0
3173.8363999438	0
3177.09872722202	0
3180.35953976906	0
3183.61883855529	0
3186.87662455028	0
3190.13289872276	0
3193.38766204066	0
3196.64091547106	0
3199.89265998022	0
3203.14289653362	0
3206.39162609586	0
3209.63884963076	0
3212.88456810132	0
3216.1287824697	0
3219.37149369728	0
3222.61270274458	0
3225.85241057134	0
3229.09061813648	0
3232.32732639809	0
3235.56253631347	0
3238.79624883909	0
3242.02846493062	0
3245.25918554292	0
3248.48841163005	0
3251.71614414523	0
3254.94238404091	0
3258.16713226871	0
3261.39038977947	0
3264.61215752319	0
3267.8324364491	0
3271.05122750561	0
3274.26853164032	0
3277.48434980006	0
3280.69868293083	0
3283.91153197784	0
3287.12289788551	0
3290.33278159744	0
3293.54118405647	0
3296.7481062046	0
3299.95354898308	0
3303.15751333233	0
3306.36000019198	0
3309.5610105009	0
3312.76054519714	0
3315.95860521796	0
3319.15519149983	0
3322.35030497844	0
3325.5439465887	0
3328.73611726471	0
3331.92681793978	0
3335.11604954647	0
3338.30381301652	0
3341.49010928091	0
3344.67493926981	0
3347.85830391262	0
3351.04020413798	0
3354.22064087372	0
3357.3996150469	0
3360.5771275838	0
3363.75317940992	0
3366.92777144999	0
3370.10090462795	0
3373.27257986699	0
3376.44279808948	0
3379.61156021707	0
3382.77886717058	0
3385.94471987011	0
3389.10911923496	0
3392.27206618366	0
3395.43356163397	0
3398.59360650288	0
3401.75220170663	0
3404.90934816067	0
3408.06504677969	0
3411.21929847761	0
3414.37210416759	0
3417.52346476203	0
3420.67338117256	0
3423.82185431003	0
3426.96888508457	0
3430.11447440551	0
3433.25862318143	0
3436.40133232017	0
3439.54260272877	0
3442.68243531356	0
3445.82083098007	0
3448.95779063311	0
3452.0933151767	0
3455.22740551412	0
3458.36006254791	0
3461.49128717984	0
3464.62108031093	0
3467.74944284144	0
3470.8763756709	0
3474.00187969807	0
3477.12595582097	0
3480.24860493687	0
3483.3698279423	0
3486.48962573301	0
3489.60799920405	0
3492.7249492497	0
3495.84047676349	0
3498.95458263822	0
3502.06726776593	0
3505.17853303794	0
3508.28837934481	0
3511.39680757636	0
3514.50381862168	0
3517.60941336912	0
3520.71359270627	0
3523.81635752002	0
3526.91770869649	0
3530.01764712108	0
3533.11617367844	0
3536.21328925251	0
3539.30899472646	0
3542.40329098277	0
3545.49617890316	0
3548.58765936862	0
3551.6777332594	0
3554.76640145506	0
3557.85366483438	0
3560.93952427544	0
3564.02398065559	0
3567.10703485145	0
3570.18868773891	0
3573.26894019313	0
3576.34779308856	0
3579.42524729892	0
3582.5013036972	0
3585.57596315568	0
3588.6492265459	0
3591.72109473869	0
3594.79156860416	0
3597.8606490117	0
3600.92833682998	0
3603.99463292695	0
3607.05953816984	0
3610.12305342518	0
3613.18517955876	0
3616.24591743568	0
3619.30526792029	0
3622.36323187627	0
3625.41981016655	0
3628.47500365337	0
3631.52881319825	0
3634.58123966201	0
3637.63228390473	0
3640.68194678582	0
3643.73022916395	0
3646.77713189711	0
3649.82265584256	0
3652.86680185686	0
3655.90957079587	0
3658.95096351473	0
3661.9909808679	0
3665.02962370912	0
3668.06689289143	0
3671.10278926717	0
3674.13731368797	0
3677.17046700477	0
3680.20225006781	0
3683.23266372664	0
3686.26170883008	0
3689.28938622628	0
3692.31569676268	0
3695.34064128604	0
3698.3642206424	0
3701.38643567713	0
3704.40728723488	0
3707.42677615964	0
3710.44490329468	0
3713.46166948258	0
3716.47707556524	0
3719.49112238387	0
3722.50381077897	0
3725.51514159038	0
3728.52511565724	0
3731.53373381799	0
3734.54099691039	0
3737.54690577153	0
3740.55146123779	0
3743.55466414488	0
3746.55651532782	0
3749.55701562096	0
3752.55616585793	0
3755.55396687173	0
3758.55041949465	0
3761.54552455828	0
3764.53928289357	0
3767.53169533077	0
3770.52276269945	0
