# Supplementary material for: ATP-Mediated Compositional Change in Peripheral Myelin Membranes: A Comparative Raman Spectroscopy and Time-Of-Flight Secondary Ion Mass Spectrometry Study
Source: PLoS One. 2015 Nov 6;10(11):e0142084. doi: 10.1371/journal.pone.0142084 (PMC4636249; doi:10.1371/journal.pone.0142084)
Supplement: S1 Dataset — (ZIP) [file pone.0142084.s001.zip › S1_dataset/Raman_spectra/10_0_90.txt]

-178.9940361005	0
-174.033225536559	0
-169.075137799502	0
-164.119770772183	0
-159.167122339652	0
-154.217190389145	0
-149.26997281008	0
-144.325467494082	0
-139.38367233493	0
-134.444585228596	0
-129.508204073225	0
-124.574526769137	0
-119.643551218823	0
-114.715275326934	0
-109.789697000297	0
-104.866814147889	0
-99.9466246808543	0
-95.0291265124944	0
-90.114317558252	0
-85.2021957357436	0
-80.2927589647076	0
-75.3860051670387	0
-70.4819322667847	0
-65.5805381901157	0
-60.6818208653497	0
-55.7857782229291	0
-50.8924081954391	0
-46.0017087175838	0
-41.1136777262045	0
-36.2283131602561	0
-31.3456129608128	0
-26.4655750710695	0
-21.5881974363389	0
-16.7134780040407	0
-11.8414147237152	0
-6.97200554699234	0
-2.10524842762101	0
2.75885867856151	0
7.62031781360827	0
12.4791310174774	0
17.3353003280427	0
22.1888277810764	0
27.0397154102718	0
31.8879652472339	0
36.7335793214821	0
41.5765596604568	0
46.4169082895224	0
51.2546272319731	0
56.0897185090207	0
60.9221841398242	0
65.7520261414571	0
70.5792465289418	0
75.4038473152361	0
80.2258305112362	0
85.045198125787	0
89.8619521656727	0
94.6760946356395	0
99.4876275383746	0
104.296552874516	0
109.10287264268	0
113.906588839415	0
118.707703459252	0
123.506218494676	0
128.30213593615	0
133.095457772096	0
137.886185988912	0
142.674322570981	0
147.459869500641	0
152.242828758238	0
157.023202322084	0
161.800992168479	0
166.576200271718	0
171.348828604071	0
176.118879135827	0
180.886353835245	0
185.651254668599	0
190.413583600155	0
195.173342592186	0
199.93053360497	0
204.685158596798	0
209.437219523967	0
214.186718340788	0
218.933656999589	0
223.678037450723	0
228.419861642551	0
233.159131521468	0
237.895849031897	0
242.630016116271	0
247.361634715084	0
252.090706766841	0
256.817234208093	0
261.541218973424	0
266.262662995465	0
270.981568204883	0
275.697936530397	0
280.411769898781	0
285.123070234849	0
289.831839461471	0
294.538079499574	0
299.241792268144	0
303.942979684232	0
308.641643662944	0
313.33778611746	0
318.031408959018	0
322.722514096945	0
327.411103438622	0
332.09717888951	0
336.780742353159	0
341.461795731189	0
346.140340923302	0
350.816379827291	0
355.489914339041	0
360.160946352512	0
364.829477759773	0
369.495510450977	0
374.159046314375	0
378.820087236329	0
383.478635101283	0
388.134691791809	0
392.788259188568	0
397.43933917034	0
402.08793361401	0
406.734044394583	0
411.377673385178	0
416.018822457033	0
420.657493479502	0
425.293688320078	0
429.927408844357	0
434.558656916086	0
439.187434397127	0
443.813743147482	0
448.437585025286	0
453.058961886811	0
457.677875586478	0
462.294327976831	0
466.908320908578	0
471.519856230564	0
476.128935789788	0
480.73556143139	0
485.339734998681	0
489.941458333116	0
494.540733274312	0
499.137561660047	0
503.731945326265	0
508.323886107065	0
512.91338583473	0
517.500446339696	0
522.085069450583	0
526.667256994186	0
531.247010795468	0
535.824332677577	0
540.399224461841	0
544.97168796778	0
549.541725013083	0
554.109337413638	0
558.674526983528	0
563.237295535019	0
567.797644878573	0
572.355576822864	0
576.911093174738	0
581.464195739273	0
586.014886319722	0
590.563166717575	0
595.109038732503	0
599.652504162402	0
604.193564803382	0
608.73222244976	0
613.268478894073	0
617.802335927087	2.517578125
622.333795337774	-18.0556640625
626.86285891334	28.7939453125
631.389528439219	-12.2841796875
635.913805699064	10.3720703125
640.435692474771	-0.8876953125
644.95519054646	-8.6728515625
649.472301692485	-18.0927734375
653.987027689444	27.6728515625
658.499370312169	-0.7373046875
663.009331333737	-3.921875
667.51691252547	-9.294921875
672.022115656927	22.9755859375
676.524942495927	-23.7939453125
681.025394808529	-3.634765625
685.523474359052	21.876953125
690.019182910066	-1.001953125
694.512522222403	-10.59765625
699.003494055146	-12.177734375
703.49210016564	11.48828125
707.978342309501	11.5244140625
712.4622222406	-17.3076171875
716.943741711089	9.806640625
721.422902471377	-9.2373046875
725.899706270147	4.8369140625
730.374154854362	-6.6474609375
734.846249969256	24.2236328125
739.315993358349	-19.2353515625
743.783386763427	-11.8701171875
748.248431924569	29.5703125
752.711130580137	2.654296875
757.171484466779	-13.4111328125
761.629495319434	-19.6005859375
766.085164871334	12.69140625
770.538494853989	-7.9619140625
774.989486997221	13.9697265625
779.438143029149	6.794921875
783.884464676174	-10.947265625
788.328453663017	-4.263671875
792.770111712697	2.8193359375
797.209440546538	16.7666015625
801.646441884169	-17.111328125
806.08111744353	7.689453125
810.513468940876	-14.146484375
814.943498090771	11.5869140625
819.371206606105	-6.0537109375
823.796596198072	3.9658203125
828.2196685762	-1.6142578125
832.640425448326	19.9443359375
837.05886852062	-32.91015625
841.474999497579	10.8515625
845.888820082023	8.43359375
850.300331975104	3.2841796875
854.709536876313	-9.4873046875
859.116436483463	-6.966796875
863.521032492721	2.5078125
867.923326598572	5.6015625
872.32332049386	0.68359375
876.721015869761	-0.4931640625
881.116414415797	-7.69140625
885.509517819844	9.228515625
889.900327768115	5.0322265625
894.288845945188	-12.8388671875
898.675074033979	18.6591796875
903.059013715769	-6.5849609375
907.440666670193	-3.9267578125
911.820034575246	8.69512939453125
916.197119107279	-3.62420654296875
920.571921941015	-28.7382202148438
924.944444749532	24.471923828125
929.314689204282	5.31097412109375
933.682656975088	12.8792724609375
938.048349730129	-1.55242919921875
942.411769135974	16.015869140625
946.772916857561	-15.294921875
951.131794558198	18.5010375976563
955.488403899583	8.2969970703125
959.842746541793	44.0929565429688
964.194824143277	5.888916015625
968.544638360882	50.6848754882813
972.89219084983	19.548583984375
977.237483263745	51.6846923828125
981.580517254633	14.82080078125
985.921294472888	-5.04315185546875
990.259816567313	39.0929565429688
994.596085185094	3.22900390625
998.930101971824	9.3651123046875
1003.26186857149	58.501220703125
1007.59138662648	71.87744140625
1011.91865777761	112.3134765625
1016.24368366406	115.749450683594
1020.56646592346	73.1854248046875
1024.88700619182	58.6214599609375
1029.20530610358	11.0574340820313
1033.52136729159	37.6102905273438
1037.8351913871	9.295654296875
1042.14678001981	-17.01904296875
1046.45613481781	3.66632080078125
1050.76325740763	6.306884765625
1055.06814941421	-6.11376953125
1059.37081246092	6.084228515625
1063.67124816957	-21.7426147460938
1067.96945816039	16.8564453125
1072.26544405203	-1.078125
1076.55920746159	1.429443359375
1080.8507500046	11.0675659179688
1085.14007329502	-4.47747802734375
1089.42717894526	-28.1544189453125
1093.71206856617	14.921630859375
1097.99474376703	2.2567138671875
1102.27520615557	13.5917358398438
1106.55345733798	-5.0732421875
1110.82949891888	-9.73822021484375
1115.10333250134	4.40460205078125
1119.37495968691	9.33294677734375
1123.64438207555	21.2612915039063
1127.91160126572	-4.81036376953125
1132.17661885431	32.1179809570313
1136.43943643666	26.0463256835938
1140.70005560662	55.9746704101563
1144.95847795644	64.9030151367188
1149.21470507689	78.8165893554688
1153.46873855716	123.721801757813
1157.72057998495	227.627014160156
1161.97023094641	297.532165527344
1166.21769302616	292.437377929688
1170.4629678073	288.342590332031
1174.70605687141	180.247802734375
1178.94696179853	107.153015136719
1183.18568416722	46.0581665039063
1187.42222555447	64.96337890625
1191.65658753578	25.9257202148438
1195.88877168515	35.9384155273438
1200.11877957505	56.9511108398438
1204.34661277642	49.9638061523438
1208.57227285872	36.9765014648438
1212.79576138991	24.9891967773438
1217.01707993641	32.0018920898438
1221.23623006315	26.0145874023438
1225.45321333358	-11.9727172851563
1229.66803130962	48.0399780273438
1233.88068555171	6.05267333984375
1238.09117761878	-6.876220703125
1242.29950906827	3.22137451171875
1246.50568145615	-7.68096923828125
1250.70969633685	-5.58331298828125
1254.91155526336	30.5142822265625
1259.11125978715	-5.3880615234375
1263.30881145822	-0.2904052734375
1267.50421182508	17.8071899414063
1271.69746243476	12.9048461914063
1275.88856483281	44.0025024414063
1280.07752056329	20.112060546875
1284.26433116881	23.2706298828125
1288.44899819048	18.4292602539063
1292.63152316794	15.587890625
1296.81190763937	43.7464599609375
1300.99015314147	39.9050903320313
1305.16626120947	31.063720703125
1309.34023337715	53.2223510742188
1313.5120711768	58.3809204101563
1317.68177613928	26.53955078125
1321.84934979395	10.85986328125
1326.01479366875	26.198486328125
1330.17810929013	11.5370483398438
1334.3392981831	22.8756713867188
1338.49836187122	4.2142333984375
1342.65530187657	19.5528564453125
1346.81011971983	20.8914184570313
1350.96281692018	1.6495361328125
1355.11339499538	12.4854125976563
1359.26185546175	-11.6787719726563
1363.40819983413	0.15704345703125
1367.55242962597	17.419189453125
1371.69454634923	-4.94244384765625
1375.83455151447	8.59130859375
1379.97244663079	-22.1847534179688
1384.10823320587	8.666015625
1388.24191274593	-8.685546875
1392.3734867558	26.2890625
1396.50295673884	-15.6171875
1400.63032419701	-2.26422119140625
1404.75559063083	11.1734619140625
1408.87875753938	0.17547607421875
1412.99982642036	-21.2708129882813
1417.11879877001	-10.7171630859375
1421.23567608315	8.4818115234375
1425.35045985322	19.2098999023438
1429.4631515722	-4.06201171875
1433.57375273068	41.6660766601563
1437.68226481782	37.3941650390625
1441.78868932139	88.1222534179688
1445.89302772774	109.850341796875
1449.9952815218	74.1661987304688
1454.0954521871	133.447082519531
1458.19354120579	91.7279663085938
1462.28955005859	116.008850097656
1466.38348022481	74.2897338867188
1470.47533318239	80.5706176757813
1474.56511040785	75.8515014648438
1478.65281337632	85.1323852539063
1482.73844356155	48.4132690429688
1486.82200243586	54.6941528320313
1490.90349147021	38.9307250976563
1494.98291213417	25.0550537109375
1499.06026589591	71.1793823242188
1503.13555422221	104.3037109375
1507.20877857848	109.428100585938
1511.27994042873	140.552429199219
1515.3490412356	196.6767578125
1519.41608246035	284.801086425781
1523.48106556286	307.925415039063
1527.54399200162	320.0498046875
1531.60486323377	289.174133300781
1535.66368071506	207.298461914063
1539.72044589986	164.422790527344
1543.7751602412	133.611145019531
1547.8278251907	72.82470703125
1551.87844219866	43.038330078125
1555.92701271397	26.251953125
1559.97353818419	20.465576171875
1564.01802005549	-11.32080078125
1568.06045977271	13.892822265625
1572.1008587793	50.1063842773438
1576.13921851737	32.3200073242188
1580.17554042768	-1.46636962890625
1584.20982594961	1.76904296875
1588.24207652123	17.3746337890625
1592.27229357921	-8.01971435546875
1596.3004785589	0.58587646484375
1600.3266328943	29.1914672851563
1604.35075801806	9.79705810546875
1608.37285536149	10.4026489257813
1612.39292635454	6.21807861328125
1616.41097242584	20.4727172851563
1620.42699500266	0.7274169921875
1624.44099551096	-10.0179443359375
1628.45297537533	-3.72601318359375
1632.46293601905	11.6795043945313
1636.47087886406	12.0850219726563
1640.47680533095	8.49053955078125
1644.480716839	17.8887329101563
1648.48261480617	12.2154541015625
1652.48250064906	-0.45782470703125
1656.48037578297	10.868896484375
1660.47624162187	17.1956176757813
1664.47009957839	20.5223388671875
1668.46195106388	36.8922729492188
1672.45179748832	24.3499145507813
1676.43964026041	2.8074951171875
1680.42548078752	25.26513671875
1684.40932047569	19.7227783203125
1688.39116072969	18.1803588867188
1692.37100295292	5.63800048828125
1696.34884854752	23.2518310546875
1700.32469891428	-20.0573120117188
1704.29855545272	41.6334838867188
1708.27041956104	-6.67572021484375
1712.24029263612	13.0150756835938
1716.20817607355	3.70587158203125
1720.17407126762	7.508544921875
1724.13797961133	15.316650390625
1728.09990249636	-0.87518310546875
1732.05984131311	5.7694091796875
1736.01779745068	1.94329833984375
1739.97377229687	-25.3131103515625
1743.9277672382	17.1062622070313
1747.87978365989	-0.0322265625
1751.82982294587	2.6083984375
1755.77788647878	-7.91015625
1759.72397564	-5.5947265625
1763.6680918096	9.77734375
1767.61023636636	8.712890625
1771.55041068779	4.9169921875
1775.48861615014	-9.0146484375
1779.42485412835	-11.373046875
1783.35912599609	-2.2626953125
1787.29143312576	11.76953125
1791.22177688849	-13.220703125
1795.15015865414	12.9462890625
1799.07657979127	3.279296875
1803.00104166721	-12.9912109375
1806.923545648	3.8232421875
1810.84409309841	13.60546875
1814.76268538195	-8.9482421875
1818.67932386087	10.19921875
1822.59400989615	-23.4091796875
1826.50674484752	17.1884765625
1830.41753007345	6.546875
1834.32636693114	-21.1181640625
1838.23325677653	-3.8525390625
1842.13820096433	17.498046875
1846.04120084797	-4.58984375
1849.94225777965	10.60546875
1853.84137311029	-14.5380859375
1857.7385481896	3.1435546875
1861.63378436601	-1.7431640625
1865.52708298671	-1.185546875
1869.41844539766	3.3359375
1873.30787294356	15.7392578125
1877.19536696788	-22.171875
1881.08092881284	18.849609375
1884.96455981942	-3.107421875
1888.84626132737	-14.3388671875
1892.7260346752	4.1552734375
1896.6038812002	-5.0810546875
1900.47980223839	10.6123046875
1904.35379912459	-4.744140625
1908.22587319237	3.607421875
1912.0960257741	-8.8662109375
1915.96425820088	14.7822265625
1919.83057180263	-12.400390625
1923.694967908	4.15625
1927.55744784445	1.7587890625
1931.4180129382	-15.6474609375
1935.27666451426	16.0546875
1939.13340389641	8.1318359375
1942.98823240721	-17.537109375
1946.84115136803	11.857421875
1950.692162099	-7.43359375
1954.54126591903	2.5625
1958.38846414584	-3.1064453125
1962.23375809594	0.71484375
1966.0771490846	-2.244140625
1969.91863842591	13.080078125
1973.75822743275	-8.923828125
1977.59591741678	11.890625
1981.43170968848	-21.7333984375
1985.26560555709	17.8125
1989.09760633069	-8.05078125
1992.92771331615	1.94140625
1996.75592781911	-5.23046875
2000.58225114405	9.650390625
2004.40668459424	-6.0927734375
2008.22922947176	0.4677734375
2012.04988707749	6.7333984375
2015.86865871112	-18.328125
2019.68554567116	15.35546875
2023.50054925491	-29.7822265625
2027.31367075851	35.46875
2031.1249114769	-5.8232421875
2034.93427270382	-3.7626953125
2038.74175573186	-0.8037109375
2042.54736185239	7.19921875
2046.35109235564	-4.921875
2050.15294853063	-5.28125
2053.95293166521	8.310546875
2057.75104304606	1.2294921875
2061.54728395867	-8.703125
2065.34165568738	8.0234375
2069.13415951534	-11.5302734375
2072.92479672452	19.8671875
2076.71356859575	-22.517578125
2080.50047640866	7.0732421875
2084.28552144174	-15.0654296875
2088.06870497229	25.4228515625
2091.85002827646	-2.505859375
2095.62949262923	-5.759765625
2099.40709930443	2.826171875
2103.18284957471	-27.03125
2106.95674471158	32.6357421875
2110.72878598537	0.486328125
2114.49897466528	-7.455078125
2118.26731201934	-7.0751953125
2122.03379931443	11.6806640625
2125.79843781626	-0.033203125
2129.56122878942	-19.455078125
2133.32217349733	21.904296875
2137.08127320226	-20.9833984375
2140.83852916534	12.1708984375
2144.59394264655	-9.1884765625
2148.34751490473	7.6328125
2152.09924719757	2.1865234375
2155.84914078163	-7.537109375
2159.5971969123	11.19140625
2163.34341684387	-10.4921875
2167.08780182947	10.2255859375
2170.83035312109	7.271484375
2174.57107196959	-5.46875
2178.30995962469	6.240234375
2182.04701733499	-14.9609375
2185.78224634795	-8.8515625
2189.5156479099	22.1298828125
2193.24722326604	-9.1103515625
2196.97697366044	-0.4658203125
2200.70490033604	1.76953125
2204.43100453467	-9.5478515625
2208.15528749703	6.2265625
2211.87775046268	-13.20703125
2215.59839467008	15.130859375
2219.31722135656	8.44921875
2223.03423175833	-0.7236328125
2226.74942711049	-2.9462890625
2230.46280864701	2.6103515625
2234.17437760077	-11.564453125
2237.8841352035	6.845703125
2241.59208268584	-15.986328125
2245.29822127732	14.09765625
2249.00255220635	-6.4912109375
2252.70507670024	15.6826171875
2256.40579598519	-30.6533203125
2260.10471128628	33.912109375
2263.80182382751	-7.9365234375
2267.49713483175	-5.0244140625
2271.19064552079	-5.4033203125
2274.8823571153	2.7431640625
2278.57227083486	-10.0380859375
2282.26038789795	9.6513671875
2285.94670952195	3.845703125
2289.63123692314	-12.25
2293.31397131672	13.3203125
2296.99491391679	-3.21484375
2300.67406593633	0.130859375
2304.35142858727	4.4931640625
2308.02700308043	-15.3173828125
2311.70079062553	8.5400390625
2315.37279243123	-3.3759765625
2319.04300970507	13.9150390625
2322.71144365353	5.548828125
2326.378095482	-24.255859375
2330.04296639478	13.3720703125
2333.7060575951	9.1591796875
2337.3673702851	-12.271484375
2341.02690566583	7.0361328125
2344.68466493729	-13.50390625
2348.34064929839	3.6884765625
2351.99485994695	-3.2890625
2355.64729807974	8.380859375
2359.29796489244	0.908203125
2362.94686157966	4.8271484375
2366.59398933494	-12.6455078125
2370.23934935076	-0.7548828125
2373.88294281852	4.189453125
2377.52477092855	3.9482421875
2381.16483487014	3.1630859375
2384.80313583148	-4.5869140625
2388.4396749997	-12.412109375
2392.07445356091	5.10546875
2395.70747270011	-4.2890625
2399.33873360126	16.2138671875
2402.96823744726	-0.4970703125
2406.59598541994	6.3310546875
2410.22197870011	0.4599609375
2413.84621846749	-19.806640625
2417.46870590075	10.291015625
2421.08944217751	-4.6630859375
2424.70842847435	-1.638671875
2428.32566596678	3.8515625
2431.94115582928	-9.7939453125
2435.55489923527	17.2880859375
2439.16689735713	-11.1083984375
2442.77715136619	14.7392578125
2446.38566243272	-14.4033203125
2449.99243172597	-4.1201171875
2453.59746041414	18.505859375
2457.20074966439	-3.8642578125
2460.80230064283	-10.646484375
2464.40211451455	-2.875
2468.00019244358	-5.451171875
2471.59653559293	16.5517578125
2475.19114512457	-4.8603515625
2478.78402219943	-14.2548828125
2482.37516797741	12.3916015625
2485.96458361738	10.4951171875
2489.55227027719	-10.15234375
2493.13822911363	10.205078125
2496.7224612825	-13.5078125
2500.30496793853	-5.12109375
2503.88575023547	13.3388671875
2507.464809326	-3.955078125
2511.04214636182	-1.287109375
2514.61776249357	-9.5556640625
2518.19165887088	8.8603515625
2521.76383664237	6.119140625
2525.33429695564	7.5634765625
2528.90304095725	-4.873046875
2532.47006979276	-5.5458984375
2536.03538460672	-2.8857421875
2539.59898654265	6.2607421875
2543.16087674307	-8.2841796875
2546.72105634947	4.318359375
2550.27952650235	5.65234375
2553.83628834118	-2.8017578125
2557.39134300444	-5.8759765625
2560.94469162957	-18.861328125
2564.49633535304	27.3388671875
2568.0462753103	-17.55078125
2571.59451263579	18.412109375
2575.14104846294	8.828125
2578.6858839242	-32.3994140625
2582.229020151	24.220703125
2585.77045827378	-11.0859375
2589.31019942197	6.3701171875
2592.84824472401	-9.216796875
2596.38459530734	6.533203125
2599.91925229841	9.0703125
2603.45221682266	-10.134765625
2606.98349000456	-10.7958984375
2610.51307296756	21.7333984375
2614.04096683414	0.2685546875
2617.56717272579	-18.1552734375
2621.09169176298	2.9677734375
2624.61452506523	8.71875
2628.13567375106	-8.9921875
2631.655138938	2.0595703125
2635.17292174258	-1.2373046875
2638.68902328039	3.3583984375
2642.20344466598	-2.880859375
2645.71618701297	1.986328125
2649.22725143397	-3.4091796875
2652.73663904062	7.51171875
2656.24435094357	-23.794921875
2659.75038825251	33.388671875
2663.25475207615	5.111328125
2666.75744352221	-36.9482421875
2670.25846369744	35.2275390625
2673.75781370765	-24.576171875
2677.25549465763	11.935546875
2680.75150765123	4.8984375
2684.24585379131	2.23046875
2687.73853417978	-14.193359375
2691.22954991757	10.69140625
2694.71890210465	-2.154296875
2698.20659184002	-8.40625
2701.69262022172	12.1064453125
2705.17698834682	-9.7412109375
2708.65969731143	2.3642578125
2712.14074821071	-6.6083984375
2715.62014213884	-5.7041015625
2719.09788018905	4.287109375
2722.57396345361	19.685546875
2726.04839302385	9.5625
2729.52116999012	-30.5888671875
2732.99229544182	20.9638671875
2736.4617704674	-18.787109375
2739.92959615437	9.2197265625
2743.39577358925	1.2890625
2746.86030385767	-2.2724609375
2750.32318804424	2.6494140625
2753.78442723268	-16.0283203125
2757.24402250572	10.810546875
2760.70197494518	0.5546875
2764.1582856319	-2.6611328125
2767.6129556458	12.5400390625
2771.06598606584	-22.73046875
2774.51737797005	-3.8173828125
2777.96713243552	23.16796875
2781.41525053838	13.369140625
2784.86173335384	-14.9970703125
2788.30658195617	-6.8212890625
2791.74979741869	-0.845703125
2795.1913808138	2.138671875
2798.63133321295	-16.8505859375
2802.06965568666	36.50390625
2805.50634930452	-23.630859375
2808.94141513519	16.9912109375
2812.37485424639	-16.4053344726563
2815.80666770493	8.968994140625
2819.23685657665	-6.85394287109375
2822.6654219265	0.59283447265625
2826.0923648185	-9.96044921875
2829.51768631572	12.4862670898438
2832.94138748033	7.9329833984375
2836.36346937355	0.27288818359375
2839.7839330557	-5.51214599609375
2843.20277958617	-0.29718017578125
2846.62001002343	34.917724609375
2850.03562542502	22.1326904296875
2853.44962684758	18.34765625
2856.86201534681	40.5626220703125
2860.27279197751	23.7775268554688
2863.68195779356	54.9924926757813
2867.08951384791	43.2074584960938
2870.49546119262	36.4224243164063
2873.89980087883	59.5862426757813
2877.30253395675	71.7316284179688
2880.70366147569	63.8770141601563
2884.10318448406	86.0223999023438
2887.50110402936	97.1677856445313
2890.89742115815	110.313232421875
2894.29213691614	108.458618164063
2897.68525234807	86.60400390625
2901.07676849782	110.749389648438
2904.46668640835	65.894775390625
2907.85500712172	91.0401611328125
2911.24173167908	85.185546875
2914.62686112069	68.3309326171875
2918.0103964859	93.476318359375
2921.39233881316	77.6217041015625
2924.77268914004	71.76708984375
2928.1514485032	65.9124755859375
2931.52861793838	64.057861328125
2934.90419848047	67.1893310546875
2938.27819116343	74.3152465820313
2941.65059702035	60.441162109375
2945.0214170834	48.5670166015625
2948.39065238389	85.6929321289063
2951.75830395222	49.8187866210938
2955.1243728179	55.9447021484375
2958.48886000957	30.070556640625
2961.85176655495	57.1964721679688
2965.21309348089	74.3223266601563
2968.57284181338	72.4482421875
2971.93101257748	50.5741577148438
2975.28760679739	60.7000122070313
2978.64262549643	36.825927734375
2981.99606969702	60.9517822265625
2985.34794042073	38.0776977539063
2988.69823868822	49.2035522460938
2992.04696551928	50.3294677734375
2995.39412193282	22.455322265625
2998.73970894689	25.5812377929688
3002.08372757864	19.7071533203125
3005.42617884436	-4.16693115234375
3008.76706375945	31.9591674804688
3012.10638333846	20.0852661132813
3015.44413859504	32.2113647460938
3018.780330542	17.3374633789063
3022.11496019125	7.46356201171875
3025.44802855385	1.58966064453125
3028.77953663997	22.7157592773438
3032.10948545894	18.8418579101563
3035.4378760192	-9.03204345703125
3038.76470932834	28.0940551757813
3042.08998639308	5.22015380859375
3045.41370821926	-4.65374755859375
3048.73587581189	7.47235107421875
3052.05649017508	17.5984497070313
3055.37555231211	2.72454833984375
3058.69306322538	21.8506469726563
3062.00902391644	28.9767456054688
3065.32343538598	6.102294921875
3068.63629863383	3.22625732421875
3071.94761465896	-12.6497192382813
3075.25738445949	35.4742431640625
3078.5656090327	3.5982666015625
3081.87228937498	-1.2777099609375
3085.1774264819	-9.15374755859375
3088.48102134815	1.97027587890625
3091.7830749676	12.09423828125
3095.08358833324	1.21826171875
3098.38256243724	-4.65771484375
3101.67999827088	-10.5481567382813
3104.97589682465	-12.4508666992188
3108.27025908814	7.64642333984375
3111.56308605013	-1.25628662109375
3114.85437869852	-3.15899658203125
3118.14413802041	-2.02484130859375
3121.43236500202	9.13519287109375
3124.71906062875	-6.4619140625
3128.00422588514	0.900390625
3131.28786175491	-4.84765625
3134.56996922093	13.775390625
3137.85054926523	-8.181640625
3141.12960286901	-6.310546875
3144.40713101263	8.017578125
3147.68313467559	3.541015625
3150.95761483661	-23.4638671875
3154.23057247352	14.7607421875
3157.50200856335	-2.5634765625
3160.77192408229	3.349609375
3164.04032000569	4.6650390625
3167.30719730808	1.6552734375
3170.57255696316	10.1845703125
3173.8363999438	-19.38671875
3177.09872722202	-10.9892578125
3180.35953976906	17.3935546875
3183.61883855529	0
3186.87662455028	0
3190.13289872276	0
3193.38766204066	0
3196.64091547106	0
3199.89265998022	0
3203.14289653362	0
3206.39162609586	0
3209.63884963076	0
3212.88456810132	0
3216.1287824697	0
3219.37149369728	0
3222.61270274458	0
3225.85241057134	0
3229.09061813648	0
3232.32732639809	0
3235.56253631347	0
3238.79624883909	0
3242.02846493062	0
3245.25918554292	0
3248.48841163005	0
3251.71614414523	0
3254.94238404091	0
3258.16713226871	0
3261.39038977947	0
3264.61215752319	0
3267.8324364491	0
3271.05122750561	0
3274.26853164032	0
3277.48434980006	0
3280.69868293083	0
3283.91153197784	0
3287.12289788551	0
3290.33278159744	0
3293.54118405647	0
3296.7481062046	0
3299.95354898308	0
3303.15751333233	0
3306.36000019198	0
3309.5610105009	0
3312.76054519714	0
3315.95860521796	0
3319.15519149983	0
3322.35030497844	0
3325.5439465887	0
3328.73611726471	0
3331.92681793978	0
3335.11604954647	0
3338.30381301652	0
3341.49010928091	0
3344.67493926981	0
3347.85830391262	0
3351.04020413798	0
3354.22064087372	0
3357.3996150469	0
3360.5771275838	0
3363.75317940992	0
3366.92777144999	0
3370.10090462795	0
3373.27257986699	0
3376.44279808948	0
3379.61156021707	0
3382.77886717058	0
3385.94471987011	0
3389.10911923496	0
3392.27206618366	0
3395.43356163397	0
3398.59360650288	0
3401.75220170663	0
3404.90934816067	0
3408.06504677969	0
3411.21929847761	0
3414.37210416759	0
3417.52346476203	0
3420.67338117256	0
3423.82185431003	0
3426.96888508457	0
3430.11447440551	0
3433.25862318143	0
3436.40133232017	0
3439.54260272877	0
3442.68243531356	0
3445.82083098007	0
3448.95779063311	0
3452.0933151767	0
3455.22740551412	0
3458.36006254791	0
3461.49128717984	0
3464.62108031093	0
3467.74944284144	0
3470.8763756709	0
3474.00187969807	0
3477.12595582097	0
3480.24860493687	0
3483.3698279423	0
3486.48962573301	0
3489.60799920405	0
3492.7249492497	0
3495.84047676349	0
3498.95458263822	0
3502.06726776593	0
3505.17853303794	0
3508.28837934481	0
3511.39680757636	0
3514.50381862168	0
3517.60941336912	0
3520.71359270627	0
3523.81635752002	0
3526.91770869649	0
3530.01764712108	0
3533.11617367844	0
3536.21328925251	0
3539.30899472646	0
3542.40329098277	0
3545.49617890316	0
3548.58765936862	0
3551.6777332594	0
3554.76640145506	0
3557.85366483438	0
3560.93952427544	0
3564.02398065559	0
3567.10703485145	0
3570.18868773891	0
3573.26894019313	0
3576.34779308856	0
3579.42524729892	0
3582.5013036972	0
3585.57596315568	0
3588.6492265459	0
3591.72109473869	0
3594.79156860416	0
3597.8606490117	0
3600.92833682998	0
3603.99463292695	0
3607.05953816984	0
3610.12305342518	0
3613.18517955876	0
3616.24591743568	0
3619.30526792029	0
3622.36323187627	0
3625.41981016655	0
3628.47500365337	0
3631.52881319825	0
3634.58123966201	0
3637.63228390473	0
3640.68194678582	0
3643.73022916395	0
3646.77713189711	0
3649.82265584256	0
3652.86680185686	0
3655.90957079587	0
3658.95096351473	0
3661.9909808679	0
3665.02962370912	0
3668.06689289143	0
3671.10278926717	0
3674.13731368797	0
3677.17046700477	0
3680.20225006781	0
3683.23266372664	0
3686.26170883008	0
3689.28938622628	0
3692.31569676268	0
3695.34064128604	0
3698.3642206424	0
3701.38643567713	0
3704.40728723488	0
3707.42677615964	0
3710.44490329468	0
3713.46166948258	0
3716.47707556524	0
3719.49112238387	0
3722.50381077897	0
3725.51514159038	0
3728.52511565724	0
3731.53373381799	0
3734.54099691039	0
3737.54690577153	0
3740.55146123779	0
3743.55466414488	0
3746.55651532782	0
3749.55701562096	0
3752.55616585793	0
3755.55396687173	0
3758.55041949465	0
3761.54552455828	0
3764.53928289357	0
3767.53169533077	0
3770.52276269945	0
