# Supplementary material for: ATP-Mediated Compositional Change in Peripheral Myelin Membranes: A Comparative Raman Spectroscopy and Time-Of-Flight Secondary Ion Mass Spectrometry Study
Source: PLoS One. 2015 Nov 6;10(11):e0142084. doi: 10.1371/journal.pone.0142084 (PMC4636249; doi:10.1371/journal.pone.0142084)
Supplement: S1 Dataset — (ZIP) [file pone.0142084.s001.zip › S1_dataset/Raman_spectra/10_90_0.txt]

-178.9940361005	0
-174.033225536559	0
-169.075137799502	0
-164.119770772183	0
-159.167122339652	0
-154.217190389145	0
-149.26997281008	0
-144.325467494082	0
-139.38367233493	0
-134.444585228596	0
-129.508204073225	0
-124.574526769137	0
-119.643551218823	0
-114.715275326934	0
-109.789697000297	0
-104.866814147889	0
-99.9466246808543	0
-95.0291265124944	0
-90.114317558252	0
-85.2021957357436	0
-80.2927589647076	0
-75.3860051670387	0
-70.4819322667847	0
-65.5805381901157	0
-60.6818208653497	0
-55.7857782229291	0
-50.8924081954391	0
-46.0017087175838	0
-41.1136777262045	0
-36.2283131602561	0
-31.3456129608128	0
-26.4655750710695	0
-21.5881974363389	0
-16.7134780040407	0
-11.8414147237152	0
-6.97200554699234	0
-2.10524842762101	0
2.75885867856151	0
7.62031781360827	0
12.4791310174774	0
17.3353003280427	0
22.1888277810764	0
27.0397154102718	0
31.8879652472339	0
36.7335793214821	0
41.5765596604568	0
46.4169082895224	0
51.2546272319731	0
56.0897185090207	0
60.9221841398242	0
65.7520261414571	0
70.5792465289418	0
75.4038473152361	0
80.2258305112362	0
85.045198125787	0
89.8619521656727	0
94.6760946356395	0
99.4876275383746	0
104.296552874516	0
109.10287264268	0
113.906588839415	0
118.707703459252	0
123.506218494676	0
128.30213593615	0
133.095457772096	0
137.886185988912	0
142.674322570981	0
147.459869500641	0
152.242828758238	0
157.023202322084	0
161.800992168479	0
166.576200271718	0
171.348828604071	0
176.118879135827	0
180.886353835245	0
185.651254668599	0
190.413583600155	0
195.173342592186	0
199.93053360497	0
204.685158596798	0
209.437219523967	0
214.186718340788	0
218.933656999589	0
223.678037450723	0
228.419861642551	0
233.159131521468	0
237.895849031897	0
242.630016116271	0
247.361634715084	0
252.090706766841	0
256.817234208093	0
261.541218973424	0
266.262662995465	0
270.981568204883	0
275.697936530397	0
280.411769898781	0
285.123070234849	0
289.831839461471	0
294.538079499574	0
299.241792268144	0
303.942979684232	0
308.641643662944	0
313.33778611746	0
318.031408959018	0
322.722514096945	0
327.411103438622	0
332.09717888951	0
336.780742353159	0
341.461795731189	0
346.140340923302	0
350.816379827291	0
355.489914339041	0
360.160946352512	0
364.829477759773	0
369.495510450977	0
374.159046314375	0
378.820087236329	0
383.478635101283	0
388.134691791809	0
392.788259188568	0
397.43933917034	0
402.08793361401	0
406.734044394583	0
411.377673385178	0
416.018822457033	0
420.657493479502	0
425.293688320078	0
429.927408844357	0
434.558656916086	0
439.187434397127	0
443.813743147482	0
448.437585025286	0
453.058961886811	0
457.677875586478	0
462.294327976831	0
466.908320908578	0
471.519856230564	0
476.128935789788	0
480.73556143139	0
485.339734998681	0
489.941458333116	0
494.540733274312	0
499.137561660047	0
503.731945326265	0
508.323886107065	0
512.91338583473	0
517.500446339696	0
522.085069450583	0
526.667256994186	0
531.247010795468	0
535.824332677577	0
540.399224461841	0
544.97168796778	0
549.541725013083	0
554.109337413638	0
558.674526983528	0
563.237295535019	0
567.797644878573	0
572.355576822864	0
576.911093174738	0
581.464195739273	0
586.014886319722	0
590.563166717575	0
595.109038732503	0
599.652504162402	0
604.193564803382	0
608.73222244976	0
613.268478894073	0
617.802335927087	0
622.333795337774	0
626.86285891334	0
631.389528439219	0
635.913805699064	0
640.435692474771	0
644.95519054646	0
649.472301692485	0
653.987027689444	0
658.499370312169	0
663.009331333737	0
667.51691252547	0
672.022115656927	0
676.524942495927	0
681.025394808529	0
685.523474359052	0
690.019182910066	0
694.512522222403	0
699.003494055146	0
703.49210016564	0
707.978342309501	0
712.4622222406	0
716.943741711089	0
721.422902471377	0
725.899706270147	-1.6953125
730.374154854362	-22.796875
734.846249969256	31.2451171875
739.315993358349	-11.4140625
743.783386763427	-11.220703125
748.248431924569	21.2060546875
752.711130580137	-0.9443359375
757.171484466779	-9.1953125
761.629495319434	-11.25
766.085164871334	0.875
770.538494853989	-0.0791015625
774.989486997221	7.4736328125
779.438143029149	0.7333984375
783.884464676174	0.0791015625
788.328453663017	-6.54296875
792.770111712697	1.875
797.209440546538	16.990234375
801.646441884169	-22.4521484375
806.08111744353	11.40234375
810.513468940876	-9.9599609375
814.943498090771	7.9638671875
819.371206606105	-3.3515625
823.796596198072	-1.818359375
828.2196685762	-3.16796875
832.640425448326	20.76953125
837.05886852062	-29.630859375
841.474999497579	11.1962890625
845.888820082023	6.291015625
850.300331975104	4.955078125
854.709536876313	-10.0986328125
859.116436483463	3.7138671875
863.521032492721	2.259765625
867.923326598572	-15.650390625
872.32332049386	8.0263671875
876.721015869761	19.791015625
881.116414415797	-24.138671875
885.509517819844	10.158203125
889.900327768115	1.19140625
894.288845945188	-5.0966796875
898.675074033979	12.6943359375
903.059013715769	6.095703125
907.440666670193	-12.900390625
911.820034575246	8.33203125
916.197119107279	-10.1064453125
920.571921941015	-28.79296875
924.944444749532	22.1103515625
929.314689204282	8.03515625
933.682656975088	4.20068359375
938.048349730129	-2.0216064453125
942.411769135974	4.24896240234375
946.772916857561	-11.3590087890625
951.131794558198	-7.65277099609375
955.488403899583	-9.066162109375
959.842746541793	31.5204467773438
964.194824143277	-27.113525390625
968.544638360882	22.9083862304688
972.89219084983	-8.0697021484375
977.237483263745	24.9522094726563
981.580517254633	0.97406005859375
985.921294472888	-23.025390625
990.259816567313	17.7420043945313
994.596085185094	-10.4905395507813
998.930101971824	-17.72314453125
1003.26186857149	24.0442504882813
1007.59138662648	60.8117065429688
1011.91865777761	94.5791015625
1016.24368366406	85.3023071289063
1020.56646592346	60.021484375
1024.88700619182	47.7406616210938
1029.20530610358	1.4598388671875
1033.52136729159	47.1790161132813
1037.8351913871	4.95599365234375
1042.14678001981	-19.2299194335938
1046.45613481781	2.5841064453125
1050.76325740763	2.39007568359375
1055.06814941421	0.1492919921875
1059.37081246092	0.70220947265625
1063.67124816957	-13.4720458984375
1067.96945816039	10.462890625
1072.26544405203	2.119140625
1076.55920746159	5.3515625
1080.8507500046	-9.90625
1085.14007329502	3.4306640625
1089.42717894526	-15.4404296875
1093.71206856617	15.6455078125
1097.99474376703	-4.12689208984375
1102.27520615557	11.2129516601563
1106.55345733798	-4.85552978515625
1110.82949891888	-13.716064453125
1115.10333250134	11.3572998046875
1119.37495968691	-2.61761474609375
1123.64438207555	3.407470703125
1127.91160126572	-24.5674438476563
1132.17661885431	7.52984619140625
1136.43943643666	3.69085693359375
1140.70005560662	12.8518676757813
1144.95847795644	53.0128784179688
1149.21470507689	59.1739501953125
1153.46873855716	80.3349609375
1157.72057998495	149.585205078125
1161.97023094641	223.194396972656
1166.21769302616	236.803527832031
1170.4629678073	261.412719726563
1174.70605687141	135.021850585938
1178.94696179853	80.6310424804688
1183.18568416722	30.2401733398438
1187.42222555447	39.849365234375
1191.65658753578	4.98980712890625
1195.88877168515	16.2625122070313
1200.11877957505	45.53515625
1204.34661277642	47.807861328125
1208.57227285872	29.0805053710938
1212.79576138991	34.3532104492188
1217.01707993641	8.97503662109375
1221.23623006315	9.99267578125
1225.45321333358	-17.9896850585938
1229.66803130962	39.0278930664063
1233.88068555171	-2.83154296875
1238.09117761878	-8.52252197265625
1242.29950906827	-1.539306640625
1246.50568145615	0.5594482421875
1250.70969633685	-7.0224609375
1254.91155526336	9.5927734375
1259.11125978715	-21.873046875
1263.30881145822	-52.4189453125
1267.50421182508	-69.5908203125
1271.69746243476	224.1142578125
1275.88856483281	12.1806640625
1280.07752056329	-59.634765625
1284.26433116881	-32.6982421875
1288.44899819048	-0.0439453125
1292.63152316794	-4.419921875
1296.81190763937	14.0947265625
1300.99015314147	-3.037109375
1305.16626120947	-28.7021484375
1309.34023337715	9.7568359375
1313.5120711768	18.560546875
1317.68177613928	0.8896484375
1321.84934979395	-7.3916015625
1326.01479366875	12.1357421875
1330.17810929013	-19.2998046875
1334.3392981831	-1.173828125
1338.49836187122	-6.5361328125
1342.65530187657	20.50390625
1346.81011971983	-0.8671875
1350.96281692018	-8.8505859375
1355.11339499538	14.0068359375
1359.26185546175	-13.6533203125
1363.40819983413	0.5537109375
1367.55242962597	3.0380859375
1371.69454634923	-2.029296875
1375.83455151447	14.970703125
1379.97244663079	-21.8445434570313
1384.10823320587	12.0703735351563
1388.24191274593	-11.5136108398438
1392.3734867558	10.3346557617188
1396.50295673884	-12.817138671875
1400.63032419701	-18.983642578125
1404.75559063083	7.67584228515625
1408.87875753938	1.33538818359375
1412.99982642036	-16.005126953125
1417.11879877001	-16.3456420898438
1421.23567608315	12.3138427734375
1425.35045985322	18.9733276367188
1429.4631515722	-5.3671875
1433.57375273068	35.30126953125
1437.68226481782	47.9749145507813
1441.78868932139	89.6485595703125
1445.89302772774	103.322204589844
1449.9952815218	91.995849609375
1454.0954521871	159.669494628906
1458.19354120579	105.343139648438
1462.28955005859	132.016784667969
1466.38348022481	86.6904296875
1470.47533318239	78.3640747070313
1474.56511040785	89.0377197265625
1478.65281337632	66.7113647460938
1482.73844356155	42.385009765625
1486.82200243586	63.1007080078125
1490.90349147021	51.8336791992188
1494.98291213417	13.566650390625
1499.06026589591	35.2996215820313
1503.13555422221	94.0325927734375
1507.20877857848	85.7655639648438
1511.27994042873	117.49853515625
1515.3490412356	150.231506347656
1519.41608246035	233.964477539063
1523.48106556286	256.697387695313
1527.54399200162	279.430358886719
1531.60486323377	282.163330078125
1535.66368071506	232.896301269531
1539.72044589986	199.629272460938
1543.7751602412	0
1547.8278251907	0
1551.87844219866	0
1555.92701271397	0
1559.97353818419	0
1564.01802005549	0
1568.06045977271	33.11669921875
1572.1008587793	49.9421997070313
1576.13921851737	32.7677612304688
1580.17554042768	19.59326171875
1584.20982594961	12.4187622070313
1588.24207652123	46.2443237304688
1592.27229357921	30.06982421875
1596.3004785589	22.8953247070313
1600.3266328943	44.7208862304688
1604.35075801806	21.54638671875
1608.37285536149	29.3718872070313
1612.39292635454	13.1974487304688
1616.41097242584	18.02294921875
1620.42699500266	-0.1429443359375
1624.44099551096	-12.1799926757813
1628.45297537533	12.7828979492188
1632.46293601905	29.745849609375
1636.47087886406	17.708740234375
1640.47680533095	13.6716918945313
1644.480716839	26.6345825195313
1648.48261480617	32.5975341796875
1652.48250064906	24.5604248046875
1656.48037578297	53.5233764648438
1660.47624162187	68.486328125
1664.47009957839	90.44921875
1668.46195106388	89.4121704101563
1672.45179748832	94.3750610351563
1676.43964026041	50.5501708984375
1680.42548078752	74.737548828125
1684.40932047569	43.9248657226563
1688.39116072969	26.1122436523438
1692.37100295292	2.29962158203125
1696.34884854752	35.4869384765625
1700.32469891428	-16.32568359375
1704.29855545272	34.8616943359375
1708.27041956104	-2.65887451171875
1712.24029263612	5.94915771484375
1716.20817607355	-8.44281005859375
1720.17407126762	0.16522216796875
1724.13797961133	14.0120849609375
1728.09990249636	-4.72412109375
1732.05984131311	-0.42205810546875
1736.01779745068	3.97119140625
1739.97377229687	-17.42578125
1743.9277672382	21.900390625
1747.87978365989	-10.1669921875
1751.82982294587	4.0849609375
1755.77788647878	-8.4150390625
1759.72397564	1.1123046875
1763.6680918096	5.83984375
1767.61023636636	3.02734375
1771.55041068779	-0.5810546875
1775.48861615014	-2.8984375
1779.42485412835	-12.779296875
1783.35912599609	-1.048828125
1787.29143312576	20.291015625
1791.22177688849	-17.0263671875
1795.15015865414	10.3984375
1799.07657979127	6.1298828125
1803.00104166721	-9.736328125
1806.923545648	-2.1240234375
1810.84409309841	7.0380859375
1814.76268538195	-5.2705078125
1818.67932386087	16.3310546875
1822.59400989615	-23.7958984375
1826.50674484752	12.021484375
1830.41753007345	9.9873046875
1834.32636693114	-13.6416015625
1838.23325677653	-14.103515625
1842.13820096433	17.3427734375
1846.04120084797	5.9814453125
1849.94225777965	-1.814453125
1853.84137311029	-17.3408203125
1857.7385481896	8.51953125
1861.63378436601	-8.4404296875
1865.52708298671	11.357421875
1869.41844539766	4.890625
1873.30787294356	8.955078125
1877.19536696788	-27.9951171875
1881.08092881284	28.169921875
1884.96455981942	-4.9814453125
1888.84626132737	-20.0712890625
1892.7260346752	0.2626953125
1896.6038812002	-0.8466796875
1900.47980223839	16.05859375
1904.35379912459	-2.609375
1908.22587319237	10.5693359375
1912.0960257741	-19.80859375
1915.96425820088	10.333984375
1919.83057180263	-7.3994140625
1923.694967908	-3.453125
1927.55744784445	11.830078125
1931.4180129382	-17.904296875
1935.27666451426	18.130859375
1939.13340389641	1.357421875
1942.98823240721	-14.75
1946.84115136803	14.95703125
1950.692162099	-13.6337890625
1954.54126591903	12.939453125
1958.38846414584	-6.2685546875
1962.23375809594	-0.71484375
1966.0771490846	-4.3408203125
1969.91863842591	13.861328125
1973.75822743275	-4.5224609375
1977.59591741678	4.357421875
1981.43170968848	-24.1162109375
1985.26560555709	22.2880859375
1989.09760633069	-2.712890625
1992.92771331615	1.564453125
1996.75592781911	-6.9150390625
2000.58225114405	1.8935546875
2004.40668459424	1.2685546875
2008.22922947176	-0.2412109375
2012.04988707749	5.837890625
2015.86865871112	-24.849609375
2019.68554567116	21.1416015625
2023.50054925491	-22.970703125
2027.31367075851	29.76953125
2031.1249114769	-13.8271484375
2034.93427270382	0.5078125
2038.74175573186	0.900390625
2042.54736185239	3.353515625
2046.35109235564	-2.65234375
2050.15294853063	2.3203125
2053.95293166521	5.525390625
2057.75104304606	-0.30078125
2061.54728395867	-7.8466796875
2065.34165568738	7.611328125
2069.13415951534	-0.779296875
2072.92479672452	2.3759765625
2076.71356859575	-19.4482421875
2080.50047640866	10.9697265625
2084.28552144174	-11.09375
2088.06870497229	15.8447265625
2091.85002827646	4.1875
2095.62949262923	-8.2939453125
2099.40709930443	-1.2734375
2103.18284957471	-20.5361328125
2106.95674471158	32.4013671875
2110.72878598537	1.1455078125
2114.49897466528	-10.0634765625
2118.26731201934	-9.9482421875
2122.03379931443	10.466796875
2125.79843781626	3.103515625
2129.56122878942	-18.3720703125
2133.32217349733	24.7880859375
2137.08127320226	-25.84765625
2140.83852916534	13.5283203125
2144.59394264655	-3.82421875
2148.34751490473	-5.9111328125
2152.09924719757	18.673828125
2155.84914078163	-5.6005859375
2159.5971969123	3.873046875
2163.34341684387	-22.6416015625
2167.08780182947	22.16015625
2170.83035312109	1.1484375
2174.57107196959	-5.0595703125
2178.30995962469	5.818359375
2182.04701733499	-17.2080078125
2185.78224634795	-0.7646484375
2189.5156479099	25.68359375
2193.24722326604	-7.41796875
2196.97697366044	-9.654296875
2200.70490033604	0.443359375
2204.43100453467	-4.072265625
2208.15528749703	4.1875
2211.87775046268	-16.8330078125
2215.59839467008	19.8095703125
2219.31722135656	4.4326171875
2223.03423175833	6.474609375
2226.74942711049	-16.0751953125
2230.46280864701	9.4375
2234.17437760077	-10.0068359375
2237.8841352035	2.59375
2241.59208268584	-8.2099609375
2245.29822127732	10.734375
2249.00255220635	-4.572265625
2252.70507670024	13.5986328125
2256.40579598519	-34.451171875
2260.10471128628	36.1064453125
2263.80182382751	-2.2109375
2267.49713483175	-5.072265625
2271.19064552079	-16.1162109375
2274.8823571153	14.2568359375
2278.57227083486	-12.900390625
2282.26038789795	11.2109375
2285.94670952195	2.5341796875
2289.63123692314	-7.97265625
2293.31397131672	10.2587890625
2296.99491391679	-5.2353515625
2300.67406593633	-2.0869140625
2304.35142858727	2.8828125
2308.02700308043	-13.796875
2311.70079062553	12.484375
2315.37279243123	-7.501953125
2319.04300970507	16.890625
2322.71144365353	3.4453125
2326.378095482	-27.5810546875
2330.04296639478	23.8359375
2333.7060575951	-1.978515625
2337.3673702851	-12.1943359375
2341.02690566583	4.251953125
2344.68466493729	-8.6640625
2348.34064929839	18.0712890625
2351.99485994695	-16.9287109375
2355.64729807974	5.421875
2359.29796489244	7.419921875
2362.94686157966	-0.9609375
2366.59398933494	-10.6533203125
2370.23934935076	3.71484375
2373.88294281852	4.0185546875
2377.52477092855	1.73828125
2381.16483487014	5.2177734375
2384.80313583148	-4.904296875
2388.4396749997	-7.7998046875
2392.07445356091	-1.7734375
2395.70747270011	-8.86328125
2399.33873360126	20.9091796875
2402.96823744726	0.2666015625
2406.59598541994	6.185546875
2410.22197870011	-5.212890625
2413.84621846749	-20.9912109375
2417.46870590075	16.298828125
2421.08944217751	-6.529296875
2424.70842847435	4.4130859375
2428.32566596678	6.634765625
2431.94115582928	-13.2734375
2435.55489923527	16.34375
2439.16689735713	-11.5986328125
2442.77715136619	7.666015625
2446.38566243272	-5.3466796875
2449.99243172597	-1.9951171875
2453.59746041414	3.62890625
2457.20074966439	-2.62890625
2460.80230064283	-9.017578125
2464.40211451455	11.7314453125
2468.00019244358	-12.275390625
2471.59653559293	20.078125
2475.19114512457	-8.2314453125
2478.78402219943	-7.099609375
2482.37516797741	8.15625
2485.96458361738	7.0869140625
2489.55227027719	-14.228515625
2493.13822911363	14.958984375
2496.7224612825	-19.056640625
2500.30496793853	-8.54296875
2503.88575023547	24.3916015625
2507.464809326	-6.3115234375
2511.04214636182	-1.9921875
2514.61776249357	-9.0537109375
2518.19165887088	10.783203125
2521.76383664237	6.177734375
2525.33429695564	-0.412109375
2528.90304095725	-7.3984375
2532.47006979276	2.796875
2536.03538460672	-4.9609375
2539.59898654265	10.654296875
2543.16087674307	-15.5107421875
2546.72105634947	2.7470703125
2550.27952650235	9.7705078125
2553.83628834118	6.375
2557.39134300444	-11.9443359375
2560.94469162957	-17.3935546875
2564.49633535304	27.029296875
2568.0462753103	-21.48828125
2571.59451263579	18.9541015625
2575.14104846294	9.03125
2578.6858839242	-34.521484375
2582.229020151	19.580078125
2585.77045827378	-10.8359375
2589.31019942197	15.5126953125
2592.84824472401	-5.9755859375
2596.38459530734	5.439453125
2599.91925229841	2.2421875
2603.45221682266	-14.3466796875
2606.98349000456	-4.5166015625
2610.51307296756	22.6259765625
2614.04096683414	-1.546875
2617.56717272579	-17.015625
2621.09169176298	4.03125
2624.61452506523	17.10546875
2628.13567375106	-13.3427734375
2631.655138938	-4.3798828125
2635.17292174258	0.9970703125
2638.68902328039	4.08984375
2642.20344466598	-8.435546875
2645.71618701297	5.666015625
2649.22725143397	-4.671875
2652.73663904062	9.353515625
2656.24435094357	-26.724609375
2659.75038825251	34.9404296875
2663.25475207615	11.5126953125
2666.75744352221	-47.4716796875
2670.25846369744	41.7998046875
2673.75781370765	-22.9404296875
2677.25549465763	5.470703125
2680.75150765123	6.8994140625
2684.24585379131	4.154296875
2687.73853417978	-19.69921875
2691.22954991757	12.75
2694.71890210465	7.5009765625
2698.20659184002	-26.6953125
2701.69262022172	18.93359375
2705.17698834682	-7.0390625
2708.65969731143	4.837890625
2712.14074821071	-8.150390625
2715.62014213884	-3.5654296875
2719.09788018905	2.1904296875
2722.57396345361	19.9619140625
2726.04839302385	7.3388671875
2729.52116999012	-33.4814453125
2732.99229544182	19.720703125
2736.4617704674	-11.521484375
2739.92959615437	13.638671875
2743.39577358925	10.0869140625
2746.86030385767	-11.115234375
2750.32318804424	5.9873046875
2753.78442723268	-26.19921875
2757.24402250572	13.4248046875
2760.70197494518	3.2880859375
2764.1582856319	-2.345703125
2767.6129556458	11.8583984375
2771.06598606584	-15.275390625
2774.51737797005	7.984375
2777.96713243552	-6.04205322265625
2781.41525053838	-1.408203125
2784.86173335384	0.97235107421875
2788.30658195617	-0.2244873046875
2791.74979741869	-12.4213256835938
2795.1913808138	3.3818359375
2798.63133321295	-6.81500244140625
2802.06965568666	8.76824951171875
2805.50634930452	-10.6593627929688
2808.94141513519	32.9130249023438
2812.37485424639	3.48541259765625
2815.80666770493	18.0578002929688
2819.23685657665	1.63018798828125
2822.6654219265	26.2025756835938
2826.0923648185	15.7749633789063
2829.51768631572	49.3473510742188
2832.94138748033	61.8904418945313
2836.36346937355	67.3583984375
2839.7839330557	92.826416015625
2843.20277958617	119.29443359375
2846.62001002343	221.762451171875
2850.03562542502	296.230407714844
2853.44962684758	386.698425292969
2856.86201534681	450.166442871094
2860.27279197751	440.634460449219
2863.68195779356	417.102416992188
2867.08951384791	367.570434570313
2870.49546119262	364.038452148438
2873.89980087883	375.506469726563
2877.30253395675	370.974426269531
2880.70366147569	373.442443847656
2884.10318448406	396.910461425781
2887.50110402936	410.370971679688
2890.89742115815	401.768127441406
2894.29213691614	386.165344238281
2897.68525234807	388.5625
2901.07676849782	410.959655761719
2904.46668640835	351.356811523438
2907.85500712172	354.753967285156
2911.24173167908	349.151123046875
2914.62686112069	333.548278808594
2918.0103964859	348.945434570313
2921.39233881316	307.342651367188
2924.77268914004	310.739807128906
2928.1514485032	305.136962890625
2931.52861793838	326.534118652344
2934.90419848047	325.931274414063
2938.27819116343	326.328430175781
2941.65059702035	333.7255859375
2945.0214170834	304.122741699219
2948.39065238389	290.519958496094
2951.75830395222	235.917114257813
2955.1243728179	212.24951171875
2958.48886000957	163.574340820313
2961.85176655495	169.899108886719
2965.21309348089	153.223937988281
2968.57284181338	147.548706054688
2971.93101257748	128.87353515625
2975.28760679739	104.198303222656
2978.64262549643	78.5231323242188
2981.99606969702	94.8479614257813
2985.34794042073	57.1727294921875
2988.69823868822	49.49755859375
2992.04696551928	55.8223266601563
2995.39412193282	11.1471557617188
2998.73970894689	13.471923828125
3002.08372757864	19.7967529296875
3005.42617884436	0.12152099609375
3008.76706375945	29.3362426757813
3012.10638333846	9.5079345703125
3015.44413859504	26.6795654296875
3018.780330542	36.8511962890625
3022.11496019125	16.0228271484375
3025.44802855385	11.1945190429688
3028.77953663997	20.3661499023438
3032.10948545894	24.5377807617188
3035.4378760192	-30.29052734375
3038.76470932834	-4.1422119140625
3042.08998639308	-6.4671630859375
3045.41370821926	-3.79217529296875
3048.73587581189	-5.11712646484375
3052.05649017508	0.557861328125
3055.37555231211	-13.5772705078125
3058.69306322538	5.1177978515625
3062.00902391644	18.3154296875
3065.32343538598	-11.7041015625
3068.63629863383	1.1376953125
3071.94761465896	-21.619140625
3075.25738445949	36.033203125
3078.5656090327	-21.5048828125
3081.87228937498	7.109375
3085.1774264819	-11.716796875
3088.48102134815	1.9775390625
3091.7830749676	10.6357421875
3095.08358833324	-6.0166015625
3098.38256243724	-1
3101.67999827088	-8.6826171875
3104.97589682465	2.978515625
3108.27025908814	5.3662109375
3111.56308605013	-4.2939453125
3114.85437869852	11.013671875
3118.14413802041	-15.5625
3121.43236500202	7.2216796875
3124.71906062875	1.91015625
3128.00422588514	-12.9794921875
3131.28786175491	-0.5107421875
3134.56996922093	12.259765625
3137.85054926523	-10.2958984375
3141.12960286901	8.7138671875
3144.40713101263	4.1943359375
3147.68313467559	-1.369140625
3150.95761483661	-24.21484375
3154.23057247352	0
3157.50200856335	0
3160.77192408229	0
3164.04032000569	0
3167.30719730808	0
3170.57255696316	0
3173.8363999438	0
3177.09872722202	0
3180.35953976906	0
3183.61883855529	0
3186.87662455028	0
3190.13289872276	0
3193.38766204066	0
3196.64091547106	0
3199.89265998022	0
3203.14289653362	0
3206.39162609586	0
3209.63884963076	0
3212.88456810132	0
3216.1287824697	0
3219.37149369728	0
3222.61270274458	0
3225.85241057134	0
3229.09061813648	0
3232.32732639809	0
3235.56253631347	0
3238.79624883909	0
3242.02846493062	0
3245.25918554292	0
3248.48841163005	0
3251.71614414523	0
3254.94238404091	0
3258.16713226871	0
3261.39038977947	0
3264.61215752319	0
3267.8324364491	0
3271.05122750561	0
3274.26853164032	0
3277.48434980006	0
3280.69868293083	0
3283.91153197784	0
3287.12289788551	0
3290.33278159744	0
3293.54118405647	0
3296.7481062046	0
3299.95354898308	0
3303.15751333233	0
3306.36000019198	0
3309.5610105009	0
3312.76054519714	0
3315.95860521796	0
3319.15519149983	0
3322.35030497844	0
3325.5439465887	0
3328.73611726471	0
3331.92681793978	0
3335.11604954647	0
3338.30381301652	0
3341.49010928091	0
3344.67493926981	0
3347.85830391262	0
3351.04020413798	0
3354.22064087372	0
3357.3996150469	0
3360.5771275838	0
3363.75317940992	0
3366.92777144999	0
3370.10090462795	0
3373.27257986699	0
3376.44279808948	0
3379.61156021707	0
3382.77886717058	0
3385.94471987011	0
3389.10911923496	0
3392.27206618366	0
3395.43356163397	0
3398.59360650288	0
3401.75220170663	0
3404.90934816067	0
3408.06504677969	0
3411.21929847761	0
3414.37210416759	0
3417.52346476203	0
3420.67338117256	0
3423.82185431003	0
3426.96888508457	0
3430.11447440551	0
3433.25862318143	0
3436.40133232017	0
3439.54260272877	0
3442.68243531356	0
3445.82083098007	0
3448.95779063311	0
3452.0933151767	0
3455.22740551412	0
3458.36006254791	0
3461.49128717984	0
3464.62108031093	0
3467.74944284144	0
3470.8763756709	0
3474.00187969807	0
3477.12595582097	0
3480.24860493687	0
3483.3698279423	0
3486.48962573301	0
3489.60799920405	0
3492.7249492497	0
3495.84047676349	0
3498.95458263822	0
3502.06726776593	0
3505.17853303794	0
3508.28837934481	0
3511.39680757636	0
3514.50381862168	0
3517.60941336912	0
3520.71359270627	0
3523.81635752002	0
3526.91770869649	0
3530.01764712108	0
3533.11617367844	0
3536.21328925251	0
3539.30899472646	0
3542.40329098277	0
3545.49617890316	0
3548.58765936862	0
3551.6777332594	0
3554.76640145506	0
3557.85366483438	0
3560.93952427544	0
3564.02398065559	0
3567.10703485145	0
3570.18868773891	0
3573.26894019313	0
3576.34779308856	0
3579.42524729892	0
3582.5013036972	0
3585.57596315568	0
3588.6492265459	0
3591.72109473869	0
3594.79156860416	0
3597.8606490117	0
3600.92833682998	0
3603.99463292695	0
3607.05953816984	0
3610.12305342518	0
3613.18517955876	0
3616.24591743568	0
3619.30526792029	0
3622.36323187627	0
3625.41981016655	0
3628.47500365337	0
3631.52881319825	0
3634.58123966201	0
3637.63228390473	0
3640.68194678582	0
3643.73022916395	0
3646.77713189711	0
3649.82265584256	0
3652.86680185686	0
3655.90957079587	0
3658.95096351473	0
3661.9909808679	0
3665.02962370912	0
3668.06689289143	0
3671.10278926717	0
3674.13731368797	0
3677.17046700477	0
3680.20225006781	0
3683.23266372664	0
3686.26170883008	0
3689.28938622628	0
3692.31569676268	0
3695.34064128604	0
3698.3642206424	0
3701.38643567713	0
3704.40728723488	0
3707.42677615964	0
3710.44490329468	0
3713.46166948258	0
3716.47707556524	0
3719.49112238387	0
3722.50381077897	0
3725.51514159038	0
3728.52511565724	0
3731.53373381799	0
3734.54099691039	0
3737.54690577153	0
3740.55146123779	0
3743.55466414488	0
3746.55651532782	0
3749.55701562096	0
3752.55616585793	0
3755.55396687173	0
3758.55041949465	0
3761.54552455828	0
3764.53928289357	0
3767.53169533077	0
3770.52276269945	0
