# Supplementary material for: ATP-Mediated Compositional Change in Peripheral Myelin Membranes: A Comparative Raman Spectroscopy and Time-Of-Flight Secondary Ion Mass Spectrometry Study
Source: PLoS One. 2015 Nov 6;10(11):e0142084. doi: 10.1371/journal.pone.0142084 (PMC4636249; doi:10.1371/journal.pone.0142084)
Supplement: S1 Dataset — (ZIP) [file pone.0142084.s001.zip › S1_dataset/Raman_spectra/10_90_90.txt]

-178.9940361005	0
-174.033225536559	0
-169.075137799502	0
-164.119770772183	0
-159.167122339652	0
-154.217190389145	0
-149.26997281008	0
-144.325467494082	0
-139.38367233493	0
-134.444585228596	0
-129.508204073225	0
-124.574526769137	0
-119.643551218823	0
-114.715275326934	0
-109.789697000297	0
-104.866814147889	0
-99.9466246808543	0
-95.0291265124944	0
-90.114317558252	0
-85.2021957357436	0
-80.2927589647076	0
-75.3860051670387	0
-70.4819322667847	0
-65.5805381901157	0
-60.6818208653497	0
-55.7857782229291	0
-50.8924081954391	0
-46.0017087175838	0
-41.1136777262045	0
-36.2283131602561	0
-31.3456129608128	0
-26.4655750710695	0
-21.5881974363389	0
-16.7134780040407	0
-11.8414147237152	0
-6.97200554699234	0
-2.10524842762101	0
2.75885867856151	0
7.62031781360827	0
12.4791310174774	0
17.3353003280427	0
22.1888277810764	0
27.0397154102718	0
31.8879652472339	0
36.7335793214821	0
41.5765596604568	0
46.4169082895224	0
51.2546272319731	0
56.0897185090207	0
60.9221841398242	0
65.7520261414571	0
70.5792465289418	0
75.4038473152361	0
80.2258305112362	0
85.045198125787	0
89.8619521656727	0
94.6760946356395	0
99.4876275383746	0
104.296552874516	0
109.10287264268	0
113.906588839415	0
118.707703459252	0
123.506218494676	0
128.30213593615	0
133.095457772096	0
137.886185988912	0
142.674322570981	0
147.459869500641	0
152.242828758238	0
157.023202322084	0
161.800992168479	0
166.576200271718	0
171.348828604071	0
176.118879135827	0
180.886353835245	0
185.651254668599	0
190.413583600155	0
195.173342592186	0
199.93053360497	0
204.685158596798	0
209.437219523967	0
214.186718340788	0
218.933656999589	0
223.678037450723	0
228.419861642551	0
233.159131521468	0
237.895849031897	0
242.630016116271	0
247.361634715084	0
252.090706766841	0
256.817234208093	0
261.541218973424	0
266.262662995465	0
270.981568204883	0
275.697936530397	0
280.411769898781	0
285.123070234849	0
289.831839461471	0
294.538079499574	0
299.241792268144	0
303.942979684232	0
308.641643662944	0
313.33778611746	0
318.031408959018	0
322.722514096945	0
327.411103438622	0
332.09717888951	0
336.780742353159	0
341.461795731189	0
346.140340923302	0
350.816379827291	0
355.489914339041	0
360.160946352512	0
364.829477759773	0
369.495510450977	0
374.159046314375	0
378.820087236329	0
383.478635101283	0
388.134691791809	0
392.788259188568	0
397.43933917034	0
402.08793361401	0
406.734044394583	0
411.377673385178	0
416.018822457033	0
420.657493479502	0
425.293688320078	0
429.927408844357	0
434.558656916086	0
439.187434397127	0
443.813743147482	0
448.437585025286	0
453.058961886811	0
457.677875586478	0
462.294327976831	0
466.908320908578	0
471.519856230564	0
476.128935789788	0
480.73556143139	0
485.339734998681	0
489.941458333116	0
494.540733274312	0
499.137561660047	0
503.731945326265	0
508.323886107065	0
512.91338583473	0
517.500446339696	0
522.085069450583	0
526.667256994186	0
531.247010795468	0
535.824332677577	0
540.399224461841	0
544.97168796778	0
549.541725013083	0
554.109337413638	0
558.674526983528	0
563.237295535019	0
567.797644878573	0
572.355576822864	0
576.911093174738	0
581.464195739273	0
586.014886319722	0
590.563166717575	0
595.109038732503	0
599.652504162402	0
604.193564803382	0
608.73222244976	0
613.268478894073	0
617.802335927087	0
622.333795337774	0
626.86285891334	0
631.389528439219	0
635.913805699064	0
640.435692474771	0
644.95519054646	0
649.472301692485	0
653.987027689444	0
658.499370312169	0
663.009331333737	0
667.51691252547	0
672.022115656927	26.462890625
676.524942495927	-31.3798828125
681.025394808529	-6.3359375
685.523474359052	20.7470703125
690.019182910066	4.634765625
694.512522222403	-3.3330078125
699.003494055146	-17.1728515625
703.49210016564	18.94921875
707.978342309501	-3.80078125
712.4622222406	-17.4912109375
716.943741711089	15.806640625
721.422902471377	-7.29296875
725.899706270147	10.6474609375
730.374154854362	-25.3603515625
734.846249969256	32.19921875
739.315993358349	-9.9375
743.783386763427	-10.580078125
748.248431924569	21.4033203125
752.711130580137	-2.20703125
757.171484466779	-8.4384765625
761.629495319434	-19.2060546875
766.085164871334	11.6552734375
770.538494853989	-7.9111328125
774.989486997221	5.853515625
779.438143029149	8.8232421875
783.884464676174	-1.5166015625
788.328453663017	4.2236328125
792.770111712697	-7.8388671875
797.209440546538	17.490234375
801.646441884169	-22.8671875
806.08111744353	8.1123046875
810.513468940876	-6.369140625
814.943498090771	8.9619140625
819.371206606105	-2.859375
823.796596198072	2.388671875
828.2196685762	-3.56640625
832.640425448326	15.376953125
837.05886852062	-31.142578125
841.474999497579	11.7275390625
845.888820082023	12.7998046875
850.300331975104	-4.509765625
854.709536876313	-3.291015625
859.116436483463	-7.5947265625
863.521032492721	1.3125
867.923326598572	6.0791015625
872.32332049386	2.0439453125
876.721015869761	1.7431640625
881.116414415797	-17.9521484375
885.509517819844	18.1123046875
889.900327768115	4.1005859375
894.288845945188	-15.576171875
898.675074033979	19.3114624023438
903.059013715769	-15.3388671875
907.440666670193	-1.58673095703125
911.820034575246	11.939208984375
916.197119107279	-17.6774291992188
920.571921941015	-46.3982543945313
924.944444749532	17.8809204101563
929.314689204282	-3.83984375
933.682656975088	1.48895263671875
938.048349730129	-0.138427734375
942.411769135974	-2.76580810546875
946.772916857561	0.6068115234375
951.131794558198	15.9794311523438
955.488403899583	-12.6480102539063
959.842746541793	28.7734985351563
964.194824143277	-7.60845947265625
968.544638360882	37.009521484375
972.89219084983	4.62750244140625
977.237483263745	33.2455444335938
981.580517254633	12.863525390625
985.921294472888	-12.5184936523438
990.259816567313	24.0995483398438
994.596085185094	-3.99090576171875
998.930101971824	4.9912109375
1003.26186857149	46.9733276367188
1007.59138662648	41.9554443359375
1011.91865777761	83.9375610351563
1016.24368366406	78.919677734375
1020.56646592346	50.0870971679688
1024.88700619182	37.4644775390625
1029.20530610358	11.8419189453125
1033.52136729159	33.2192993164063
1037.8351913871	0.5521240234375
1042.14678001981	-10.17626953125
1046.45613481781	-3.34417724609375
1050.76325740763	1.30828857421875
1055.06814941421	-4.78125
1059.37081246092	8.6640625
1063.67124816957	-10.513671875
1067.96945816039	13.3271484375
1072.26544405203	-3.216796875
1076.55920746159	3.9453125
1080.8507500046	-0.00738525390625
1085.14007329502	-1.63482666015625
1089.42717894526	-13.9957275390625
1093.71206856617	19.2529907226563
1097.99474376703	-14.5476684570313
1102.27520615557	12.4069213867188
1106.55345733798	-3.63848876953125
1110.82949891888	-12.6838989257813
1115.10333250134	11.270751953125
1119.37495968691	13.2265625
1123.64438207555	11.226318359375
1127.91160126572	-11.7738647460938
1132.17661885431	34.2258911132813
1136.43943643666	10.2257080078125
1140.70005560662	27.2254638671875
1144.95847795644	40.2252807617188
1149.21470507689	55.2250366210938
1153.46873855716	82.2247924804688
1157.72057998495	160.227416992188
1161.97023094641	215.322692871094
1166.21769302616	207.41796875
1170.4629678073	209.513244628906
1174.70605687141	130.608520507813
1178.94696179853	63.7037963867188
1183.18568416722	32.799072265625
1187.42222555447	50.8943481445313
1191.65658753578	22.9896240234375
1195.88877168515	15.0848999023438
1200.11877957505	43.18017578125
1204.34661277642	37.2754516601563
1208.57227285872	42.3707275390625
1212.79576138991	32.5368041992188
1217.01707993641	10.7450561523438
1221.23623006315	23.9533081054688
1225.45321333358	-3.83843994140625
1229.66803130962	50.3698120117188
1233.88068555171	9.57806396484375
1238.09117761878	-2.21368408203125
1242.29950906827	13.99462890625
1246.50568145615	-1.797119140625
1250.70969633685	-0.5888671875
1254.91155526336	19.619384765625
1259.11125978715	10.82763671875
1263.30881145822	-4.964111328125
1267.50421182508	10.2628173828125
1271.69746243476	15.6307983398438
1275.88856483281	42.9987182617188
1280.07752056329	14.3666381835938
1284.26433116881	10.734619140625
1288.44899819048	19.1025390625
1292.63152316794	81.470458984375
1296.81190763937	106.838439941406
1300.99015314147	36.2063598632813
1305.16626120947	18.5742797851563
1309.34023337715	36.9422607421875
1313.5120711768	59.3101806640625
1317.68177613928	13.7659301757813
1321.84934979395	11.378173828125
1326.01479366875	16.9903564453125
1330.17810929013	2.60260009765625
1334.3392981831	10.21484375
1338.49836187122	10.8270874023438
1342.65530187657	36.4392700195313
1346.81011971983	17.051513671875
1350.96281692018	11.7151489257813
1355.11339499538	11.6351928710938
1359.26185546175	14.5552368164063
1363.40819983413	2.4752197265625
1367.55242962597	11.395263671875
1371.69454634923	1.30584716796875
1375.83455151447	6.209228515625
1379.97244663079	-19.2047119140625
1384.10823320587	9.64404296875
1388.24191274593	-5.7786865234375
1392.3734867558	22.11669921875
1396.50295673884	-23.594970703125
1400.63032419701	4.693359375
1404.75559063083	8.00811767578125
1408.87875753938	4.421630859375
1412.99982642036	-5.1649169921875
1417.11879877001	-12.7514038085938
1421.23567608315	3.662109375
1425.35045985322	19.0755615234375
1429.4631515722	-1.51092529296875
1433.57375273068	29.8858642578125
1437.68226481782	22.2280883789063
1441.78868932139	48.5703125
1445.89302772774	59.91259765625
1449.9952815218	27.2548217773438
1454.0954521871	106.597045898438
1458.19354120579	46.9392700195313
1462.28955005859	79.281494140625
1466.38348022481	41.6237182617188
1470.47533318239	61.9659423828125
1474.56511040785	55.3082275390625
1478.65281337632	49.6504516601563
1482.73844356155	9.9945068359375
1486.82200243586	38.3391723632813
1490.90349147021	19.6838989257813
1494.98291213417	5.028564453125
1499.06026589591	36.373291015625
1503.13555422221	76.7179565429688
1507.20877857848	75.0626831054688
1511.27994042873	110.407348632813
1515.3490412356	135.752014160156
1519.41608246035	200.096740722656
1523.48106556286	211.44140625
1527.54399200162	215.7861328125
1531.60486323377	202.130798339844
1535.66368071506	118.475463867188
1539.72044589986	125.988830566406
1543.7751602412	79.5139770507813
1547.8278251907	30.0391235351563
1551.87844219866	11.564208984375
1555.92701271397	7.08935546875
1559.97353818419	4.614501953125
1564.01802005549	-8.8603515625
1568.06045977271	-0.335205078125
1572.1008587793	23.18994140625
1576.13921851737	21.715087890625
1580.17554042768	6.24017333984375
1584.20982594961	-2.23468017578125
1588.24207652123	19.4082641601563
1592.27229357921	-9.6591796875
1596.3004785589	13.2734375
1600.3266328943	34.2059936523438
1604.35075801806	-0.86138916015625
1608.37285536149	22.0711669921875
1612.39292635454	7.0037841796875
1616.41097242584	18.9363403320313
1620.42699500266	-2.13104248046875
1624.44099551096	-7.19842529296875
1628.45297537533	-7.2113037109375
1632.46293601905	19.0888671875
1636.47087886406	11.3889770507813
1640.47680533095	0.68914794921875
1644.480716839	12.9892578125
1648.48261480617	9.2894287109375
1652.48250064906	8.58953857421875
1656.48037578297	23.8897094726563
1660.47624162187	32.1898803710938
1664.47009957839	30.4799194335938
1668.46195106388	30.7529296875
1672.45179748832	34.02587890625
1676.43964026041	2.298828125
1680.42548078752	17.57177734375
1684.40932047569	27.8447875976563
1688.39116072969	21.1177368164063
1692.37100295292	7.39068603515625
1696.34884854752	38.5888671875
1700.32469891428	-20.467041015625
1704.29855545272	40.47705078125
1708.27041956104	3.421142578125
1712.24029263612	8.36529541015625
1716.20817607355	10.3093872070313
1720.17407126762	12.2534790039063
1724.13797961133	14.8724975585938
1728.09990249636	-5.6907958984375
1732.05984131311	1.745849609375
1736.01779745068	3.18255615234375
1739.97377229687	-27.6080322265625
1743.9277672382	15.351806640625
1747.87978365989	2.28179931640625
1751.82982294587	-1.88018798828125
1755.77788647878	-4.744140625
1759.72397564	-10.953125
1763.6680918096	18.3701171875
1767.61023636636	7.861328125
1771.55041068779	1.15625
1775.48861615014	-18.5029296875
1779.42485412835	-8.1865234375
1783.35912599609	5.12109375
1787.29143312576	17.01953125
1791.22177688849	-10.1845703125
1795.15015865414	9.0283203125
1799.07657979127	-1.3623046875
1803.00104166721	-14.1005859375
1806.923545648	3.75390625
1810.84409309841	12.7802734375
1814.76268538195	-7.82421875
1818.67932386087	7.2744140625
1822.59400989615	-17.115234375
1826.50674484752	12.1533203125
1830.41753007345	10.5478515625
1834.32636693114	-21.2001953125
1838.23325677653	-10.7255859375
1842.13820096433	17.1826171875
1846.04120084797	6.9169921875
1849.94225777965	2.119140625
1853.84137311029	-6.6953125
1857.7385481896	3.1181640625
1861.63378436601	-8.529296875
1865.52708298671	4.7265625
1869.41844539766	-1.2216796875
1873.30787294356	8.208984375
1877.19536696788	-18.5703125
1881.08092881284	27.97265625
1884.96455981942	-8.6123046875
1888.84626132737	-16.552734375
1892.7260346752	0.1953125
1896.6038812002	0.4365234375
1900.47980223839	7.9169921875
1904.35379912459	1.484375
1908.22587319237	3.8642578125
1912.0960257741	-13.267578125
1915.96425820088	16.150390625
1919.83057180263	-15.9912109375
1923.694967908	5.6982421875
1927.55744784445	12.5146484375
1931.4180129382	-23.609375
1935.27666451426	16.4111328125
1939.13340389641	5.025390625
1942.98823240721	-14.8251953125
1946.84115136803	12.92578125
1950.692162099	-15.5546875
1954.54126591903	7.8056640625
1958.38846414584	-2.322265625
1962.23375809594	3.697265625
1966.0771490846	-7.5751953125
1969.91863842591	16.50390625
1973.75822743275	-7.9912109375
1977.59591741678	5.8173828125
1981.43170968848	-20.24609375
1985.26560555709	21.259765625
1989.09760633069	-3.23828125
1992.92771331615	0.5380859375
1996.75592781911	-4.6494140625
2000.58225114405	-0.9384765625
2004.40668459424	-0.2802734375
2008.22922947176	0.10546875
2012.04988707749	6.7470703125
2015.86865871112	-13.62890625
2019.68554567116	17.1044921875
2023.50054925491	-29.5322265625
2027.31367075851	24.31640625
2031.1249114769	-1.8515625
2034.93427270382	-0.7353515625
2038.74175573186	-6.49609375
2042.54736185239	3.904296875
2046.35109235564	-1.1982421875
2050.15294853063	-1.5625
2053.95293166521	14.943359375
2057.75104304606	-5.6767578125
2061.54728395867	-4.6640625
2065.34165568738	4.7109375
2069.13415951534	-9.837890625
2072.92479672452	13.828125
2076.71356859575	-17.8212890625
2080.50047640866	6.2939453125
2084.28552144174	-16.5419921875
2088.06870497229	23.7333984375
2091.85002827646	-2.8486328125
2095.62949262923	-3.4443359375
2099.40709930443	7.921875
2103.18284957471	-28.0205078125
2106.95674471158	28.9267578125
2110.72878598537	2.7412109375
2114.49897466528	-9.5546875
2118.26731201934	-4.498046875
2122.03379931443	11.9296875
2125.79843781626	-3.7353515625
2129.56122878942	-24.146484375
2133.32217349733	25.7958984375
2137.08127320226	-11.8408203125
2140.83852916534	1.5400390625
2144.59394264655	-2.1474609375
2148.34751490473	3.5380859375
2152.09924719757	5.580078125
2155.84914078163	-0.767578125
2159.5971969123	1.6328125
2163.34341684387	-11.0380859375
2167.08780182947	14.36328125
2170.83035312109	-0.8017578125
2174.57107196959	-12.951171875
2178.30995962469	11.1337890625
2182.04701733499	-5.775390625
2185.78224634795	-6.98828125
2189.5156479099	15.9208984375
2193.24722326604	3.84375
2196.97697366044	-10.361328125
2200.70490033604	-3.0859375
2204.43100453467	-7.5517578125
2208.15528749703	11.923828125
2211.87775046268	-15.271484375
2215.59839467008	14.126953125
2219.31722135656	0.1259765625
2223.03423175833	2.1533203125
2226.74942711049	-1.09765625
2230.46280864701	7.556640625
2234.17437760077	-11.072265625
2237.8841352035	1.853515625
2241.59208268584	-7.900390625
2245.29822127732	11.658203125
2249.00255220635	-11.3896484375
2252.70507670024	23.7412109375
2256.40579598519	-42.88671875
2260.10471128628	33.1259765625
2263.80182382751	1.4375
2267.49713483175	-6.62109375
2271.19064552079	-6.779296875
2274.8823571153	7.31640625
2278.57227083486	-12.4267578125
2282.26038789795	5.052734375
2285.94670952195	8.0458984375
2289.63123692314	-4.8173828125
2293.31397131672	0.119140625
2296.99491391679	4.12109375
2300.67406593633	-8.341796875
2304.35142858727	5.5146484375
2308.02700308043	-6.2646484375
2311.70079062553	7.611328125
2315.37279243123	-11.1708984375
2319.04300970507	16.31640625
2322.71144365353	3.328125
2326.378095482	-20.75390625
2330.04296639478	19.896484375
2333.7060575951	3.7646484375
2337.3673702851	-10.8349609375
2341.02690566583	-1.1171875
2344.68466493729	-13.416015625
2348.34064929839	13.46875
2351.99485994695	-2.0087890625
2355.64729807974	7.59375
2359.29796489244	-3.2216796875
2362.94686157966	-0.283203125
2366.59398933494	-10.2763671875
2370.23934935076	-1.1630859375
2373.88294281852	11.0517578125
2377.52477092855	3.419921875
2381.16483487014	0.8740234375
2384.80313583148	-7.7724609375
2388.4396749997	-3.8486328125
2392.07445356091	-5.8662109375
2395.70747270011	2.0390625
2399.33873360126	15.8515625
2402.96823744726	-0.66796875
2406.59598541994	2.5859375
2410.22197870011	-4.02734375
2413.84621846749	-14.55078125
2417.46870590075	13.9462890625
2421.08944217751	-5.4560546875
2424.70842847435	-4.0185546875
2428.32566596678	9.51171875
2431.94115582928	-12.4404296875
2435.55489923527	22.642578125
2439.16689735713	-22.1875
2442.77715136619	18.548828125
2446.38566243272	-10.0166015625
2449.99243172597	-5.72265625
2453.59746041414	4.2001953125
2457.20074966439	-0.85546875
2460.80230064283	-2.646484375
2464.40211451455	-0.11328125
2468.00019244358	-6.314453125
2471.59653559293	23.3232421875
2475.19114512457	-4.2109375
2478.78402219943	-21.951171875
2482.37516797741	9.9638671875
2485.96458361738	13.9541015625
2489.55227027719	-13.4208984375
2493.13822911363	14.923828125
2496.7224612825	-21.50390625
2500.30496793853	-5.740234375
2503.88575023547	16.939453125
2507.464809326	3.736328125
2511.04214636182	-11.3837890625
2514.61776249357	-0.689453125
2518.19165887088	5.119140625
2521.76383664237	9.736328125
2525.33429695564	-0.404296875
2528.90304095725	-7.9990234375
2532.47006979276	-0.951171875
2536.03538460672	-2.580078125
2539.59898654265	6.060546875
2543.16087674307	-4.998046875
2546.72105634947	5.0400390625
2550.27952650235	3.6552734375
2553.83628834118	4.0263671875
2557.39134300444	-13.294921875
2560.94469162957	-20.18359375
2564.49633535304	30.357421875
2568.0462753103	-18.794921875
2571.59451263579	15.314453125
2575.14104846294	5.4619140625
2578.6858839242	-19.0205078125
2582.229020151	12.3876953125
2585.77045827378	-13.302734375
2589.31019942197	17.197265625
2592.84824472401	-9.826171875
2596.38459530734	11.8984375
2599.91925229841	-3.748046875
2603.45221682266	-8.5751953125
2606.98349000456	-8.0556640625
2610.51307296756	19.5625
2614.04096683414	4.865234375
2617.56717272579	-19.0380859375
2621.09169176298	2.0380859375
2624.61452506523	9.72265625
2628.13567375106	-9.6259765625
2631.655138938	-4.197265625
2635.17292174258	0.2041015625
2638.68902328039	10.8408203125
2642.20344466598	-5.2978515625
2645.71618701297	2.46875
2649.22725143397	-5.875
2652.73663904062	11.998046875
2656.24435094357	-29.3359375
2659.75038825251	39.9609375
2663.25475207615	-0.05859375
2666.75744352221	-34.7919921875
2670.25846369744	37.5419921875
2673.75781370765	-32.716796875
2677.25549465763	16.359375
2680.75150765123	-1.046875
2684.24585379131	8.330078125
2687.73853417978	-20.21875
2691.22954991757	12.90625
2694.71890210465	8.1123046875
2698.20659184002	-20.4384765625
2701.69262022172	17.89453125
2705.17698834682	-12.041015625
2708.65969731143	8.521484375
2712.14074821071	-9.427734375
2715.62014213884	-8.6083984375
2719.09788018905	5.5048828125
2722.57396345361	16.1572265625
2726.04839302385	10.99609375
2729.52116999012	-26.6982421875
2732.99229544182	22.10546875
2736.4617704674	-23.0546875
2739.92959615437	10.3046875
2743.39577358925	0.4521484375
2746.86030385767	1.94921875
2750.32318804424	-3.123046875
2753.78442723268	-14.0458984375
2757.24402250572	10.431640625
2760.70197494518	3.1640625
2764.1582856319	-2.0771484375
2767.6129556458	13.1748046875
2771.06598606584	-10.015625
2774.51737797005	5.38671875
2777.96713243552	-15.6337890625
2781.41525053838	-0.5703125
2784.86173335384	5.294921875
2788.30658195617	6.54534912109375
2791.74979741869	1.51171875
2795.1913808138	-2.38311767578125
2798.63133321295	-18.2386474609375
2802.06965568666	20.9058227539063
2805.50634930452	-10.94970703125
2808.94141513519	29.1564331054688
2812.37485424639	-15.922119140625
2815.80666770493	6.9993896484375
2819.23685657665	-2.07916259765625
2822.6654219265	3.84234619140625
2826.0923648185	-12.2362060546875
2829.51768631572	21.685302734375
2832.94138748033	15.6067504882813
2836.36346937355	-2.47174072265625
2839.7839330557	-6.55029296875
2843.20277958617	-4.65631103515625
2846.62001002343	17.23681640625
2850.03562542502	-0.8701171875
2853.44962684758	7.02301025390625
2856.86201534681	21.9160766601563
2860.27279197751	8.80914306640625
2863.68195779356	35.7022705078125
2867.08951384791	16.5953369140625
2870.49546119262	23.4884643554688
2873.89980087883	40.3815307617188
2877.30253395675	41.274658203125
2880.70366147569	44.167724609375
2884.10318448406	32.060791015625
2887.50110402936	47.9539184570313
2890.89742115815	53.8469848632813
2894.29213691614	52.7767333984375
2897.68525234807	43.7296142578125
2901.07676849782	74.6824340820313
2904.46668640835	17.6353149414063
2907.85500712172	46.588134765625
2911.24173167908	40.541015625
2914.62686112069	44.4938354492188
2918.0103964859	55.4467163085938
2921.39233881316	36.3995361328125
2924.77268914004	28.3524169921875
2928.1514485032	22.3052368164063
2931.52861793838	40.2581176757813
2934.90419848047	32.2109375
2938.27819116343	44.163818359375
2941.65059702035	20.1166381835938
2945.0214170834	10.0695190429688
2948.39065238389	38.0223388671875
2951.75830395222	16.9752197265625
2955.1243728179	35.9568481445313
2958.48886000957	7.98419189453125
2961.85176655495	28.0115356445313
2965.21309348089	52.0388793945313
2968.57284181338	30.0662231445313
2971.93101257748	21.0936279296875
2975.28760679739	42.1209716796875
2978.64262549643	15.1483154296875
2981.99606969702	39.1756591796875
2985.34794042073	10.2030029296875
2988.69823868822	21.2303466796875
2992.04696551928	34.2576904296875
2995.39412193282	1.2850341796875
2998.73970894689	21.3123779296875
3002.08372757864	7.3397216796875
3005.42617884436	-12.6318359375
3008.76706375945	24.4298706054688
3012.10638333846	-0.50836181640625
3015.44413859504	9.55340576171875
3018.780330542	0.61517333984375
3022.11496019125	-8.32305908203125
3025.44802855385	-12.2612915039063
3028.77953663997	5.8004150390625
3032.10948545894	16.8621826171875
3035.4378760192	-30.0760498046875
3038.76470932834	10.82861328125
3042.08998639308	3.70068359375
3045.41370821926	-7.42724609375
3048.73587581189	-0.55517578125
3052.05649017508	3.5721435546875
3055.37555231211	-13.6104736328125
3058.69306322538	6.3310546875
3062.00902391644	12.67578125
3065.32343538598	-2.6552734375
3068.63629863383	-0.1142578125
3071.94761465896	-17.62890625
3075.25738445949	20.6787109375
3078.5656090327	-11.03515625
3081.87228937498	7.625
3085.1774264819	-8.8974609375
3088.48102134815	-0.6552734375
3091.7830749676	17.091796875
3095.08358833324	-17.400390625
3098.38256243724	9.064453125
3101.67999827088	-5.4306640625
3104.97589682465	-5.90234375
3108.27025908814	11.4638671875
3111.56308605013	-3.62109375
3114.85437869852	-1.1494140625
3118.14413802041	-0.279296875
3121.43236500202	6.2060546875
3124.71906062875	-0.681640625
3128.00422588514	-5.580078125
3131.28786175491	-1.0654296875
3134.56996922093	8.7978515625
3137.85054926523	-11.978515625
3141.12960286901	-0.3095703125
3144.40713101263	10.9990234375
3147.68313467559	-4.7021484375
3150.95761483661	-25.6865234375
3154.23057247352	21.5380859375
3157.50200856335	0.7890625
3160.77192408229	10.244140625
3164.04032000569	-6.4775390625
3167.30719730808	-3.7177734375
3170.57255696316	18.626953125
3173.8363999438	-15.7109375
3177.09872722202	-17.2490234375
3180.35953976906	22.0322265625
3183.61883855529	-9.4716796875
3186.87662455028	2.1650390625
3190.13289872276	-10.4794921875
3193.38766204066	0
3196.64091547106	0
3199.89265998022	0
3203.14289653362	0
3206.39162609586	0
3209.63884963076	0
3212.88456810132	0
3216.1287824697	0
3219.37149369728	0
3222.61270274458	0
3225.85241057134	0
3229.09061813648	0
3232.32732639809	0
3235.56253631347	0
3238.79624883909	0
3242.02846493062	0
3245.25918554292	0
3248.48841163005	0
3251.71614414523	0
3254.94238404091	0
3258.16713226871	0
3261.39038977947	0
3264.61215752319	0
3267.8324364491	0
3271.05122750561	0
3274.26853164032	0
3277.48434980006	0
3280.69868293083	0
3283.91153197784	0
3287.12289788551	0
3290.33278159744	0
3293.54118405647	0
3296.7481062046	0
3299.95354898308	0
3303.15751333233	0
3306.36000019198	0
3309.5610105009	0
3312.76054519714	0
3315.95860521796	0
3319.15519149983	0
3322.35030497844	0
3325.5439465887	0
3328.73611726471	0
3331.92681793978	0
3335.11604954647	0
3338.30381301652	0
3341.49010928091	0
3344.67493926981	0
3347.85830391262	0
3351.04020413798	0
3354.22064087372	0
3357.3996150469	0
3360.5771275838	0
3363.75317940992	0
3366.92777144999	0
3370.10090462795	0
3373.27257986699	0
3376.44279808948	0
3379.61156021707	0
3382.77886717058	0
3385.94471987011	0
3389.10911923496	0
3392.27206618366	0
3395.43356163397	0
3398.59360650288	0
3401.75220170663	0
3404.90934816067	0
3408.06504677969	0
3411.21929847761	0
3414.37210416759	0
3417.52346476203	0
3420.67338117256	0
3423.82185431003	0
3426.96888508457	0
3430.11447440551	0
3433.25862318143	0
3436.40133232017	0
3439.54260272877	0
3442.68243531356	0
3445.82083098007	0
3448.95779063311	0
3452.0933151767	0
3455.22740551412	0
3458.36006254791	0
3461.49128717984	0
3464.62108031093	0
3467.74944284144	0
3470.8763756709	0
3474.00187969807	0
3477.12595582097	0
3480.24860493687	0
3483.3698279423	0
3486.48962573301	0
3489.60799920405	0
3492.7249492497	0
3495.84047676349	0
3498.95458263822	0
3502.06726776593	0
3505.17853303794	0
3508.28837934481	0
3511.39680757636	0
3514.50381862168	0
3517.60941336912	0
3520.71359270627	0
3523.81635752002	0
3526.91770869649	0
3530.01764712108	0
3533.11617367844	0
3536.21328925251	0
3539.30899472646	0
3542.40329098277	0
3545.49617890316	0
3548.58765936862	0
3551.6777332594	0
3554.76640145506	0
3557.85366483438	0
3560.93952427544	0
3564.02398065559	0
3567.10703485145	0
3570.18868773891	0
3573.26894019313	0
3576.34779308856	0
3579.42524729892	0
3582.5013036972	0
3585.57596315568	0
3588.6492265459	0
3591.72109473869	0
3594.79156860416	0
3597.8606490117	0
3600.92833682998	0
3603.99463292695	0
3607.05953816984	0
3610.12305342518	0
3613.18517955876	0
3616.24591743568	0
3619.30526792029	0
3622.36323187627	0
3625.41981016655	0
3628.47500365337	0
3631.52881319825	0
3634.58123966201	0
3637.63228390473	0
3640.68194678582	0
3643.73022916395	0
3646.77713189711	0
3649.82265584256	0
3652.86680185686	0
3655.90957079587	0
3658.95096351473	0
3661.9909808679	0
3665.02962370912	0
3668.06689289143	0
3671.10278926717	0
3674.13731368797	0
3677.17046700477	0
3680.20225006781	0
3683.23266372664	0
3686.26170883008	0
3689.28938622628	0
3692.31569676268	0
3695.34064128604	0
3698.3642206424	0
3701.38643567713	0
3704.40728723488	0
3707.42677615964	0
3710.44490329468	0
3713.46166948258	0
3716.47707556524	0
3719.49112238387	0
3722.50381077897	0
3725.51514159038	0
3728.52511565724	0
3731.53373381799	0
3734.54099691039	0
3737.54690577153	0
3740.55146123779	0
3743.55466414488	0
3746.55651532782	0
3749.55701562096	0
3752.55616585793	0
3755.55396687173	0
3758.55041949465	0
3761.54552455828	0
3764.53928289357	0
3767.53169533077	0
3770.52276269945	0
