# Supplementary material for: ATP-Mediated Compositional Change in Peripheral Myelin Membranes: A Comparative Raman Spectroscopy and Time-Of-Flight Secondary Ion Mass Spectrometry Study
Source: PLoS One. 2015 Nov 6;10(11):e0142084. doi: 10.1371/journal.pone.0142084 (PMC4636249; doi:10.1371/journal.pone.0142084)
Supplement: S1 Dataset — (ZIP) [file pone.0142084.s001.zip › S1_dataset/Raman_spectra/11_0_0.txt]

-178.9940361005	0
-174.033225536559	0
-169.075137799502	0
-164.119770772183	0
-159.167122339652	0
-154.217190389145	0
-149.26997281008	0
-144.325467494082	0
-139.38367233493	0
-134.444585228596	0
-129.508204073225	0
-124.574526769137	0
-119.643551218823	0
-114.715275326934	0
-109.789697000297	0
-104.866814147889	0
-99.9466246808543	0
-95.0291265124944	0
-90.114317558252	0
-85.2021957357436	0
-80.2927589647076	0
-75.3860051670387	0
-70.4819322667847	0
-65.5805381901157	0
-60.6818208653497	0
-55.7857782229291	0
-50.8924081954391	0
-46.0017087175838	0
-41.1136777262045	0
-36.2283131602561	0
-31.3456129608128	0
-26.4655750710695	0
-21.5881974363389	0
-16.7134780040407	0
-11.8414147237152	0
-6.97200554699234	0
-2.10524842762101	0
2.75885867856151	0
7.62031781360827	0
12.4791310174774	0
17.3353003280427	0
22.1888277810764	0
27.0397154102718	0
31.8879652472339	0
36.7335793214821	0
41.5765596604568	0
46.4169082895224	0
51.2546272319731	0
56.0897185090207	0
60.9221841398242	0
65.7520261414571	0
70.5792465289418	0
75.4038473152361	0
80.2258305112362	0
85.045198125787	0
89.8619521656727	0
94.6760946356395	0
99.4876275383746	0
104.296552874516	0
109.10287264268	0
113.906588839415	0
118.707703459252	0
123.506218494676	0
128.30213593615	0
133.095457772096	0
137.886185988912	0
142.674322570981	0
147.459869500641	0
152.242828758238	0
157.023202322084	0
161.800992168479	0
166.576200271718	0
171.348828604071	0
176.118879135827	0
180.886353835245	0
185.651254668599	0
190.413583600155	0
195.173342592186	0
199.93053360497	0
204.685158596798	0
209.437219523967	0
214.186718340788	0
218.933656999589	0
223.678037450723	0
228.419861642551	0
233.159131521468	0
237.895849031897	0
242.630016116271	0
247.361634715084	0
252.090706766841	0
256.817234208093	0
261.541218973424	0
266.262662995465	0
270.981568204883	0
275.697936530397	0
280.411769898781	0
285.123070234849	0
289.831839461471	0
294.538079499574	0
299.241792268144	0
303.942979684232	0
308.641643662944	0
313.33778611746	0
318.031408959018	0
322.722514096945	0
327.411103438622	0
332.09717888951	0
336.780742353159	0
341.461795731189	0
346.140340923302	0
350.816379827291	0
355.489914339041	0
360.160946352512	0
364.829477759773	0
369.495510450977	0
374.159046314375	0
378.820087236329	0
383.478635101283	0
388.134691791809	0
392.788259188568	0
397.43933917034	0
402.08793361401	0
406.734044394583	0
411.377673385178	0
416.018822457033	0
420.657493479502	0
425.293688320078	0
429.927408844357	0
434.558656916086	0
439.187434397127	0
443.813743147482	0
448.437585025286	0
453.058961886811	0
457.677875586478	0
462.294327976831	0
466.908320908578	0
471.519856230564	0
476.128935789788	0
480.73556143139	0
485.339734998681	0
489.941458333116	0
494.540733274312	0
499.137561660047	0
503.731945326265	0
508.323886107065	0
512.91338583473	0
517.500446339696	0
522.085069450583	0
526.667256994186	0
531.247010795468	0
535.824332677577	0
540.399224461841	0
544.97168796778	0
549.541725013083	0
554.109337413638	0
558.674526983528	0
563.237295535019	0
567.797644878573	0
572.355576822864	0
576.911093174738	0
581.464195739273	0
586.014886319722	0
590.563166717575	0
595.109038732503	0
599.652504162402	-1.5341796875
604.193564803382	8.3427734375
608.73222244976	25.0458984375
613.268478894073	-15.3935546875
617.802335927087	5.8408203125
622.333795337774	-32.421875
626.86285891334	32.697265625
631.389528439219	-0.734375
635.913805699064	-4.6279296875
640.435692474771	1.1787109375
644.95519054646	-1.931640625
649.472301692485	-21.2001953125
653.987027689444	18.4326171875
658.499370312169	-3.4033203125
663.009331333737	11.421875
667.51691252547	-7.138671875
672.022115656927	14.3603515625
676.524942495927	-35.6630859375
681.025394808529	-2.3388671875
685.523474359052	22.5712890625
690.019182910066	7.30078125
694.512522222403	-7.541015625
699.003494055146	-4.53515625
703.49210016564	2.025390625
707.978342309501	-0.7822265625
712.4622222406	-16.03515625
716.943741711089	7.775390625
721.422902471377	14.642578125
725.899706270147	12.302734375
730.374154854362	-31.3408203125
734.846249969256	32.6064453125
739.315993358349	-17.0439453125
743.783386763427	-12.072265625
748.248431924569	26.099609375
752.711130580137	5.453125
757.171484466779	-19.05859375
761.629495319434	-18.544921875
766.085164871334	24.8681640625
770.538494853989	-7.740234375
774.989486997221	-3.8740234375
779.438143029149	-8.646484375
783.884464676174	3.1220703125
788.328453663017	13.3291015625
792.770111712697	-10.634521484375
797.209440546538	11.529541015625
801.646441884169	-10.69921875
806.08111744353	-3.05712890625
810.513468940876	-1.9420166015625
814.943498090771	8.0389404296875
819.371206606105	-5.980224609375
823.796596198072	21.9853515625
828.2196685762	9.89599609375
832.640425448326	36.806640625
837.05886852062	5.7174072265625
841.474999497579	68.6280517578125
845.888820082023	54.5386962890625
850.300331975104	22.6802978515625
854.709536876313	21.9326171875
859.116436483463	53.1849365234375
863.521032492721	62.437255859375
867.923326598572	26.6895751953125
872.32332049386	54.94189453125
876.721015869761	73.1942138671875
881.116414415797	78.94091796875
885.509517819844	107.714111328125
889.900327768115	65.4871826171875
894.288845945188	50.2603759765625
898.675074033979	56.0335693359375
903.059013715769	31.806640625
907.440666670193	26.5887451171875
911.820034575246	24.6478271484375
916.197119107279	16.706787109375
920.571921941015	-40.234130859375
924.944444749532	17.824951171875
929.314689204282	8.8839111328125
933.682656975088	43.9429931640625
938.048349730129	49.001953125
942.411769135974	56.99365234375
946.772916857561	49.956787109375
951.131794558198	63.919921875
955.488403899583	72.883056640625
959.842746541793	130.84619140625
964.194824143277	124.809326171875
968.544638360882	210.7724609375
972.89219084983	148.735595703125
977.237483263745	145.676635742188
981.580517254633	58.5130615234375
985.921294472888	31.349365234375
990.259816567313	104.185791015625
994.596085185094	102.022094726563
998.930101971824	160.858520507813
1003.26186857149	286.694946289063
1007.59138662648	423.53125
1011.91865777761	572.36767578125
1016.24368366406	601.204711914063
1020.56646592346	470.049438476563
1024.88700619182	331.894165039063
1029.20530610358	181.739013671875
1033.52136729159	137.583740234375
1037.8351913871	90.428466796875
1042.14678001981	66.273193359375
1046.45613481781	53.117919921875
1050.76325740763	17.153076171875
1055.06814941421	-8.59423828125
1059.37081246092	1.658447265625
1063.67124816957	-19.0888671875
1067.96945816039	7.163818359375
1072.26544405203	-12.9730224609375
1076.55920746159	14.8663330078125
1080.8507500046	14.70556640625
1085.14007329502	-5.4552001953125
1089.42717894526	-13.9693603515625
1093.71206856617	15.204833984375
1097.99474376703	0.3790283203125
1102.27520615557	35.55322265625
1106.55345733798	26.7274169921875
1110.82949891888	-6.0665283203125
1115.10333250134	54.295166015625
1119.37495968691	55.65673828125
1123.64438207555	89.0184326171875
1127.91160126572	85.3800048828125
1132.17661885431	181.74169921875
1136.43943643666	194.103271484375
1140.70005560662	269.464965820313
1144.95847795644	351.826538085938
1149.21470507689	502.232421875
1153.46873855716	786.638793945313
1157.72057998495	1231.04516601563
1161.97023094641	1647.45153808594
1166.21769302616	1809.85791015625
1170.4629678073	1608.26428222656
1174.70605687141	1030.67065429688
1178.94696179853	569.077026367188
1183.18568416722	328.4833984375
1187.42222555447	282.889770507813
1191.65658753578	242.42724609375
1195.88877168515	211.991088867188
1200.11877957505	230.555053710938
1204.34661277642	227.119018554688
1208.57227285872	188.682983398438
1212.79576138991	210.246826171875
1217.01707993641	162.810791015625
1221.23623006315	149.374755859375
1225.45321333358	59.9385986328125
1229.66803130962	107.502563476563
1233.88068555171	31.1756591796875
1238.09117761878	21.8851318359375
1242.29950906827	11.5946044921875
1246.50568145615	-24.6959228515625
1250.70969633685	-35.9864501953125
1254.91155526336	26.7230224609375
1259.11125978715	28.4324951171875
1263.30881145822	33.1419677734375
1267.50421182508	44.8427734375
1271.69746243476	70.435302734375
1275.88856483281	363.02783203125
1280.07752056329	116.620361328125
1284.26433116881	108.212890625
1288.44899819048	94.805419921875
1292.63152316794	78.39794921875
1296.81190763937	141.924560546875
1300.99015314147	108.078491210938
1305.16626120947	49.232421875
1309.34023337715	72.386474609375
1313.5120711768	88.5404052734375
1317.68177613928	25.6259765625
1321.84934979395	0.2408447265625
1326.01479366875	6.8558349609375
1330.17810929013	-16.5291748046875
1334.3392981831	7.0902099609375
1338.49836187122	7.9630126953125
1342.65530187657	-1.09130859375
1346.81011971983	0.712890625
1350.96281692018	-11.732421875
1355.11339499538	1.765625
1359.26185546175	1.5810546875
1363.40819983413	8.0244140625
1367.55242962597	6.5068359375
1371.69454634923	-7.07421875
1375.83455151447	14.08203125
1379.97244663079	-12.1015625
1384.10823320587	-6.998046875
1388.24191274593	-10.5126953125
1392.3734867558	14.8681640625
1396.50295673884	-2.3353271484375
1400.63032419701	-2.7823486328125
1404.75559063083	12.2369384765625
1408.87875753938	-6.27294921875
1412.99982642036	-16.78271484375
1417.11879877001	-45.2967529296875
1421.23567608315	-15.83349609375
1425.35045985322	-7.3702392578125
1429.4631515722	-19.906982421875
1433.57375273068	37.5562744140625
1437.68226481782	33.01953125
1441.78868932139	87.4827880859375
1445.89302772774	119.941284179688
1449.9952815218	140.300415039063
1454.0954521871	218.659423828125
1458.19354120579	152.0185546875
1462.28955005859	196.377685546875
1466.38348022481	155.736694335938
1470.47533318239	157.095825195313
1474.56511040785	128.454956054688
1478.65281337632	223.81396484375
1482.73844356155	164.173095703125
1486.82200243586	168.5322265625
1490.90349147021	170.891235351563
1494.98291213417	171.25732421875
1499.06026589591	263.64892578125
1503.13555422221	380.04052734375
1507.20877857848	515.43212890625
1511.27994042873	762.82373046875
1515.3490412356	1109.21533203125
1519.41608246035	1466.60693359375
1523.48106556286	1643.99853515625
1527.54399200162	1602.39013671875
1531.60486323377	1429.78173828125
1535.66368071506	1102.17333984375
1539.72044589986	784.56494140625
1543.7751602412	476.95654296875
1547.8278251907	303.348022460938
1551.87844219866	202.739624023438
1555.92701271397	162.311401367188
1559.97353818419	123.971069335938
1564.01802005549	74.6307373046875
1568.06045977271	73.2904052734375
1572.1008587793	97.9500732421875
1576.13921851737	108.609741210938
1580.17554042768	64.26953125
1584.20982594961	68.92919921875
1588.24207652123	74.5888671875
1592.27229357921	63.24853515625
1596.3004785589	71.908203125
1600.3266328943	97.56787109375
1604.35075801806	48.2275390625
1608.37285536149	51.8958740234375
1612.39292635454	31.10498046875
1616.41097242584	61.314208984375
1620.42699500266	29.5233154296875
1624.44099551096	15.732421875
1628.45297537533	22.941650390625
1632.46293601905	21.1507568359375
1636.47087886406	6.3599853515625
1640.47680533095	2.569091796875
1644.480716839	46.7781982421875
1648.48261480617	54.9874267578125
1652.48250064906	34.4859619140625
1656.48037578297	79.3594970703125
1660.47624162187	108.233032226563
1664.47009957839	153.106689453125
1668.46195106388	135.980224609375
1672.45179748832	136.853759765625
1676.43964026041	72.727294921875
1680.42548078752	73.600830078125
1684.40932047569	53.0411376953125
1688.39116072969	34.5008544921875
1692.37100295292	36.9605712890625
1696.34884854752	32.4202880859375
1700.32469891428	-18.1199951171875
1704.29855545272	59.27099609375
1708.27041956104	-8.311767578125
1712.24029263612	19.10546875
1716.20817607355	0.4805908203125
1720.17407126762	12.272705078125
1724.13797961133	-8.77197265625
1728.09990249636	-25.2099609375
1732.05984131311	15.00390625
1736.01779745068	9.625
1739.97377229687	-12.63671875
1743.9277672382	21.7021484375
1747.87978365989	-12.041015625
1751.82982294587	-7.7265625
1755.77788647878	-7.412109375
1759.72397564	-5.1748046875
1763.6680918096	20.55859375
1767.61023636636	0.8203125
1771.55041068779	3.3037109375
1775.48861615014	-8.2431640625
1779.42485412835	-13.078125
1783.35912599609	0.1435546875
1787.29143312576	5.5693359375
1791.22177688849	0.373046875
1795.15015865414	12.6640625
1799.07657979127	5.13671875
1803.00104166721	-15.5224609375
1806.923545648	-2.16015625
1810.84409309841	14.662109375
1814.76268538195	-7.830078125
1818.67932386087	7.8681640625
1822.59400989615	-21.0126953125
1826.50674484752	6.072265625
1830.41753007345	9.544921875
1834.32636693114	-2.4189453125
1838.23325677653	-11.9091796875
1842.13820096433	16.1259765625
1846.04120084797	-2.62109375
1849.94225777965	3.525390625
1853.84137311029	-11.400390625
1857.7385481896	-5.962890625
1861.63378436601	3.791015625
1865.52708298671	10.74609375
1869.41844539766	0.9482421875
1873.30787294356	12.7705078125
1877.19536696788	-32.8134765625
1881.08092881284	31.07421875
1884.96455981942	-10.1083984375
1888.84626132737	-17.9111328125
1892.7260346752	-0.5107421875
1896.6038812002	0.0791015625
1900.47980223839	22.9404296875
1904.35379912459	-2.11328125
1908.22587319237	-4.33984375
1912.0960257741	-17.0625
1915.96425820088	14.92578125
1919.83057180263	-4.609375
1923.694967908	2.2705078125
1927.55744784445	11.998046875
1931.4180129382	-11.5625
1935.27666451426	-5.9345703125
1939.13340389641	11.4365234375
1942.98823240721	-13.599609375
1946.84115136803	16.9287109375
1950.692162099	-9.0087890625
1954.54126591903	-1.435546875
1958.38846414584	-3.2890625
1962.23375809594	-0.384765625
1966.0771490846	3.47265625
1969.91863842591	4.541015625
1973.75822743275	-4.654296875
1977.59591741678	16.3818359375
1981.43170968848	-25.5126953125
1985.26560555709	17.8017578125
1989.09760633069	-9.9140625
1992.92771331615	2.96484375
1996.75592781911	-12.0615234375
2000.58225114405	0.6064453125
2004.40668459424	20.494140625
2008.22922947176	-19.8818359375
2012.04988707749	6.6513671875
2015.86865871112	-8.287109375
2019.68554567116	23.966796875
2023.50054925491	-33.0048828125
2027.31367075851	33.7041015625
2031.1249114769	-17.3759765625
2034.93427270382	-7.296875
2038.74175573186	19.1044921875
2042.54736185239	8.11328125
2046.35109235564	-12.8798828125
2050.15294853063	-5.5849609375
2053.95293166521	17.404296875
2057.75104304606	-5.7861328125
2061.54728395867	-19.494140625
2065.34165568738	26.3857421875
2069.13415951534	-15.111328125
2072.92479672452	14.097900390625
2076.71356859575	-17.39111328125
2080.50047640866	-0.8502197265625
2084.28552144174	-16.3125
2088.06870497229	27.9342041015625
2091.85002827646	17.3077392578125
2095.62949262923	18.6812744140625
2099.40709930443	26.054931640625
2103.18284957471	9.428466796875
2106.95674471158	69.7047119140625
2110.72878598537	49.883544921875
2114.49897466528	19.0623779296875
2118.26731201934	24.2412109375
2122.03379931443	54.4200439453125
2125.79843781626	33.598876953125
2129.56122878942	24.7777099609375
2133.32217349733	65.95654296875
2137.08127320226	33.123779296875
2140.83852916534	74.2901611328125
2144.59394264655	65.45654296875
2148.34751490473	88.6229248046875
2152.09924719757	101.789184570313
2155.84914078163	92.95556640625
2159.5971969123	102.121948242188
2163.34341684387	102.288330078125
2167.08780182947	135.451538085938
2170.83035312109	73.5673828125
2174.57107196959	42.6832275390625
2178.30995962469	50.799072265625
2182.04701733499	36.9149169921875
2185.78224634795	17.03076171875
2189.5156479099	25.1466064453125
2193.24722326604	13.262451171875
2196.97697366044	21.3505859375
2200.70490033604	1.4110107421875
2204.43100453467	-3.528564453125
2208.15528749703	11.5318603515625
2211.87775046268	-26.40771484375
2215.59839467008	5.9830322265625
2219.31722135656	3.48388671875
2223.03423175833	5.720703125
2226.74942711049	-0.5665283203125
2230.46280864701	14.3359375
2234.17437760077	-27.0780029296875
2237.8841352035	7.650634765625
2241.59208268584	-15.5274658203125
2245.29822127732	24.03271484375
2249.00255220635	-17.00390625
2252.70507670024	19.95947265625
2256.40579598519	-22.0772705078125
2260.10471128628	40.8861083984375
2263.80182382751	-13.058349609375
2267.49713483175	0.04248046875
2271.19064552079	8.1431884765625
2274.8823571153	41.243896484375
2278.57227083486	2.3447265625
2282.26038789795	29.4454345703125
2285.94670952195	43.546142578125
2289.63123692314	55.747314453125
2293.31397131672	92.167236328125
2296.99491391679	68.5872802734375
2300.67406593633	89.0072021484375
2304.35142858727	101.42724609375
2308.02700308043	108.847290039063
2311.70079062553	116.267211914063
2315.37279243123	94.687255859375
2319.04300970507	94.107177734375
2322.71144365353	65.6949462890625
2326.378095482	-1.640380859375
2330.04296639478	46.0244140625
2333.7060575951	33.6890869140625
2337.3673702851	18.3538818359375
2341.02690566583	13.0185546875
2344.68466493729	1.6832275390625
2348.34064929839	12.37158203125
2351.99485994695	14.1083984375
2355.64729807974	-0.1549072265625
2359.29796489244	1.581787109375
2362.94686157966	12.3184814453125
2366.59398933494	-7.7706298828125
2370.23934935076	-12.783447265625
2373.88294281852	14.987060546875
2377.52477092855	15.4449462890625
2381.16483487014	-5.3076171875
2384.80313583148	-3.869140625
2388.4396749997	-21.7587890625
2392.07445356091	-0.044921875
2395.70747270011	7.4013671875
2399.33873360126	9.0966796875
2402.96823744726	7.5244140625
2406.59598541994	1.8544921875
2410.22197870011	-3.810546875
2413.84621846749	-16.00390625
2417.46870590075	17.376953125
2421.08944217751	-13.865234375
2424.70842847435	-13.0986328125
2428.32566596678	13.1005859375
2431.94115582928	-9.25
2435.55489923527	16.4560546875
2439.16689735713	-1.1082763671875
2442.77715136619	10.1790771484375
2446.38566243272	-9.64495849609375
2449.99243172597	-15.5360717773438
2453.59746041414	1.83050537109375
2457.20074966439	3.76641845703125
2460.80230064283	-4.2977294921875
2464.40211451455	12.63818359375
2468.00019244358	16.2109985351563
2471.59653559293	47.6304931640625
2475.19114512457	15.0499877929688
2478.78402219943	-7.530517578125
2482.37516797741	6.8890380859375
2485.96458361738	18.3085327148438
2489.55227027719	21.7269897460938
2493.13822911363	40.1446533203125
2496.7224612825	0.56231689453125
2500.30496793853	25.97998046875
2503.88575023547	49.3976440429688
2507.464809326	36.8153076171875
2511.04214636182	32.2329711914063
2514.61776249357	48.795654296875
2518.19165887088	63.5554809570313
2521.76383664237	71.3152465820313
2525.33429695564	28.0750732421875
2528.90304095725	33.8348388671875
2532.47006979276	25.5946655273438
2536.03538460672	6.55224609375
2539.59898654265	19.9781494140625
2543.16087674307	-19.5958862304688
2546.72105634947	16.830078125
2550.27952650235	1.46014404296875
2553.83628834118	8.44195556640625
2557.39134300444	-3.97918701171875
2560.94469162957	-27.5745849609375
2564.49633535304	23.76953125
2568.0462753103	-11.671875
2571.59451263579	10.7666015625
2575.14104846294	13.486328125
2578.6858839242	-31.203125
2582.229020151	24.8063354492188
2585.77045827378	-21.6638793945313
2589.31019942197	12.7811889648438
2592.84824472401	-0.79327392578125
2596.38459530734	11.6766967773438
2599.91925229841	2.61907958984375
2603.45221682266	-6.43853759765625
2606.98349000456	-17.4961547851563
2610.51307296756	4.44622802734375
2614.04096683414	0.38861083984375
2617.56717272579	-24.2640991210938
2621.09169176298	-1.910400390625
2624.61452506523	16.4432983398438
2628.13567375106	6.7969970703125
2631.655138938	9.1507568359375
2635.17292174258	40.5044555664063
2638.68902328039	40.858154296875
2642.20344466598	23.2118530273438
2645.71618701297	32.8406982421875
2649.22725143397	64.535400390625
2652.73663904062	84.2301635742188
2656.24435094357	78.9248657226563
2659.75038825251	138.61962890625
2663.25475207615	107.314392089844
2666.75744352221	73.0090942382813
2670.25846369744	140.703857421875
2673.75781370765	67.3985595703125
2677.25549465763	94.166015625
2680.75150765123	60.2366943359375
2684.24585379131	44.307373046875
2687.73853417978	15.3781127929688
2691.22954991757	35.4487915039063
2694.71890210465	7.51947021484375
2698.20659184002	-12.4097900390625
2701.69262022172	3.660888671875
2705.17698834682	-10.2593383789063
2708.65969731143	17.3926391601563
2712.14074821071	-14.9553833007813
2715.62014213884	-31.3033447265625
2719.09788018905	-13.6513671875
2722.57396345361	16.0006103515625
2726.04839302385	21.8594360351563
2729.52116999012	-30.1682739257813
2732.99229544182	39.8887329101563
2736.4617704674	-20.1676635742188
2739.92959615437	13.2119140625
2743.39577358925	-9.6904296875
2746.86030385767	-9.1435546875
2750.32318804424	3.9970703125
2753.78442723268	-15.21875
2757.24402250572	22.5205078125
2760.70197494518	-3.986328125
2764.1582856319	-5.6572265625
2767.6129556458	13.3583984375
2771.06598606584	-18.287109375
2774.51737797005	9.373046875
2777.96713243552	-13.029296875
2781.41525053838	6.0283203125
2784.86173335384	0.6103515625
2788.30658195617	-2.3447265625
2791.74979741869	6.455078125
2795.1913808138	-0.5185546875
2798.63133321295	-15.04296875
2802.06965568666	20.021484375
2805.50634930452	-17.2980346679688
2808.94141513519	24.537353515625
2812.37485424639	-20.3976440429688
2815.80666770493	-15.3325805664063
2819.23685657665	-27.267578125
2822.6654219265	-20.3157958984375
2826.0923648185	-6.4365234375
2829.51768631572	18.4427490234375
2832.94138748033	14.322021484375
2836.36346937355	-0.79876708984375
2839.7839330557	1.08050537109375
2843.20277958617	7.95977783203125
2846.62001002343	67.8389892578125
2850.03562542502	100.662231445313
2853.44962684758	146.378479003906
2856.86201534681	166.0947265625
2860.27279197751	159.810974121094
2863.68195779356	160.527221679688
2867.08951384791	160.243469238281
2870.49546119262	154.959716796875
2873.89980087883	174.675964355469
2877.30253395675	172.392211914063
2880.70366147569	173.108459472656
2884.10318448406	146.82470703125
2887.50110402936	151.540954589844
2890.89742115815	168.257202148438
2894.29213691614	158.973449707031
2897.68525234807	146.677124023438
2901.07676849782	211.373352050781
2904.46668640835	150.069580078125
2907.85500712172	156.765869140625
2911.24173167908	146.462097167969
2914.62686112069	154.158325195313
2918.0103964859	186.854553222656
2921.39233881316	186.55078125
2924.77268914004	180.2470703125
2928.1514485032	141.943298339844
2931.52861793838	163.639526367188
2934.90419848047	178.335754394531
2938.27819116343	186.031982421875
2941.65059702035	201.728271484375
2945.0214170834	180.424499511719
2948.39065238389	173.120727539063
2951.75830395222	115.862487792969
2955.1243728179	99.6813354492188
2958.48886000957	97.5001831054688
2961.85176655495	83.3190307617188
2965.21309348089	108.137878417969
2968.57284181338	83.9567260742188
2971.93101257748	66.7755737304688
2975.28760679739	73.5944213867188
2978.64262549643	46.413330078125
2981.99606969702	67.232177734375
2985.34794042073	40.051025390625
2988.69823868822	28.869873046875
2992.04696551928	50.688720703125
2995.39412193282	-20.492431640625
2998.73970894689	-1.52117919921875
3002.08372757864	-21.4701538085938
3005.42617884436	-3.41912841796875
3008.76706375945	11.6318969726563
3012.10638333846	-6.3170166015625
3015.44413859504	24.7340087890625
3018.780330542	5.7850341796875
3022.11496019125	-3.1639404296875
3025.44802855385	15.971435546875
3028.77953663997	21.2383422851563
3032.10948545894	27.5052490234375
3035.4378760192	-33.2278442382813
3038.76470932834	6.01690673828125
3042.08998639308	15.2432250976563
3045.41370821926	-14.642578125
3048.73587581189	3.9208984375
3052.05649017508	-4.8720703125
3055.37555231211	-3.4462890625
3058.69306322538	13.24609375
3062.00902391644	7.513671875
3065.32343538598	-12.1337890625
3068.63629863383	-0.8857421875
3071.94761465896	-24.7265625
3075.25738445949	36.3447265625
3078.5656090327	2.66796875
3081.87228937498	-8.650390625
3085.1774264819	-16.609375
3088.48102134815	2.71875
3091.7830749676	5.78515625
3095.08358833324	-0.4853515625
3098.38256243724	-6.990234375
3101.67999827088	2.779296875
3104.97589682465	-5.328125
3108.27025908814	22.2880859375
3111.56308605013	-12.38671875
3114.85437869852	-2.630859375
3118.14413802041	-11.6943359375
3121.43236500202	5.32421875
3124.71906062875	1.7744140625
3128.00422588514	-5.166015625
3131.28786175491	-3.5390625
3134.56996922093	26.5439453125
3137.85054926523	-24.056640625
3141.12960286901	0
3144.40713101263	0
3147.68313467559	0
3150.95761483661	0
3154.23057247352	0
3157.50200856335	0
3160.77192408229	0
3164.04032000569	0
3167.30719730808	0
3170.57255696316	0
3173.8363999438	0
3177.09872722202	0
3180.35953976906	0
3183.61883855529	0
3186.87662455028	0
3190.13289872276	0
3193.38766204066	0
3196.64091547106	0
3199.89265998022	0
3203.14289653362	0
3206.39162609586	0
3209.63884963076	0
3212.88456810132	0
3216.1287824697	0
3219.37149369728	0
3222.61270274458	0
3225.85241057134	0
3229.09061813648	0
3232.32732639809	0
3235.56253631347	0
3238.79624883909	0
3242.02846493062	0
3245.25918554292	0
3248.48841163005	0
3251.71614414523	0
3254.94238404091	0
3258.16713226871	0
3261.39038977947	0
3264.61215752319	0
3267.8324364491	0
3271.05122750561	0
3274.26853164032	0
3277.48434980006	0
3280.69868293083	0
3283.91153197784	0
3287.12289788551	0
3290.33278159744	0
3293.54118405647	0
3296.7481062046	0
3299.95354898308	0
3303.15751333233	0
3306.36000019198	0
3309.5610105009	0
3312.76054519714	0
3315.95860521796	0
3319.15519149983	0
3322.35030497844	0
3325.5439465887	0
3328.73611726471	0
3331.92681793978	0
3335.11604954647	0
3338.30381301652	0
3341.49010928091	0
3344.67493926981	0
3347.85830391262	0
3351.04020413798	0
3354.22064087372	0
3357.3996150469	0
3360.5771275838	0
3363.75317940992	0
3366.92777144999	0
3370.10090462795	0
3373.27257986699	0
3376.44279808948	0
3379.61156021707	0
3382.77886717058	0
3385.94471987011	0
3389.10911923496	0
3392.27206618366	0
3395.43356163397	0
3398.59360650288	0
3401.75220170663	0
3404.90934816067	0
3408.06504677969	0
3411.21929847761	0
3414.37210416759	0
3417.52346476203	0
3420.67338117256	0
3423.82185431003	0
3426.96888508457	0
3430.11447440551	0
3433.25862318143	0
3436.40133232017	0
3439.54260272877	0
3442.68243531356	0
3445.82083098007	0
3448.95779063311	0
3452.0933151767	0
3455.22740551412	0
3458.36006254791	0
3461.49128717984	0
3464.62108031093	0
3467.74944284144	0
3470.8763756709	0
3474.00187969807	0
3477.12595582097	0
3480.24860493687	0
3483.3698279423	0
3486.48962573301	0
3489.60799920405	0
3492.7249492497	0
3495.84047676349	0
3498.95458263822	0
3502.06726776593	0
3505.17853303794	0
3508.28837934481	0
3511.39680757636	0
3514.50381862168	0
3517.60941336912	0
3520.71359270627	0
3523.81635752002	0
3526.91770869649	0
3530.01764712108	0
3533.11617367844	0
3536.21328925251	0
3539.30899472646	0
3542.40329098277	0
3545.49617890316	0
3548.58765936862	0
3551.6777332594	0
3554.76640145506	0
3557.85366483438	0
3560.93952427544	0
3564.02398065559	0
3567.10703485145	0
3570.18868773891	0
3573.26894019313	0
3576.34779308856	0
3579.42524729892	0
3582.5013036972	0
3585.57596315568	0
3588.6492265459	0
3591.72109473869	0
3594.79156860416	0
3597.8606490117	0
3600.92833682998	0
3603.99463292695	0
3607.05953816984	0
3610.12305342518	0
3613.18517955876	0
3616.24591743568	0
3619.30526792029	0
3622.36323187627	0
3625.41981016655	0
3628.47500365337	0
3631.52881319825	0
3634.58123966201	0
3637.63228390473	0
3640.68194678582	0
3643.73022916395	0
3646.77713189711	0
3649.82265584256	0
3652.86680185686	0
3655.90957079587	0
3658.95096351473	0
3661.9909808679	0
3665.02962370912	0
3668.06689289143	0
3671.10278926717	0
3674.13731368797	0
3677.17046700477	0
3680.20225006781	0
3683.23266372664	0
3686.26170883008	0
3689.28938622628	0
3692.31569676268	0
3695.34064128604	0
3698.3642206424	0
3701.38643567713	0
3704.40728723488	0
3707.42677615964	0
3710.44490329468	0
3713.46166948258	0
3716.47707556524	0
3719.49112238387	0
3722.50381077897	0
3725.51514159038	0
3728.52511565724	0
3731.53373381799	0
3734.54099691039	0
3737.54690577153	0
3740.55146123779	0
3743.55466414488	0
3746.55651532782	0
3749.55701562096	0
3752.55616585793	0
3755.55396687173	0
3758.55041949465	0
3761.54552455828	0
3764.53928289357	0
3767.53169533077	0
3770.52276269945	0
