# Supplementary material for: ATP-Mediated Compositional Change in Peripheral Myelin Membranes: A Comparative Raman Spectroscopy and Time-Of-Flight Secondary Ion Mass Spectrometry Study
Source: PLoS One. 2015 Nov 6;10(11):e0142084. doi: 10.1371/journal.pone.0142084 (PMC4636249; doi:10.1371/journal.pone.0142084)
Supplement: S1 Dataset — (ZIP) [file pone.0142084.s001.zip › S1_dataset/Raman_spectra/11_0_90.txt]

-178.9940361005	0
-174.033225536559	0
-169.075137799502	0
-164.119770772183	0
-159.167122339652	0
-154.217190389145	0
-149.26997281008	0
-144.325467494082	0
-139.38367233493	0
-134.444585228596	0
-129.508204073225	0
-124.574526769137	0
-119.643551218823	0
-114.715275326934	0
-109.789697000297	0
-104.866814147889	0
-99.9466246808543	0
-95.0291265124944	0
-90.114317558252	0
-85.2021957357436	0
-80.2927589647076	0
-75.3860051670387	0
-70.4819322667847	0
-65.5805381901157	0
-60.6818208653497	0
-55.7857782229291	0
-50.8924081954391	0
-46.0017087175838	0
-41.1136777262045	0
-36.2283131602561	0
-31.3456129608128	0
-26.4655750710695	0
-21.5881974363389	0
-16.7134780040407	0
-11.8414147237152	0
-6.97200554699234	0
-2.10524842762101	0
2.75885867856151	0
7.62031781360827	0
12.4791310174774	0
17.3353003280427	0
22.1888277810764	0
27.0397154102718	0
31.8879652472339	0
36.7335793214821	0
41.5765596604568	0
46.4169082895224	0
51.2546272319731	0
56.0897185090207	0
60.9221841398242	0
65.7520261414571	0
70.5792465289418	0
75.4038473152361	0
80.2258305112362	0
85.045198125787	0
89.8619521656727	0
94.6760946356395	0
99.4876275383746	0
104.296552874516	0
109.10287264268	0
113.906588839415	0
118.707703459252	0
123.506218494676	0
128.30213593615	0
133.095457772096	0
137.886185988912	0
142.674322570981	0
147.459869500641	0
152.242828758238	0
157.023202322084	0
161.800992168479	0
166.576200271718	0
171.348828604071	0
176.118879135827	0
180.886353835245	0
185.651254668599	0
190.413583600155	0
195.173342592186	0
199.93053360497	0
204.685158596798	0
209.437219523967	0
214.186718340788	0
218.933656999589	0
223.678037450723	0
228.419861642551	0
233.159131521468	0
237.895849031897	0
242.630016116271	0
247.361634715084	0
252.090706766841	0
256.817234208093	0
261.541218973424	0
266.262662995465	0
270.981568204883	0
275.697936530397	0
280.411769898781	0
285.123070234849	0
289.831839461471	0
294.538079499574	0
299.241792268144	0
303.942979684232	0
308.641643662944	0
313.33778611746	0
318.031408959018	0
322.722514096945	0
327.411103438622	0
332.09717888951	0
336.780742353159	0
341.461795731189	0
346.140340923302	0
350.816379827291	0
355.489914339041	0
360.160946352512	0
364.829477759773	0
369.495510450977	0
374.159046314375	0
378.820087236329	0
383.478635101283	0
388.134691791809	0
392.788259188568	0
397.43933917034	0
402.08793361401	0
406.734044394583	0
411.377673385178	0
416.018822457033	0
420.657493479502	0
425.293688320078	0
429.927408844357	0
434.558656916086	0
439.187434397127	0
443.813743147482	0
448.437585025286	0
453.058961886811	0
457.677875586478	0
462.294327976831	0
466.908320908578	0
471.519856230564	0
476.128935789788	0
480.73556143139	0
485.339734998681	0
489.941458333116	0
494.540733274312	0
499.137561660047	0
503.731945326265	0
508.323886107065	0
512.91338583473	0
517.500446339696	0
522.085069450583	0
526.667256994186	0
531.247010795468	0
535.824332677577	0
540.399224461841	0
544.97168796778	0
549.541725013083	0
554.109337413638	0
558.674526983528	0
563.237295535019	0
567.797644878573	0
572.355576822864	0
576.911093174738	0
581.464195739273	0
586.014886319722	0
590.563166717575	0
595.109038732503	0
599.652504162402	0
604.193564803382	0
608.73222244976	0
613.268478894073	-12.84765625
617.802335927087	4.44140625
622.333795337774	-17.939453125
626.86285891334	28.388671875
631.389528439219	-14.30078125
635.913805699064	13.2919921875
640.435692474771	-6.654296875
644.95519054646	-7.5498046875
649.472301692485	-14.1220703125
653.987027689444	28.232421875
658.499370312169	-14.623046875
663.009331333737	2.8486328125
667.51691252547	-2.2080078125
672.022115656927	27.2060546875
676.524942495927	-33.2314453125
681.025394808529	0.177734375
685.523474359052	19.6474609375
690.019182910066	6.099609375
694.512522222403	-15.396484375
699.003494055146	-10.412109375
703.49210016564	14.3583984375
707.978342309501	-0.15234375
712.4622222406	-21.3486328125
716.943741711089	20.4208984375
721.422902471377	3.1904296875
725.899706270147	-4.96484375
730.374154854362	-15.59765625
734.846249969256	33.6396484375
739.315993358349	-12.9541015625
743.783386763427	-16.2626953125
748.248431924569	16.353515625
752.711130580137	8.5654296875
757.171484466779	-12.630859375
761.629495319434	-18.34765625
766.085164871334	2.9541015625
770.538494853989	-1.23828125
774.989486997221	16.1328125
779.438143029149	2.052734375
783.884464676174	-5.3525390625
788.328453663017	2.3330078125
792.770111712697	-0.3271484375
797.209440546538	12.7236328125
801.646441884169	-20.38671875
806.08111744353	8.98828125
810.513468940876	-10.4150390625
814.943498090771	9.5361328125
819.371206606105	-2.755859375
823.796596198072	8.314453125
828.2196685762	-10.822265625
832.640425448326	15.3046875
837.05886852062	-33.548828125
841.474999497579	22.3564453125
845.888820082023	6.2255859375
850.300331975104	-2.17578125
854.709536876313	-11.46484375
859.116436483463	1.919921875
863.521032492721	6.4638671875
867.923326598572	-1.79296875
872.32332049386	-6.8193359375
876.721015869761	13.7236328125
881.116414415797	-23.43359375
885.509517819844	20.34375
889.900327768115	0.25
894.288845945188	-10.6171875
898.675074033979	26.1513671875
903.059013715769	-8.3369140625
907.440666670193	-20.0013427734375
911.820034575246	18.495849609375
916.197119107279	-1.4654541015625
920.571921941015	-32.0320434570313
924.944444749532	24.9375610351563
929.314689204282	-0.6185302734375
933.682656975088	11.8253173828125
938.048349730129	7.26922607421875
942.411769135974	22.652099609375
946.772916857561	3.7703857421875
951.131794558198	24.8887329101563
955.488403899583	-4.992919921875
959.842746541793	33.1254272460938
964.194824143277	0.2437744140625
968.544638360882	37.3621215820313
972.89219084983	22.4517822265625
977.237483263745	46.5057373046875
981.580517254633	14.5596923828125
985.921294472888	-3.3863525390625
990.259816567313	33.6676025390625
994.596085185094	11.7215576171875
998.930101971824	20.7755126953125
1003.26186857149	63.8294677734375
1007.59138662648	54.8440551757813
1011.91865777761	90.8269653320313
1016.24368366406	86.8098754882813
1020.56646592346	72.7927856445313
1024.88700619182	62.7756958007813
1029.20530610358	10.7586059570313
1033.52136729159	40.7415161132813
1037.8351913871	11.3798217773438
1042.14678001981	-8.061279296875
1046.45613481781	1.49755859375
1050.76325740763	-8.943603515625
1055.06814941421	-9.026611328125
1059.37081246092	-3.6759033203125
1063.67124816957	-10.5771484375
1067.96945816039	18.000244140625
1072.26544405203	3.8671875
1076.55920746159	2.76123046875
1080.8507500046	-12.2800903320313
1085.14007329502	3.57635498046875
1089.42717894526	-15.1737670898438
1093.71206856617	23.9486694335938
1097.99474376703	-8.4539794921875
1102.27520615557	11.143310546875
1106.55345733798	-0.2593994140625
1110.82949891888	-11.6620483398438
1115.10333250134	13.9478759765625
1119.37495968691	10.5836791992188
1123.64438207555	10.2194213867188
1127.91160126572	-1.144775390625
1132.17661885431	37.490966796875
1136.43943643666	15.1267700195313
1140.70005560662	21.7625732421875
1144.95847795644	44.3983154296875
1149.21470507689	78.1528930664063
1153.46873855716	103.000549316406
1157.72057998495	184.84814453125
1161.97023094641	245.69580078125
1166.21769302616	254.54345703125
1170.4629678073	239.39111328125
1174.70605687141	144.23876953125
1178.94696179853	89.0863647460938
1183.18568416722	32.9340209960938
1187.42222555447	57.889404296875
1191.65658753578	15.9820556640625
1195.88877168515	17.0747680664063
1200.11877957505	41.16748046875
1204.34661277642	30.2601928710938
1208.57227285872	35.3529052734375
1212.79576138991	35.4456176757813
1217.01707993641	28.538330078125
1221.23623006315	28.7679443359375
1225.45321333358	-1.927001953125
1229.66803130962	48.3781127929688
1233.88068555171	4.6832275390625
1238.09117761878	-3.01171875
1242.29950906827	13.3651733398438
1246.50568145615	-9.18719482421875
1250.70969633685	-10.7396240234375
1254.91155526336	21.7080078125
1259.11125978715	-0.6451416015625
1263.30881145822	-6.95550537109375
1267.50421182508	8.734130859375
1271.69746243476	9.423828125
1275.88856483281	40.1577758789063
1280.07752056329	12.0492553710938
1284.26433116881	20.940673828125
1288.44899819048	19.8321533203125
1292.63152316794	10.7235717773438
1296.81190763937	37.6150512695313
1300.99015314147	33.5064697265625
1305.16626120947	16.4006958007813
1309.34023337715	46.29833984375
1313.5120711768	56.1959838867188
1317.68177613928	22.0936279296875
1321.84934979395	21.9913330078125
1326.01479366875	27.8889770507813
1330.17810929013	16.78662109375
1334.3392981831	11.6842651367188
1338.49836187122	11.4685668945313
1342.65530187657	31.1619262695313
1346.81011971983	30.8553466796875
1350.96281692018	15.5487060546875
1355.11339499538	25.2420654296875
1359.26185546175	2.9354248046875
1363.40819983413	18.6287841796875
1367.55242962597	14.978759765625
1371.69454634923	-0.75048828125
1375.83455151447	4.520263671875
1379.97244663079	-19.2089233398438
1384.10823320587	5.7879638671875
1388.24191274593	-13.456787109375
1392.3734867558	17.3441772460938
1396.50295673884	-7.70953369140625
1400.63032419701	-0.37158203125
1404.75559063083	13.1498413085938
1408.87875753938	-6.5921630859375
1412.99982642036	-14.5687866210938
1417.11879877001	-13.54541015625
1421.23567608315	22.6875
1425.35045985322	14.7379760742188
1429.4631515722	14.7884521484375
1433.57375273068	32.8389282226563
1437.68226481782	26.889404296875
1441.78868932139	72.8670043945313
1445.89302772774	73.3343505859375
1449.9952815218	49.8016357421875
1454.0954521871	119.268981933594
1458.19354120579	55.7362670898438
1462.28955005859	94.20361328125
1466.38348022481	56.6708984375
1470.47533318239	62.1382446289063
1474.56511040785	59.6055297851563
1478.65281337632	56.0728759765625
1482.73844356155	34.2889404296875
1486.82200243586	48.4837646484375
1490.90349147021	35.6785278320313
1494.98291213417	13.8733520507813
1499.06026589591	57.068115234375
1503.13555422221	91.262939453125
1507.20877857848	81.4577026367188
1511.27994042873	122.652526855469
1515.3490412356	142.847290039063
1519.41608246035	220.042114257813
1523.48106556286	250.230102539063
1527.54399200162	246.338256835938
1531.60486323377	223.446411132813
1535.66368071506	160.554504394531
1539.72044589986	142.662658691406
1543.7751602412	90.770751953125
1547.8278251907	54.87890625
1551.87844219866	23.9869995117188
1555.92701271397	16.0951538085938
1559.97353818419	8.20330810546875
1564.01802005549	-9.6915283203125
1568.06045977271	16.4132080078125
1572.1008587793	35.5179443359375
1576.13921851737	23.6226806640625
1580.17554042768	0.7274169921875
1584.20982594961	-7.2008056640625
1588.24207652123	16.7283935546875
1592.27229357921	-9.3424072265625
1596.3004785589	-8.7427978515625
1600.3266328943	8.405029296875
1604.35075801806	-0.80047607421875
1608.37285536149	1.1351318359375
1612.39292635454	1.2296142578125
1616.41097242584	10.6546630859375
1620.42699500266	-14.4205932617188
1624.44099551096	-9.40869140625
1628.45297537533	-14.3968505859375
1632.46293601905	7.61883544921875
1636.47087886406	7.64056396484375
1640.47680533095	1.66229248046875
1644.480716839	10.6839599609375
1648.48261480617	5.7056884765625
1652.48250064906	12.708251953125
1656.48037578297	28.5021362304688
1660.47624162187	14.2959594726563
1664.47009957839	25.08984375
1668.46195106388	27.8837280273438
1672.45179748832	15.6775512695313
1676.43964026041	-6.528564453125
1680.42548078752	11.875732421875
1684.40932047569	28.2443237304688
1688.39116072969	6.6129150390625
1692.37100295292	-11.0184326171875
1696.34884854752	31.3501586914063
1700.32469891428	-22.7099609375
1704.29855545272	37.9551391601563
1708.27041956104	-6.37982177734375
1712.24029263612	-3.81689453125
1716.20817607355	-11.8397216796875
1720.17407126762	11.3327026367188
1724.13797961133	12.2214965820313
1728.09990249636	-10.69140625
1732.05984131311	0.341796875
1736.01779745068	8.60546875
1739.97377229687	-23.765625
1743.9277672382	18.298828125
1747.87978365989	-8.6142578125
1751.82982294587	-1.154296875
1755.77788647878	2.7724609375
1759.72397564	-7.0634765625
1763.6680918096	17.958984375
1767.61023636636	-1.2177734375
1771.55041068779	0.1162109375
1775.48861615014	-10.90234375
1779.42485412835	-6.1708984375
1783.35912599609	0.982421875
1787.29143312576	11.8115234375
1791.22177688849	-10.7783203125
1795.15015865414	13.865234375
1799.07657979127	3.8935546875
1803.00104166721	-19.6962890625
1806.923545648	0.85546875
1810.84409309841	12.7255859375
1814.76268538195	-4.9658203125
1818.67932386087	14.0400390625
1822.59400989615	-22.8515625
1826.50674484752	6.375
1830.41753007345	14.0087890625
1834.32636693114	-15.21484375
1838.23325677653	-13.2001953125
1842.13820096433	17.884765625
1846.04120084797	3.6787109375
1849.94225777965	4.4814453125
1853.84137311029	-7.3193359375
1857.7385481896	-2.3193359375
1861.63378436601	-6.5419921875
1865.52708298671	5.2568359375
1869.41844539766	4.0908203125
1873.30787294356	13.513671875
1877.19536696788	-32.501953125
1881.08092881284	26.580078125
1884.96455981942	1.404296875
1888.84626132737	-12.2734375
1892.7260346752	1.8349609375
1896.6038812002	-7.54296875
1900.47980223839	2.9716796875
1904.35379912459	-4.171875
1908.22587319237	11.5654296875
1912.0960257741	-5.0244140625
1915.96425820088	8.6396484375
1919.83057180263	-13.51953125
1923.694967908	6.7626953125
1927.55744784445	4.251953125
1931.4180129382	-17.966796875
1935.27666451426	13.9072265625
1939.13340389641	11.103515625
1942.98823240721	-17.166015625
1946.84115136803	13.912109375
1950.692162099	-13.9462890625
1954.54126591903	4.884765625
1958.38846414584	-3.10546875
1962.23375809594	4.0029296875
1966.0771490846	-0.0126953125
1969.91863842591	5.935546875
1973.75822743275	-10.798828125
1977.59591741678	11.025390625
1981.43170968848	-16.625
1985.26560555709	19.095703125
1989.09760633069	-6.1220703125
1992.92771331615	2.1298828125
1996.75592781911	-10.5361328125
2000.58225114405	4.361328125
2004.40668459424	-0.2109375
2008.22922947176	4.0185546875
2012.04988707749	5.1650390625
2015.86865871112	-18.029296875
2019.68554567116	18.96484375
2023.50054925491	-34.8583984375
2027.31367075851	36.482421875
2031.1249114769	-3.97265625
2034.93427270382	-5.46875
2038.74175573186	-4.9228515625
2042.54736185239	7.4716796875
2046.35109235564	-7.0380859375
2050.15294853063	-1.484375
2053.95293166521	14.1572265625
2057.75104304606	-2.83984375
2061.54728395867	-12.1357421875
2065.34165568738	16.7451171875
2069.13415951534	-10.251953125
2072.92479672452	8.2197265625
2076.71356859575	-23.2041015625
2080.50047640866	17.8447265625
2084.28552144174	-18.6396484375
2088.06870497229	17.26171875
2091.85002827646	2.81640625
2095.62949262923	-9.5888671875
2099.40709930443	8.1455078125
2103.18284957471	-26.6220703125
2106.95674471158	31.2314453125
2110.72878598537	7.2783203125
2114.49897466528	-12.7685546875
2118.26731201934	-3.4306640625
2122.03379931443	5.5458984375
2125.79843781626	0.7255859375
2129.56122878942	-24.177734375
2133.32217349733	24.927734375
2137.08127320226	-19.923828125
2140.83852916534	13.5771484375
2144.59394264655	0.2421875
2148.34751490473	-2.609375
2152.09924719757	7.0478515625
2155.84914078163	-0.3408203125
2159.5971969123	-1.17578125
2163.34341684387	-17.5732421875
2167.08780182947	16.3076171875
2170.83035312109	8.5380859375
2174.57107196959	-10.291015625
2178.30995962469	6.1376953125
2182.04701733499	-12.8935546875
2185.78224634795	0.0673828125
2189.5156479099	21.990234375
2193.24722326604	-12.2958984375
2196.97697366044	-2.16796875
2200.70490033604	-1.4658203125
2204.43100453467	-2.890625
2208.15528749703	0.7841796875
2211.87775046268	-11.5576171875
2215.59839467008	19.736328125
2219.31722135656	-1.8671875
2223.03423175833	-1.3046875
2226.74942711049	-0.9345703125
2230.46280864701	6.1171875
2234.17437760077	-30.74609375
2237.8841352035	-35.205078125
2241.59208268584	-12.158203125
2245.29822127732	81.2138671875
2249.00255220635	-19.7001953125
2252.70507670024	53.2021484375
2256.40579598519	15.4326171875
2260.10471128628	-22.5869140625
2263.80182382751	-25.77734375
2267.49713483175	-7.28125
2271.19064552079	-12.130859375
2274.8823571153	17.03515625
2278.57227083486	-15.7275390625
2282.26038789795	0.447265625
2285.94670952195	7.0185546875
2289.63123692314	-7.0576171875
2293.31397131672	12.9306640625
2296.99491391679	-9.2734375
2300.67406593633	2.3779296875
2304.35142858727	-2.8876953125
2308.02700308043	-3.9453125
2311.70079062553	10.3505859375
2315.37279243123	-4.369140625
2319.04300970507	13.7451171875
2322.71144365353	3.4560546875
2326.378095482	-30.8046875
2330.04296639478	17.9111328125
2333.7060575951	4.0205078125
2337.3673702851	-5.1494140625
2341.02690566583	1.748046875
2344.68466493729	-11.5615234375
2348.34064929839	10.7568359375
2351.99485994695	-6.5361328125
2355.64729807974	0.373046875
2359.29796489244	6.2373046875
2362.94686157966	-4.369140625
2366.59398933494	-33.8896484375
2370.23934935076	-54.9345703125
2373.88294281852	71.6875
2377.52477092855	14.603515625
2381.16483487014	101.5791015625
2384.80313583148	-60.7900390625
2388.4396749997	-33.572265625
2392.07445356091	-28.51171875
2395.70747270011	-39.76171875
2399.33873360126	24.6669921875
2402.96823744726	54.525390625
2406.59598541994	74.0146484375
2410.22197870011	-41.3603515625
2413.84621846749	-40.8955078125
2417.46870590075	-3.5302734375
2421.08944217751	-13.7958984375
2424.70842847435	7.8671875
2428.32566596678	12.0185546875
2431.94115582928	-17.365234375
2435.55489923527	17.9052734375
2439.16689735713	-5.1103515625
2442.77715136619	8.1181640625
2446.38566243272	-12.95703125
2449.99243172597	-0.8759765625
2453.59746041414	0.091796875
2457.20074966439	-0.431640625
2460.80230064283	-4
2464.40211451455	2.728515625
2468.00019244358	-7.216796875
2471.59653559293	23.3818359375
2475.19114512457	-12.67578125
2478.78402219943	-9.8203125
2482.37516797741	9.5595703125
2485.96458361738	9.80078125
2489.55227027719	-13.076171875
2493.13822911363	20.009765625
2496.7224612825	-24.9541015625
2500.30496793853	0.1259765625
2503.88575023547	14.2998046875
2507.464809326	-2.30859375
2511.04214636182	-12.234375
2514.61776249357	1.736328125
2518.19165887088	7.505859375
2521.76383664237	2.732421875
2525.33429695564	-1.171875
2528.90304095725	1.828125
2532.47006979276	-3.328125
2536.03538460672	-3.91015625
2539.59898654265	12.33984375
2543.16087674307	-12.6025390625
2546.72105634947	1.9501953125
2550.27952650235	2.087890625
2553.83628834118	1.1044921875
2557.39134300444	-0.2587890625
2560.94469162957	-17.4189453125
2564.49633535304	30.8974609375
2568.0462753103	-29.537109375
2571.59451263579	16.9609375
2575.14104846294	11.5263671875
2578.6858839242	-26.6923828125
2582.229020151	18.1337890625
2585.77045827378	-15.99609375
2589.31019942197	19.146484375
2592.84824472401	-11.3095703125
2596.38459530734	9.818359375
2599.91925229841	0.6171875
2603.45221682266	-10.5302734375
2606.98349000456	-6.5703125
2610.51307296756	13.08984375
2614.04096683414	-1.6533203125
2617.56717272579	-15.6572265625
2621.09169176298	14.5419921875
2624.61452506523	6.05859375
2628.13567375106	-2.2470703125
2631.655138938	-15.154296875
2635.17292174258	6.2900390625
2638.68902328039	6.783203125
2642.20344466598	-8.8134765625
2645.71618701297	-0.228515625
2649.22725143397	6.8203125
2652.73663904062	9.3974609375
2656.24435094357	-32.705078125
2659.75038825251	34.966796875
2663.25475207615	5.9111328125
2666.75744352221	-44.7529296875
2670.25846369744	46.82421875
2673.75781370765	-29.978515625
2677.25549465763	14.232421875
2680.75150765123	4.359375
2684.24585379131	5.8154296875
2687.73853417978	-22.3662109375
2691.22954991757	7.26953125
2694.71890210465	3.048828125
2698.20659184002	-8.6787109375
2701.69262022172	11.095703125
2705.17698834682	-5.310546875
2708.65969731143	6.50390625
2712.14074821071	-12.9814453125
2715.62014213884	-0.7080078125
2719.09788018905	-5.015625
2722.57396345361	27.572265625
2726.04839302385	7.375
2729.52116999012	-33.501953125
2732.99229544182	17.0283203125
2736.4617704674	-19.7880859375
2739.92959615437	16.5244140625
2743.39577358925	4.6640625
2746.86030385767	-2.8154296875
2750.32318804424	3.5029296875
2753.78442723268	-15.2607421875
2757.24402250572	9.396484375
2760.70197494518	-0.7109375
2764.1582856319	-5.625
2767.6129556458	13.0458984375
2771.06598606584	-12.859375
2774.51737797005	9.2099609375
2777.96713243552	-8.12890625
2781.41525053838	4.01953125
2784.86173335384	-2.3486328125
2788.30658195617	0.67877197265625
2791.74979741869	-6.4219970703125
2795.1913808138	11.5953979492188
2798.63133321295	-5.00048828125
2802.06965568666	15.4036865234375
2805.50634930452	-16.192138671875
2808.94141513519	28.27685546875
2812.37485424639	-3.94183349609375
2815.80666770493	4.8394775390625
2819.23685657665	-10.3792114257813
2822.6654219265	2.402099609375
2826.0923648185	-5.816650390625
2829.51768631572	22.9646606445313
2832.94138748033	7.7459716796875
2836.36346937355	-7.47271728515625
2839.7839330557	-2.69140625
2843.20277958617	-2.71087646484375
2846.62001002343	20.2760620117188
2850.03562542502	6.2630615234375
2853.44962684758	10.25
2856.86201534681	31.2369995117188
2860.27279197751	-0.77606201171875
2863.68195779356	29.2108764648438
2867.08951384791	33.1978759765625
2870.49546119262	19.184814453125
2873.89980087883	34.1718139648438
2877.30253395675	44.1587524414063
2880.70366147569	44.1456909179688
2884.10318448406	37.1326904296875
2887.50110402936	57.11962890625
2890.89742115815	61.1066284179688
2894.29213691614	62.1798095703125
2897.68525234807	46.307373046875
2901.07676849782	81.4349365234375
2904.46668640835	31.5625
2907.85500712172	58.6900634765625
2911.24173167908	43.8176879882813
2914.62686112069	33.9452514648438
2918.0103964859	54.0728149414063
2921.39233881316	42.2003784179688
2924.77268914004	39.3279418945313
2928.1514485032	40.4555053710938
2931.52861793838	35.5830688476563
2934.90419848047	29.7106323242188
2938.27819116343	43.8382568359375
2941.65059702035	34.9658203125
2945.0214170834	28.0933837890625
2948.39065238389	49.220947265625
2951.75830395222	30.3485107421875
2955.1243728179	23.52099609375
2958.48886000957	14.7647094726563
2961.85176655495	31.0084228515625
2965.21309348089	47.2521362304688
2968.57284181338	40.4957885742188
2971.93101257748	32.739501953125
2975.28760679739	43.9832153320313
2978.64262549643	26.2269287109375
2981.99606969702	42.4706420898438
2985.34794042073	14.71435546875
2988.69823868822	24.9580688476563
2992.04696551928	33.2017211914063
2995.39412193282	6.4454345703125
2998.73970894689	27.6891479492188
3002.08372757864	1.932861328125
3005.42617884436	-2.822021484375
3008.76706375945	23.4674682617188
3012.10638333846	-1.2430419921875
3015.44413859504	15.04638671875
3018.780330542	11.3358764648438
3022.11496019125	5.6253662109375
3025.44802855385	-3.08514404296875
3028.77953663997	12.2042846679688
3032.10948545894	25.4937744140625
3035.4378760192	-20.2167358398438
3038.76470932834	22.766357421875
3042.08998639308	13.6858520507813
3045.41370821926	-6.3946533203125
3048.73587581189	-4.47515869140625
3052.05649017508	-4.84637451171875
3055.37555231211	-7.7349853515625
3058.69306322538	8.1279296875
3062.00902391644	15.880859375
3065.32343538598	-14.0341796875
3068.63629863383	7.6435546875
3071.94761465896	-17.1162109375
3075.25738445949	25.6572265625
3078.5656090327	-7.130859375
3081.87228937498	-4.8076171875
3085.1774264819	-7.685546875
3088.48102134815	-6.1533203125
3091.7830749676	19.716796875
3095.08358833324	-12.1533203125
3098.38256243724	8.5205078125
3101.67999827088	-1.0478515625
3104.97589682465	-6.4990234375
3108.27025908814	9.0947265625
3111.56308605013	-5.21875
3114.85437869852	2.1171875
3118.14413802041	-7.69140625
3121.43236500202	1.04296875
3124.71906062875	0.9697265625
3128.00422588514	0.4169921875
3131.28786175491	5.6259765625
3134.56996922093	7.6884765625
3137.85054926523	-11.8369140625
3141.12960286901	-5.5810546875
3144.40713101263	8.0029296875
3147.68313467559	0
3150.95761483661	0
3154.23057247352	0
3157.50200856335	0
3160.77192408229	0
3164.04032000569	0
3167.30719730808	0
3170.57255696316	0
3173.8363999438	0
3177.09872722202	0
3180.35953976906	0
3183.61883855529	0
3186.87662455028	0
3190.13289872276	0
3193.38766204066	0
3196.64091547106	0
3199.89265998022	0
3203.14289653362	0
3206.39162609586	0
3209.63884963076	0
3212.88456810132	0
3216.1287824697	0
3219.37149369728	0
3222.61270274458	0
3225.85241057134	0
3229.09061813648	0
3232.32732639809	0
3235.56253631347	0
3238.79624883909	0
3242.02846493062	0
3245.25918554292	0
3248.48841163005	0
3251.71614414523	0
3254.94238404091	0
3258.16713226871	0
3261.39038977947	0
3264.61215752319	0
3267.8324364491	0
3271.05122750561	0
3274.26853164032	0
3277.48434980006	0
3280.69868293083	0
3283.91153197784	0
3287.12289788551	0
3290.33278159744	0
3293.54118405647	0
3296.7481062046	0
3299.95354898308	0
3303.15751333233	0
3306.36000019198	0
3309.5610105009	0
3312.76054519714	0
3315.95860521796	0
3319.15519149983	0
3322.35030497844	0
3325.5439465887	0
3328.73611726471	0
3331.92681793978	0
3335.11604954647	0
3338.30381301652	0
3341.49010928091	0
3344.67493926981	0
3347.85830391262	0
3351.04020413798	0
3354.22064087372	0
3357.3996150469	0
3360.5771275838	0
3363.75317940992	0
3366.92777144999	0
3370.10090462795	0
3373.27257986699	0
3376.44279808948	0
3379.61156021707	0
3382.77886717058	0
3385.94471987011	0
3389.10911923496	0
3392.27206618366	0
3395.43356163397	0
3398.59360650288	0
3401.75220170663	0
3404.90934816067	0
3408.06504677969	0
3411.21929847761	0
3414.37210416759	0
3417.52346476203	0
3420.67338117256	0
3423.82185431003	0
3426.96888508457	0
3430.11447440551	0
3433.25862318143	0
3436.40133232017	0
3439.54260272877	0
3442.68243531356	0
3445.82083098007	0
3448.95779063311	0
3452.0933151767	0
3455.22740551412	0
3458.36006254791	0
3461.49128717984	0
3464.62108031093	0
3467.74944284144	0
3470.8763756709	0
3474.00187969807	0
3477.12595582097	0
3480.24860493687	0
3483.3698279423	0
3486.48962573301	0
3489.60799920405	0
3492.7249492497	0
3495.84047676349	0
3498.95458263822	0
3502.06726776593	0
3505.17853303794	0
3508.28837934481	0
3511.39680757636	0
3514.50381862168	0
3517.60941336912	0
3520.71359270627	0
3523.81635752002	0
3526.91770869649	0
3530.01764712108	0
3533.11617367844	0
3536.21328925251	0
3539.30899472646	0
3542.40329098277	0
3545.49617890316	0
3548.58765936862	0
3551.6777332594	0
3554.76640145506	0
3557.85366483438	0
3560.93952427544	0
3564.02398065559	0
3567.10703485145	0
3570.18868773891	0
3573.26894019313	0
3576.34779308856	0
3579.42524729892	0
3582.5013036972	0
3585.57596315568	0
3588.6492265459	0
3591.72109473869	0
3594.79156860416	0
3597.8606490117	0
3600.92833682998	0
3603.99463292695	0
3607.05953816984	0
3610.12305342518	0
3613.18517955876	0
3616.24591743568	0
3619.30526792029	0
3622.36323187627	0
3625.41981016655	0
3628.47500365337	0
3631.52881319825	0
3634.58123966201	0
3637.63228390473	0
3640.68194678582	0
3643.73022916395	0
3646.77713189711	0
3649.82265584256	0
3652.86680185686	0
3655.90957079587	0
3658.95096351473	0
3661.9909808679	0
3665.02962370912	0
3668.06689289143	0
3671.10278926717	0
3674.13731368797	0
3677.17046700477	0
3680.20225006781	0
3683.23266372664	0
3686.26170883008	0
3689.28938622628	0
3692.31569676268	0
3695.34064128604	0
3698.3642206424	0
3701.38643567713	0
3704.40728723488	0
3707.42677615964	0
3710.44490329468	0
3713.46166948258	0
3716.47707556524	0
3719.49112238387	0
3722.50381077897	0
3725.51514159038	0
3728.52511565724	0
3731.53373381799	0
3734.54099691039	0
3737.54690577153	0
3740.55146123779	0
3743.55466414488	0
3746.55651532782	0
3749.55701562096	0
3752.55616585793	0
3755.55396687173	0
3758.55041949465	0
3761.54552455828	0
3764.53928289357	0
3767.53169533077	0
3770.52276269945	0
