# Supplementary material for: ATP-Mediated Compositional Change in Peripheral Myelin Membranes: A Comparative Raman Spectroscopy and Time-Of-Flight Secondary Ion Mass Spectrometry Study
Source: PLoS One. 2015 Nov 6;10(11):e0142084. doi: 10.1371/journal.pone.0142084 (PMC4636249; doi:10.1371/journal.pone.0142084)
Supplement: S1 Dataset — (ZIP) [file pone.0142084.s001.zip › S1_dataset/Raman_spectra/11_90_0.txt]

-178.9940361005	0
-174.033225536559	0
-169.075137799502	0
-164.119770772183	0
-159.167122339652	0
-154.217190389145	0
-149.26997281008	0
-144.325467494082	0
-139.38367233493	0
-134.444585228596	0
-129.508204073225	0
-124.574526769137	0
-119.643551218823	0
-114.715275326934	0
-109.789697000297	0
-104.866814147889	0
-99.9466246808543	0
-95.0291265124944	0
-90.114317558252	0
-85.2021957357436	0
-80.2927589647076	0
-75.3860051670387	0
-70.4819322667847	0
-65.5805381901157	0
-60.6818208653497	0
-55.7857782229291	0
-50.8924081954391	0
-46.0017087175838	0
-41.1136777262045	0
-36.2283131602561	0
-31.3456129608128	0
-26.4655750710695	0
-21.5881974363389	0
-16.7134780040407	0
-11.8414147237152	0
-6.97200554699234	0
-2.10524842762101	0
2.75885867856151	0
7.62031781360827	0
12.4791310174774	0
17.3353003280427	0
22.1888277810764	0
27.0397154102718	0
31.8879652472339	0
36.7335793214821	0
41.5765596604568	0
46.4169082895224	0
51.2546272319731	0
56.0897185090207	0
60.9221841398242	0
65.7520261414571	0
70.5792465289418	0
75.4038473152361	0
80.2258305112362	0
85.045198125787	0
89.8619521656727	0
94.6760946356395	0
99.4876275383746	0
104.296552874516	0
109.10287264268	0
113.906588839415	0
118.707703459252	0
123.506218494676	0
128.30213593615	0
133.095457772096	0
137.886185988912	0
142.674322570981	0
147.459869500641	0
152.242828758238	0
157.023202322084	0
161.800992168479	0
166.576200271718	0
171.348828604071	0
176.118879135827	0
180.886353835245	0
185.651254668599	0
190.413583600155	0
195.173342592186	0
199.93053360497	0
204.685158596798	0
209.437219523967	0
214.186718340788	0
218.933656999589	0
223.678037450723	0
228.419861642551	0
233.159131521468	0
237.895849031897	0
242.630016116271	0
247.361634715084	0
252.090706766841	0
256.817234208093	0
261.541218973424	0
266.262662995465	0
270.981568204883	0
275.697936530397	0
280.411769898781	0
285.123070234849	0
289.831839461471	0
294.538079499574	0
299.241792268144	0
303.942979684232	0
308.641643662944	0
313.33778611746	0
318.031408959018	0
322.722514096945	0
327.411103438622	0
332.09717888951	0
336.780742353159	0
341.461795731189	0
346.140340923302	0
350.816379827291	0
355.489914339041	0
360.160946352512	0
364.829477759773	0
369.495510450977	0
374.159046314375	0
378.820087236329	0
383.478635101283	0
388.134691791809	0
392.788259188568	0
397.43933917034	0
402.08793361401	0
406.734044394583	0
411.377673385178	0
416.018822457033	0
420.657493479502	0
425.293688320078	0
429.927408844357	0
434.558656916086	0
439.187434397127	0
443.813743147482	0
448.437585025286	0
453.058961886811	0
457.677875586478	0
462.294327976831	0
466.908320908578	0
471.519856230564	0
476.128935789788	0
480.73556143139	0
485.339734998681	0
489.941458333116	0
494.540733274312	0
499.137561660047	0
503.731945326265	0
508.323886107065	0
512.91338583473	0
517.500446339696	0
522.085069450583	0
526.667256994186	0
531.247010795468	0
535.824332677577	0
540.399224461841	0
544.97168796778	0
549.541725013083	0
554.109337413638	0
558.674526983528	0
563.237295535019	0
567.797644878573	0
572.355576822864	0
576.911093174738	0
581.464195739273	0
586.014886319722	0
590.563166717575	0
595.109038732503	0
599.652504162402	0
604.193564803382	0
608.73222244976	0
613.268478894073	0
617.802335927087	0
622.333795337774	0
626.86285891334	0
631.389528439219	0
635.913805699064	0
640.435692474771	0
644.95519054646	0
649.472301692485	0
653.987027689444	0
658.499370312169	0
663.009331333737	0
667.51691252547	0
672.022115656927	0
676.524942495927	0
681.025394808529	0
685.523474359052	0
690.019182910066	0
694.512522222403	0
699.003494055146	0
703.49210016564	0
707.978342309501	0
712.4622222406	0
716.943741711089	7.7763671875
721.422902471377	-4.1669921875
725.899706270147	10.5947265625
730.374154854362	-23.697265625
734.846249969256	38.83203125
739.315993358349	-13.8359375
743.783386763427	-19.0986328125
748.248431924569	21.2333984375
752.711130580137	1.408203125
757.171484466779	-15.373046875
761.629495319434	-6.9287109375
766.085164871334	5.462890625
770.538494853989	-1.4736328125
774.989486997221	3.0244140625
779.438143029149	-0.2919921875
783.884464676174	4.724609375
788.328453663017	1.111328125
792.770111712697	-5.9814453125
797.209440546538	21.37109375
801.646441884169	-21.0302734375
806.08111744353	2.6328125
810.513468940876	-12.01953125
814.943498090771	6.6298828125
819.371206606105	-2.6689453125
823.796596198072	5.54296875
828.2196685762	-6.1494140625
832.640425448326	17.873046875
837.05886852062	-27.1787109375
841.474999497579	14.9609375
845.888820082023	11.779296875
850.300331975104	-2.3212890625
854.709536876313	-13.234375
859.116436483463	2.0009765625
863.521032492721	2.2646484375
867.923326598572	-5.27734375
872.32332049386	3.3759765625
876.721015869761	9.5654296875
881.116414415797	-19.6162109375
885.509517819844	20.373046875
889.900327768115	3.3359375
894.288845945188	-10.599609375
898.675074033979	10.8994140625
903.059013715769	2.8876953125
907.440666670193	-17.6044921875
911.820034575246	9.6533203125
916.197119107279	4.994140625
920.571921941015	-31.2822265625
924.944444749532	20.08203125
929.314689204282	-1.0439453125
933.682656975088	0.396484375
938.048349730129	6.078125
942.411769135974	2.384765625
946.772916857561	-9.7509765625
951.131794558198	10.8036499023438
955.488403899583	-14.3305053710938
959.842746541793	16.1378173828125
964.194824143277	-21.4989013671875
968.544638360882	22.849609375
972.89219084983	-7.803466796875
977.237483263745	15.5435180664063
981.580517254633	-4.002197265625
985.921294472888	-31.4645385742188
990.259816567313	0.07318115234375
994.596085185094	-27.3890991210938
998.930101971824	-4.85137939453125
1003.26186857149	24.7731323242188
1007.59138662648	52.499267578125
1011.91865777761	92.225341796875
1016.24368366406	83.951416015625
1020.56646592346	44.677490234375
1024.88700619182	39.4036254882813
1029.20530610358	2.15277099609375
1033.52136729159	45.9217529296875
1037.8351913871	-4.309326171875
1042.14678001981	-18.5403442382813
1046.45613481781	8.22857666015625
1050.76325740763	-11.1419677734375
1055.06814941421	-5.69183349609375
1059.37081246092	1.75823974609375
1063.67124816957	-17.8394775390625
1067.96945816039	6.8326416015625
1072.26544405203	-5.4952392578125
1076.55920746159	6.3021240234375
1080.8507500046	2.1197509765625
1085.14007329502	11.1213989257813
1089.42717894526	-29.204345703125
1093.71206856617	28.469970703125
1097.99474376703	10.1442260742188
1102.27520615557	25.8184814453125
1106.55345733798	-5.32012939453125
1110.82949891888	-16.075439453125
1115.10333250134	16.169189453125
1119.37495968691	0.413818359375
1123.64438207555	6.658447265625
1127.91160126572	-25.0968627929688
1132.17661885431	14.1477661132813
1136.43943643666	2.39239501953125
1140.70005560662	24.8408203125
1144.95847795644	48.4711303710938
1149.21470507689	66.1014404296875
1153.46873855716	67.731689453125
1157.72057998495	141.361999511719
1161.97023094641	224.992309570313
1166.21769302616	244.622619628906
1170.4629678073	248.2529296875
1174.70605687141	138.883239746094
1178.94696179853	67.5339965820313
1183.18568416722	35.4057006835938
1187.42222555447	46.2774047851563
1191.65658753578	23.1491088867188
1195.88877168515	26.0208129882813
1200.11877957505	44.8925170898438
1204.34661277642	38.7642211914063
1208.57227285872	24.6359252929688
1212.79576138991	28.5076293945313
1217.01707993641	3.37933349609375
1221.23623006315	17.2499389648438
1225.45321333358	-8.879638671875
1229.66803130962	25.9907836914063
1233.88068555171	-16.1387939453125
1238.09117761878	-8.2684326171875
1242.29950906827	6.60198974609375
1246.50568145615	-4.527587890625
1250.70969633685	-22.6571655273438
1254.91155526336	20.1930541992188
1259.11125978715	-1.088623046875
1263.30881145822	-5.370361328125
1267.50421182508	1.34796142578125
1271.69746243476	5.06622314453125
1275.88856483281	41.7845458984375
1280.07752056329	11.5028076171875
1284.26433116881	13.2211303710938
1288.44899819048	18.939453125
1292.63152316794	11.65771484375
1296.81190763937	33.3272094726563
1300.99015314147	19.9921264648438
1305.16626120947	-3.3428955078125
1309.34023337715	33.322021484375
1313.5120711768	61.9869995117188
1317.68177613928	21.6519165039063
1321.84934979395	13.3168334960938
1326.01479366875	28.9818115234375
1330.17810929013	9.646728515625
1334.3392981831	7.34027099609375
1338.49836187122	4.06585693359375
1342.65530187657	35.7913818359375
1346.81011971983	18.5169677734375
1350.96281692018	-6.75750732421875
1355.11339499538	19.968017578125
1359.26185546175	6.693603515625
1363.40819983413	10.4191284179688
1367.55242962597	6.18780517578125
1371.69454634923	12.9775390625
1375.83455151447	16.7672729492188
1379.97244663079	-7.4429931640625
1384.10823320587	6.34674072265625
1388.24191274593	-15.112548828125
1392.3734867558	24.36767578125
1396.50295673884	-27.4334716796875
1400.63032419701	2.1319580078125
1404.75559063083	16.868408203125
1408.87875753938	2.764892578125
1412.99982642036	-13.338623046875
1417.11879877001	-21.268310546875
1421.23567608315	5.0916748046875
1425.35045985322	12.4517211914063
1429.4631515722	-9.188232421875
1433.57375273068	36.1717529296875
1437.68226481782	51.5317993164063
1441.78868932139	94.8917846679688
1445.89302772774	110.317565917969
1449.9952815218	97.7681274414063
1454.0954521871	161.218688964844
1458.19354120579	102.669250488281
1462.28955005859	117.119750976563
1466.38348022481	98.5703125
1470.47533318239	100.020874023438
1474.56511040785	71.471435546875
1478.65281337632	61.9219360351563
1482.73844356155	37.3724975585938
1486.82200243586	38.8230590820313
1490.90349147021	38.2744140625
1494.98291213417	-3.27374267578125
1499.06026589591	46.1781005859375
1503.13555422221	73.6299438476563
1507.20877857848	61.0817260742188
1511.27994042873	90.5335693359375
1515.3490412356	138.985412597656
1519.41608246035	308.437255859375
1523.48106556286	233.889099121094
1527.54399200162	266.340881347656
1531.60486323377	274.792724609375
1535.66368071506	205.244567871094
1539.72044589986	172.696411132813
1543.7751602412	123.148254394531
1547.8278251907	71.680419921875
1551.87844219866	16.2351684570313
1555.92701271397	17.7898559570313
1559.97353818419	22.3445434570313
1564.01802005549	-7.10076904296875
1568.06045977271	21.4539794921875
1572.1008587793	29.0086669921875
1576.13921851737	17.5633544921875
1580.17554042768	-1.88189697265625
1584.20982594961	-3.32720947265625
1588.24207652123	20.2274780273438
1592.27229357921	-9.21783447265625
1596.3004785589	1.3369140625
1600.3266328943	19.9271240234375
1604.35075801806	11.76611328125
1608.37285536149	16.6051025390625
1612.39292635454	4.44403076171875
1616.41097242584	18.2830200195313
1620.42699500266	2.12200927734375
1624.44099551096	-17.0390625
1628.45297537533	-11.2000732421875
1632.46293601905	27.638916015625
1636.47087886406	8.4779052734375
1640.47680533095	5.31683349609375
1644.480716839	20.1558227539063
1648.48261480617	19.2266845703125
1652.48250064906	8.4666748046875
1656.48037578297	52.7067260742188
1660.47624162187	67.94677734375
1664.47009957839	91.1868286132813
1668.46195106388	96.4268188476563
1672.45179748832	83.6668701171875
1676.43964026041	55.9069213867188
1680.42548078752	63.1469116210938
1684.40932047569	45.6422729492188
1688.39116072969	19.336181640625
1692.37100295292	-0.96990966796875
1696.34884854752	23.7240600585938
1700.32469891428	-24.58203125
1704.29855545272	14.1118774414063
1708.27041956104	1.9166259765625
1712.24029263612	-2.74456787109375
1716.20817607355	0.59423828125
1720.17407126762	0.93310546875
1724.13797961133	20.536865234375
1728.09990249636	-3.27630615234375
1732.05984131311	-8.11895751953125
1736.01779745068	8.9161376953125
1739.97377229687	-21.62109375
1743.9277672382	21.1083984375
1747.87978365989	-5.396484375
1751.82982294587	4.63671875
1755.77788647878	-14.5849609375
1759.72397564	-3.8017578125
1763.6680918096	16.8583984375
1767.61023636636	-0.029296875
1771.55041068779	3.837890625
1775.48861615014	-2.9580078125
1779.42485412835	-17.1171875
1783.35912599609	2.9443359375
1787.29143312576	15.990234375
1791.22177688849	-18.1494140625
1795.15015865414	14.2021484375
1799.07657979127	5.5654296875
1803.00104166721	-16.4833984375
1806.923545648	-2.9853515625
1810.84409309841	14.0986328125
1814.76268538195	-3.0634765625
1818.67932386087	15.078125
1822.59400989615	-24.9462890625
1826.50674484752	14.4306640625
1830.41753007345	1.560546875
1834.32636693114	-17.3740234375
1838.23325677653	0
1842.13820096433	0
1846.04120084797	0
1849.94225777965	0
1853.84137311029	0
1857.7385481896	0
1861.63378436601	0
1865.52708298671	0
1869.41844539766	0
1873.30787294356	0
1877.19536696788	-31.4150390625
1881.08092881284	23.7890625
1884.96455981942	2.345703125
1888.84626132737	-14.1708984375
1892.7260346752	1.923828125
1896.6038812002	-6.0908203125
1900.47980223839	7.833984375
1904.35379912459	-4.7958984375
1908.22587319237	9.822265625
1912.0960257741	-7.361328125
1915.96425820088	9.0166015625
1919.83057180263	-11.7060546875
1923.694967908	4.3330078125
1927.55744784445	10.1982421875
1931.4180129382	-19.4267578125
1935.27666451426	6.3896484375
1939.13340389641	11.5625
1942.98823240721	-10.083984375
1946.84115136803	10.806640625
1950.692162099	-19.2138671875
1954.54126591903	11.2744140625
1958.38846414584	-5.060546875
1962.23375809594	3.73828125
1966.0771490846	-0.8408203125
1969.91863842591	3.3154296875
1973.75822743275	-4.7822265625
1977.59591741678	13.7685546875
1981.43170968848	-21.1103515625
1985.26560555709	23.6865234375
1989.09760633069	-10.091796875
1992.92771331615	-4.4677734375
1996.75592781911	-5.18359375
2000.58225114405	12.2958984375
2004.40668459424	-6.1298828125
2008.22922947176	-4.4111328125
2012.04988707749	11.8984375
2015.86865871112	-21.7099609375
2019.68554567116	23.466796875
2023.50054925491	-31.3125
2027.31367075851	30.009765625
2031.1249114769	-8.6298828125
2034.93427270382	-3.5126953125
2038.74175573186	1.4765625
2042.54736185239	-0.7373046875
2046.35109235564	6.685546875
2050.15294853063	-5.328125
2053.95293166521	12.6865234375
2057.75104304606	-1.615234375
2061.54728395867	-9.3701171875
2065.34165568738	11.29296875
2069.13415951534	-17.0400390625
2072.92479672452	17.5849609375
2076.71356859575	-20.291015625
2080.50047640866	9.568359375
2084.28552144174	-18.728515625
2088.06870497229	19.4404296875
2091.85002827646	-0.095703125
2095.62949262923	-5.2490234375
2099.40709930443	7.4814453125
2103.18284957471	-24.466796875
2106.95674471158	30.73828125
2110.72878598537	6.8662109375
2114.49897466528	-16.5341796875
2118.26731201934	-13.650390625
2122.03379931443	15.580078125
2125.79843781626	-1.2236328125
2129.56122878942	-12.5458984375
2133.32217349733	23.943359375
2137.08127320226	-21.111328125
2140.83852916534	11.548828125
2144.59394264655	-8.7451171875
2148.34751490473	-0.892578125
2152.09924719757	7.8994140625
2155.84914078163	-3.7841796875
2159.5971969123	1.97265625
2163.34341684387	-5.9140625
2167.08780182947	13.072265625
2170.83035312109	-3.533203125
2174.57107196959	-1.9814453125
2178.30995962469	6.7802734375
2182.04701733499	-10.146484375
2185.78224634795	-2.7275390625
2189.5156479099	16.107421875
2193.24722326604	-6.97265625
2196.97697366044	-0.9892578125
2200.70490033604	-7.666015625
2204.43100453467	-2.55859375
2208.15528749703	10.0634765625
2211.87775046268	-14.830078125
2215.59839467008	10.763671875
2219.31722135656	5.0048828125
2223.03423175833	2.4560546875
2226.74942711049	-6.45703125
2230.46280864701	10.146484375
2234.17437760077	-11.865234375
2237.8841352035	4.3828125
2241.59208268584	-15.7568359375
2245.29822127732	14.189453125
2249.00255220635	-13.55859375
2252.70507670024	20.060546875
2256.40579598519	-24.990234375
2260.10471128628	34.5693359375
2263.80182382751	-8.75
2267.49713483175	-0.6533203125
2271.19064552079	-14.044921875
2274.8823571153	7.513671875
2278.57227083486	-11.345703125
2282.26038789795	8.03515625
2285.94670952195	4.96875
2289.63123692314	-9.083984375
2293.31397131672	9.802734375
2296.99491391679	-0.7353515625
2300.67406593633	-5.5654296875
2304.35142858727	-1.7978515625
2308.02700308043	-3.84765625
2311.70079062553	4.1513671875
2315.37279243123	-2.8681640625
2319.04300970507	15.9833984375
2322.71144365353	6.8447265625
2326.378095482	-25.12890625
2330.04296639478	17.375
2333.7060575951	-3.8076171875
2337.3673702851	-2.65234375
2341.02690566583	-2.9736328125
2344.68466493729	-11.13671875
2348.34064929839	19.00390625
2351.99485994695	-9.9267578125
2355.64729807974	6.7685546875
2359.29796489244	2.5458984375
2362.94686157966	-5.0654296875
2366.59398933494	-9.47265625
2370.23934935076	1.5654296875
2373.88294281852	12.0341796875
2377.52477092855	0.4521484375
2381.16483487014	-4.8310546875
2384.80313583148	-0.755859375
2388.4396749997	-5.703125
2392.07445356091	-0.5576171875
2395.70747270011	-1.6572265625
2399.33873360126	17.421875
2402.96823744726	-2.8876953125
2406.59598541994	7.439453125
2410.22197870011	-12.3359375
2413.84621846749	-7.421875
2417.46870590075	7.986328125
2421.08944217751	-5.00390625
2424.70842847435	-2.3251953125
2428.32566596678	8.7919921875
2431.94115582928	-6.005859375
2435.55489923527	12.55078125
2439.16689735713	-13.7353515625
2442.77715136619	14.6611328125
2446.38566243272	-7.1748046875
2449.99243172597	-9.4619140625
2453.59746041414	2.4482421875
2457.20074966439	2.6064453125
2460.80230064283	4.95703125
2464.40211451455	-7.91015625
2468.00019244358	-10.5107421875
2471.59653559293	23.7724609375
2475.19114512457	-8.6142578125
2478.78402219943	-16.302734375
2482.37516797741	13.7919921875
2485.96458361738	13.3583984375
2489.55227027719	-15.4677734375
2493.13822911363	19.1328125
2496.7224612825	-20.359375
2500.30496793853	-6.5361328125
2503.88575023547	11.208984375
2507.464809326	-1.3525390625
2511.04214636182	-1.251953125
2514.61776249357	-0.5517578125
2518.19165887088	4.85546875
2521.76383664237	-0.419921875
2525.33429695564	5.84765625
2528.90304095725	-1.212890625
2532.47006979276	-10.0322265625
2536.03538460672	1.716796875
2539.59898654265	6.4990234375
2543.16087674307	-8.89453125
2546.72105634947	4.2978515625
2550.27952650235	7.86328125
2553.83628834118	0.6884765625
2557.39134300444	-7.87109375
2560.94469162957	-13.4794921875
2564.49633535304	21.8994140625
2568.0462753103	-21.4384765625
2571.59451263579	12.685546875
2575.14104846294	9.73046875
2578.6858839242	-24.5009765625
2582.229020151	28.521484375
2585.77045827378	-22.595703125
2589.31019942197	10.9921875
2592.84824472401	-6.3935546875
2596.38459530734	9.6240234375
2599.91925229841	-1.775390625
2603.45221682266	-21.2060546875
2606.98349000456	7.6591796875
2610.51307296756	15.7509765625
2614.04096683414	9.984375
2617.56717272579	-25.2177734375
2621.09169176298	4.7734375
2624.61452506523	13.849609375
2628.13567375106	-12.9619140625
2631.655138938	4.443359375
2635.17292174258	-1.455078125
2638.68902328039	1.9775390625
2642.20344466598	-8.5068359375
2645.71618701297	4.1923828125
2649.22725143397	-1.3583984375
2652.73663904062	11.2626953125
2656.24435094357	-26.57421875
2659.75038825251	31.9482421875
2663.25475207615	5.84765625
2666.75744352221	-47.6494140625
2670.25846369744	43.15234375
2673.75781370765	-24.4189453125
2677.25549465763	20.9677734375
2680.75150765123	-3.1171875
2684.24585379131	1.666015625
2687.73853417978	-17.8955078125
2691.22954991757	9.2626953125
2694.71890210465	2.5751953125
2698.20659184002	-19.166015625
2701.69262022172	20.990234375
2705.17698834682	-5.95703125
2708.65969731143	2.8701171875
2712.14074821071	-6.2177734375
2715.62014213884	-8.642578125
2719.09788018905	0.76953125
2722.57396345361	18.408203125
2726.04839302385	13.4912109375
2729.52116999012	-25.3056640625
2732.99229544182	19.8037109375
2736.4617704674	-24.0322265625
2739.92959615437	11.9287109375
2743.39577358925	6.76171875
2746.86030385767	-0.4111328125
2750.32318804424	2.412109375
2753.78442723268	-17.6103515625
2757.24402250572	14.78125
2760.70197494518	-5.91015625
2764.1582856319	-8.9560546875
2767.6129556458	21.09375
2771.06598606584	-21.9171142578125
2774.51737797005	14.0829467773438
2777.96713243552	-15.1400756835938
2781.41525053838	5.90533447265625
2784.86173335384	-1.04925537109375
2788.30658195617	3.9962158203125
2791.74979741869	-8.9583740234375
2795.1913808138	-0.08294677734375
2798.63133321295	-23.2689819335938
2802.06965568666	7.54498291015625
2805.50634930452	-8.64111328125
2808.94141513519	28.1728515625
2812.37485424639	-9.01318359375
2815.80666770493	12.8007202148438
2819.23685657665	3.61468505859375
2822.6654219265	17.4286499023438
2826.0923648185	19.2425537109375
2829.51768631572	58.0174560546875
2832.94138748033	70.7655029296875
2836.36346937355	73.5136108398438
2839.7839330557	88.26171875
2843.20277958617	138.009826660156
2846.62001002343	242.757934570313
2850.03562542502	303.506042480469
2853.44962684758	417.254150390625
2856.86201534681	508.002258300781
2860.27279197751	466.750366210938
2863.68195779356	470.498474121094
2867.08951384791	418.24658203125
2870.49546119262	390.994689941406
2873.89980087883	427.742797851563
2877.30253395675	408.490905761719
2880.70366147569	398.239013671875
2884.10318448406	436.987060546875
2887.50110402936	438.694396972656
2890.89742115815	425.374206542969
2894.29213691614	413.054077148438
2897.68525234807	383.73388671875
2901.07676849782	431.413757324219
2904.46668640835	389.093566894531
2907.85500712172	395.7734375
2911.24173167908	375.453247070313
2914.62686112069	368.133056640625
2918.0103964859	351.812927246094
2921.39233881316	345.492736816406
2924.77268914004	352.172607421875
2928.1514485032	355.852416992188
2931.52861793838	352.5322265625
2934.90419848047	359.212097167969
2938.27819116343	370.891906738281
2941.65059702035	354.57177734375
2945.0214170834	363.251586914063
2948.39065238389	331.931457519531
2951.75830395222	263.611267089844
2955.1243728179	230.243957519531
2958.48886000957	179.806640625
2961.85176655495	160.369323730469
2965.21309348089	163.932006835938
2968.57284181338	142.494689941406
2971.93101257748	110.057434082031
2975.28760679739	117.6201171875
2978.64262549643	79.1828002929688
2981.99606969702	97.7454833984375
2985.34794042073	57.3081665039063
2988.69823868822	61.870849609375
2992.04696551928	61.4335327148438
2995.39412193282	12.9962158203125
2998.73970894689	35.5588989257813
3002.08372757864	9.12158203125
3005.42617884436	-7.31573486328125
3008.76706375945	32.2469482421875
3012.10638333846	35.73779296875
3015.44413859504	53.1237182617188
3018.780330542	36.5095825195313
3022.11496019125	11.8954467773438
3025.44802855385	7.2813720703125
3028.77953663997	26.667236328125
3032.10948545894	16.0531005859375
3035.4378760192	-30.56103515625
3038.76470932834	5.82489013671875
3042.08998639308	-4.78924560546875
3045.41370821926	-19.4445190429688
3048.73587581189	-9.213623046875
3052.05649017508	-15.982666015625
3055.37555231211	-12.7517700195313
3058.69306322538	8.47918701171875
3062.00902391644	7.8189697265625
3065.32343538598	-7.82647705078125
3068.63629863383	1.451171875
3071.94761465896	-11.76953125
3075.25738445949	25.5146484375
3078.5656090327	-13.3369140625
3081.87228937498	-3.9619140625
3085.1774264819	-8.8583984375
3088.48102134815	7.1005859375
3091.7830749676	14.5966796875
3095.08358833324	-9.28515625
3098.38256243724	6.708984375
3101.67999827088	-14.400390625
3104.97589682465	-9.40234375
3108.27025908814	8.267578125
3111.56308605013	0
3114.85437869852	0
3118.14413802041	0
3121.43236500202	0
3124.71906062875	0
3128.00422588514	0
3131.28786175491	0
3134.56996922093	0
3137.85054926523	0
3141.12960286901	0
3144.40713101263	0
3147.68313467559	0
3150.95761483661	0
3154.23057247352	0
3157.50200856335	0
3160.77192408229	0
3164.04032000569	0
3167.30719730808	0
3170.57255696316	0
3173.8363999438	0
3177.09872722202	0
3180.35953976906	0
3183.61883855529	0
3186.87662455028	0
3190.13289872276	0
3193.38766204066	0
3196.64091547106	0
3199.89265998022	0
3203.14289653362	0
3206.39162609586	0
3209.63884963076	0
3212.88456810132	0
3216.1287824697	0
3219.37149369728	0
3222.61270274458	0
3225.85241057134	0
3229.09061813648	0
3232.32732639809	0
3235.56253631347	0
3238.79624883909	0
3242.02846493062	0
3245.25918554292	0
3248.48841163005	0
3251.71614414523	0
3254.94238404091	0
3258.16713226871	0
3261.39038977947	0
3264.61215752319	0
3267.8324364491	0
3271.05122750561	0
3274.26853164032	0
3277.48434980006	0
3280.69868293083	0
3283.91153197784	0
3287.12289788551	0
3290.33278159744	0
3293.54118405647	0
3296.7481062046	0
3299.95354898308	0
3303.15751333233	0
3306.36000019198	0
3309.5610105009	0
3312.76054519714	0
3315.95860521796	0
3319.15519149983	0
3322.35030497844	0
3325.5439465887	0
3328.73611726471	0
3331.92681793978	0
3335.11604954647	0
3338.30381301652	0
3341.49010928091	0
3344.67493926981	0
3347.85830391262	0
3351.04020413798	0
3354.22064087372	0
3357.3996150469	0
3360.5771275838	0
3363.75317940992	0
3366.92777144999	0
3370.10090462795	0
3373.27257986699	0
3376.44279808948	0
3379.61156021707	0
3382.77886717058	0
3385.94471987011	0
3389.10911923496	0
3392.27206618366	0
3395.43356163397	0
3398.59360650288	0
3401.75220170663	0
3404.90934816067	0
3408.06504677969	0
3411.21929847761	0
3414.37210416759	0
3417.52346476203	0
3420.67338117256	0
3423.82185431003	0
3426.96888508457	0
3430.11447440551	0
3433.25862318143	0
3436.40133232017	0
3439.54260272877	0
3442.68243531356	0
3445.82083098007	0
3448.95779063311	0
3452.0933151767	0
3455.22740551412	0
3458.36006254791	0
3461.49128717984	0
3464.62108031093	0
3467.74944284144	0
3470.8763756709	0
3474.00187969807	0
3477.12595582097	0
3480.24860493687	0
3483.3698279423	0
3486.48962573301	0
3489.60799920405	0
3492.7249492497	0
3495.84047676349	0
3498.95458263822	0
3502.06726776593	0
3505.17853303794	0
3508.28837934481	0
3511.39680757636	0
3514.50381862168	0
3517.60941336912	0
3520.71359270627	0
3523.81635752002	0
3526.91770869649	0
3530.01764712108	0
3533.11617367844	0
3536.21328925251	0
3539.30899472646	0
3542.40329098277	0
3545.49617890316	0
3548.58765936862	0
3551.6777332594	0
3554.76640145506	0
3557.85366483438	0
3560.93952427544	0
3564.02398065559	0
3567.10703485145	0
3570.18868773891	0
3573.26894019313	0
3576.34779308856	0
3579.42524729892	0
3582.5013036972	0
3585.57596315568	0
3588.6492265459	0
3591.72109473869	0
3594.79156860416	0
3597.8606490117	0
3600.92833682998	0
3603.99463292695	0
3607.05953816984	0
3610.12305342518	0
3613.18517955876	0
3616.24591743568	0
3619.30526792029	0
3622.36323187627	0
3625.41981016655	0
3628.47500365337	0
3631.52881319825	0
3634.58123966201	0
3637.63228390473	0
3640.68194678582	0
3643.73022916395	0
3646.77713189711	0
3649.82265584256	0
3652.86680185686	0
3655.90957079587	0
3658.95096351473	0
3661.9909808679	0
3665.02962370912	0
3668.06689289143	0
3671.10278926717	0
3674.13731368797	0
3677.17046700477	0
3680.20225006781	0
3683.23266372664	0
3686.26170883008	0
3689.28938622628	0
3692.31569676268	0
3695.34064128604	0
3698.3642206424	0
3701.38643567713	0
3704.40728723488	0
3707.42677615964	0
3710.44490329468	0
3713.46166948258	0
3716.47707556524	0
3719.49112238387	0
3722.50381077897	0
3725.51514159038	0
3728.52511565724	0
3731.53373381799	0
3734.54099691039	0
3737.54690577153	0
3740.55146123779	0
3743.55466414488	0
3746.55651532782	0
3749.55701562096	0
3752.55616585793	0
3755.55396687173	0
3758.55041949465	0
3761.54552455828	0
3764.53928289357	0
3767.53169533077	0
3770.52276269945	0
