# Supplementary material for: ATP-Mediated Compositional Change in Peripheral Myelin Membranes: A Comparative Raman Spectroscopy and Time-Of-Flight Secondary Ion Mass Spectrometry Study
Source: PLoS One. 2015 Nov 6;10(11):e0142084. doi: 10.1371/journal.pone.0142084 (PMC4636249; doi:10.1371/journal.pone.0142084)
Supplement: S1 Dataset — (ZIP) [file pone.0142084.s001.zip › S1_dataset/Raman_spectra/11_90_90.txt]

-178.9940361005	0
-174.033225536559	0
-169.075137799502	0
-164.119770772183	0
-159.167122339652	0
-154.217190389145	0
-149.26997281008	0
-144.325467494082	0
-139.38367233493	0
-134.444585228596	0
-129.508204073225	0
-124.574526769137	0
-119.643551218823	0
-114.715275326934	0
-109.789697000297	0
-104.866814147889	0
-99.9466246808543	0
-95.0291265124944	0
-90.114317558252	0
-85.2021957357436	0
-80.2927589647076	0
-75.3860051670387	0
-70.4819322667847	0
-65.5805381901157	0
-60.6818208653497	0
-55.7857782229291	0
-50.8924081954391	0
-46.0017087175838	0
-41.1136777262045	0
-36.2283131602561	0
-31.3456129608128	0
-26.4655750710695	0
-21.5881974363389	0
-16.7134780040407	0
-11.8414147237152	0
-6.97200554699234	0
-2.10524842762101	0
2.75885867856151	0
7.62031781360827	0
12.4791310174774	0
17.3353003280427	0
22.1888277810764	0
27.0397154102718	0
31.8879652472339	0
36.7335793214821	0
41.5765596604568	0
46.4169082895224	0
51.2546272319731	0
56.0897185090207	0
60.9221841398242	0
65.7520261414571	0
70.5792465289418	0
75.4038473152361	0
80.2258305112362	0
85.045198125787	0
89.8619521656727	0
94.6760946356395	0
99.4876275383746	0
104.296552874516	0
109.10287264268	0
113.906588839415	0
118.707703459252	0
123.506218494676	0
128.30213593615	0
133.095457772096	0
137.886185988912	0
142.674322570981	0
147.459869500641	0
152.242828758238	0
157.023202322084	0
161.800992168479	0
166.576200271718	0
171.348828604071	0
176.118879135827	0
180.886353835245	0
185.651254668599	0
190.413583600155	0
195.173342592186	0
199.93053360497	0
204.685158596798	0
209.437219523967	0
214.186718340788	0
218.933656999589	0
223.678037450723	0
228.419861642551	0
233.159131521468	0
237.895849031897	0
242.630016116271	0
247.361634715084	0
252.090706766841	0
256.817234208093	0
261.541218973424	0
266.262662995465	0
270.981568204883	0
275.697936530397	0
280.411769898781	0
285.123070234849	0
289.831839461471	0
294.538079499574	0
299.241792268144	0
303.942979684232	0
308.641643662944	0
313.33778611746	0
318.031408959018	0
322.722514096945	0
327.411103438622	0
332.09717888951	0
336.780742353159	0
341.461795731189	0
346.140340923302	0
350.816379827291	0
355.489914339041	0
360.160946352512	0
364.829477759773	0
369.495510450977	0
374.159046314375	0
378.820087236329	0
383.478635101283	0
388.134691791809	0
392.788259188568	0
397.43933917034	0
402.08793361401	0
406.734044394583	0
411.377673385178	0
416.018822457033	0
420.657493479502	0
425.293688320078	0
429.927408844357	0
434.558656916086	0
439.187434397127	0
443.813743147482	0
448.437585025286	0
453.058961886811	0
457.677875586478	0
462.294327976831	0
466.908320908578	0
471.519856230564	0
476.128935789788	0
480.73556143139	0
485.339734998681	0
489.941458333116	0
494.540733274312	0
499.137561660047	0
503.731945326265	0
508.323886107065	0
512.91338583473	0
517.500446339696	0
522.085069450583	0
526.667256994186	0
531.247010795468	0
535.824332677577	0
540.399224461841	0
544.97168796778	0
549.541725013083	0
554.109337413638	0
558.674526983528	0
563.237295535019	0
567.797644878573	0
572.355576822864	0
576.911093174738	0
581.464195739273	0
586.014886319722	0
590.563166717575	0
595.109038732503	0
599.652504162402	0
604.193564803382	0
608.73222244976	0
613.268478894073	0
617.802335927087	0
622.333795337774	0
626.86285891334	0
631.389528439219	0
635.913805699064	0
640.435692474771	0
644.95519054646	0
649.472301692485	0
653.987027689444	0
658.499370312169	0
663.009331333737	0
667.51691252547	0
672.022115656927	0
676.524942495927	0
681.025394808529	0
685.523474359052	0
690.019182910066	0
694.512522222403	0
699.003494055146	0
703.49210016564	0
707.978342309501	0
712.4622222406	0
716.943741711089	0
721.422902471377	0
725.899706270147	0
730.374154854362	0
734.846249969256	0
739.315993358349	0
743.783386763427	0
748.248431924569	0
752.711130580137	0
757.171484466779	0
761.629495319434	0
766.085164871334	0
770.538494853989	0
774.989486997221	0
779.438143029149	0
783.884464676174	0
788.328453663017	0
792.770111712697	-4.173828125
797.209440546538	22.8701171875
801.646441884169	-20.919921875
806.08111744353	5.0087890625
810.513468940876	-4.171875
814.943498090771	7.853515625
819.371206606105	-9.7265625
823.796596198072	1.8818359375
828.2196685762	-5.107421875
832.640425448326	19.7509765625
837.05886852062	-31.4267578125
841.474999497579	23.7685546875
845.888820082023	3.1416015625
850.300331975104	-8.5224609375
854.709536876313	-4.5986328125
859.116436483463	5.13671875
863.521032492721	-0.8798828125
867.923326598572	-3.9541015625
872.32332049386	4.3759765625
876.721015869761	6.318359375
881.116414415797	-12.3203125
885.509517819844	8.064453125
889.900327768115	3.181640625
894.288845945188	-16.0087890625
898.675074033979	16.12109375
903.059013715769	0.85546875
907.440666670193	0.9609375
911.820034575246	3.486328125
916.197119107279	-3.0849609375
920.571921941015	-26.03466796875
924.944444749532	19.4931030273438
929.314689204282	-2.70330810546875
933.682656975088	14.2676391601563
938.048349730129	-10.4242553710938
942.411769135974	2.48492431640625
946.772916857561	-3.60589599609375
951.131794558198	16.3032836914063
955.488403899583	1.21246337890625
959.842746541793	40.396728515625
964.194824143277	-0.36798095703125
968.544638360882	34.8672485351563
972.89219084983	-4.89752197265625
977.237483263745	35.3377685546875
981.580517254633	11.572998046875
985.921294472888	-9.19171142578125
990.259816567313	34.1019287109375
994.596085185094	0.4217529296875
998.930101971824	17.7415161132813
1003.26186857149	53.061279296875
1007.59138662648	63.381103515625
1011.91865777761	75.7008666992188
1016.24368366406	75.0206298828125
1020.56646592346	64.3404541015625
1024.88700619182	34.6926879882813
1029.20530610358	3.11773681640625
1033.52136729159	30.5427856445313
1037.8351913871	-0.03216552734375
1042.14678001981	-0.607177734375
1046.45613481781	14.81787109375
1050.76325740763	-3.757080078125
1055.06814941421	-0.2874755859375
1059.37081246092	-3.5775146484375
1063.67124816957	-19.8674926757813
1067.96945816039	19.8424682617188
1072.26544405203	8.552490234375
1076.55920746159	7.57965087890625
1080.8507500046	-2.2152099609375
1085.14007329502	5.99200439453125
1089.42717894526	-16.8226318359375
1093.71206856617	14.4990234375
1097.99474376703	-11.0924072265625
1102.27520615557	14.9242553710938
1106.55345733798	-1.798583984375
1110.82949891888	-17.4404296875
1115.10333250134	5.02349853515625
1119.37495968691	-2.51251220703125
1123.64438207555	10.951416015625
1127.91160126572	-16.5845947265625
1132.17661885431	29.7378540039063
1136.43943643666	22.0252075195313
1140.70005560662	31.3125
1144.95847795644	64.5997924804688
1149.21470507689	67.8870849609375
1153.46873855716	94.1744384765625
1157.72057998495	170.461730957031
1161.97023094641	242.7490234375
1166.21769302616	228.977172851563
1170.4629678073	240.140258789063
1174.70605687141	147.303405761719
1178.94696179853	70.4664916992188
1183.18568416722	16.629638671875
1187.42222555447	52.792724609375
1191.65658753578	37.9558715820313
1195.88877168515	30.1189575195313
1200.11877957505	51.2821044921875
1204.34661277642	36.4452514648438
1208.57227285872	30.6083374023438
1212.79576138991	34.771484375
1217.01707993641	19.9495849609375
1221.23623006315	28.1598510742188
1225.45321333358	-5.62982177734375
1229.66803130962	52.5804443359375
1233.88068555171	4.790771484375
1238.09117761878	4.00103759765625
1242.29950906827	10.2113647460938
1246.50568145615	6.421630859375
1250.70969633685	-11.3680419921875
1254.91155526336	32.8422241210938
1259.11125978715	10.0525512695313
1263.30881145822	4.2628173828125
1267.50421182508	15.47314453125
1271.69746243476	15.6834106445313
1275.88856483281	55.8937377929688
1280.07752056329	12.2293701171875
1284.26433116881	20.6202392578125
1288.44899819048	15.0110473632813
1292.63152316794	15.40185546875
1296.81190763937	51.792724609375
1300.99015314147	50.1835327148438
1305.16626120947	28.5743408203125
1309.34023337715	50.9652099609375
1313.5120711768	73.3560180664063
1317.68177613928	33.7468872070313
1321.84934979395	17.1376953125
1326.01479366875	23.5285034179688
1330.17810929013	15.9193725585938
1334.3392981831	17.3101806640625
1338.49836187122	13.7010498046875
1342.65530187657	31.1351318359375
1346.81011971983	20.6643676757813
1350.96281692018	5.193603515625
1355.11339499538	22.7228393554688
1359.26185546175	9.2520751953125
1363.40819983413	7.78131103515625
1367.55242962597	12.310546875
1371.69454634923	6.83978271484375
1375.83455151447	8.3690185546875
1379.97244663079	-15.1017456054688
1384.10823320587	26.427490234375
1388.24191274593	-16.0432739257813
1392.3734867558	23.4859619140625
1396.50295673884	-15.9848022460938
1400.63032419701	-9.45556640625
1404.75559063083	4.07366943359375
1408.87875753938	6.56817626953125
1412.99982642036	-3.9522705078125
1417.11879877001	-7.4727783203125
1421.23567608315	4.0067138671875
1425.35045985322	21.4862060546875
1429.4631515722	-0.0343017578125
1433.57375273068	36.4451904296875
1437.68226481782	30.9246826171875
1441.78868932139	62.4041748046875
1445.89302772774	75.8836669921875
1449.9952815218	37.3631591796875
1454.0954521871	120.842712402344
1458.19354120579	60.3222045898438
1462.28955005859	83.8016967773438
1466.38348022481	46.2811889648438
1470.47533318239	65.7606811523438
1474.56511040785	60.1800537109375
1478.65281337632	57.5400390625
1482.73844356155	38.8999633789063
1486.82200243586	50.2599487304688
1490.90349147021	38.6199340820313
1494.98291213417	8.9798583984375
1499.06026589591	49.33984375
1503.13555422221	78.6997680664063
1507.20877857848	89.0597534179688
1511.27994042873	107.419738769531
1515.3490412356	158.779663085938
1519.41608246035	223.1396484375
1523.48106556286	234.499572753906
1527.54399200162	241.859558105469
1531.60486323377	229.219543457031
1535.66368071506	150.579467773438
1539.72044589986	132.943481445313
1543.7751602412	82.320068359375
1547.8278251907	44.6966552734375
1551.87844219866	26.0732421875
1555.92701271397	21.4497680664063
1559.97353818419	9.82635498046875
1564.01802005549	1.20294189453125
1568.06045977271	19.5795288085938
1572.1008587793	32.9561157226563
1576.13921851737	20.3326416015625
1580.17554042768	5.709228515625
1584.20982594961	5.0858154296875
1588.24207652123	21.46240234375
1592.27229357921	4.83892822265625
1596.3004785589	4.21551513671875
1600.3266328943	30.7184448242188
1604.35075801806	7.345703125
1608.37285536149	-2.02703857421875
1612.39292635454	-0.3997802734375
1616.41097242584	13.2275390625
1620.42699500266	6.85479736328125
1624.44099551096	-10.5179443359375
1628.45297537533	-5.89068603515625
1632.46293601905	15.7366333007813
1636.47087886406	11.3638916015625
1640.47680533095	17.9911499023438
1644.480716839	10.618408203125
1648.48261480617	9.39129638671875
1652.48250064906	-7.58282470703125
1656.48037578297	19.4430541992188
1660.47624162187	7.46893310546875
1664.47009957839	25.4948120117188
1668.46195106388	26.520751953125
1672.45179748832	19.546630859375
1676.43964026041	0.572509765625
1680.42548078752	9.598388671875
1684.40932047569	10.624267578125
1688.39116072969	2.0133056640625
1692.37100295292	-5.58709716796875
1696.34884854752	16.8125610351563
1700.32469891428	-26.787841796875
1704.29855545272	27.6117553710938
1708.27041956104	-5.98858642578125
1712.24029263612	-3.48663330078125
1716.20817607355	-11.7916259765625
1720.17407126762	-1.0966796875
1724.13797961133	10.5983276367188
1728.09990249636	-5.713623046875
1732.05984131311	3.96246337890625
1736.01779745068	6.31622314453125
1739.97377229687	-31.2470703125
1743.9277672382	29.6337890625
1747.87978365989	-11.61328125
1751.82982294587	2.6455078125
1755.77788647878	-0.3154296875
1759.72397564	-9.8056640625
1763.6680918096	14.484375
1767.61023636636	6.146484375
1771.55041068779	-4.29296875
1775.48861615014	-4.5
1779.42485412835	-14.5517578125
1783.35912599609	8.376953125
1787.29143312576	14.736328125
1791.22177688849	-13.283203125
1795.15015865414	0.8115234375
1799.07657979127	13.287109375
1803.00104166721	-14.4638671875
1806.923545648	-0.126953125
1810.84409309841	4.330078125
1814.76268538195	-5.0830078125
1818.67932386087	17.3544921875
1822.59400989615	-22.6083984375
1826.50674484752	12.6552734375
1830.41753007345	7.861328125
1834.32636693114	-18.962890625
1838.23325677653	-3.5390625
1842.13820096433	13.5888671875
1846.04120084797	7.8837890625
1849.94225777965	-2.5029296875
1853.84137311029	-12.0146484375
1857.7385481896	1.3896484375
1861.63378436601	0.138671875
1865.52708298671	4.9521484375
1869.41844539766	-4.0263671875
1873.30787294356	15.130859375
1877.19536696788	-25.12109375
1881.08092881284	24.1357421875
1884.96455981942	-4.1103515625
1888.84626132737	-12.7529296875
1892.7260346752	4.0341796875
1896.6038812002	-0.8515625
1900.47980223839	-2.4404296875
1904.35379912459	2.4404296875
1908.22587319237	9.5048828125
1912.0960257741	-10.54296875
1915.96425820088	7.0390625
1919.83057180263	-13.7275390625
1923.694967908	4.6884765625
1927.55744784445	14.8154296875
1931.4180129382	-13.4873046875
1935.27666451426	7.3291015625
1939.13340389641	4.2333984375
1942.98823240721	-18.517578125
1946.84115136803	17.07421875
1950.692162099	-7.5625
1954.54126591903	2.4853515625
1958.38846414584	-8.4736328125
1962.23375809594	3.43359375
1966.0771490846	-0.7431640625
1969.91863842591	10.2734375
1973.75822743275	-7.2177734375
1977.59591741678	6.162109375
1981.43170968848	-8.1240234375
1985.26560555709	11.90234375
1989.09760633069	-7.7861328125
1992.92771331615	-0.6162109375
1996.75592781911	3.8076171875
2000.58225114405	-7.8369140625
2004.40668459424	-2.0517578125
2008.22922947176	13.353515625
2012.04988707749	0.787109375
2015.86865871112	-19.1552734375
2019.68554567116	15.7333984375
2023.50054925491	-27.4111328125
2027.31367075851	31.53125
2031.1249114769	-4.84765625
2034.93427270382	-9.208984375
2038.74175573186	-1.9189453125
2042.54736185239	11.111328125
2046.35109235564	-2.119140625
2050.15294853063	-5.1904296875
2053.95293166521	10.767578125
2057.75104304606	-1.5595703125
2061.54728395867	-8.77734375
2065.34165568738	8.6611328125
2069.13415951534	-7.142578125
2072.92479672452	10.646484375
2076.71356859575	-19.1953125
2080.50047640866	5.109375
2084.28552144174	-13.6025390625
2088.06870497229	23.7333984375
2091.85002827646	5.572265625
2095.62949262923	-9.0693359375
2099.40709930443	-1.57421875
2103.18284957471	-19.6787109375
2106.95674471158	26.38671875
2110.72878598537	1.1240234375
2114.49897466528	-8.3291015625
2118.26731201934	-6.20703125
2122.03379931443	20.1181640625
2125.79843781626	-8.5283203125
2129.56122878942	-20.2919921875
2133.32217349733	23.8798828125
2137.08127320226	-22.7041015625
2140.83852916534	11.8359375
2144.59394264655	-2.6005859375
2148.34751490473	-0.029296875
2152.09924719757	13.123046875
2155.84914078163	-12.6220703125
2159.5971969123	5.775390625
2163.34341684387	-6.75390625
2167.08780182947	14.763671875
2170.83035312109	-2.1630859375
2174.57107196959	-8.576171875
2178.30995962469	7.666015625
2182.04701733499	-17.3193359375
2185.78224634795	2.8291015625
2189.5156479099	27.6962890625
2193.24722326604	-15.8662109375
2196.97697366044	-3.806640625
2200.70490033604	1.513671875
2204.43100453467	-8.625
2208.15528749703	8.1083984375
2211.87775046268	-16.6474609375
2215.59839467008	12.6328125
2219.31722135656	9.1806640625
2223.03423175833	2.166015625
2226.74942711049	-4.2763671875
2230.46280864701	5.9072265625
2234.17437760077	-10.20703125
2237.8841352035	-1.0458984375
2241.59208268584	-12.6884765625
2245.29822127732	15.7314453125
2249.00255220635	-2.4833984375
2252.70507670024	15.9296875
2256.40579598519	-36.61328125
2260.10471128628	29.1982421875
2263.80182382751	-4.685546875
2267.49713483175	-0.861328125
2271.19064552079	-9.392578125
2274.8823571153	9.7353515625
2278.57227083486	-11.322265625
2282.26038789795	4.337890625
2285.94670952195	9.6513671875
2289.63123692314	-11.017578125
2293.31397131672	9.9384765625
2296.99491391679	-6.181640625
2300.67406593633	-2.8408203125
2304.35142858727	5.8857421875
2308.02700308043	-6.876953125
2311.70079062553	4.1943359375
2315.37279243123	-3.00390625
2319.04300970507	11.685546875
2322.71144365353	6.330078125
2326.378095482	-23.302734375
2330.04296639478	18.017578125
2333.7060575951	1.65625
2337.3673702851	-7.595703125
2341.02690566583	-2.298828125
2344.68466493729	-8.60546875
2348.34064929839	5.2578125
2351.99485994695	3.30859375
2355.64729807974	2.1689453125
2359.29796489244	4.0009765625
2362.94686157966	0.3779296875
2366.59398933494	-15.6533203125
2370.23934935076	4.267578125
2373.88294281852	5.392578125
2377.52477092855	0.2744140625
2381.16483487014	-0.8232421875
2384.80313583148	0.2294921875
2388.4396749997	-2.6083984375
2392.07445356091	-4.7333984375
2395.70747270011	0.78125
2399.33873360126	12.974609375
2402.96823744726	1.310546875
2406.59598541994	2.041015625
2410.22197870011	-5.30078125
2413.84621846749	-14.6171875
2417.46870590075	17.099609375
2421.08944217751	-8.3076171875
2424.70842847435	-8.5615234375
2428.32566596678	13.505859375
2431.94115582928	-15.044921875
2435.55489923527	26.236328125
2439.16689735713	-15.2529296875
2442.77715136619	9.2626953125
2446.38566243272	-10.068359375
2449.99243172597	-5.0439453125
2453.59746041414	9.1904296875
2457.20074966439	1.70703125
2460.80230064283	-6.0009765625
2464.40211451455	-5.3779296875
2468.00019244358	-8.224609375
2471.59653559293	25.775390625
2475.19114512457	-2.810546875
2478.78402219943	-15.0556640625
2482.37516797741	9.14453125
2485.96458361738	0.359375
2489.55227027719	-12.6328125
2493.13822911363	24.5380859375
2496.7224612825	-21.953125
2500.30496793853	-5.9501953125
2503.88575023547	14.4716796875
2507.464809326	5.1396484375
2511.04214636182	-4.94140625
2514.61776249357	-11.46875
2518.19165887088	8.1171875
2521.76383664237	5.51953125
2525.33429695564	5.220703125
2528.90304095725	-5.35546875
2532.47006979276	1.0498046875
2536.03538460672	-8.65625
2539.59898654265	10.486328125
2543.16087674307	-9.2509765625
2546.72105634947	-2.4287109375
2550.27952650235	10.8154296875
2553.83628834118	0.8408203125
2557.39134300444	-7.4189453125
2560.94469162957	-15.1494140625
2564.49633535304	29.9873046875
2568.0462753103	-25.876953125
2571.59451263579	11.7978515625
2575.14104846294	8.072265625
2578.6858839242	-19.9462890625
2582.229020151	27.69921875
2585.77045827378	-22.583984375
2589.31019942197	7.3408203125
2592.84824472401	-5.61328125
2596.38459530734	5.572265625
2599.91925229841	8.6376953125
2603.45221682266	-13.9580078125
2606.98349000456	-0.7138671875
2610.51307296756	14.05078125
2614.04096683414	3.5263671875
2617.56717272579	-25.8212890625
2621.09169176298	6.0703125
2624.61452506523	18.5888671875
2628.13567375106	-10.8876953125
2631.655138938	-5.0029296875
2635.17292174258	3.1611328125
2638.68902328039	3.6162109375
2642.20344466598	-7.3232421875
2645.71618701297	2.31640625
2649.22725143397	-2.4873046875
2652.73663904062	12.3330078125
2656.24435094357	-30.6005859375
2659.75038825251	38.4375
2663.25475207615	7.54296875
2666.75744352221	-40.009765625
2670.25846369744	32.7587890625
2673.75781370765	-31.033203125
2677.25549465763	16.6142578125
2680.75150765123	10.2919921875
2684.24585379131	2.478515625
2687.73853417978	-19.734375
2691.22954991757	9.822265625
2694.71890210465	3.017578125
2698.20659184002	-13.525390625
2701.69262022172	11.6884765625
2705.17698834682	-4.8154296875
2708.65969731143	7.0048828125
2712.14074821071	-10.0078125
2715.62014213884	-4.01953125
2719.09788018905	-4.8984375
2722.57396345361	26.5361328125
2726.04839302385	5.9345703125
2729.52116999012	-28.744140625
2732.99229544182	21.1533203125
2736.4617704674	-23.751953125
2739.92959615437	12.416015625
2743.39577358925	-1.8115234375
2746.86030385767	0.4462890625
2750.32318804424	4.087890625
2753.78442723268	-12.193359375
2757.24402250572	13.9716796875
2760.70197494518	2.0634765625
2764.1582856319	-12.9286499023438
2767.6129556458	11.0703735351563
2771.06598606584	-17.5745239257813
2774.51737797005	4.7447509765625
2777.96713243552	-9.9359130859375
2781.41525053838	-3.61663818359375
2784.86173335384	-1.29736328125
2788.30658195617	-2.14080810546875
2791.74979741869	-2.0755615234375
2795.1913808138	12.9896240234375
2798.63133321295	-9.94512939453125
2802.06965568666	7.1201171875
2805.50634930452	-3.81463623046875
2808.94141513519	26.2506103515625
2812.37485424639	-11.6841430664063
2815.80666770493	10.381103515625
2819.23685657665	-6.5537109375
2822.6654219265	8.51153564453125
2826.0923648185	-0.4232177734375
2829.51768631572	14.6351928710938
2832.94138748033	9.6568603515625
2836.36346937355	4.67852783203125
2839.7839330557	-2.2998046875
2843.20277958617	-6.27813720703125
2846.62001002343	18.7435302734375
2850.03562542502	0.76519775390625
2853.44962684758	-0.213134765625
2856.86201534681	29.8085327148438
2860.27279197751	7.8302001953125
2863.68195779356	25.8518676757813
2867.08951384791	14.87353515625
2870.49546119262	13.8952026367188
2873.89980087883	32.9168090820313
2877.30253395675	40.9384765625
2880.70366147569	38.9601440429688
2884.10318448406	40.9818115234375
2887.50110402936	52.0034790039063
2890.89742115815	70.025146484375
2894.29213691614	57.0468139648438
2897.68525234807	46.0684814453125
2901.07676849782	84.0918579101563
2904.46668640835	30.1431884765625
2907.85500712172	51.1945190429688
2911.24173167908	47.245849609375
2914.62686112069	34.2971801757813
2918.0103964859	57.3485107421875
2921.39233881316	43.3997802734375
2924.77268914004	45.4511108398438
2928.1514485032	34.50244140625
2931.52861793838	54.5537719726563
2934.90419848047	39.6051025390625
2938.27819116343	44.6564331054688
2941.65059702035	24.707763671875
2945.0214170834	21.759033203125
2948.39065238389	42.8103637695313
2951.75830395222	27.8616943359375
2955.1243728179	35.9130249023438
2958.48886000957	22.96435546875
2961.85176655495	27.0156860351563
2965.21309348089	50.0670166015625
2968.57284181338	40.1182861328125
2971.93101257748	30.1696166992188
2975.28760679739	45.220947265625
2978.64262549643	14.2722778320313
2981.99606969702	43.3236083984375
2985.34794042073	21.3749389648438
2988.69823868822	26.495361328125
2992.04696551928	36.6201171875
2995.39412193282	1.744873046875
2998.73970894689	25.86962890625
3002.08372757864	6.99432373046875
3005.42617884436	-1.88092041015625
3008.76706375945	34.2438354492188
3012.10638333846	12.3685913085938
3015.44413859504	10.4933471679688
3018.780330542	4.61810302734375
3022.11496019125	-5.2572021484375
3025.44802855385	-1.1324462890625
3028.77953663997	8.9923095703125
3032.10948545894	21.1170654296875
3035.4378760192	-24.7581787109375
3038.76470932834	20.3665771484375
3042.08998639308	15.4912719726563
3045.41370821926	-9.38397216796875
3048.73587581189	4.74078369140625
3052.05649017508	5.86553955078125
3055.37555231211	-4.00970458984375
3058.69306322538	15.2213134765625
3062.00902391644	14.4719848632813
3065.32343538598	-1.27728271484375
3068.63629863383	9.973388671875
3071.94761465896	2.22412109375
3075.25738445949	30.4747924804688
3078.5656090327	-5.27447509765625
3081.87228937498	0.9761962890625
3085.1774264819	-5.7730712890625
3088.48102134815	6.4776611328125
3091.7830749676	21.7283325195313
3095.08358833324	-6.02093505859375
3098.38256243724	4.29864501953125
3101.67999827088	-12.2589721679688
3104.97589682465	1.18341064453125
3108.27025908814	14.6258544921875
3111.56308605013	2.0682373046875
3114.85437869852	2.51336669921875
3118.14413802041	-6.99261474609375
3121.43236500202	5.4266357421875
3124.71906062875	-4.8603515625
3128.00422588514	-3.833984375
3131.28786175491	7.7646484375
3134.56996922093	8.8837890625
3137.85054926523	-10.0966796875
3141.12960286901	-5.6875
3144.40713101263	5.3955078125
3147.68313467559	5.994140625
3150.95761483661	-28.345703125
3154.23057247352	18.833984375
3157.50200856335	0.87109375
3160.77192408229	10.95703125
3164.04032000569	-3.0947265625
3167.30719730808	-8.1513671875
3170.57255696316	11.990234375
3173.8363999438	-14.861328125
3177.09872722202	-8.83984375
3180.35953976906	18.4990234375
3183.61883855529	-0.216796875
3186.87662455028	0
3190.13289872276	0
3193.38766204066	0
3196.64091547106	0
3199.89265998022	0
3203.14289653362	0
3206.39162609586	0
3209.63884963076	0
3212.88456810132	0
3216.1287824697	0
3219.37149369728	0
3222.61270274458	0
3225.85241057134	0
3229.09061813648	0
3232.32732639809	0
3235.56253631347	0
3238.79624883909	0
3242.02846493062	0
3245.25918554292	0
3248.48841163005	0
3251.71614414523	0
3254.94238404091	0
3258.16713226871	0
3261.39038977947	0
3264.61215752319	0
3267.8324364491	0
3271.05122750561	0
3274.26853164032	0
3277.48434980006	0
3280.69868293083	0
3283.91153197784	0
3287.12289788551	0
3290.33278159744	0
3293.54118405647	0
3296.7481062046	0
3299.95354898308	0
3303.15751333233	0
3306.36000019198	0
3309.5610105009	0
3312.76054519714	0
3315.95860521796	0
3319.15519149983	0
3322.35030497844	0
3325.5439465887	0
3328.73611726471	0
3331.92681793978	0
3335.11604954647	0
3338.30381301652	0
3341.49010928091	0
3344.67493926981	0
3347.85830391262	0
3351.04020413798	0
3354.22064087372	0
3357.3996150469	0
3360.5771275838	0
3363.75317940992	0
3366.92777144999	0
3370.10090462795	0
3373.27257986699	0
3376.44279808948	0
3379.61156021707	0
3382.77886717058	0
3385.94471987011	0
3389.10911923496	0
3392.27206618366	0
3395.43356163397	0
3398.59360650288	0
3401.75220170663	0
3404.90934816067	0
3408.06504677969	0
3411.21929847761	0
3414.37210416759	0
3417.52346476203	0
3420.67338117256	0
3423.82185431003	0
3426.96888508457	0
3430.11447440551	0
3433.25862318143	0
3436.40133232017	0
3439.54260272877	0
3442.68243531356	0
3445.82083098007	0
3448.95779063311	0
3452.0933151767	0
3455.22740551412	0
3458.36006254791	0
3461.49128717984	0
3464.62108031093	0
3467.74944284144	0
3470.8763756709	0
3474.00187969807	0
3477.12595582097	0
3480.24860493687	0
3483.3698279423	0
3486.48962573301	0
3489.60799920405	0
3492.7249492497	0
3495.84047676349	0
3498.95458263822	0
3502.06726776593	0
3505.17853303794	0
3508.28837934481	0
3511.39680757636	0
3514.50381862168	0
3517.60941336912	0
3520.71359270627	0
3523.81635752002	0
3526.91770869649	0
3530.01764712108	0
3533.11617367844	0
3536.21328925251	0
3539.30899472646	0
3542.40329098277	0
3545.49617890316	0
3548.58765936862	0
3551.6777332594	0
3554.76640145506	0
3557.85366483438	0
3560.93952427544	0
3564.02398065559	0
3567.10703485145	0
3570.18868773891	0
3573.26894019313	0
3576.34779308856	0
3579.42524729892	0
3582.5013036972	0
3585.57596315568	0
3588.6492265459	0
3591.72109473869	0
3594.79156860416	0
3597.8606490117	0
3600.92833682998	0
3603.99463292695	0
3607.05953816984	0
3610.12305342518	0
3613.18517955876	0
3616.24591743568	0
3619.30526792029	0
3622.36323187627	0
3625.41981016655	0
3628.47500365337	0
3631.52881319825	0
3634.58123966201	0
3637.63228390473	0
3640.68194678582	0
3643.73022916395	0
3646.77713189711	0
3649.82265584256	0
3652.86680185686	0
3655.90957079587	0
3658.95096351473	0
3661.9909808679	0
3665.02962370912	0
3668.06689289143	0
3671.10278926717	0
3674.13731368797	0
3677.17046700477	0
3680.20225006781	0
3683.23266372664	0
3686.26170883008	0
3689.28938622628	0
3692.31569676268	0
3695.34064128604	0
3698.3642206424	0
3701.38643567713	0
3704.40728723488	0
3707.42677615964	0
3710.44490329468	0
3713.46166948258	0
3716.47707556524	0
3719.49112238387	0
3722.50381077897	0
3725.51514159038	0
3728.52511565724	0
3731.53373381799	0
3734.54099691039	0
3737.54690577153	0
3740.55146123779	0
3743.55466414488	0
3746.55651532782	0
3749.55701562096	0
3752.55616585793	0
3755.55396687173	0
3758.55041949465	0
3761.54552455828	0
3764.53928289357	0
3767.53169533077	0
3770.52276269945	0
