# Supplementary material for: ATP-Mediated Compositional Change in Peripheral Myelin Membranes: A Comparative Raman Spectroscopy and Time-Of-Flight Secondary Ion Mass Spectrometry Study
Source: PLoS One. 2015 Nov 6;10(11):e0142084. doi: 10.1371/journal.pone.0142084 (PMC4636249; doi:10.1371/journal.pone.0142084)
Supplement: S1 Dataset — (ZIP) [file pone.0142084.s001.zip › S1_dataset/Raman_spectra/12_0_0.txt]

-178.9940361005	0
-174.033225536559	0
-169.075137799502	0
-164.119770772183	0
-159.167122339652	0
-154.217190389145	0
-149.26997281008	0
-144.325467494082	0
-139.38367233493	0
-134.444585228596	0
-129.508204073225	0
-124.574526769137	0
-119.643551218823	0
-114.715275326934	0
-109.789697000297	0
-104.866814147889	0
-99.9466246808543	0
-95.0291265124944	0
-90.114317558252	0
-85.2021957357436	0
-80.2927589647076	0
-75.3860051670387	0
-70.4819322667847	0
-65.5805381901157	0
-60.6818208653497	0
-55.7857782229291	0
-50.8924081954391	0
-46.0017087175838	0
-41.1136777262045	0
-36.2283131602561	0
-31.3456129608128	0
-26.4655750710695	0
-21.5881974363389	0
-16.7134780040407	0
-11.8414147237152	0
-6.97200554699234	0
-2.10524842762101	0
2.75885867856151	0
7.62031781360827	0
12.4791310174774	0
17.3353003280427	0
22.1888277810764	0
27.0397154102718	0
31.8879652472339	0
36.7335793214821	0
41.5765596604568	0
46.4169082895224	0
51.2546272319731	0
56.0897185090207	0
60.9221841398242	0
65.7520261414571	0
70.5792465289418	0
75.4038473152361	0
80.2258305112362	0
85.045198125787	0
89.8619521656727	0
94.6760946356395	0
99.4876275383746	0
104.296552874516	0
109.10287264268	0
113.906588839415	0
118.707703459252	0
123.506218494676	0
128.30213593615	0
133.095457772096	0
137.886185988912	0
142.674322570981	0
147.459869500641	0
152.242828758238	0
157.023202322084	0
161.800992168479	0
166.576200271718	0
171.348828604071	0
176.118879135827	0
180.886353835245	0
185.651254668599	0
190.413583600155	0
195.173342592186	0
199.93053360497	0
204.685158596798	0
209.437219523967	0
214.186718340788	0
218.933656999589	0
223.678037450723	0
228.419861642551	0
233.159131521468	0
237.895849031897	0
242.630016116271	0
247.361634715084	0
252.090706766841	0
256.817234208093	0
261.541218973424	0
266.262662995465	0
270.981568204883	0
275.697936530397	0
280.411769898781	0
285.123070234849	0
289.831839461471	0
294.538079499574	0
299.241792268144	0
303.942979684232	0
308.641643662944	0
313.33778611746	0
318.031408959018	0
322.722514096945	0
327.411103438622	0
332.09717888951	0
336.780742353159	0
341.461795731189	0
346.140340923302	0
350.816379827291	0
355.489914339041	0
360.160946352512	0
364.829477759773	0
369.495510450977	0
374.159046314375	0
378.820087236329	0
383.478635101283	0
388.134691791809	0
392.788259188568	0
397.43933917034	0
402.08793361401	0
406.734044394583	0
411.377673385178	0
416.018822457033	0
420.657493479502	0
425.293688320078	0
429.927408844357	0
434.558656916086	0
439.187434397127	0
443.813743147482	0
448.437585025286	0
453.058961886811	0
457.677875586478	0
462.294327976831	0
466.908320908578	0
471.519856230564	0
476.128935789788	0
480.73556143139	0
485.339734998681	0
489.941458333116	0
494.540733274312	0
499.137561660047	0
503.731945326265	0
508.323886107065	0
512.91338583473	0
517.500446339696	0
522.085069450583	0
526.667256994186	0
531.247010795468	0
535.824332677577	0
540.399224461841	0
544.97168796778	0
549.541725013083	0
554.109337413638	0
558.674526983528	0
563.237295535019	0
567.797644878573	0
572.355576822864	0
576.911093174738	0
581.464195739273	0
586.014886319722	0
590.563166717575	0
595.109038732503	0
599.652504162402	0
604.193564803382	0
608.73222244976	0
613.268478894073	0
617.802335927087	0
622.333795337774	0
626.86285891334	0
631.389528439219	-13.677734375
635.913805699064	10.2705078125
640.435692474771	8.9912109375
644.95519054646	-24.8193359375
649.472301692485	-21.36328125
653.987027689444	35.4609375
658.499370312169	-6.90234375
663.009331333737	8.8212890625
667.51691252547	-8.0849609375
672.022115656927	20.5185546875
676.524942495927	-23.673828125
681.025394808529	-4.6865234375
685.523474359052	4.361328125
690.019182910066	3.009765625
694.512522222403	-4.5673828125
699.003494055146	-4.1728515625
703.49210016564	13.0517578125
707.978342309501	-10.3388671875
712.4622222406	-12.5986328125
716.943741711089	24.328125
721.422902471377	-7.0947265625
725.899706270147	6.88671875
730.374154854362	-22.09375
734.846249969256	23.884765625
739.315993358349	-1.83203125
743.783386763427	-8.0947265625
748.248431924569	20.236328125
752.711130580137	-3.3740234375
757.171484466779	-19.349609375
761.629495319434	-14.400390625
766.085164871334	14.4580078125
770.538494853989	3.5830078125
774.989486997221	-5.71484375
779.438143029149	4.31640625
783.884464676174	15.0439453125
788.328453663017	-6.0926513671875
792.770111712697	-10.8681640625
797.209440546538	10.146728515625
801.646441884169	-33.5584716796875
806.08111744353	23.512939453125
810.513468940876	-0.840576171875
814.943498090771	29.8057861328125
819.371206606105	11.4375
823.796596198072	14.76953125
828.2196685762	10.1015625
832.640425448326	52.4337158203125
837.05886852062	3.7657470703125
841.474999497579	38.097900390625
845.888820082023	39.475341796875
850.300331975104	30.9599609375
854.709536876313	42.444580078125
859.116436483463	45.92919921875
863.521032492721	57.413818359375
867.923326598572	51.8984375
872.32332049386	53.383056640625
876.721015869761	69.9296875
881.116414415797	60.6107177734375
885.509517819844	103.291748046875
889.900327768115	85.97265625
894.288845945188	56.6536865234375
898.675074033979	74.334716796875
903.059013715769	38.0157470703125
907.440666670193	26.712646484375
911.820034575246	10.5001220703125
916.197119107279	-8.7122802734375
920.571921941015	-15.9246826171875
924.944444749532	26.86279296875
929.314689204282	27.650390625
933.682656975088	41.43798828125
938.048349730129	35.2254638671875
942.411769135974	30.15478515625
946.772916857561	30.2000732421875
951.131794558198	83.245361328125
955.488403899583	70.2906494140625
959.842746541793	121.336059570313
964.194824143277	119.38134765625
968.544638360882	170.426635742188
972.89219084983	132.471923828125
977.237483263745	115.517211914063
981.580517254633	64.8135986328125
985.921294472888	28.504638671875
990.259816567313	78.19580078125
994.596085185094	104.886962890625
998.930101971824	156.578125
1003.26186857149	255.269287109375
1007.59138662648	380.960327148438
1011.91865777761	500.651489257813
1016.24368366406	519.342651367188
1020.56646592346	415.033813476563
1024.88700619182	316.724975585938
1029.20530610358	168.613647460938
1033.52136729159	131.282104492188
1037.8351913871	73.9505615234375
1042.14678001981	59.6190185546875
1046.45613481781	52.2874755859375
1050.76325740763	30.9559326171875
1055.06814941421	48.6243896484375
1059.37081246092	40.2928466796875
1063.67124816957	0.9613037109375
1067.96945816039	31.6297607421875
1072.26544405203	31.2982177734375
1076.55920746159	7.9666748046875
1080.8507500046	22.6351318359375
1085.14007329502	5.4046630859375
1089.42717894526	-21.0029296875
1093.71206856617	39.5894775390625
1097.99474376703	16.1820068359375
1102.27520615557	48.7744140625
1106.55345733798	48.3668212890625
1110.82949891888	26.959228515625
1115.10333250134	67.5517578125
1119.37495968691	64.1441650390625
1123.64438207555	100.736572265625
1127.91160126572	66.3289794921875
1132.17661885431	170.921508789063
1136.43943643666	186.513916015625
1140.70005560662	258.106323242188
1144.95847795644	315.69873046875
1149.21470507689	446.3310546875
1153.46873855716	719.446533203125
1157.72057998495	1112.56188964844
1161.97023094641	1510.67736816406
1166.21769302616	1602.79272460938
1170.4629678073	1379.908203125
1174.70605687141	913.023559570313
1178.94696179853	521.139038085938
1183.18568416722	337.25439453125
1187.42222555447	246.369873046875
1191.65658753578	194.485229492188
1195.88877168515	175.600708007813
1200.11877957505	202.716064453125
1204.34661277642	215.83154296875
1208.57227285872	220.946899414063
1212.79576138991	171.062377929688
1217.01707993641	110.179565429688
1221.23623006315	132.501831054688
1225.45321333358	60.823974609375
1229.66803130962	91.146240234375
1233.88068555171	23.4683837890625
1238.09117761878	-12.20947265625
1242.29950906827	11.11279296875
1246.50568145615	-6.5650634765625
1250.70969633685	-18.2427978515625
1254.91155526336	25.079345703125
1259.11125978715	17.401611328125
1263.30881145822	35.7237548828125
1267.50421182508	33.0460205078125
1271.69746243476	36.3681640625
1275.88856483281	119.690307617188
1280.07752056329	79.1229248046875
1284.26433116881	55.6064453125
1288.44899819048	56.08984375
1292.63152316794	82.5732421875
1296.81190763937	121.056762695313
1300.99015314147	104.540161132813
1305.16626120947	32.0235595703125
1309.34023337715	52.507080078125
1313.5120711768	50.990478515625
1317.68177613928	18.473876953125
1321.84934979395	12.3603515625
1326.01479366875	11.3446044921875
1330.17810929013	-1.671142578125
1334.3392981831	7.3131103515625
1338.49836187122	-18.70263671875
1342.65530187657	27.0732421875
1346.81011971983	5.375732421875
1350.96281692018	-4.1356201171875
1355.11339499538	-10.2015380859375
1359.26185546175	2.373046875
1363.40819983413	-14.75
1367.55242962597	31.466796875
1371.69454634923	6.94140625
1375.83455151447	-7.06640625
1379.97244663079	-16.76953125
1384.10823320587	-5.8720703125
1388.24191274593	-4.5126953125
1392.3734867558	16.9951171875
1396.50295673884	-3.455078125
1400.63032419701	1.8033447265625
1404.75559063083	3.243896484375
1408.87875753938	0.3017578125
1412.99982642036	-12.109375
1417.11879877001	-34.5206298828125
1421.23567608315	23.7489013671875
1425.35045985322	5.42431640625
1429.4631515722	9.0997314453125
1433.57375273068	68.7752685546875
1437.68226481782	65.45068359375
1441.78868932139	101.126220703125
1445.89302772774	143.801635742188
1449.9952815218	132.3349609375
1454.0954521871	194.708618164063
1458.19354120579	153.082153320313
1462.28955005859	189.455688476563
1466.38348022481	147.829223632813
1470.47533318239	162.202758789063
1474.56511040785	147.576293945313
1478.65281337632	174.949829101563
1482.73844356155	123.323486328125
1486.82200243586	134.697021484375
1490.90349147021	157.070556640625
1494.98291213417	170.444091796875
1499.06026589591	235.89892578125
1503.13555422221	330.440185546875
1507.20877857848	445.9814453125
1511.27994042873	653.522705078125
1515.3490412356	949.06396484375
1519.41608246035	1301.60522460938
1523.48106556286	1468.146484375
1527.54399200162	1441.68762207031
1531.60486323377	1274.22888183594
1535.66368071506	1017.77014160156
1539.72044589986	755.311401367188
1543.7751602412	496.852661132813
1547.8278251907	277.393920898438
1551.87844219866	264.935180664063
1555.92701271397	309.476440429688
1559.97353818419	131.017700195313
1564.01802005549	75.8848876953125
1568.06045977271	79.9473876953125
1572.1008587793	92.010009765625
1576.13921851737	90.0726318359375
1580.17554042768	59.13525390625
1584.20982594961	67.1978759765625
1588.24207652123	97.260498046875
1592.27229357921	66.3231201171875
1596.3004785589	53.3856201171875
1600.3266328943	93.4482421875
1604.35075801806	81.5108642578125
1608.37285536149	73.573486328125
1612.39292635454	53.6361083984375
1616.41097242584	58.69873046875
1620.42699500266	29.7613525390625
1624.44099551096	6.823974609375
1628.45297537533	38.230712890625
1632.46293601905	49.0594482421875
1636.47087886406	55.88818359375
1640.47680533095	38.7169189453125
1644.480716839	50.545654296875
1648.48261480617	50.3743896484375
1652.48250064906	66.203125
1656.48037578297	90.0318603515625
1660.47624162187	110.860595703125
1664.47009957839	154.689331054688
1668.46195106388	148.51806640625
1672.45179748832	138.346801757813
1676.43964026041	88.175537109375
1680.42548078752	79.356689453125
1684.40932047569	91.013427734375
1688.39116072969	69.6700439453125
1692.37100295292	37.32666015625
1696.34884854752	35.9832763671875
1700.32469891428	-16.360107421875
1704.29855545272	58.296630859375
1708.27041956104	35.9532470703125
1712.24029263612	27.60986328125
1716.20817607355	17.74462890625
1720.17407126762	23.8868408203125
1724.13797961133	18.0291748046875
1728.09990249636	1.1715087890625
1732.05984131311	8.9217529296875
1736.01779745068	-6.772216796875
1739.97377229687	-29.174560546875
1743.9277672382	30.5745849609375
1747.87978365989	-15.4892578125
1751.82982294587	14.66015625
1755.77788647878	-9.8212890625
1759.72397564	-7.419921875
1763.6680918096	6.1845703125
1767.61023636636	6.955078125
1771.55041068779	6.0302734375
1775.48861615014	-8.7294921875
1779.42485412835	-5.259765625
1783.35912599609	4.6640625
1787.29143312576	2.294921875
1791.22177688849	-17.7548828125
1795.15015865414	19.75
1799.07657979127	6.962890625
1803.00104166721	-14.6533203125
1806.923545648	-1.6669921875
1810.84409309841	10.5556640625
1814.76268538195	-9.181640625
1818.67932386087	12.2412109375
1822.59400989615	-18.90234375
1826.50674484752	7.373046875
1830.41753007345	13.1220703125
1834.32636693114	-13.7158203125
1838.23325677653	7.203125
1842.13820096433	13.796875
1846.04120084797	-15.0205078125
1849.94225777965	-3.3984375
1853.84137311029	-2.083984375
1857.7385481896	-6.2216796875
1861.63378436601	-3.27734375
1865.52708298671	11.419921875
1869.41844539766	9.078125
1873.30787294356	-0.1953125
1877.19536696788	-14.595703125
1881.08092881284	24.103515625
1884.96455981942	-4.2880859375
1888.84626132737	-29.58984375
1892.7260346752	5.138671875
1896.6038812002	-0.4091796875
1900.47980223839	10.912109375
1904.35379912459	6.9169921875
1908.22587319237	-0.61328125
1912.0960257741	-2.9375
1915.96425820088	-0.55078125
1919.83057180263	-14.5654296875
1923.694967908	7.9287109375
1927.55744784445	15.591796875
1931.4180129382	-23.767578125
1935.27666451426	13.2109375
1939.13340389641	18.0263671875
1942.98823240721	-21.01171875
1946.84115136803	2.8427734375
1950.692162099	-9.9150390625
1954.54126591903	9.4228515625
1958.38846414584	-5.5810546875
1962.23375809594	7.9931640625
1966.0771490846	-11.2490234375
1969.91863842591	22.5751953125
1973.75822743275	-9.2900390625
1977.59591741678	6.61328125
1981.43170968848	-22.1123046875
1985.26560555709	13.501953125
1989.09760633069	-11.58203125
1992.92771331615	14.0859375
1996.75592781911	-12.0693359375
2000.58225114405	7.3115234375
2004.40668459424	-10.345703125
2008.22922947176	2.6689453125
2012.04988707749	12.1533203125
2015.86865871112	-0.263671875
2019.68554567116	3.208984375
2023.50054925491	-43.0810546875
2027.31367075851	41.744140625
2031.1249114769	-2.615234375
2034.93427270382	2.6962890625
2038.74175573186	-5.0771484375
2042.54736185239	0.291015625
2046.35109235564	-8.296875
2050.15294853063	0.4453125
2053.95293166521	19.1455078125
2057.75104304606	-0.486328125
2061.54728395867	-4.278564453125
2065.34165568738	4.96142578125
2069.13415951534	-17.6179809570313
2072.92479672452	-8.5240478515625
2076.71356859575	-32.4111938476563
2080.50047640866	26.9527587890625
2084.28552144174	6.3167724609375
2088.06870497229	36.6807250976563
2091.85002827646	27.044677734375
2095.62949262923	35.4923706054688
2099.40709930443	17.7703857421875
2103.18284957471	1.04833984375
2106.95674471158	65.3263549804688
2110.72878598537	46.6043090820313
2114.49897466528	33.88232421875
2118.26731201934	45.1602783203125
2122.03379931443	64.2406005859375
2125.79843781626	14.232666015625
2129.56122878942	20.2247924804688
2133.32217349733	67.2168579101563
2137.08127320226	17.2089233398438
2140.83852916534	46.2009887695313
2144.59394264655	47.193115234375
2148.34751490473	62.1851806640625
2152.09924719757	86.2326049804688
2155.84914078163	99.4041137695313
2159.5971969123	111.575561523438
2163.34341684387	97.7470703125
2167.08780182947	110.918579101563
2170.83035312109	77.090087890625
2174.57107196959	48.2615356445313
2178.30995962469	46.511962890625
2182.04701733499	15.1884155273438
2185.78224634795	28.8648681640625
2189.5156479099	53.5413818359375
2193.24722326604	23.2178344726563
2196.97697366044	16.047607421875
2200.70490033604	-4.03668212890625
2204.43100453467	-21.651611328125
2208.15528749703	11.5510864257813
2211.87775046268	-8.4384765625
2215.59839467008	12.689453125
2219.31722135656	-6.59765625
2223.03423175833	10.759765625
2226.74942711049	-10.7098999023438
2230.46280864701	12.1744384765625
2234.17437760077	-10.3655395507813
2237.8841352035	0.88763427734375
2241.59208268584	-15.099853515625
2245.29822127732	-6.51641845703125
2249.00255220635	-24.9329223632813
2252.70507670024	17.6505737304688
2256.40579598519	-30.7659912109375
2260.10471128628	28.5580444335938
2263.80182382751	-8.166015625
2267.49713483175	-20.8900756835938
2271.19064552079	-5.6141357421875
2274.8823571153	26.6618041992188
2278.57227083486	-11.062255859375
2282.26038789795	27.2136840820313
2285.94670952195	36.473388671875
2289.63123692314	36.725830078125
2293.31397131672	40.978271484375
2296.99491391679	57.230712890625
2300.67406593633	53.483154296875
2304.35142858727	76.735595703125
2308.02700308043	82.988037109375
2311.70079062553	108.240478515625
2315.37279243123	79.570556640625
2319.04300970507	86.0745239257813
2322.71144365353	56.5784912109375
2326.378095482	12.0824584960938
2330.04296639478	39.58642578125
2333.7060575951	21.09033203125
2337.3673702851	0.59429931640625
2341.02690566583	5.197265625
2344.68466493729	-24.6651611328125
2348.34064929839	10.4723510742188
2351.99485994695	-7.39007568359375
2355.64729807974	18.7474365234375
2359.29796489244	11.5370483398438
2362.94686157966	2.6925048828125
2366.59398933494	-4.97381591796875
2370.23934935076	-6.2640380859375
2373.88294281852	4.4892578125
2377.52477092855	14.54296875
2381.16483487014	-9.0634765625
2384.80313583148	-6.6298828125
2388.4396749997	-6.509765625
2392.07445356091	-0.685546875
2395.70747270011	-2.4853515625
2399.33873360126	23.7109375
2402.96823744726	-2.22265625
2406.59598541994	5.0205078125
2410.22197870011	-13.7255859375
2413.84621846749	-16.625
2417.46870590075	13.537109375
2421.08944217751	-2.62432861328125
2424.70842847435	-1.555908203125
2428.32566596678	14.620849609375
2431.94115582928	-13.717041015625
2435.55489923527	12.1619262695313
2439.16689735713	-4.65228271484375
2442.77715136619	31.5335693359375
2446.38566243272	-0.28057861328125
2449.99243172597	-11.0933227539063
2453.59746041414	11.1845703125
2457.20074966439	1.46246337890625
2460.80230064283	0.74041748046875
2464.40211451455	14.018310546875
2468.00019244358	7.29620361328125
2471.59653559293	41.5740966796875
2475.19114512457	19.8538208007813
2478.78402219943	16.1583251953125
2482.37516797741	45.4628295898438
2485.96458361738	19.7672729492188
2489.55227027719	-9.92822265625
2493.13822911363	25.3762817382813
2496.7224612825	0.68072509765625
2500.30496793853	25.9852294921875
2503.88575023547	54.2897338867188
2507.464809326	58.6795654296875
2511.04214636182	40.07568359375
2514.61776249357	51.4718017578125
2518.19165887088	74.867919921875
2521.76383664237	54.2640991210938
2525.33429695564	30.6602172851563
2528.90304095725	21.0563354492188
2532.47006979276	26.773681640625
2536.03538460672	5.49615478515625
2539.59898654265	15.2186279296875
2543.16087674307	-7.05889892578125
2546.72105634947	14.1122436523438
2550.27952650235	-6.39959716796875
2553.83628834118	14.1380615234375
2557.39134300444	-10.28759765625
2560.94469162957	-25.201171875
2564.49633535304	29.5634765625
2568.0462753103	-24.0537109375
2571.59451263579	6.4228515625
2575.14104846294	-6.0771484375
2578.6858839242	1.8349609375
2582.229020151	50.1689453125
2585.77045827378	-27.1669921875
2589.31019942197	-3.912109375
2592.84824472401	-9.1982421875
2596.38459530734	10.1396484375
2599.91925229841	2.0947265625
2603.45221682266	-3.252197265625
2606.98349000456	-17.8721313476563
2610.51307296756	18.2343139648438
2614.04096683414	5.2239990234375
2617.56717272579	-5.67059326171875
2621.09169176298	23.6989135742188
2624.61452506523	12.0684204101563
2628.13567375106	1.43792724609375
2631.655138938	15.8074340820313
2635.17292174258	36.2737426757813
2638.68902328039	52.7872924804688
2642.20344466598	30.3008422851563
2645.71618701297	71.8143310546875
2649.22725143397	76.327880859375
2652.73663904062	99.8414306640625
2656.24435094357	65.35498046875
2659.75038825251	139.833679199219
2663.25475207615	120.236450195313
2666.75744352221	69.6392822265625
2670.25846369744	141.042053222656
2673.75781370765	76.44482421875
2677.25549465763	102.847595214844
2680.75150765123	73.2503662109375
2684.24585379131	66.6531982421875
2687.73853417978	43.0559692382813
2691.22954991757	57.257568359375
2694.71890210465	24.366943359375
2698.20659184002	23.476318359375
2701.69262022172	30.585693359375
2705.17698834682	14.695068359375
2708.65969731143	11.804443359375
2712.14074821071	13.913818359375
2715.62014213884	22.8389282226563
2719.09788018905	23.3867797851563
2722.57396345361	46.9346313476563
2726.04839302385	30.4824829101563
2729.52116999012	-19.9696655273438
2732.99229544182	8.90234375
2736.4617704674	-19.5217895507813
2739.92959615437	9.91845703125
2743.39577358925	1.145263671875
2746.86030385767	8.2333984375
2750.32318804424	1.60546875
2753.78442723268	-11.9755859375
2757.24402250572	12.6962890625
2760.70197494518	-0.7080078125
2764.1582856319	-13.08203125
2767.6129556458	6.5263671875
2771.06598606584	-14.453125
2774.51737797005	21.8857421875
2777.96713243552	-3.36328125
2781.41525053838	-8.484375
2784.86173335384	-6.7852783203125
2788.30658195617	4.97088623046875
2791.74979741869	-6.33099365234375
2795.1913808138	20.5518188476563
2798.63133321295	4.4346923828125
2802.06965568666	20.3175048828125
2805.50634930452	-5.588134765625
2808.94141513519	7.83612060546875
2812.37485424639	-34.7395629882813
2815.80666770493	-7.31524658203125
2819.23685657665	-8.89093017578125
2822.6654219265	-3.46661376953125
2826.0923648185	-18.0422973632813
2829.51768631572	15.3819580078125
2832.94138748033	9.8062744140625
2836.36346937355	-14.6058959960938
2839.7839330557	2.06756591796875
2843.20277958617	8.7410888671875
2846.62001002343	60.41455078125
2850.03562542502	78.0880126953125
2853.44962684758	80.761474609375
2856.86201534681	131.434936523438
2860.27279197751	114.108459472656
2863.68195779356	132.781921386719
2867.08951384791	115.455383300781
2870.49546119262	114.128845214844
2873.89980087883	132.802368164063
2877.30253395675	126.475830078125
2880.70366147569	144.149291992188
2884.10318448406	135.835998535156
2887.50110402936	131.61865234375
2890.89742115815	0
2894.29213691614	0
2897.68525234807	0
2901.07676849782	144.749389648438
2904.46668640835	103.532043457031
2907.85500712172	130.314758300781
2911.24173167908	128.097412109375
2914.62686112069	121.880126953125
2918.0103964859	146.662780761719
2921.39233881316	129.445495605469
2924.77268914004	130.228149414063
2928.1514485032	127.010803222656
2931.52861793838	140.793518066406
2934.90419848047	149.576171875
2938.27819116343	154.35888671875
2941.65059702035	144.141540527344
2945.0214170834	147.004638671875
2948.39065238389	143.878784179688
2951.75830395222	111.7529296875
2955.1243728179	90.6271362304688
2958.48886000957	54.5012817382813
2961.85176655495	73.3754272460938
2965.21309348089	80.2495727539063
2968.57284181338	63.123779296875
2971.93101257748	55.9979248046875
2975.28760679739	53.8720703125
2978.64262549643	44.7462158203125
2981.99606969702	59.6204223632813
2985.34794042073	27.4945678710938
2988.69823868822	32.3687133789063
2992.04696551928	25.3052368164063
2995.39412193282	-1.63922119140625
2998.73970894689	4.4163818359375
3002.08372757864	-23.528076171875
3005.42617884436	-27.4724731445313
3008.76706375945	14.5830688476563
3012.10638333846	6.638671875
3015.44413859504	15.6942138671875
3018.780330542	6.749755859375
3022.11496019125	-7.92535400390625
3025.44802855385	2.5721435546875
3028.77953663997	4.06964111328125
3032.10948545894	21.567138671875
3035.4378760192	-26.2599487304688
3038.76470932834	13.2562255859375
3042.08998639308	8.7314453125
3045.41370821926	-10.916015625
3048.73587581189	-11.2099609375
3052.05649017508	10.38671875
3055.37555231211	-4.966796875
3058.69306322538	5.017578125
3062.00902391644	-2.1826171875
3065.32343538598	-0.4892578125
3068.63629863383	14.9501953125
3071.94761465896	-26.0986328125
3075.25738445949	22.642578125
3078.5656090327	3.19140625
3081.87228937498	0
3085.1774264819	0
3088.48102134815	0
3091.7830749676	0
3095.08358833324	0
3098.38256243724	0
3101.67999827088	0
3104.97589682465	0
3108.27025908814	0
3111.56308605013	0
3114.85437869852	0
3118.14413802041	0
3121.43236500202	0
3124.71906062875	0
3128.00422588514	0
3131.28786175491	0
3134.56996922093	0
3137.85054926523	0
3141.12960286901	0
3144.40713101263	0
3147.68313467559	0
3150.95761483661	0
3154.23057247352	0
3157.50200856335	0
3160.77192408229	0
3164.04032000569	0
3167.30719730808	0
3170.57255696316	0
3173.8363999438	0
3177.09872722202	0
3180.35953976906	0
3183.61883855529	0
3186.87662455028	0
3190.13289872276	0
3193.38766204066	0
3196.64091547106	0
3199.89265998022	0
3203.14289653362	0
3206.39162609586	0
3209.63884963076	0
3212.88456810132	0
3216.1287824697	0
3219.37149369728	0
3222.61270274458	0
3225.85241057134	0
3229.09061813648	0
3232.32732639809	0
3235.56253631347	0
3238.79624883909	0
3242.02846493062	0
3245.25918554292	0
3248.48841163005	0
3251.71614414523	0
3254.94238404091	0
3258.16713226871	0
3261.39038977947	0
3264.61215752319	0
3267.8324364491	0
3271.05122750561	0
3274.26853164032	0
3277.48434980006	0
3280.69868293083	0
3283.91153197784	0
3287.12289788551	0
3290.33278159744	0
3293.54118405647	0
3296.7481062046	0
3299.95354898308	0
3303.15751333233	0
3306.36000019198	0
3309.5610105009	0
3312.76054519714	0
3315.95860521796	0
3319.15519149983	0
3322.35030497844	0
3325.5439465887	0
3328.73611726471	0
3331.92681793978	0
3335.11604954647	0
3338.30381301652	0
3341.49010928091	0
3344.67493926981	0
3347.85830391262	0
3351.04020413798	0
3354.22064087372	0
3357.3996150469	0
3360.5771275838	0
3363.75317940992	0
3366.92777144999	0
3370.10090462795	0
3373.27257986699	0
3376.44279808948	0
3379.61156021707	0
3382.77886717058	0
3385.94471987011	0
3389.10911923496	0
3392.27206618366	0
3395.43356163397	0
3398.59360650288	0
3401.75220170663	0
3404.90934816067	0
3408.06504677969	0
3411.21929847761	0
3414.37210416759	0
3417.52346476203	0
3420.67338117256	0
3423.82185431003	0
3426.96888508457	0
3430.11447440551	0
3433.25862318143	0
3436.40133232017	0
3439.54260272877	0
3442.68243531356	0
3445.82083098007	0
3448.95779063311	0
3452.0933151767	0
3455.22740551412	0
3458.36006254791	0
3461.49128717984	0
3464.62108031093	0
3467.74944284144	0
3470.8763756709	0
3474.00187969807	0
3477.12595582097	0
3480.24860493687	0
3483.3698279423	0
3486.48962573301	0
3489.60799920405	0
3492.7249492497	0
3495.84047676349	0
3498.95458263822	0
3502.06726776593	0
3505.17853303794	0
3508.28837934481	0
3511.39680757636	0
3514.50381862168	0
3517.60941336912	0
3520.71359270627	0
3523.81635752002	0
3526.91770869649	0
3530.01764712108	0
3533.11617367844	0
3536.21328925251	0
3539.30899472646	0
3542.40329098277	0
3545.49617890316	0
3548.58765936862	0
3551.6777332594	0
3554.76640145506	0
3557.85366483438	0
3560.93952427544	0
3564.02398065559	0
3567.10703485145	0
3570.18868773891	0
3573.26894019313	0
3576.34779308856	0
3579.42524729892	0
3582.5013036972	0
3585.57596315568	0
3588.6492265459	0
3591.72109473869	0
3594.79156860416	0
3597.8606490117	0
3600.92833682998	0
3603.99463292695	0
3607.05953816984	0
3610.12305342518	0
3613.18517955876	0
3616.24591743568	0
3619.30526792029	0
3622.36323187627	0
3625.41981016655	0
3628.47500365337	0
3631.52881319825	0
3634.58123966201	0
3637.63228390473	0
3640.68194678582	0
3643.73022916395	0
3646.77713189711	0
3649.82265584256	0
3652.86680185686	0
3655.90957079587	0
3658.95096351473	0
3661.9909808679	0
3665.02962370912	0
3668.06689289143	0
3671.10278926717	0
3674.13731368797	0
3677.17046700477	0
3680.20225006781	0
3683.23266372664	0
3686.26170883008	0
3689.28938622628	0
3692.31569676268	0
3695.34064128604	0
3698.3642206424	0
3701.38643567713	0
3704.40728723488	0
3707.42677615964	0
3710.44490329468	0
3713.46166948258	0
3716.47707556524	0
3719.49112238387	0
3722.50381077897	0
3725.51514159038	0
3728.52511565724	0
3731.53373381799	0
3734.54099691039	0
3737.54690577153	0
3740.55146123779	0
3743.55466414488	0
3746.55651532782	0
3749.55701562096	0
3752.55616585793	0
3755.55396687173	0
3758.55041949465	0
3761.54552455828	0
3764.53928289357	0
3767.53169533077	0
3770.52276269945	0
