# Supplementary material for: ATP-Mediated Compositional Change in Peripheral Myelin Membranes: A Comparative Raman Spectroscopy and Time-Of-Flight Secondary Ion Mass Spectrometry Study
Source: PLoS One. 2015 Nov 6;10(11):e0142084. doi: 10.1371/journal.pone.0142084 (PMC4636249; doi:10.1371/journal.pone.0142084)
Supplement: S1 Dataset — (ZIP) [file pone.0142084.s001.zip › S1_dataset/Raman_spectra/12_0_90.txt]

-178.9940361005	0
-174.033225536559	0
-169.075137799502	0
-164.119770772183	0
-159.167122339652	0
-154.217190389145	0
-149.26997281008	0
-144.325467494082	0
-139.38367233493	0
-134.444585228596	0
-129.508204073225	0
-124.574526769137	0
-119.643551218823	0
-114.715275326934	0
-109.789697000297	0
-104.866814147889	0
-99.9466246808543	0
-95.0291265124944	0
-90.114317558252	0
-85.2021957357436	0
-80.2927589647076	0
-75.3860051670387	0
-70.4819322667847	0
-65.5805381901157	0
-60.6818208653497	0
-55.7857782229291	0
-50.8924081954391	0
-46.0017087175838	0
-41.1136777262045	0
-36.2283131602561	0
-31.3456129608128	0
-26.4655750710695	0
-21.5881974363389	0
-16.7134780040407	0
-11.8414147237152	0
-6.97200554699234	0
-2.10524842762101	0
2.75885867856151	0
7.62031781360827	0
12.4791310174774	0
17.3353003280427	0
22.1888277810764	0
27.0397154102718	0
31.8879652472339	0
36.7335793214821	0
41.5765596604568	0
46.4169082895224	0
51.2546272319731	0
56.0897185090207	0
60.9221841398242	0
65.7520261414571	0
70.5792465289418	0
75.4038473152361	0
80.2258305112362	0
85.045198125787	0
89.8619521656727	0
94.6760946356395	0
99.4876275383746	0
104.296552874516	0
109.10287264268	0
113.906588839415	0
118.707703459252	0
123.506218494676	0
128.30213593615	0
133.095457772096	0
137.886185988912	0
142.674322570981	0
147.459869500641	0
152.242828758238	0
157.023202322084	0
161.800992168479	0
166.576200271718	0
171.348828604071	0
176.118879135827	0
180.886353835245	0
185.651254668599	0
190.413583600155	0
195.173342592186	0
199.93053360497	0
204.685158596798	0
209.437219523967	0
214.186718340788	0
218.933656999589	0
223.678037450723	0
228.419861642551	0
233.159131521468	0
237.895849031897	0
242.630016116271	0
247.361634715084	0
252.090706766841	0
256.817234208093	0
261.541218973424	0
266.262662995465	0
270.981568204883	0
275.697936530397	0
280.411769898781	0
285.123070234849	0
289.831839461471	0
294.538079499574	0
299.241792268144	0
303.942979684232	0
308.641643662944	0
313.33778611746	0
318.031408959018	0
322.722514096945	0
327.411103438622	0
332.09717888951	0
336.780742353159	0
341.461795731189	0
346.140340923302	0
350.816379827291	0
355.489914339041	0
360.160946352512	0
364.829477759773	0
369.495510450977	0
374.159046314375	0
378.820087236329	0
383.478635101283	0
388.134691791809	0
392.788259188568	0
397.43933917034	0
402.08793361401	0
406.734044394583	0
411.377673385178	0
416.018822457033	0
420.657493479502	0
425.293688320078	0
429.927408844357	0
434.558656916086	0
439.187434397127	0
443.813743147482	0
448.437585025286	0
453.058961886811	0
457.677875586478	0
462.294327976831	0
466.908320908578	0
471.519856230564	0
476.128935789788	0
480.73556143139	0
485.339734998681	0
489.941458333116	0
494.540733274312	0
499.137561660047	0
503.731945326265	-0.0224609375
508.323886107065	14.0830078125
512.91338583473	-24.2724609375
517.500446339696	19.0478515625
522.085069450583	-8.333984375
526.667256994186	-6.837890625
531.247010795468	14.9599609375
535.824332677577	8.01171875
540.399224461841	-11.9833984375
544.97168796778	-9.638671875
549.541725013083	3.359375
554.109337413638	5.0078125
558.674526983528	9.9306640625
563.237295535019	-15.0869140625
567.797644878573	-5.4189453125
572.355576822864	-5.013671875
576.911093174738	22.166015625
581.464195739273	-0.1064453125
586.014886319722	-1.103515625
590.563166717575	0.5693359375
595.109038732503	-11.3232421875
599.652504162402	1.25390625
604.193564803382	10.189453125
608.73222244976	5.7880859375
613.268478894073	-15.0537109375
617.802335927087	6.3212890625
622.333795337774	-20.9453125
626.86285891334	24.6240234375
631.389528439219	-9.935546875
635.913805699064	6.0263671875
640.435692474771	-2.3369140625
644.95519054646	-0.1962890625
649.472301692485	-10.9775390625
653.987027689444	17.724609375
658.499370312169	-12.6533203125
663.009331333737	2.1767578125
667.51691252547	-0.03515625
672.022115656927	23.0087890625
676.524942495927	-29.4521484375
681.025394808529	-8.376953125
685.523474359052	18.6826171875
690.019182910066	12.435546875
694.512522222403	-2.025390625
699.003494055146	-13.4033203125
703.49210016564	3.21875
707.978342309501	-2.1728515625
712.4622222406	-12.7490234375
716.943741711089	14.380859375
721.422902471377	4.8642578125
725.899706270147	-1.4677734375
730.374154854362	-20.9150390625
734.846249969256	28.208984375
739.315993358349	-10.453125
743.783386763427	-10.4814453125
748.248431924569	18.6201171875
752.711130580137	2.30078125
757.171484466779	-9.5478515625
761.629495319434	-9.3154296875
766.085164871334	5.68359375
770.538494853989	-11.666015625
774.989486997221	10.765625
779.438143029149	5.736328125
783.884464676174	-2.51171875
788.328453663017	-2.7509765625
792.770111712697	-0.1220703125
797.209440546538	19.9462890625
801.646441884169	-21.0048828125
806.08111744353	9.1875
810.513468940876	-17.6875
814.943498090771	16.15625
819.371206606105	-5.5869140625
823.796596198072	7.8857421875
828.2196685762	-9.9912109375
832.640425448326	11.5498046875
837.05886852062	-22.4091796875
841.474999497579	15.2724609375
845.888820082023	-3.3876953125
850.300331975104	-0.5556640625
854.709536876313	3.78515625
859.116436483463	-4.8896484375
863.521032492721	2.8408203125
867.923326598572	-7.1162109375
872.32332049386	4.04296875
876.721015869761	13.4345703125
881.116414415797	-14.658203125
885.509517819844	10.0478515625
889.900327768115	-1.400390625
894.288845945188	-10.4853515625
898.675074033979	8.2236328125
903.059013715769	6.88671875
907.440666670193	-6.5712890625
911.820034575246	8.6396484375
916.197119107279	3.78167724609375
920.571921941015	-30.6024780273438
924.944444749532	17.2399291992188
929.314689204282	-3.54559326171875
933.682656975088	8.447998046875
938.048349730129	8.31329345703125
942.411769135974	14.1785888671875
946.772916857561	-2.95611572265625
951.131794558198	15.0828857421875
955.488403899583	5.1953125
959.842746541793	32.3076782226563
964.194824143277	-14.5799560546875
968.544638360882	34.5324096679688
972.89219084983	8.644775390625
977.237483263745	37.890625
981.580517254633	9.23468017578125
985.921294472888	2.57879638671875
990.259816567313	42.9228515625
994.596085185094	-0.73309326171875
998.930101971824	3.61102294921875
1003.26186857149	47.955078125
1007.59138662648	37.3812866210938
1011.91865777761	71.9192504882813
1016.24368366406	79.4571533203125
1020.56646592346	54.9951171875
1024.88700619182	37.5330200195313
1029.20530610358	10.0709838867188
1033.52136729159	38.64990234375
1037.8351913871	7.3258056640625
1042.14678001981	-9.99822998046875
1046.45613481781	2.677734375
1050.76325740763	2.179443359375
1055.06814941421	0.38092041015625
1059.37081246092	-4.01300048828125
1063.67124816957	-20.0712890625
1067.96945816039	19.1689453125
1072.26544405203	6.0947265625
1076.55920746159	-0.2646484375
1080.8507500046	5.3701171875
1085.14007329502	-0.478515625
1089.42717894526	-20.0419921875
1093.71206856617	13.4902954101563
1097.99474376703	-2.1893310546875
1102.27520615557	10.2732543945313
1106.55345733798	-17.18603515625
1110.82949891888	-6.6875
1115.10333250134	19.4777221679688
1119.37495968691	15.6429443359375
1123.64438207555	11.8081665039063
1127.91160126572	0.973388671875
1132.17661885431	30.1386108398438
1136.43943643666	19.1087646484375
1140.70005560662	26.9411010742188
1144.95847795644	54.7733764648438
1149.21470507689	52.605712890625
1153.46873855716	72.43798828125
1157.72057998495	143.270324707031
1161.97023094641	193.102600097656
1166.21769302616	190.934936523438
1170.4629678073	196.767272949219
1174.70605687141	105.599548339844
1178.94696179853	71.3469848632813
1183.18568416722	29.0643920898438
1187.42222555447	50.7817993164063
1191.65658753578	25.4991455078125
1195.88877168515	22.216552734375
1200.11877957505	35.9339599609375
1204.34661277642	26.6513061523438
1208.57227285872	19.3687133789063
1212.79576138991	37.0861206054688
1217.01707993641	16.803466796875
1221.23623006315	9.5208740234375
1225.45321333358	-14.7617797851563
1229.66803130962	43.9556274414063
1233.88068555171	1.7236328125
1238.09117761878	-4.479736328125
1242.29950906827	1.31695556640625
1246.50568145615	-2.88641357421875
1250.70969633685	-8.08978271484375
1254.91155526336	12.7068481445313
1259.11125978715	-6.4964599609375
1263.30881145822	-8.6998291015625
1267.50421182508	-5.9031982421875
1271.69746243476	-1.1065673828125
1275.88856483281	42.6901245117188
1280.07752056329	8.48675537109375
1284.26433116881	4.28338623046875
1288.44899819048	-0.67913818359375
1292.63152316794	7.408935546875
1296.81190763937	35.4970703125
1300.99015314147	23.5851440429688
1305.16626120947	-11.3267211914063
1309.34023337715	29.7614135742188
1313.5120711768	46.8494873046875
1317.68177613928	14.9376220703125
1321.84934979395	-15.9742431640625
1326.01479366875	6.48028564453125
1330.17810929013	-10.8143920898438
1334.3392981831	-11.109130859375
1338.49836187122	-8.40380859375
1342.65530187657	19.301513671875
1346.81011971983	11.6124877929688
1350.96281692018	-10.6380615234375
1355.11339499538	9.29388427734375
1359.26185546175	-6.31231689453125
1363.40819983413	-2.607421875
1367.55242962597	1.4833984375
1371.69454634923	2.9208984375
1375.83455151447	6.9423828125
1379.97244663079	-17.478515625
1384.10823320587	7.8359375
1388.24191274593	-6.30865478515625
1392.3734867558	21.0624389648438
1396.50295673884	-20.5938110351563
1400.63032419701	-7.2884521484375
1404.75559063083	19.016845703125
1408.87875753938	6.148681640625
1412.99982642036	-5.77490234375
1417.11879877001	-21.6985473632813
1421.23567608315	1.37786865234375
1425.35045985322	11.4542236328125
1429.4631515722	1.53057861328125
1433.57375273068	25.6804809570313
1437.68226481782	6.83404541015625
1441.78868932139	49.987548828125
1445.89302772774	55.1410522460938
1449.9952815218	9.2945556640625
1454.0954521871	87.4481201171875
1458.19354120579	35.6016235351563
1462.28955005859	78.755126953125
1466.38348022481	43.9086303710938
1470.47533318239	41.2041015625
1474.56511040785	41.6180419921875
1478.65281337632	29.0320434570313
1482.73844356155	15.4459838867188
1486.82200243586	27.8599853515625
1490.90349147021	12.27392578125
1494.98291213417	-15.3121337890625
1499.06026589591	32.1018676757813
1503.13555422221	64.5158081054688
1507.20877857848	49.9298095703125
1511.27994042873	91.34375
1515.3490412356	106.91259765625
1519.41608246035	175.666931152344
1523.48106556286	192.421203613281
1527.54399200162	196.175537109375
1531.60486323377	177.929809570313
1535.66368071506	114.684143066406
1539.72044589986	96.4384765625
1543.7751602412	76.1927490234375
1547.8278251907	42.9470825195313
1551.87844219866	4.71826171875
1555.92701271397	11.8331909179688
1559.97353818419	4.94805908203125
1564.01802005549	-4.93701171875
1568.06045977271	4.17791748046875
1572.1008587793	37.2927856445313
1576.13921851737	23.4403076171875
1580.17554042768	-2.31011962890625
1584.20982594961	-10.060546875
1588.24207652123	11.6985473632813
1592.27229357921	-14.2548217773438
1596.3004785589	-6.3515625
1600.3266328943	16.001953125
1604.35075801806	-1.962890625
1608.37285536149	4.7333984375
1612.39292635454	-0.3515625
1616.41097242584	3.638671875
1620.42699500266	-4.94921875
1624.44099551096	-6.9111328125
1628.45297537533	-10.6875
1632.46293601905	17.3994140625
1636.47087886406	-1.5537109375
1640.47680533095	-3.0830078125
1644.480716839	0.818359375
1648.48261480617	1.9990234375
1652.48250064906	-11.2265625
1656.48037578297	4.3466796875
1660.47624162187	2.2041015625
1664.47009957839	7.3232421875
1668.46195106388	6.39453125
1672.45179748832	-4.98046875
1676.43964026041	-8.90625
1680.42548078752	4.8623046875
1684.40932047569	2.0849609375
1688.39116072969	1.51953125
1692.37100295292	-12.876953125
1696.34884854752	25.4404296875
1700.32469891428	-34.865234375
1704.29855545272	25.4580078125
1708.27041956104	-5.904296875
1712.24029263612	0.0400390625
1716.20817607355	-5.6376953125
1720.17407126762	-2.232421875
1724.13797961133	10.5576171875
1728.09990249636	0.40234375
1732.05984131311	3.3701171875
1736.01779745068	2.3330078125
1739.97377229687	-29.349609375
1743.9277672382	17.77734375
1747.87978365989	-3.310546875
1751.82982294587	3.3994140625
1755.77788647878	4.8671875
1759.72397564	-19.095703125
1763.6680918096	15.4560546875
1767.61023636636	-1.0185546875
1771.55041068779	7.3408203125
1775.48861615014	-3.83984375
1779.42485412835	-17.7158203125
1783.35912599609	8.46484375
1787.29143312576	13.4228515625
1791.22177688849	-16.279296875
1795.15015865414	10.900390625
1799.07657979127	12.7529296875
1803.00104166721	-18.013671875
1806.923545648	-3.181640625
1810.84409309841	6.9775390625
1814.76268538195	-5.0498046875
1818.67932386087	15.80078125
1822.59400989615	-18.9296875
1826.50674484752	3.1201171875
1830.41753007345	14.89453125
1834.32636693114	-14.1923828125
1838.23325677653	-15.9970703125
1842.13820096433	22.5625
1846.04120084797	2.1650390625
1849.94225777965	4.6806640625
1853.84137311029	-13.029296875
1857.7385481896	1.5146484375
1861.63378436601	-6.1103515625
1865.52708298671	8.5595703125
1869.41844539766	-3.8271484375
1873.30787294356	14.3515625
1877.19536696788	-20.126953125
1881.08092881284	21.3505859375
1884.96455981942	-5.1044921875
1888.84626132737	-18.310546875
1892.7260346752	5.3876953125
1896.6038812002	-4.0966796875
1900.47980223839	7.861328125
1904.35379912459	6.3046875
1908.22587319237	3.177734375
1912.0960257741	-13.189453125
1915.96425820088	10.6220703125
1919.83057180263	-11.7099609375
1923.694967908	5.4873046875
1927.55744784445	7.7744140625
1931.4180129382	-15.0625
1935.27666451426	6.5283203125
1939.13340389641	2.712890625
1942.98823240721	-7.86328125
1946.84115136803	14.134765625
1950.692162099	-12.6513671875
1954.54126591903	5.10546875
1958.38846414584	-6.8408203125
1962.23375809594	9.9560546875
1966.0771490846	-9.8134765625
1969.91863842591	13.2734375
1973.75822743275	-9.86328125
1977.59591741678	10.2958984375
1981.43170968848	-17.533203125
1985.26560555709	22.8876953125
1989.09760633069	-13.4033203125
1992.92771331615	-1.0654296875
1996.75592781911	0.5166015625
2000.58225114405	2.1826171875
2004.40668459424	5.1962890625
2008.22922947176	1.5966796875
2012.04988707749	-3.1962890625
2015.86865871112	-18.982421875
2019.68554567116	24.728515625
2023.50054925491	-31.1748046875
2027.31367075851	25.7822265625
2031.1249114769	-5.2939453125
2034.93427270382	-1.3076171875
2038.74175573186	-2.73046875
2042.54736185239	10.3076171875
2046.35109235564	-5.9912109375
2050.15294853063	-2.48828125
2053.95293166521	14.8251953125
2057.75104304606	-12.36328125
2061.54728395867	-1.630859375
2065.34165568738	11.7109375
2069.13415951534	-15.4462890625
2072.92479672452	11.447265625
2076.71356859575	-17.2412109375
2080.50047640866	13.41796875
2084.28552144174	-17.630859375
2088.06870497229	24.1962890625
2091.85002827646	-8.11328125
2095.62949262923	-1.2255859375
2099.40709930443	7.0615234375
2103.18284957471	-27.1796875
2106.95674471158	27.265625
2110.72878598537	2.2255859375
2114.49897466528	-9.2138671875
2118.26731201934	-5.1318359375
2122.03379931443	17.18359375
2125.79843781626	-4.3642578125
2129.56122878942	-20.0478515625
2133.32217349733	15.837890625
2137.08127320226	-16.349609375
2140.83852916534	11.998046875
2144.59394264655	0.431640625
2148.34751490473	0.7548828125
2152.09924719757	6.80859375
2155.84914078163	-6.5244140625
2159.5971969123	0.2880859375
2163.34341684387	-10.240234375
2167.08780182947	12.1376953125
2170.83035312109	7.126953125
2174.57107196959	-8.2001953125
2178.30995962469	3.3857421875
2182.04701733499	-10.728515625
2185.78224634795	-1.123046875
2189.5156479099	18.203125
2193.24722326604	-5.546875
2196.97697366044	-4.3349609375
2200.70490033604	0.865234375
2204.43100453467	-8.3193359375
2208.15528749703	2.837890625
2211.87775046268	-15.5185546875
2215.59839467008	27.07421875
2219.31722135656	-2.4072265625
2223.03423175833	-3.19921875
2226.74942711049	-0.89453125
2230.46280864701	7.28125
2234.17437760077	-11.4921875
2237.8841352035	2.0087890625
2241.59208268584	-10.1162109375
2245.29822127732	17.5498046875
2249.00255220635	-10.630859375
2252.70507670024	16.1923828125
2256.40579598519	-27.931640625
2260.10471128628	24.982421875
2263.80182382751	-5.2666015625
2267.49713483175	-10.06640625
2271.19064552079	0
2274.8823571153	0
2278.57227083486	0
2282.26038789795	0
2285.94670952195	0
2289.63123692314	0
2293.31397131672	0
2296.99491391679	-12.0859375
2300.67406593633	-3.3232421875
2304.35142858727	-3.4853515625
2308.02700308043	-6.7900390625
2311.70079062553	10.49609375
2315.37279243123	-1.5400390625
2319.04300970507	11.259765625
2322.71144365353	2.7724609375
2326.378095482	-26.427734375
2330.04296639478	15.7080078125
2333.7060575951	4.4189453125
2337.3673702851	-6.3544921875
2341.02690566583	2.32421875
2344.68466493729	-16.056640625
2348.34064929839	10.67578125
2351.99485994695	-0.791015625
2355.64729807974	4.04296875
2359.29796489244	-0.623046875
2362.94686157966	4.1123046875
2366.59398933494	-12.29296875
2370.23934935076	-2.1865234375
2373.88294281852	11.228515625
2377.52477092855	8.220703125
2381.16483487014	-1.2900390625
2384.80313583148	-10.0302734375
2388.4396749997	-5.7158203125
2392.07445356091	-1.6015625
2395.70747270011	1.521484375
2399.33873360126	13.525390625
2402.96823744726	-2.91015625
2406.59598541994	9.8125
2410.22197870011	-3.4501953125
2413.84621846749	-19.07421875
2417.46870590075	16.861328125
2421.08944217751	-12.427734375
2424.70842847435	-5.3359375
2428.32566596678	12.974609375
2431.94115582928	-12.224609375
2435.55489923527	18.3232421875
2439.16689735713	-7.8525390625
2442.77715136619	8.666015625
2446.38566243272	-6.6279296875
2449.99243172597	-6.1943359375
2453.59746041414	1.6181640625
2457.20074966439	3.3115234375
2460.80230064283	-6.1005859375
2464.40211451455	-2.1640625
2468.00019244358	-11.2109375
2471.59653559293	29.05078125
2475.19114512457	-3.0390625
2478.78402219943	-17.6845703125
2482.37516797741	10.509765625
2485.96458361738	7.5712890625
2489.55227027719	-15.033203125
2493.13822911363	14.9150390625
2496.7224612825	-18.009765625
2500.30496793853	-4.8779296875
2503.88575023547	18.302734375
2507.464809326	3.3818359375
2511.04214636182	-8.3857421875
2514.61776249357	-11.962890625
2518.19165887088	14.7626953125
2521.76383664237	3.9072265625
2525.33429695564	1.515625
2528.90304095725	-2.8046875
2532.47006979276	-6.2236328125
2536.03538460672	-2.673828125
2539.59898654265	4.5048828125
2543.16087674307	-3.3017578125
2546.72105634947	7.158203125
2550.27952650235	1.3310546875
2553.83628834118	2.11328125
2557.39134300444	-10.8701171875
2560.94469162957	-18.1396484375
2564.49633535304	29.4228515625
2568.0462753103	-22.3876953125
2571.59451263579	23.33984375
2575.14104846294	3.10546875
2578.6858839242	-30.1806640625
2582.229020151	24.216796875
2585.77045827378	-11.0263671875
2589.31019942197	9.3232421875
2592.84824472401	-8.115234375
2596.38459530734	10.9228515625
2599.91925229841	4.0224609375
2603.45221682266	-14.4111328125
2606.98349000456	-6.568359375
2610.51307296756	15.4169921875
2614.04096683414	3.916015625
2617.56717272579	-19.369140625
2621.09169176298	8.541015625
2624.61452506523	4.5419921875
2628.13567375106	-8.1748046875
2631.655138938	-4.7265625
2635.17292174258	8.3076171875
2638.68902328039	2.8330078125
2642.20344466598	-6.8828125
2645.71618701297	4.912109375
2649.22725143397	-2.73828125
2652.73663904062	16.1806640625
2656.24435094357	-31.7119140625
2659.75038825251	29.2275390625
2663.25475207615	-2.4970703125
2666.75744352221	-40.5224609375
2670.25846369744	50.7763671875
2673.75781370765	-26.46484375
2677.25549465763	18.3056640625
2680.75150765123	-1.45703125
2684.24585379131	1.09765625
2687.73853417978	-22.0859375
2691.22954991757	14.7666015625
2694.71890210465	4.97265625
2698.20659184002	-14.61328125
2701.69262022172	11.9052734375
2705.17698834682	-8.4267578125
2708.65969731143	13.43359375
2712.14074821071	-15.5390625
2715.62014213884	-2.5634765625
2719.09788018905	-1.5986328125
2722.57396345361	16.732421875
2726.04839302385	21.50390625
2729.52116999012	-37.275390625
2732.99229544182	20.439453125
2736.4617704674	-24.2451171875
2739.92959615437	12.9521484375
2743.39577358925	2.5322265625
2746.86030385767	2.7822265625
2750.32318804424	0.8486328125
2753.78442723268	-17.0322265625
2757.24402250572	14.3291015625
2760.70197494518	-8.50390625
2764.1582856319	-3.326171875
2767.6129556458	20.013671875
2771.06598606584	-16.076171875
2774.51737797005	12.6337890625
2777.96713243552	-12.2060546875
2781.41525053838	0.6240234375
2784.86173335384	1.373046875
2788.30658195617	0.90966796875
2791.74979741869	-1.89263916015625
2795.1913808138	7.5093994140625
2798.63133321295	-6.6622314453125
2802.06965568666	11.1661376953125
2805.50634930452	-12.0055541992188
2808.94141513519	26.8659057617188
2812.37485424639	-15.1524658203125
2815.80666770493	6.8291015625
2819.23685657665	-4.18927001953125
2822.6654219265	-2.20770263671875
2826.0923648185	-9.22607421875
2829.51768631572	17.7554931640625
2832.94138748033	11.7371215820313
2836.36346937355	0.71868896484375
2839.7839330557	-1.296142578125
2843.20277958617	-11.3032836914063
2846.62001002343	16.6895751953125
2850.03562542502	1.68243408203125
2853.44962684758	10.6753540039063
2856.86201534681	28.668212890625
2860.27279197751	9.66107177734375
2863.68195779356	22.6539916992188
2867.08951384791	15.6468505859375
2870.49546119262	9.63970947265625
2873.89980087883	23.6326293945313
2877.30253395675	31.62548828125
2880.70366147569	39.6183471679688
2884.10318448406	37.6112670898438
2887.50110402936	43.6041259765625
2890.89742115815	53.5875854492188
2894.29213691614	54.5547485351563
2897.68525234807	39.5219116210938
2901.07676849782	77.4890747070313
2904.46668640835	25.456298828125
2907.85500712172	50.4234619140625
2911.24173167908	36.390625
2914.62686112069	34.3578491210938
2918.0103964859	59.3250122070313
2921.39233881316	36.2921752929688
2924.77268914004	37.2593383789063
2928.1514485032	21.2265625
2931.52861793838	42.1937255859375
2934.90419848047	43.160888671875
2938.27819116343	41.1281127929688
2941.65059702035	37.0952758789063
2945.0214170834	22.0624389648438
2948.39065238389	46.0296020507813
2951.75830395222	22.9805908203125
2955.1243728179	19.922119140625
2958.48886000957	10.8635864257813
2961.85176655495	26.8051147460938
2965.21309348089	43.7466430664063
2968.57284181338	28.6881713867188
2971.93101257748	23.6296997070313
2975.28760679739	27.5712280273438
2978.64262549643	18.5126953125
2981.99606969702	36.4542236328125
2985.34794042073	25.395751953125
2988.69823868822	22.3372802734375
2992.04696551928	40.27880859375
2995.39412193282	-3.7796630859375
2998.73970894689	18.1618041992188
3002.08372757864	-1.8782958984375
3005.42617884436	-5.91009521484375
3008.76706375945	20.05810546875
3012.10638333846	-2.97369384765625
3015.44413859504	15.9945068359375
3018.780330542	7.96270751953125
3022.11496019125	-12.069091796875
3025.44802855385	-17.1008911132813
3028.77953663997	11.8673706054688
3032.10948545894	18.9829711914063
3035.4378760192	-17.8436279296875
3038.76470932834	11.3297119140625
3042.08998639308	3.5030517578125
3045.41370821926	-2.10467529296875
3048.73587581189	-0.6954345703125
3052.05649017508	-2.1826171875
3055.37555231211	-10.3662109375
3058.69306322538	10.234375
3062.00902391644	12.51171875
3065.32343538598	-12.49609375
3068.63629863383	4.462890625
3071.94761465896	-16.4375
3075.25738445949	28.1494140625
3078.5656090327	-9.5185546875
3081.87228937498	-1.474609375
3085.1774264819	-7.6875
3088.48102134815	-1.2978515625
3091.7830749676	17.373046875
3095.08358833324	-11.716796875
3098.38256243724	4.357421875
3101.67999827088	-10.06640625
3104.97589682465	-1.2734375
3108.27025908814	9.8798828125
3111.56308605013	-5.5458984375
3114.85437869852	1.587890625
3118.14413802041	-0.8056640625
3121.43236500202	4.53515625
3124.71906062875	2.4931640625
3128.00422588514	-7.916015625
3131.28786175491	-6.345703125
3134.56996922093	15.025390625
3137.85054926523	-3.5302734375
3141.12960286901	-0.0947265625
3144.40713101263	-3.322265625
3147.68313467559	-2.17578125
3150.95761483661	0
3154.23057247352	0
3157.50200856335	0
3160.77192408229	0
3164.04032000569	0
3167.30719730808	0
3170.57255696316	0
3173.8363999438	0
3177.09872722202	0
3180.35953976906	0
3183.61883855529	0
3186.87662455028	0
3190.13289872276	0
3193.38766204066	0
3196.64091547106	0
3199.89265998022	0
3203.14289653362	0
3206.39162609586	0
3209.63884963076	0
3212.88456810132	0
3216.1287824697	0
3219.37149369728	0
3222.61270274458	0
3225.85241057134	0
3229.09061813648	0
3232.32732639809	0
3235.56253631347	0
3238.79624883909	0
3242.02846493062	0
3245.25918554292	0
3248.48841163005	0
3251.71614414523	0
3254.94238404091	0
3258.16713226871	0
3261.39038977947	0
3264.61215752319	0
3267.8324364491	0
3271.05122750561	0
3274.26853164032	0
3277.48434980006	0
3280.69868293083	0
3283.91153197784	0
3287.12289788551	0
3290.33278159744	0
3293.54118405647	0
3296.7481062046	0
3299.95354898308	0
3303.15751333233	0
3306.36000019198	0
3309.5610105009	0
3312.76054519714	0
3315.95860521796	0
3319.15519149983	0
3322.35030497844	0
3325.5439465887	0
3328.73611726471	0
3331.92681793978	0
3335.11604954647	0
3338.30381301652	0
3341.49010928091	0
3344.67493926981	0
3347.85830391262	0
3351.04020413798	0
3354.22064087372	0
3357.3996150469	0
3360.5771275838	0
3363.75317940992	0
3366.92777144999	0
3370.10090462795	0
3373.27257986699	0
3376.44279808948	0
3379.61156021707	0
3382.77886717058	0
3385.94471987011	0
3389.10911923496	0
3392.27206618366	0
3395.43356163397	0
3398.59360650288	0
3401.75220170663	0
3404.90934816067	0
3408.06504677969	0
3411.21929847761	0
3414.37210416759	0
3417.52346476203	0
3420.67338117256	0
3423.82185431003	0
3426.96888508457	0
3430.11447440551	0
3433.25862318143	0
3436.40133232017	0
3439.54260272877	0
3442.68243531356	0
3445.82083098007	0
3448.95779063311	0
3452.0933151767	0
3455.22740551412	0
3458.36006254791	0
3461.49128717984	0
3464.62108031093	0
3467.74944284144	0
3470.8763756709	0
3474.00187969807	0
3477.12595582097	0
3480.24860493687	0
3483.3698279423	0
3486.48962573301	0
3489.60799920405	0
3492.7249492497	0
3495.84047676349	0
3498.95458263822	0
3502.06726776593	0
3505.17853303794	0
3508.28837934481	0
3511.39680757636	0
3514.50381862168	0
3517.60941336912	0
3520.71359270627	0
3523.81635752002	0
3526.91770869649	0
3530.01764712108	0
3533.11617367844	0
3536.21328925251	0
3539.30899472646	0
3542.40329098277	0
3545.49617890316	0
3548.58765936862	0
3551.6777332594	0
3554.76640145506	0
3557.85366483438	0
3560.93952427544	0
3564.02398065559	0
3567.10703485145	0
3570.18868773891	0
3573.26894019313	0
3576.34779308856	0
3579.42524729892	0
3582.5013036972	0
3585.57596315568	0
3588.6492265459	0
3591.72109473869	0
3594.79156860416	0
3597.8606490117	0
3600.92833682998	0
3603.99463292695	0
3607.05953816984	0
3610.12305342518	0
3613.18517955876	0
3616.24591743568	0
3619.30526792029	0
3622.36323187627	0
3625.41981016655	0
3628.47500365337	0
3631.52881319825	0
3634.58123966201	0
3637.63228390473	0
3640.68194678582	0
3643.73022916395	0
3646.77713189711	0
3649.82265584256	0
3652.86680185686	0
3655.90957079587	0
3658.95096351473	0
3661.9909808679	0
3665.02962370912	0
3668.06689289143	0
3671.10278926717	0
3674.13731368797	0
3677.17046700477	0
3680.20225006781	0
3683.23266372664	0
3686.26170883008	0
3689.28938622628	0
3692.31569676268	0
3695.34064128604	0
3698.3642206424	0
3701.38643567713	0
3704.40728723488	0
3707.42677615964	0
3710.44490329468	0
3713.46166948258	0
3716.47707556524	0
3719.49112238387	0
3722.50381077897	0
3725.51514159038	0
3728.52511565724	0
3731.53373381799	0
3734.54099691039	0
3737.54690577153	0
3740.55146123779	0
3743.55466414488	0
3746.55651532782	0
3749.55701562096	0
3752.55616585793	0
3755.55396687173	0
3758.55041949465	0
3761.54552455828	0
3764.53928289357	0
3767.53169533077	0
3770.52276269945	0
