# Supplementary material for: ATP-Mediated Compositional Change in Peripheral Myelin Membranes: A Comparative Raman Spectroscopy and Time-Of-Flight Secondary Ion Mass Spectrometry Study
Source: PLoS One. 2015 Nov 6;10(11):e0142084. doi: 10.1371/journal.pone.0142084 (PMC4636249; doi:10.1371/journal.pone.0142084)
Supplement: S1 Dataset — (ZIP) [file pone.0142084.s001.zip › S1_dataset/Raman_spectra/12_90_0.txt]

-178.9940361005	0
-174.033225536559	0
-169.075137799502	0
-164.119770772183	0
-159.167122339652	0
-154.217190389145	0
-149.26997281008	0
-144.325467494082	0
-139.38367233493	0
-134.444585228596	0
-129.508204073225	0
-124.574526769137	0
-119.643551218823	0
-114.715275326934	0
-109.789697000297	0
-104.866814147889	0
-99.9466246808543	0
-95.0291265124944	0
-90.114317558252	0
-85.2021957357436	0
-80.2927589647076	0
-75.3860051670387	0
-70.4819322667847	0
-65.5805381901157	0
-60.6818208653497	0
-55.7857782229291	0
-50.8924081954391	0
-46.0017087175838	0
-41.1136777262045	0
-36.2283131602561	0
-31.3456129608128	0
-26.4655750710695	0
-21.5881974363389	0
-16.7134780040407	0
-11.8414147237152	0
-6.97200554699234	0
-2.10524842762101	0
2.75885867856151	0
7.62031781360827	0
12.4791310174774	0
17.3353003280427	0
22.1888277810764	0
27.0397154102718	0
31.8879652472339	0
36.7335793214821	0
41.5765596604568	0
46.4169082895224	0
51.2546272319731	0
56.0897185090207	0
60.9221841398242	0
65.7520261414571	0
70.5792465289418	0
75.4038473152361	0
80.2258305112362	0
85.045198125787	0
89.8619521656727	0
94.6760946356395	0
99.4876275383746	0
104.296552874516	0
109.10287264268	0
113.906588839415	0
118.707703459252	0
123.506218494676	0
128.30213593615	0
133.095457772096	0
137.886185988912	0
142.674322570981	0
147.459869500641	0
152.242828758238	0
157.023202322084	0
161.800992168479	0
166.576200271718	0
171.348828604071	0
176.118879135827	0
180.886353835245	0
185.651254668599	0
190.413583600155	0
195.173342592186	0
199.93053360497	0
204.685158596798	0
209.437219523967	0
214.186718340788	0
218.933656999589	0
223.678037450723	0
228.419861642551	0
233.159131521468	0
237.895849031897	0
242.630016116271	0
247.361634715084	0
252.090706766841	0
256.817234208093	0
261.541218973424	0
266.262662995465	0
270.981568204883	0
275.697936530397	0
280.411769898781	0
285.123070234849	0
289.831839461471	0
294.538079499574	0
299.241792268144	0
303.942979684232	0
308.641643662944	0
313.33778611746	0
318.031408959018	0
322.722514096945	0
327.411103438622	0
332.09717888951	0
336.780742353159	0
341.461795731189	0
346.140340923302	0
350.816379827291	0
355.489914339041	0
360.160946352512	0
364.829477759773	0
369.495510450977	0
374.159046314375	0
378.820087236329	0
383.478635101283	0
388.134691791809	0
392.788259188568	0
397.43933917034	0
402.08793361401	0
406.734044394583	0
411.377673385178	0
416.018822457033	0
420.657493479502	0
425.293688320078	0
429.927408844357	0
434.558656916086	0
439.187434397127	0
443.813743147482	0
448.437585025286	0
453.058961886811	0
457.677875586478	0
462.294327976831	0
466.908320908578	0
471.519856230564	0
476.128935789788	0
480.73556143139	0
485.339734998681	0
489.941458333116	0
494.540733274312	0
499.137561660047	0
503.731945326265	0
508.323886107065	0
512.91338583473	0
517.500446339696	0
522.085069450583	0
526.667256994186	0
531.247010795468	0
535.824332677577	0
540.399224461841	0
544.97168796778	0
549.541725013083	0
554.109337413638	0
558.674526983528	0
563.237295535019	0
567.797644878573	0
572.355576822864	0
576.911093174738	0
581.464195739273	0
586.014886319722	0
590.563166717575	0
595.109038732503	0
599.652504162402	0
604.193564803382	0
608.73222244976	0
613.268478894073	0
617.802335927087	0
622.333795337774	0
626.86285891334	0
631.389528439219	0
635.913805699064	0
640.435692474771	0
644.95519054646	0
649.472301692485	0
653.987027689444	0
658.499370312169	0
663.009331333737	0
667.51691252547	0
672.022115656927	0
676.524942495927	0
681.025394808529	0
685.523474359052	0
690.019182910066	0
694.512522222403	0
699.003494055146	0
703.49210016564	4.5849609375
707.978342309501	0.9267578125
712.4622222406	-9.6044921875
716.943741711089	20.0673828125
721.422902471377	3.2138671875
725.899706270147	3.55859375
730.374154854362	-32.4794921875
734.846249969256	33.2197265625
739.315993358349	-7.40625
743.783386763427	-18.4111328125
748.248431924569	26.9736328125
752.711130580137	0.9951171875
757.171484466779	-16.234375
761.629495319434	-9.8623046875
766.085164871334	3.06640625
770.538494853989	-4.2900390625
774.989486997221	10.240234375
779.438143029149	8.32421875
783.884464676174	-9.537109375
788.328453663017	2.4091796875
792.770111712697	0.66796875
797.209440546538	12.0234375
801.646441884169	-28.388671875
806.08111744353	19.6884765625
810.513468940876	-9.458984375
814.943498090771	1.9111328125
819.371206606105	-2.580078125
823.796596198072	10.7236328125
828.2196685762	-9.91015625
832.640425448326	16.638671875
837.05886852062	-31.8359375
841.474999497579	20.98828125
845.888820082023	7.5634765625
850.300331975104	-8.111328125
854.709536876313	-14.658203125
859.116436483463	12.5341796875
863.521032492721	5.12890625
867.923326598572	-2.5234375
872.32332049386	-0.716796875
876.721015869761	7.69921875
881.116414415797	-13.58203125
885.509517819844	16.4892578125
889.900327768115	-7.42828369140625
894.288845945188	-8.9593505859375
898.675074033979	8.23675537109375
903.059013715769	5.30621337890625
907.440666670193	-10.6152954101563
911.820034575246	5.4837646484375
916.197119107279	2.58282470703125
920.571921941015	-40.318115234375
924.944444749532	17.7809448242188
929.314689204282	11.8839111328125
933.682656975088	25.98876953125
938.048349730129	13.0936279296875
942.411769135974	12.198486328125
946.772916857561	0.3033447265625
951.131794558198	32.408203125
955.488403899583	-1.4869384765625
959.842746541793	21.5961303710938
964.194824143277	-11.3684692382813
968.544638360882	31.6669311523438
972.89219084983	-1.297607421875
977.237483263745	17.73779296875
981.580517254633	-2.226806640625
985.921294472888	-21.1913452148438
990.259816567313	17.8440551757813
994.596085185094	-11.1205444335938
998.930101971824	-8.14788818359375
1003.26186857149	26.7959594726563
1007.59138662648	36.7398681640625
1011.91865777761	64.6837158203125
1016.24368366406	58.6275634765625
1020.56646592346	52.5714111328125
1024.88700619182	39.5152587890625
1029.20530610358	-5.5709228515625
1033.52136729159	32.2813110351563
1037.8351913871	4.133544921875
1042.14678001981	1.98577880859375
1046.45613481781	-1.1619873046875
1050.76325740763	0.52392578125
1055.06814941421	0.136962890625
1059.37081246092	2.48101806640625
1063.67124816957	-15.7385864257813
1067.96945816039	16.251953125
1072.26544405203	-4.6943359375
1076.55920746159	-2.21484375
1080.8507500046	-0.3447265625
1085.14007329502	12.88916015625
1089.42717894526	-19.604736328125
1093.71206856617	14.1390380859375
1097.99474376703	-1.997314453125
1102.27520615557	5.96392822265625
1106.55345733798	-0.781982421875
1110.82949891888	-21.52783203125
1115.10333250134	13.7262573242188
1119.37495968691	9.9803466796875
1123.64438207555	-3.6258544921875
1127.91160126572	-28.0924072265625
1132.17661885431	14.4410400390625
1136.43943643666	1.9744873046875
1140.70005560662	24.5079345703125
1144.95847795644	34.0413818359375
1149.21470507689	42.5748291015625
1153.46873855716	53.1082763671875
1157.72057998495	112.78662109375
1161.97023094641	149.474670410156
1166.21769302616	157.162719726563
1170.4629678073	162.850769042969
1174.70605687141	98.5388793945313
1178.94696179853	56.2269287109375
1183.18568416722	14.9149780273438
1187.42222555447	42.60302734375
1191.65658753578	22.29248046875
1195.88877168515	9.003173828125
1200.11877957505	23.7138671875
1204.34661277642	25.424560546875
1208.57227285872	15.13525390625
1212.79576138991	17.845947265625
1217.01707993641	1.556640625
1221.23623006315	17.267333984375
1225.45321333358	-11.0894775390625
1229.66803130962	41.4817504882813
1233.88068555171	-7.947021484375
1238.09117761878	-15.375732421875
1242.29950906827	8.19549560546875
1246.50568145615	-9.29095458984375
1250.70969633685	-11.8195190429688
1254.91155526336	20.6519165039063
1259.11125978715	-3.72296142578125
1263.30881145822	-5.92364501953125
1267.50421182508	0.87567138671875
1271.69746243476	-11.2993774414063
1275.88856483281	23.5910034179688
1280.07752056329	-9.5185546875
1284.26433116881	5.371826171875
1288.44899819048	10.26220703125
1292.63152316794	-5.0987548828125
1296.81190763937	32.5321655273438
1300.99015314147	17.1631469726563
1305.16626120947	-2.2059326171875
1309.34023337715	17.4122924804688
1313.5120711768	33.63720703125
1317.68177613928	10.8621215820313
1321.84934979395	1.0870361328125
1326.01479366875	6.31195068359375
1330.17810929013	-15.7874755859375
1334.3392981831	-8.99505615234375
1338.49836187122	-2.20257568359375
1342.65530187657	3.45391845703125
1346.81011971983	1.23095703125
1350.96281692018	-2.292724609375
1355.11339499538	11.72265625
1359.26185546175	-7.1806640625
1363.40819983413	-2.095703125
1367.55242962597	2.18359375
1371.69454634923	-5.3740234375
1375.83455151447	7.501953125
1379.97244663079	-11.111328125
1384.10823320587	9.98828125
1388.24191274593	-10.4396362304688
1392.3734867558	20.795654296875
1396.50295673884	-16.1445922851563
1400.63032419701	-11.2687377929688
1404.75559063083	8.6070556640625
1408.87875753938	7.192138671875
1412.99982642036	-17.4217529296875
1417.11879877001	-27.03564453125
1421.23567608315	12.3504638671875
1425.35045985322	13.736572265625
1429.4631515722	-3.8773193359375
1433.57375273068	43.4443969726563
1437.68226481782	31.6834106445313
1441.78868932139	66.92236328125
1445.89302772774	80.161376953125
1449.9952815218	55.400390625
1454.0954521871	111.639343261719
1458.19354120579	55.8783569335938
1462.28955005859	93.1173095703125
1466.38348022481	52.3563232421875
1470.47533318239	58.5953369140625
1474.56511040785	64.843505859375
1478.65281337632	45.1046142578125
1482.73844356155	30.3657836914063
1486.82200243586	32.6268920898438
1490.90349147021	38.8880615234375
1494.98291213417	-13.8507690429688
1499.06026589591	21.4103393554688
1503.13555422221	57.6715087890625
1507.20877857848	50.9326782226563
1511.27994042873	70.1937866210938
1515.3490412356	86.4549560546875
1519.41608246035	152.716064453125
1523.48106556286	154.991882324219
1527.54399200162	195.278015136719
1531.60486323377	185.564147949219
1535.66368071506	128.850341796875
1539.72044589986	122.136474609375
1543.7751602412	83.422607421875
1547.8278251907	47.708740234375
1551.87844219866	23.994873046875
1555.92701271397	15.2810668945313
1559.97353818419	7.56719970703125
1564.01802005549	-18.2115478515625
1568.06045977271	15.9593505859375
1572.1008587793	31.1301879882813
1576.13921851737	20.301025390625
1580.17554042768	-8.52813720703125
1584.20982594961	-10.3572998046875
1588.24207652123	9.67626953125
1592.27229357921	-13.4908447265625
1596.3004785589	-10.657958984375
1600.3266328943	16.1212158203125
1604.35075801806	-1.12750244140625
1608.37285536149	-5.66259765625
1612.39292635454	-0.30133056640625
1616.41097242584	16.4755859375
1620.42699500266	-12.5712280273438
1624.44099551096	-14.6245727539063
1628.45297537533	-11.6871948242188
1632.46293601905	23.250244140625
1636.47087886406	9.1876220703125
1640.47680533095	-7.8779296875
1644.480716839	14.8728637695313
1648.48261480617	14.6236572265625
1652.48250064906	12.3743896484375
1656.48037578297	36.1251831054688
1660.47624162187	52.8759765625
1664.47009957839	60.626708984375
1668.46195106388	66.3704223632813
1672.45179748832	59.0173950195313
1676.43964026041	42.6644287109375
1680.42548078752	43.3114624023438
1684.40932047569	47.95849609375
1688.39116072969	33.6055297851563
1692.37100295292	-2.7474365234375
1696.34884854752	21.8995971679688
1700.32469891428	-12.4534301757813
1704.29855545272	32.1995239257813
1708.27041956104	-2.1470947265625
1712.24029263612	5.5062255859375
1716.20817607355	3.15960693359375
1720.17407126762	0.81292724609375
1724.13797961133	5.46630859375
1728.09990249636	-11.8803100585938
1732.05984131311	4.697265625
1736.01779745068	3.27362060546875
1739.97377229687	-29.1499633789063
1743.9277672382	17.4263916015625
1747.87978365989	-4.55584716796875
1751.82982294587	-5.932861328125
1755.77788647878	-7.142822265625
1759.72397564	-9.22900390625
1763.6680918096	17.4775390625
1767.61023636636	1.208984375
1771.55041068779	1.3935546875
1775.48861615014	-4.8291015625
1779.42485412835	-5.064453125
1783.35912599609	1.9345703125
1787.29143312576	14.322265625
1791.22177688849	-18.4384765625
1795.15015865414	10.4267578125
1799.07657979127	6.5751953125
1803.00104166721	-14.6455078125
1806.923545648	0.1201171875
1810.84409309841	10.203125
1814.76268538195	-10.373046875
1818.67932386087	13.9453125
1822.59400989615	-11.8212890625
1826.50674484752	7.3251953125
1830.41753007345	9.6572265625
1834.32636693114	-22.9384765625
1838.23325677653	-9.8740234375
1842.13820096433	18.8310546875
1846.04120084797	9.9208984375
1849.94225777965	-2.5654296875
1853.84137311029	-8.333984375
1857.7385481896	-3.4951171875
1861.63378436601	-7.400390625
1865.52708298671	12.4130859375
1869.41844539766	4.6865234375
1873.30787294356	10.8173828125
1877.19536696788	-26.9150390625
1881.08092881284	20.1240234375
1884.96455981942	1.6240234375
1888.84626132737	-20.1435546875
1892.7260346752	6.7041015625
1896.6038812002	-5.6962890625
1900.47980223839	6.1982421875
1904.35379912459	-3.02734375
1908.22587319237	11.3525390625
1912.0960257741	-8.9140625
1915.96425820088	7.3125
1919.83057180263	-9.62109375
1923.694967908	6.25390625
1927.55744784445	5.970703125
1931.4180129382	-19.6279296875
1935.27666451426	14.853515625
1939.13340389641	10.328125
1942.98823240721	-21.0556640625
1946.84115136803	19.7275390625
1950.692162099	-16.486328125
1954.54126591903	2.6015625
1958.38846414584	-4.03125
1962.23375809594	2.4248046875
1966.0771490846	0.3193359375
1969.91863842591	7.7734375
1973.75822743275	-3.1259765625
1977.59591741678	6.5576171875
1981.43170968848	-21.1416015625
1985.26560555709	23.2802734375
1989.09760633069	-3.046875
1992.92771331615	-1.541015625
1996.75592781911	-9.154296875
2000.58225114405	-1.9306640625
2004.40668459424	5.33203125
2008.22922947176	3.552734375
2012.04988707749	6.0810546875
2015.86865871112	-19.634765625
2019.68554567116	15.7431640625
2023.50054925491	-25.7041015625
2027.31367075851	28.791015625
2031.1249114769	-7.2744140625
2034.93427270382	-3.203125
2038.74175573186	-0.298828125
2042.54736185239	-0.1884765625
2046.35109235564	1.5400390625
2050.15294853063	-4.1650390625
2053.95293166521	12.6474609375
2057.75104304606	1.0888671875
2061.54728395867	-12.79296875
2065.34165568738	9.203125
2069.13415951534	-0.9453125
2072.92479672452	3.271484375
2076.71356859575	-21.6435546875
2080.50047640866	10.5859375
2084.28552144174	-7.5205078125
2088.06870497229	15.6328125
2091.85002827646	0.3515625
2095.62949262923	-6.3857421875
2099.40709930443	8.197265625
2103.18284957471	-28.8935546875
2106.95674471158	30.8251953125
2110.72878598537	2.2587890625
2114.49897466528	-12.978515625
2118.26731201934	-6.498046875
2122.03379931443	17.6005859375
2125.79843781626	-1.8720703125
2129.56122878942	-16.4482421875
2133.32217349733	15.3623046875
2137.08127320226	-22.0126953125
2140.83852916534	14.39453125
2144.59394264655	-1.6748046875
2148.34751490473	5.16015625
2152.09924719757	3.0908203125
2155.84914078163	-2.900390625
2159.5971969123	-0.171875
2163.34341684387	-9.1572265625
2167.08780182947	15.0546875
2170.83035312109	-1.52734375
2174.57107196959	-4.302734375
2178.30995962469	1.138671875
2182.04701733499	-9.3251953125
2185.78224634795	-0.1572265625
2189.5156479099	14.1787109375
2193.24722326604	-7.6962890625
2196.97697366044	-4.798828125
2200.70490033604	1.7275390625
2204.43100453467	-6.849609375
2208.15528749703	14.7060546875
2211.87775046268	-9.7958984375
2215.59839467008	5.6103515625
2219.31722135656	-0.30859375
2223.03423175833	1.580078125
2226.74942711049	-1.3212890625
2230.46280864701	12.9453125
2234.17437760077	-15.7734375
2237.8841352035	1.9052734375
2241.59208268584	-9.4326171875
2245.29822127732	16.341796875
2249.00255220635	-13.7158203125
2252.70507670024	13.3349609375
2256.40579598519	-22.58203125
2260.10471128628	29.4697265625
2263.80182382751	-7.8359375
2267.49713483175	-5.5791015625
2271.19064552079	-6.486328125
2274.8823571153	10.923828125
2278.57227083486	-11.8408203125
2282.26038789795	1.8154296875
2285.94670952195	7.6220703125
2289.63123692314	-6.4833984375
2293.31397131672	11.9853515625
2296.99491391679	-4.498046875
2300.67406593633	-6.1552734375
2304.35142858727	4.0390625
2308.02700308043	-7.107421875
2311.70079062553	6.8310546875
2315.37279243123	-11.162109375
2319.04300970507	18.263671875
2322.71144365353	2.7177734375
2326.378095482	-17.5830078125
2330.04296639478	16.2939453125
2333.7060575951	-4.98046875
2337.3673702851	-6.513671875
2341.02690566583	10.2568359375
2344.68466493729	-17.0751953125
2348.34064929839	13.4306640625
2351.99485994695	-10.0185546875
2355.64729807974	0.1396484375
2359.29796489244	7.794921875
2362.94686157966	2.3525390625
2366.59398933494	-9.84375
2370.23934935076	1.458984375
2373.88294281852	6.66015625
2377.52477092855	-4.025390625
2381.16483487014	9.04296875
2384.80313583148	0.853515625
2388.4396749997	-15.97265625
2392.07445356091	-4.013671875
2395.70747270011	3.0302734375
2399.33873360126	15.384765625
2402.96823744726	-2.833984375
2406.59598541994	2.8837890625
2410.22197870011	3.421875
2413.84621846749	-18.2119140625
2417.46870590075	11.2890625
2421.08944217751	-4.5029296875
2424.70842847435	-2.78125
2428.32566596678	8.78515625
2431.94115582928	-14.603515625
2435.55489923527	17.6865234375
2439.16689735713	-7.5927734375
2442.77715136619	9.3466796875
2446.38566243272	-9.0537109375
2449.99243172597	-9.345703125
2453.59746041414	5.55078125
2457.20074966439	6.828125
2460.80230064283	-10.111328125
2464.40211451455	0.3125
2468.00019244358	-2.279296875
2471.59653559293	17.869140625
2475.19114512457	-0.7255859375
2478.78402219943	-16.625
2482.37516797741	7.77734375
2485.96458361738	8.8037109375
2489.55227027719	-15.87890625
2493.13822911363	18.0908203125
2496.7224612825	-22.6962890625
2500.30496793853	-0.4638671875
2503.88575023547	15.5009765625
2507.464809326	0.9521484375
2511.04214636182	-8.30859375
2514.61776249357	0.517578125
2518.19165887088	6.259765625
2521.76383664237	-3.2802734375
2525.33429695564	6.3759765625
2528.90304095725	-4.013671875
2532.47006979276	3.978515625
2536.03538460672	-6.30078125
2539.59898654265	5.4677734375
2543.16087674307	-13.0732421875
2546.72105634947	8.6591796875
2550.27952650235	0.958984375
2553.83628834118	6.2568359375
2557.39134300444	-8.8388671875
2560.94469162957	-15.046875
2564.49633535304	19.7353515625
2568.0462753103	-14.6630859375
2571.59451263579	14.3447265625
2575.14104846294	4.71484375
2578.6858839242	-24.708984375
2582.229020151	26.478515625
2585.77045827378	-19.0537109375
2589.31019942197	20.5478515625
2592.84824472401	-13.7509765625
2596.38459530734	5.30078125
2599.91925229841	1.734375
2603.45221682266	-12.2373046875
2606.98349000456	1.6083984375
2610.51307296756	9.69140625
2614.04096683414	4.1025390625
2617.56717272579	-14.533203125
2621.09169176298	10.9296875
2624.61452506523	0.048828125
2628.13567375106	-7.7724609375
2631.655138938	-5.1396484375
2635.17292174258	5.4951171875
2638.68902328039	6.484375
2642.20344466598	-6.634765625
2645.71618701297	1.6103515625
2649.22725143397	-1.419921875
2652.73663904062	7.9423828125
2656.24435094357	-24.96484375
2659.75038825251	31.1279296875
2663.25475207615	4.93359375
2666.75744352221	-38.921875
2670.25846369744	37.5439453125
2673.75781370765	-32.84765625
2677.25549465763	16.7939453125
2680.75150765123	11.5732421875
2684.24585379131	-1.29296875
2687.73853417978	-16.54296875
2691.22954991757	11.431640625
2694.71890210465	1.802734375
2698.20659184002	-9.1005859375
2701.69262022172	6.224609375
2705.17698834682	-11.697265625
2708.65969731143	10.1806640625
2712.14074821071	-7.236328125
2715.62014213884	-6.0302734375
2719.09788018905	1.2607421875
2722.57396345361	20.5078125
2726.04839302385	11.8427734375
2729.52116999012	-36.0849609375
2732.99229544182	25.6923828125
2736.4617704674	-20.283203125
2739.92959615437	15.6484375
2743.39577358925	-0.05078125
2746.86030385767	-3.251953125
2750.32318804424	8.0830078125
2753.78442723268	-15.2919921875
2757.24402250572	6.8505859375
2760.70197494518	-1.607421875
2764.1582856319	-11.291015625
2767.6129556458	15.6875
2771.06598606584	-10.5439453125
2774.51737797005	16.4072265625
2777.96713243552	-16.3603515625
2781.41525053838	3.8466796875
2784.86173335384	-4.3515625
2788.30658195617	4.732421875
2791.74979741869	-3.1015625
2795.1913808138	5.32147216796875
2798.63133321295	-9.3505859375
2802.06965568666	11.938720703125
2805.50634930452	-18.8338623046875
2808.94141513519	28.3934936523438
2812.37485424639	-20.379150390625
2815.80666770493	6.92596435546875
2819.23685657665	3.27044677734375
2822.6654219265	7.6148681640625
2826.0923648185	12.9592895507813
2829.51768631572	25.3037719726563
2832.94138748033	27.648193359375
2836.36346937355	29.9926147460938
2839.7839330557	45.3370971679688
2843.20277958617	62.7718505859375
2846.62001002343	133.29150390625
2850.03562542502	173.811157226563
2853.44962684758	237.330871582031
2856.86201534681	290.850524902344
2860.27279197751	275.370178222656
2863.68195779356	258.889831542969
2867.08951384791	214.409484863281
2870.49546119262	215.929138183594
2873.89980087883	231.448791503906
2877.30253395675	227.968444824219
2880.70366147569	237.488159179688
2884.10318448406	243.0078125
2887.50110402936	235.528442382813
2890.89742115815	244.215209960938
2894.29213691614	234.901916503906
2897.68525234807	212.588684082031
2901.07676849782	254.275451660156
2904.46668640835	194.962219238281
2907.85500712172	217.64892578125
2911.24173167908	216.335693359375
2914.62686112069	193.0224609375
2918.0103964859	202.709228515625
2921.39233881316	188.39599609375
2924.77268914004	191.082702636719
2928.1514485032	177.769470214844
2931.52861793838	194.456237792969
2934.90419848047	204.143005371094
2938.27819116343	213.829711914063
2941.65059702035	182.516479492188
2945.0214170834	163.313171386719
2948.39065238389	172.110473632813
2951.75830395222	147.907775878906
2955.1243728179	110.705078125
2958.48886000957	88.5023803710938
2961.85176655495	78.2996826171875
2965.21309348089	88.0969848632813
2968.57284181338	78.8943481445313
2971.93101257748	60.691650390625
2975.28760679739	64.4889526367188
2978.64262549643	27.2862548828125
2981.99606969702	65.0835571289063
2985.34794042073	14.880859375
2988.69823868822	17.6614990234375
2992.04696551928	25.42431640625
2995.39412193282	2.1871337890625
2998.73970894689	11.949951171875
3002.08372757864	-6.2872314453125
3005.42617884436	-24.5244140625
3008.76706375945	24.2384033203125
3012.10638333846	-8.998779296875
3015.44413859504	13.6839599609375
3018.780330542	8.20819091796875
3022.11496019125	-5.26751708984375
3025.44802855385	-19.7432250976563
3028.77953663997	9.89947509765625
3032.10948545894	25.6764526367188
3035.4378760192	-32.41015625
3038.76470932834	12.5
3042.08998639308	2.2578125
3045.41370821926	-11.1376953125
3048.73587581189	3.5078125
3052.05649017508	4.3115234375
3055.37555231211	-11.2705078125
3058.69306322538	7.849609375
3062.00902391644	14.607421875
3065.32343538598	-14.8955078125
3068.63629863383	-3.046875
3071.94761465896	-14.60546875
3075.25738445949	30.5302734375
3078.5656090327	-9.798828125
3081.87228937498	-6.595703125
3085.1774264819	-4.56640625
3088.48102134815	5.115234375
3091.7830749676	16.9609375
3095.08358833324	0
3098.38256243724	0
3101.67999827088	0
3104.97589682465	0
3108.27025908814	0
3111.56308605013	0
3114.85437869852	0
3118.14413802041	0
3121.43236500202	0
3124.71906062875	0
3128.00422588514	0
3131.28786175491	0
3134.56996922093	0
3137.85054926523	0
3141.12960286901	0
3144.40713101263	0
3147.68313467559	0
3150.95761483661	0
3154.23057247352	0
3157.50200856335	0
3160.77192408229	0
3164.04032000569	0
3167.30719730808	0
3170.57255696316	0
3173.8363999438	0
3177.09872722202	0
3180.35953976906	0
3183.61883855529	0
3186.87662455028	0
3190.13289872276	0
3193.38766204066	0
3196.64091547106	0
3199.89265998022	0
3203.14289653362	0
3206.39162609586	0
3209.63884963076	0
3212.88456810132	0
3216.1287824697	0
3219.37149369728	0
3222.61270274458	0
3225.85241057134	0
3229.09061813648	0
3232.32732639809	0
3235.56253631347	0
3238.79624883909	0
3242.02846493062	0
3245.25918554292	0
3248.48841163005	0
3251.71614414523	0
3254.94238404091	0
3258.16713226871	0
3261.39038977947	0
3264.61215752319	0
3267.8324364491	0
3271.05122750561	0
3274.26853164032	0
3277.48434980006	0
3280.69868293083	0
3283.91153197784	0
3287.12289788551	0
3290.33278159744	0
3293.54118405647	0
3296.7481062046	0
3299.95354898308	0
3303.15751333233	0
3306.36000019198	0
3309.5610105009	0
3312.76054519714	0
3315.95860521796	0
3319.15519149983	0
3322.35030497844	0
3325.5439465887	0
3328.73611726471	0
3331.92681793978	0
3335.11604954647	0
3338.30381301652	0
3341.49010928091	0
3344.67493926981	0
3347.85830391262	0
3351.04020413798	0
3354.22064087372	0
3357.3996150469	0
3360.5771275838	0
3363.75317940992	0
3366.92777144999	0
3370.10090462795	0
3373.27257986699	0
3376.44279808948	0
3379.61156021707	0
3382.77886717058	0
3385.94471987011	0
3389.10911923496	0
3392.27206618366	0
3395.43356163397	0
3398.59360650288	0
3401.75220170663	0
3404.90934816067	0
3408.06504677969	0
3411.21929847761	0
3414.37210416759	0
3417.52346476203	0
3420.67338117256	0
3423.82185431003	0
3426.96888508457	0
3430.11447440551	0
3433.25862318143	0
3436.40133232017	0
3439.54260272877	0
3442.68243531356	0
3445.82083098007	0
3448.95779063311	0
3452.0933151767	0
3455.22740551412	0
3458.36006254791	0
3461.49128717984	0
3464.62108031093	0
3467.74944284144	0
3470.8763756709	0
3474.00187969807	0
3477.12595582097	0
3480.24860493687	0
3483.3698279423	0
3486.48962573301	0
3489.60799920405	0
3492.7249492497	0
3495.84047676349	0
3498.95458263822	0
3502.06726776593	0
3505.17853303794	0
3508.28837934481	0
3511.39680757636	0
3514.50381862168	0
3517.60941336912	0
3520.71359270627	0
3523.81635752002	0
3526.91770869649	0
3530.01764712108	0
3533.11617367844	0
3536.21328925251	0
3539.30899472646	0
3542.40329098277	0
3545.49617890316	0
3548.58765936862	0
3551.6777332594	0
3554.76640145506	0
3557.85366483438	0
3560.93952427544	0
3564.02398065559	0
3567.10703485145	0
3570.18868773891	0
3573.26894019313	0
3576.34779308856	0
3579.42524729892	0
3582.5013036972	0
3585.57596315568	0
3588.6492265459	0
3591.72109473869	0
3594.79156860416	0
3597.8606490117	0
3600.92833682998	0
3603.99463292695	0
3607.05953816984	0
3610.12305342518	0
3613.18517955876	0
3616.24591743568	0
3619.30526792029	0
3622.36323187627	0
3625.41981016655	0
3628.47500365337	0
3631.52881319825	0
3634.58123966201	0
3637.63228390473	0
3640.68194678582	0
3643.73022916395	0
3646.77713189711	0
3649.82265584256	0
3652.86680185686	0
3655.90957079587	0
3658.95096351473	0
3661.9909808679	0
3665.02962370912	0
3668.06689289143	0
3671.10278926717	0
3674.13731368797	0
3677.17046700477	0
3680.20225006781	0
3683.23266372664	0
3686.26170883008	0
3689.28938622628	0
3692.31569676268	0
3695.34064128604	0
3698.3642206424	0
3701.38643567713	0
3704.40728723488	0
3707.42677615964	0
3710.44490329468	0
3713.46166948258	0
3716.47707556524	0
3719.49112238387	0
3722.50381077897	0
3725.51514159038	0
3728.52511565724	0
3731.53373381799	0
3734.54099691039	0
3737.54690577153	0
3740.55146123779	0
3743.55466414488	0
3746.55651532782	0
3749.55701562096	0
3752.55616585793	0
3755.55396687173	0
3758.55041949465	0
3761.54552455828	0
3764.53928289357	0
3767.53169533077	0
3770.52276269945	0
