# Supplementary material for: ATP-Mediated Compositional Change in Peripheral Myelin Membranes: A Comparative Raman Spectroscopy and Time-Of-Flight Secondary Ion Mass Spectrometry Study
Source: PLoS One. 2015 Nov 6;10(11):e0142084. doi: 10.1371/journal.pone.0142084 (PMC4636249; doi:10.1371/journal.pone.0142084)
Supplement: S1 Dataset — (ZIP) [file pone.0142084.s001.zip › S1_dataset/Raman_spectra/12_90_90.txt]

-178.9940361005	0
-174.033225536559	0
-169.075137799502	0
-164.119770772183	0
-159.167122339652	0
-154.217190389145	0
-149.26997281008	0
-144.325467494082	0
-139.38367233493	0
-134.444585228596	0
-129.508204073225	0
-124.574526769137	0
-119.643551218823	0
-114.715275326934	0
-109.789697000297	0
-104.866814147889	0
-99.9466246808543	0
-95.0291265124944	0
-90.114317558252	0
-85.2021957357436	0
-80.2927589647076	0
-75.3860051670387	0
-70.4819322667847	0
-65.5805381901157	0
-60.6818208653497	0
-55.7857782229291	0
-50.8924081954391	0
-46.0017087175838	0
-41.1136777262045	0
-36.2283131602561	0
-31.3456129608128	0
-26.4655750710695	0
-21.5881974363389	0
-16.7134780040407	0
-11.8414147237152	0
-6.97200554699234	0
-2.10524842762101	0
2.75885867856151	0
7.62031781360827	0
12.4791310174774	0
17.3353003280427	0
22.1888277810764	0
27.0397154102718	0
31.8879652472339	0
36.7335793214821	0
41.5765596604568	0
46.4169082895224	0
51.2546272319731	0
56.0897185090207	0
60.9221841398242	0
65.7520261414571	0
70.5792465289418	0
75.4038473152361	0
80.2258305112362	0
85.045198125787	0
89.8619521656727	0
94.6760946356395	0
99.4876275383746	0
104.296552874516	0
109.10287264268	0
113.906588839415	0
118.707703459252	0
123.506218494676	0
128.30213593615	0
133.095457772096	0
137.886185988912	0
142.674322570981	0
147.459869500641	0
152.242828758238	0
157.023202322084	0
161.800992168479	0
166.576200271718	0
171.348828604071	0
176.118879135827	0
180.886353835245	0
185.651254668599	0
190.413583600155	0
195.173342592186	0
199.93053360497	0
204.685158596798	0
209.437219523967	0
214.186718340788	0
218.933656999589	0
223.678037450723	0
228.419861642551	0
233.159131521468	0
237.895849031897	0
242.630016116271	0
247.361634715084	0
252.090706766841	0
256.817234208093	0
261.541218973424	0
266.262662995465	0
270.981568204883	0
275.697936530397	0
280.411769898781	0
285.123070234849	0
289.831839461471	0
294.538079499574	0
299.241792268144	0
303.942979684232	0
308.641643662944	0
313.33778611746	0
318.031408959018	0
322.722514096945	0
327.411103438622	0
332.09717888951	0
336.780742353159	0
341.461795731189	0
346.140340923302	0
350.816379827291	0
355.489914339041	0
360.160946352512	0
364.829477759773	0
369.495510450977	0
374.159046314375	0
378.820087236329	0
383.478635101283	0
388.134691791809	0
392.788259188568	0
397.43933917034	0
402.08793361401	0
406.734044394583	0
411.377673385178	0
416.018822457033	0
420.657493479502	0
425.293688320078	0
429.927408844357	0
434.558656916086	0
439.187434397127	0
443.813743147482	0
448.437585025286	0
453.058961886811	0
457.677875586478	0
462.294327976831	0
466.908320908578	0
471.519856230564	0
476.128935789788	0
480.73556143139	0
485.339734998681	0
489.941458333116	0
494.540733274312	0
499.137561660047	0
503.731945326265	0
508.323886107065	0
512.91338583473	0
517.500446339696	0
522.085069450583	0
526.667256994186	0
531.247010795468	0
535.824332677577	0
540.399224461841	0
544.97168796778	0
549.541725013083	0
554.109337413638	0
558.674526983528	0
563.237295535019	0
567.797644878573	0
572.355576822864	0
576.911093174738	0
581.464195739273	0
586.014886319722	0
590.563166717575	0
595.109038732503	0
599.652504162402	0
604.193564803382	0
608.73222244976	0
613.268478894073	0
617.802335927087	0
622.333795337774	0
626.86285891334	0
631.389528439219	0
635.913805699064	0
640.435692474771	0
644.95519054646	0
649.472301692485	0
653.987027689444	0
658.499370312169	0
663.009331333737	0
667.51691252547	0
672.022115656927	0
676.524942495927	0
681.025394808529	0
685.523474359052	0
690.019182910066	0
694.512522222403	0
699.003494055146	0
703.49210016564	0
707.978342309501	0
712.4622222406	0
716.943741711089	0
721.422902471377	0
725.899706270147	0
730.374154854362	0
734.846249969256	0
739.315993358349	0
743.783386763427	0
748.248431924569	0
752.711130580137	0
757.171484466779	0
761.629495319434	0
766.085164871334	0
770.538494853989	0
774.989486997221	0
779.438143029149	0
783.884464676174	0
788.328453663017	0
792.770111712697	0
797.209440546538	0
801.646441884169	0
806.08111744353	0
810.513468940876	0
814.943498090771	-0.4873046875
819.371206606105	-0.2822265625
823.796596198072	6.296875
828.2196685762	-14.916015625
832.640425448326	28.2392578125
837.05886852062	-33.4873046875
841.474999497579	21.2724609375
845.888820082023	4.6767578125
850.300331975104	-1.029296875
854.709536876313	-6.564453125
859.116436483463	-5.951171875
863.521032492721	3.548828125
867.923326598572	-2.7099609375
872.32332049386	6.50390625
876.721015869761	1.9755859375
881.116414415797	-18.4208984375
885.509517819844	11.11328125
889.900327768115	5.85546875
894.288845945188	-5.87890625
898.675074033979	8.2626953125
903.059013715769	0.22265625
907.440666670193	0.89312744140625
911.820034575246	3.6796875
916.197119107279	-4.0438232421875
920.571921941015	-32.4521484375
924.944444749532	19.4541015625
929.314689204282	5.390380859375
933.682656975088	15.32666015625
938.048349730129	12.262939453125
942.411769135974	7.1907958984375
946.772916857561	3.58905029296875
951.131794558198	16.9872436523438
955.488403899583	11.385498046875
959.842746541793	42.78369140625
964.194824143277	-4.81805419921875
968.544638360882	27.5801391601563
972.89219084983	11.9762573242188
977.237483263745	42.3433837890625
981.580517254633	13.7105712890625
985.921294472888	-13.9223022460938
990.259816567313	37.44482421875
994.596085185094	0.81195068359375
998.930101971824	9.1790771484375
1003.26186857149	40.5462646484375
1007.59138662648	43.9133911132813
1011.91865777761	61.3558349609375
1016.24368366406	68.8038330078125
1020.56646592346	38.2518310546875
1024.88700619182	42.6998291015625
1029.20530610358	8.1478271484375
1033.52136729159	26.5957641601563
1037.8351913871	3.04376220703125
1042.14678001981	-15.607177734375
1046.45613481781	4.74029541015625
1050.76325740763	3.0877685546875
1055.06814941421	1.43524169921875
1059.37081246092	-0.50164794921875
1063.67124816957	-18.6394653320313
1067.96945816039	13.240966796875
1072.26544405203	1.21368408203125
1076.55920746159	6.96484375
1080.8507500046	-6.1318359375
1085.14007329502	-2.357421875
1089.42717894526	-14.7027587890625
1093.71206856617	22.54638671875
1097.99474376703	-7.451904296875
1102.27520615557	3.9705810546875
1106.55345733798	1.50537109375
1110.82949891888	-27.4972534179688
1115.10333250134	12.5001220703125
1119.37495968691	5.49749755859375
1123.64438207555	6.49493408203125
1127.91160126572	-19.481689453125
1132.17661885431	29.5948486328125
1136.43943643666	3.67144775390625
1140.70005560662	14.7479858398438
1144.95847795644	29.8245239257813
1149.21470507689	28.901123046875
1153.46873855716	54.9776611328125
1157.72057998495	123.054260253906
1161.97023094641	159.134216308594
1166.21769302616	143.216918945313
1170.4629678073	146.299560546875
1174.70605687141	76.3822631835938
1178.94696179853	56.4649047851563
1183.18568416722	28.547607421875
1187.42222555447	36.6303100585938
1191.65658753578	9.71295166015625
1195.88877168515	5.795654296875
1200.11877957505	29.9227294921875
1204.34661277642	9.111572265625
1208.57227285872	11.3004760742188
1212.79576138991	14.4893798828125
1217.01707993641	7.67828369140625
1221.23623006315	15.8671875
1225.45321333358	-11.9439697265625
1229.66803130962	41.2449340820313
1233.88068555171	-0.4444580078125
1238.09117761878	-7.97607421875
1242.29950906827	7.4923095703125
1246.50568145615	5.96063232421875
1250.70969633685	-7.57098388671875
1254.91155526336	19.8973999023438
1259.11125978715	-2.5401611328125
1263.30881145822	-7.9154052734375
1267.50421182508	-5.29058837890625
1271.69746243476	15.3341674804688
1275.88856483281	39.958984375
1280.07752056329	3.4429931640625
1284.26433116881	4.82232666015625
1288.44899819048	17.20166015625
1292.63152316794	6.5809326171875
1296.81190763937	32.9602661132813
1300.99015314147	23.339599609375
1305.16626120947	1.56536865234375
1309.34023337715	33.7369995117188
1313.5120711768	49.9086303710938
1317.68177613928	93.0802612304688
1321.84934979395	2.251953125
1326.01479366875	17.423583984375
1330.17810929013	-4.39410400390625
1334.3392981831	4.8140869140625
1338.49836187122	7.02227783203125
1342.65530187657	33.23046875
1346.81011971983	22.4386596679688
1350.96281692018	5.6468505859375
1355.11339499538	14.13525390625
1359.26185546175	-5.29791259765625
1363.40819983413	2.26898193359375
1367.55242962597	5.93157958984375
1371.69454634923	3.9698486328125
1375.83455151447	2.81378173828125
1379.97244663079	-25.0147705078125
1384.10823320587	19.115234375
1388.24191274593	-11.1865234375
1392.3734867558	19.958984375
1396.50295673884	-10.642578125
1400.63032419701	-10.1724853515625
1404.75559063083	14.474853515625
1408.87875753938	5.289794921875
1412.99982642036	-9.7396240234375
1417.11879877001	-22.76904296875
1421.23567608315	5.0911865234375
1425.35045985322	13.8338623046875
1429.4631515722	-5.42352294921875
1433.57375273068	31.3191528320313
1437.68226481782	20.0618286132813
1441.78868932139	32.8045043945313
1445.89302772774	48.5153198242188
1449.9952815218	9.91827392578125
1454.0954521871	80.3211669921875
1458.19354120579	14.72412109375
1462.28955005859	61.1270751953125
1466.38348022481	27.530029296875
1470.47533318239	40.9329223632813
1474.56511040785	37.3358764648438
1478.65281337632	39.7388305664063
1482.73844356155	21.1417846679688
1486.82200243586	28.544677734375
1490.90349147021	23.7919921875
1494.98291213417	-6.04083251953125
1499.06026589591	31.1263427734375
1503.13555422221	63.2935180664063
1507.20877857848	52.460693359375
1511.27994042873	72.6278686523438
1515.3490412356	81.7949829101563
1519.41608246035	142.962158203125
1523.48106556286	143.129333496094
1527.54399200162	152.296508789063
1531.60486323377	143.463684082031
1535.66368071506	81.630859375
1539.72044589986	80.7760009765625
1543.7751602412	64.87841796875
1547.8278251907	26.9807739257813
1551.87844219866	8.08319091796875
1555.92701271397	8.18560791015625
1559.97353818419	5.2879638671875
1564.01802005549	-20.609619140625
1568.06045977271	12.4927978515625
1572.1008587793	25.5951538085938
1576.13921851737	18.6975708007813
1580.17554042768	1.79998779296875
1584.20982594961	-9.85986328125
1588.24207652123	8.5048828125
1592.27229357921	2.86962890625
1596.3004785589	-0.76556396484375
1600.3266328943	23.5991821289063
1604.35075801806	7.96392822265625
1608.37285536149	7.81475830078125
1612.39292635454	2.12213134765625
1616.41097242584	18.4295043945313
1620.42699500266	-4.7474365234375
1624.44099551096	-3.47308349609375
1628.45297537533	-16.830078125
1632.46293601905	12.2998046875
1636.47087886406	2.826171875
1640.47680533095	-7.7431640625
1644.480716839	8.9208984375
1648.48261480617	4.2919921875
1652.48250064906	-15.7236328125
1656.48037578297	5.1748046875
1660.47624162187	3.7900390625
1664.47009957839	-0.123046875
1668.46195106388	11.2861328125
1672.45179748832	-5.1171875
1676.43964026041	-11.3916015625
1680.42548078752	1.8134765625
1684.40932047569	9.9140625
1688.39116072969	2.330078125
1692.37100295292	-12.3017578125
1696.34884854752	15.6640625
1700.32469891428	-25.2744140625
1704.29855545272	24.720703125
1708.27041956104	-5.5361328125
1712.24029263612	-5.7021484375
1716.20817607355	-2.2724609375
1720.17407126762	-4.5634765625
1724.13797961133	8.904296875
1728.09990249636	1.916015625
1732.05984131311	1.763671875
1736.01779745068	1.908203125
1739.97377229687	-21.4658203125
1743.9277672382	17.458984375
1747.87978365989	-5.025390625
1751.82982294587	2.8076171875
1755.77788647878	-3.810546875
1759.72397564	-8.65625
1763.6680918096	9.126953125
1767.61023636636	6.3349609375
1771.55041068779	0.3662109375
1775.48861615014	-5.65625
1779.42485412835	-10.8251953125
1783.35912599609	2.107421875
1787.29143312576	16.5185546875
1791.22177688849	-8.5419921875
1795.15015865414	8.0615234375
1799.07657979127	4.75
1803.00104166721	-18.73046875
1806.923545648	0.3505859375
1810.84409309841	7.9248046875
1814.76268538195	-4.9580078125
1818.67932386087	16.5390625
1822.59400989615	-21.30859375
1826.50674484752	7.05078125
1830.41753007345	15.9267578125
1834.32636693114	-13.4521484375
1838.23325677653	-17.9423828125
1842.13820096433	13.564453125
1846.04120084797	6.90625
1849.94225777965	8.95703125
1853.84137311029	-14.98828125
1857.7385481896	-5.88671875
1861.63378436601	0.75
1865.52708298671	9.18359375
1869.41844539766	-1.279296875
1873.30787294356	14.56640625
1877.19536696788	-25.521484375
1881.08092881284	20.689453125
1884.96455981942	0.017578125
1888.84626132737	-14.4501953125
1892.7260346752	-0.958984375
1896.6038812002	2.6572265625
1900.47980223839	2.970703125
1904.35379912459	-3.583984375
1908.22587319237	13.4443359375
1912.0960257741	-12.494140625
1915.96425820088	9.2666015625
1919.83057180263	-15.548828125
1923.694967908	1.986328125
1927.55744784445	12.0322265625
1931.4180129382	-12.19140625
1935.27666451426	9.69921875
1939.13340389641	4.1806640625
1942.98823240721	-17.7685546875
1946.84115136803	12.2783203125
1950.692162099	-7.1171875
1954.54126591903	9.966796875
1958.38846414584	-6.4814453125
1962.23375809594	0.7294921875
1966.0771490846	-8.5869140625
1969.91863842591	18.630859375
1973.75822743275	-10.4921875
1977.59591741678	13.8681640625
1981.43170968848	-19.427734375
1985.26560555709	15.7880859375
1989.09760633069	-9.6884765625
1992.92771331615	0.0732421875
1996.75592781911	0.1455078125
2000.58225114405	0.1435546875
2004.40668459424	4.001953125
2008.22922947176	2.0390625
2012.04988707749	1.3125
2015.86865871112	-18.7607421875
2019.68554567116	18.0791015625
2023.50054925491	-22.265625
2027.31367075851	24.982421875
2031.1249114769	-6.2373046875
2034.93427270382	-2.73046875
2038.74175573186	-5.9716796875
2042.54736185239	6.587890625
2046.35109235564	-5.138671875
2050.15294853063	4.3720703125
2053.95293166521	12.1962890625
2057.75104304606	-4.1279296875
2061.54728395867	-10.3974609375
2065.34165568738	6.166015625
2069.13415951534	-5.06640625
2072.92479672452	13.3515625
2076.71356859575	-22.6171875
2080.50047640866	5.677734375
2084.28552144174	-11.96875
2088.06870497229	25.4091796875
2091.85002827646	-2.013671875
2095.62949262923	-5.2392578125
2099.40709930443	3.7392578125
2103.18284957471	-27.486328125
2106.95674471158	30.98828125
2110.72878598537	6.7470703125
2114.49897466528	-16.3505859375
2118.26731201934	-2.283203125
2122.03379931443	13.0732421875
2125.79843781626	-4.1484375
2129.56122878942	-18.2958984375
2133.32217349733	21.330078125
2137.08127320226	-15.84765625
2140.83852916534	8.4189453125
2144.59394264655	-7.166015625
2148.34751490473	-3.333984375
2152.09924719757	13.2509765625
2155.84914078163	-0.37890625
2159.5971969123	0.1484375
2163.34341684387	-12.470703125
2167.08780182947	12.80078125
2170.83035312109	4.2216796875
2174.57107196959	-5.7607421875
2178.30995962469	6.45703125
2182.04701733499	-13.1953125
2185.78224634795	-9.287109375
2189.5156479099	19.9716796875
2193.24722326604	-1.171875
2196.97697366044	-2.5146484375
2200.70490033604	-0.716796875
2204.43100453467	-7.248046875
2208.15528749703	7.5615234375
2211.87775046268	-12.78125
2215.59839467008	9.9638671875
2219.31722135656	4.548828125
2223.03423175833	6.1220703125
2226.74942711049	-2.8056640625
2230.46280864701	3.826171875
2234.17437760077	-15.349609375
2237.8841352035	5.0498046875
2241.59208268584	-18.6953125
2245.29822127732	20.80859375
2249.00255220635	-1.8603515625
2252.70507670024	13.5224609375
2256.40579598519	-34.6533203125
2260.10471128628	30.1513671875
2263.80182382751	-0.037109375
2267.49713483175	-7.439453125
2271.19064552079	-10.1015625
2274.8823571153	7.6796875
2278.57227083486	-11.1591796875
2282.26038789795	12.2734375
2285.94670952195	6.912109375
2289.63123692314	-20.59375
2293.31397131672	18.423828125
2296.99491391679	-0.70703125
2300.67406593633	-5.0654296875
2304.35142858727	3.2041015625
2308.02700308043	-11.1591796875
2311.70079062553	6.6845703125
2315.37279243123	-9.9189453125
2319.04300970507	18.9560546875
2322.71144365353	4.818359375
2326.378095482	-26.6796875
2330.04296639478	18.5595703125
2333.7060575951	4.3271484375
2337.3673702851	-4.9208984375
2341.02690566583	-2.458984375
2344.68466493729	-9.525390625
2348.34064929839	13.31640625
2351.99485994695	-5.78515625
2355.64729807974	0.595703125
2359.29796489244	0.177734375
2362.94686157966	3.3408203125
2366.59398933494	-10.859375
2370.23934935076	-0.8916015625
2373.88294281852	0.5341796875
2377.52477092855	14.9384765625
2381.16483487014	1.4404296875
2384.80313583148	-3.90625
2388.4396749997	-15.328125
2392.07445356091	1.1767578125
2395.70747270011	5.96484375
2399.33873360126	14.208984375
2402.96823744726	-6.1162109375
2406.59598541994	2.49609375
2410.22197870011	-1.1044921875
2413.84621846749	-11.3359375
2417.46870590075	10.3154296875
2421.08944217751	-15.8544921875
2424.70842847435	8.1845703125
2428.32566596678	8.8291015625
2431.94115582928	-12.8857421875
2435.55489923527	21.2451171875
2439.16689735713	-14.517578125
2442.77715136619	5.3505859375
2446.38566243272	-11.341796875
2449.99243172597	3.72265625
2453.59746041414	6.984375
2457.20074966439	0.986328125
2460.80230064283	-10.6357421875
2464.40211451455	-2.376953125
2468.00019244358	-4.482421875
2471.59653559293	22.4091796875
2475.19114512457	-5.8017578125
2478.78402219943	-15.5087890625
2482.37516797741	10.16015625
2485.96458361738	7.9052734375
2489.55227027719	-13.29296875
2493.13822911363	17.0927734375
2496.7224612825	-15.5302734375
2500.30496793853	-10.025390625
2503.88575023547	16.7763671875
2507.464809326	4.6630859375
2511.04214636182	-9.515625
2514.61776249357	-5.3818359375
2518.19165887088	3.880859375
2521.76383664237	8.18359375
2525.33429695564	4.02734375
2528.90304095725	-0.42578125
2532.47006979276	-12.2705078125
2536.03538460672	4.4189453125
2539.59898654265	5.0400390625
2543.16087674307	-9.6943359375
2546.72105634947	3.8427734375
2550.27952650235	9.3173828125
2553.83628834118	-4.556640625
2557.39134300444	-4.6953125
2560.94469162957	-17.978515625
2564.49633535304	18.921875
2568.0462753103	-14.51171875
2571.59451263579	17.4169921875
2575.14104846294	12.57421875
2578.6858839242	-25.544921875
2582.229020151	15.9560546875
2585.77045827378	-12.478515625
2589.31019942197	14.0361328125
2592.84824472401	-9.689453125
2596.38459530734	7.2841796875
2599.91925229841	-0.0390625
2603.45221682266	-12.9345703125
2606.98349000456	-3.2470703125
2610.51307296756	21.0302734375
2614.04096683414	1.1201171875
2617.56717272579	-21.3876953125
2621.09169176298	6.7001953125
2624.61452506523	6.5439453125
2628.13567375106	-4.927734375
2631.655138938	-5.626953125
2635.17292174258	6.3837890625
2638.68902328039	1.5810546875
2642.20344466598	-3.619140625
2645.71618701297	2.8212890625
2649.22725143397	1.60546875
2652.73663904062	4.0009765625
2656.24435094357	-28.173828125
2659.75038825251	37.5185546875
2663.25475207615	3.3564453125
2666.75744352221	-36.91015625
2670.25846369744	33.31640625
2673.75781370765	-29.56640625
2677.25549465763	15.9306640625
2680.75150765123	3.5361328125
2684.24585379131	2.603515625
2687.73853417978	-12.814453125
2691.22954991757	7.609375
2694.71890210465	8.169921875
2698.20659184002	-15.9072265625
2701.69262022172	14.94140625
2705.17698834682	-13.828125
2708.65969731143	7.3408203125
2712.14074821071	-7.10546875
2715.62014213884	-5.126953125
2719.09788018905	3.0986328125
2722.57396345361	20.2802734375
2726.04839302385	4.9228515625
2729.52116999012	-32.646484375
2732.99229544182	24.693359375
2736.4617704674	-20.48828125
2739.92959615437	8.2841796875
2743.39577358925	4.638671875
2746.86030385767	0.1162109375
2750.32318804424	-0.1171875
2753.78442723268	-14.9931640625
2757.24402250572	19.8740234375
2760.70197494518	-3.47265625
2764.1582856319	-8.822265625
2767.6129556458	15.21484375
2771.06598606584	-14.98046875
2774.51737797005	7.2021484375
2777.96713243552	-5.453125
2781.41525053838	3.001953125
2784.86173335384	-7.28515625
2788.30658195617	7.1533203125
2791.74979741869	-2.095703125
2795.1913808138	4.1298828125
2798.63133321295	-9.4642333984375
2802.06965568666	14.1131591796875
2805.50634930452	-17.1871337890625
2808.94141513519	21.768798828125
2812.37485424639	-6.2752685546875
2815.80666770493	9.6806640625
2819.23685657665	-1.2841796875
2822.6654219265	3.84967041015625
2826.0923648185	-8.0164794921875
2829.51768631572	19.1173706054688
2832.94138748033	18.251220703125
2836.36346937355	-0.61492919921875
2839.7839330557	-6.48114013671875
2843.20277958617	-5.3472900390625
2846.62001002343	14.7865600585938
2850.03562542502	-8.0574951171875
2853.44962684758	2.10296630859375
2856.86201534681	18.263427734375
2860.27279197751	4.4239501953125
2863.68195779356	25.5844116210938
2867.08951384791	10.7449340820313
2870.49546119262	6.9053955078125
2873.89980087883	25.06591796875
2877.30253395675	25.2263793945313
2880.70366147569	31.3868408203125
2884.10318448406	41.54736328125
2887.50110402936	38.7078247070313
2890.89742115815	34.8683471679688
2894.29213691614	41.02880859375
2897.68525234807	17.1729125976563
2901.07676849782	65.3004760742188
2904.46668640835	9.42803955078125
2907.85500712172	35.5556030273438
2911.24173167908	27.68310546875
2914.62686112069	24.8106689453125
2918.0103964859	43.938232421875
2921.39233881316	27.0657958984375
2924.77268914004	34.193359375
2928.1514485032	14.3209228515625
2931.52861793838	22.448486328125
2934.90419848047	18.5760498046875
2938.27819116343	24.70361328125
2941.65059702035	20.8311157226563
2945.0214170834	5.95867919921875
2948.39065238389	42.0862426757813
2951.75830395222	20.2138061523438
2955.1243728179	23.3226928710938
2958.48886000957	12.4130859375
2961.85176655495	20.50341796875
2965.21309348089	33.5938110351563
2968.57284181338	20.6841430664063
2971.93101257748	18.7745361328125
2975.28760679739	31.8648681640625
2978.64262549643	13.9552612304688
2981.99606969702	42.0455932617188
2985.34794042073	21.135986328125
2988.69823868822	20.226318359375
2992.04696551928	39.3167114257813
2995.39412193282	-0.59295654296875
2998.73970894689	21.4974365234375
3002.08372757864	3.58758544921875
3005.42617884436	-5.3232421875
3008.76706375945	23.7659912109375
3012.10638333846	4.85516357421875
3015.44413859504	18.9443359375
3018.780330542	5.03350830078125
3022.11496019125	-7.87725830078125
3025.44802855385	-6.7880859375
3028.77953663997	8.30108642578125
3032.10948545894	18.3860473632813
3035.4378760192	-19.5324096679688
3038.76470932834	19.5491333007813
3042.08998639308	-0.36932373046875
3045.41370821926	-11.6629638671875
3048.73587581189	1.78594970703125
3052.05649017508	4.8291015625
3055.37555231211	-11.052734375
3058.69306322538	5.5400390625
3062.00902391644	15.978515625
3065.32343538598	-9.923828125
3068.63629863383	-2.20703125
3071.94761465896	-15.0869140625
3075.25738445949	25.9990234375
3078.5656090327	-3.7802734375
3081.87228937498	0.1748046875
3085.1774264819	0
3088.48102134815	0
3091.7830749676	0
3095.08358833324	0
3098.38256243724	0
3101.67999827088	0
3104.97589682465	0
3108.27025908814	0
3111.56308605013	0
3114.85437869852	0
3118.14413802041	0
3121.43236500202	0
3124.71906062875	0
3128.00422588514	0
3131.28786175491	0
3134.56996922093	0
3137.85054926523	0
3141.12960286901	0
3144.40713101263	0
3147.68313467559	0
3150.95761483661	0
3154.23057247352	0
3157.50200856335	0
3160.77192408229	0
3164.04032000569	0
3167.30719730808	0
3170.57255696316	0
3173.8363999438	0
3177.09872722202	0
3180.35953976906	0
3183.61883855529	0
3186.87662455028	0
3190.13289872276	0
3193.38766204066	0
3196.64091547106	0
3199.89265998022	0
3203.14289653362	0
3206.39162609586	0
3209.63884963076	0
3212.88456810132	0
3216.1287824697	0
3219.37149369728	0
3222.61270274458	0
3225.85241057134	0
3229.09061813648	0
3232.32732639809	0
3235.56253631347	0
3238.79624883909	0
3242.02846493062	0
3245.25918554292	0
3248.48841163005	0
3251.71614414523	0
3254.94238404091	0
3258.16713226871	0
3261.39038977947	0
3264.61215752319	0
3267.8324364491	0
3271.05122750561	0
3274.26853164032	0
3277.48434980006	0
3280.69868293083	0
3283.91153197784	0
3287.12289788551	0
3290.33278159744	0
3293.54118405647	0
3296.7481062046	0
3299.95354898308	0
3303.15751333233	0
3306.36000019198	0
3309.5610105009	0
3312.76054519714	0
3315.95860521796	0
3319.15519149983	0
3322.35030497844	0
3325.5439465887	0
3328.73611726471	0
3331.92681793978	0
3335.11604954647	0
3338.30381301652	0
3341.49010928091	0
3344.67493926981	0
3347.85830391262	0
3351.04020413798	0
3354.22064087372	0
3357.3996150469	0
3360.5771275838	0
3363.75317940992	0
3366.92777144999	0
3370.10090462795	0
3373.27257986699	0
3376.44279808948	0
3379.61156021707	0
3382.77886717058	0
3385.94471987011	0
3389.10911923496	0
3392.27206618366	0
3395.43356163397	0
3398.59360650288	0
3401.75220170663	0
3404.90934816067	0
3408.06504677969	0
3411.21929847761	0
3414.37210416759	0
3417.52346476203	0
3420.67338117256	0
3423.82185431003	0
3426.96888508457	0
3430.11447440551	0
3433.25862318143	0
3436.40133232017	0
3439.54260272877	0
3442.68243531356	0
3445.82083098007	0
3448.95779063311	0
3452.0933151767	0
3455.22740551412	0
3458.36006254791	0
3461.49128717984	0
3464.62108031093	0
3467.74944284144	0
3470.8763756709	0
3474.00187969807	0
3477.12595582097	0
3480.24860493687	0
3483.3698279423	0
3486.48962573301	0
3489.60799920405	0
3492.7249492497	0
3495.84047676349	0
3498.95458263822	0
3502.06726776593	0
3505.17853303794	0
3508.28837934481	0
3511.39680757636	0
3514.50381862168	0
3517.60941336912	0
3520.71359270627	0
3523.81635752002	0
3526.91770869649	0
3530.01764712108	0
3533.11617367844	0
3536.21328925251	0
3539.30899472646	0
3542.40329098277	0
3545.49617890316	0
3548.58765936862	0
3551.6777332594	0
3554.76640145506	0
3557.85366483438	0
3560.93952427544	0
3564.02398065559	0
3567.10703485145	0
3570.18868773891	0
3573.26894019313	0
3576.34779308856	0
3579.42524729892	0
3582.5013036972	0
3585.57596315568	0
3588.6492265459	0
3591.72109473869	0
3594.79156860416	0
3597.8606490117	0
3600.92833682998	0
3603.99463292695	0
3607.05953816984	0
3610.12305342518	0
3613.18517955876	0
3616.24591743568	0
3619.30526792029	0
3622.36323187627	0
3625.41981016655	0
3628.47500365337	0
3631.52881319825	0
3634.58123966201	0
3637.63228390473	0
3640.68194678582	0
3643.73022916395	0
3646.77713189711	0
3649.82265584256	0
3652.86680185686	0
3655.90957079587	0
3658.95096351473	0
3661.9909808679	0
3665.02962370912	0
3668.06689289143	0
3671.10278926717	0
3674.13731368797	0
3677.17046700477	0
3680.20225006781	0
3683.23266372664	0
3686.26170883008	0
3689.28938622628	0
3692.31569676268	0
3695.34064128604	0
3698.3642206424	0
3701.38643567713	0
3704.40728723488	0
3707.42677615964	0
3710.44490329468	0
3713.46166948258	0
3716.47707556524	0
3719.49112238387	0
3722.50381077897	0
3725.51514159038	0
3728.52511565724	0
3731.53373381799	0
3734.54099691039	0
3737.54690577153	0
3740.55146123779	0
3743.55466414488	0
3746.55651532782	0
3749.55701562096	0
3752.55616585793	0
3755.55396687173	0
3758.55041949465	0
3761.54552455828	0
3764.53928289357	0
3767.53169533077	0
3770.52276269945	0
