# Supplementary material for: ATP-Mediated Compositional Change in Peripheral Myelin Membranes: A Comparative Raman Spectroscopy and Time-Of-Flight Secondary Ion Mass Spectrometry Study
Source: PLoS One. 2015 Nov 6;10(11):e0142084. doi: 10.1371/journal.pone.0142084 (PMC4636249; doi:10.1371/journal.pone.0142084)
Supplement: S1 Dataset — (ZIP) [file pone.0142084.s001.zip › S1_dataset/Raman_spectra/13_0_0.txt]

-178.9940361005	0
-174.033225536559	0
-169.075137799502	0
-164.119770772183	0
-159.167122339652	0
-154.217190389145	0
-149.26997281008	0
-144.325467494082	0
-139.38367233493	0
-134.444585228596	0
-129.508204073225	0
-124.574526769137	0
-119.643551218823	0
-114.715275326934	0
-109.789697000297	0
-104.866814147889	0
-99.9466246808543	0
-95.0291265124944	0
-90.114317558252	0
-85.2021957357436	0
-80.2927589647076	0
-75.3860051670387	0
-70.4819322667847	0
-65.5805381901157	0
-60.6818208653497	0
-55.7857782229291	0
-50.8924081954391	0
-46.0017087175838	0
-41.1136777262045	0
-36.2283131602561	0
-31.3456129608128	0
-26.4655750710695	0
-21.5881974363389	0
-16.7134780040407	0
-11.8414147237152	0
-6.97200554699234	0
-2.10524842762101	0
2.75885867856151	0
7.62031781360827	0
12.4791310174774	0
17.3353003280427	0
22.1888277810764	0
27.0397154102718	0
31.8879652472339	0
36.7335793214821	0
41.5765596604568	0
46.4169082895224	0
51.2546272319731	0
56.0897185090207	0
60.9221841398242	0
65.7520261414571	0
70.5792465289418	0
75.4038473152361	0
80.2258305112362	0
85.045198125787	0
89.8619521656727	0
94.6760946356395	0
99.4876275383746	0
104.296552874516	0
109.10287264268	0
113.906588839415	0
118.707703459252	0
123.506218494676	0
128.30213593615	0
133.095457772096	0
137.886185988912	0
142.674322570981	0
147.459869500641	0
152.242828758238	0
157.023202322084	0
161.800992168479	0
166.576200271718	0
171.348828604071	0
176.118879135827	0
180.886353835245	0
185.651254668599	0
190.413583600155	0
195.173342592186	0
199.93053360497	0
204.685158596798	0
209.437219523967	0
214.186718340788	0
218.933656999589	0
223.678037450723	0
228.419861642551	0
233.159131521468	0
237.895849031897	0
242.630016116271	0
247.361634715084	0
252.090706766841	0
256.817234208093	0
261.541218973424	0
266.262662995465	0
270.981568204883	0
275.697936530397	0
280.411769898781	0
285.123070234849	0
289.831839461471	0
294.538079499574	0
299.241792268144	0
303.942979684232	0
308.641643662944	0
313.33778611746	0
318.031408959018	0
322.722514096945	0
327.411103438622	0
332.09717888951	0
336.780742353159	0
341.461795731189	0
346.140340923302	0
350.816379827291	0
355.489914339041	0
360.160946352512	0
364.829477759773	0
369.495510450977	0
374.159046314375	0
378.820087236329	0
383.478635101283	0
388.134691791809	0
392.788259188568	0
397.43933917034	0
402.08793361401	0
406.734044394583	0
411.377673385178	0
416.018822457033	0
420.657493479502	0
425.293688320078	0
429.927408844357	0
434.558656916086	0
439.187434397127	0
443.813743147482	0
448.437585025286	0
453.058961886811	0
457.677875586478	0
462.294327976831	0
466.908320908578	0
471.519856230564	0
476.128935789788	0
480.73556143139	0
485.339734998681	0
489.941458333116	0
494.540733274312	0
499.137561660047	0
503.731945326265	0
508.323886107065	0
512.91338583473	0
517.500446339696	0
522.085069450583	0
526.667256994186	0
531.247010795468	0
535.824332677577	0
540.399224461841	0
544.97168796778	0
549.541725013083	0
554.109337413638	0
558.674526983528	0
563.237295535019	0
567.797644878573	0
572.355576822864	0
576.911093174738	0
581.464195739273	0
586.014886319722	0
590.563166717575	0
595.109038732503	0
599.652504162402	0
604.193564803382	0
608.73222244976	0
613.268478894073	0
617.802335927087	0
622.333795337774	0
626.86285891334	0
631.389528439219	0
635.913805699064	0
640.435692474771	8.8740234375
644.95519054646	-2.083984375
649.472301692485	-29.25
653.987027689444	24.0380859375
658.499370312169	-8.931640625
663.009331333737	2.69140625
667.51691252547	-1.134765625
672.022115656927	19.326171875
676.524942495927	-25.572265625
681.025394808529	-3.255859375
685.523474359052	15.21875
690.019182910066	3.7294921875
694.512522222403	-6.1279296875
699.003494055146	-17.4443359375
703.49210016564	14.1484375
707.978342309501	3.6826171875
712.4622222406	-19.171875
716.943741711089	15.828125
721.422902471377	-4.5263671875
725.899706270147	13.5380859375
730.374154854362	-22.7880859375
734.846249969256	30.5068359375
739.315993358349	-8.1708984375
743.783386763427	-21.3076171875
748.248431924569	17.3828125
752.711130580137	0.796875
757.171484466779	-4.416015625
761.629495319434	-4.0771484375
766.085164871334	3.734375
770.538494853989	-11.9619140625
774.989486997221	10.9482421875
779.438143029149	2.6904296875
783.884464676174	-4.4140625
788.328453663017	4.2236328125
792.770111712697	-6.5380859375
797.209440546538	18.3037109375
801.646441884169	-21.248046875
806.08111744353	5.1240234375
810.513468940876	-14.9296875
814.943498090771	21.2109375
819.371206606105	-8.916015625
823.796596198072	4.4482421875
828.2196685762	-17.6513671875
832.640425448326	26.798828125
837.05886852062	-22.3466796875
841.474999497579	13.7431640625
845.888820082023	6.375
850.300331975104	-8.3095703125
854.709536876313	-3.2646484375
859.116436483463	-8.884765625
863.521032492721	7.4521484375
867.923326598572	-3.0322265625
872.32332049386	9.73828125
876.721015869761	12
881.116414415797	-25.7001953125
885.509517819844	11.794921875
889.900327768115	16.3974609375
894.288845945188	-15.22412109375
898.675074033979	7.2462158203125
903.059013715769	-9.2154541015625
907.440666670193	-5.1907958984375
911.820034575246	4.694091796875
916.197119107279	-6.9970703125
920.571921941015	-36.6883544921875
924.944444749532	17.6204833984375
929.314689204282	15.92919921875
933.682656975088	24.1988525390625
938.048349730129	9.38818359375
942.411769135974	17.5775146484375
946.772916857561	-3.233154296875
951.131794558198	23.9561767578125
955.488403899583	28.1455078125
959.842746541793	86.3348388671875
964.194824143277	35.524169921875
968.544638360882	82.725341796875
972.89219084983	38.935791015625
977.237483263745	61.1461181640625
981.580517254633	19.3565673828125
985.921294472888	12.56689453125
990.259816567313	48.7772216796875
994.596085185094	22.9876708984375
998.930101971824	50.197998046875
1003.26186857149	141.408447265625
1007.59138662648	197.612060546875
1011.91865777761	296.806884765625
1016.24368366406	249.001708984375
1020.56646592346	185.196655273438
1024.88700619182	119.391479492188
1029.20530610358	59.5863037109375
1033.52136729159	82.78125
1037.8351913871	18.97607421875
1042.14678001981	13.09521484375
1046.45613481781	20.17724609375
1050.76325740763	16.25927734375
1055.06814941421	6.34130859375
1059.37081246092	8.4234619140625
1063.67124816957	-19.520751953125
1067.96945816039	7.5286865234375
1072.26544405203	4.83203125
1076.55920746159	2.62255859375
1080.8507500046	-5.84765625
1085.14007329502	0.9466552734375
1089.42717894526	-9.12158203125
1093.71206856617	15.224609375
1097.99474376703	-4.2086181640625
1102.27520615557	17.60205078125
1106.55345733798	-6.9393310546875
1110.82949891888	-9.4805908203125
1115.10333250134	18.9781494140625
1119.37495968691	6.4368896484375
1123.64438207555	26.035400390625
1127.91160126572	7.9200439453125
1132.17661885431	59.8046875
1136.43943643666	90.689453125
1140.70005560662	128.574096679688
1144.95847795644	163.458740234375
1149.21470507689	241.343383789063
1153.46873855716	364.22802734375
1157.72057998495	582.11279296875
1161.97023094641	788.080200195313
1166.21769302616	829.111572265625
1170.4629678073	720.14306640625
1174.70605687141	469.174438476563
1178.94696179853	266.205810546875
1183.18568416722	151.237182617188
1187.42222555447	153.2685546875
1191.65658753578	86.300048828125
1195.88877168515	92.3314208984375
1200.11877957505	119.36279296875
1204.34661277642	118.394165039063
1208.57227285872	95.4256591796875
1212.79576138991	87.4591064453125
1217.01707993641	56.501708984375
1221.23623006315	56.54443359375
1225.45321333358	15.5870361328125
1229.66803130962	63.6297607421875
1233.88068555171	9.67236328125
1238.09117761878	-8.2850341796875
1242.29950906827	3.7576904296875
1246.50568145615	-9.19970703125
1250.70969633685	-19.156982421875
1254.91155526336	12.8856201171875
1259.11125978715	17.9283447265625
1263.30881145822	6.970947265625
1267.50421182508	29.0135498046875
1271.69746243476	26.03369140625
1275.88856483281	63.991455078125
1280.07752056329	38.94921875
1284.26433116881	50.906982421875
1288.44899819048	45.86474609375
1292.63152316794	57.822509765625
1296.81190763937	85.7802734375
1300.99015314147	50.738037109375
1305.16626120947	24.69580078125
1309.34023337715	55.653564453125
1313.5120711768	78.611328125
1317.68177613928	41.569091796875
1321.84934979395	8.52685546875
1326.01479366875	30.3226318359375
1330.17810929013	2.0667724609375
1334.3392981831	14.810791015625
1338.49836187122	18.5548095703125
1342.65530187657	38.2989501953125
1346.81011971983	16.04296875
1350.96281692018	-2.2130126953125
1355.11339499538	24.5311279296875
1359.26185546175	8.275146484375
1363.40819983413	21.672607421875
1367.55242962597	31.0006103515625
1371.69454634923	13.32861328125
1375.83455151447	10.656494140625
1379.97244663079	-15.0155029296875
1384.10823320587	2.046630859375
1388.24191274593	-16.9898681640625
1392.3734867558	21.9736328125
1396.50295673884	-2.6260986328125
1400.63032419701	-7.106201171875
1404.75559063083	8.41357421875
1408.87875753938	-11.0013427734375
1412.99982642036	-0.133544921875
1417.11879877001	-13.265625
1421.23567608315	-4.3978271484375
1425.35045985322	16.469970703125
1429.4631515722	1.337890625
1433.57375273068	51.2056884765625
1437.68226481782	44.075927734375
1441.78868932139	51.0008544921875
1445.89302772774	91.9256591796875
1449.9952815218	0
1454.0954521871	0
1458.19354120579	97.7003173828125
1462.28955005859	122.625244140625
1466.38348022481	86.5501708984375
1470.47533318239	96.4749755859375
1474.56511040785	75.39990234375
1478.65281337632	88.32470703125
1482.73844356155	64.2496337890625
1486.82200243586	96.1864013671875
1490.90349147021	88.1798095703125
1494.98291213417	76.1732177734375
1499.06026589591	133.166625976563
1503.13555422221	218.160034179688
1507.20877857848	261.153564453125
1511.27994042873	395.14697265625
1515.3490412356	554.140380859375
1519.41608246035	709.1337890625
1523.48106556286	775.127197265625
1527.54399200162	797.120727539063
1531.60486323377	691.114135742188
1535.66368071506	510.107543945313
1539.72044589986	397.100952148438
1543.7751602412	275.094360351563
1547.8278251907	165.164428710938
1551.87844219866	115.32666015625
1555.92701271397	72.489013671875
1559.97353818419	56.6513671875
1564.01802005549	41.813720703125
1568.06045977271	53.97607421875
1572.1008587793	77.1383666992188
1576.13921851737	56.3007202148438
1580.17554042768	45.4630737304688
1584.20982594961	31.6253662109375
1588.24207652123	43.7877197265625
1592.27229357921	21.9500732421875
1596.3004785589	33.1123657226563
1600.3266328943	54.2747192382813
1604.35075801806	52.5304565429688
1608.37285536149	44.9774169921875
1612.39292635454	27.4243774414063
1616.41097242584	34.8713989257813
1620.42699500266	5.318359375
1624.44099551096	8.76531982421875
1628.45297537533	9.2122802734375
1632.46293601905	25.6593017578125
1636.47087886406	20.1062622070313
1640.47680533095	18.55322265625
1644.480716839	33.000244140625
1648.48261480617	30.4472045898438
1652.48250064906	35.1988525390625
1656.48037578297	63.9743041992188
1660.47624162187	83.7496948242188
1664.47009957839	101.525146484375
1668.46195106388	105.300537109375
1672.45179748832	91.075927734375
1676.43964026041	46.8513793945313
1680.42548078752	59.6267700195313
1684.40932047569	50.5543212890625
1688.39116072969	34.6502075195313
1692.37100295292	32.74609375
1696.34884854752	53.842041015625
1700.32469891428	-4.06207275390625
1704.29855545272	40.0338134765625
1708.27041956104	-0.55743408203125
1712.24029263612	8.01239013671875
1716.20817607355	-8.4178466796875
1720.17407126762	16.2757568359375
1724.13797961133	0.67950439453125
1728.09990249636	-5.801025390625
1732.05984131311	3.09295654296875
1736.01779745068	0.912109375
1739.97377229687	-21.0673828125
1743.9277672382	24.1552734375
1747.87978365989	-8.7119140625
1751.82982294587	6.853515625
1755.77788647878	-2.4345703125
1759.72397564	-16.912109375
1763.6680918096	19.8671875
1767.61023636636	-5.4384765625
1771.55041068779	4.8037109375
1775.48861615014	0.0966796875
1779.42485412835	-17.7431640625
1783.35912599609	0.8310546875
1787.29143312576	16.5146484375
1791.22177688849	-11.802734375
1795.15015865414	4.5478515625
1799.07657979127	12.400390625
1803.00104166721	-15.712890625
1806.923545648	10.490234375
1810.84409309841	-0.720703125
1814.76268538195	-16.6884765625
1818.67932386087	24.861328125
1822.59400989615	-22.25
1826.50674484752	16.8115234375
1830.41753007345	4.8212890625
1834.32636693114	-17.9931640625
1838.23325677653	-5.1435546875
1842.13820096433	9.5576171875
1846.04120084797	11.005859375
1849.94225777965	0.1669921875
1853.84137311029	-12.076171875
1857.7385481896	1.6142578125
1861.63378436601	-8.388671875
1865.52708298671	6.5126953125
1869.41844539766	1.4423828125
1873.30787294356	17.13671875
1877.19536696788	-34.119140625
1881.08092881284	32.123046875
1884.96455981942	-6.259765625
1888.84626132737	-16.2744140625
1892.7260346752	8.4736328125
1896.6038812002	-11.3203125
1900.47980223839	5.0185546875
1904.35379912459	7.97265625
1908.22587319237	9.0283203125
1912.0960257741	-9.494140625
1915.96425820088	7.0263671875
1919.83057180263	-16.6474609375
1923.694967908	-1.953125
1927.55744784445	16.564453125
1931.4180129382	-17.021484375
1935.27666451426	19.654296875
1939.13340389641	4.4736328125
1942.98823240721	-22.0478515625
1946.84115136803	15.5537109375
1950.692162099	-8.3525390625
1954.54126591903	-1.0654296875
1958.38846414584	-9.826171875
1962.23375809594	8.1259765625
1966.0771490846	-0.240234375
1969.91863842591	10.97265625
1973.75822743275	-3.681640625
1977.59591741678	12.708984375
1981.43170968848	-21.919921875
1985.26560555709	12.65625
1989.09760633069	-15.1572265625
1992.92771331615	7.05859375
1996.75592781911	-4.888671875
2000.58225114405	1.927734375
2004.40668459424	2.4814453125
2008.22922947176	4.3876953125
2012.04988707749	0.435546875
2015.86865871112	-10.22265625
2019.68554567116	18.669921875
2023.50054925491	-29.947265625
2027.31367075851	31.380859375
2031.1249114769	-14.2568359375
2034.93427270382	-9.3232421875
2038.74175573186	11.2958984375
2042.54736185239	5.53515625
2046.35109235564	-8.1142578125
2050.15294853063	0.1865234375
2053.95293166521	13.4453125
2057.75104304606	-7.4736328125
2061.54728395867	-7.2890625
2065.34165568738	12.5361328125
2069.13415951534	-10.791015625
2072.92479672452	10.7470703125
2076.71356859575	-16.5322265625
2080.50047640866	13.4829711914063
2084.28552144174	-21.069580078125
2088.06870497229	15.3750610351563
2091.85002827646	5.83599853515625
2095.62949262923	-0.3336181640625
2099.40709930443	-1.1668701171875
2103.18284957471	-26.0001220703125
2106.95674471158	45.1666259765625
2110.72878598537	13.47265625
2114.49897466528	11.0270385742188
2118.26731201934	3.5814208984375
2122.03379931443	33.1358032226563
2125.79843781626	17.690185546875
2129.56122878942	-0.75543212890625
2133.32217349733	45.7989501953125
2137.08127320226	9.423583984375
2140.83852916534	45.0634765625
2144.59394264655	30.703369140625
2148.34751490473	33.34326171875
2152.09924719757	53.983154296875
2155.84914078163	37.623046875
2159.5971969123	47.262939453125
2163.34341684387	36.8753051757813
2167.08780182947	69.3607177734375
2170.83035312109	44.8460693359375
2174.57107196959	24.3314208984375
2178.30995962469	36.8167724609375
2182.04701733499	15.3021240234375
2185.78224634795	0.7874755859375
2189.5156479099	31.947021484375
2193.24722326604	-10.076171875
2196.97697366044	-5.099365234375
2200.70490033604	0.87738037109375
2204.43100453467	-17.651123046875
2208.15528749703	6.26531982421875
2211.87775046268	-11.0261840820313
2215.59839467008	13.2130737304688
2219.31722135656	1.9248046875
2223.03423175833	0.14453125
2226.74942711049	1.3681640625
2230.46280864701	8.349609375
2234.17437760077	-18.8818359375
2237.8841352035	2.8876953125
2241.59208268584	-11.2841796875
2245.29822127732	16.755859375
2249.00255220635	-8.71484375
2252.70507670024	23.6353759765625
2256.40579598519	-39.5414428710938
2260.10471128628	33.0795288085938
2263.80182382751	-9.361328125
2267.49713483175	-11.8792114257813
2271.19064552079	-7.4105224609375
2274.8823571153	8.05816650390625
2278.57227083486	-16.4951782226563
2282.26038789795	2.917236328125
2285.94670952195	26.3296508789063
2289.63123692314	8.7420654296875
2293.31397131672	43.1544799804688
2296.99491391679	24.5595703125
2300.67406593633	24.88525390625
2304.35142858727	31.2109375
2308.02700308043	42.53662109375
2311.70079062553	54.8623046875
2315.37279243123	38.18798828125
2319.04300970507	54.513671875
2322.71144365353	38.8184814453125
2326.378095482	-0.87860107421875
2330.04296639478	44.42431640625
2333.7060575951	9.72723388671875
2337.3673702851	-8.96990966796875
2341.02690566583	3.4813232421875
2344.68466493729	-8.972412109375
2348.34064929839	12.5738525390625
2351.99485994695	-7.7568359375
2355.64729807974	10.617919921875
2359.29796489244	1.1793212890625
2362.94686157966	-2.63946533203125
2366.59398933494	-7.44140625
2370.23934935076	-3.0771484375
2373.88294281852	8.892578125
2377.52477092855	2.5966796875
2381.16483487014	3.703125
2384.80313583148	1.42578125
2388.4396749997	-20.2216796875
2392.07445356091	-0.509765625
2395.70747270011	4.69921875
2399.33873360126	17.001953125
2402.96823744726	-5.02734375
2406.59598541994	0.2587890625
2410.22197870011	0.505859375
2413.84621846749	-10.7646484375
2417.46870590075	7.296875
2421.08944217751	-6.5380859375
2424.70842847435	5.685546875
2428.32566596678	3.4375
2431.94115582928	-11.3110961914063
2435.55489923527	15.2471313476563
2439.16689735713	-10.2573852539063
2442.77715136619	2.21075439453125
2446.38566243272	-6.5234375
2449.99243172597	3.59478759765625
2453.59746041414	-1.28692626953125
2457.20074966439	1.831298828125
2460.80230064283	-0.21356201171875
2464.40211451455	10.59765625
2468.00019244358	3.40887451171875
2471.59653559293	33.2200927734375
2475.19114512457	5.0313720703125
2478.78402219943	3.84259033203125
2482.37516797741	24.6130981445313
2485.96458361738	27.2200317382813
2489.55227027719	2.826904296875
2493.13822911363	26.433837890625
2496.7224612825	-12.959228515625
2500.30496793853	5.647705078125
2503.88575023547	35.2545776367188
2507.464809326	28.8615112304688
2511.04214636182	16.4312133789063
2514.61776249357	17.99169921875
2518.19165887088	45.5521240234375
2521.76383664237	30.1126098632813
2525.33429695564	13.6730346679688
2528.90304095725	9.2335205078125
2532.47006979276	9.95294189453125
2536.03538460672	2.8525390625
2539.59898654265	9.752197265625
2543.16087674307	-9.34820556640625
2546.72105634947	13.9904174804688
2550.27952650235	2.93072509765625
2553.83628834118	6.985595703125
2557.39134300444	-7.72930908203125
2560.94469162957	-28.953125
2564.49633535304	35.40234375
2568.0462753103	-16.6884765625
2571.59451263579	11.6875
2575.14104846294	9.673828125
2578.6858839242	-34.00390625
2582.229020151	27.474609375
2585.77045827378	-20.009765625
2589.31019942197	21.0419921875
2592.84824472401	-12.9765625
2596.38459530734	4.30859375
2599.91925229841	-2.6285400390625
2603.45221682266	4.28424072265625
2606.98349000456	-6.715576171875
2610.51307296756	9.3199462890625
2614.04096683414	-6.5577392578125
2617.56717272579	-30.3721923828125
2621.09169176298	17.8133544921875
2624.61452506523	7.99896240234375
2628.13567375106	-6.76922607421875
2631.655138938	4.50347900390625
2635.17292174258	14.776123046875
2638.68902328039	22.048828125
2642.20344466598	17.3214721679688
2645.71618701297	32.5941772460938
2649.22725143397	32.8703002929688
2652.73663904062	45.1605834960938
2656.24435094357	0.45086669921875
2659.75038825251	84.7410888671875
2663.25475207615	59.0313720703125
2666.75744352221	8.32159423828125
2670.25846369744	82.6118774414063
2673.75781370765	22.9021606445313
2677.25549465763	57.0786743164063
2680.75150765123	30.2268676757813
2684.24585379131	30.3750610351563
2687.73853417978	-0.47674560546875
2691.22954991757	22.6715087890625
2694.71890210465	3.8197021484375
2698.20659184002	-10.2733764648438
2701.69262022172	1.36004638671875
2705.17698834682	-9.0064697265625
2708.65969731143	3.626953125
2712.14074821071	-8.060302734375
2715.62014213884	-12.18701171875
2719.09788018905	0.052734375
2722.57396345361	27.3386840820313
2726.04839302385	7.4853515625
2729.52116999012	-38.17578125
2732.99229544182	20.7890625
2736.4617704674	-13.4951171875
2739.92959615437	16.634765625
2743.39577358925	-2.08203125
2746.86030385767	-1.2060546875
2750.32318804424	3.3037109375
2753.78442723268	-20.228515625
2757.24402250572	13.1318359375
2760.70197494518	-1.166015625
2764.1582856319	-4.537109375
2767.6129556458	18.4033203125
2771.06598606584	-19.4873046875
2774.51737797005	2.1806640625
2777.96713243552	-3.953125
2781.41525053838	7.4326171875
2784.86173335384	-2.1181640625
2788.30658195617	9.4853515625
2791.74979741869	-14.3935546875
2795.1913808138	-0.88739013671875
2798.63133321295	-1.5792236328125
2802.06965568666	17.5177001953125
2805.50634930452	-4.38543701171875
2808.94141513519	30.7114868164063
2812.37485424639	-20.0514526367188
2815.80666770493	11.4044189453125
2819.23685657665	-10.1397705078125
2822.6654219265	1.31610107421875
2826.0923648185	-10.2280883789063
2829.51768631572	31.2277221679688
2832.94138748033	10.68359375
2836.36346937355	1.139404296875
2839.7839330557	2.59527587890625
2843.20277958617	1.21624755859375
2846.62001002343	56.923828125
2850.03562542502	56.63134765625
2853.44962684758	85.3388671875
2856.86201534681	119.046447753906
2860.27279197751	107.753967285156
2863.68195779356	116.461486816406
2867.08951384791	116.169067382813
2870.49546119262	95.8765869140625
2873.89980087883	115.584106445313
2877.30253395675	115.291687011719
2880.70366147569	121.999206542969
2884.10318448406	132.706726074219
2887.50110402936	112.414245605469
2890.89742115815	111.136962890625
2894.29213691614	109.969604492188
2897.68525234807	94.80224609375
2901.07676849782	137.634887695313
2904.46668640835	97.467529296875
2907.85500712172	123.300109863281
2911.24173167908	138.132751464844
2914.62686112069	106.965393066406
2918.0103964859	119.798034667969
2921.39233881316	99.6306762695313
2924.77268914004	117.463317871094
2928.1514485032	111.295959472656
2931.52861793838	122.128601074219
2934.90419848047	132.961181640625
2938.27819116343	133.793823242188
2941.65059702035	119.62646484375
2945.0214170834	96.4591064453125
2948.39065238389	118.291748046875
2951.75830395222	75.1629028320313
2955.1243728179	77.039306640625
2958.48886000957	45.915771484375
2961.85176655495	58.792236328125
2965.21309348089	79.6686401367188
2968.57284181338	49.5451049804688
2971.93101257748	45.4215698242188
2975.28760679739	46.2979736328125
2978.64262549643	26.1744384765625
2981.99606969702	47.0509033203125
2985.34794042073	22.9273071289063
2988.69823868822	16.8037719726563
2992.04696551928	31.6802368164063
2995.39412193282	3.556640625
2998.73970894689	12.4360961914063
3002.08372757864	-12.6787109375
3005.42617884436	-27.7935180664063
3008.76706375945	20.0916137695313
3012.10638333846	-12.023193359375
3015.44413859504	13.8619995117188
3018.780330542	5.74713134765625
3022.11496019125	-11.36767578125
3025.44802855385	-15.4824829101563
3028.77953663997	11.5301513671875
3032.10948545894	27.6245727539063
3035.4378760192	-30.2810668945313
3038.76470932834	14.8133544921875
3042.08998639308	7.7291259765625
3045.41370821926	-0.96185302734375
3048.73587581189	-4.83984375
3052.05649017508	-3.87109375
3055.37555231211	-14.9814453125
3058.69306322538	15.103515625
3062.00902391644	14.537109375
3065.32343538598	-8.4365234375
3068.63629863383	-4.916015625
3071.94761465896	-21.375
3075.25738445949	28.26953125
3078.5656090327	-8.3857421875
3081.87228937498	2.3583984375
3085.1774264819	-4.4677734375
3088.48102134815	-1.9912109375
3091.7830749676	20.708984375
3095.08358833324	-15.6259765625
3098.38256243724	-3.150390625
3101.67999827088	0
3104.97589682465	0
3108.27025908814	0
3111.56308605013	0
3114.85437869852	0
3118.14413802041	0
3121.43236500202	0
3124.71906062875	0
3128.00422588514	0
3131.28786175491	0
3134.56996922093	0
3137.85054926523	0
3141.12960286901	0
3144.40713101263	0
3147.68313467559	0
3150.95761483661	0
3154.23057247352	0
3157.50200856335	0
3160.77192408229	0
3164.04032000569	0
3167.30719730808	0
3170.57255696316	0
3173.8363999438	0
3177.09872722202	0
3180.35953976906	0
3183.61883855529	0
3186.87662455028	0
3190.13289872276	0
3193.38766204066	0
3196.64091547106	0
3199.89265998022	0
3203.14289653362	0
3206.39162609586	0
3209.63884963076	0
3212.88456810132	0
3216.1287824697	0
3219.37149369728	0
3222.61270274458	0
3225.85241057134	0
3229.09061813648	0
3232.32732639809	0
3235.56253631347	0
3238.79624883909	0
3242.02846493062	0
3245.25918554292	0
3248.48841163005	0
3251.71614414523	0
3254.94238404091	0
3258.16713226871	0
3261.39038977947	0
3264.61215752319	0
3267.8324364491	0
3271.05122750561	0
3274.26853164032	0
3277.48434980006	0
3280.69868293083	0
3283.91153197784	0
3287.12289788551	0
3290.33278159744	0
3293.54118405647	0
3296.7481062046	0
3299.95354898308	0
3303.15751333233	0
3306.36000019198	0
3309.5610105009	0
3312.76054519714	0
3315.95860521796	0
3319.15519149983	0
3322.35030497844	0
3325.5439465887	0
3328.73611726471	0
3331.92681793978	0
3335.11604954647	0
3338.30381301652	0
3341.49010928091	0
3344.67493926981	0
3347.85830391262	0
3351.04020413798	0
3354.22064087372	0
3357.3996150469	0
3360.5771275838	0
3363.75317940992	0
3366.92777144999	0
3370.10090462795	0
3373.27257986699	0
3376.44279808948	0
3379.61156021707	0
3382.77886717058	0
3385.94471987011	0
3389.10911923496	0
3392.27206618366	0
3395.43356163397	0
3398.59360650288	0
3401.75220170663	0
3404.90934816067	0
3408.06504677969	0
3411.21929847761	0
3414.37210416759	0
3417.52346476203	0
3420.67338117256	0
3423.82185431003	0
3426.96888508457	0
3430.11447440551	0
3433.25862318143	0
3436.40133232017	0
3439.54260272877	0
3442.68243531356	0
3445.82083098007	0
3448.95779063311	0
3452.0933151767	0
3455.22740551412	0
3458.36006254791	0
3461.49128717984	0
3464.62108031093	0
3467.74944284144	0
3470.8763756709	0
3474.00187969807	0
3477.12595582097	0
3480.24860493687	0
3483.3698279423	0
3486.48962573301	0
3489.60799920405	0
3492.7249492497	0
3495.84047676349	0
3498.95458263822	0
3502.06726776593	0
3505.17853303794	0
3508.28837934481	0
3511.39680757636	0
3514.50381862168	0
3517.60941336912	0
3520.71359270627	0
3523.81635752002	0
3526.91770869649	0
3530.01764712108	0
3533.11617367844	0
3536.21328925251	0
3539.30899472646	0
3542.40329098277	0
3545.49617890316	0
3548.58765936862	0
3551.6777332594	0
3554.76640145506	0
3557.85366483438	0
3560.93952427544	0
3564.02398065559	0
3567.10703485145	0
3570.18868773891	0
3573.26894019313	0
3576.34779308856	0
3579.42524729892	0
3582.5013036972	0
3585.57596315568	0
3588.6492265459	0
3591.72109473869	0
3594.79156860416	0
3597.8606490117	0
3600.92833682998	0
3603.99463292695	0
3607.05953816984	0
3610.12305342518	0
3613.18517955876	0
3616.24591743568	0
3619.30526792029	0
3622.36323187627	0
3625.41981016655	0
3628.47500365337	0
3631.52881319825	0
3634.58123966201	0
3637.63228390473	0
3640.68194678582	0
3643.73022916395	0
3646.77713189711	0
3649.82265584256	0
3652.86680185686	0
3655.90957079587	0
3658.95096351473	0
3661.9909808679	0
3665.02962370912	0
3668.06689289143	0
3671.10278926717	0
3674.13731368797	0
3677.17046700477	0
3680.20225006781	0
3683.23266372664	0
3686.26170883008	0
3689.28938622628	0
3692.31569676268	0
3695.34064128604	0
3698.3642206424	0
3701.38643567713	0
3704.40728723488	0
3707.42677615964	0
3710.44490329468	0
3713.46166948258	0
3716.47707556524	0
3719.49112238387	0
3722.50381077897	0
3725.51514159038	0
3728.52511565724	0
3731.53373381799	0
3734.54099691039	0
3737.54690577153	0
3740.55146123779	0
3743.55466414488	0
3746.55651532782	0
3749.55701562096	0
3752.55616585793	0
3755.55396687173	0
3758.55041949465	0
3761.54552455828	0
3764.53928289357	0
3767.53169533077	0
3770.52276269945	0
