# Supplementary material for: ATP-Mediated Compositional Change in Peripheral Myelin Membranes: A Comparative Raman Spectroscopy and Time-Of-Flight Secondary Ion Mass Spectrometry Study
Source: PLoS One. 2015 Nov 6;10(11):e0142084. doi: 10.1371/journal.pone.0142084 (PMC4636249; doi:10.1371/journal.pone.0142084)
Supplement: S1 Dataset — (ZIP) [file pone.0142084.s001.zip › S1_dataset/Raman_spectra/13_0_90.txt]

-178.9940361005	0
-174.033225536559	0
-169.075137799502	0
-164.119770772183	0
-159.167122339652	0
-154.217190389145	0
-149.26997281008	0
-144.325467494082	0
-139.38367233493	0
-134.444585228596	0
-129.508204073225	0
-124.574526769137	0
-119.643551218823	0
-114.715275326934	0
-109.789697000297	0
-104.866814147889	0
-99.9466246808543	0
-95.0291265124944	0
-90.114317558252	0
-85.2021957357436	0
-80.2927589647076	0
-75.3860051670387	0
-70.4819322667847	0
-65.5805381901157	0
-60.6818208653497	0
-55.7857782229291	0
-50.8924081954391	0
-46.0017087175838	0
-41.1136777262045	0
-36.2283131602561	0
-31.3456129608128	0
-26.4655750710695	0
-21.5881974363389	0
-16.7134780040407	0
-11.8414147237152	0
-6.97200554699234	0
-2.10524842762101	0
2.75885867856151	0
7.62031781360827	0
12.4791310174774	0
17.3353003280427	0
22.1888277810764	0
27.0397154102718	0
31.8879652472339	0
36.7335793214821	0
41.5765596604568	0
46.4169082895224	0
51.2546272319731	0
56.0897185090207	0
60.9221841398242	0
65.7520261414571	0
70.5792465289418	0
75.4038473152361	0
80.2258305112362	0
85.045198125787	0
89.8619521656727	0
94.6760946356395	0
99.4876275383746	0
104.296552874516	0
109.10287264268	0
113.906588839415	0
118.707703459252	0
123.506218494676	0
128.30213593615	0
133.095457772096	0
137.886185988912	0
142.674322570981	0
147.459869500641	0
152.242828758238	0
157.023202322084	0
161.800992168479	0
166.576200271718	0
171.348828604071	0
176.118879135827	0
180.886353835245	0
185.651254668599	0
190.413583600155	0
195.173342592186	0
199.93053360497	0
204.685158596798	0
209.437219523967	0
214.186718340788	0
218.933656999589	0
223.678037450723	0
228.419861642551	0
233.159131521468	0
237.895849031897	0
242.630016116271	0
247.361634715084	0
252.090706766841	0
256.817234208093	0
261.541218973424	0
266.262662995465	0
270.981568204883	0
275.697936530397	0
280.411769898781	0
285.123070234849	0
289.831839461471	0
294.538079499574	0
299.241792268144	0
303.942979684232	0
308.641643662944	0
313.33778611746	0
318.031408959018	0
322.722514096945	0
327.411103438622	0
332.09717888951	0
336.780742353159	0
341.461795731189	0
346.140340923302	0
350.816379827291	0
355.489914339041	0
360.160946352512	0
364.829477759773	0
369.495510450977	0
374.159046314375	0
378.820087236329	0
383.478635101283	0
388.134691791809	0
392.788259188568	0
397.43933917034	0
402.08793361401	0
406.734044394583	0
411.377673385178	0
416.018822457033	0
420.657493479502	0
425.293688320078	0
429.927408844357	0
434.558656916086	0
439.187434397127	0
443.813743147482	0
448.437585025286	0
453.058961886811	0
457.677875586478	0
462.294327976831	0
466.908320908578	0
471.519856230564	0
476.128935789788	0
480.73556143139	0
485.339734998681	0
489.941458333116	0
494.540733274312	0
499.137561660047	0
503.731945326265	0
508.323886107065	0
512.91338583473	0
517.500446339696	0
522.085069450583	0
526.667256994186	0
531.247010795468	0
535.824332677577	0
540.399224461841	0
544.97168796778	0
549.541725013083	0
554.109337413638	0
558.674526983528	0
563.237295535019	0
567.797644878573	0
572.355576822864	0
576.911093174738	0
581.464195739273	0
586.014886319722	0
590.563166717575	0
595.109038732503	0
599.652504162402	0
604.193564803382	0
608.73222244976	0
613.268478894073	0
617.802335927087	0
622.333795337774	0
626.86285891334	0
631.389528439219	0
635.913805699064	0
640.435692474771	0
644.95519054646	0
649.472301692485	0
653.987027689444	0
658.499370312169	0
663.009331333737	0
667.51691252547	0
672.022115656927	0
676.524942495927	0
681.025394808529	0
685.523474359052	0
690.019182910066	0
694.512522222403	0
699.003494055146	0
703.49210016564	0
707.978342309501	0
712.4622222406	0
716.943741711089	0
721.422902471377	0
725.899706270147	3.798828125
730.374154854362	-15.419921875
734.846249969256	28.267578125
739.315993358349	-8.4267578125
743.783386763427	-13.072265625
748.248431924569	16.935546875
752.711130580137	0.88671875
757.171484466779	-4.119140625
761.629495319434	-15.5263671875
766.085164871334	2.3193359375
770.538494853989	-3.9619140625
774.989486997221	14.7880859375
779.438143029149	3.365234375
783.884464676174	-7.0517578125
788.328453663017	2.5400390625
792.770111712697	-10.833984375
797.209440546538	18.30859375
801.646441884169	-17.2685546875
806.08111744353	14.75
810.513468940876	-9.5546875
814.943498090771	11.6064453125
819.371206606105	-12.650390625
823.796596198072	2.640625
828.2196685762	-11.60546875
832.640425448326	24.4384765625
837.05886852062	-29.390625
841.474999497579	22.5849609375
845.888820082023	0.8291015625
850.300331975104	-7.1337890625
854.709536876313	-3.4111328125
859.116436483463	4.658203125
863.521032492721	3.4248046875
867.923326598572	-8.2666015625
872.32332049386	-5.84765625
876.721015869761	17.87890625
881.116414415797	-19.5849609375
885.509517819844	11.0419921875
889.900327768115	1.2236328125
894.288845945188	-4.1611328125
898.675074033979	15.4716796875
903.059013715769	-6.2734375
907.440666670193	-7.4029541015625
911.820034575246	9.897705078125
916.197119107279	2.09259033203125
920.571921941015	-35.1353149414063
924.944444749532	28.0115966796875
929.314689204282	8.70220947265625
933.682656975088	13.3928833007813
938.048349730129	4.08349609375
942.411769135974	16.5637817382813
946.772916857561	6.8585205078125
951.131794558198	26.1532592773438
955.488403899583	7.447998046875
959.842746541793	38.74267578125
964.194824143277	5.03741455078125
968.544638360882	38.323974609375
972.89219084983	11.5778198242188
977.237483263745	36.8316650390625
981.580517254633	20.0855102539063
985.921294472888	-2.66070556640625
990.259816567313	40.5931396484375
994.596085185094	18.8469848632813
998.930101971824	21.100830078125
1003.26186857149	56.4307250976563
1007.59138662648	48.7796020507813
1011.91865777761	87.12841796875
1016.24368366406	75.477294921875
1020.56646592346	42.826171875
1024.88700619182	41.175048828125
1029.20530610358	12.5787963867188
1033.52136729159	40.0447387695313
1037.8351913871	9.5107421875
1042.14678001981	-9.0233154296875
1046.45613481781	2.44512939453125
1050.76325740763	-0.0831298828125
1055.06814941421	-1.75384521484375
1059.37081246092	3.18115234375
1063.67124816957	-11.9150390625
1067.96945816039	8.609375
1072.26544405203	3.36175537109375
1076.55920746159	7.90362548828125
1080.8507500046	-13.3694458007813
1085.14007329502	4.42852783203125
1089.42717894526	-12.8541870117188
1093.71206856617	16.3701171875
1097.99474376703	2.594482421875
1102.27520615557	16.8187866210938
1106.55345733798	10.0431518554688
1110.82949891888	-11.7918090820313
1115.10333250134	18.0531005859375
1119.37495968691	-5.10205078125
1123.64438207555	14.7428588867188
1127.91160126572	-8.41229248046875
1132.17661885431	31.4326171875
1136.43943643666	7.27752685546875
1140.70005560662	30.1223754882813
1144.95847795644	40.9437866210938
1149.21470507689	51.6363525390625
1153.46873855716	74.3289184570313
1157.72057998495	151.021545410156
1161.97023094641	190.714111328125
1166.21769302616	187.406677246094
1170.4629678073	182.099243164063
1174.70605687141	112.791809082031
1178.94696179853	57.4844360351563
1183.18568416722	25.177001953125
1187.42222555447	43.932373046875
1191.65658753578	14.7520141601563
1195.88877168515	16.5716552734375
1200.11877957505	42.3912353515625
1204.34661277642	31.2108764648438
1208.57227285872	15.030517578125
1212.79576138991	29.8501586914063
1217.01707993641	25.6697998046875
1221.23623006315	21.4894409179688
1225.45321333358	-12.5869750976563
1229.66803130962	52.74462890625
1233.88068555171	-1.923828125
1238.09117761878	-1.59222412109375
1242.29950906827	13.7393188476563
1246.50568145615	14.0709228515625
1250.70969633685	-6.5975341796875
1254.91155526336	-2.26593017578125
1259.11125978715	-4.93438720703125
1263.30881145822	-5.2406005859375
1267.50421182508	5.60614013671875
1271.69746243476	0.452880859375
1275.88856483281	35.2996215820313
1280.07752056329	9.1463623046875
1284.26433116881	18.9931030273438
1288.44899819048	22.83984375
1292.63152316794	6.68658447265625
1296.81190763937	47.5380249023438
1300.99015314147	33.4683227539063
1305.16626120947	2.39862060546875
1309.34023337715	47.3289184570313
1313.5120711768	42.2592163085938
1317.68177613928	13.1895751953125
1321.84934979395	19.119873046875
1326.01479366875	10.0501708984375
1330.17810929013	-4.01953125
1334.3392981831	7.8255615234375
1338.49836187122	11.506591796875
1342.65530187657	30.1876220703125
1346.81011971983	16.86865234375
1350.96281692018	3.5496826171875
1355.11339499538	34.230712890625
1359.26185546175	18.9116821289063
1363.40819983413	11.5164794921875
1367.55242962597	17.7096557617188
1371.69454634923	2.90277099609375
1375.83455151447	3.09588623046875
1379.97244663079	-10.7109985351563
1384.10823320587	-0.9273681640625
1388.24191274593	-14.3734741210938
1392.3734867558	21.1453247070313
1396.50295673884	-11.3809814453125
1400.63032419701	2.0478515625
1404.75559063083	7.71484375
1408.87875753938	-2.19012451171875
1412.99982642036	-3.65869140625
1417.11879877001	-12.4447021484375
1421.23567608315	6.62164306640625
1425.35045985322	11.0795288085938
1429.4631515722	-2.462646484375
1433.57375273068	34.9952392578125
1437.68226481782	39.453125
1441.78868932139	50.8168334960938
1445.89302772774	40.9876708984375
1449.9952815218	25.1585083007813
1454.0954521871	94.3294067382813
1458.19354120579	24.500244140625
1462.28955005859	57.6710815429688
1466.38348022481	31.8419189453125
1470.47533318239	33.0128173828125
1474.56511040785	37.1043701171875
1478.65281337632	44.1338500976563
1482.73844356155	7.16326904296875
1486.82200243586	27.1927490234375
1490.90349147021	30.22216796875
1494.98291213417	-10.7484130859375
1499.06026589591	35.2810668945313
1503.13555422221	63.3104858398438
1507.20877857848	54.3399658203125
1511.27994042873	75.2763671875
1515.3490412356	104.09423828125
1519.41608246035	151.912048339844
1523.48106556286	155.729858398438
1527.54399200162	166.547729492188
1531.60486323377	162.365539550781
1535.66368071506	0
1539.72044589986	92.0011596679688
1543.7751602412	49.6154174804688
1547.8278251907	18.1303100585938
1551.87844219866	-11.3548583984375
1555.92701271397	-3.84002685546875
1559.97353818419	-3.3251953125
1564.01802005549	-22.5921630859375
1568.06045977271	6.19384765625
1572.1008587793	21.8494873046875
1576.13921851737	1.16046142578125
1580.17554042768	-13.375
1584.20982594961	-5.9033203125
1588.24207652123	13.8046875
1592.27229357921	-8.5126953125
1596.3004785589	-7.525390625
1600.3266328943	11.099609375
1604.35075801806	-2.7490234375
1608.37285536149	4.6337890625
1612.39292635454	-5.5244140625
1616.41097242584	12.6875
1620.42699500266	-2.974609375
1624.44099551096	-17.044921875
1628.45297537533	-9.8134765625
1632.46293601905	20.587890625
1636.47087886406	0.974609375
1640.47680533095	-10.9111328125
1644.480716839	9.01171875
1648.48261480617	0.97265625
1652.48250064906	-9.3671875
1656.48037578297	6.0068359375
1660.47624162187	-0.0712890625
1664.47009957839	6.728515625
1668.46195106388	2.8388671875
1672.45179748832	1.861328125
1676.43964026041	-18.4775390625
1680.42548078752	5.8935546875
1684.40932047569	3.1884765625
1688.39116072969	4.1572265625
1692.37100295292	-9.5732421875
1696.34884854752	21.4541015625
1700.32469891428	-29.642578125
1704.29855545272	21.7568359375
1708.27041956104	-10.083984375
1712.24029263612	5.9677734375
1716.20817607355	-9.388671875
1720.17407126762	3.880859375
1724.13797961133	8.4755859375
1728.09990249636	-11.8798828125
1732.05984131311	13.8369140625
1736.01779745068	0.44140625
1739.97377229687	-27.970703125
1743.9277672382	17.94921875
1747.87978365989	-7.263671875
1751.82982294587	12.11328125
1755.77788647878	-8.93359375
1759.72397564	-8.044921875
1763.6680918096	20.3818359375
1767.61023636636	-8.427734375
1771.55041068779	7.3427734375
1775.48861615014	-6.265625
1779.42485412835	-12.1220703125
1783.35912599609	2.8388671875
1787.29143312576	14.2451171875
1791.22177688849	-16.4609375
1795.15015865414	11.2275390625
1799.07657979127	9.9189453125
1803.00104166721	-19.6630859375
1806.923545648	-2.3935546875
1810.84409309841	18.828125
1814.76268538195	-6.2509765625
1818.67932386087	8.1171875
1822.59400989615	-19.7822265625
1826.50674484752	9.6064453125
1830.41753007345	13.1630859375
1834.32636693114	-14.345703125
1838.23325677653	-11.1865234375
1842.13820096433	12.08984375
1846.04120084797	11.642578125
1849.94225777965	-5.90625
1853.84137311029	-11.4521484375
1857.7385481896	8.1484375
1861.63378436601	-9.955078125
1865.52708298671	6.935546875
1869.41844539766	5.4423828125
1873.30787294356	9.607421875
1877.19536696788	-28.806640625
1881.08092881284	23.666015625
1884.96455981942	2.3720703125
1888.84626132737	-15.5107421875
1892.7260346752	-3.8818359375
1896.6038812002	-1.939453125
1900.47980223839	9.7177734375
1904.35379912459	2.7275390625
1908.22587319237	8.6298828125
1912.0960257741	-14.140625
1915.96425820088	10.2783203125
1919.83057180263	-16.3388671875
1923.694967908	2.255859375
1927.55744784445	14.1796875
1931.4180129382	-19.51171875
1935.27666451426	14.0068359375
1939.13340389641	12.142578125
1942.98823240721	-20.892578125
1946.84115136803	9.333984375
1950.692162099	-8.8154296875
1954.54126591903	8.203125
1958.38846414584	-3.359375
1962.23375809594	-7.8828125
1966.0771490846	1.14453125
1969.91863842591	15.7646484375
1973.75822743275	-2.3447265625
1977.59591741678	10.0673828125
1981.43170968848	-22.4306640625
1985.26560555709	11.623046875
1989.09760633069	-2.501953125
1992.92771331615	-0.2265625
1996.75592781911	-3.78515625
2000.58225114405	-3.330078125
2004.40668459424	5.134765625
2008.22922947176	6.9150390625
2012.04988707749	0.8955078125
2015.86865871112	-19.6142578125
2019.68554567116	22.759765625
2023.50054925491	-35.8740234375
2027.31367075851	31.564453125
2031.1249114769	3.244140625
2034.93427270382	-7.9755859375
2038.74175573186	-7.1630859375
2042.54736185239	8.296875
2046.35109235564	-5.220703125
2050.15294853063	-3.4609375
2053.95293166521	17.7021484375
2057.75104304606	-6.578125
2061.54728395867	-8.166015625
2065.34165568738	11.2451171875
2069.13415951534	-5.490234375
2072.92479672452	3.8564453125
2076.71356859575	-21.2490234375
2080.50047640866	11.6826171875
2084.28552144174	-9.7255859375
2088.06870497229	17.056640625
2091.85002827646	-0.7373046875
2095.62949262923	-5.2080078125
2099.40709930443	4.3955078125
2103.18284957471	-25.6435546875
2106.95674471158	32.671875
2110.72878598537	3.5126953125
2114.49897466528	-15.6748046875
2118.26731201934	-2.806640625
2122.03379931443	15.6298828125
2125.79843781626	-2.22265625
2129.56122878942	-25.359375
2133.32217349733	22.35546875
2137.08127320226	-17.2470703125
2140.83852916534	16.263671875
2144.59394264655	-9.6025390625
2148.34751490473	2.9873046875
2152.09924719757	2.04296875
2155.84914078163	0.677734375
2159.5971969123	1.591796875
2163.34341684387	-9.560546875
2167.08780182947	10.67578125
2170.83035312109	5.2216796875
2174.57107196959	-8.859375
2178.30995962469	9.1552734375
2182.04701733499	-12.2958984375
2185.78224634795	-8.3515625
2189.5156479099	22.759765625
2193.24722326604	-4.177734375
2196.97697366044	-3.525390625
2200.70490033604	0.640625
2204.43100453467	-9.39453125
2208.15528749703	0.1953125
2211.87775046268	0.599609375
2215.59839467008	4.458984375
2219.31722135656	2.8505859375
2223.03423175833	-0.9921875
2226.74942711049	2.70703125
2230.46280864701	7.3046875
2234.17437760077	-16.494140625
2237.8841352035	8.9833984375
2241.59208268584	-15.3740234375
2245.29822127732	16.75390625
2249.00255220635	-7.3955078125
2252.70507670024	12.8134765625
2256.40579598519	-32.7275390625
2260.10471128628	30.3193359375
2263.80182382751	-3.490234375
2267.49713483175	-1.8564453125
2271.19064552079	-7.3564453125
2274.8823571153	7.4501953125
2278.57227083486	-17.5087890625
2282.26038789795	14.955078125
2285.94670952195	4.078125
2289.63123692314	-13.794921875
2293.31397131672	14.033203125
2296.99491391679	-2.8916015625
2300.67406593633	-7.2646484375
2304.35142858727	1.341796875
2308.02700308043	-0.7138671875
2311.70079062553	7.7236328125
2315.37279243123	-7.2294921875
2319.04300970507	14.79296875
2322.71144365353	-1.119140625
2326.378095482	-21.4853515625
2330.04296639478	17.5048828125
2333.7060575951	4.138671875
2337.3673702851	-4.3525390625
2341.02690566583	-5.8583984375
2344.68466493729	-11.974609375
2348.34064929839	14.1376953125
2351.99485994695	-2.36328125
2355.64729807974	3.669921875
2359.29796489244	-2.330078125
2362.94686157966	2.1708984375
2366.59398933494	-13.9267578125
2370.23934935076	6.853515625
2373.88294281852	6.5126953125
2377.52477092855	6.5986328125
2381.16483487014	-5.6669921875
2384.80313583148	-2.84375
2388.4396749997	-11.8642578125
2392.07445356091	4.810546875
2395.70747270011	3.69921875
2399.33873360126	13.9716796875
2402.96823744726	-13.115234375
2406.59598541994	8.361328125
2410.22197870011	6.068359375
2413.84621846749	-23.1572265625
2417.46870590075	16.2294921875
2421.08944217751	-5.265625
2424.70842847435	-3.048828125
2428.32566596678	7.884765625
2431.94115582928	-16.416015625
2435.55489923527	21.7685546875
2439.16689735713	-10.814453125
2442.77715136619	7.658203125
2446.38566243272	-7.685546875
2449.99243172597	2.5322265625
2453.59746041414	1.0732421875
2457.20074966439	-4.5234375
2460.80230064283	-6.8544921875
2464.40211451455	5.3642578125
2468.00019244358	-5.2939453125
2471.59653559293	18.6689453125
2475.19114512457	-8.07421875
2478.78402219943	-14.072265625
2482.37516797741	11.3603515625
2485.96458361738	11.5927734375
2489.55227027719	-16.5751953125
2493.13822911363	17.703125
2496.7224612825	-20.4453125
2500.30496793853	-2.498046875
2503.88575023547	15.93359375
2507.464809326	-0.951171875
2511.04214636182	-11.8798828125
2514.61776249357	-1.8798828125
2518.19165887088	10.1455078125
2521.76383664237	6.4208984375
2525.33429695564	2.3369140625
2528.90304095725	-10.11328125
2532.47006979276	-0.0341796875
2536.03538460672	-4.6923828125
2539.59898654265	11.03125
2543.16087674307	-9.8701171875
2546.72105634947	8.021484375
2550.27952650235	-2.1064453125
2553.83628834118	6.2607421875
2557.39134300444	-7.6220703125
2560.94469162957	-21.4638671875
2564.49633535304	23.3037109375
2568.0462753103	-11.474609375
2571.59451263579	16.6611328125
2575.14104846294	8.4150390625
2578.6858839242	-33.740234375
2582.229020151	25.2080078125
2585.77045827378	-18.5771484375
2589.31019942197	15.1982421875
2592.84824472401	-12.2431640625
2596.38459530734	14.09765625
2599.91925229841	7.2353515625
2603.45221682266	-17.4873046875
2606.98349000456	-4.6171875
2610.51307296756	13.431640625
2614.04096683414	6.853515625
2617.56717272579	-22.8740234375
2621.09169176298	5.2998046875
2624.61452506523	13.0390625
2628.13567375106	-7.6650390625
2631.655138938	-2.205078125
2635.17292174258	-3.22265625
2638.68902328039	10.654296875
2642.20344466598	-4.111328125
2645.71618701297	-6.7314453125
2649.22725143397	5.533203125
2652.73663904062	11.615234375
2656.24435094357	-33.4072265625
2659.75038825251	34.1171875
2663.25475207615	3.712890625
2666.75744352221	-39.400390625
2670.25846369744	41.76171875
2673.75781370765	-28.416015625
2677.25549465763	17.2158203125
2680.75150765123	-1.919921875
2684.24585379131	2.5537109375
2687.73853417978	-15.2109375
2691.22954991757	17.580078125
2694.71890210465	-5.96875
2698.20659184002	-11.1123046875
2701.69262022172	11.162109375
2705.17698834682	-3.35546875
2708.65969731143	6.544921875
2712.14074821071	-9.70703125
2715.62014213884	-11.80078125
2719.09788018905	1.3857421875
2722.57396345361	24.4794921875
2726.04839302385	4.7099609375
2729.52116999012	-26.154296875
2732.99229544182	30.41796875
2736.4617704674	-24.884765625
2739.92959615437	6.859375
2743.39577358925	2.220703125
2746.86030385767	0.607421875
2750.32318804424	0.27734375
2753.78442723268	-20.9892578125
2757.24402250572	17.9697265625
2760.70197494518	-2.2724609375
2764.1582856319	-4.4970703125
2767.6129556458	12.33984375
2771.06598606584	-13.29296875
2774.51737797005	11.0693359375
2777.96713243552	-9.935546875
2781.41525053838	4.6474609375
2784.86173335384	-0.8238525390625
2788.30658195617	1.09442138671875
2791.74979741869	1.0838623046875
2795.1913808138	1.22357177734375
2798.63133321295	-10.63671875
2802.06965568666	20.5029907226563
2805.50634930452	-8.35772705078125
2808.94141513519	36.724609375
2812.37485424639	-9.1929931640625
2815.80666770493	5.889404296875
2819.23685657665	-4.02825927734375
2822.6654219265	-1.94586181640625
2826.0923648185	-2.86346435546875
2829.51768631572	27.2188720703125
2832.94138748033	15.30126953125
2836.36346937355	2.3836669921875
2839.7839330557	6.4219970703125
2843.20277958617	-3.5927734375
2846.62001002343	35.3923950195313
2850.03562542502	17.3776245117188
2853.44962684758	29.36279296875
2856.86201534681	54.3480224609375
2860.27279197751	27.3331909179688
2863.68195779356	57.3184204101563
2867.08951384791	41.3036499023438
2870.49546119262	30.288818359375
2873.89980087883	52.2740478515625
2877.30253395675	53.2592163085938
2880.70366147569	60.2444458007813
2884.10318448406	56.2296142578125
2887.50110402936	50.21484375
2890.89742115815	67.2000122070313
2894.29213691614	70.1325073242188
2897.68525234807	51.0084228515625
2901.07676849782	82.8843383789063
2904.46668640835	36.7601928710938
2907.85500712172	60.6361083984375
2911.24173167908	46.5120239257813
2914.62686112069	37.387939453125
2918.0103964859	58.2637939453125
2921.39233881316	47.1397094726563
2924.77268914004	45.015625
2928.1514485032	41.8915405273438
2931.52861793838	48.7674560546875
2934.90419848047	36.643310546875
2938.27819116343	40.5192260742188
2941.65059702035	42.3951416015625
2945.0214170834	28.2710571289063
2948.39065238389	57.1469116210938
2951.75830395222	32.0228271484375
2955.1243728179	26.8987426757813
2958.48886000957	15.6980590820313
2961.85176655495	17.4259033203125
2965.21309348089	50.15380859375
2968.57284181338	31.8817138671875
2971.93101257748	26.609619140625
2975.28760679739	30.3375244140625
2978.64262549643	19.0654296875
2981.99606969702	44.7932739257813
2985.34794042073	15.5211791992188
2988.69823868822	12.2490844726563
2992.04696551928	38.9769897460938
2995.39412193282	3.70489501953125
2998.73970894689	14.4328002929688
3002.08372757864	1.16064453125
3005.42617884436	-7.1114501953125
3008.76706375945	25.616455078125
3012.10638333846	6.22528076171875
3015.44413859504	15.7353515625
3018.780330542	1.2454833984375
3022.11496019125	-16.244384765625
3025.44802855385	-10.7342529296875
3028.77953663997	5.77587890625
3032.10948545894	12.2859497070313
3035.4378760192	-32.2039184570313
3038.76470932834	10.3062133789063
3042.08998639308	-1.18365478515625
3045.41370821926	-10.8244018554688
3048.73587581189	-12.46630859375
3052.05649017508	-5.10821533203125
3055.37555231211	-6.7501220703125
3058.69306322538	13.2561645507813
3062.00902391644	9.5413818359375
3065.32343538598	-13.8642578125
3068.63629863383	-1.462890625
3071.94761465896	-12.64453125
3075.25738445949	33.2158203125
3078.5656090327	-8.2353515625
3081.87228937498	-8.94921875
3085.1774264819	-10.69921875
3088.48102134815	9.734375
3091.7830749676	10.7314453125
3095.08358833324	-10.66015625
3098.38256243724	4.3779296875
3101.67999827088	-5.6630859375
3104.97589682465	-3.12890625
3108.27025908814	5.634765625
3111.56308605013	-2.6806640625
3114.85437869852	2.0263671875
3118.14413802041	-6.3544921875
3121.43236500202	7.5048828125
3124.71906062875	2.01953125
3128.00422588514	-4.0322265625
3131.28786175491	-5.166015625
3134.56996922093	13.470703125
3137.85054926523	-12.1015625
3141.12960286901	-0.8740234375
3144.40713101263	10.25
3147.68313467559	-3.1123046875
3150.95761483661	-19.8427734375
3154.23057247352	17.1513671875
3157.50200856335	0.3408203125
3160.77192408229	-3.044921875
3164.04032000569	6.2431640625
3167.30719730808	0
3170.57255696316	0
3173.8363999438	0
3177.09872722202	0
3180.35953976906	0
3183.61883855529	0
3186.87662455028	0
3190.13289872276	0
3193.38766204066	0
3196.64091547106	0
3199.89265998022	0
3203.14289653362	0
3206.39162609586	0
3209.63884963076	0
3212.88456810132	0
3216.1287824697	0
3219.37149369728	0
3222.61270274458	0
3225.85241057134	0
3229.09061813648	0
3232.32732639809	0
3235.56253631347	0
3238.79624883909	0
3242.02846493062	0
3245.25918554292	0
3248.48841163005	0
3251.71614414523	0
3254.94238404091	0
3258.16713226871	0
3261.39038977947	0
3264.61215752319	0
3267.8324364491	0
3271.05122750561	0
3274.26853164032	0
3277.48434980006	0
3280.69868293083	0
3283.91153197784	0
3287.12289788551	0
3290.33278159744	0
3293.54118405647	0
3296.7481062046	0
3299.95354898308	0
3303.15751333233	0
3306.36000019198	0
3309.5610105009	0
3312.76054519714	0
3315.95860521796	0
3319.15519149983	0
3322.35030497844	0
3325.5439465887	0
3328.73611726471	0
3331.92681793978	0
3335.11604954647	0
3338.30381301652	0
3341.49010928091	0
3344.67493926981	0
3347.85830391262	0
3351.04020413798	0
3354.22064087372	0
3357.3996150469	0
3360.5771275838	0
3363.75317940992	0
3366.92777144999	0
3370.10090462795	0
3373.27257986699	0
3376.44279808948	0
3379.61156021707	0
3382.77886717058	0
3385.94471987011	0
3389.10911923496	0
3392.27206618366	0
3395.43356163397	0
3398.59360650288	0
3401.75220170663	0
3404.90934816067	0
3408.06504677969	0
3411.21929847761	0
3414.37210416759	0
3417.52346476203	0
3420.67338117256	0
3423.82185431003	0
3426.96888508457	0
3430.11447440551	0
3433.25862318143	0
3436.40133232017	0
3439.54260272877	0
3442.68243531356	0
3445.82083098007	0
3448.95779063311	0
3452.0933151767	0
3455.22740551412	0
3458.36006254791	0
3461.49128717984	0
3464.62108031093	0
3467.74944284144	0
3470.8763756709	0
3474.00187969807	0
3477.12595582097	0
3480.24860493687	0
3483.3698279423	0
3486.48962573301	0
3489.60799920405	0
3492.7249492497	0
3495.84047676349	0
3498.95458263822	0
3502.06726776593	0
3505.17853303794	0
3508.28837934481	0
3511.39680757636	0
3514.50381862168	0
3517.60941336912	0
3520.71359270627	0
3523.81635752002	0
3526.91770869649	0
3530.01764712108	0
3533.11617367844	0
3536.21328925251	0
3539.30899472646	0
3542.40329098277	0
3545.49617890316	0
3548.58765936862	0
3551.6777332594	0
3554.76640145506	0
3557.85366483438	0
3560.93952427544	0
3564.02398065559	0
3567.10703485145	0
3570.18868773891	0
3573.26894019313	0
3576.34779308856	0
3579.42524729892	0
3582.5013036972	0
3585.57596315568	0
3588.6492265459	0
3591.72109473869	0
3594.79156860416	0
3597.8606490117	0
3600.92833682998	0
3603.99463292695	0
3607.05953816984	0
3610.12305342518	0
3613.18517955876	0
3616.24591743568	0
3619.30526792029	0
3622.36323187627	0
3625.41981016655	0
3628.47500365337	0
3631.52881319825	0
3634.58123966201	0
3637.63228390473	0
3640.68194678582	0
3643.73022916395	0
3646.77713189711	0
3649.82265584256	0
3652.86680185686	0
3655.90957079587	0
3658.95096351473	0
3661.9909808679	0
3665.02962370912	0
3668.06689289143	0
3671.10278926717	0
3674.13731368797	0
3677.17046700477	0
3680.20225006781	0
3683.23266372664	0
3686.26170883008	0
3689.28938622628	0
3692.31569676268	0
3695.34064128604	0
3698.3642206424	0
3701.38643567713	0
3704.40728723488	0
3707.42677615964	0
3710.44490329468	0
3713.46166948258	0
3716.47707556524	0
3719.49112238387	0
3722.50381077897	0
3725.51514159038	0
3728.52511565724	0
3731.53373381799	0
3734.54099691039	0
3737.54690577153	0
3740.55146123779	0
3743.55466414488	0
3746.55651532782	0
3749.55701562096	0
3752.55616585793	0
3755.55396687173	0
3758.55041949465	0
3761.54552455828	0
3764.53928289357	0
3767.53169533077	0
3770.52276269945	0
