# Supplementary material for: ATP-Mediated Compositional Change in Peripheral Myelin Membranes: A Comparative Raman Spectroscopy and Time-Of-Flight Secondary Ion Mass Spectrometry Study
Source: PLoS One. 2015 Nov 6;10(11):e0142084. doi: 10.1371/journal.pone.0142084 (PMC4636249; doi:10.1371/journal.pone.0142084)
Supplement: S1 Dataset — (ZIP) [file pone.0142084.s001.zip › S1_dataset/Raman_spectra/13_90_0.txt]

-178.9940361005	0
-174.033225536559	0
-169.075137799502	0
-164.119770772183	0
-159.167122339652	0
-154.217190389145	0
-149.26997281008	0
-144.325467494082	0
-139.38367233493	0
-134.444585228596	0
-129.508204073225	0
-124.574526769137	0
-119.643551218823	0
-114.715275326934	0
-109.789697000297	0
-104.866814147889	0
-99.9466246808543	0
-95.0291265124944	0
-90.114317558252	0
-85.2021957357436	0
-80.2927589647076	0
-75.3860051670387	0
-70.4819322667847	0
-65.5805381901157	0
-60.6818208653497	0
-55.7857782229291	0
-50.8924081954391	0
-46.0017087175838	0
-41.1136777262045	0
-36.2283131602561	0
-31.3456129608128	0
-26.4655750710695	0
-21.5881974363389	0
-16.7134780040407	0
-11.8414147237152	0
-6.97200554699234	0
-2.10524842762101	0
2.75885867856151	0
7.62031781360827	0
12.4791310174774	0
17.3353003280427	0
22.1888277810764	0
27.0397154102718	0
31.8879652472339	0
36.7335793214821	0
41.5765596604568	0
46.4169082895224	0
51.2546272319731	0
56.0897185090207	0
60.9221841398242	0
65.7520261414571	0
70.5792465289418	0
75.4038473152361	0
80.2258305112362	0
85.045198125787	0
89.8619521656727	0
94.6760946356395	0
99.4876275383746	0
104.296552874516	0
109.10287264268	0
113.906588839415	0
118.707703459252	0
123.506218494676	0
128.30213593615	0
133.095457772096	0
137.886185988912	0
142.674322570981	0
147.459869500641	0
152.242828758238	0
157.023202322084	0
161.800992168479	0
166.576200271718	0
171.348828604071	0
176.118879135827	0
180.886353835245	0
185.651254668599	0
190.413583600155	0
195.173342592186	0
199.93053360497	0
204.685158596798	0
209.437219523967	0
214.186718340788	0
218.933656999589	0
223.678037450723	0
228.419861642551	0
233.159131521468	0
237.895849031897	0
242.630016116271	0
247.361634715084	0
252.090706766841	0
256.817234208093	0
261.541218973424	0
266.262662995465	0
270.981568204883	0
275.697936530397	0
280.411769898781	0
285.123070234849	0
289.831839461471	0
294.538079499574	0
299.241792268144	0
303.942979684232	0
308.641643662944	0
313.33778611746	0
318.031408959018	0
322.722514096945	0
327.411103438622	0
332.09717888951	0
336.780742353159	0
341.461795731189	0
346.140340923302	0
350.816379827291	0
355.489914339041	0
360.160946352512	0
364.829477759773	0
369.495510450977	0
374.159046314375	0
378.820087236329	0
383.478635101283	0
388.134691791809	0
392.788259188568	0
397.43933917034	0
402.08793361401	0
406.734044394583	0
411.377673385178	0
416.018822457033	0
420.657493479502	0
425.293688320078	0
429.927408844357	0
434.558656916086	0
439.187434397127	0
443.813743147482	0
448.437585025286	0
453.058961886811	0
457.677875586478	0
462.294327976831	0
466.908320908578	0
471.519856230564	0
476.128935789788	0
480.73556143139	0
485.339734998681	0
489.941458333116	0
494.540733274312	0
499.137561660047	0
503.731945326265	0
508.323886107065	0
512.91338583473	0
517.500446339696	0
522.085069450583	0
526.667256994186	0
531.247010795468	0
535.824332677577	0
540.399224461841	0
544.97168796778	0
549.541725013083	0
554.109337413638	0
558.674526983528	0
563.237295535019	0
567.797644878573	0
572.355576822864	0
576.911093174738	0
581.464195739273	0
586.014886319722	0
590.563166717575	0
595.109038732503	0
599.652504162402	0
604.193564803382	0
608.73222244976	0
613.268478894073	0
617.802335927087	0
622.333795337774	0
626.86285891334	0
631.389528439219	0
635.913805699064	0
640.435692474771	0
644.95519054646	0
649.472301692485	0
653.987027689444	0
658.499370312169	0
663.009331333737	0
667.51691252547	0
672.022115656927	0
676.524942495927	0
681.025394808529	0
685.523474359052	0
690.019182910066	0
694.512522222403	0
699.003494055146	0
703.49210016564	0
707.978342309501	0
712.4622222406	0
716.943741711089	0
721.422902471377	0
725.899706270147	0
730.374154854362	0
734.846249969256	0
739.315993358349	0
743.783386763427	0
748.248431924569	0
752.711130580137	0
757.171484466779	0
761.629495319434	0
766.085164871334	0
770.538494853989	0
774.989486997221	0
779.438143029149	0
783.884464676174	0
788.328453663017	0
792.770111712697	0
797.209440546538	0
801.646441884169	0
806.08111744353	0
810.513468940876	0
814.943498090771	0
819.371206606105	-8.2109375
823.796596198072	3.087890625
828.2196685762	-5.134765625
832.640425448326	20.03125
837.05886852062	-30.76953125
841.474999497579	19.8720703125
845.888820082023	9.2265625
850.300331975104	-4.568359375
854.709536876313	-13.2412109375
859.116436483463	10.68359375
863.521032492721	-5.759765625
867.923326598572	-1.8232421875
872.32332049386	2.076171875
876.721015869761	8.119140625
881.116414415797	-16.896484375
885.509517819844	11.0185546875
889.900327768115	5.373046875
894.288845945188	-11.369140625
898.675074033979	11.935546875
903.059013715769	-0.4990234375
907.440666670193	-2.451171875
911.820034575246	8.4111328125
916.197119107279	-3.0546875
920.571921941015	-34.92578125
924.944444749532	29.51953125
929.314689204282	0.552734375
933.682656975088	0.4833984375
938.048349730129	1.8427734375
942.411769135974	0.8544921875
946.772916857561	-8.962890625
951.131794558198	6.5517578125
955.488403899583	-15.6280517578125
959.842746541793	17.7630615234375
964.194824143277	-12.75634765625
968.544638360882	23.11328125
972.89219084983	-11.88671875
977.237483263745	15.11328125
981.580517254633	-10.7631225585938
985.921294472888	-26.2688598632813
990.259816567313	7.2254638671875
994.596085185094	-17.2802734375
998.930101971824	-8.78594970703125
1003.26186857149	45.7439575195313
1007.59138662648	29.2750244140625
1011.91865777761	84.8060302734375
1016.24368366406	82.3370971679688
1020.56646592346	58.8630981445313
1024.88700619182	31.231689453125
1029.20530610358	2.60028076171875
1033.52136729159	36.9689331054688
1037.8351913871	12.3375244140625
1042.14678001981	-4.49334716796875
1046.45613481781	0.60919189453125
1050.76325740763	-4.2882080078125
1055.06814941421	-0.66973876953125
1059.37081246092	10.6419067382813
1063.67124816957	-24.1917114257813
1067.96945816039	11.3541870117188
1072.26544405203	7.8172607421875
1076.55920746159	10.866455078125
1080.8507500046	-5.0499267578125
1085.14007329502	-3.89801025390625
1089.42717894526	-23.7460327148438
1093.71206856617	28.4058837890625
1097.99474376703	14.557861328125
1102.27520615557	16.7097778320313
1106.55345733798	17.1209716796875
1110.82949891888	8.59197998046875
1115.10333250134	5.06292724609375
1119.37495968691	-0.466064453125
1123.64438207555	15.0049438476563
1127.91160126572	-0.5240478515625
1132.17661885431	26.9468994140625
1136.43943643666	20.4179077148438
1140.70005560662	36.897216796875
1144.95847795644	48.3875122070313
1149.21470507689	64.8778076171875
1153.46873855716	95.3681030273438
1157.72057998495	170.8583984375
1161.97023094641	223.3486328125
1166.21769302616	237.838928222656
1170.4629678073	245.329223632813
1174.70605687141	148.819519042969
1178.94696179853	90.309814453125
1183.18568416722	39.7719116210938
1187.42222555447	55.2127075195313
1191.65658753578	34.653564453125
1195.88877168515	39.0943603515625
1200.11877957505	58.5352172851563
1204.34661277642	35.9760131835938
1208.57227285872	43.4168090820313
1212.79576138991	39.857666015625
1217.01707993641	21.2835083007813
1221.23623006315	1.64471435546875
1225.45321333358	-5.994140625
1229.66803130962	44.3670043945313
1233.88068555171	-0.2718505859375
1238.09117761878	-6.91070556640625
1242.29950906827	9.17022705078125
1246.50568145615	-2.7579345703125
1250.70969633685	-12.0122680664063
1254.91155526336	12.185302734375
1259.11125978715	-7.4599609375
1263.30881145822	1.236328125
1267.50421182508	-0.98046875
1271.69746243476	-10.5478515625
1275.88856483281	25.408203125
1280.07752056329	-6.6064453125
1284.26433116881	2.5654296875
1288.44899819048	-0.748046875
1292.63152316794	-26.171875
1296.81190763937	30.1982421875
1300.99015314147	-0.4765625
1305.16626120947	-27.8544921875
1309.34023337715	9.7958984375
1313.5120711768	21.7861328125
1317.68177613928	-2.5869140625
1321.84934979395	-8.025390625
1326.01479366875	10.0087890625
1330.17810929013	-13.3681640625
1334.3392981831	2.869140625
1338.49836187122	-10.4658203125
1342.65530187657	4.6201171875
1346.81011971983	5.9873046875
1350.96281692018	-1.83984375
1355.11339499538	8.3173828125
1359.26185546175	-2.7275390625
1363.40819983413	-13.2109375
1367.55242962597	13.2099609375
1371.69454634923	3.9384765625
1375.83455151447	4.9580078125
1379.97244663079	-25.712890625
1384.10823320587	18.5400390625
1388.24191274593	-15.412109375
1392.3734867558	21.8323364257813
1396.50295673884	-17.0304565429688
1400.63032419701	-5.13720703125
1404.75559063083	12.4546508789063
1408.87875753938	1.0465087890625
1412.99982642036	-4.37799072265625
1417.11879877001	-12.8910522460938
1421.23567608315	7.59588623046875
1425.35045985322	25.0828857421875
1429.4631515722	5.56982421875
1433.57375273068	46.0567626953125
1437.68226481782	39.5437622070313
1441.78868932139	86.032958984375
1445.89302772774	98.5728759765625
1449.9952815218	57.1128540039063
1454.0954521871	124.652770996094
1458.19354120579	74.1926879882813
1462.28955005859	106.732666015625
1466.38348022481	72.2725830078125
1470.47533318239	65.8125
1474.56511040785	75.3524780273438
1478.65281337632	73.8923950195313
1482.73844356155	36.4323120117188
1486.82200243586	47.9722900390625
1490.90349147021	39.5223388671875
1494.98291213417	10.117431640625
1499.06026589591	44.7125244140625
1503.13555422221	86.3076171875
1507.20877857848	77.9027099609375
1511.27994042873	113.497802734375
1515.3490412356	146.092895507813
1519.41608246035	206.68798828125
1523.48106556286	222.283081054688
1527.54399200162	256.878112792969
1531.60486323377	236.473205566406
1535.66368071506	164.068298339844
1539.72044589986	159.663391113281
1543.7751602412	114.258483886719
1547.8278251907	62.8535766601563
1551.87844219866	35.4933471679688
1555.92701271397	25.1764526367188
1559.97353818419	27.8594970703125
1564.01802005549	13.5426025390625
1568.06045977271	22.2256469726563
1572.1008587793	37.9087524414063
1576.13921851737	28.591796875
1580.17554042768	12.2748413085938
1584.20982594961	8.95794677734375
1588.24207652123	42.6409912109375
1592.27229357921	10.3240966796875
1596.3004785589	4.00714111328125
1600.3266328943	33.6902465820313
1604.35075801806	13.373291015625
1608.37285536149	7.15875244140625
1612.39292635454	16.0465698242188
1616.41097242584	31.9343872070313
1620.42699500266	2.82220458984375
1624.44099551096	-4.28997802734375
1628.45297537533	3.59783935546875
1632.46293601905	21.4857177734375
1636.47087886406	13.37353515625
1640.47680533095	9.2613525390625
1644.480716839	24.149169921875
1648.48261480617	17.0369873046875
1652.48250064906	9.01812744140625
1656.48037578297	54.2123413085938
1660.47624162187	60.4065551757813
1664.47009957839	68.6007080078125
1668.46195106388	74.794921875
1672.45179748832	75.9891357421875
1676.43964026041	57.1832885742188
1680.42548078752	55.3775024414063
1684.40932047569	42.5969848632813
1688.39116072969	18.0499877929688
1692.37100295292	10.5029907226563
1696.34884854752	37.9559326171875
1700.32469891428	-28.591064453125
1704.29855545272	26.8619384765625
1708.27041956104	7.43511962890625
1712.24029263612	5.1341552734375
1716.20817607355	-10.166748046875
1720.17407126762	-1.4102783203125
1724.13797961133	12.9010620117188
1728.09990249636	-6.60540771484375
1732.05984131311	3.5443115234375
1736.01779745068	-0.787109375
1739.97377229687	-17.8779296875
1743.9277672382	19.5751953125
1747.87978365989	-11.240234375
1751.82982294587	5.4853515625
1755.77788647878	1.73046875
1759.72397564	-4.8369140625
1763.6680918096	2.9375
1767.61023636636	1.986328125
1771.55041068779	10.9013671875
1775.48861615014	-5.703125
1779.42485412835	-19.521484375
1783.35912599609	4.3369140625
1787.29143312576	9.4853515625
1791.22177688849	-8.728515625
1795.15015865414	10.7470703125
1799.07657979127	1.4091796875
1803.00104166721	-11.029296875
1806.923545648	0.7041015625
1810.84409309841	9.4130859375
1814.76268538195	-6.4453125
1818.67932386087	19.4267578125
1822.59400989615	-26.033203125
1826.50674484752	13.150390625
1830.41753007345	6.4462890625
1834.32636693114	-22.7607421875
1838.23325677653	4.6240234375
1842.13820096433	15.4638671875
1846.04120084797	-1.3623046875
1849.94225777965	0.451171875
1853.84137311029	-11.7373046875
1857.7385481896	-0.59375
1861.63378436601	-1.240234375
1865.52708298671	8.75
1869.41844539766	2.990234375
1873.30787294356	6.71875
1877.19536696788	-28.025390625
1881.08092881284	21.1728515625
1884.96455981942	3.18359375
1888.84626132737	-14.9580078125
1892.7260346752	3.5712890625
1896.6038812002	-5.5615234375
1900.47980223839	8.0068359375
1904.35379912459	-1.025390625
1908.22587319237	10.9697265625
1912.0960257741	-13.591796875
1915.96425820088	14.1552734375
1919.83057180263	-13.7861328125
1923.694967908	-0.8525390625
1927.55744784445	12.171875
1931.4180129382	-19.9833984375
1935.27666451426	19.623046875
1939.13340389641	2.3525390625
1942.98823240721	-17.66015625
1946.84115136803	11.3828125
1950.692162099	-8.5888671875
1954.54126591903	7.2919921875
1958.38846414584	-0.56640625
1962.23375809594	-3.5595703125
1966.0771490846	-5.7412109375
1969.91863842591	17.8310546875
1973.75822743275	-9.1689453125
1977.59591741678	8.357421875
1981.43170968848	-23.94140625
1985.26560555709	24.029296875
1989.09760633069	-6.8134765625
1992.92771331615	-1.640625
1996.75592781911	-10.314453125
2000.58225114405	13.466796875
2004.40668459424	-2.001953125
2008.22922947176	0.671875
2012.04988707749	2.265625
2015.86865871112	-19.021484375
2019.68554567116	17.8212890625
2023.50054925491	-31.3798828125
2027.31367075851	34.958984375
2031.1249114769	-2.8203125
2034.93427270382	-1.869140625
2038.74175573186	-6.1982421875
2042.54736185239	4.927734375
2046.35109235564	0.85546875
2050.15294853063	-3.7060546875
2053.95293166521	10.279296875
2057.75104304606	-11.6787109375
2061.54728395867	1.16015625
2065.34165568738	12.08984375
2069.13415951534	-15.6455078125
2072.92479672452	14.5625
2076.71356859575	-16.05078125
2080.50047640866	8.98046875
2084.28552144174	-11.2431640625
2088.06870497229	9.142578125
2091.85002827646	-0.6962890625
2095.62949262923	2.53515625
2099.40709930443	4.556640625
2103.18284957471	-30.0908203125
2106.95674471158	26.1806640625
2110.72878598537	3.4921875
2114.49897466528	0
2118.26731201934	0
2122.03379931443	0
2125.79843781626	0
2129.56122878942	0
2133.32217349733	0
2137.08127320226	0
2140.83852916534	0
2144.59394264655	0
2148.34751490473	0
2152.09924719757	0
2155.84914078163	0
2159.5971969123	0
2163.34341684387	0
2167.08780182947	0
2170.83035312109	0
2174.57107196959	0
2178.30995962469	0
2182.04701733499	0
2185.78224634795	0
2189.5156479099	0
2193.24722326604	0
2196.97697366044	0
2200.70490033604	0
2204.43100453467	0
2208.15528749703	0
2211.87775046268	0
2215.59839467008	0
2219.31722135656	0
2223.03423175833	0
2226.74942711049	0
2230.46280864701	0
2234.17437760077	0
2237.8841352035	0
2241.59208268584	0
2245.29822127732	0
2249.00255220635	0
2252.70507670024	0
2256.40579598519	0
2260.10471128628	0
2263.80182382751	0
2267.49713483175	0
2271.19064552079	0
2274.8823571153	0
2278.57227083486	0
2282.26038789795	5.5205078125
2285.94670952195	9.033203125
2289.63123692314	-12.40625
2293.31397131672	13.0205078125
2296.99491391679	-6.4765625
2300.67406593633	-4.9365234375
2304.35142858727	0.00390625
2308.02700308043	-1.478515625
2311.70079062553	2.5009765625
2315.37279243123	-4.6357421875
2319.04300970507	16.5810546875
2322.71144365353	4.23046875
2326.378095482	-20.4541015625
2330.04296639478	7.09375
2333.7060575951	8.4677734375
2337.3673702851	-3.4794921875
2341.02690566583	0.142578125
2344.68466493729	-19.5859375
2348.34064929839	12.2734375
2351.99485994695	0.73046875
2355.64729807974	2.759765625
2359.29796489244	1.7802734375
2362.94686157966	3.630859375
2366.59398933494	-11.6328125
2370.23934935076	-5.095703125
2373.88294281852	5.4990234375
2377.52477092855	12.732421875
2381.16483487014	-0.45703125
2384.80313583148	-8.931640625
2388.4396749997	-2.2685546875
2392.07445356091	-5.1064453125
2395.70747270011	3.390625
2399.33873360126	13.8408203125
2402.96823744726	-1.607421875
2406.59598541994	-1.072265625
2410.22197870011	-0.720703125
2413.84621846749	-10.0419921875
2417.46870590075	6.7451171875
2421.08944217751	-4.8896484375
2424.70842847435	-3.4033203125
2428.32566596678	7.8935546875
2431.94115582928	-7.9853515625
2435.55489923527	18.7978515625
2439.16689735713	-13.791015625
2442.77715136619	7.4384765625
2446.38566243272	-2.4453125
2449.99243172597	-3.2392578125
2453.59746041414	-2.68359375
2457.20074966439	-2.1953125
2460.80230064283	-6.3671875
2464.40211451455	12.0947265625
2468.00019244358	-8.33984375
2471.59653559293	15.7890625
2475.19114512457	-10.56640625
2478.78402219943	-9.5791015625
2482.37516797741	11.3837890625
2485.96458361738	14.1513671875
2489.55227027719	-15.9912109375
2493.13822911363	10.7744140625
2496.7224612825	-19.8935546875
2500.30496793853	-0.6708984375
2503.88575023547	21.3359375
2507.464809326	3.005859375
2511.04214636182	-13.52734375
2514.61776249357	-13.4765625
2518.19165887088	10.0087890625
2521.76383664237	6.986328125
2525.33429695564	5.8876953125
2528.90304095725	-2.81640625
2532.47006979276	-5.234375
2536.03538460672	-0.7705078125
2539.59898654265	5.29296875
2543.16087674307	-13.9072265625
2546.72105634947	8.2646484375
2550.27952650235	2.1650390625
2553.83628834118	5.6298828125
2557.39134300444	-0.416015625
2560.94469162957	-25.07421875
2564.49633535304	26.7802734375
2568.0462753103	-26.6220703125
2571.59451263579	19.958984375
2575.14104846294	14.8388671875
2578.6858839242	-29.74609375
2582.229020151	22.3173828125
2585.77045827378	-18.09765625
2589.31019942197	7.2861328125
2592.84824472401	-3.205078125
2596.38459530734	10.041015625
2599.91925229841	7.328125
2603.45221682266	-15.162109375
2606.98349000456	-7.3603515625
2610.51307296756	12.056640625
2614.04096683414	4.7412109375
2617.56717272579	-12.640625
2621.09169176298	8.59765625
2624.61452506523	3.1357421875
2628.13567375106	-4.7802734375
2631.655138938	-11.30078125
2635.17292174258	4.6552734375
2638.68902328039	9.71875
2642.20344466598	-3.955078125
2645.71618701297	-0.98046875
2649.22725143397	-4.845703125
2652.73663904062	7.5615234375
2656.24435094357	-26.939453125
2659.75038825251	38.966796875
2663.25475207615	3.5458984375
2666.75744352221	-41.7841796875
2670.25846369744	40.7431640625
2673.75781370765	-29.873046875
2677.25549465763	16.1748046875
2680.75150765123	9.1240234375
2684.24585379131	-5.837890625
2687.73853417978	-17.662109375
2691.22954991757	14.873046875
2694.71890210465	0.529296875
2698.20659184002	-12.1328125
2701.69262022172	8.78515625
2705.17698834682	-4.5908203125
2708.65969731143	6.798828125
2712.14074821071	-11.8408203125
2715.62014213884	-0.126953125
2719.09788018905	-2.6142578125
2722.57396345361	22.658203125
2726.04839302385	6.0859375
2729.52116999012	-24.9248046875
2732.99229544182	24.0810546875
2736.4617704674	-18.36328125
2739.92959615437	0.345703125
2743.39577358925	-0.3544921875
2746.86030385767	3.701171875
2750.32318804424	4.43359375
2753.78442723268	-10.1826171875
2757.24402250572	10.4677734375
2760.70197494518	-3.6435546875
2764.1582856319	-5.2763671875
2767.6129556458	18.4658203125
2771.06598606584	-23.3154296875
2774.51737797005	7.259765625
2777.96713243552	-4.8857421875
2781.41525053838	3.47540283203125
2784.86173335384	2.38507080078125
2788.30658195617	3.3626708984375
2791.74979741869	-15.5838623046875
2795.1913808138	9.4696044921875
2798.63133321295	-8.4769287109375
2802.06965568666	17.5154418945313
2805.50634930452	-9.61309814453125
2808.94141513519	35.2583618164063
2812.37485424639	0.12982177734375
2815.80666770493	13.0012817382813
2819.23685657665	-7.12725830078125
2822.6654219265	11.7442626953125
2826.0923648185	11.61572265625
2829.51768631572	46.4871826171875
2832.94138748033	49.29541015625
2836.36346937355	40.036376953125
2839.7839330557	54.77734375
2843.20277958617	72.518310546875
2846.62001002343	155.25927734375
2850.03562542502	172.000183105469
2853.44962684758	234.741149902344
2856.86201534681	289.482116699219
2860.27279197751	274.223083496094
2863.68195779356	271.964050292969
2867.08951384791	256.705017089844
2870.49546119262	237.445922851563
2873.89980087883	242.186889648438
2877.30253395675	244.927856445313
2880.70366147569	258.668823242188
2884.10318448406	248.355529785156
2887.50110402936	258.023498535156
2890.89742115815	256.691528320313
2894.29213691614	258.359558105469
2897.68525234807	232.027587890625
2901.07676849782	273.695617675781
2904.46668640835	223.363647460938
2907.85500712172	236.031677246094
2911.24173167908	230.69970703125
2914.62686112069	234.367736816406
2918.0103964859	238.035766601563
2921.39233881316	217.703796386719
2924.77268914004	203.371826171875
2928.1514485032	183.039855957031
2931.52861793838	210.707885742188
2934.90419848047	225.375915527344
2938.27819116343	219.043884277344
2941.65059702035	209.703857421875
2945.0214170834	184.340454101563
2948.39065238389	181.976989746094
2951.75830395222	140.613525390625
2955.1243728179	120.250061035156
2958.48886000957	95.8865966796875
2961.85176655495	88.5231323242188
2965.21309348089	96.15966796875
2968.57284181338	72.7962646484375
2971.93101257748	67.4328002929688
2975.28760679739	84.0693359375
2978.64262549643	29.7058715820313
2981.99606969702	54.3424072265625
2985.34794042073	24.9789428710938
2988.69823868822	28.615478515625
2992.04696551928	27.2653198242188
2995.39412193282	-7.0723876953125
2998.73970894689	8.58990478515625
3002.08372757864	-16.747802734375
3005.42617884436	-14.0855102539063
3008.76706375945	7.5767822265625
3012.10638333846	-4.76092529296875
3015.44413859504	16.9013671875
3018.780330542	10.5636596679688
3022.11496019125	-11.6438598632813
3025.44802855385	-15.7854614257813
3028.77953663997	4.07293701171875
3032.10948545894	20.9312744140625
3035.4378760192	-29.55224609375
3038.76470932834	23.3416748046875
3042.08998639308	3.966796875
3045.41370821926	-10.970703125
3048.73587581189	-9.103515625
3052.05649017508	1.1767578125
3055.37555231211	-6.845703125
3058.69306322538	14.5634765625
3062.00902391644	2.10546875
3065.32343538598	-5.9228515625
3068.63629863383	2.3779296875
3071.94761465896	-18.8271484375
3075.25738445949	24.2158203125
3078.5656090327	3.6025390625
3081.87228937498	-4.39453125
3085.1774264819	-17.5595703125
3088.48102134815	6.076171875
3091.7830749676	13.2216796875
3095.08358833324	-10.7236328125
3098.38256243724	5.1083984375
3101.67999827088	-14.529296875
3104.97589682465	-5.1630859375
3108.27025908814	0
3111.56308605013	0
3114.85437869852	0
3118.14413802041	0
3121.43236500202	0
3124.71906062875	0
3128.00422588514	0
3131.28786175491	0
3134.56996922093	0
3137.85054926523	0
3141.12960286901	0
3144.40713101263	0
3147.68313467559	0
3150.95761483661	0
3154.23057247352	0
3157.50200856335	0
3160.77192408229	0
3164.04032000569	0
3167.30719730808	0
3170.57255696316	0
3173.8363999438	0
3177.09872722202	0
3180.35953976906	0
3183.61883855529	0
3186.87662455028	0
3190.13289872276	0
3193.38766204066	0
3196.64091547106	0
3199.89265998022	0
3203.14289653362	0
3206.39162609586	0
3209.63884963076	0
3212.88456810132	0
3216.1287824697	0
3219.37149369728	0
3222.61270274458	0
3225.85241057134	0
3229.09061813648	0
3232.32732639809	0
3235.56253631347	0
3238.79624883909	0
3242.02846493062	0
3245.25918554292	0
3248.48841163005	0
3251.71614414523	0
3254.94238404091	0
3258.16713226871	0
3261.39038977947	0
3264.61215752319	0
3267.8324364491	0
3271.05122750561	0
3274.26853164032	0
3277.48434980006	0
3280.69868293083	0
3283.91153197784	0
3287.12289788551	0
3290.33278159744	0
3293.54118405647	0
3296.7481062046	0
3299.95354898308	0
3303.15751333233	0
3306.36000019198	0
3309.5610105009	0
3312.76054519714	0
3315.95860521796	0
3319.15519149983	0
3322.35030497844	0
3325.5439465887	0
3328.73611726471	0
3331.92681793978	0
3335.11604954647	0
3338.30381301652	0
3341.49010928091	0
3344.67493926981	0
3347.85830391262	0
3351.04020413798	0
3354.22064087372	0
3357.3996150469	0
3360.5771275838	0
3363.75317940992	0
3366.92777144999	0
3370.10090462795	0
3373.27257986699	0
3376.44279808948	0
3379.61156021707	0
3382.77886717058	0
3385.94471987011	0
3389.10911923496	0
3392.27206618366	0
3395.43356163397	0
3398.59360650288	0
3401.75220170663	0
3404.90934816067	0
3408.06504677969	0
3411.21929847761	0
3414.37210416759	0
3417.52346476203	0
3420.67338117256	0
3423.82185431003	0
3426.96888508457	0
3430.11447440551	0
3433.25862318143	0
3436.40133232017	0
3439.54260272877	0
3442.68243531356	0
3445.82083098007	0
3448.95779063311	0
3452.0933151767	0
3455.22740551412	0
3458.36006254791	0
3461.49128717984	0
3464.62108031093	0
3467.74944284144	0
3470.8763756709	0
3474.00187969807	0
3477.12595582097	0
3480.24860493687	0
3483.3698279423	0
3486.48962573301	0
3489.60799920405	0
3492.7249492497	0
3495.84047676349	0
3498.95458263822	0
3502.06726776593	0
3505.17853303794	0
3508.28837934481	0
3511.39680757636	0
3514.50381862168	0
3517.60941336912	0
3520.71359270627	0
3523.81635752002	0
3526.91770869649	0
3530.01764712108	0
3533.11617367844	0
3536.21328925251	0
3539.30899472646	0
3542.40329098277	0
3545.49617890316	0
3548.58765936862	0
3551.6777332594	0
3554.76640145506	0
3557.85366483438	0
3560.93952427544	0
3564.02398065559	0
3567.10703485145	0
3570.18868773891	0
3573.26894019313	0
3576.34779308856	0
3579.42524729892	0
3582.5013036972	0
3585.57596315568	0
3588.6492265459	0
3591.72109473869	0
3594.79156860416	0
3597.8606490117	0
3600.92833682998	0
3603.99463292695	0
3607.05953816984	0
3610.12305342518	0
3613.18517955876	0
3616.24591743568	0
3619.30526792029	0
3622.36323187627	0
3625.41981016655	0
3628.47500365337	0
3631.52881319825	0
3634.58123966201	0
3637.63228390473	0
3640.68194678582	0
3643.73022916395	0
3646.77713189711	0
3649.82265584256	0
3652.86680185686	0
3655.90957079587	0
3658.95096351473	0
3661.9909808679	0
3665.02962370912	0
3668.06689289143	0
3671.10278926717	0
3674.13731368797	0
3677.17046700477	0
3680.20225006781	0
3683.23266372664	0
3686.26170883008	0
3689.28938622628	0
3692.31569676268	0
3695.34064128604	0
3698.3642206424	0
3701.38643567713	0
3704.40728723488	0
3707.42677615964	0
3710.44490329468	0
3713.46166948258	0
3716.47707556524	0
3719.49112238387	0
3722.50381077897	0
3725.51514159038	0
3728.52511565724	0
3731.53373381799	0
3734.54099691039	0
3737.54690577153	0
3740.55146123779	0
3743.55466414488	0
3746.55651532782	0
3749.55701562096	0
3752.55616585793	0
3755.55396687173	0
3758.55041949465	0
3761.54552455828	0
3764.53928289357	0
3767.53169533077	0
3770.52276269945	0
