# Supplementary material for: ATP-Mediated Compositional Change in Peripheral Myelin Membranes: A Comparative Raman Spectroscopy and Time-Of-Flight Secondary Ion Mass Spectrometry Study
Source: PLoS One. 2015 Nov 6;10(11):e0142084. doi: 10.1371/journal.pone.0142084 (PMC4636249; doi:10.1371/journal.pone.0142084)
Supplement: S1 Dataset — (ZIP) [file pone.0142084.s001.zip › S1_dataset/Raman_spectra/13_90_90.txt]

-178.9940361005	0
-174.033225536559	0
-169.075137799502	0
-164.119770772183	0
-159.167122339652	0
-154.217190389145	0
-149.26997281008	0
-144.325467494082	0
-139.38367233493	0
-134.444585228596	0
-129.508204073225	0
-124.574526769137	0
-119.643551218823	0
-114.715275326934	0
-109.789697000297	0
-104.866814147889	0
-99.9466246808543	0
-95.0291265124944	0
-90.114317558252	0
-85.2021957357436	0
-80.2927589647076	0
-75.3860051670387	0
-70.4819322667847	0
-65.5805381901157	0
-60.6818208653497	0
-55.7857782229291	0
-50.8924081954391	0
-46.0017087175838	0
-41.1136777262045	0
-36.2283131602561	0
-31.3456129608128	0
-26.4655750710695	0
-21.5881974363389	0
-16.7134780040407	0
-11.8414147237152	0
-6.97200554699234	0
-2.10524842762101	0
2.75885867856151	0
7.62031781360827	0
12.4791310174774	0
17.3353003280427	0
22.1888277810764	0
27.0397154102718	0
31.8879652472339	0
36.7335793214821	0
41.5765596604568	0
46.4169082895224	0
51.2546272319731	0
56.0897185090207	0
60.9221841398242	0
65.7520261414571	0
70.5792465289418	0
75.4038473152361	0
80.2258305112362	0
85.045198125787	0
89.8619521656727	0
94.6760946356395	0
99.4876275383746	0
104.296552874516	0
109.10287264268	0
113.906588839415	0
118.707703459252	0
123.506218494676	0
128.30213593615	0
133.095457772096	0
137.886185988912	0
142.674322570981	0
147.459869500641	0
152.242828758238	0
157.023202322084	0
161.800992168479	0
166.576200271718	0
171.348828604071	0
176.118879135827	0
180.886353835245	0
185.651254668599	0
190.413583600155	0
195.173342592186	0
199.93053360497	0
204.685158596798	0
209.437219523967	0
214.186718340788	0
218.933656999589	0
223.678037450723	0
228.419861642551	0
233.159131521468	0
237.895849031897	0
242.630016116271	0
247.361634715084	0
252.090706766841	0
256.817234208093	0
261.541218973424	0
266.262662995465	0
270.981568204883	0
275.697936530397	0
280.411769898781	0
285.123070234849	0
289.831839461471	0
294.538079499574	0
299.241792268144	0
303.942979684232	0
308.641643662944	0
313.33778611746	0
318.031408959018	0
322.722514096945	0
327.411103438622	0
332.09717888951	0
336.780742353159	0
341.461795731189	0
346.140340923302	0
350.816379827291	0
355.489914339041	0
360.160946352512	0
364.829477759773	0
369.495510450977	0
374.159046314375	0
378.820087236329	0
383.478635101283	0
388.134691791809	0
392.788259188568	0
397.43933917034	0
402.08793361401	0
406.734044394583	0
411.377673385178	0
416.018822457033	0
420.657493479502	0
425.293688320078	0
429.927408844357	0
434.558656916086	0
439.187434397127	0
443.813743147482	0
448.437585025286	0
453.058961886811	0
457.677875586478	0
462.294327976831	0
466.908320908578	0
471.519856230564	0
476.128935789788	0
480.73556143139	0
485.339734998681	0
489.941458333116	0
494.540733274312	0
499.137561660047	0
503.731945326265	0
508.323886107065	0
512.91338583473	0
517.500446339696	0
522.085069450583	0
526.667256994186	0
531.247010795468	0
535.824332677577	0
540.399224461841	0
544.97168796778	0
549.541725013083	0
554.109337413638	0
558.674526983528	0
563.237295535019	0
567.797644878573	0
572.355576822864	0
576.911093174738	0
581.464195739273	0
586.014886319722	0
590.563166717575	0
595.109038732503	0
599.652504162402	0
604.193564803382	0
608.73222244976	0
613.268478894073	0
617.802335927087	0
622.333795337774	0
626.86285891334	0
631.389528439219	0
635.913805699064	0
640.435692474771	0
644.95519054646	0
649.472301692485	0
653.987027689444	0
658.499370312169	0
663.009331333737	0
667.51691252547	0
672.022115656927	0
676.524942495927	0
681.025394808529	0
685.523474359052	0
690.019182910066	1.4677734375
694.512522222403	-5.32421875
699.003494055146	-12.0439453125
703.49210016564	5.06640625
707.978342309501	5.9267578125
712.4622222406	-12.2021484375
716.943741711089	12.3720703125
721.422902471377	-1.291015625
725.899706270147	2.0361328125
730.374154854362	-24.3173828125
734.846249969256	35.3662109375
739.315993358349	-12.7294921875
743.783386763427	-8.392578125
748.248431924569	17.267578125
752.711130580137	-0.84375
757.171484466779	-5.26953125
761.629495319434	-16.84375
766.085164871334	2.056640625
770.538494853989	-3.947265625
774.989486997221	11.25390625
779.438143029149	1.923828125
783.884464676174	1.5712890625
788.328453663017	6.498046875
792.770111712697	-9.3349609375
797.209440546538	13.10546875
801.646441884169	-17.9921875
806.08111744353	12.8779296875
810.513468940876	-12.2822265625
814.943498090771	7.892578125
819.371206606105	-4.248046875
823.796596198072	2.396484375
828.2196685762	-6.3291015625
832.640425448326	11.2685546875
837.05886852062	-20.669921875
841.474999497579	17.2275390625
845.888820082023	12.6142578125
850.300331975104	-8.9619140625
854.709536876313	-12.03125
859.116436483463	3.7490234375
863.521032492721	5.9501953125
867.923326598572	-10.2451171875
872.32332049386	5.576171875
876.721015869761	6.224609375
881.116414415797	-19.3916015625
885.509517819844	17.240234375
889.900327768115	6.763916015625
894.288845945188	-19.964111328125
898.675074033979	11.5294799804688
903.059013715769	10.12646484375
907.440666670193	-17.2427978515625
911.820034575246	0.48907470703125
916.197119107279	-8.77899169921875
920.571921941015	-42.0470581054688
924.944444749532	17.684814453125
929.314689204282	-9.5657958984375
933.682656975088	3.20098876953125
938.048349730129	-1.0322265625
942.411769135974	5.73455810546875
946.772916857561	-1.4986572265625
951.131794558198	6.26812744140625
955.488403899583	2.034912109375
959.842746541793	36.8016967773438
964.194824143277	-0.44952392578125
968.544638360882	40.2980346679688
972.89219084983	2.04559326171875
977.237483263745	44.793212890625
981.580517254633	11.540771484375
985.921294472888	-10.7116088867188
990.259816567313	36.0359497070313
994.596085185094	0.78350830078125
998.930101971824	18.5300903320313
1003.26186857149	47.2616577148438
1007.59138662648	52.9931640625
1011.91865777761	84.7246704101563
1016.24368366406	83.4562377929688
1020.56646592346	56.187744140625
1024.88700619182	48.9193115234375
1029.20530610358	14.6508178710938
1033.52136729159	38.3523559570313
1037.8351913871	13.0238037109375
1042.14678001981	-12.3047485351563
1046.45613481781	-5.63330078125
1050.76325740763	5.0382080078125
1055.06814941421	4.31439208984375
1059.37081246092	-0.54107666015625
1063.67124816957	-17.8884887695313
1067.96945816039	10.8248291015625
1072.26544405203	-0.46875
1076.55920746159	14.8310546875
1080.8507500046	-8.34222412109375
1085.14007329502	5.13623046875
1089.42717894526	-25.6369018554688
1093.71206856617	18.940185546875
1097.99474376703	2.34735107421875
1102.27520615557	14.24462890625
1106.55345733798	-2.85809326171875
1110.82949891888	-5.96075439453125
1115.10333250134	28.9365234375
1119.37495968691	3.82830810546875
1123.64438207555	17.7138671875
1127.91160126572	-3.40057373046875
1132.17661885431	29.4849853515625
1136.43943643666	24.3705444335938
1140.70005560662	20.256103515625
1144.95847795644	46.1416625976563
1149.21470507689	71.0272216796875
1153.46873855716	92.9732055664063
1157.72057998495	160.96240234375
1161.97023094641	225.95166015625
1166.21769302616	218.940856933594
1170.4629678073	218.930053710938
1174.70605687141	135.919311523438
1178.94696179853	79.9085083007813
1183.18568416722	38.897705078125
1187.42222555447	56.886962890625
1191.65658753578	26.8761596679688
1195.88877168515	25.8961791992188
1200.11877957505	47.0049438476563
1204.34661277642	30.1137084960938
1208.57227285872	30.2225341796875
1212.79576138991	31.331298828125
1217.01707993641	15.4400634765625
1221.23623006315	29.548828125
1225.45321333358	-0.3424072265625
1229.66803130962	56.766357421875
1233.88068555171	1.8751220703125
1238.09117761878	-12.01611328125
1242.29950906827	16.0926513671875
1246.50568145615	2.305419921875
1250.70969633685	-8.46026611328125
1254.91155526336	17.7741088867188
1259.11125978715	0.00848388671875
1263.30881145822	4.24285888671875
1267.50421182508	8.4771728515625
1271.69746243476	6.7115478515625
1275.88856483281	41.9459228515625
1280.07752056329	23.1802368164063
1284.26433116881	11.4146118164063
1288.44899819048	24.6489868164063
1292.63152316794	13.9127197265625
1296.81190763937	37.2417602539063
1300.99015314147	40.57080078125
1305.16626120947	9.89984130859375
1309.34023337715	53.2288818359375
1313.5120711768	55.5579223632813
1317.68177613928	26.886962890625
1321.84934979395	17.2160034179688
1326.01479366875	28.5449829101563
1330.17810929013	-3.1259765625
1334.3392981831	10.2030639648438
1338.49836187122	10.5786743164063
1342.65530187657	28.9671020507813
1346.81011971983	5.35552978515625
1350.96281692018	-2.25604248046875
1355.11339499538	20.1324462890625
1359.26185546175	0.5208740234375
1363.40819983413	10.9093017578125
1367.55242962597	8.29779052734375
1371.69454634923	5.74639892578125
1375.83455151447	5.220458984375
1379.97244663079	-11.3055419921875
1384.10823320587	13.1685180664063
1388.24191274593	-12.3574829101563
1392.3734867558	16.26708984375
1396.50295673884	-5.06005859375
1400.63032419701	-4.38714599609375
1404.75559063083	7.32464599609375
1408.87875753938	-0.95550537109375
1412.99982642036	-18.235595703125
1417.11879877001	-14.5737915039063
1421.23567608315	13.9815063476563
1425.35045985322	22.5368041992188
1429.4631515722	10.0921020507813
1433.57375273068	27.6473388671875
1437.68226481782	25.20263671875
1441.78868932139	49.7579345703125
1445.89302772774	53.2534790039063
1449.9952815218	32.7055053710938
1454.0954521871	92.1575317382813
1458.19354120579	39.6094970703125
1462.28955005859	77.0615234375
1466.38348022481	45.5135498046875
1470.47533318239	52.9655151367188
1474.56511040785	44.4175415039063
1478.65281337632	42.8695678710938
1482.73844356155	27.321533203125
1486.82200243586	46.7735595703125
1490.90349147021	43.2124633789063
1494.98291213417	15.6396484375
1499.06026589591	44.06689453125
1503.13555422221	70.4940795898438
1507.20877857848	92.9213256835938
1511.27994042873	126.348510742188
1515.3490412356	163.775756835938
1519.41608246035	227.202941894531
1523.48106556286	226.630187988281
1527.54399200162	224.057434082031
1531.60486323377	209.484619140625
1535.66368071506	138.911865234375
1539.72044589986	122.339050292969
1543.7751602412	79.78857421875
1547.8278251907	41.265625
1551.87844219866	26.74267578125
1555.92701271397	11.2197875976563
1559.97353818419	17.6968383789063
1564.01802005549	5.17388916015625
1568.06045977271	17.6509399414063
1572.1008587793	31.1279907226563
1576.13921851737	29.6051025390625
1580.17554042768	4.0821533203125
1584.20982594961	2.5592041015625
1588.24207652123	20.0556640625
1592.27229357921	-0.34918212890625
1596.3004785589	12.2460327148438
1600.3266328943	35.8412475585938
1604.35075801806	16.4364013671875
1608.37285536149	17.0316162109375
1612.39292635454	9.62677001953125
1616.41097242584	18.2219848632813
1620.42699500266	2.88018798828125
1624.44099551096	-6.35308837890625
1628.45297537533	-3.58636474609375
1632.46293601905	11.1803588867188
1636.47087886406	9.9471435546875
1640.47680533095	0.7138671875
1644.480716839	17.575439453125
1648.48261480617	7.5784912109375
1652.48250064906	2.58154296875
1656.48037578297	24.5845947265625
1660.47624162187	32.587646484375
1664.47009957839	24.5906982421875
1668.46195106388	13.593994140625
1672.45179748832	16.8709716796875
1676.43964026041	3.14788818359375
1680.42548078752	14.4248046875
1684.40932047569	14.7017211914063
1688.39116072969	5.9786376953125
1692.37100295292	-5.744384765625
1696.34884854752	24.54150390625
1700.32469891428	-19.9896850585938
1704.29855545272	29.4791870117188
1708.27041956104	-7.052001953125
1712.24029263612	3.41680908203125
1716.20817607355	-0.11431884765625
1720.17407126762	1.33782958984375
1724.13797961133	19.673095703125
1728.09990249636	-6.9915771484375
1732.05984131311	11.3436889648438
1736.01779745068	-2.55230712890625
1739.97377229687	-24.957275390625
1743.9277672382	21.4827270507813
1747.87978365989	-7.51104736328125
1751.82982294587	8.0166015625
1755.77788647878	-7.7734375
1759.72397564	-11.3349609375
1763.6680918096	10.08203125
1767.61023636636	6.1845703125
1771.55041068779	10.5048828125
1775.48861615014	-8.7548828125
1779.42485412835	-15.8974609375
1783.35912599609	3.7958984375
1787.29143312576	9.78515625
1791.22177688849	-12.77734375
1795.15015865414	13.4931640625
1799.07657979127	7.8447265625
1803.00104166721	-12.865234375
1806.923545648	-3.265625
1810.84409309841	9.2978515625
1814.76268538195	-9.212890625
1818.67932386087	15.7744140625
1822.59400989615	-18.28515625
1826.50674484752	3.326171875
1830.41753007345	8.1669921875
1834.32636693114	-37.3173828125
1838.23325677653	-28.47265625
1842.13820096433	0
1846.04120084797	-9.724609375
1849.94225777965	-20.3193359375
1853.84137311029	-16.3154296875
1857.7385481896	-5.03125
1861.63378436601	-1.9052734375
1865.52708298671	5.6689453125
1869.41844539766	3.9931640625
1873.30787294356	11.693359375
1877.19536696788	-22.6376953125
1881.08092881284	15.3251953125
1884.96455981942	-7.27734375
1888.84626132737	-9.7177734375
1892.7260346752	8.1552734375
1896.6038812002	-5.82421875
1900.47980223839	4.8369140625
1904.35379912459	2.7978515625
1908.22587319237	17.7333984375
1912.0960257741	-19.771484375
1915.96425820088	4.595703125
1919.83057180263	-10.6611328125
1923.694967908	1.279296875
1927.55744784445	17.029296875
1931.4180129382	-22.7841796875
1935.27666451426	12.7431640625
1939.13340389641	5.7890625
1942.98823240721	-12.3916015625
1946.84115136803	12.900390625
1950.692162099	-8.2412109375
1954.54126591903	-2.9638671875
1958.38846414584	-7.7607421875
1962.23375809594	9.4208984375
1966.0771490846	-1.3544921875
1969.91863842591	12.2822265625
1973.75822743275	-8.990234375
1977.59591741678	8.5390625
1981.43170968848	-16.8603515625
1985.26560555709	24.998046875
1989.09760633069	-16.021484375
1992.92771331615	-2.8984375
1996.75592781911	-0.1103515625
2000.58225114405	7.138671875
2004.40668459424	-4.2666015625
2008.22922947176	-1.37109375
2012.04988707749	6.24609375
2015.86865871112	-14.986328125
2019.68554567116	17.5244140625
2023.50054925491	-28.951171875
2027.31367075851	31.9267578125
2031.1249114769	-10.431640625
2034.93427270382	3.9404296875
2038.74175573186	-4.39453125
2042.54736185239	1.1005859375
2046.35109235564	-9.90234375
2050.15294853063	7.75390625
2053.95293166521	7.865234375
2057.75104304606	1.1416015625
2061.54728395867	-8.3916015625
2065.34165568738	8.896484375
2069.13415951534	-13.5791015625
2072.92479672452	16.056640625
2076.71356859575	-21.583984375
2080.50047640866	13.0908203125
2084.28552144174	-14.4599609375
2088.06870497229	14.2431640625
2091.85002827646	2.4443359375
2095.62949262923	-5.369140625
2099.40709930443	1.8935546875
2103.18284957471	-22.53125
2106.95674471158	30.2197265625
2110.72878598537	2.3623046875
2114.49897466528	-12.3720703125
2118.26731201934	-1.6708984375
2122.03379931443	12.873046875
2125.79843781626	-2.7109375
2129.56122878942	-20.2158203125
2133.32217349733	21.4599609375
2137.08127320226	-20.6220703125
2140.83852916534	9.3623046875
2144.59394264655	-1.3310546875
2148.34751490473	7.50390625
2152.09924719757	2.8623046875
2155.84914078163	-12.869140625
2159.5971969123	5.630859375
2163.34341684387	-15.28125
2167.08780182947	24.9189453125
2170.83035312109	2.4755859375
2174.57107196959	-6.03125
2178.30995962469	1.77734375
2182.04701733499	-9.3671875
2185.78224634795	-4.4794921875
2189.5156479099	15.3544921875
2193.24722326604	-1.251953125
2196.97697366044	-2.9130859375
2200.70490033604	-3.849609375
2204.43100453467	-13.521484375
2208.15528749703	15.646484375
2211.87775046268	-12.484375
2215.59839467008	13.90234375
2219.31722135656	1.716796875
2223.03423175833	1.6357421875
2226.74942711049	-7.48828125
2230.46280864701	11.146484375
2234.17437760077	-15.5087890625
2237.8841352035	4.6220703125
2241.59208268584	-11.58984375
2245.29822127732	10.1826171875
2249.00255220635	-4.142578125
2252.70507670024	24.0537109375
2256.40579598519	-42.044921875
2260.10471128628	34.33203125
2263.80182382751	-1.064453125
2267.49713483175	-8.6591796875
2271.19064552079	-8.453125
2274.8823571153	8.384765625
2278.57227083486	-13.1767578125
2282.26038789795	16.6494140625
2285.94670952195	-0.3291015625
2289.63123692314	-12.591796875
2293.31397131672	12.1875
2296.99491391679	-3.212890625
2300.67406593633	-5.044921875
2304.35142858727	2.3896484375
2308.02700308043	-5.5009765625
2311.70079062553	16.369140625
2315.37279243123	-14.146484375
2319.04300970507	14.951171875
2322.71144365353	-1.1923828125
2326.378095482	-18.4736328125
2330.04296639478	20.2939453125
2333.7060575951	-0.236328125
2337.3673702851	-8
2341.02690566583	-8.3095703125
2344.68466493729	-8.8759765625
2348.34064929839	18.53515625
2351.99485994695	-2.1953125
2355.64729807974	4.8720703125
2359.29796489244	-3.267578125
2362.94686157966	3.6669921875
2366.59398933494	-8.052734375
2370.23934935076	-10.2255859375
2373.88294281852	8.44140625
2377.52477092855	11.4912109375
2381.16483487014	-2.01953125
2384.80313583148	-5.6806640625
2388.4396749997	-2.9599609375
2392.07445356091	-3.86328125
2395.70747270011	-6.0546875
2399.33873360126	23.208984375
2402.96823744726	-5.1591796875
2406.59598541994	3.232421875
2410.22197870011	-1.134765625
2413.84621846749	-16.447265625
2417.46870590075	10.056640625
2421.08944217751	-0.37890625
2424.70842847435	-2.7939453125
2428.32566596678	4.6904296875
2431.94115582928	-13.1318359375
2435.55489923527	17.4833984375
2439.16689735713	-5.396484375
2442.77715136619	7.138671875
2446.38566243272	-9.3125
2449.99243172597	-3.923828125
2453.59746041414	7.4130859375
2457.20074966439	-1.8349609375
2460.80230064283	-7.0634765625
2464.40211451455	0.232421875
2468.00019244358	-5.859375
2471.59653559293	24.818359375
2475.19114512457	-8.12109375
2478.78402219943	-10.4130859375
2482.37516797741	3.2216796875
2485.96458361738	5.966796875
2489.55227027719	-10.0390625
2493.13822911363	16.5244140625
2496.7224612825	-15.1943359375
2500.30496793853	-1.9951171875
2503.88575023547	4.640625
2507.464809326	9.806640625
2511.04214636182	-10.6337890625
2514.61776249357	-6.59375
2518.19165887088	11.3779296875
2521.76383664237	4.9345703125
2525.33429695564	0.4501953125
2528.90304095725	-6.7392578125
2532.47006979276	-5.2548828125
2536.03538460672	6.0205078125
2539.59898654265	2.126953125
2543.16087674307	-5.427734375
2546.72105634947	2.4755859375
2550.27952650235	4.154296875
2553.83628834118	3.2275390625
2557.39134300444	-10.197265625
2560.94469162957	-20.890625
2564.49633535304	29.7685546875
2568.0462753103	-24.4375
2571.59451263579	25.2060546875
2575.14104846294	9.3583984375
2578.6858839242	-25.763671875
2582.229020151	16.298828125
2585.77045827378	-14.611328125
2589.31019942197	6.17578125
2592.84824472401	-1.7119140625
2596.38459530734	11.0810546875
2599.91925229841	0.248046875
2603.45221682266	-14.0458984375
2606.98349000456	-2.7158203125
2610.51307296756	17.4580078125
2614.04096683414	0.4609375
2617.56717272579	-21.7587890625
2621.09169176298	8.6875
2624.61452506523	10.333984375
2628.13567375106	-12.158203125
2631.655138938	-2.056640625
2635.17292174258	5.7197265625
2638.68902328039	4.9365234375
2642.20344466598	-7.2841796875
2645.71618701297	1.3330078125
2649.22725143397	-2.7646484375
2652.73663904062	9.5595703125
2656.24435094357	-24.5771484375
2659.75038825251	39.5556640625
2663.25475207615	-0.9111328125
2666.75744352221	-43.390625
2670.25846369744	37.2119140625
2673.75781370765	-17.0322265625
2677.25549465763	11.0107421875
2680.75150765123	0.85546875
2684.24585379131	0.392578125
2687.73853417978	-13.5244140625
2691.22954991757	13.9072265625
2694.71890210465	-0.208984375
2698.20659184002	-18.3115234375
2701.69262022172	12.4169921875
2705.17698834682	-1.232421875
2708.65969731143	2.1689453125
2712.14074821071	-8.404296875
2715.62014213884	-4.7314453125
2719.09788018905	1.9912109375
2722.57396345361	25.046875
2726.04839302385	4.2587890625
2729.52116999012	-35.2744140625
2732.99229544182	30.1015625
2736.4617704674	-29.400390625
2739.92959615437	14.6015625
2743.39577358925	1.923828125
2746.86030385767	-1.482421875
2750.32318804424	6.8974609375
2753.78442723268	-17.0966796875
2757.24402250572	12.08984375
2760.70197494518	-0.048828125
2764.1582856319	-9.8642578125
2767.6129556458	16.994140625
2771.06598606584	-11.61328125
2774.51737797005	5.4990234375
2777.96713243552	-11.5849609375
2781.41525053838	7.1494140625
2784.86173335384	-2.2958984375
2788.30658195617	6.0302734375
2791.74979741869	-3.8153076171875
2795.1913808138	3.4591064453125
2798.63133321295	-10.30322265625
2802.06965568666	14.8358764648438
2805.50634930452	-8.0250244140625
2808.94141513519	21.1140747070313
2812.37485424639	-6.77008056640625
2815.80666770493	8.322509765625
2819.23685657665	-9.58489990234375
2822.6654219265	2.5076904296875
2826.0923648185	-3.39971923828125
2829.51768631572	21.69287109375
2832.94138748033	15.7855224609375
2836.36346937355	-1.12188720703125
2839.7839330557	1.970703125
2843.20277958617	-8.98455810546875
2846.62001002343	31.0601806640625
2850.03562542502	7.10491943359375
2853.44962684758	11.149658203125
2856.86201534681	37.1943359375
2860.27279197751	10.2390747070313
2863.68195779356	33.2838134765625
2867.08951384791	24.3285522460938
2870.49546119262	23.373291015625
2873.89980087883	22.4180297851563
2877.30253395675	27.4627685546875
2880.70366147569	34.5075073242188
2884.10318448406	42.55224609375
2887.50110402936	48.596923828125
2890.89742115815	60.5777587890625
2894.29213691614	51.5494384765625
2897.68525234807	32.5210571289063
2901.07676849782	79.4927368164063
2904.46668640835	19.4644165039063
2907.85500712172	43.4360961914063
2911.24173167908	48.40771484375
2914.62686112069	43.37939453125
2918.0103964859	48.35107421875
2921.39233881316	43.32275390625
2924.77268914004	34.2943725585938
2928.1514485032	29.2660522460938
2931.52861793838	40.2377319335938
2934.90419848047	34.2094116210938
2938.27819116343	39.1810302734375
2941.65059702035	33.1527099609375
2945.0214170834	13.1148071289063
2948.39065238389	44.0096435546875
2951.75830395222	19.9044799804688
2955.1243728179	17.79931640625
2958.48886000957	5.69415283203125
2961.85176655495	14.5889892578125
2965.21309348089	38.4838256835938
2968.57284181338	24.378662109375
2971.93101257748	17.2734985351563
2975.28760679739	24.1683959960938
2978.64262549643	10.063232421875
2981.99606969702	34.9580688476563
2985.34794042073	10.8529052734375
2988.69823868822	10.7477416992188
2992.04696551928	20.642578125
2995.39412193282	0.49468994140625
2998.73970894689	12.3468627929688
3002.08372757864	1.198974609375
3005.42617884436	-10.9488525390625
3008.76706375945	27.9032592773438
3012.10638333846	-8.24462890625
3015.44413859504	10.6075439453125
3018.780330542	-5.54034423828125
3022.11496019125	-12.6610107421875
3025.44802855385	-18.7545166015625
3028.77953663997	9.1519775390625
3032.10948545894	14.0585327148438
3035.4378760192	-23.8087158203125
3038.76470932834	16.4745483398438
3042.08998639308	1.4736328125
3045.41370821926	-4.1181640625
3048.73587581189	-7.5205078125
3052.05649017508	7.2099609375
3055.37555231211	-14.7177734375
3058.69306322538	11.28515625
3062.00902391644	9.017578125
3065.32343538598	-4.3349609375
3068.63629863383	-2.4013671875
3071.94761465896	-11.349609375
3075.25738445949	20.68359375
3078.5656090327	-5.9658203125
3081.87228937498	0.4658203125
3085.1774264819	-6.1806640625
3088.48102134815	4.8349609375
3091.7830749676	5.1279296875
3095.08358833324	-8.181640625
3098.38256243724	5.0947265625
3101.67999827088	-6.95703125
3104.97589682465	-5.4296875
3108.27025908814	12.470703125
3111.56308605013	-8.439453125
3114.85437869852	3.990234375
3118.14413802041	-2.412109375
3121.43236500202	3.390625
3124.71906062875	0
3128.00422588514	0
3131.28786175491	0
3134.56996922093	0
3137.85054926523	0
3141.12960286901	0
3144.40713101263	0
3147.68313467559	0
3150.95761483661	0
3154.23057247352	0
3157.50200856335	0
3160.77192408229	0
3164.04032000569	0
3167.30719730808	0
3170.57255696316	0
3173.8363999438	0
3177.09872722202	0
3180.35953976906	0
3183.61883855529	0
3186.87662455028	0
3190.13289872276	0
3193.38766204066	0
3196.64091547106	0
3199.89265998022	0
3203.14289653362	0
3206.39162609586	0
3209.63884963076	0
3212.88456810132	0
3216.1287824697	0
3219.37149369728	0
3222.61270274458	0
3225.85241057134	0
3229.09061813648	0
3232.32732639809	0
3235.56253631347	0
3238.79624883909	0
3242.02846493062	0
3245.25918554292	0
3248.48841163005	0
3251.71614414523	0
3254.94238404091	0
3258.16713226871	0
3261.39038977947	0
3264.61215752319	0
3267.8324364491	0
3271.05122750561	0
3274.26853164032	0
3277.48434980006	0
3280.69868293083	0
3283.91153197784	0
3287.12289788551	0
3290.33278159744	0
3293.54118405647	0
3296.7481062046	0
3299.95354898308	0
3303.15751333233	0
3306.36000019198	0
3309.5610105009	0
3312.76054519714	0
3315.95860521796	0
3319.15519149983	0
3322.35030497844	0
3325.5439465887	0
3328.73611726471	0
3331.92681793978	0
3335.11604954647	0
3338.30381301652	0
3341.49010928091	0
3344.67493926981	0
3347.85830391262	0
3351.04020413798	0
3354.22064087372	0
3357.3996150469	0
3360.5771275838	0
3363.75317940992	0
3366.92777144999	0
3370.10090462795	0
3373.27257986699	0
3376.44279808948	0
3379.61156021707	0
3382.77886717058	0
3385.94471987011	0
3389.10911923496	0
3392.27206618366	0
3395.43356163397	0
3398.59360650288	0
3401.75220170663	0
3404.90934816067	0
3408.06504677969	0
3411.21929847761	0
3414.37210416759	0
3417.52346476203	0
3420.67338117256	0
3423.82185431003	0
3426.96888508457	0
3430.11447440551	0
3433.25862318143	0
3436.40133232017	0
3439.54260272877	0
3442.68243531356	0
3445.82083098007	0
3448.95779063311	0
3452.0933151767	0
3455.22740551412	0
3458.36006254791	0
3461.49128717984	0
3464.62108031093	0
3467.74944284144	0
3470.8763756709	0
3474.00187969807	0
3477.12595582097	0
3480.24860493687	0
3483.3698279423	0
3486.48962573301	0
3489.60799920405	0
3492.7249492497	0
3495.84047676349	0
3498.95458263822	0
3502.06726776593	0
3505.17853303794	0
3508.28837934481	0
3511.39680757636	0
3514.50381862168	0
3517.60941336912	0
3520.71359270627	0
3523.81635752002	0
3526.91770869649	0
3530.01764712108	0
3533.11617367844	0
3536.21328925251	0
3539.30899472646	0
3542.40329098277	0
3545.49617890316	0
3548.58765936862	0
3551.6777332594	0
3554.76640145506	0
3557.85366483438	0
3560.93952427544	0
3564.02398065559	0
3567.10703485145	0
3570.18868773891	0
3573.26894019313	0
3576.34779308856	0
3579.42524729892	0
3582.5013036972	0
3585.57596315568	0
3588.6492265459	0
3591.72109473869	0
3594.79156860416	0
3597.8606490117	0
3600.92833682998	0
3603.99463292695	0
3607.05953816984	0
3610.12305342518	0
3613.18517955876	0
3616.24591743568	0
3619.30526792029	0
3622.36323187627	0
3625.41981016655	0
3628.47500365337	0
3631.52881319825	0
3634.58123966201	0
3637.63228390473	0
3640.68194678582	0
3643.73022916395	0
3646.77713189711	0
3649.82265584256	0
3652.86680185686	0
3655.90957079587	0
3658.95096351473	0
3661.9909808679	0
3665.02962370912	0
3668.06689289143	0
3671.10278926717	0
3674.13731368797	0
3677.17046700477	0
3680.20225006781	0
3683.23266372664	0
3686.26170883008	0
3689.28938622628	0
3692.31569676268	0
3695.34064128604	0
3698.3642206424	0
3701.38643567713	0
3704.40728723488	0
3707.42677615964	0
3710.44490329468	0
3713.46166948258	0
3716.47707556524	0
3719.49112238387	0
3722.50381077897	0
3725.51514159038	0
3728.52511565724	0
3731.53373381799	0
3734.54099691039	0
3737.54690577153	0
3740.55146123779	0
3743.55466414488	0
3746.55651532782	0
3749.55701562096	0
3752.55616585793	0
3755.55396687173	0
3758.55041949465	0
3761.54552455828	0
3764.53928289357	0
3767.53169533077	0
3770.52276269945	0
