# Supplementary material for: ATP-Mediated Compositional Change in Peripheral Myelin Membranes: A Comparative Raman Spectroscopy and Time-Of-Flight Secondary Ion Mass Spectrometry Study
Source: PLoS One. 2015 Nov 6;10(11):e0142084. doi: 10.1371/journal.pone.0142084 (PMC4636249; doi:10.1371/journal.pone.0142084)
Supplement: S1 Dataset — (ZIP) [file pone.0142084.s001.zip › S1_dataset/Raman_spectra/14_0_0.txt]

-178.9940361005	0
-174.033225536559	0
-169.075137799502	0
-164.119770772183	0
-159.167122339652	0
-154.217190389145	0
-149.26997281008	0
-144.325467494082	0
-139.38367233493	0
-134.444585228596	0
-129.508204073225	0
-124.574526769137	0
-119.643551218823	0
-114.715275326934	0
-109.789697000297	0
-104.866814147889	0
-99.9466246808543	0
-95.0291265124944	0
-90.114317558252	0
-85.2021957357436	0
-80.2927589647076	0
-75.3860051670387	0
-70.4819322667847	0
-65.5805381901157	0
-60.6818208653497	0
-55.7857782229291	0
-50.8924081954391	0
-46.0017087175838	0
-41.1136777262045	0
-36.2283131602561	0
-31.3456129608128	0
-26.4655750710695	0
-21.5881974363389	0
-16.7134780040407	0
-11.8414147237152	0
-6.97200554699234	0
-2.10524842762101	0
2.75885867856151	0
7.62031781360827	0
12.4791310174774	0
17.3353003280427	0
22.1888277810764	0
27.0397154102718	0
31.8879652472339	0
36.7335793214821	0
41.5765596604568	0
46.4169082895224	0
51.2546272319731	0
56.0897185090207	0
60.9221841398242	0
65.7520261414571	0
70.5792465289418	0
75.4038473152361	0
80.2258305112362	0
85.045198125787	0
89.8619521656727	0
94.6760946356395	0
99.4876275383746	0
104.296552874516	0
109.10287264268	0
113.906588839415	0
118.707703459252	0
123.506218494676	0
128.30213593615	0
133.095457772096	0
137.886185988912	0
142.674322570981	0
147.459869500641	0
152.242828758238	0
157.023202322084	0
161.800992168479	0
166.576200271718	0
171.348828604071	0
176.118879135827	0
180.886353835245	0
185.651254668599	0
190.413583600155	0
195.173342592186	0
199.93053360497	0
204.685158596798	0
209.437219523967	0
214.186718340788	0
218.933656999589	0
223.678037450723	0
228.419861642551	0
233.159131521468	0
237.895849031897	0
242.630016116271	0
247.361634715084	0
252.090706766841	0
256.817234208093	0
261.541218973424	0
266.262662995465	0
270.981568204883	0
275.697936530397	0
280.411769898781	0
285.123070234849	0
289.831839461471	0
294.538079499574	0
299.241792268144	0
303.942979684232	0
308.641643662944	0
313.33778611746	0
318.031408959018	0
322.722514096945	0
327.411103438622	0
332.09717888951	0
336.780742353159	0
341.461795731189	0
346.140340923302	0
350.816379827291	0
355.489914339041	0
360.160946352512	0
364.829477759773	0
369.495510450977	0
374.159046314375	0
378.820087236329	0
383.478635101283	0
388.134691791809	0
392.788259188568	0
397.43933917034	0
402.08793361401	0
406.734044394583	0
411.377673385178	0
416.018822457033	0
420.657493479502	0
425.293688320078	0
429.927408844357	0
434.558656916086	0
439.187434397127	0
443.813743147482	0
448.437585025286	0
453.058961886811	0
457.677875586478	0
462.294327976831	0
466.908320908578	0
471.519856230564	0
476.128935789788	0
480.73556143139	0
485.339734998681	0
489.941458333116	0
494.540733274312	0
499.137561660047	0
503.731945326265	0
508.323886107065	0
512.91338583473	0
517.500446339696	0
522.085069450583	0
526.667256994186	0
531.247010795468	0
535.824332677577	0
540.399224461841	0
544.97168796778	0
549.541725013083	0
554.109337413638	0
558.674526983528	0
563.237295535019	0
567.797644878573	0
572.355576822864	0
576.911093174738	0
581.464195739273	0
586.014886319722	0
590.563166717575	0
595.109038732503	0
599.652504162402	0
604.193564803382	0
608.73222244976	0
613.268478894073	0
617.802335927087	0
622.333795337774	0
626.86285891334	0
631.389528439219	0
635.913805699064	0
640.435692474771	0
644.95519054646	0
649.472301692485	0
653.987027689444	0
658.499370312169	0
663.009331333737	0
667.51691252547	0
672.022115656927	0
676.524942495927	0
681.025394808529	0
685.523474359052	10.2275390625
690.019182910066	-2.39453125
694.512522222403	14.4921875
699.003494055146	-12.15625
703.49210016564	-1.9794921875
707.978342309501	8.556640625
712.4622222406	-21.287109375
716.943741711089	8.7783203125
721.422902471377	-0.6689453125
725.899706270147	12.4794921875
730.374154854362	-13.3115234375
734.846249969256	31.017578125
739.315993358349	-19.048828125
743.783386763427	-16.1240234375
748.248431924569	34.0078125
752.711130580137	-11.7763671875
757.171484466779	-8.7529296875
761.629495319434	-1.9423828125
766.085164871334	-12.8681640625
770.538494853989	-3.6640625
774.989486997221	27.4755859375
779.438143029149	-6.1943359375
783.884464676174	-5.7275390625
788.328453663017	2.57421875
792.770111712697	-9.2421875
797.209440546538	19.896484375
801.646441884169	-32.2236328125
806.08111744353	20.43359375
810.513468940876	-6.0751953125
814.943498090771	7.99609375
819.371206606105	-8.3701171875
823.796596198072	-9.5224609375
828.2196685762	1.51220703125
832.640425448326	29.52099609375
837.05886852062	-20.3316650390625
841.474999497579	1.353271484375
845.888820082023	3.57275390625
850.300331975104	4.7923583984375
854.709536876313	-16.888916015625
859.116436483463	-0.4927978515625
863.521032492721	30.9033203125
867.923326598572	28.299560546875
872.32332049386	41.8580322265625
876.721015869761	38.6951904296875
881.116414415797	19.5323486328125
885.509517819844	67.3695068359375
889.900327768115	58.2066650390625
894.288845945188	38.0438232421875
898.675074033979	31.12158203125
903.059013715769	21.4677734375
907.440666670193	5.81396484375
911.820034575246	12.16015625
916.197119107279	15.5062255859375
920.571921941015	-29.1475830078125
924.944444749532	30.1986083984375
929.314689204282	27.5447998046875
933.682656975088	15.0966796875
938.048349730129	27.7230224609375
942.411769135974	37.349365234375
946.772916857561	24.9755859375
951.131794558198	56.6019287109375
955.488403899583	84.228271484375
959.842746541793	136.854614257813
964.194824143277	107.48095703125
968.544638360882	137.107299804688
972.89219084983	86.768798828125
977.237483263745	89.5030517578125
981.580517254633	53.2374267578125
985.921294472888	27.9716796875
990.259816567313	85.7060546875
994.596085185094	79.4403076171875
998.930101971824	124.174682617188
1003.26186857149	238.908935546875
1007.59138662648	350.643188476563
1011.91865777761	440.377563476563
1016.24368366406	460.17431640625
1020.56646592346	377.014404296875
1024.88700619182	251.8544921875
1029.20530610358	155.694580078125
1033.52136729159	144.534790039063
1037.8351913871	80.3748779296875
1042.14678001981	35.2149658203125
1046.45613481781	26.05517578125
1050.76325740763	24.9801025390625
1055.06814941421	12.94384765625
1059.37081246092	14.9075927734375
1063.67124816957	-9.1285400390625
1067.96945816039	28.835205078125
1072.26544405203	-2.371337890625
1076.55920746159	-4.6192626953125
1080.8507500046	-10.264404296875
1085.14007329502	13.3671875
1089.42717894526	-16.98583984375
1093.71206856617	29.9315185546875
1097.99474376703	-16.5469970703125
1102.27520615557	12.3905029296875
1106.55345733798	11.069580078125
1110.82949891888	5.7486572265625
1115.10333250134	44.427734375
1119.37495968691	29.1068115234375
1123.64438207555	52.195556640625
1127.91160126572	50.372802734375
1132.17661885431	134.549926757813
1136.43943643666	163.727172851563
1140.70005560662	218.904418945313
1144.95847795644	306.081665039063
1149.21470507689	397.258911132813
1153.46873855716	611.572998046875
1157.72057998495	1037.05090332031
1161.97023094641	1401.52893066406
1166.21769302616	1465.0068359375
1170.4629678073	1227.48486328125
1174.70605687141	766.962768554688
1178.94696179853	454.440795898438
1183.18568416722	249.918701171875
1187.42222555447	229.396728515625
1191.65658753578	187.895629882813
1195.88877168515	196.572998046875
1200.11877957505	224.250366210938
1204.34661277642	184.927612304688
1208.57227285872	174.60498046875
1212.79576138991	134.282348632813
1217.01707993641	98.959716796875
1221.23623006315	99.6370849609375
1225.45321333358	54.3143310546875
1229.66803130962	82.99169921875
1233.88068555171	23.676025390625
1238.09117761878	-16.6280517578125
1242.29950906827	0.06787109375
1246.50568145615	-5.2362060546875
1250.70969633685	-14.5404052734375
1254.91155526336	16.155517578125
1259.11125978715	12.8514404296875
1263.30881145822	22.54736328125
1267.50421182508	57.2432861328125
1271.69746243476	64.87939453125
1275.88856483281	102.403442382813
1280.07752056329	78.9273681640625
1284.26433116881	79.451416015625
1288.44899819048	70.9754638671875
1292.63152316794	45.4993896484375
1296.81190763937	90.0234375
1300.99015314147	75.54736328125
1305.16626120947	25.9415283203125
1309.34023337715	49.2545166015625
1313.5120711768	52.5673828125
1317.68177613928	31.8802490234375
1321.84934979395	4.1932373046875
1326.01479366875	14.506103515625
1330.17810929013	8.7852783203125
1334.3392981831	-19.9434814453125
1338.49836187122	-7.6722412109375
1342.65530187657	3.69873046875
1346.81011971983	1.4609375
1350.96281692018	2.4521484375
1355.11339499538	5.1796875
1359.26185546175	-9.2734375
1363.40819983413	-10.525390625
1367.55242962597	25.552734375
1371.69454634923	2.603515625
1375.83455151447	4.8935546875
1379.97244663079	-24.1787109375
1384.10823320587	-0.09375
1388.24191274593	-27.01953125
1392.3734867558	39.11328125
1396.50295673884	-9.5927734375
1400.63032419701	1.869873046875
1404.75559063083	-3.896728515625
1408.87875753938	14.5325927734375
1412.99982642036	-10.922119140625
1417.11879877001	-22.376953125
1421.23567608315	-11.9320068359375
1425.35045985322	-23.654541015625
1429.4631515722	-1.376953125
1433.57375273068	50.900634765625
1437.68226481782	72.17822265625
1441.78868932139	103.455810546875
1445.89302772774	113.7333984375
1449.9952815218	105.854858398438
1454.0954521871	184.92431640625
1458.19354120579	138.993774414063
1462.28955005859	157.063232421875
1466.38348022481	126.132690429688
1470.47533318239	127.202270507813
1474.56511040785	135.271728515625
1478.65281337632	124.341186523438
1482.73844356155	123.41064453125
1486.82200243586	142.480102539063
1490.90349147021	134.549560546875
1494.98291213417	126.5927734375
1499.06026589591	216.632446289063
1503.13555422221	332.672241210938
1507.20877857848	441.7119140625
1511.27994042873	659.751708984375
1515.3490412356	890.791381835938
1519.41608246035	1175.83117675781
1523.48106556286	1339.87084960938
1527.54399200162	1370.91064453125
1531.60486323377	1198.95031738281
1535.66368071506	907.990112304688
1539.72044589986	656.02978515625
1543.7751602412	454.069580078125
1547.8278251907	259.318969726563
1551.87844219866	155.603393554688
1555.92701271397	111.8876953125
1559.97353818419	84.172119140625
1564.01802005549	61.4564208984375
1568.06045977271	85.7408447265625
1572.1008587793	92.025146484375
1576.13921851737	63.3094482421875
1580.17554042768	56.5938720703125
1584.20982594961	46.878173828125
1588.24207652123	73.16259765625
1592.27229357921	69.4759521484375
1596.3004785589	57.37841796875
1600.3266328943	64.2808837890625
1604.35075801806	41.183349609375
1608.37285536149	48.0858154296875
1612.39292635454	31.98828125
1616.41097242584	27.8907470703125
1620.42699500266	20.7933349609375
1624.44099551096	-8.30419921875
1628.45297537533	3.5982666015625
1632.46293601905	29.11083984375
1636.47087886406	20.7364501953125
1640.47680533095	16.3619384765625
1644.480716839	32.987548828125
1648.48261480617	54.6131591796875
1652.48250064906	33.23876953125
1656.48037578297	63.8642578125
1660.47624162187	93.57958984375
1664.47009957839	114.607788085938
1668.46195106388	109.635986328125
1672.45179748832	118.664184570313
1676.43964026041	91.6925048828125
1680.42548078752	101.720703125
1684.40932047569	61.7489013671875
1688.39116072969	28.91552734375
1692.37100295292	15.35107421875
1696.34884854752	23.78662109375
1700.32469891428	-15.77783203125
1704.29855545272	33.65771484375
1708.27041956104	5.09326171875
1712.24029263612	-22.643310546875
1716.20817607355	7.85205078125
1720.17407126762	8.347412109375
1724.13797961133	18.3013916015625
1728.09990249636	2.0546875
1732.05984131311	5.158935546875
1736.01779745068	0.3330078125
1739.97377229687	-33.439453125
1743.9277672382	13.5849609375
1747.87978365989	11.98046875
1751.82982294587	-10.48828125
1755.77788647878	-4.5390625
1759.72397564	-3.3935546875
1763.6680918096	15.681640625
1767.61023636636	14.8818359375
1771.55041068779	2.373046875
1775.48861615014	-24.021484375
1779.42485412835	-13.8056640625
1783.35912599609	8.3916015625
1787.29143312576	12.98828125
1791.22177688849	-17.76171875
1795.15015865414	6.6748046875
1799.07657979127	16.736328125
1803.00104166721	-12.3984375
1806.923545648	0.6962890625
1810.84409309841	8.6767578125
1814.76268538195	-2.3115234375
1818.67932386087	3.359375
1822.59400989615	-13.1279296875
1826.50674484752	14.8359375
1830.41753007345	-7.0849609375
1834.32636693114	-10.724609375
1838.23325677653	2.7880859375
1842.13820096433	3.2587890625
1846.04120084797	12.1171875
1849.94225777965	-1.232421875
1853.84137311029	-4.265625
1857.7385481896	-12.3603515625
1861.63378436601	-8.7255859375
1865.52708298671	10.796875
1869.41844539766	6.6142578125
1873.30787294356	6.4296875
1877.19536696788	-15.99609375
1881.08092881284	27.5927734375
1884.96455981942	-12.30078125
1888.84626132737	-15.4794921875
1892.7260346752	-4.744140625
1896.6038812002	5.5947265625
1900.47980223839	15.0390625
1904.35379912459	-7.7666015625
1908.22587319237	3.2978515625
1912.0960257741	-2.9794921875
1915.96425820088	6.1240234375
1919.83057180263	-1.4658203125
1923.694967908	-6.2451171875
1927.55744784445	5.384765625
1931.4180129382	-4.4287109375
1935.27666451426	3.560546875
1939.13340389641	-1.908203125
1942.98823240721	-5.3623046875
1946.84115136803	-0.7080078125
1950.692162099	7.943359375
1954.54126591903	-1.8369140625
1958.38846414584	-4.697265625
1962.23375809594	1.2890625
1966.0771490846	-10.7099609375
1969.91863842591	19.0185546875
1973.75822743275	-1.11328125
1977.59591741678	1.3896484375
1981.43170968848	-17.7431640625
1985.26560555709	27.318359375
1989.09760633069	-13.4755859375
1992.92771331615	-3.9951171875
1996.75592781911	-16.556640625
2000.58225114405	3.3896484375
2004.40668459424	13.4765625
2008.22922947176	4.826171875
2012.04988707749	4.0556640625
2015.86865871112	-22.7861328125
2019.68554567116	19.1611328125
2023.50054925491	-28.2861328125
2027.31367075851	39.5908203125
2031.1249114769	-10.6904296875
2034.93427270382	-6.3369140625
2038.74175573186	-1.3154296875
2042.54736185239	6.9033203125
2046.35109235564	-2.0908203125
2050.15294853063	-8.6513671875
2053.95293166521	17.125
2057.75104304606	1.9072265625
2061.54728395867	-10.166015625
2065.34165568738	4.8935546875
2069.13415951534	-14.2236328125
2072.92479672452	10.5784912109375
2076.71356859575	-9.9825439453125
2080.50047640866	8.9967041015625
2084.28552144174	-18.241943359375
2088.06870497229	30.48876953125
2091.85002827646	-12.8726806640625
2095.62949262923	-0.234130859375
2099.40709930443	21.4044189453125
2103.18284957471	-21.95703125
2106.95674471158	39.69580078125
2110.72878598537	18.3629150390625
2114.49897466528	15.030029296875
2118.26731201934	30.6971435546875
2122.03379931443	43.3642578125
2125.79843781626	9.0313720703125
2129.56122878942	9.698486328125
2133.32217349733	47.365478515625
2137.08127320226	20.116455078125
2140.83852916534	39.8729248046875
2144.59394264655	38.62939453125
2148.34751490473	72.3858642578125
2152.09924719757	68.1424560546875
2155.84914078163	347.89892578125
2159.5971969123	248.655395507813
2163.34341684387	50.411865234375
2167.08780182947	92.184326171875
2170.83035312109	56.196044921875
2174.57107196959	42.2078857421875
2178.30995962469	14.2196044921875
2182.04701733499	4.2313232421875
2185.78224634795	12.2430419921875
2189.5156479099	21.2548828125
2193.24722326604	-19.7333984375
2196.97697366044	-20.325927734375
2200.70490033604	-11.522705078125
2204.43100453467	-24.7193603515625
2208.15528749703	-9.9161376953125
2211.87775046268	-23.1129150390625
2215.59839467008	31.255126953125
2219.31722135656	13.1446533203125
2223.03423175833	-4.9310302734375
2226.74942711049	-6.0157470703125
2230.46280864701	7.3857421875
2234.17437760077	-11.9725341796875
2237.8841352035	6.100341796875
2241.59208268584	-17.0858154296875
2245.29822127732	9.0543212890625
2249.00255220635	11.152099609375
2252.70507670024	41.990478515625
2256.40579598519	-5.171142578125
2260.10471128628	70.6671142578125
2263.80182382751	25.5054931640625
2267.49713483175	10.3740234375
2271.19064552079	-0.5946044921875
2274.8823571153	40.436767578125
2278.57227083486	57.4681396484375
2282.26038789795	152.49951171875
2285.94670952195	42.5308837890625
2289.63123692314	38.5621337890625
2293.31397131672	86.593505859375
2296.99491391679	82.6693115234375
2300.67406593633	75.942626953125
2304.35142858727	100.216064453125
2308.02700308043	84.4893798828125
2311.70079062553	98.7626953125
2315.37279243123	91.0361328125
2319.04300970507	90.3094482421875
2322.71144365353	62.582763671875
2326.378095482	22.856201171875
2330.04296639478	42.1295166015625
2333.7060575951	36.5924072265625
2337.3673702851	18.097900390625
2341.02690566583	10.6033935546875
2344.68466493729	12.10888671875
2348.34064929839	20.6143798828125
2351.99485994695	17.1199951171875
2355.64729807974	14.62548828125
2359.29796489244	20.1309814453125
2362.94686157966	12.849365234375
2366.59398933494	8.607177734375
2370.23934935076	1.3651123046875
2373.88294281852	1.1229248046875
2377.52477092855	5.8807373046875
2381.16483487014	3.8170166015625
2384.80313583148	-3.2174072265625
2388.4396749997	2.5687255859375
2392.07445356091	-4.0013427734375
2395.70747270011	-7.8671875
2399.33873360126	9.1455078125
2402.96823744726	7.11328125
2406.59598541994	3.6328125
2410.22197870011	-6.888671875
2413.84621846749	-11.1494140625
2417.46870590075	19.8857421875
2421.08944217751	-9.09765625
2424.70842847435	-6.40625
2428.32566596678	6.2431640625
2431.94115582928	-8.05029296875
2435.55489923527	10.509521484375
2439.16689735713	-10.677978515625
2442.77715136619	11.250732421875
2446.38566243272	-3.694580078125
2449.99243172597	-12.461669921875
2453.59746041414	12.771240234375
2457.20074966439	7.004150390625
2460.80230064283	4.23974609375
2464.40211451455	13.6458740234375
2468.00019244358	14.052001953125
2471.59653559293	45.4580078125
2475.19114512457	20.8641357421875
2478.78402219943	15.270263671875
2482.37516797741	20.6763916015625
2485.96458361738	43.087158203125
2489.55227027719	2.561767578125
2493.13822911363	23.0364990234375
2496.7224612825	4.5111083984375
2500.30496793853	24.98583984375
2503.88575023547	47.4605712890625
2507.464809326	46.9351806640625
2511.04214636182	38.409912109375
2514.61776249357	57.884521484375
2518.19165887088	73.2637939453125
2521.76383664237	57.635986328125
2525.33429695564	43.0081787109375
2528.90304095725	28.3804931640625
2532.47006979276	22.752685546875
2536.03538460672	14.1248779296875
2539.59898654265	16.4970703125
2543.16087674307	10.4097900390625
2546.72105634947	11.315185546875
2550.27952650235	-8.779296875
2553.83628834118	5.1260986328125
2557.39134300444	-8.5614013671875
2560.94469162957	-25.6678466796875
2564.49633535304	34.0909423828125
2568.0462753103	-23.392333984375
2571.59451263579	18.03125
2575.14104846294	9.5166015625
2578.6858839242	-29.0380859375
2582.229020151	14.603515625
2585.77045827378	-7.4473876953125
2589.31019942197	9.2613525390625
2592.84824472401	-11.6785888671875
2596.38459530734	11.630126953125
2599.91925229841	11.938720703125
2603.45221682266	1.6016845703125
2606.98349000456	4.2945556640625
2610.51307296756	35.9874267578125
2614.04096683414	2.6802978515625
2617.56717272579	-18.6268310546875
2621.09169176298	24.11572265625
2624.61452506523	20.91455078125
2628.13567375106	13.71337890625
2631.655138938	27.5123291015625
2635.17292174258	39.3111572265625
2638.68902328039	31.1099853515625
2642.20344466598	42.9088745117188
2645.71618701297	54.707763671875
2649.22725143397	74.506591796875
2652.73663904062	104.252624511719
2656.24435094357	73.9732666015625
2659.75038825251	141.693969726563
2663.25475207615	123.414611816406
2666.75744352221	74.13525390625
2670.25846369744	140.85595703125
2673.75781370765	80.5765991210938
2677.25549465763	102.297241210938
2680.75150765123	72.0179443359375
2684.24585379131	61.7385864257813
2687.73853417978	33.4009399414063
2691.22954991757	32.941650390625
2694.71890210465	26.482421875
2698.20659184002	3.023193359375
2701.69262022172	10.56396484375
2705.17698834682	7.104736328125
2708.65969731143	12.6454467773438
2712.14074821071	6.18621826171875
2715.62014213884	15.7269897460938
2719.09788018905	3.2926025390625
2722.57396345361	33.8801879882813
2726.04839302385	20.4677734375
2729.52116999012	-30.9446411132813
2732.99229544182	18.6428833007813
2736.4617704674	-31.644775390625
2739.92959615437	8.53955078125
2743.39577358925	10.7239379882813
2746.86030385767	21.840576171875
2750.32318804424	8.83056640625
2753.78442723268	-39.3134765625
2757.24402250572	8.5859375
2760.70197494518	4.1494140625
2764.1582856319	-11.34765625
2767.6129556458	8.9560546875
2771.06598606584	-2.7802734375
2774.51737797005	11.8955078125
2777.96713243552	-9.015625
2781.41525053838	-10.15234375
2784.86173335384	6.3994140625
2788.30658195617	8.404296875
2791.74979741869	-3.7548828125
2795.1913808138	7.212890625
2798.63133321295	-15.6865234375
2802.06965568666	3.4208984375
2805.50634930452	-4.67486572265625
2808.94141513519	19.4296264648438
2812.37485424639	-23.3829956054688
2815.80666770493	11.9439697265625
2819.23685657665	-3.72906494140625
2822.6654219265	-5.40216064453125
2826.0923648185	-11.0706176757813
2829.51768631572	16.2638549804688
2832.94138748033	28.5983276367188
2836.36346937355	-0.067138671875
2839.7839330557	22.267333984375
2843.20277958617	24.601806640625
2846.62001002343	58.936279296875
2850.03562542502	85.270751953125
2853.44962684758	121.624877929688
2856.86201534681	161.016662597656
2860.27279197751	136.408447265625
2863.68195779356	150.800231933594
2867.08951384791	147.191955566406
2870.49546119262	135.583740234375
2873.89980087883	173.975524902344
2877.30253395675	163.367309570313
2880.70366147569	181.759033203125
2884.10318448406	160.150817871094
2887.50110402936	116.542602539063
2890.89742115815	153.934387207031
2894.29213691614	139.326110839844
2897.68525234807	138.717895507813
2901.07676849782	158.17822265625
2904.46668640835	135.679077148438
2907.85500712172	151.179931640625
2911.24173167908	161.680786132813
2914.62686112069	136.181640625
2918.0103964859	167.682495117188
2921.39233881316	149.183349609375
2924.77268914004	157.684204101563
2928.1514485032	145.184936523438
2931.52861793838	174.685791015625
2934.90419848047	173.186645507813
2938.27819116343	192.6875
2941.65059702035	162.188354492188
2945.0214170834	151.689208984375
2948.39065238389	166.190063476563
2951.75830395222	120.69091796875
2955.1243728179	108.250244140625
2958.48886000957	61.9085693359375
2961.85176655495	79.5670166015625
2965.21309348089	90.2254638671875
2968.57284181338	66.8839111328125
2971.93101257748	47.5423583984375
2975.28760679739	66.2008056640625
2978.64262549643	40.8592529296875
2981.99606969702	61.5177001953125
2985.34794042073	43.176025390625
2988.69823868822	28.83447265625
2992.04696551928	31.492919921875
2995.39412193282	-1.8486328125
2998.73970894689	13.809814453125
3002.08372757864	-16.34228515625
3005.42617884436	-27.3951416015625
3008.76706375945	8.5521240234375
3012.10638333846	-2.500732421875
3015.44413859504	1.446533203125
3018.780330542	7.3936767578125
3022.11496019125	1.3408203125
3025.44802855385	-15.7119140625
3028.77953663997	15.5216064453125
3032.10948545894	31.2020263671875
3035.4378760192	-13.1175537109375
3038.76470932834	15.562744140625
3042.08998639308	3.3076171875
3045.41370821926	-6.362060546875
3048.73587581189	-0.2294921875
3052.05649017508	3.861328125
3055.37555231211	-12.7314453125
3058.69306322538	3.201171875
3062.00902391644	4.619140625
3065.32343538598	-1.73046875
3068.63629863383	1.962890625
3071.94761465896	-15.2880859375
3075.25738445949	27.669921875
3078.5656090327	-4.634765625
3081.87228937498	0
3085.1774264819	0
3088.48102134815	0
3091.7830749676	0
3095.08358833324	0
3098.38256243724	0
3101.67999827088	0
3104.97589682465	0
3108.27025908814	0
3111.56308605013	0
3114.85437869852	0
3118.14413802041	0
3121.43236500202	0
3124.71906062875	0
3128.00422588514	0
3131.28786175491	0
3134.56996922093	0
3137.85054926523	0
3141.12960286901	0
3144.40713101263	0
3147.68313467559	0
3150.95761483661	0
3154.23057247352	0
3157.50200856335	0
3160.77192408229	0
3164.04032000569	0
3167.30719730808	0
3170.57255696316	0
3173.8363999438	0
3177.09872722202	0
3180.35953976906	0
3183.61883855529	0
3186.87662455028	0
3190.13289872276	0
3193.38766204066	0
3196.64091547106	0
3199.89265998022	0
3203.14289653362	0
3206.39162609586	0
3209.63884963076	0
3212.88456810132	0
3216.1287824697	0
3219.37149369728	0
3222.61270274458	0
3225.85241057134	0
3229.09061813648	0
3232.32732639809	0
3235.56253631347	0
3238.79624883909	0
3242.02846493062	0
3245.25918554292	0
3248.48841163005	0
3251.71614414523	0
3254.94238404091	0
3258.16713226871	0
3261.39038977947	0
3264.61215752319	0
3267.8324364491	0
3271.05122750561	0
3274.26853164032	0
3277.48434980006	0
3280.69868293083	0
3283.91153197784	0
3287.12289788551	0
3290.33278159744	0
3293.54118405647	0
3296.7481062046	0
3299.95354898308	0
3303.15751333233	0
3306.36000019198	0
3309.5610105009	0
3312.76054519714	0
3315.95860521796	0
3319.15519149983	0
3322.35030497844	0
3325.5439465887	0
3328.73611726471	0
3331.92681793978	0
3335.11604954647	0
3338.30381301652	0
3341.49010928091	0
3344.67493926981	0
3347.85830391262	0
3351.04020413798	0
3354.22064087372	0
3357.3996150469	0
3360.5771275838	0
3363.75317940992	0
3366.92777144999	0
3370.10090462795	0
3373.27257986699	0
3376.44279808948	0
3379.61156021707	0
3382.77886717058	0
3385.94471987011	0
3389.10911923496	0
3392.27206618366	0
3395.43356163397	0
3398.59360650288	0
3401.75220170663	0
3404.90934816067	0
3408.06504677969	0
3411.21929847761	0
3414.37210416759	0
3417.52346476203	0
3420.67338117256	0
3423.82185431003	0
3426.96888508457	0
3430.11447440551	0
3433.25862318143	0
3436.40133232017	0
3439.54260272877	0
3442.68243531356	0
3445.82083098007	0
3448.95779063311	0
3452.0933151767	0
3455.22740551412	0
3458.36006254791	0
3461.49128717984	0
3464.62108031093	0
3467.74944284144	0
3470.8763756709	0
3474.00187969807	0
3477.12595582097	0
3480.24860493687	0
3483.3698279423	0
3486.48962573301	0
3489.60799920405	0
3492.7249492497	0
3495.84047676349	0
3498.95458263822	0
3502.06726776593	0
3505.17853303794	0
3508.28837934481	0
3511.39680757636	0
3514.50381862168	0
3517.60941336912	0
3520.71359270627	0
3523.81635752002	0
3526.91770869649	0
3530.01764712108	0
3533.11617367844	0
3536.21328925251	0
3539.30899472646	0
3542.40329098277	0
3545.49617890316	0
3548.58765936862	0
3551.6777332594	0
3554.76640145506	0
3557.85366483438	0
3560.93952427544	0
3564.02398065559	0
3567.10703485145	0
3570.18868773891	0
3573.26894019313	0
3576.34779308856	0
3579.42524729892	0
3582.5013036972	0
3585.57596315568	0
3588.6492265459	0
3591.72109473869	0
3594.79156860416	0
3597.8606490117	0
3600.92833682998	0
3603.99463292695	0
3607.05953816984	0
3610.12305342518	0
3613.18517955876	0
3616.24591743568	0
3619.30526792029	0
3622.36323187627	0
3625.41981016655	0
3628.47500365337	0
3631.52881319825	0
3634.58123966201	0
3637.63228390473	0
3640.68194678582	0
3643.73022916395	0
3646.77713189711	0
3649.82265584256	0
3652.86680185686	0
3655.90957079587	0
3658.95096351473	0
3661.9909808679	0
3665.02962370912	0
3668.06689289143	0
3671.10278926717	0
3674.13731368797	0
3677.17046700477	0
3680.20225006781	0
3683.23266372664	0
3686.26170883008	0
3689.28938622628	0
3692.31569676268	0
3695.34064128604	0
3698.3642206424	0
3701.38643567713	0
3704.40728723488	0
3707.42677615964	0
3710.44490329468	0
3713.46166948258	0
3716.47707556524	0
3719.49112238387	0
3722.50381077897	0
3725.51514159038	0
3728.52511565724	0
3731.53373381799	0
3734.54099691039	0
3737.54690577153	0
3740.55146123779	0
3743.55466414488	0
3746.55651532782	0
3749.55701562096	0
3752.55616585793	0
3755.55396687173	0
3758.55041949465	0
3761.54552455828	0
3764.53928289357	0
3767.53169533077	0
3770.52276269945	0
