# Supplementary material for: ATP-Mediated Compositional Change in Peripheral Myelin Membranes: A Comparative Raman Spectroscopy and Time-Of-Flight Secondary Ion Mass Spectrometry Study
Source: PLoS One. 2015 Nov 6;10(11):e0142084. doi: 10.1371/journal.pone.0142084 (PMC4636249; doi:10.1371/journal.pone.0142084)
Supplement: S1 Dataset — (ZIP) [file pone.0142084.s001.zip › S1_dataset/Raman_spectra/14_0_90.txt]

-178.9940361005	0
-174.033225536559	0
-169.075137799502	0
-164.119770772183	0
-159.167122339652	0
-154.217190389145	0
-149.26997281008	0
-144.325467494082	0
-139.38367233493	0
-134.444585228596	0
-129.508204073225	0
-124.574526769137	0
-119.643551218823	0
-114.715275326934	0
-109.789697000297	0
-104.866814147889	0
-99.9466246808543	0
-95.0291265124944	0
-90.114317558252	0
-85.2021957357436	0
-80.2927589647076	0
-75.3860051670387	0
-70.4819322667847	0
-65.5805381901157	0
-60.6818208653497	0
-55.7857782229291	0
-50.8924081954391	0
-46.0017087175838	0
-41.1136777262045	0
-36.2283131602561	0
-31.3456129608128	0
-26.4655750710695	0
-21.5881974363389	0
-16.7134780040407	0
-11.8414147237152	0
-6.97200554699234	0
-2.10524842762101	0
2.75885867856151	0
7.62031781360827	0
12.4791310174774	0
17.3353003280427	0
22.1888277810764	0
27.0397154102718	0
31.8879652472339	0
36.7335793214821	0
41.5765596604568	0
46.4169082895224	0
51.2546272319731	0
56.0897185090207	0
60.9221841398242	0
65.7520261414571	0
70.5792465289418	0
75.4038473152361	0
80.2258305112362	0
85.045198125787	0
89.8619521656727	0
94.6760946356395	0
99.4876275383746	0
104.296552874516	0
109.10287264268	0
113.906588839415	0
118.707703459252	0
123.506218494676	0
128.30213593615	0
133.095457772096	0
137.886185988912	0
142.674322570981	0
147.459869500641	0
152.242828758238	0
157.023202322084	0
161.800992168479	0
166.576200271718	0
171.348828604071	0
176.118879135827	0
180.886353835245	0
185.651254668599	0
190.413583600155	0
195.173342592186	0
199.93053360497	0
204.685158596798	0
209.437219523967	0
214.186718340788	0
218.933656999589	0
223.678037450723	0
228.419861642551	0
233.159131521468	0
237.895849031897	0
242.630016116271	0
247.361634715084	0
252.090706766841	0
256.817234208093	0
261.541218973424	0
266.262662995465	0
270.981568204883	0
275.697936530397	0
280.411769898781	0
285.123070234849	0
289.831839461471	0
294.538079499574	0
299.241792268144	0
303.942979684232	0
308.641643662944	0
313.33778611746	0
318.031408959018	0
322.722514096945	0
327.411103438622	0
332.09717888951	0
336.780742353159	0
341.461795731189	0
346.140340923302	0
350.816379827291	0
355.489914339041	0
360.160946352512	0
364.829477759773	0
369.495510450977	0
374.159046314375	0
378.820087236329	0
383.478635101283	0
388.134691791809	0
392.788259188568	0
397.43933917034	0
402.08793361401	0
406.734044394583	0
411.377673385178	0
416.018822457033	0
420.657493479502	0
425.293688320078	0
429.927408844357	0
434.558656916086	0
439.187434397127	0
443.813743147482	0
448.437585025286	0
453.058961886811	0
457.677875586478	0
462.294327976831	0
466.908320908578	0
471.519856230564	0
476.128935789788	0
480.73556143139	0
485.339734998681	0
489.941458333116	0
494.540733274312	0
499.137561660047	0
503.731945326265	0
508.323886107065	0
512.91338583473	0
517.500446339696	0
522.085069450583	0
526.667256994186	0
531.247010795468	0
535.824332677577	0
540.399224461841	0
544.97168796778	0
549.541725013083	0
554.109337413638	0
558.674526983528	0
563.237295535019	0
567.797644878573	0
572.355576822864	0
576.911093174738	0
581.464195739273	0
586.014886319722	0
590.563166717575	0
595.109038732503	0
599.652504162402	0
604.193564803382	0
608.73222244976	0
613.268478894073	0
617.802335927087	0
622.333795337774	0
626.86285891334	0
631.389528439219	0
635.913805699064	0
640.435692474771	0
644.95519054646	0
649.472301692485	0
653.987027689444	0
658.499370312169	0
663.009331333737	0
667.51691252547	0
672.022115656927	0
676.524942495927	0
681.025394808529	0
685.523474359052	0
690.019182910066	0
694.512522222403	0
699.003494055146	0
703.49210016564	0
707.978342309501	4.291015625
712.4622222406	-18.6591796875
716.943741711089	12.8408203125
721.422902471377	0.5986328125
725.899706270147	6.025390625
730.374154854362	-22.4990234375
734.846249969256	24.5751953125
739.315993358349	-9.48828125
743.783386763427	-10.953125
748.248431924569	24.4765625
752.711130580137	2.439453125
757.171484466779	-14.1337890625
761.629495319434	-11.0537109375
766.085164871334	-1.2646484375
770.538494853989	-7.037109375
774.989486997221	12.5556640625
779.438143029149	14.6171875
783.884464676174	-7.7744140625
788.328453663017	-1.802734375
792.770111712697	-5.09375
797.209440546538	17.3564453125
801.646441884169	-20.28515625
806.08111744353	12.4560546875
810.513468940876	-12.681640625
814.943498090771	10.9111328125
819.371206606105	-2.130859375
823.796596198072	0.052734375
828.2196685762	-10.11328125
832.640425448326	20.982421875
837.05886852062	-31.48828125
841.474999497579	25.5927734375
845.888820082023	3.62890625
850.300331975104	-5.5888671875
854.709536876313	-6.2265625
859.116436483463	-2.296875
863.521032492721	-1.9638671875
867.923326598572	-2.75
872.32332049386	9.2734375
876.721015869761	8.0234375
881.116414415797	-17.1865234375
885.509517819844	9.47265625
889.900327768115	2.59375
894.288845945188	-13.3642578125
898.675074033979	14.669921875
903.059013715769	7.8193359375
907.440666670193	-10.8466796875
911.820034575246	8.1630859375
916.197119107279	-2.638671875
920.571921941015	-29.1358032226563
924.944444749532	20.077392578125
929.314689204282	4.2056884765625
933.682656975088	10.6710205078125
938.048349730129	-6.763671875
942.411769135974	2.3016357421875
946.772916857561	-11.633056640625
951.131794558198	30.4322509765625
955.488403899583	5.0023193359375
959.842746541793	32.6444702148438
964.194824143277	-8.71337890625
968.544638360882	35.9287719726563
972.89219084983	14.5709228515625
977.237483263745	49.2130737304688
981.580517254633	23.94775390625
985.921294472888	-1.31298828125
990.259816567313	36.42626953125
994.596085185094	14.16552734375
998.930101971824	17.90478515625
1003.26186857149	45.64404296875
1007.59138662648	54.3795776367188
1011.91865777761	78.0404052734375
1016.24368366406	64.701171875
1020.56646592346	48.3619384765625
1024.88700619182	50.0227661132813
1029.20530610358	8.68353271484375
1033.52136729159	39.3090209960938
1037.8351913871	4.6876220703125
1042.14678001981	-10.9337768554688
1046.45613481781	7.44482421875
1050.76325740763	-10.4456787109375
1055.06814941421	-0.9281005859375
1059.37081246092	3.18292236328125
1063.67124816957	-14.8880004882813
1067.96945816039	15.556640625
1072.26544405203	1.4794921875
1076.55920746159	-1.11328125
1080.8507500046	4.5888671875
1085.14007329502	11.0391235351563
1089.42717894526	-34.109619140625
1093.71206856617	19.5558471679688
1097.99474376703	-2.34576416015625
1102.27520615557	3.65826416015625
1106.55345733798	2.44683837890625
1110.82949891888	-18.7645874023438
1115.10333250134	21.0239868164063
1119.37495968691	21.8125610351563
1123.64438207555	26.6312866210938
1127.91160126572	-9.5352783203125
1132.17661885431	36.2981567382813
1136.43943643666	10.131591796875
1140.70005560662	16.9650268554688
1144.95847795644	44.7984619140625
1149.21470507689	53.6318969726563
1153.46873855716	82.4675903320313
1157.72057998495	130.308837890625
1161.97023094641	176.150085449219
1166.21769302616	174.991333007813
1170.4629678073	177.83251953125
1174.70605687141	100.673767089844
1178.94696179853	65.5150146484375
1183.18568416722	30.3562622070313
1187.42222555447	48.197509765625
1191.65658753578	20.0524291992188
1195.88877168515	33.932373046875
1200.11877957505	38.812255859375
1204.34661277642	42.6921997070313
1208.57227285872	24.5721435546875
1212.79576138991	36.4520874023438
1217.01707993641	22.33203125
1221.23623006315	14.2119750976563
1225.45321333358	-5.9080810546875
1229.66803130962	53.10693359375
1233.88068555171	-5.79974365234375
1238.09117761878	-11.7064208984375
1242.29950906827	10.3869018554688
1246.50568145615	8.48028564453125
1250.70969633685	-6.4263916015625
1254.91155526336	23.6669311523438
1259.11125978715	1.76025390625
1263.30881145822	-9.0550537109375
1267.50421182508	10.287109375
1271.69746243476	10.6292724609375
1275.88856483281	44.9713745117188
1280.07752056329	19.3135375976563
1284.26433116881	21.6557006835938
1288.44899819048	18.997802734375
1292.63152316794	19.3399658203125
1296.81190763937	36.68212890625
1300.99015314147	29.0673828125
1305.16626120947	13.47607421875
1309.34023337715	39.884765625
1313.5120711768	59.29345703125
1317.68177613928	29.7021484375
1321.84934979395	16.11083984375
1326.01479366875	24.5195922851563
1330.17810929013	8.92828369140625
1334.3392981831	16.3369750976563
1338.49836187122	7.7119140625
1342.65530187657	33.0734252929688
1346.81011971983	19.4349975585938
1350.96281692018	6.7965087890625
1355.11339499538	14.1580810546875
1359.26185546175	0.51959228515625
1363.40819983413	6.881103515625
1367.55242962597	15.229248046875
1371.69454634923	-6.4500732421875
1375.83455151447	4.87054443359375
1379.97244663079	-15.8087768554688
1384.10823320587	4.51190185546875
1388.24191274593	-14.1925659179688
1392.3734867558	21.089599609375
1396.50295673884	-12.628173828125
1400.63032419701	-5.4913330078125
1404.75559063083	10.6239624023438
1408.87875753938	-0.26068115234375
1412.99982642036	-13.1229248046875
1417.11879877001	-12.974609375
1421.23567608315	17.1737670898438
1425.35045985322	22.3220825195313
1429.4631515722	6.470458984375
1433.57375273068	38.6188354492188
1437.68226481782	19.8546142578125
1441.78868932139	61.1464233398438
1445.89302772774	58.438232421875
1449.9952815218	36.7300415039063
1454.0954521871	110.021911621094
1458.19354120579	58.313720703125
1462.28955005859	84.6055297851563
1466.38348022481	35.8973388671875
1470.47533318239	53.189208984375
1474.56511040785	55.4810180664063
1478.65281337632	38.8458862304688
1482.73844356155	6.22998046875
1486.82200243586	33.6141357421875
1490.90349147021	15.998291015625
1494.98291213417	-13.6175537109375
1499.06026589591	32.7666015625
1503.13555422221	64.1507568359375
1507.20877857848	50.534912109375
1511.27994042873	97.9190673828125
1515.3490412356	103.30322265625
1519.41608246035	172.687316894531
1523.48106556286	168.06103515625
1527.54399200162	186.395263671875
1531.60486323377	175.729431152344
1535.66368071506	117.063659667969
1539.72044589986	92.3978271484375
1543.7751602412	73.7320556640625
1547.8278251907	40.0662231445313
1551.87844219866	9.400390625
1555.92701271397	0.734619140625
1559.97353818419	-3.93121337890625
1564.01802005549	-4.71136474609375
1568.06045977271	6.33001708984375
1572.1008587793	24.3713989257813
1576.13921851737	3.412841796875
1580.17554042768	-7.5457763671875
1584.20982594961	-7.50439453125
1588.24207652123	9.36956787109375
1592.27229357921	-20.0653686523438
1596.3004785589	-11.5003662109375
1600.3266328943	24.2586059570313
1604.35075801806	-3.67181396484375
1608.37285536149	-3.6708984375
1612.39292635454	2.017578125
1616.41097242584	10.9072265625
1620.42699500266	-5.1796875
1624.44099551096	-18.5927734375
1628.45297537533	1.642578125
1632.46293601905	7.521484375
1636.47087886406	7.8740234375
1640.47680533095	-5.6953125
1644.480716839	2.0380859375
1648.48261480617	-9.8896484375
1652.48250064906	-2.7626953125
1656.48037578297	11.775390625
1660.47624162187	-3.775390625
1664.47009957839	0.2548828125
1668.46195106388	5.912109375
1672.45179748832	5.5947265625
1676.43964026041	-15.990234375
1680.42548078752	1.5107421875
1684.40932047569	13.1279296875
1688.39116072969	-1.873046875
1692.37100295292	-7.85546875
1696.34884854752	13.634765625
1700.32469891428	-29.203125
1704.29855545272	27.48046875
1708.27041956104	-4.111328125
1712.24029263612	-7.1953125
1716.20817607355	-0.888671875
1720.17407126762	0.6884765625
1724.13797961133	8.5283203125
1728.09990249636	-8.638671875
1732.05984131311	6.009765625
1736.01779745068	6.4833984375
1739.97377229687	-26.505859375
1743.9277672382	17.6669921875
1747.87978365989	-5.0791015625
1751.82982294587	1.9541015625
1755.77788647878	-4.8125
1759.72397564	-6.9169921875
1763.6680918096	8.921875
1767.61023636636	6.287109375
1771.55041068779	12.3798828125
1775.48861615014	-10.7822265625
1779.42485412835	-10.669921875
1783.35912599609	-5.7158203125
1787.29143312576	18.658203125
1791.22177688849	-13.2802734375
1795.15015865414	9.3603515625
1799.07657979127	4.0400390625
1803.00104166721	-11.4287109375
1806.923545648	-0.818359375
1810.84409309841	9.3251953125
1814.76268538195	-6.982421875
1818.67932386087	11.482421875
1822.59400989615	-15.806640625
1826.50674484752	9.8046875
1830.41753007345	4.802734375
1834.32636693114	-18.2109375
1838.23325677653	-8.78515625
1842.13820096433	20.6767578125
1846.04120084797	12.9521484375
1849.94225777965	-2.640625
1853.84137311029	-13.9072265625
1857.7385481896	-5.4794921875
1861.63378436601	-1.23046875
1865.52708298671	11.9033203125
1869.41844539766	0.544921875
1873.30787294356	10.7666015625
1877.19536696788	-23.9794921875
1881.08092881284	23.185546875
1884.96455981942	-9.2705078125
1888.84626132737	-10.3916015625
1892.7260346752	1.6650390625
1896.6038812002	-6.873046875
1900.47980223839	6.8251953125
1904.35379912459	1.94921875
1908.22587319237	10.6767578125
1912.0960257741	-9.48046875
1915.96425820088	9.7314453125
1919.83057180263	-18.3486328125
1923.694967908	5.9736328125
1927.55744784445	8.72265625
1931.4180129382	-12.7744140625
1935.27666451426	14.3662109375
1939.13340389641	5.0693359375
1942.98823240721	-16.1103515625
1946.84115136803	3.982421875
1950.692162099	-8.9921875
1954.54126591903	12.3251953125
1958.38846414584	-3.8291015625
1962.23375809594	0.50390625
1966.0771490846	-6.0732421875
1969.91863842591	11.970703125
1973.75822743275	-5.326171875
1977.59591741678	17.0458984375
1981.43170968848	-27.240234375
1985.26560555709	19.5029296875
1989.09760633069	-13.072265625
1992.92771331615	3.248046875
1996.75592781911	-3.21875
2000.58225114405	4.095703125
2004.40668459424	-1.9521484375
2008.22922947176	5.291015625
2012.04988707749	6.5048828125
2015.86865871112	-20.8916015625
2019.68554567116	17.31640625
2023.50054925491	-33.93359375
2027.31367075851	36.625
2031.1249114769	-5.49609375
2034.93427270382	-2.0595703125
2038.74175573186	0.177734375
2042.54736185239	-3.359375
2046.35109235564	1.939453125
2050.15294853063	-7.525390625
2053.95293166521	10.916015625
2057.75104304606	-4.2470703125
2061.54728395867	-3.8564453125
2065.34165568738	12.2822265625
2069.13415951534	-10.51953125
2072.92479672452	14.5068359375
2076.71356859575	-15.943359375
2080.50047640866	4.4697265625
2084.28552144174	-18.4150390625
2088.06870497229	22.5703125
2091.85002827646	5.7998046875
2095.62949262923	-12.1220703125
2099.40709930443	5.9990234375
2103.18284957471	-28.3671875
2106.95674471158	31.5771484375
2110.72878598537	3.3603515625
2114.49897466528	-15.0322265625
2118.26731201934	-0.1689453125
2122.03379931443	12.53125
2125.79843781626	-2.5927734375
2129.56122878942	-16.1259765625
2133.32217349733	17.8779296875
2137.08127320226	-19.8896484375
2140.83852916534	7.0986328125
2144.59394264655	4.73828125
2148.34751490473	-7.1728515625
2152.09924719757	8.8017578125
2155.84914078163	-3.169921875
2159.5971969123	4.8935546875
2163.34341684387	-3.1865234375
2167.08780182947	2.5048828125
2170.83035312109	4.125
2174.57107196959	-4.3037109375
2178.30995962469	8.55078125
2182.04701733499	-13.4560546875
2185.78224634795	-2.7138671875
2189.5156479099	14.712890625
2193.24722326604	-5.294921875
2196.97697366044	-6.2197265625
2200.70490033604	3.927734375
2204.43100453467	-7.1416015625
2208.15528749703	9.6552734375
2211.87775046268	-16.7705078125
2215.59839467008	7.1494140625
2219.31722135656	7.2685546875
2223.03423175833	7.423828125
2226.74942711049	-3.34375
2230.46280864701	6.126953125
2234.17437760077	-16.576171875
2237.8841352035	7.84375
2241.59208268584	-18.7822265625
2245.29822127732	16.130859375
2249.00255220635	-7.1689453125
2252.70507670024	24.251953125
2256.40579598519	-37.357421875
2260.10471128628	29.44140625
2263.80182382751	-3.9072265625
2267.49713483175	-3.56640625
2271.19064552079	-6.1923828125
2274.8823571153	3.5283203125
2278.57227083486	-20.314453125
2282.26038789795	21.3037109375
2285.94670952195	6.4990234375
2289.63123692314	-15.3779296875
2293.31397131672	9.7685546875
2296.99491391679	4.2421875
2300.67406593633	-10.43359375
2304.35142858727	2.2021484375
2308.02700308043	0.119140625
2311.70079062553	2.9609375
2315.37279243123	-5.494140625
2319.04300970507	12.1435546875
2322.71144365353	-2.4873046875
2326.378095482	-13.984375
2330.04296639478	16.017578125
2333.7060575951	7.4013671875
2337.3673702851	-15.35546875
2341.02690566583	4.8359375
2344.68466493729	-11.1005859375
2348.34064929839	8.65625
2351.99485994695	0.7060546875
2355.64729807974	-0.8642578125
2359.29796489244	5.990234375
2362.94686157966	1.9384765625
2366.59398933494	-21.2255859375
2370.23934935076	3.521484375
2373.88294281852	3.9228515625
2377.52477092855	8.8193359375
2381.16483487014	1.2119140625
2384.80313583148	-5.44140625
2388.4396749997	-4.4033203125
2392.07445356091	-1.591796875
2395.70747270011	-3.826171875
2399.33873360126	15.3369140625
2402.96823744726	2.630859375
2406.59598541994	-1.490234375
2410.22197870011	-0.373046875
2413.84621846749	-15.046875
2417.46870590075	12.3173828125
2421.08944217751	-7.025390625
2424.70842847435	6.0634765625
2428.32566596678	1.765625
2431.94115582928	-11.2109375
2435.55489923527	17.1328125
2439.16689735713	-13.046875
2442.77715136619	9.8642578125
2446.38566243272	-9.9912109375
2449.99243172597	-2.91796875
2453.59746041414	9.7509765625
2457.20074966439	-1.4833984375
2460.80230064283	-9.318359375
2464.40211451455	3.427734375
2468.00019244358	-9.3046875
2471.59653559293	25.626953125
2475.19114512457	-4.2158203125
2478.78402219943	-19.5380859375
2482.37516797741	10.44140625
2485.96458361738	12.5859375
2489.55227027719	-16.169921875
2493.13822911363	14.2666015625
2496.7224612825	-16.8701171875
2500.30496793853	-4.11328125
2503.88575023547	14.66015625
2507.464809326	-4.5048828125
2511.04214636182	-6.87890625
2514.61776249357	-2.6318359375
2518.19165887088	16.666015625
2521.76383664237	-0.39453125
2525.33429695564	-0.2900390625
2528.90304095725	-4.154296875
2532.47006979276	-5.4580078125
2536.03538460672	2.146484375
2539.59898654265	10.67578125
2543.16087674307	-14.6572265625
2546.72105634947	3.927734375
2550.27952650235	6.7021484375
2553.83628834118	-1.3857421875
2557.39134300444	-6.6162109375
2560.94469162957	-17.0546875
2564.49633535304	31.13671875
2568.0462753103	-26.0322265625
2571.59451263579	19.8857421875
2575.14104846294	8.9111328125
2578.6858839242	-25.2783203125
2582.229020151	18.8056640625
2585.77045827378	-15.19140625
2589.31019942197	12.482421875
2592.84824472401	-8.1796875
2596.38459530734	9.46875
2599.91925229841	4.015625
2603.45221682266	-15.1220703125
2606.98349000456	-3.9287109375
2610.51307296756	13.607421875
2614.04096683414	4.814453125
2617.56717272579	-19.69921875
2621.09169176298	8.9560546875
2624.61452506523	4.5810546875
2628.13567375106	-12.5009765625
2631.655138938	5.146484375
2635.17292174258	3.4873046875
2638.68902328039	9.12109375
2642.20344466598	-13.02734375
2645.71618701297	-5.537109375
2649.22725143397	4.6015625
2652.73663904062	15.6396484375
2656.24435094357	-32.3447265625
2659.75038825251	36.3681640625
2663.25475207615	0.751953125
2666.75744352221	-38.525390625
2670.25846369744	42.2138671875
2673.75781370765	-29.8603515625
2677.25549465763	13.3515625
2680.75150765123	2.6220703125
2684.24585379131	4.6953125
2687.73853417978	-19.416015625
2691.22954991757	12.921875
2694.71890210465	7.2490234375
2698.20659184002	-16.3544921875
2701.69262022172	7.5830078125
2705.17698834682	-3.8720703125
2708.65969731143	11.4990234375
2712.14074821071	-17.2939453125
2715.62014213884	-3.22265625
2719.09788018905	2.5361328125
2722.57396345361	24.890625
2726.04839302385	9.2314453125
2729.52116999012	-33.7978515625
2732.99229544182	15.244140625
2736.4617704674	-21.9189453125
2739.92959615437	15.9453125
2743.39577358925	2.5859375
2746.86030385767	-2.2333984375
2750.32318804424	2.26953125
2753.78442723268	-16.0517578125
2757.24402250572	18.2001953125
2760.70197494518	0.041015625
2764.1582856319	-14.3232421875
2767.6129556458	18.810546875
2771.06598606584	-12.6171875
2774.51737797005	10.16796875
2777.96713243552	-12.615234375
2781.41525053838	6.275390625
2784.86173335384	-9.232421875
2788.30658195617	7.525390625
2791.74979741869	-4.31842041015625
2795.1913808138	10.0357666015625
2798.63133321295	-6.379638671875
2802.06965568666	3.6585693359375
2805.50634930452	-5.30328369140625
2808.94141513519	18.73486328125
2812.37485424639	-17.22265625
2815.80666770493	8.85211181640625
2819.23685657665	-3.07305908203125
2822.6654219265	4.00177001953125
2826.0923648185	1.0765380859375
2829.51768631572	17.1513671875
2832.94138748033	10.2261962890625
2836.36346937355	3.301025390625
2839.7839330557	-14.6242065429688
2843.20277958617	-5.54937744140625
2846.62001002343	22.4886474609375
2850.03562542502	-1.482666015625
2853.44962684758	-0.4539794921875
2856.86201534681	23.57470703125
2860.27279197751	8.6033935546875
2863.68195779356	22.632080078125
2867.08951384791	27.6607666015625
2870.49546119262	22.689453125
2873.89980087883	38.7181396484375
2877.30253395675	33.746826171875
2880.70366147569	49.7755126953125
2884.10318448406	49.8041381835938
2887.50110402936	55.8328247070313
2890.89742115815	64.8615112304688
2894.29213691614	65.8901977539063
2897.68525234807	42.9049682617188
2901.07676849782	83.8748168945313
2904.46668640835	30.8446044921875
2907.85500712172	60.8143920898438
2911.24173167908	48.7842407226563
2914.62686112069	56.7540283203125
2918.0103964859	61.723876953125
2921.39233881316	64.6936645507813
2924.77268914004	45.6635131835938
2928.1514485032	27.63330078125
2931.52861793838	45.6030883789063
2934.90419848047	38.5729370117188
2938.27819116343	43.542724609375
2941.65059702035	38.5125732421875
2945.0214170834	21.4823608398438
2948.39065238389	50.4522094726563
2951.75830395222	26.4219970703125
2955.1243728179	32.3917846679688
2958.48886000957	22.3616333007813
2961.85176655495	37.2556762695313
2965.21309348089	53.1262817382813
2968.57284181338	45.996826171875
2971.93101257748	30.867431640625
2975.28760679739	36.738037109375
2978.64262549643	17.608642578125
2981.99606969702	45.4791870117188
2985.34794042073	11.3497924804688
2988.69823868822	19.2203979492188
2992.04696551928	36.0910034179688
2995.39412193282	-0.0384521484375
2998.73970894689	19.8321533203125
3002.08372757864	2.7027587890625
3005.42617884436	-7.4266357421875
3008.76706375945	16.4439697265625
3012.10638333846	8.27606201171875
3015.44413859504	6.95733642578125
3018.780330542	6.63861083984375
3022.11496019125	-17.6801147460938
3025.44802855385	-12.9988403320313
3028.77953663997	6.68243408203125
3032.10948545894	16.3636474609375
3035.4378760192	-21.955078125
3038.76470932834	12.7261962890625
3042.08998639308	-9.592529296875
3045.41370821926	-20.1099243164063
3048.73587581189	-7.65362548828125
3052.05649017508	-4.19732666015625
3055.37555231211	-12.7410888671875
3058.69306322538	17.1378173828125
3062.00902391644	4.27313232421875
3065.32343538598	-8.9140625
3068.63629863383	7.2451171875
3071.94761465896	-17.1259765625
3075.25738445949	23.9736328125
3078.5656090327	-5.7744140625
3081.87228937498	-5.8681640625
3085.1774264819	-13.3896484375
3088.48102134815	6.9423828125
3091.7830749676	12.4873046875
3095.08358833324	-8.3818359375
3098.38256243724	2.4130859375
3101.67999827088	-5.6123046875
3104.97589682465	-1.6171875
3108.27025908814	9.5126953125
3111.56308605013	-4.158203125
3114.85437869852	6.4375
3118.14413802041	-6.4482421875
3121.43236500202	2.310546875
3124.71906062875	-1.8935546875
3128.00422588514	-5.150390625
3131.28786175491	2.1962890625
3134.56996922093	10.03125
3137.85054926523	-9.5283203125
3141.12960286901	-1.1748046875
3144.40713101263	6.19140625
3147.68313467559	-7.3681640625
3150.95761483661	0
3154.23057247352	0
3157.50200856335	0
3160.77192408229	0
3164.04032000569	0
3167.30719730808	0
3170.57255696316	0
3173.8363999438	0
3177.09872722202	0
3180.35953976906	0
3183.61883855529	0
3186.87662455028	0
3190.13289872276	0
3193.38766204066	0
3196.64091547106	0
3199.89265998022	0
3203.14289653362	0
3206.39162609586	0
3209.63884963076	0
3212.88456810132	0
3216.1287824697	0
3219.37149369728	0
3222.61270274458	0
3225.85241057134	0
3229.09061813648	0
3232.32732639809	0
3235.56253631347	0
3238.79624883909	0
3242.02846493062	0
3245.25918554292	0
3248.48841163005	0
3251.71614414523	0
3254.94238404091	0
3258.16713226871	0
3261.39038977947	0
3264.61215752319	0
3267.8324364491	0
3271.05122750561	0
3274.26853164032	0
3277.48434980006	0
3280.69868293083	0
3283.91153197784	0
3287.12289788551	0
3290.33278159744	0
3293.54118405647	0
3296.7481062046	0
3299.95354898308	0
3303.15751333233	0
3306.36000019198	0
3309.5610105009	0
3312.76054519714	0
3315.95860521796	0
3319.15519149983	0
3322.35030497844	0
3325.5439465887	0
3328.73611726471	0
3331.92681793978	0
3335.11604954647	0
3338.30381301652	0
3341.49010928091	0
3344.67493926981	0
3347.85830391262	0
3351.04020413798	0
3354.22064087372	0
3357.3996150469	0
3360.5771275838	0
3363.75317940992	0
3366.92777144999	0
3370.10090462795	0
3373.27257986699	0
3376.44279808948	0
3379.61156021707	0
3382.77886717058	0
3385.94471987011	0
3389.10911923496	0
3392.27206618366	0
3395.43356163397	0
3398.59360650288	0
3401.75220170663	0
3404.90934816067	0
3408.06504677969	0
3411.21929847761	0
3414.37210416759	0
3417.52346476203	0
3420.67338117256	0
3423.82185431003	0
3426.96888508457	0
3430.11447440551	0
3433.25862318143	0
3436.40133232017	0
3439.54260272877	0
3442.68243531356	0
3445.82083098007	0
3448.95779063311	0
3452.0933151767	0
3455.22740551412	0
3458.36006254791	0
3461.49128717984	0
3464.62108031093	0
3467.74944284144	0
3470.8763756709	0
3474.00187969807	0
3477.12595582097	0
3480.24860493687	0
3483.3698279423	0
3486.48962573301	0
3489.60799920405	0
3492.7249492497	0
3495.84047676349	0
3498.95458263822	0
3502.06726776593	0
3505.17853303794	0
3508.28837934481	0
3511.39680757636	0
3514.50381862168	0
3517.60941336912	0
3520.71359270627	0
3523.81635752002	0
3526.91770869649	0
3530.01764712108	0
3533.11617367844	0
3536.21328925251	0
3539.30899472646	0
3542.40329098277	0
3545.49617890316	0
3548.58765936862	0
3551.6777332594	0
3554.76640145506	0
3557.85366483438	0
3560.93952427544	0
3564.02398065559	0
3567.10703485145	0
3570.18868773891	0
3573.26894019313	0
3576.34779308856	0
3579.42524729892	0
3582.5013036972	0
3585.57596315568	0
3588.6492265459	0
3591.72109473869	0
3594.79156860416	0
3597.8606490117	0
3600.92833682998	0
3603.99463292695	0
3607.05953816984	0
3610.12305342518	0
3613.18517955876	0
3616.24591743568	0
3619.30526792029	0
3622.36323187627	0
3625.41981016655	0
3628.47500365337	0
3631.52881319825	0
3634.58123966201	0
3637.63228390473	0
3640.68194678582	0
3643.73022916395	0
3646.77713189711	0
3649.82265584256	0
3652.86680185686	0
3655.90957079587	0
3658.95096351473	0
3661.9909808679	0
3665.02962370912	0
3668.06689289143	0
3671.10278926717	0
3674.13731368797	0
3677.17046700477	0
3680.20225006781	0
3683.23266372664	0
3686.26170883008	0
3689.28938622628	0
3692.31569676268	0
3695.34064128604	0
3698.3642206424	0
3701.38643567713	0
3704.40728723488	0
3707.42677615964	0
3710.44490329468	0
3713.46166948258	0
3716.47707556524	0
3719.49112238387	0
3722.50381077897	0
3725.51514159038	0
3728.52511565724	0
3731.53373381799	0
3734.54099691039	0
3737.54690577153	0
3740.55146123779	0
3743.55466414488	0
3746.55651532782	0
3749.55701562096	0
3752.55616585793	0
3755.55396687173	0
3758.55041949465	0
3761.54552455828	0
3764.53928289357	0
3767.53169533077	0
3770.52276269945	0
