# Supplementary material for: ATP-Mediated Compositional Change in Peripheral Myelin Membranes: A Comparative Raman Spectroscopy and Time-Of-Flight Secondary Ion Mass Spectrometry Study
Source: PLoS One. 2015 Nov 6;10(11):e0142084. doi: 10.1371/journal.pone.0142084 (PMC4636249; doi:10.1371/journal.pone.0142084)
Supplement: S1 Dataset — (ZIP) [file pone.0142084.s001.zip › S1_dataset/Raman_spectra/14_90_0.txt]

-178.9940361005	0
-174.033225536559	0
-169.075137799502	0
-164.119770772183	0
-159.167122339652	0
-154.217190389145	0
-149.26997281008	0
-144.325467494082	0
-139.38367233493	0
-134.444585228596	0
-129.508204073225	0
-124.574526769137	0
-119.643551218823	0
-114.715275326934	0
-109.789697000297	0
-104.866814147889	0
-99.9466246808543	0
-95.0291265124944	0
-90.114317558252	0
-85.2021957357436	0
-80.2927589647076	0
-75.3860051670387	0
-70.4819322667847	0
-65.5805381901157	0
-60.6818208653497	0
-55.7857782229291	0
-50.8924081954391	0
-46.0017087175838	0
-41.1136777262045	0
-36.2283131602561	0
-31.3456129608128	0
-26.4655750710695	0
-21.5881974363389	0
-16.7134780040407	0
-11.8414147237152	0
-6.97200554699234	0
-2.10524842762101	0
2.75885867856151	0
7.62031781360827	0
12.4791310174774	0
17.3353003280427	0
22.1888277810764	0
27.0397154102718	0
31.8879652472339	0
36.7335793214821	0
41.5765596604568	0
46.4169082895224	0
51.2546272319731	0
56.0897185090207	0
60.9221841398242	0
65.7520261414571	0
70.5792465289418	0
75.4038473152361	0
80.2258305112362	0
85.045198125787	0
89.8619521656727	0
94.6760946356395	0
99.4876275383746	0
104.296552874516	0
109.10287264268	0
113.906588839415	0
118.707703459252	0
123.506218494676	0
128.30213593615	0
133.095457772096	0
137.886185988912	0
142.674322570981	0
147.459869500641	0
152.242828758238	0
157.023202322084	0
161.800992168479	0
166.576200271718	0
171.348828604071	0
176.118879135827	0
180.886353835245	0
185.651254668599	0
190.413583600155	0
195.173342592186	0
199.93053360497	0
204.685158596798	0
209.437219523967	0
214.186718340788	0
218.933656999589	0
223.678037450723	0
228.419861642551	0
233.159131521468	0
237.895849031897	0
242.630016116271	0
247.361634715084	0
252.090706766841	0
256.817234208093	0
261.541218973424	0
266.262662995465	0
270.981568204883	0
275.697936530397	0
280.411769898781	0
285.123070234849	0
289.831839461471	0
294.538079499574	0
299.241792268144	0
303.942979684232	0
308.641643662944	0
313.33778611746	0
318.031408959018	0
322.722514096945	0
327.411103438622	0
332.09717888951	0
336.780742353159	0
341.461795731189	0
346.140340923302	0
350.816379827291	0
355.489914339041	0
360.160946352512	0
364.829477759773	0
369.495510450977	0
374.159046314375	0
378.820087236329	0
383.478635101283	0
388.134691791809	0
392.788259188568	0
397.43933917034	0
402.08793361401	0
406.734044394583	0
411.377673385178	0
416.018822457033	0
420.657493479502	0
425.293688320078	0
429.927408844357	0
434.558656916086	0
439.187434397127	0
443.813743147482	0
448.437585025286	0
453.058961886811	0
457.677875586478	0
462.294327976831	0
466.908320908578	0
471.519856230564	0
476.128935789788	0
480.73556143139	0
485.339734998681	0
489.941458333116	0
494.540733274312	0
499.137561660047	0
503.731945326265	0
508.323886107065	0
512.91338583473	0
517.500446339696	0
522.085069450583	0
526.667256994186	0
531.247010795468	0
535.824332677577	0
540.399224461841	0
544.97168796778	0
549.541725013083	0
554.109337413638	0
558.674526983528	0
563.237295535019	0
567.797644878573	0
572.355576822864	0
576.911093174738	0
581.464195739273	0
586.014886319722	0
590.563166717575	0
595.109038732503	0
599.652504162402	0
604.193564803382	0
608.73222244976	0
613.268478894073	0
617.802335927087	0
622.333795337774	0
626.86285891334	0
631.389528439219	0
635.913805699064	0
640.435692474771	0
644.95519054646	0
649.472301692485	0
653.987027689444	0
658.499370312169	0
663.009331333737	0
667.51691252547	0
672.022115656927	0
676.524942495927	0
681.025394808529	0
685.523474359052	0
690.019182910066	0
694.512522222403	0
699.003494055146	0
703.49210016564	0
707.978342309501	0
712.4622222406	0
716.943741711089	12.6220703125
721.422902471377	-0.7705078125
725.899706270147	3.8818359375
730.374154854362	-28.7890625
734.846249969256	30.4619140625
739.315993358349	-5.9619140625
743.783386763427	-12.951171875
748.248431924569	21.2412109375
752.711130580137	7.505859375
757.171484466779	-21.615234375
761.629495319434	-11.4970703125
766.085164871334	6.3212890625
770.538494853989	2.5322265625
774.989486997221	3.791015625
779.438143029149	-1.2626953125
783.884464676174	0.8623046875
788.328453663017	4.76171875
792.770111712697	-8.80859375
797.209440546538	16.39453125
801.646441884169	-26.9619140625
806.08111744353	10.541015625
810.513468940876	-4.826171875
814.943498090771	18.697265625
819.371206606105	-16.845703125
823.796596198072	1.318359375
828.2196685762	-1.1630859375
832.640425448326	15.4169921875
837.05886852062	-22.3955078125
841.474999497579	15.8271484375
845.888820082023	9.5224609375
850.300331975104	-12.98828125
854.709536876313	-5.310546875
859.116436483463	6.107421875
863.521032492721	2.4013671875
867.923326598572	-0.673828125
872.32332049386	-2.900390625
876.721015869761	-1.4375
881.116414415797	-10.9208984375
885.509517819844	22.703125
889.900327768115	3.8564453125
894.288845945188	-18.568359375
898.675074033979	9.1298828125
903.059013715769	-5.9150390625
907.440666670193	-4.513671875
911.820034575246	17.8515625
916.197119107279	-1.23828125
920.571921941015	-30.9853515625
924.944444749532	18.89453125
929.314689204282	-0.0107421875
933.682656975088	17.4013671875
938.048349730129	-10.6787109375
942.411769135974	6.3046875
946.772916857561	-16.1044921875
951.131794558198	10.349609375
955.488403899583	-12.4228515625
959.842746541793	18.134521484375
964.194824143277	-12.9564819335938
968.544638360882	16.766845703125
972.89219084983	-18.3861083984375
977.237483263745	5.44708251953125
981.580517254633	-2.7197265625
985.921294472888	-30.06103515625
990.259816567313	6.544189453125
994.596085185094	-20.8505859375
998.930101971824	-21.2626953125
1003.26186857149	21.16845703125
1007.59138662648	20.599609375
1011.91865777761	58.03076171875
1016.24368366406	65.4619140625
1020.56646592346	49.6533203125
1024.88700619182	40.8182373046875
1029.20530610358	8.983154296875
1033.52136729159	41.9813842773438
1037.8351913871	2.43536376953125
1042.14678001981	-15.1107177734375
1046.45613481781	2.27777099609375
1050.76325740763	-2.931884765625
1055.06814941421	-3.1575927734375
1059.37081246092	14.9605102539063
1063.67124816957	-4.7900390625
1067.96945816039	4.216552734375
1072.26544405203	1.22314453125
1076.55920746159	-3.2591552734375
1080.8507500046	2.30194091796875
1085.14007329502	10.8629760742188
1089.42717894526	-19.575927734375
1093.71206856617	40.985107421875
1097.99474376703	17.559326171875
1102.27520615557	16.1483764648438
1106.55345733798	-4.26251220703125
1110.82949891888	0.3265380859375
1115.10333250134	36.9155883789063
1119.37495968691	18.5046997070313
1123.64438207555	6.09375
1127.91160126572	3.682861328125
1132.17661885431	27.2719116210938
1136.43943643666	16.79296875
1140.70005560662	38.2813110351563
1144.95847795644	54.7697143554688
1149.21470507689	64.2581176757813
1153.46873855716	74.7465209960938
1157.72057998495	140.234924316406
1161.97023094641	197.723327636719
1166.21769302616	200.211730957031
1170.4629678073	187.700134277344
1174.70605687141	121.1884765625
1178.94696179853	69.6195678710938
1183.18568416722	28.9310913085938
1187.42222555447	58.2426147460938
1191.65658753578	23.5541381835938
1195.88877168515	20.8656616210938
1200.11877957505	53.1771850585938
1204.34661277642	27.4887084960938
1208.57227285872	17.8002319335938
1212.79576138991	34.1117553710938
1217.01707993641	17.2518310546875
1221.23623006315	22.2405395507813
1225.45321333358	-0.770751953125
1229.66803130962	50.2179565429688
1233.88068555171	-6.7933349609375
1238.09117761878	-16.8475952148438
1242.29950906827	-0.409423828125
1246.50568145615	1.02874755859375
1250.70969633685	-9.5999755859375
1254.91155526336	14.7166137695313
1259.11125978715	-1.8671875
1263.30881145822	-0.126953125
1267.50421182508	-13.1953125
1271.69746243476	-4.3232421875
1275.88856483281	20.0693359375
1280.07752056329	6.310546875
1284.26433116881	-13.6796875
1288.44899819048	-1.974609375
1292.63152316794	-9.7666015625
1296.81190763937	18.35546875
1300.99015314147	-6.3935546875
1305.16626120947	-9.2490234375
1309.34023337715	1.248046875
1313.5120711768	26.24609375
1317.68177613928	-7.041015625
1321.84934979395	-8.2470703125
1326.01479366875	7.8134765625
1330.17810929013	-13.72265625
1334.3392981831	-1.2802734375
1338.49836187122	-2.591796875
1342.65530187657	9.12109375
1346.81011971983	17.0693359375
1350.96281692018	-16.3046875
1355.11339499538	3.380859375
1359.26185546175	-6.71875
1363.40819983413	-1.134765625
1367.55242962597	12.787109375
1371.69454634923	-6.2724609375
1375.83455151447	0.6513671875
1379.97244663079	-12.7998046875
1384.10823320587	14.353515625
1388.24191274593	-13.6194458007813
1392.3734867558	18.0263061523438
1396.50295673884	-8.34613037109375
1400.63032419701	-15.7704467773438
1404.75559063083	14.8052368164063
1408.87875753938	9.2730712890625
1412.99982642036	-9.43890380859375
1417.11879877001	-9.15087890625
1421.23567608315	13.1371459960938
1425.35045985322	10.4251708984375
1429.4631515722	12.7131958007813
1433.57375273068	24.001220703125
1437.68226481782	35.238525390625
1441.78868932139	82.4588623046875
1445.89302772774	120.67919921875
1449.9952815218	75.8995361328125
1454.0954521871	137.119873046875
1458.19354120579	93.3402099609375
1462.28955005859	108.560546875
1466.38348022481	68.7809448242188
1470.47533318239	82.0012817382813
1474.56511040785	66.2216186523438
1478.65281337632	56.4419555664063
1482.73844356155	31.7440185546875
1486.82200243586	29.0570068359375
1490.90349147021	14.3699340820313
1494.98291213417	-1.31707763671875
1499.06026589591	36.995849609375
1503.13555422221	67.3087768554688
1507.20877857848	66.6217651367188
1511.27994042873	78.9346923828125
1515.3490412356	116.247619628906
1519.41608246035	152.560607910156
1523.48106556286	170.87353515625
1527.54399200162	174.186462402344
1531.60486323377	186.499450683594
1535.66368071506	115.99853515625
1539.72044589986	119.534118652344
1543.7751602412	92.0697631835938
1547.8278251907	41.6054077148438
1551.87844219866	24.1409912109375
1555.92701271397	6.6766357421875
1559.97353818419	12.2122192382813
1564.01802005549	-10.2521362304688
1568.06045977271	25.2835083007813
1572.1008587793	20.819091796875
1576.13921851737	13.354736328125
1580.17554042768	0.890380859375
1584.20982594961	-7.21038818359375
1588.24207652123	20.7131958007813
1592.27229357921	5.63671875
1596.3004785589	10.5602416992188
1600.3266328943	20.4837646484375
1604.35075801806	10.4072875976563
1608.37285536149	9.330810546875
1612.39292635454	-12.7456665039063
1616.41097242584	25.1778564453125
1620.42699500266	-11.6737060546875
1624.44099551096	-26.3004150390625
1628.45297537533	10.0728759765625
1632.46293601905	18.4461669921875
1636.47087886406	7.8194580078125
1640.47680533095	10.1928100585938
1644.480716839	16.5661010742188
1648.48261480617	13.9393920898438
1652.48250064906	14.4436645507813
1656.48037578297	43.0963134765625
1660.47624162187	60.7489624023438
1664.47009957839	60.4016723632813
1668.46195106388	80.0543212890625
1672.45179748832	65.70703125
1676.43964026041	56.3596801757813
1680.42548078752	54.0307006835938
1684.40932047569	34.8792114257813
1688.39116072969	26.7277221679688
1692.37100295292	14.5762329101563
1696.34884854752	23.4246826171875
1700.32469891428	-34.726806640625
1704.29855545272	24.1748046875
1708.27041956104	-15.5516357421875
1712.24029263612	-7.278076171875
1716.20817607355	-12.0044555664063
1720.17407126762	7.6490478515625
1724.13797961133	13.1386108398438
1728.09990249636	-9.86883544921875
1732.05984131311	10.5760498046875
1736.01779745068	-1.8037109375
1739.97377229687	-25.3037109375
1743.9277672382	22.7783203125
1747.87978365989	-12.3701171875
1751.82982294587	3.22265625
1755.77788647878	2.513671875
1759.72397564	-10.4619140625
1763.6680918096	10.6083984375
1767.61023636636	12.3916015625
1771.55041068779	-2.646484375
1775.48861615014	-14.7099609375
1779.42485412835	-9.3603515625
1783.35912599609	7.2587890625
1787.29143312576	16.720703125
1791.22177688849	-26.5693359375
1795.15015865414	19.8203125
1799.07657979127	11.26953125
1803.00104166721	-15.9130859375
1806.923545648	-1.6396484375
1810.84409309841	4.9814453125
1814.76268538195	-9.4541015625
1818.67932386087	15.1318359375
1822.59400989615	-14.525390625
1826.50674484752	12.0458984375
1830.41753007345	7.3369140625
1834.32636693114	-19.705078125
1838.23325677653	-12.42578125
1842.13820096433	24.248046875
1846.04120084797	8.8154296875
1849.94225777965	-5.42578125
1853.84137311029	-12.6923828125
1857.7385481896	2.392578125
1861.63378436601	-4.611328125
1865.52708298671	10.7177734375
1869.41844539766	0.8740234375
1873.30787294356	5.130859375
1877.19536696788	-25.94921875
1881.08092881284	26.6787109375
1884.96455981942	-0.205078125
1888.84626132737	-17.5576171875
1892.7260346752	2.3310546875
1896.6038812002	-11.1650390625
1900.47980223839	10.1669921875
1904.35379912459	6.4189453125
1908.22587319237	7.9794921875
1912.0960257741	-11.2744140625
1915.96425820088	10.2919921875
1919.83057180263	-20.849609375
1923.694967908	9.8017578125
1927.55744784445	13.9423828125
1931.4180129382	-17.4794921875
1935.27666451426	13.99609375
1939.13340389641	-4.8359375
1942.98823240721	-12.85546875
1946.84115136803	13.96875
1950.692162099	-9.4423828125
1954.54126591903	8.8642578125
1958.38846414584	-1.11328125
1962.23375809594	-2.3310546875
1966.0771490846	-10.376953125
1969.91863842591	14.6982421875
1973.75822743275	2.294921875
1977.59591741678	1.115234375
1981.43170968848	-19.4853515625
1985.26560555709	17.927734375
1989.09760633069	-4.7041015625
1992.92771331615	2.064453125
1996.75592781911	-5.6171875
2000.58225114405	-4.384765625
2004.40668459424	9.46484375
2008.22922947176	-2.9306640625
2012.04988707749	6.556640625
2015.86865871112	-15.1650390625
2019.68554567116	17.564453125
2023.50054925491	-34.486328125
2027.31367075851	34.1552734375
2031.1249114769	-5.775390625
2034.93427270382	-4.2890625
2038.74175573186	-3.6396484375
2042.54736185239	7.6650390625
2046.35109235564	-0.919921875
2050.15294853063	-6.9453125
2053.95293166521	12.806640625
2057.75104304606	-2.7568359375
2061.54728395867	-9.15625
2065.34165568738	10.3955078125
2069.13415951534	-6.5751953125
2072.92479672452	16.0009765625
2076.71356859575	-25.2822265625
2080.50047640866	8.896484375
2084.28552144174	-11.408203125
2088.06870497229	10.689453125
2091.85002827646	5.9765625
2095.62949262923	-10.5126953125
2099.40709930443	11.99609375
2103.18284957471	-24.904296875
2106.95674471158	32.0390625
2110.72878598537	-5.220703125
2114.49897466528	-10.6875
2118.26731201934	-5.572265625
2122.03379931443	23.509765625
2125.79843781626	-10.2626953125
2129.56122878942	-20.5693359375
2133.32217349733	15.08984375
2137.08127320226	-14.5546875
2140.83852916534	15.4033203125
2144.59394264655	-9.55859375
2148.34751490473	9.513671875
2152.09924719757	9.052734375
2155.84914078163	-10.6845703125
2159.5971969123	7.4833984375
2163.34341684387	-16.841796875
2167.08780182947	10.7392578125
2170.83035312109	2.990234375
2174.57107196959	2.0322265625
2178.30995962469	2.9140625
2182.04701733499	-15.240234375
2185.78224634795	-2.560546875
2189.5156479099	28.8427734375
2193.24722326604	-16.1484375
2196.97697366044	-6.2138671875
2200.70490033604	-0.138671875
2204.43100453467	1.2412109375
2208.15528749703	5.6474609375
2211.87775046268	-19.029296875
2215.59839467008	10.4677734375
2219.31722135656	6.7880859375
2223.03423175833	0.6953125
2226.74942711049	3.4521484375
2230.46280864701	5.6552734375
2234.17437760077	-16.869140625
2237.8841352035	5.4033203125
2241.59208268584	-10.1396484375
2245.29822127732	20.1142578125
2249.00255220635	-17.955078125
2252.70507670024	17.1103515625
2256.40579598519	-27.0810546875
2260.10471128628	30.5947265625
2263.80182382751	-4.6357421875
2267.49713483175	-1.8583984375
2271.19064552079	-16.0146484375
2274.8823571153	5.1279296875
2278.57227083486	-10.28125
2282.26038789795	14.5439453125
2285.94670952195	9.515625
2289.63123692314	-21.3291015625
2293.31397131672	25.2197265625
2296.99491391679	-12.626953125
2300.67406593633	-1.0810546875
2304.35142858727	-2.58984375
2308.02700308043	-11.400390625
2311.70079062553	16.208984375
2315.37279243123	-4.2412109375
2319.04300970507	15.2998046875
2322.71144365353	-5.6630859375
2326.378095482	-22.2841796875
2330.04296639478	24.4462890625
2333.7060575951	0.27734375
2337.3673702851	-4.4072265625
2341.02690566583	-1.505859375
2344.68466493729	-12.0087890625
2348.34064929839	8.6396484375
2351.99485994695	-10.681640625
2355.64729807974	1.87890625
2359.29796489244	16.5625
2362.94686157966	2.982421875
2366.59398933494	-15.13671875
2370.23934935076	-5.541015625
2373.88294281852	1.1396484375
2377.52477092855	17.068359375
2381.16483487014	2.2109375
2384.80313583148	-7.0888671875
2388.4396749997	-10.1552734375
2392.07445356091	-0.38671875
2395.70747270011	-1.048828125
2399.33873360126	17.8798828125
2402.96823744726	-7.873046875
2406.59598541994	11.89453125
2410.22197870011	-8.453125
2413.84621846749	-21.1376953125
2417.46870590075	23.03515625
2421.08944217751	-8.974609375
2424.70842847435	5.01171875
2428.32566596678	1.35546875
2431.94115582928	-15.9677734375
2435.55489923527	19.2109375
2439.16689735713	-12.98828125
2442.77715136619	17.896484375
2446.38566243272	-16.3095703125
2449.99243172597	-3.9033203125
2453.59746041414	-1.47265625
2457.20074966439	-15.533203125
2460.80230064283	-32.203125
2464.40211451455	82.0302734375
2468.00019244358	3.7705078125
2471.59653559293	-1.5888671875
2475.19114512457	-20.3017578125
2478.78402219943	-17.716796875
2482.37516797741	10.998046875
2485.96458361738	6.6357421875
2489.55227027719	-13.216796875
2493.13822911363	16.33984375
2496.7224612825	-15.95703125
2500.30496793853	-3.5859375
2503.88575023547	12.5029296875
2507.464809326	2.59765625
2511.04214636182	-8.3837890625
2514.61776249357	-0.23046875
2518.19165887088	8.0693359375
2521.76383664237	-1.1806640625
2525.33429695564	-5.59765625
2528.90304095725	-2.0107421875
2532.47006979276	1.015625
2536.03538460672	8.7666015625
2539.59898654265	-1.447265625
2543.16087674307	-8.6943359375
2546.72105634947	2.2548828125
2550.27952650235	2.9794921875
2553.83628834118	4.0126953125
2557.39134300444	-4.712890625
2560.94469162957	-22.71875
2564.49633535304	28.416015625
2568.0462753103	-19.828125
2571.59451263579	24.6162109375
2575.14104846294	0.189453125
2578.6858839242	-28.626953125
2582.229020151	18.7509765625
2585.77045827378	-5.5048828125
2589.31019942197	13.2958984375
2592.84824472401	-15.6962890625
2596.38459530734	9.7353515625
2599.91925229841	1.791015625
2603.45221682266	-11.33984375
2606.98349000456	-6.513671875
2610.51307296756	22.0869140625
2614.04096683414	4.6884765625
2617.56717272579	-24.2333984375
2621.09169176298	4.119140625
2624.61452506523	8.7197265625
2628.13567375106	-7.154296875
2631.655138938	0.1025390625
2635.17292174258	1.6005859375
2638.68902328039	6.5341796875
2642.20344466598	-9.1552734375
2645.71618701297	3.2529296875
2649.22725143397	3.4375
2652.73663904062	-0.1943359375
2656.24435094357	-25.67578125
2659.75038825251	37.4716796875
2663.25475207615	1.4501953125
2666.75744352221	-38.728515625
2670.25846369744	38.6103515625
2673.75781370765	-20
2677.25549465763	13.5908203125
2680.75150765123	-7.7646484375
2684.24585379131	9.5634765625
2687.73853417978	-23.744140625
2691.22954991757	12.314453125
2694.71890210465	8.0263671875
2698.20659184002	-16.486328125
2701.69262022172	20.8818359375
2705.17698834682	-16.42578125
2708.65969731143	7.513671875
2712.14074821071	-6.9716796875
2715.62014213884	-15.8916015625
2719.09788018905	5.55859375
2722.57396345361	21.6015625
2726.04839302385	13.912109375
2729.52116999012	-29.958984375
2732.99229544182	26.685546875
2736.4617704674	-23.90234375
2739.92959615437	10.7734375
2743.39577358925	3.2294921875
2746.86030385767	3.2626953125
2750.32318804424	1.71484375
2753.78442723268	-24.4873046875
2757.24402250572	17.0986328125
2760.70197494518	-1.2392578125
2764.1582856319	-6.306640625
2767.6129556458	9.015625
2771.06598606584	-9.5498046875
2774.51737797005	10.4967041015625
2777.96713243552	-13.8131103515625
2781.41525053838	2.55364990234375
2784.86173335384	-3.8763427734375
2788.30658195617	5.693603515625
2791.74979741869	-0.73638916015625
2795.1913808138	4.83221435546875
2798.63133321295	-12.7718505859375
2802.06965568666	9.62408447265625
2805.50634930452	-7.97991943359375
2808.94141513519	30.416015625
2812.37485424639	-5.18804931640625
2815.80666770493	4.2078857421875
2819.23685657665	8.6038818359375
2822.6654219265	0.99981689453125
2826.0923648185	12.395751953125
2829.51768631572	57.820068359375
2832.94138748033	45.2786254882813
2836.36346937355	38.7371826171875
2839.7839330557	79.1956787109375
2843.20277958617	113.654235839844
2846.62001002343	214.11279296875
2850.03562542502	255.571350097656
2853.44962684758	338.029907226563
2856.86201534681	411.488403320313
2860.27279197751	392.946960449219
2863.68195779356	380.405517578125
2867.08951384791	343.864074707031
2870.49546119262	330.322570800781
2873.89980087883	344.781127929688
2877.30253395675	342.239685058594
2880.70366147569	345.6982421875
2884.10318448406	355.211364746094
2887.50110402936	359.783142089844
2890.89742115815	351.35498046875
2894.29213691614	368.9267578125
2897.68525234807	343.49853515625
2901.07676849782	355.0703125
2904.46668640835	312.64208984375
2907.85500712172	317.2138671875
2911.24173167908	314.78564453125
2914.62686112069	296.357421875
2918.0103964859	334.92919921875
2921.39233881316	309.5009765625
2924.77268914004	292.07275390625
2928.1514485032	269.64453125
2931.52861793838	306.21630859375
2934.90419848047	299.7880859375
2938.27819116343	311.35986328125
2941.65059702035	306.931701660156
2945.0214170834	274.503479003906
2948.39065238389	263.146911621094
2951.75830395222	222.857116699219
2955.1243728179	187.567321777344
2958.48886000957	145.277587890625
2961.85176655495	144.98779296875
2965.21309348089	156.697998046875
2968.57284181338	120.408264160156
2971.93101257748	95.1184692382813
2975.28760679739	90.8286743164063
2978.64262549643	59.5388793945313
2981.99606969702	83.2491455078125
2985.34794042073	52.9593505859375
2988.69823868822	43.6695556640625
2992.04696551928	56.3798217773438
2995.39412193282	5.09002685546875
2998.73970894689	32.8002319335938
3002.08372757864	3.59930419921875
3005.42617884436	-11.528076171875
3008.76706375945	21.3446044921875
3012.10638333846	7.21722412109375
3015.44413859504	34.0899047851563
3018.780330542	35.9625244140625
3022.11496019125	14.835205078125
3025.44802855385	11.7078247070313
3028.77953663997	18.5805053710938
3032.10948545894	25.453125
3035.4378760192	-29.6182861328125
3038.76470932834	21.3106689453125
3042.08998639308	-1.76031494140625
3045.41370821926	-3.83135986328125
3048.73587581189	-0.6929931640625
3052.05649017508	-0.96807861328125
3055.37555231211	-16.7939453125
3058.69306322538	13.423828125
3062.00902391644	14.2939453125
3065.32343538598	-12.8701171875
3068.63629863383	1.876953125
3071.94761465896	-14.87890625
3075.25738445949	22.02734375
3078.5656090327	-5.568359375
3081.87228937498	4.13671875
3085.1774264819	-11.7646484375
3088.48102134815	-2.408203125
3091.7830749676	11.76953125
3095.08358833324	-10.517578125
3098.38256243724	2.3642578125
3101.67999827088	-7.1171875
3104.97589682465	2.7333984375
3108.27025908814	9.5146484375
3111.56308605013	-2.9912109375
3114.85437869852	3.2001953125
3118.14413802041	0
3121.43236500202	0
3124.71906062875	0
3128.00422588514	0
3131.28786175491	0
3134.56996922093	0
3137.85054926523	0
3141.12960286901	0
3144.40713101263	0
3147.68313467559	0
3150.95761483661	0
3154.23057247352	0
3157.50200856335	0
3160.77192408229	0
3164.04032000569	0
3167.30719730808	0
3170.57255696316	0
3173.8363999438	0
3177.09872722202	0
3180.35953976906	0
3183.61883855529	0
3186.87662455028	0
3190.13289872276	0
3193.38766204066	0
3196.64091547106	0
3199.89265998022	0
3203.14289653362	0
3206.39162609586	0
3209.63884963076	0
3212.88456810132	0
3216.1287824697	0
3219.37149369728	0
3222.61270274458	0
3225.85241057134	0
3229.09061813648	0
3232.32732639809	0
3235.56253631347	0
3238.79624883909	0
3242.02846493062	0
3245.25918554292	0
3248.48841163005	0
3251.71614414523	0
3254.94238404091	0
3258.16713226871	0
3261.39038977947	0
3264.61215752319	0
3267.8324364491	0
3271.05122750561	0
3274.26853164032	0
3277.48434980006	0
3280.69868293083	0
3283.91153197784	0
3287.12289788551	0
3290.33278159744	0
3293.54118405647	0
3296.7481062046	0
3299.95354898308	0
3303.15751333233	0
3306.36000019198	0
3309.5610105009	0
3312.76054519714	0
3315.95860521796	0
3319.15519149983	0
3322.35030497844	0
3325.5439465887	0
3328.73611726471	0
3331.92681793978	0
3335.11604954647	0
3338.30381301652	0
3341.49010928091	0
3344.67493926981	0
3347.85830391262	0
3351.04020413798	0
3354.22064087372	0
3357.3996150469	0
3360.5771275838	0
3363.75317940992	0
3366.92777144999	0
3370.10090462795	0
3373.27257986699	0
3376.44279808948	0
3379.61156021707	0
3382.77886717058	0
3385.94471987011	0
3389.10911923496	0
3392.27206618366	0
3395.43356163397	0
3398.59360650288	0
3401.75220170663	0
3404.90934816067	0
3408.06504677969	0
3411.21929847761	0
3414.37210416759	0
3417.52346476203	0
3420.67338117256	0
3423.82185431003	0
3426.96888508457	0
3430.11447440551	0
3433.25862318143	0
3436.40133232017	0
3439.54260272877	0
3442.68243531356	0
3445.82083098007	0
3448.95779063311	0
3452.0933151767	0
3455.22740551412	0
3458.36006254791	0
3461.49128717984	0
3464.62108031093	0
3467.74944284144	0
3470.8763756709	0
3474.00187969807	0
3477.12595582097	0
3480.24860493687	0
3483.3698279423	0
3486.48962573301	0
3489.60799920405	0
3492.7249492497	0
3495.84047676349	0
3498.95458263822	0
3502.06726776593	0
3505.17853303794	0
3508.28837934481	0
3511.39680757636	0
3514.50381862168	0
3517.60941336912	0
3520.71359270627	0
3523.81635752002	0
3526.91770869649	0
3530.01764712108	0
3533.11617367844	0
3536.21328925251	0
3539.30899472646	0
3542.40329098277	0
3545.49617890316	0
3548.58765936862	0
3551.6777332594	0
3554.76640145506	0
3557.85366483438	0
3560.93952427544	0
3564.02398065559	0
3567.10703485145	0
3570.18868773891	0
3573.26894019313	0
3576.34779308856	0
3579.42524729892	0
3582.5013036972	0
3585.57596315568	0
3588.6492265459	0
3591.72109473869	0
3594.79156860416	0
3597.8606490117	0
3600.92833682998	0
3603.99463292695	0
3607.05953816984	0
3610.12305342518	0
3613.18517955876	0
3616.24591743568	0
3619.30526792029	0
3622.36323187627	0
3625.41981016655	0
3628.47500365337	0
3631.52881319825	0
3634.58123966201	0
3637.63228390473	0
3640.68194678582	0
3643.73022916395	0
3646.77713189711	0
3649.82265584256	0
3652.86680185686	0
3655.90957079587	0
3658.95096351473	0
3661.9909808679	0
3665.02962370912	0
3668.06689289143	0
3671.10278926717	0
3674.13731368797	0
3677.17046700477	0
3680.20225006781	0
3683.23266372664	0
3686.26170883008	0
3689.28938622628	0
3692.31569676268	0
3695.34064128604	0
3698.3642206424	0
3701.38643567713	0
3704.40728723488	0
3707.42677615964	0
3710.44490329468	0
3713.46166948258	0
3716.47707556524	0
3719.49112238387	0
3722.50381077897	0
3725.51514159038	0
3728.52511565724	0
3731.53373381799	0
3734.54099691039	0
3737.54690577153	0
3740.55146123779	0
3743.55466414488	0
3746.55651532782	0
3749.55701562096	0
3752.55616585793	0
3755.55396687173	0
3758.55041949465	0
3761.54552455828	0
3764.53928289357	0
3767.53169533077	0
3770.52276269945	0
