# Supplementary material for: ATP-Mediated Compositional Change in Peripheral Myelin Membranes: A Comparative Raman Spectroscopy and Time-Of-Flight Secondary Ion Mass Spectrometry Study
Source: PLoS One. 2015 Nov 6;10(11):e0142084. doi: 10.1371/journal.pone.0142084 (PMC4636249; doi:10.1371/journal.pone.0142084)
Supplement: S1 Dataset — (ZIP) [file pone.0142084.s001.zip › S1_dataset/Raman_spectra/14_90_90.txt]

-178.9940361005	0
-174.033225536559	0
-169.075137799502	0
-164.119770772183	0
-159.167122339652	0
-154.217190389145	0
-149.26997281008	0
-144.325467494082	0
-139.38367233493	0
-134.444585228596	0
-129.508204073225	0
-124.574526769137	0
-119.643551218823	0
-114.715275326934	0
-109.789697000297	0
-104.866814147889	0
-99.9466246808543	0
-95.0291265124944	0
-90.114317558252	0
-85.2021957357436	0
-80.2927589647076	0
-75.3860051670387	0
-70.4819322667847	0
-65.5805381901157	0
-60.6818208653497	0
-55.7857782229291	0
-50.8924081954391	0
-46.0017087175838	0
-41.1136777262045	0
-36.2283131602561	0
-31.3456129608128	0
-26.4655750710695	0
-21.5881974363389	0
-16.7134780040407	0
-11.8414147237152	0
-6.97200554699234	0
-2.10524842762101	0
2.75885867856151	0
7.62031781360827	0
12.4791310174774	0
17.3353003280427	0
22.1888277810764	0
27.0397154102718	0
31.8879652472339	0
36.7335793214821	0
41.5765596604568	0
46.4169082895224	0
51.2546272319731	0
56.0897185090207	0
60.9221841398242	0
65.7520261414571	0
70.5792465289418	0
75.4038473152361	0
80.2258305112362	0
85.045198125787	0
89.8619521656727	0
94.6760946356395	0
99.4876275383746	0
104.296552874516	0
109.10287264268	0
113.906588839415	0
118.707703459252	0
123.506218494676	0
128.30213593615	0
133.095457772096	0
137.886185988912	0
142.674322570981	0
147.459869500641	0
152.242828758238	0
157.023202322084	0
161.800992168479	0
166.576200271718	0
171.348828604071	0
176.118879135827	0
180.886353835245	0
185.651254668599	0
190.413583600155	0
195.173342592186	0
199.93053360497	0
204.685158596798	0
209.437219523967	0
214.186718340788	0
218.933656999589	0
223.678037450723	0
228.419861642551	0
233.159131521468	0
237.895849031897	0
242.630016116271	0
247.361634715084	0
252.090706766841	0
256.817234208093	0
261.541218973424	0
266.262662995465	0
270.981568204883	0
275.697936530397	0
280.411769898781	0
285.123070234849	0
289.831839461471	0
294.538079499574	0
299.241792268144	0
303.942979684232	0
308.641643662944	0
313.33778611746	0
318.031408959018	0
322.722514096945	0
327.411103438622	0
332.09717888951	0
336.780742353159	0
341.461795731189	0
346.140340923302	0
350.816379827291	0
355.489914339041	0
360.160946352512	0
364.829477759773	0
369.495510450977	0
374.159046314375	0
378.820087236329	0
383.478635101283	0
388.134691791809	0
392.788259188568	0
397.43933917034	0
402.08793361401	0
406.734044394583	0
411.377673385178	0
416.018822457033	0
420.657493479502	0
425.293688320078	0
429.927408844357	0
434.558656916086	0
439.187434397127	0
443.813743147482	0
448.437585025286	0
453.058961886811	0
457.677875586478	0
462.294327976831	0
466.908320908578	0
471.519856230564	0
476.128935789788	0
480.73556143139	0
485.339734998681	0
489.941458333116	0
494.540733274312	0
499.137561660047	0
503.731945326265	0
508.323886107065	0
512.91338583473	0
517.500446339696	0
522.085069450583	0
526.667256994186	0
531.247010795468	0
535.824332677577	0
540.399224461841	0
544.97168796778	0
549.541725013083	0
554.109337413638	0
558.674526983528	0
563.237295535019	0
567.797644878573	0
572.355576822864	0
576.911093174738	0
581.464195739273	0
586.014886319722	0
590.563166717575	0
595.109038732503	0
599.652504162402	0
604.193564803382	0
608.73222244976	0
613.268478894073	0
617.802335927087	0
622.333795337774	0
626.86285891334	0
631.389528439219	0
635.913805699064	0
640.435692474771	0
644.95519054646	0
649.472301692485	0
653.987027689444	0
658.499370312169	0
663.009331333737	0
667.51691252547	1.4443359375
672.022115656927	17.685546875
676.524942495927	-25.5830078125
681.025394808529	-4.4794921875
685.523474359052	20.576171875
690.019182910066	5.1865234375
694.512522222403	-2.9580078125
699.003494055146	-19.6953125
703.49210016564	12.34765625
707.978342309501	2.763671875
712.4622222406	-17.4658203125
716.943741711089	17.337890625
721.422902471377	-5.2041015625
725.899706270147	7.9267578125
730.374154854362	-21.7900390625
734.846249969256	27.509765625
739.315993358349	-12.0537109375
743.783386763427	-12.384765625
748.248431924569	23.2939453125
752.711130580137	0.7412109375
757.171484466779	-11.337890625
761.629495319434	-7.6640625
766.085164871334	-0.33203125
770.538494853989	1.208984375
774.989486997221	5.267578125
779.438143029149	1.9912109375
783.884464676174	-0.9140625
788.328453663017	0.740234375
792.770111712697	-5.408203125
797.209440546538	14.7060546875
801.646441884169	-17.162109375
806.08111744353	10.345703125
810.513468940876	-11.044921875
814.943498090771	10.091796875
819.371206606105	-6.6220703125
823.796596198072	7.2158203125
828.2196685762	-8.2421875
832.640425448326	18.8037109375
837.05886852062	-27.982421875
841.474999497579	22.59765625
845.888820082023	0.8779296875
850.300331975104	-11.9677734375
854.709536876313	-3.3544921875
859.116436483463	1.716796875
863.521032492721	10.4921875
867.923326598572	-11.419921875
872.32332049386	-2.2099609375
876.721015869761	17.1943359375
881.116414415797	-16.017578125
885.509517819844	3.9130859375
889.900327768115	8.7412109375
894.288845945188	-17.2724609375
898.675074033979	20.3497924804688
903.059013715769	-6.54052734375
907.440666670193	-9.538818359375
911.820034575246	8.41339111328125
916.197119107279	0.27471923828125
920.571921941015	-36.9466552734375
924.944444749532	17.8319702148438
929.314689204282	-1.389404296875
933.682656975088	8.39361572265625
938.048349730129	14.1844482421875
942.411769135974	6.97528076171875
946.772916857561	2.76617431640625
951.131794558198	28.5570068359375
955.488403899583	3.347900390625
959.842746541793	38.1387329101563
964.194824143277	5.959228515625
968.544638360882	41.7861328125
972.89219084983	15.613037109375
977.237483263745	42.43994140625
981.580517254633	22.266845703125
985.921294472888	5.09375
990.259816567313	37.920654296875
994.596085185094	6.7366943359375
998.930101971824	23.50244140625
1003.26186857149	45.2681884765625
1007.59138662648	45.0339965820313
1011.91865777761	78.7997436523438
1016.24368366406	69.5654907226563
1020.56646592346	44.3312377929688
1024.88700619182	40.9171142578125
1029.20530610358	7.40216064453125
1033.52136729159	30.8871459960938
1037.8351913871	-1.62786865234375
1042.14678001981	-5.41448974609375
1046.45613481781	-4.49932861328125
1050.76325740763	1.2860107421875
1055.06814941421	5.74346923828125
1059.37081246092	0.830078125
1063.67124816957	-21.3701171875
1067.96945816039	14.5869140625
1072.26544405203	9.25
1076.55920746159	4.5322265625
1080.8507500046	-4.73828125
1085.14007329502	1.1953125
1089.42717894526	-25.8817138671875
1093.71206856617	24.1127319335938
1097.99474376703	-4.63037109375
1102.27520615557	3.7628173828125
1106.55345733798	-8.52587890625
1110.82949891888	-14.4540405273438
1115.10333250134	6.6177978515625
1119.37495968691	-5.310302734375
1123.64438207555	-1.1724853515625
1127.91160126572	-19.7488403320313
1132.17661885431	16.6748046875
1136.43943643666	-4.9014892578125
1140.70005560662	4.52215576171875
1144.95847795644	29.94580078125
1149.21470507689	47.3695068359375
1153.46873855716	43.9461059570313
1157.72057998495	123.713134765625
1161.97023094641	157.480224609375
1166.21769302616	148.247314453125
1170.4629678073	156.014404296875
1174.70605687141	84.781494140625
1178.94696179853	45.548583984375
1183.18568416722	7.31561279296875
1187.42222555447	29.3541870117188
1191.65658753578	-7.3892822265625
1195.88877168515	-1.13275146484375
1200.11877957505	26.123779296875
1204.34661277642	13.3803100585938
1208.57227285872	12.6368408203125
1212.79576138991	-2.10662841796875
1217.01707993641	-10.3516235351563
1221.23623006315	5.53900146484375
1225.45321333358	-25.5703125
1229.66803130962	42.3203125
1233.88068555171	-1.72021484375
1238.09117761878	-10.544189453125
1242.29950906827	2.63189697265625
1246.50568145615	1.80792236328125
1250.70969633685	-13.3720703125
1254.91155526336	16.3719482421875
1259.11125978715	-0.88397216796875
1263.30881145822	-3.139892578125
1267.50421182508	-2.4954833984375
1271.69746243476	1.990966796875
1275.88856483281	22.4774780273438
1280.07752056329	-1.03607177734375
1284.26433116881	6.45037841796875
1288.44899819048	12.9368286132813
1292.63152316794	5.42327880859375
1296.81190763937	29.8811645507813
1300.99015314147	27.3328857421875
1305.16626120947	0.78460693359375
1309.34023337715	31.236328125
1313.5120711768	53.6880493164063
1317.68177613928	27.1397705078125
1321.84934979395	5.59149169921875
1326.01479366875	14.059326171875
1330.17810929013	-5.3980712890625
1334.3392981831	16.1444702148438
1338.49836187122	-6.31292724609375
1342.65530187657	27.2296142578125
1346.81011971983	15.772216796875
1350.96281692018	4.31475830078125
1355.11339499538	10.9854125976563
1359.26185546175	-4.2720947265625
1363.40819983413	2.47039794921875
1367.55242962597	12.212890625
1371.69454634923	0.01641845703125
1375.83455151447	6.88690185546875
1379.97244663079	-18.3709716796875
1384.10823320587	19.0462646484375
1388.24191274593	-21.94091796875
1392.3734867558	27.3521118164063
1396.50295673884	-17.3765869140625
1400.63032419701	-7.13153076171875
1404.75559063083	11.113525390625
1408.87875753938	2.22039794921875
1412.99982642036	-8.71685791015625
1417.11879877001	-15.6541137695313
1421.23567608315	6.40869140625
1425.35045985322	15.471435546875
1429.4631515722	-6.4658203125
1433.57375273068	36.61279296875
1437.68226481782	20.6921997070313
1441.78868932139	52.7716064453125
1445.89302772774	48.8510131835938
1449.9952815218	29.930419921875
1454.0954521871	93.0098266601563
1458.19354120579	30.0892333984375
1462.28955005859	73.1686401367188
1466.38348022481	34.248046875
1470.47533318239	47.4044799804688
1474.56511040785	45.625244140625
1478.65281337632	32.8460083007813
1482.73844356155	11.0667724609375
1486.82200243586	19.2875366210938
1490.90349147021	19.50830078125
1494.98291213417	-10.2709350585938
1499.06026589591	22.9498291015625
1503.13555422221	69.1705932617188
1507.20877857848	54.391357421875
1511.27994042873	89.6121215820313
1515.3490412356	112.90966796875
1519.41608246035	154.299133300781
1523.48106556286	160.688537597656
1527.54399200162	155.078002929688
1531.60486323377	159.467468261719
1535.66368071506	87.85693359375
1539.72044589986	72.2463989257813
1543.7751602412	53.6358032226563
1547.8278251907	35.0252685546875
1551.87844219866	-1.58056640625
1555.92701271397	6.908447265625
1559.97353818419	2.39752197265625
1564.01802005549	-9.1134033203125
1568.06045977271	15.3756713867188
1572.1008587793	20.86474609375
1576.13921851737	19.314697265625
1580.17554042768	-12.357666015625
1584.20982594961	-6.030029296875
1588.24207652123	11.9791870117188
1592.27229357921	-11.4436645507813
1596.3004785589	0.4755859375
1600.3266328943	7.8154296875
1604.35075801806	-0.4365234375
1608.37285536149	5.712890625
1612.39292635454	-11.6181640625
1616.41097242584	7.876953125
1620.42699500266	1.73828125
1624.44099551096	-11.9189453125
1628.45297537533	-5.576171875
1632.46293601905	12.029296875
1636.47087886406	3.9443359375
1640.47680533095	-3.1533203125
1644.480716839	-0.166015625
1648.48261480617	3.7158203125
1652.48250064906	-8.31640625
1656.48037578297	-0.51171875
1660.47624162187	3.716796875
1664.47009957839	0.4990234375
1668.46195106388	2.5263671875
1672.45179748832	4.4287109375
1676.43964026041	-12.619140625
1680.42548078752	7.3447265625
1684.40932047569	8.0869140625
1688.39116072969	-4.224609375
1692.37100295292	-10.5888671875
1696.34884854752	17.8134765625
1700.32469891428	-28.37890625
1704.29855545272	20.685546875
1708.27041956104	-4.3271484375
1712.24029263612	10.4658203125
1716.20817607355	-9.017578125
1720.17407126762	-7.564453125
1724.13797961133	6.6416015625
1728.09990249636	0.263671875
1732.05984131311	9.560546875
1736.01779745068	-2.51171875
1739.97377229687	-23.173828125
1743.9277672382	16.9892578125
1747.87978365989	-2.5390625
1751.82982294587	2.2958984375
1755.77788647878	-5.2626953125
1759.72397564	-9.056640625
1763.6680918096	13.8828125
1767.61023636636	0.51953125
1771.55041068779	5.412109375
1775.48861615014	-5.1982421875
1779.42485412835	-10.6328125
1783.35912599609	-2.3466796875
1787.29143312576	17.244140625
1791.22177688849	-13.271484375
1795.15015865414	7.357421875
1799.07657979127	2.48828125
1803.00104166721	-7.5126953125
1806.923545648	-1.5
1810.84409309841	16.6533203125
1814.76268538195	-9.2265625
1818.67932386087	11.896484375
1822.59400989615	-23.9931640625
1826.50674484752	10.1337890625
1830.41753007345	3.6025390625
1834.32636693114	-11.4150390625
1838.23325677653	-5.75
1842.13820096433	14.1865234375
1846.04120084797	7.0478515625
1849.94225777965	-4.8671875
1853.84137311029	-23.6201171875
1857.7385481896	-22.2255859375
1861.63378436601	71.853515625
1865.52708298671	-5.3193359375
1869.41844539766	-15.4453125
1873.30787294356	7.634765625
1877.19536696788	-33.1953125
1881.08092881284	30.2705078125
1884.96455981942	-0.501953125
1888.84626132737	-17.701171875
1892.7260346752	-1.09375
1896.6038812002	3.1923828125
1900.47980223839	2.0126953125
1904.35379912459	-0.833984375
1908.22587319237	12.1513671875
1912.0960257741	-12.81640625
1915.96425820088	8.7744140625
1919.83057180263	-16.115234375
1923.694967908	7.787109375
1927.55744784445	8.4189453125
1931.4180129382	-15.7900390625
1935.27666451426	8.177734375
1939.13340389641	8.552734375
1942.98823240721	-15.4228515625
1946.84115136803	15.2509765625
1950.692162099	-7.572265625
1954.54126591903	5.4765625
1958.38846414584	-11.7333984375
1962.23375809594	-0.544921875
1966.0771490846	5.4384765625
1969.91863842591	11.1201171875
1973.75822743275	-10.1123046875
1977.59591741678	10.4951171875
1981.43170968848	-19.22265625
1985.26560555709	21.662109375
1989.09760633069	-13.6162109375
1992.92771331615	1.64453125
1996.75592781911	-1.8642578125
2000.58225114405	2.283203125
2004.40668459424	1.9345703125
2008.22922947176	-1.4873046875
2012.04988707749	9.4677734375
2015.86865871112	-22.6943359375
2019.68554567116	18.5439453125
2023.50054925491	-34.630859375
2027.31367075851	37.1005859375
2031.1249114769	-3.98046875
2034.93427270382	-6.8935546875
2038.74175573186	-1.9609375
2042.54736185239	13.3681640625
2046.35109235564	-5.734375
2050.15294853063	-8.56640625
2053.95293166521	13.466796875
2057.75104304606	-5.748046875
2061.54728395867	-9.2080078125
2065.34165568738	15.490234375
2069.13415951534	-8.033203125
2072.92479672452	10.7646484375
2076.71356859575	-22.9482421875
2080.50047640866	9.4306640625
2084.28552144174	-13.27734375
2088.06870497229	19.4267578125
2091.85002827646	1.3310546875
2095.62949262923	-10.1298828125
2099.40709930443	12.00390625
2103.18284957471	-27.2509765625
2106.95674471158	25.5390625
2110.72878598537	6.4033203125
2114.49897466528	-8.7744140625
2118.26731201934	-10.7353515625
2122.03379931443	16.6787109375
2125.79843781626	-1.451171875
2129.56122878942	-23.57421875
2133.32217349733	23.8291015625
2137.08127320226	-16.71875
2140.83852916534	7.6953125
2144.59394264655	2.41796875
2148.34751490473	-5.75390625
2152.09924719757	0.9619140625
2155.84914078163	2.4892578125
2159.5971969123	2.5322265625
2163.34341684387	-19.0361328125
2167.08780182947	21.01171875
2170.83035312109	7.7509765625
2174.57107196959	-7.3017578125
2178.30995962469	6.826171875
2182.04701733499	-12.6201171875
2185.78224634795	-9.5927734375
2189.5156479099	18.4560546875
2193.24722326604	-2.431640625
2196.97697366044	-1.2529296875
2200.70490033604	-3.9189453125
2204.43100453467	-12.884765625
2208.15528749703	17.2666015625
2211.87775046268	-16.7763671875
2215.59839467008	18.791015625
2219.31722135656	0.0029296875
2223.03423175833	1.578125
2226.74942711049	-5.771484375
2230.46280864701	8.4423828125
2234.17437760077	-15.318359375
2237.8841352035	1.6748046875
2241.59208268584	-16.2021484375
2245.29822127732	23.7294921875
2249.00255220635	-1.771484375
2252.70507670024	11.296875
2256.40579598519	-32.0283203125
2260.10471128628	29.5419921875
2263.80182382751	-3.1611328125
2267.49713483175	-5.3466796875
2271.19064552079	-10.609375
2274.8823571153	11.3076171875
2278.57227083486	-8.7548828125
2282.26038789795	4.3037109375
2285.94670952195	5.8896484375
2289.63123692314	-11.1923828125
2293.31397131672	9.654296875
2296.99491391679	-4.9833984375
2300.67406593633	-5.5283203125
2304.35142858727	6.7275390625
2308.02700308043	-12.015625
2311.70079062553	12.2734375
2315.37279243123	-4.6572265625
2319.04300970507	17.4609375
2322.71144365353	-1.0546875
2326.378095482	-22.1533203125
2330.04296639478	19.361328125
2333.7060575951	4.0166015625
2337.3673702851	-15.658203125
2341.02690566583	1.462890625
2344.68466493729	-10.478515625
2348.34064929839	8.029296875
2351.99485994695	5.5107421875
2355.64729807974	0.5625
2359.29796489244	4.9609375
2362.94686157966	0.7236328125
2366.59398933494	-19.599609375
2370.23934935076	1.513671875
2373.88294281852	14.4404296875
2377.52477092855	3.7724609375
2381.16483487014	-3.75
2384.80313583148	-4.8232421875
2388.4396749997	-9.6923828125
2392.07445356091	4.77734375
2395.70747270011	-4.1875
2399.33873360126	19.05078125
2402.96823744726	-5.205078125
2406.59598541994	4.291015625
2410.22197870011	3.2392578125
2413.84621846749	-22.8291015625
2417.46870590075	11.103515625
2421.08944217751	-6.8212890625
2424.70842847435	6.4375
2428.32566596678	8.044921875
2431.94115582928	-15.0341796875
2435.55489923527	18.0400390625
2439.16689735713	-9.521484375
2442.77715136619	12.84375
2446.38566243272	-14.646484375
2449.99243172597	-9.6162109375
2453.59746041414	9.4453125
2457.20074966439	5.421875
2460.80230064283	-6.0830078125
2464.40211451455	-1.17578125
2468.00019244358	-12.3330078125
2471.59653559293	25.59765625
2475.19114512457	-10.5029296875
2478.78402219943	-10.09765625
2482.37516797741	12.5615234375
2485.96458361738	6.251953125
2489.55227027719	-12.6796875
2493.13822911363	14.6455078125
2496.7224612825	-16.5361328125
2500.30496793853	-6.048828125
2503.88575023547	12.03125
2507.464809326	-1.716796875
2511.04214636182	0.1962890625
2514.61776249357	-6.56640625
2518.19165887088	9.4072265625
2521.76383664237	5.099609375
2525.33429695564	-0.6220703125
2528.90304095725	-9.125
2532.47006979276	4.7509765625
2536.03538460672	1.412109375
2539.59898654265	3.2158203125
2543.16087674307	-11.3310546875
2546.72105634947	5.4775390625
2550.27952650235	1.28125
2553.83628834118	4.4189453125
2557.39134300444	-7.2021484375
2560.94469162957	-16.8916015625
2564.49633535304	25.7294921875
2568.0462753103	-22.357421875
2571.59451263579	22.673828125
2575.14104846294	4.931640625
2578.6858839242	-26.208984375
2582.229020151	21.6376953125
2585.77045827378	-17.587890625
2589.31019942197	15.1083984375
2592.84824472401	-7.556640625
2596.38459530734	3.3505859375
2599.91925229841	1.990234375
2603.45221682266	-9.7060546875
2606.98349000456	-7.51953125
2610.51307296756	23.4296875
2614.04096683414	3.1982421875
2617.56717272579	-28.64453125
2621.09169176298	15.2783203125
2624.61452506523	5.3017578125
2628.13567375106	-10.6572265625
2631.655138938	3.5029296875
2635.17292174258	0.7568359375
2638.68902328039	7.064453125
2642.20344466598	-15.2734375
2645.71618701297	2.20703125
2649.22725143397	5.12109375
2652.73663904062	8.470703125
2656.24435094357	-26.947265625
2659.75038825251	39.71875
2663.25475207615	-2.7353515625
2666.75744352221	-42.3544921875
2670.25846369744	42.287109375
2673.75781370765	-24.947265625
2677.25549465763	12.76953125
2680.75150765123	3.10546875
2684.24585379131	1.15625
2687.73853417978	-17.5771484375
2691.22954991757	11.3544921875
2694.71890210465	2.6552734375
2698.20659184002	-10.00390625
2701.69262022172	8.4150390625
2705.17698834682	-4.1474609375
2708.65969731143	3.0400390625
2712.14074821071	-5.0126953125
2715.62014213884	-9.0478515625
2719.09788018905	2.3447265625
2722.57396345361	20.314453125
2726.04839302385	9.3359375
2729.52116999012	-29.7822265625
2732.99229544182	21.474609375
2736.4617704674	-27.2509765625
2739.92959615437	16.4404296875
2743.39577358925	2.904296875
2746.86030385767	0.314453125
2750.32318804424	2.9169921875
2753.78442723268	-12.73046875
2757.24402250572	9.78515625
2760.70197494518	-0.3173828125
2764.1582856319	-11.87890625
2767.6129556458	15.1240234375
2771.06598606584	-14.099609375
2774.51737797005	11.65625
2777.96713243552	-7.6630859375
2781.41525053838	0.822265625
2784.86173335384	3.13671875
2788.30658195617	-2.703125
2791.74979741869	-1.7900390625
2795.1913808138	2.8876953125
2798.63133321295	-2.5205078125
2802.06965568666	5.056640625
2805.50634930452	-12.2373046875
2808.94141513519	20.056640625
2812.37485424639	-13.6904296875
2815.80666770493	8.255859375
2819.23685657665	-5.009765625
2822.6654219265	1.4127197265625
2826.0923648185	-14.9937744140625
2829.51768631572	16.8197631835938
2832.94138748033	14.1258544921875
2836.36346937355	-9.5679931640625
2839.7839330557	-19.2619018554688
2843.20277958617	-20.4833374023438
2846.62001002343	16.4800415039063
2850.03562542502	-3.5565185546875
2853.44962684758	-3.5931396484375
2856.86201534681	15.3702392578125
2860.27279197751	1.33367919921875
2863.68195779356	17.2970581054688
2867.08951384791	11.2604370117188
2870.49546119262	5.39361572265625
2873.89980087883	29.6038818359375
2877.30253395675	21.814208984375
2880.70366147569	29.0244750976563
2884.10318448406	37.2347412109375
2887.50110402936	40.445068359375
2890.89742115815	55.6553344726563
2894.29213691614	54.8656616210938
2897.68525234807	46.075927734375
2901.07676849782	71.2861938476563
2904.46668640835	24.4965209960938
2907.85500712172	43.706787109375
2911.24173167908	37.9171142578125
2914.62686112069	34.151611328125
2918.0103964859	44.4251098632813
2921.39233881316	40.6986694335938
2924.77268914004	38.9722290039063
2928.1514485032	26.2457275390625
2931.52861793838	29.519287109375
2934.90419848047	35.7928466796875
2938.27819116343	40.0663452148438
2941.65059702035	33.3399047851563
2945.0214170834	7.6134033203125
2948.39065238389	38.886962890625
2951.75830395222	20.1605224609375
2955.1243728179	34.4340209960938
2958.48886000957	17.7075805664063
2961.85176655495	29.9811401367188
2965.21309348089	41.254638671875
2968.57284181338	35.516845703125
2971.93101257748	20.77197265625
2975.28760679739	34.027099609375
2978.64262549643	24.2822265625
2981.99606969702	43.5374145507813
2985.34794042073	17.7925415039063
2988.69823868822	18.0476684570313
2992.04696551928	37.3027954101563
2995.39412193282	3.55792236328125
2998.73970894689	26.8131103515625
3002.08372757864	1.0682373046875
3005.42617884436	-4.6766357421875
3008.76706375945	35.5784912109375
3012.10638333846	3.78167724609375
3015.44413859504	19.8705444335938
3018.780330542	4.95947265625
3022.11496019125	-7.95166015625
3025.44802855385	-2.86279296875
3028.77953663997	13.2261352539063
3032.10948545894	25.3150024414063
3035.4378760192	-17.5961303710938
3038.76470932834	19.2711791992188
3042.08998639308	7.57220458984375
3045.41370821926	-8.12677001953125
3048.73587581189	-6.82574462890625
3052.05649017508	-4.9681396484375
3055.37555231211	-7.9501953125
3058.69306322538	14.3662109375
3062.00902391644	12.8564453125
3065.32343538598	-7.5546875
3068.63629863383	-2.7158203125
3071.94761465896	-16.4169921875
3075.25738445949	27.6083984375
3078.5656090327	-5.8427734375
3081.87228937498	-4.5849609375
3085.1774264819	-8.123046875
3088.48102134815	-4.333984375
3091.7830749676	11.5
3095.08358833324	0
3098.38256243724	0
3101.67999827088	0
3104.97589682465	0
3108.27025908814	0
3111.56308605013	0
3114.85437869852	0
3118.14413802041	0
3121.43236500202	0
3124.71906062875	0
3128.00422588514	0
3131.28786175491	0
3134.56996922093	0
3137.85054926523	0
3141.12960286901	0
3144.40713101263	0
3147.68313467559	0
3150.95761483661	0
3154.23057247352	0
3157.50200856335	0
3160.77192408229	0
3164.04032000569	0
3167.30719730808	0
3170.57255696316	0
3173.8363999438	0
3177.09872722202	0
3180.35953976906	0
3183.61883855529	0
3186.87662455028	0
3190.13289872276	0
3193.38766204066	0
3196.64091547106	0
3199.89265998022	0
3203.14289653362	0
3206.39162609586	0
3209.63884963076	0
3212.88456810132	0
3216.1287824697	0
3219.37149369728	0
3222.61270274458	0
3225.85241057134	0
3229.09061813648	0
3232.32732639809	0
3235.56253631347	0
3238.79624883909	0
3242.02846493062	0
3245.25918554292	0
3248.48841163005	0
3251.71614414523	0
3254.94238404091	0
3258.16713226871	0
3261.39038977947	0
3264.61215752319	0
3267.8324364491	0
3271.05122750561	0
3274.26853164032	0
3277.48434980006	0
3280.69868293083	0
3283.91153197784	0
3287.12289788551	0
3290.33278159744	0
3293.54118405647	0
3296.7481062046	0
3299.95354898308	0
3303.15751333233	0
3306.36000019198	0
3309.5610105009	0
3312.76054519714	0
3315.95860521796	0
3319.15519149983	0
3322.35030497844	0
3325.5439465887	0
3328.73611726471	0
3331.92681793978	0
3335.11604954647	0
3338.30381301652	0
3341.49010928091	0
3344.67493926981	0
3347.85830391262	0
3351.04020413798	0
3354.22064087372	0
3357.3996150469	0
3360.5771275838	0
3363.75317940992	0
3366.92777144999	0
3370.10090462795	0
3373.27257986699	0
3376.44279808948	0
3379.61156021707	0
3382.77886717058	0
3385.94471987011	0
3389.10911923496	0
3392.27206618366	0
3395.43356163397	0
3398.59360650288	0
3401.75220170663	0
3404.90934816067	0
3408.06504677969	0
3411.21929847761	0
3414.37210416759	0
3417.52346476203	0
3420.67338117256	0
3423.82185431003	0
3426.96888508457	0
3430.11447440551	0
3433.25862318143	0
3436.40133232017	0
3439.54260272877	0
3442.68243531356	0
3445.82083098007	0
3448.95779063311	0
3452.0933151767	0
3455.22740551412	0
3458.36006254791	0
3461.49128717984	0
3464.62108031093	0
3467.74944284144	0
3470.8763756709	0
3474.00187969807	0
3477.12595582097	0
3480.24860493687	0
3483.3698279423	0
3486.48962573301	0
3489.60799920405	0
3492.7249492497	0
3495.84047676349	0
3498.95458263822	0
3502.06726776593	0
3505.17853303794	0
3508.28837934481	0
3511.39680757636	0
3514.50381862168	0
3517.60941336912	0
3520.71359270627	0
3523.81635752002	0
3526.91770869649	0
3530.01764712108	0
3533.11617367844	0
3536.21328925251	0
3539.30899472646	0
3542.40329098277	0
3545.49617890316	0
3548.58765936862	0
3551.6777332594	0
3554.76640145506	0
3557.85366483438	0
3560.93952427544	0
3564.02398065559	0
3567.10703485145	0
3570.18868773891	0
3573.26894019313	0
3576.34779308856	0
3579.42524729892	0
3582.5013036972	0
3585.57596315568	0
3588.6492265459	0
3591.72109473869	0
3594.79156860416	0
3597.8606490117	0
3600.92833682998	0
3603.99463292695	0
3607.05953816984	0
3610.12305342518	0
3613.18517955876	0
3616.24591743568	0
3619.30526792029	0
3622.36323187627	0
3625.41981016655	0
3628.47500365337	0
3631.52881319825	0
3634.58123966201	0
3637.63228390473	0
3640.68194678582	0
3643.73022916395	0
3646.77713189711	0
3649.82265584256	0
3652.86680185686	0
3655.90957079587	0
3658.95096351473	0
3661.9909808679	0
3665.02962370912	0
3668.06689289143	0
3671.10278926717	0
3674.13731368797	0
3677.17046700477	0
3680.20225006781	0
3683.23266372664	0
3686.26170883008	0
3689.28938622628	0
3692.31569676268	0
3695.34064128604	0
3698.3642206424	0
3701.38643567713	0
3704.40728723488	0
3707.42677615964	0
3710.44490329468	0
3713.46166948258	0
3716.47707556524	0
3719.49112238387	0
3722.50381077897	0
3725.51514159038	0
3728.52511565724	0
3731.53373381799	0
3734.54099691039	0
3737.54690577153	0
3740.55146123779	0
3743.55466414488	0
3746.55651532782	0
3749.55701562096	0
3752.55616585793	0
3755.55396687173	0
3758.55041949465	0
3761.54552455828	0
3764.53928289357	0
3767.53169533077	0
3770.52276269945	0
