# Supplementary material for: ATP-Mediated Compositional Change in Peripheral Myelin Membranes: A Comparative Raman Spectroscopy and Time-Of-Flight Secondary Ion Mass Spectrometry Study
Source: PLoS One. 2015 Nov 6;10(11):e0142084. doi: 10.1371/journal.pone.0142084 (PMC4636249; doi:10.1371/journal.pone.0142084)
Supplement: S1 Dataset — (ZIP) [file pone.0142084.s001.zip › S1_dataset/Raman_spectra/15_0_0.txt]

-178.9940361005	0
-174.033225536559	0
-169.075137799502	0
-164.119770772183	0
-159.167122339652	0
-154.217190389145	0
-149.26997281008	0
-144.325467494082	0
-139.38367233493	0
-134.444585228596	0
-129.508204073225	0
-124.574526769137	0
-119.643551218823	0
-114.715275326934	0
-109.789697000297	0
-104.866814147889	0
-99.9466246808543	0
-95.0291265124944	0
-90.114317558252	0
-85.2021957357436	0
-80.2927589647076	0
-75.3860051670387	0
-70.4819322667847	0
-65.5805381901157	0
-60.6818208653497	0
-55.7857782229291	0
-50.8924081954391	0
-46.0017087175838	0
-41.1136777262045	0
-36.2283131602561	0
-31.3456129608128	0
-26.4655750710695	0
-21.5881974363389	0
-16.7134780040407	0
-11.8414147237152	0
-6.97200554699234	0
-2.10524842762101	0
2.75885867856151	0
7.62031781360827	0
12.4791310174774	0
17.3353003280427	0
22.1888277810764	0
27.0397154102718	0
31.8879652472339	0
36.7335793214821	0
41.5765596604568	0
46.4169082895224	0
51.2546272319731	0
56.0897185090207	0
60.9221841398242	0
65.7520261414571	0
70.5792465289418	0
75.4038473152361	0
80.2258305112362	0
85.045198125787	0
89.8619521656727	0
94.6760946356395	0
99.4876275383746	0
104.296552874516	0
109.10287264268	0
113.906588839415	0
118.707703459252	0
123.506218494676	0
128.30213593615	0
133.095457772096	0
137.886185988912	0
142.674322570981	0
147.459869500641	0
152.242828758238	0
157.023202322084	0
161.800992168479	0
166.576200271718	0
171.348828604071	0
176.118879135827	0
180.886353835245	0
185.651254668599	0
190.413583600155	0
195.173342592186	0
199.93053360497	0
204.685158596798	0
209.437219523967	0
214.186718340788	0
218.933656999589	0
223.678037450723	0
228.419861642551	0
233.159131521468	0
237.895849031897	0
242.630016116271	0
247.361634715084	0
252.090706766841	0
256.817234208093	0
261.541218973424	0
266.262662995465	0
270.981568204883	0
275.697936530397	0
280.411769898781	0
285.123070234849	0
289.831839461471	0
294.538079499574	0
299.241792268144	0
303.942979684232	0
308.641643662944	0
313.33778611746	0
318.031408959018	0
322.722514096945	0
327.411103438622	0
332.09717888951	0
336.780742353159	0
341.461795731189	0
346.140340923302	0
350.816379827291	0
355.489914339041	0
360.160946352512	0
364.829477759773	0
369.495510450977	0
374.159046314375	0
378.820087236329	0
383.478635101283	0
388.134691791809	0
392.788259188568	0
397.43933917034	0
402.08793361401	0
406.734044394583	0
411.377673385178	0
416.018822457033	0
420.657493479502	0
425.293688320078	0
429.927408844357	0
434.558656916086	0
439.187434397127	0
443.813743147482	0
448.437585025286	0
453.058961886811	0
457.677875586478	0
462.294327976831	0
466.908320908578	0
471.519856230564	0
476.128935789788	0
480.73556143139	0
485.339734998681	0
489.941458333116	0
494.540733274312	0
499.137561660047	0
503.731945326265	0
508.323886107065	0
512.91338583473	0
517.500446339696	0
522.085069450583	0
526.667256994186	0
531.247010795468	0
535.824332677577	0
540.399224461841	0
544.97168796778	0
549.541725013083	0
554.109337413638	0
558.674526983528	0
563.237295535019	0
567.797644878573	0
572.355576822864	0
576.911093174738	0
581.464195739273	0
586.014886319722	0
590.563166717575	0
595.109038732503	0
599.652504162402	0
604.193564803382	0
608.73222244976	0
613.268478894073	0
617.802335927087	0
622.333795337774	0
626.86285891334	0
631.389528439219	0
635.913805699064	0
640.435692474771	0
644.95519054646	0
649.472301692485	0
653.987027689444	0
658.499370312169	0
663.009331333737	0
667.51691252547	0
672.022115656927	0
676.524942495927	0
681.025394808529	0
685.523474359052	0
690.019182910066	0
694.512522222403	0
699.003494055146	0
703.49210016564	0
707.978342309501	0
712.4622222406	0
716.943741711089	0
721.422902471377	5.900390625
725.899706270147	6.796875
730.374154854362	-24.17578125
734.846249969256	24.3623046875
739.315993358349	-11.1728515625
743.783386763427	-15.4111328125
748.248431924569	24.240234375
752.711130580137	8.97265625
757.171484466779	-20.23046875
761.629495319434	-17.2646484375
766.085164871334	8.7333984375
770.538494853989	0.4931640625
774.989486997221	4.34375
779.438143029149	2.599609375
783.884464676174	6.607421875
788.328453663017	-14.8515625
792.770111712697	6.7353515625
797.209440546538	16.3681640625
801.646441884169	-32.544921875
806.08111744353	19.3232421875
810.513468940876	-6.6826171875
814.943498090771	5.845703125
819.371206606105	-11.875
823.796596198072	-3.5556640625
828.2196685762	3.8603515625
832.640425448326	17.2159423828125
837.05886852062	-21.684814453125
841.474999497579	14.9442138671875
845.888820082023	6.3299560546875
850.300331975104	-3.4471435546875
854.709536876313	-9.15283203125
859.116436483463	7.963623046875
863.521032492721	8.0799560546875
867.923326598572	-6.8035888671875
872.32332049386	-6.4334716796875
876.721015869761	7.16064453125
881.116414415797	8.754638671875
885.509517819844	31.3487548828125
889.900327768115	51.9427490234375
894.288845945188	9.651123046875
898.675074033979	24.47119140625
903.059013715769	14.2911376953125
907.440666670193	-12.8887939453125
911.820034575246	12.93115234375
916.197119107279	0.751220703125
920.571921941015	-33.4287109375
924.944444749532	29.4620361328125
929.314689204282	3.37841796875
933.682656975088	27.294677734375
938.048349730129	4.2110595703125
942.411769135974	32.12744140625
946.772916857561	13.0438232421875
951.131794558198	32.960205078125
955.488403899583	27.87646484375
959.842746541793	66.8048095703125
964.194824143277	37.76171875
968.544638360882	58.7186279296875
972.89219084983	27.675537109375
977.237483263745	40.6324462890625
981.580517254633	23.5894775390625
985.921294472888	3.54638671875
990.259816567313	55.5032958984375
994.596085185094	19.460205078125
998.930101971824	62.4306640625
1003.26186857149	131.419067382813
1007.59138662648	199.407592773438
1011.91865777761	251.396118164063
1016.24368366406	279.384643554688
1020.56646592346	199.373046875
1024.88700619182	155.361572265625
1029.20530610358	58.36669921875
1033.52136729159	78.4833984375
1037.8351913871	20.60009765625
1042.14678001981	-1.2830810546875
1046.45613481781	-7.1663818359375
1050.76325740763	5.0631103515625
1055.06814941421	-0.28271484375
1059.37081246092	6.3714599609375
1063.67124816957	-11.974365234375
1067.96945816039	28.6796875
1072.26544405203	-3.11865234375
1076.55920746159	-3.91552734375
1080.8507500046	-13.7122802734375
1085.14007329502	6.490966796875
1089.42717894526	-7.3057861328125
1093.71206856617	23.8973388671875
1097.99474376703	16.146240234375
1102.27520615557	18.5394287109375
1106.55345733798	16.9327392578125
1110.82949891888	0.325927734375
1115.10333250134	45.71923828125
1119.37495968691	18.1124267578125
1123.64438207555	39.5057373046875
1127.91160126572	49.89892578125
1132.17661885431	94.292236328125
1136.43943643666	83.685546875
1140.70005560662	131.078735351563
1144.95847795644	165.472045898438
1149.21470507689	224.893310546875
1153.46873855716	356.325439453125
1157.72057998495	572.757690429688
1161.97023094641	774.189819335938
1166.21769302616	828.621948242188
1170.4629678073	710.054077148438
1174.70605687141	456.486206054688
1178.94696179853	266.918334960938
1183.18568416722	156.350463867188
1187.42222555447	147.782592773438
1191.65658753578	89.21484375
1195.88877168515	103.64697265625
1200.11877957505	135.0791015625
1204.34661277642	92.51123046875
1208.57227285872	82.943359375
1212.79576138991	86.3509521484375
1217.01707993641	62.74560546875
1221.23623006315	49.14013671875
1225.45321333358	25.5347900390625
1229.66803130962	60.9293212890625
1233.88068555171	-17.676025390625
1238.09117761878	-17.281494140625
1242.29950906827	-5.8868408203125
1246.50568145615	-7.4923095703125
1250.70969633685	-17.09765625
1254.91155526336	35.296875
1259.11125978715	-2.3084716796875
1263.30881145822	10.0860595703125
1267.50421182508	19.480712890625
1271.69746243476	20.8660888671875
1275.88856483281	68.21533203125
1280.07752056329	35.564453125
1284.26433116881	35.91357421875
1288.44899819048	33.2626953125
1292.63152316794	28.61181640625
1296.81190763937	72.9610595703125
1300.99015314147	63.3101806640625
1305.16626120947	18.6593017578125
1309.34023337715	28.0084228515625
1313.5120711768	27.3619384765625
1317.68177613928	2.851806640625
1321.84934979395	-3.658447265625
1326.01479366875	7.8314208984375
1330.17810929013	-12.6788330078125
1334.3392981831	-5.18896484375
1338.49836187122	4.734619140625
1342.65530187657	18.8756103515625
1346.81011971983	-11.8048095703125
1350.96281692018	-9.03857421875
1355.11339499538	11.5927734375
1359.26185546175	3.025390625
1363.40819983413	-1.880859375
1367.55242962597	3.3271484375
1371.69454634923	-8.369140625
1375.83455151447	12.029296875
1379.97244663079	-18.984375
1384.10823320587	-2.689453125
1388.24191274593	-8.0185546875
1392.3734867558	25.4951171875
1396.50295673884	0.5791015625
1400.63032419701	-8.041259765625
1404.75559063083	4.7364501953125
1408.87875753938	2.7392578125
1412.99982642036	-22.1033935546875
1417.11879877001	-16.946044921875
1421.23567608315	9.8018798828125
1425.35045985322	12.8671875
1429.4631515722	4.932373046875
1433.57375273068	70.9976806640625
1437.68226481782	49.06298828125
1441.78868932139	79.1282958984375
1445.89302772774	98.193603515625
1449.9952815218	66.9173583984375
1454.0954521871	147.52734375
1458.19354120579	84.1373291015625
1462.28955005859	130.747192382813
1466.38348022481	88.357177734375
1470.47533318239	97.9671630859375
1474.56511040785	92.5770263671875
1478.65281337632	107.18701171875
1482.73844356155	72.7969970703125
1486.82200243586	91.4068603515625
1490.90349147021	74.016845703125
1494.98291213417	63.54052734375
1499.06026589591	113.05322265625
1503.13555422221	205.56591796875
1507.20877857848	267.07861328125
1511.27994042873	384.59130859375
1515.3490412356	501.10400390625
1519.41608246035	667.61669921875
1523.48106556286	733.12939453125
1527.54399200162	711.64208984375
1531.60486323377	645.15478515625
1535.66368071506	488.66748046875
1539.72044589986	358.180053710938
1543.7751602412	238.692749023438
1547.8278251907	135.411987304688
1551.87844219866	94.15966796875
1555.92701271397	53.9073486328125
1559.97353818419	54.655029296875
1564.01802005549	32.4027099609375
1568.06045977271	46.150390625
1572.1008587793	51.8980712890625
1576.13921851737	36.6456298828125
1580.17554042768	32.393310546875
1584.20982594961	25.1409912109375
1588.24207652123	52.888671875
1592.27229357921	16.743896484375
1596.3004785589	33.18017578125
1600.3266328943	43.6163330078125
1604.35075801806	28.052490234375
1608.37285536149	34.48876953125
1612.39292635454	12.9249267578125
1616.41097242584	26.361083984375
1620.42699500266	10.7972412109375
1624.44099551096	9.2335205078125
1628.45297537533	-4.1636962890625
1632.46293601905	17.160888671875
1636.47087886406	1.4854736328125
1640.47680533095	9.81005859375
1644.480716839	37.134765625
1648.48261480617	33.4593505859375
1652.48250064906	19.7839965820313
1656.48037578297	56.1085815429688
1660.47624162187	69.81787109375
1664.47009957839	94.5364379882813
1668.46195106388	90.2549438476563
1672.45179748832	96.9734497070313
1676.43964026041	61.6919555664063
1680.42548078752	67.4105224609375
1684.40932047569	59.1275634765625
1688.39116072969	32.8436279296875
1692.37100295292	18.5596313476563
1696.34884854752	31.2756958007813
1700.32469891428	-12.0082397460938
1704.29855545272	43.727783203125
1708.27041956104	-1.51055908203125
1712.24029263612	4.25115966796875
1716.20817607355	-7.9544677734375
1720.17407126762	10.15625
1724.13797961133	4.29791259765625
1728.09990249636	-15.46435546875
1732.05984131311	5.9091796875
1736.01779745068	4.328125
1739.97377229687	-13.42578125
1743.9277672382	19.3291015625
1747.87978365989	-11.5966796875
1751.82982294587	-1.40625
1755.77788647878	-9.64453125
1759.72397564	-33.1083984375
1763.6680918096	-26.52734375
1767.61023636636	146.3662109375
1771.55041068779	-25.67578125
1775.48861615014	-33.44140625
1779.42485412835	-21.4677734375
1783.35912599609	-6.71484375
1787.29143312576	4.26953125
1791.22177688849	-8.865234375
1795.15015865414	22.171875
1799.07657979127	16.6865234375
1803.00104166721	-18.9951171875
1806.923545648	-0.759765625
1810.84409309841	-1.8759765625
1814.76268538195	-3.568359375
1818.67932386087	15.1015625
1822.59400989615	-11.810546875
1826.50674484752	9.349609375
1830.41753007345	-0.9296875
1834.32636693114	-17.4365234375
1838.23325677653	-0.40625
1842.13820096433	17.142578125
1846.04120084797	-4.708984375
1849.94225777965	-0.8525390625
1853.84137311029	1.494140625
1857.7385481896	-1.697265625
1861.63378436601	-2.8486328125
1865.52708298671	-2.75
1869.41844539766	6.2158203125
1873.30787294356	6.3115234375
1877.19536696788	-28.4326171875
1881.08092881284	38.62109375
1884.96455981942	-13.1953125
1888.84626132737	-11.2919921875
1892.7260346752	0.6298828125
1896.6038812002	1.908203125
1900.47980223839	6.23828125
1904.35379912459	-7.42578125
1908.22587319237	9.787109375
1912.0960257741	-8.5693359375
1915.96425820088	9.0361328125
1919.83057180263	-13.724609375
1923.694967908	11.2529296875
1927.55744784445	-0.6591796875
1931.4180129382	-8.09765625
1935.27666451426	11.3818359375
1939.13340389641	3.91796875
1942.98823240721	-12.3212890625
1946.84115136803	1.5087890625
1950.692162099	2.0908203125
1954.54126591903	-1.4443359375
1958.38846414584	-7.3828125
1962.23375809594	0.2958984375
1966.0771490846	0.9951171875
1969.91863842591	16.6171875
1973.75822743275	-11.4345703125
1977.59591741678	8.484375
1981.43170968848	-16.80078125
1985.26560555709	20.044921875
1989.09760633069	-5.359375
1992.92771331615	-2.8447265625
1996.75592781911	-9.0625
2000.58225114405	1.52734375
2004.40668459424	5.0078125
2008.22922947176	-6.443359375
2012.04988707749	10.4814453125
2015.86865871112	-16.5625
2019.68554567116	22.8134765625
2023.50054925491	-32.7861328125
2027.31367075851	24.2685546875
2031.1249114769	-1.5625
2034.93427270382	2.48046875
2038.74175573186	-6.1083984375
2042.54736185239	8.9765625
2046.35109235564	-2.49609375
2050.15294853063	-4.5078125
2053.95293166521	8.1943359375
2057.75104304606	1.8203125
2061.54728395867	-6.255859375
2065.34165568738	2.6884765625
2069.13415951534	-15.8134765625
2072.92479672452	23.1572265625
2076.71356859575	-14.640625
2080.50047640866	7.91796875
2084.28552144174	-22.4852905273438
2088.06870497229	15.0859375
2091.85002827646	8.4063720703125
2095.62949262923	-5.98870849609375
2099.40709930443	4.156494140625
2103.18284957471	-9.384765625
2106.95674471158	43.0740356445313
2110.72878598537	28.5327758789063
2114.49897466528	-5.89117431640625
2118.26731201934	7.73443603515625
2122.03379931443	39.3599853515625
2125.79843781626	7.985595703125
2129.56122878942	-13.3887939453125
2133.32217349733	21.23681640625
2137.08127320226	8.81207275390625
2140.83852916534	35.3502807617188
2144.59394264655	40.8885498046875
2148.34751490473	53.4267578125
2152.09924719757	55.9649658203125
2155.84914078163	47.5032348632813
2159.5971969123	58.0414428710938
2163.34341684387	48.486572265625
2167.08780182947	65.8052368164063
2170.83035312109	49.1238403320313
2174.57107196959	32.4424438476563
2178.30995962469	18.7610473632813
2182.04701733499	8.0797119140625
2185.78224634795	21.2319946289063
2189.5156479099	28.990478515625
2193.24722326604	-4.2510986328125
2196.97697366044	-12.49267578125
2200.70490033604	2.7193603515625
2204.43100453467	-15.01025390625
2208.15528749703	4.7269287109375
2211.87775046268	-9.965087890625
2215.59839467008	19.2646484375
2219.31722135656	5.349609375
2223.03423175833	0.0322265625
2226.74942711049	-7.2041015625
2230.46280864701	1.927734375
2234.17437760077	-12.9501953125
2237.8841352035	3.6141357421875
2241.59208268584	-2.13848876953125
2245.29822127732	19.0380859375
2249.00255220635	-16.4412231445313
2252.70507670024	4.487548828125
2256.40579598519	-35.346923828125
2260.10471128628	23.8185424804688
2263.80182382751	-4.01593017578125
2267.49713483175	-7.77685546875
2271.19064552079	-18.5066528320313
2274.8823571153	10.7634887695313
2278.57227083486	-12.9663696289063
2282.26038789795	30.3038330078125
2285.94670952195	21.573974609375
2289.63123692314	10.8532104492188
2293.31397131672	28.1390991210938
2296.99491391679	17.425048828125
2300.67406593633	23.7109375
2304.35142858727	33.996826171875
2308.02700308043	43.2827758789063
2311.70079062553	47.5686645507813
2315.37279243123	37.868408203125
2319.04300970507	50.1870727539063
2322.71144365353	33.5056762695313
2326.378095482	-7.17572021484375
2330.04296639478	32.1428833007813
2333.7060575951	9.4615478515625
2337.3673702851	-10.202392578125
2341.02690566583	3.17510986328125
2344.68466493729	-11.4473876953125
2348.34064929839	6.9300537109375
2351.99485994695	-1.56964111328125
2355.64729807974	-6.857666015625
2359.29796489244	8.206298828125
2362.94686157966	9.26324462890625
2366.59398933494	-9.314453125
2370.23934935076	-3.0126953125
2373.88294281852	5.2919921875
2377.52477092855	-6.1435546875
2381.16483487014	4.146484375
2384.80313583148	-1.080078125
2388.4396749997	-4.859375
2392.07445356091	-8.818359375
2395.70747270011	2.48046875
2399.33873360126	23.1123046875
2402.96823744726	-7.0029296875
2406.59598541994	5.125
2410.22197870011	-2.23046875
2413.84621846749	-14.2705078125
2417.46870590075	11.259765625
2421.08944217751	-10.314453125
2424.70842847435	-5.056640625
2428.32566596678	19.248046875
2431.94115582928	-15.7392578125
2435.55489923527	10.552734375
2439.16689735713	-13.5345458984375
2442.77715136619	13.223876953125
2446.38566243272	-5.793212890625
2449.99243172597	3.298583984375
2453.59746041414	-5.52435302734375
2457.20074966439	-10.1954345703125
2460.80230064283	-18.8665161132813
2464.40211451455	0.46246337890625
2468.00019244358	-2.2086181640625
2471.59653559293	25.2305297851563
2475.19114512457	7.69012451171875
2478.78402219943	-11.8502807617188
2482.37516797741	16.6093139648438
2485.96458361738	17.0689086914063
2489.55227027719	-6.4715576171875
2493.13822911363	28.988037109375
2496.7224612825	-2.45855712890625
2500.30496793853	8.13677978515625
2503.88575023547	27.7320556640625
2507.464809326	10.3273315429688
2511.04214636182	10.9226684570313
2514.61776249357	17.5179443359375
2518.19165887088	22.1132202148438
2521.76383664237	16.7085571289063
2525.33429695564	9.3621826171875
2528.90304095725	11.1466064453125
2532.47006979276	-2.06903076171875
2536.03538460672	3.71539306640625
2539.59898654265	-0.50018310546875
2543.16087674307	-14.7157592773438
2546.72105634947	-0.931396484375
2550.27952650235	-14.1008911132813
2553.83628834118	-8.021484375
2557.39134300444	-15.942138671875
2560.94469162957	-28.86279296875
2564.49633535304	26.2166137695313
2568.0462753103	-16.4842529296875
2571.59451263579	9.93829345703125
2575.14104846294	7.2314453125
2578.6858839242	-25.789794921875
2582.229020151	18.7861328125
2585.77045827378	-11.2646484375
2589.31019942197	16.16015625
2592.84824472401	-16.90625
2596.38459530734	8.1285400390625
2599.91925229841	3.2108154296875
2603.45221682266	-3.618408203125
2606.98349000456	-10.38525390625
2610.51307296756	27.8479614257813
2614.04096683414	11.2720336914063
2617.56717272579	-22.2745971679688
2621.09169176298	2.17877197265625
2624.61452506523	19.6321411132813
2628.13567375106	-3.91448974609375
2631.655138938	-0.38568115234375
2635.17292174258	5.32183837890625
2638.68902328039	23.0293579101563
2642.20344466598	6.73687744140625
2645.71618701297	25.4443969726563
2649.22725143397	38.1519165039063
2652.73663904062	51.859375
2656.24435094357	24.56689453125
2659.75038825251	76.2744140625
2663.25475207615	46.0481567382813
2666.75744352221	20.9771728515625
2670.25846369744	83.90625
2673.75781370765	22.8352661132813
2677.25549465763	58.7643432617188
2680.75150765123	46.693359375
2684.24585379131	37.6223754882813
2687.73853417978	-7.44854736328125
2691.22954991757	25.48046875
2694.71890210465	11.4095458984375
2698.20659184002	4.33856201171875
2701.69262022172	25.3433837890625
2705.17698834682	19.3805541992188
2708.65969731143	24.4176635742188
2712.14074821071	-0.54522705078125
2715.62014213884	0.49188232421875
2719.09788018905	21.5289916992188
2722.57396345361	35.5661010742188
2726.04839302385	12.6032104492188
2729.52116999012	-17.3596801757813
2732.99229544182	40.57568359375
2736.4617704674	-7.531982421875
2739.92959615437	27.3604125976563
2743.39577358925	6.25274658203125
2746.86030385767	-1.85491943359375
2750.32318804424	7.95849609375
2753.78442723268	-25.7439575195313
2757.24402250572	9.55364990234375
2760.70197494518	-5.39691162109375
2764.1582856319	2.30841064453125
2767.6129556458	11.1962280273438
2771.06598606584	-17.039794921875
2774.51737797005	4.353515625
2777.96713243552	-21.253173828125
2781.41525053838	1.14013671875
2784.86173335384	-15.5747680664063
2788.30658195617	-1.6591796875
2791.74979741869	-12.7435302734375
2795.1913808138	7.172119140625
2798.63133321295	-12.9122924804688
2802.06965568666	5.00335693359375
2805.50634930452	-14.0809936523438
2808.94141513519	24.8345947265625
2812.37485424639	-4.249755859375
2815.80666770493	-12.3638916015625
2819.23685657665	-9.65966796875
2822.6654219265	10.0445556640625
2826.0923648185	-9.25128173828125
2829.51768631572	17.4529418945313
2832.94138748033	6.15716552734375
2836.36346937355	3.861328125
2839.7839330557	-1.4344482421875
2843.20277958617	15.269775390625
2846.62001002343	52.9739379882813
2850.03562542502	56.6781616210938
2853.44962684758	89.3823852539063
2856.86201534681	140.086547851563
2860.27279197751	114.790771484375
2863.68195779356	130.494995117188
2867.08951384791	104.199157714844
2870.49546119262	96.8294677734375
2873.89980087883	104.458984375
2877.30253395675	112.088500976563
2880.70366147569	127.718017578125
2884.10318448406	120.347595214844
2887.50110402936	108.977111816406
2890.89742115815	108.606628417969
2894.29213691614	124.236206054688
2897.68525234807	117.86572265625
2901.07676849782	140.495239257813
2904.46668640835	89.1248168945313
2907.85500712172	118.754333496094
2911.24173167908	120.383850097656
2914.62686112069	108.013427734375
2918.0103964859	128.642944335938
2921.39233881316	113.2724609375
2924.77268914004	120.901977539063
2928.1514485032	93.5311889648438
2931.52861793838	138.127197265625
2934.90419848047	119.72314453125
2938.27819116343	137.319152832031
2941.65059702035	137.915100097656
2945.0214170834	111.511108398438
2948.39065238389	116.107055664063
2951.75830395222	88.7030639648438
2955.1243728179	68.2990112304688
2958.48886000957	58.89501953125
2961.85176655495	71.490966796875
2965.21309348089	67.0869750976563
2968.57284181338	44.6829223632813
2971.93101257748	23.2789306640625
2975.28760679739	32.8748779296875
2978.64262549643	22.4708862304688
2981.99606969702	39.9644165039063
2985.34794042073	14.4412231445313
2988.69823868822	19.91796875
2992.04696551928	27.394775390625
2995.39412193282	-9.12841796875
2998.73970894689	7.34832763671875
3002.08372757864	-28.1748657226563
3005.42617884436	-31.6980590820313
3008.76706375945	30.7786865234375
3012.10638333846	-13.1141967773438
3015.44413859504	7.88458251953125
3018.780330542	-2.11663818359375
3022.11496019125	-9.11785888671875
3025.44802855385	-11.5419311523438
3028.77953663997	14.0169067382813
3032.10948545894	22.3837890625
3035.4378760192	-26.607421875
3038.76470932834	5.685546875
3042.08998639308	7.5576171875
3045.41370821926	-16.474609375
3048.73587581189	1.478515625
3052.05649017508	4.7470703125
3055.37555231211	-8.55078125
3058.69306322538	7.154296875
3062.00902391644	14.830078125
3065.32343538598	-17.337890625
3068.63629863383	5.6611328125
3071.94761465896	-16.7900390625
3075.25738445949	26.9306640625
3078.5656090327	-6.9345703125
3081.87228937498	-6.72265625
3085.1774264819	-9.4755859375
3088.48102134815	5.1572265625
3091.7830749676	14.3359375
3095.08358833324	-10.28125
3098.38256243724	0
3101.67999827088	0
3104.97589682465	0
3108.27025908814	0
3111.56308605013	0
3114.85437869852	0
3118.14413802041	0
3121.43236500202	0
3124.71906062875	0
3128.00422588514	0
3131.28786175491	0
3134.56996922093	0
3137.85054926523	0
3141.12960286901	0
3144.40713101263	0
3147.68313467559	0
3150.95761483661	0
3154.23057247352	0
3157.50200856335	0
3160.77192408229	0
3164.04032000569	0
3167.30719730808	0
3170.57255696316	0
3173.8363999438	0
3177.09872722202	0
3180.35953976906	0
3183.61883855529	0
3186.87662455028	0
3190.13289872276	0
3193.38766204066	0
3196.64091547106	0
3199.89265998022	0
3203.14289653362	0
3206.39162609586	0
3209.63884963076	0
3212.88456810132	0
3216.1287824697	0
3219.37149369728	0
3222.61270274458	0
3225.85241057134	0
3229.09061813648	0
3232.32732639809	0
3235.56253631347	0
3238.79624883909	0
3242.02846493062	0
3245.25918554292	0
3248.48841163005	0
3251.71614414523	0
3254.94238404091	0
3258.16713226871	0
3261.39038977947	0
3264.61215752319	0
3267.8324364491	0
3271.05122750561	0
3274.26853164032	0
3277.48434980006	0
3280.69868293083	0
3283.91153197784	0
3287.12289788551	0
3290.33278159744	0
3293.54118405647	0
3296.7481062046	0
3299.95354898308	0
3303.15751333233	0
3306.36000019198	0
3309.5610105009	0
3312.76054519714	0
3315.95860521796	0
3319.15519149983	0
3322.35030497844	0
3325.5439465887	0
3328.73611726471	0
3331.92681793978	0
3335.11604954647	0
3338.30381301652	0
3341.49010928091	0
3344.67493926981	0
3347.85830391262	0
3351.04020413798	0
3354.22064087372	0
3357.3996150469	0
3360.5771275838	0
3363.75317940992	0
3366.92777144999	0
3370.10090462795	0
3373.27257986699	0
3376.44279808948	0
3379.61156021707	0
3382.77886717058	0
3385.94471987011	0
3389.10911923496	0
3392.27206618366	0
3395.43356163397	0
3398.59360650288	0
3401.75220170663	0
3404.90934816067	0
3408.06504677969	0
3411.21929847761	0
3414.37210416759	0
3417.52346476203	0
3420.67338117256	0
3423.82185431003	0
3426.96888508457	0
3430.11447440551	0
3433.25862318143	0
3436.40133232017	0
3439.54260272877	0
3442.68243531356	0
3445.82083098007	0
3448.95779063311	0
3452.0933151767	0
3455.22740551412	0
3458.36006254791	0
3461.49128717984	0
3464.62108031093	0
3467.74944284144	0
3470.8763756709	0
3474.00187969807	0
3477.12595582097	0
3480.24860493687	0
3483.3698279423	0
3486.48962573301	0
3489.60799920405	0
3492.7249492497	0
3495.84047676349	0
3498.95458263822	0
3502.06726776593	0
3505.17853303794	0
3508.28837934481	0
3511.39680757636	0
3514.50381862168	0
3517.60941336912	0
3520.71359270627	0
3523.81635752002	0
3526.91770869649	0
3530.01764712108	0
3533.11617367844	0
3536.21328925251	0
3539.30899472646	0
3542.40329098277	0
3545.49617890316	0
3548.58765936862	0
3551.6777332594	0
3554.76640145506	0
3557.85366483438	0
3560.93952427544	0
3564.02398065559	0
3567.10703485145	0
3570.18868773891	0
3573.26894019313	0
3576.34779308856	0
3579.42524729892	0
3582.5013036972	0
3585.57596315568	0
3588.6492265459	0
3591.72109473869	0
3594.79156860416	0
3597.8606490117	0
3600.92833682998	0
3603.99463292695	0
3607.05953816984	0
3610.12305342518	0
3613.18517955876	0
3616.24591743568	0
3619.30526792029	0
3622.36323187627	0
3625.41981016655	0
3628.47500365337	0
3631.52881319825	0
3634.58123966201	0
3637.63228390473	0
3640.68194678582	0
3643.73022916395	0
3646.77713189711	0
3649.82265584256	0
3652.86680185686	0
3655.90957079587	0
3658.95096351473	0
3661.9909808679	0
3665.02962370912	0
3668.06689289143	0
3671.10278926717	0
3674.13731368797	0
3677.17046700477	0
3680.20225006781	0
3683.23266372664	0
3686.26170883008	0
3689.28938622628	0
3692.31569676268	0
3695.34064128604	0
3698.3642206424	0
3701.38643567713	0
3704.40728723488	0
3707.42677615964	0
3710.44490329468	0
3713.46166948258	0
3716.47707556524	0
3719.49112238387	0
3722.50381077897	0
3725.51514159038	0
3728.52511565724	0
3731.53373381799	0
3734.54099691039	0
3737.54690577153	0
3740.55146123779	0
3743.55466414488	0
3746.55651532782	0
3749.55701562096	0
3752.55616585793	0
3755.55396687173	0
3758.55041949465	0
3761.54552455828	0
3764.53928289357	0
3767.53169533077	0
3770.52276269945	0
