# Supplementary material for: ATP-Mediated Compositional Change in Peripheral Myelin Membranes: A Comparative Raman Spectroscopy and Time-Of-Flight Secondary Ion Mass Spectrometry Study
Source: PLoS One. 2015 Nov 6;10(11):e0142084. doi: 10.1371/journal.pone.0142084 (PMC4636249; doi:10.1371/journal.pone.0142084)
Supplement: S1 Dataset — (ZIP) [file pone.0142084.s001.zip › S1_dataset/Raman_spectra/15_0_90.txt]

-178.9940361005	0
-174.033225536559	0
-169.075137799502	0
-164.119770772183	0
-159.167122339652	0
-154.217190389145	0
-149.26997281008	0
-144.325467494082	0
-139.38367233493	0
-134.444585228596	0
-129.508204073225	0
-124.574526769137	0
-119.643551218823	0
-114.715275326934	0
-109.789697000297	0
-104.866814147889	0
-99.9466246808543	0
-95.0291265124944	0
-90.114317558252	0
-85.2021957357436	0
-80.2927589647076	0
-75.3860051670387	0
-70.4819322667847	0
-65.5805381901157	0
-60.6818208653497	0
-55.7857782229291	0
-50.8924081954391	0
-46.0017087175838	0
-41.1136777262045	0
-36.2283131602561	0
-31.3456129608128	0
-26.4655750710695	0
-21.5881974363389	0
-16.7134780040407	0
-11.8414147237152	0
-6.97200554699234	0
-2.10524842762101	0
2.75885867856151	0
7.62031781360827	0
12.4791310174774	0
17.3353003280427	0
22.1888277810764	0
27.0397154102718	0
31.8879652472339	0
36.7335793214821	0
41.5765596604568	0
46.4169082895224	0
51.2546272319731	0
56.0897185090207	0
60.9221841398242	0
65.7520261414571	0
70.5792465289418	0
75.4038473152361	0
80.2258305112362	0
85.045198125787	0
89.8619521656727	0
94.6760946356395	0
99.4876275383746	0
104.296552874516	0
109.10287264268	0
113.906588839415	0
118.707703459252	0
123.506218494676	0
128.30213593615	0
133.095457772096	0
137.886185988912	0
142.674322570981	0
147.459869500641	0
152.242828758238	0
157.023202322084	0
161.800992168479	0
166.576200271718	0
171.348828604071	0
176.118879135827	0
180.886353835245	0
185.651254668599	0
190.413583600155	0
195.173342592186	0
199.93053360497	0
204.685158596798	0
209.437219523967	0
214.186718340788	0
218.933656999589	0
223.678037450723	0
228.419861642551	0
233.159131521468	0
237.895849031897	0
242.630016116271	0
247.361634715084	0
252.090706766841	0
256.817234208093	0
261.541218973424	0
266.262662995465	0
270.981568204883	0
275.697936530397	0
280.411769898781	0
285.123070234849	0
289.831839461471	0
294.538079499574	0
299.241792268144	0
303.942979684232	0
308.641643662944	0
313.33778611746	0
318.031408959018	0
322.722514096945	0
327.411103438622	0
332.09717888951	0
336.780742353159	0
341.461795731189	0
346.140340923302	0
350.816379827291	0
355.489914339041	0
360.160946352512	0
364.829477759773	0
369.495510450977	0
374.159046314375	0
378.820087236329	0
383.478635101283	0
388.134691791809	0
392.788259188568	0
397.43933917034	0
402.08793361401	0
406.734044394583	0
411.377673385178	0
416.018822457033	0
420.657493479502	0
425.293688320078	0
429.927408844357	0
434.558656916086	0
439.187434397127	0
443.813743147482	0
448.437585025286	0
453.058961886811	0
457.677875586478	0
462.294327976831	0
466.908320908578	0
471.519856230564	0
476.128935789788	0
480.73556143139	0
485.339734998681	0
489.941458333116	0
494.540733274312	0
499.137561660047	0
503.731945326265	0
508.323886107065	0
512.91338583473	0
517.500446339696	0
522.085069450583	0
526.667256994186	0
531.247010795468	0
535.824332677577	0
540.399224461841	0
544.97168796778	0
549.541725013083	0
554.109337413638	0
558.674526983528	0
563.237295535019	0
567.797644878573	0
572.355576822864	0
576.911093174738	0
581.464195739273	0
586.014886319722	0
590.563166717575	0
595.109038732503	0
599.652504162402	0
604.193564803382	0
608.73222244976	0
613.268478894073	0
617.802335927087	0
622.333795337774	0
626.86285891334	0
631.389528439219	0
635.913805699064	0
640.435692474771	0
644.95519054646	0
649.472301692485	0
653.987027689444	0
658.499370312169	0
663.009331333737	0
667.51691252547	0
672.022115656927	0
676.524942495927	0
681.025394808529	0
685.523474359052	0
690.019182910066	0
694.512522222403	0
699.003494055146	0
703.49210016564	0
707.978342309501	6.994140625
712.4622222406	-24.3759765625
716.943741711089	13.166015625
721.422902471377	2.5
725.899706270147	6.15234375
730.374154854362	-29.3447265625
734.846249969256	33.189453125
739.315993358349	-7.146484375
743.783386763427	-8.8466796875
748.248431924569	13.8525390625
752.711130580137	0.392578125
757.171484466779	-7.8408203125
761.629495319434	-13.1298828125
766.085164871334	1.84765625
770.538494853989	1.8916015625
774.989486997221	4.548828125
779.438143029149	1.2314453125
783.884464676174	5.845703125
788.328453663017	-5.4169921875
792.770111712697	-3.08203125
797.209440546538	19.6728515625
801.646441884169	-26.7392578125
806.08111744353	14.810546875
810.513468940876	-9.685546875
814.943498090771	5.869140625
819.371206606105	5.49609375
823.796596198072	-1.83203125
828.2196685762	-9.873046875
832.640425448326	19.7177734375
837.05886852062	-26.23046875
841.474999497579	18.6357421875
845.888820082023	-1.1640625
850.300331975104	-6.7421875
854.709536876313	3.0478515625
859.116436483463	-6.45703125
863.521032492721	2.96484375
867.923326598572	-1.7646484375
872.32332049386	5.1982421875
876.721015869761	4.78515625
881.116414415797	-18.7490234375
885.509517819844	15.3935546875
889.900327768115	2.8193359375
894.288845945188	-13.9111328125
898.675074033979	16.41015625
903.059013715769	0.73492431640625
907.440666670193	-14.610107421875
911.820034575246	12.622802734375
916.197119107279	-0.31109619140625
920.571921941015	-29.6389770507813
924.944444749532	18.7457275390625
929.314689204282	9.13037109375
933.682656975088	15.5150146484375
938.048349730129	4.65087890625
942.411769135974	20.5673217773438
946.772916857561	3.48370361328125
951.131794558198	26.400146484375
955.488403899583	13.3165283203125
959.842746541793	51.2329711914063
964.194824143277	-3.916259765625
968.544638360882	41.6708984375
972.89219084983	9.25799560546875
977.237483263745	42.8450927734375
981.580517254633	19.4322509765625
985.921294472888	7.01934814453125
990.259816567313	36.6064453125
994.596085185094	14.193603515625
998.930101971824	8.595458984375
1003.26186857149	45.9512329101563
1007.59138662648	31.3070678710938
1011.91865777761	63.662841796875
1016.24368366406	62.0186767578125
1020.56646592346	30.3744506835938
1024.88700619182	37.6810302734375
1029.20530610358	5.93170166015625
1033.52136729159	30.1824340820313
1037.8351913871	11.4331665039063
1042.14678001981	-7.25244140625
1046.45613481781	2.14910888671875
1050.76325740763	6.5889892578125
1055.06814941421	-6.901611328125
1059.37081246092	1.47265625
1063.67124816957	-16.9609375
1067.96945816039	18.5107421875
1072.26544405203	9.359375
1076.55920746159	-6.01171875
1080.8507500046	-6.58343505859375
1085.14007329502	8.5902099609375
1089.42717894526	-15.9531860351563
1093.71206856617	14.0801391601563
1097.99474376703	-6.8873291015625
1102.27520615557	11.985107421875
1106.55345733798	5.85760498046875
1110.82949891888	-14.2699584960938
1115.10333250134	22.6024780273438
1119.37495968691	10.4749755859375
1123.64438207555	17.4019775390625
1127.91160126572	-12.6212158203125
1132.17661885431	21.3556518554688
1136.43943643666	3.33245849609375
1140.70005560662	14.309326171875
1144.95847795644	24.2861328125
1149.21470507689	47.262939453125
1153.46873855716	41.2398071289063
1157.72057998495	95.2166137695313
1161.97023094641	131.193481445313
1166.21769302616	105.31396484375
1170.4629678073	118.441528320313
1174.70605687141	65.5690307617188
1178.94696179853	48.6965942382813
1183.18568416722	13.8241577148438
1187.42222555447	34.9517211914063
1191.65658753578	3.0792236328125
1195.88877168515	-6.793212890625
1200.11877957505	17.3343505859375
1204.34661277642	20.4619140625
1208.57227285872	10.5894775390625
1212.79576138991	22.7169799804688
1217.01707993641	8.84454345703125
1221.23623006315	18.1221313476563
1225.45321333358	-10.5889892578125
1229.66803130962	47.6998901367188
1233.88068555171	4.98883056640625
1238.09117761878	-7.7222900390625
1242.29950906827	7.56658935546875
1246.50568145615	-9.14447021484375
1250.70969633685	-8.8555908203125
1254.91155526336	13.4332885742188
1259.11125978715	4.72222900390625
1263.30881145822	-2.9888916015625
1267.50421182508	11.300048828125
1271.69746243476	4.58892822265625
1275.88856483281	40.8792724609375
1280.07752056329	10.314453125
1284.26433116881	12.7496948242188
1288.44899819048	9.18487548828125
1292.63152316794	5.6201171875
1296.81190763937	35.0553588867188
1300.99015314147	29.4905395507813
1305.16626120947	11.92578125
1309.34023337715	35.3609619140625
1313.5120711768	47.7962036132813
1317.68177613928	25.2313842773438
1321.84934979395	8.6666259765625
1326.01479366875	22.1154174804688
1330.17810929013	1.6431884765625
1334.3392981831	18.1709594726563
1338.49836187122	12.69873046875
1342.65530187657	39.2265625
1346.81011971983	14.7543334960938
1350.96281692018	74.2821044921875
1355.11339499538	23.8098754882813
1359.26185546175	0.3375244140625
1363.40819983413	1.85986328125
1367.55242962597	13.3822631835938
1371.69454634923	-5.09539794921875
1375.83455151447	-0.572998046875
1379.97244663079	-6.1051025390625
1384.10823320587	10.2999877929688
1388.24191274593	-16.294921875
1392.3734867558	20.0570068359375
1396.50295673884	-15.6074829101563
1400.63032419701	3.72808837890625
1404.75559063083	8.05548095703125
1408.87875753938	20.3677368164063
1412.99982642036	-2.320068359375
1417.11879877001	-11.0078125
1421.23567608315	6.30438232421875
1425.35045985322	23.6166381835938
1429.4631515722	7.9288330078125
1433.57375273068	25.221435546875
1437.68226481782	20.499755859375
1441.78868932139	48.7781372070313
1445.89302772774	57.0564575195313
1449.9952815218	35.3347778320313
1454.0954521871	81.6130981445313
1458.19354120579	32.8914184570313
1462.28955005859	81.1697387695313
1466.38348022481	36.4480590820313
1470.47533318239	38.7263793945313
1474.56511040785	37.0047607421875
1478.65281337632	42.2688598632813
1482.73844356155	16.5203247070313
1486.82200243586	32.7718505859375
1490.90349147021	12.0233154296875
1494.98291213417	-23.7251586914063
1499.06026589591	34.5263061523438
1503.13555422221	62.77783203125
1507.20877857848	48.0293579101563
1511.27994042873	56.2808227539063
1515.3490412356	81.5323486328125
1519.41608246035	129.783813476563
1523.48106556286	110.035339355469
1527.54399200162	119.286804199219
1531.60486323377	119.532287597656
1535.66368071506	72.77099609375
1539.72044589986	73.009765625
1543.7751602412	53.2484741210938
1547.8278251907	22.4872436523438
1551.87844219866	1.7259521484375
1555.92701271397	-0.03533935546875
1559.97353818419	-0.79656982421875
1564.01802005549	-2.557861328125
1568.06045977271	18.6808471679688
1572.1008587793	24.9196166992188
1576.13921851737	19.1823120117188
1580.17554042768	-1.52203369140625
1584.20982594961	-1.2264404296875
1588.24207652123	11.0692138671875
1592.27229357921	-12.6351928710938
1596.3004785589	-6.33953857421875
1600.3266328943	29.9561157226563
1604.35075801806	0.5595703125
1608.37285536149	3.30810546875
1612.39292635454	-7.94342041015625
1616.41097242584	19.5323486328125
1620.42699500266	-4.31951904296875
1624.44099551096	-6.8125
1628.45297537533	-13.9560546875
1632.46293601905	22.97265625
1636.47087886406	-4.4345703125
1640.47680533095	-10.08203125
1644.480716839	8.009765625
1648.48261480617	0.013671875
1652.48250064906	-15.453125
1656.48037578297	9.9921875
1660.47624162187	2.8642578125
1664.47009957839	0.9609375
1668.46195106388	8.8896484375
1672.45179748832	1.24609375
1676.43964026041	-17.6337890625
1680.42548078752	-1.173828125
1684.40932047569	6.12109375
1688.39116072969	15.8408203125
1692.37100295292	-19.4462890625
1696.34884854752	19.55859375
1700.32469891428	-31.5849609375
1704.29855545272	27.6708984375
1708.27041956104	-5.291015625
1712.24029263612	-2.4189453125
1716.20817607355	-1.970703125
1720.17407126762	-6.521484375
1724.13797961133	14.9130859375
1728.09990249636	-8.328125
1732.05984131311	7.876953125
1736.01779745068	2.9052734375
1739.97377229687	-29.4423828125
1743.9277672382	17.361328125
1747.87978365989	-2.765625
1751.82982294587	6.11328125
1755.77788647878	0.708984375
1759.72397564	-18.302734375
1763.6680918096	14.5126953125
1767.61023636636	10.2841796875
1771.55041068779	-0.40625
1775.48861615014	-9.1591796875
1779.42485412835	-12.9619140625
1783.35912599609	1.3203125
1787.29143312576	21.3564453125
1791.22177688849	-15.919921875
1795.15015865414	3.5595703125
1799.07657979127	14.173828125
1803.00104166721	-13.8984375
1806.923545648	-3.54296875
1810.84409309841	10.1826171875
1814.76268538195	-6.1611328125
1818.67932386087	6.9638671875
1822.59400989615	-20.9658203125
1826.50674484752	5.8505859375
1830.41753007345	3.83984375
1834.32636693114	20.7822265625
1838.23325677653	-15.099609375
1842.13820096433	1.484375
1846.04120084797	3.5615234375
1849.94225777965	8.0947265625
1853.84137311029	-13.8818359375
1857.7385481896	-3.21875
1861.63378436601	-4.5390625
1865.52708298671	5.6376953125
1869.41844539766	-0.52734375
1873.30787294356	13.1669921875
1877.19536696788	-18.12890625
1881.08092881284	24.3212890625
1884.96455981942	-9.427734375
1888.84626132737	-11.240234375
1892.7260346752	0.5654296875
1896.6038812002	1.6337890625
1900.47980223839	4.6015625
1904.35379912459	-5.7734375
1908.22587319237	9.0751953125
1912.0960257741	-17.529296875
1915.96425820088	19.1943359375
1919.83057180263	-17.4072265625
1923.694967908	8.4208984375
1927.55744784445	13.3408203125
1931.4180129382	-20.5654296875
1935.27666451426	15.439453125
1939.13340389641	3.9658203125
1942.98823240721	-17.8857421875
1946.84115136803	9.822265625
1950.692162099	-10.0380859375
1954.54126591903	9.2724609375
1958.38846414584	-6.759765625
1962.23375809594	1.91796875
1966.0771490846	-4.083984375
1969.91863842591	14.599609375
1973.75822743275	0.51953125
1977.59591741678	-3.638671875
1981.43170968848	-16.375
1985.26560555709	26.556640625
1989.09760633069	-11.0234375
1992.92771331615	-3.7529296875
1996.75592781911	-4.875
2000.58225114405	5.8095703125
2004.40668459424	-0.26171875
2008.22922947176	3.806640625
2012.04988707749	1.5693359375
2015.86865871112	-15.1083984375
2019.68554567116	20.9091796875
2023.50054925491	-31.3505859375
2027.31367075851	27.1435546875
2031.1249114769	-5.5087890625
2034.93427270382	-1.4267578125
2038.74175573186	-7.5625
2042.54736185239	9.8125
2046.35109235564	-1.7451171875
2050.15294853063	-5.7216796875
2053.95293166521	11.1904296875
2057.75104304606	-1.849609375
2061.54728395867	-4.0888671875
2065.34165568738	7.01953125
2069.13415951534	-8.8544921875
2072.92479672452	13.6376953125
2076.71356859575	-26.845703125
2080.50047640866	15.6435546875
2084.28552144174	-22.0419921875
2088.06870497229	24.9521484375
2091.85002827646	6.1181640625
2095.62949262923	-9.07421875
2099.40709930443	3.35546875
2103.18284957471	-26.3935546875
2106.95674471158	31.2265625
2110.72878598537	1.5078125
2114.49897466528	-12.765625
2118.26731201934	-7.0849609375
2122.03379931443	22.51953125
2125.79843781626	-6.43359375
2129.56122878942	-19.875
2133.32217349733	20.8173828125
2137.08127320226	-21.3681640625
2140.83852916534	10.7841796875
2144.59394264655	5.6171875
2148.34751490473	-6.1943359375
2152.09924719757	8.162109375
2155.84914078163	-6.9609375
2159.5971969123	6.822265625
2163.34341684387	-11.7001953125
2167.08780182947	11.9033203125
2170.83035312109	-0.611328125
2174.57107196959	-3.9755859375
2178.30995962469	10.9990234375
2182.04701733499	-15.2568359375
2185.78224634795	-8.482421875
2189.5156479099	18.7314453125
2193.24722326604	-1.4580078125
2196.97697366044	3.0185546875
2200.70490033604	-11.0654296875
2204.43100453467	-7.52734375
2208.15528749703	13.0361328125
2211.87775046268	-11.6865234375
2215.59839467008	14.55859375
2219.31722135656	-7.8544921875
2223.03423175833	6.2431640625
2226.74942711049	0.224609375
2230.46280864701	12.8916015625
2234.17437760077	-18.4775390625
2237.8841352035	1.7490234375
2241.59208268584	-13.1455078125
2245.29822127732	16.57421875
2249.00255220635	-7.8515625
2252.70507670024	19.0615234375
2256.40579598519	-34.5576171875
2260.10471128628	32.134765625
2263.80182382751	-6.2353515625
2267.49713483175	-6.0966796875
2271.19064552079	-4.1025390625
2274.8823571153	4.6240234375
2278.57227083486	-15.498046875
2282.26038789795	14.9794921875
2285.94670952195	4.3154296875
2289.63123692314	-14.1220703125
2293.31397131672	13.7216796875
2296.99491391679	4.9169921875
2300.67406593633	-9.3740234375
2304.35142858727	-2.9013671875
2308.02700308043	-4.5419921875
2311.70079062553	6.806640625
2315.37279243123	-1.6650390625
2319.04300970507	12.5341796875
2322.71144365353	2.9404296875
2326.378095482	-21.2197265625
2330.04296639478	16.1162109375
2333.7060575951	0.37890625
2337.3673702851	-4.5732421875
2341.02690566583	-6.302734375
2344.68466493729	-8.845703125
2348.34064929839	9.943359375
2351.99485994695	1.390625
2355.64729807974	2.9990234375
2359.29796489244	2.6162109375
2362.94686157966	-0.2978515625
2366.59398933494	-9.7666015625
2370.23934935076	-6.6396484375
2373.88294281852	10.5009765625
2377.52477092855	5.037109375
2381.16483487014	0.7890625
2384.80313583148	-3.71484375
2388.4396749997	-4.55078125
2392.07445356091	-5.263671875
2395.70747270011	6.7138671875
2399.33873360126	11.5595703125
2402.96823744726	-5.9765625
2406.59598541994	1.9580078125
2410.22197870011	2.4580078125
2413.84621846749	-18.740234375
2417.46870590075	14.490234375
2421.08944217751	-2.8212890625
2424.70842847435	-4.00390625
2428.32566596678	6.9052734375
2431.94115582928	-11.0244140625
2435.55489923527	17.78125
2439.16689735713	-12.2236328125
2442.77715136619	10.611328125
2446.38566243272	-7.775390625
2449.99243172597	-4.294921875
2453.59746041414	2.1171875
2457.20074966439	5.1484375
2460.80230064283	-7.12109375
2464.40211451455	1.7158203125
2468.00019244358	-12.0625
2471.59653559293	25.091796875
2475.19114512457	-5.1083984375
2478.78402219943	-14.0546875
2482.37516797741	2.7744140625
2485.96458361738	9.9111328125
2489.55227027719	-11.1416015625
2493.13822911363	19.794921875
2496.7224612825	-21.75390625
2500.30496793853	-1.9833984375
2503.88575023547	10.7529296875
2507.464809326	1.822265625
2511.04214636182	-7.568359375
2514.61776249357	-1.751953125
2518.19165887088	12.9775390625
2521.76383664237	-0.400390625
2525.33429695564	-0.412109375
2528.90304095725	-7.7646484375
2532.47006979276	3.427734375
2536.03538460672	-5.7392578125
2539.59898654265	7.25390625
2543.16087674307	-11.1240234375
2546.72105634947	9.9091796875
2550.27952650235	1.6591796875
2553.83628834118	-3.3193359375
2557.39134300444	-35.9462890625
2560.94469162957	-91.82421875
2564.49633535304	-94.908203125
2568.0462753103	363.8115234375
2571.59451263579	26.763671875
2575.14104846294	-97.634765625
2578.6858839242	-73.6591796875
2582.229020151	15.453125
2585.77045827378	-16.5380859375
2589.31019942197	8.5244140625
2592.84824472401	-5.3642578125
2596.38459530734	6.3798828125
2599.91925229841	2.259765625
2603.45221682266	-14.02734375
2606.98349000456	-2.8095703125
2610.51307296756	16.43359375
2614.04096683414	3.7783203125
2617.56717272579	-22.02734375
2621.09169176298	2.578125
2624.61452506523	14.40234375
2628.13567375106	-6.8974609375
2631.655138938	0.9501953125
2635.17292174258	0.2099609375
2638.68902328039	3.361328125
2642.20344466598	-8.658203125
2645.71618701297	7.451171875
2649.22725143397	0.7626953125
2652.73663904062	2.3486328125
2656.24435094357	-31.5673828125
2659.75038825251	36.193359375
2663.25475207615	6.3603515625
2666.75744352221	-41.388671875
2670.25846369744	44.4541015625
2673.75781370765	-33.255859375
2677.25549465763	16.904296875
2680.75150765123	9.2041015625
2684.24585379131	-0.955078125
2687.73853417978	-20.7978515625
2691.22954991757	8.2919921875
2694.71890210465	8.9560546875
2698.20659184002	-17.7900390625
2701.69262022172	14.333984375
2705.17698834682	-9.33203125
2708.65969731143	10.69921875
2712.14074821071	-2.1513671875
2715.62014213884	-12.302734375
2719.09788018905	-4.5947265625
2722.57396345361	25.4375
2726.04839302385	7.4091796875
2729.52116999012	-37.1845703125
2732.99229544182	33.2734375
2736.4617704674	-21.8388671875
2739.92959615437	5.29296875
2743.39577358925	1.7880859375
2746.86030385767	9.2236328125
2750.32318804424	-8.2099609375
2753.78442723268	-14.9091796875
2757.24402250572	19.060546875
2760.70197494518	-6.1162109375
2764.1582856319	-5.6484375
2767.6129556458	15.4384765625
2771.06598606584	-17.1171875
2774.51737797005	16.3310546875
2777.96713243552	-16.583984375
2781.41525053838	10.134765625
2784.86173335384	-2.1875
2788.30658195617	0.5732421875
2791.74979741869	-4.8349609375
2795.1913808138	7.3076171875
2798.63133321295	-11.0166015625
2802.06965568666	10.5751953125
2805.50634930452	-8.169921875
2808.94141513519	17.2548828125
2812.37485424639	-16.5537109375
2815.80666770493	7.3857421875
2819.23685657665	-4.736572265625
2822.6654219265	0.4085693359375
2826.0923648185	-5.32843017578125
2829.51768631572	16.1648559570313
2832.94138748033	9.65814208984375
2836.36346937355	-5.84857177734375
2839.7839330557	-12.8654174804688
2843.20277958617	-13.87841796875
2846.62001002343	20.1085815429688
2850.03562542502	-12.9043579101563
2853.44962684758	-4.9173583984375
2856.86201534681	10.0696411132813
2860.27279197751	0.056640625
2863.68195779356	24.1682739257813
2867.08951384791	16.3831787109375
2870.49546119262	10.5980834960938
2873.89980087883	27.81298828125
2877.30253395675	21.02783203125
2880.70366147569	29.2427368164063
2884.10318448406	30.4576416015625
2887.50110402936	41.6724853515625
2890.89742115815	46.8873901367188
2894.29213691614	45.102294921875
2897.68525234807	32.3171997070313
2901.07676849782	69.5320434570313
2904.46668640835	20.7538452148438
2907.85500712172	42.9945068359375
2911.24173167908	42.2351684570313
2914.62686112069	30.475830078125
2918.0103964859	50.7164916992188
2921.39233881316	41.9571533203125
2924.77268914004	26.1978149414063
2928.1514485032	16.4384765625
2931.52861793838	25.6791381835938
2934.90419848047	25.9197998046875
2938.27819116343	33.1604614257813
2941.65059702035	25.401123046875
2945.0214170834	21.6417846679688
2948.39065238389	37.8824462890625
2951.75830395222	15.1231079101563
2955.1243728179	23.26806640625
2958.48886000957	7.3780517578125
2961.85176655495	22.488037109375
2965.21309348089	38.5980224609375
2968.57284181338	22.7080078125
2971.93101257748	16.8179931640625
2975.28760679739	18.927978515625
2978.64262549643	9.0379638671875
2981.99606969702	48.14794921875
2985.34794042073	15.2579345703125
2988.69823868822	17.367919921875
2992.04696551928	31.4779052734375
2995.39412193282	1.4715576171875
2998.73970894689	21.3248291015625
3002.08372757864	1.17803955078125
3005.42617884436	-10.96875
3008.76706375945	23.8844604492188
3012.10638333846	-0.26226806640625
3015.44413859504	13.5909423828125
3018.780330542	5.4423828125
3022.11496019125	-16.9334716796875
3025.44802855385	-15.3092651367188
3028.77953663997	7.31494140625
3032.10948545894	17.1258544921875
3035.4378760192	-20.8932495117188
3038.76470932834	8.8037109375
3042.08998639308	6.8974609375
3045.41370821926	-8.9765625
3048.73587581189	-0.814453125
3052.05649017508	-1.7880859375
3055.37555231211	-8.8603515625
3058.69306322538	5.8681640625
3062.00902391644	16.935546875
3065.32343538598	-4.0322265625
3068.63629863383	-4.9462890625
3071.94761465896	-11.494140625
3075.25738445949	23.970703125
3078.5656090327	-8.4501953125
3081.87228937498	-1.705078125
3085.1774264819	-11.611328125
3088.48102134815	4.943359375
3091.7830749676	12.8525390625
3095.08358833324	-9.9013671875
3098.38256243724	4.529296875
3101.67999827088	-10.49609375
3104.97589682465	-1.919921875
3108.27025908814	15.076171875
3111.56308605013	-2.138671875
3114.85437869852	-0.3486328125
3118.14413802041	-12.3125
3121.43236500202	8.4921875
3124.71906062875	1.861328125
3128.00422588514	-2.6875
3131.28786175491	-9.0087890625
3134.56996922093	21.4140625
3137.85054926523	-9.2724609375
3141.12960286901	-8.15625
3144.40713101263	4.4345703125
3147.68313467559	-1.822265625
3150.95761483661	-10.1591796875
3154.23057247352	14.9951171875
3157.50200856335	2.220703125
3160.77192408229	0.630859375
3164.04032000569	-2.61328125
3167.30719730808	-11.1953125
3170.57255696316	3.9208984375
3173.8363999438	-27.6845703125
3177.09872722202	28.19921875
3180.35953976906	26.712890625
3183.61883855529	-12.2646484375
3186.87662455028	-2.8720703125
3190.13289872276	-18.115234375
3193.38766204066	25.69140625
3196.64091547106	-13.205078125
3199.89265998022	-6.765625
3203.14289653362	6.478515625
3206.39162609586	-2.29296875
3209.63884963076	-3.830078125
3212.88456810132	5.4794921875
3216.1287824697	-19.453125
3219.37149369728	22.6328125
3222.61270274458	-3.4833984375
3225.85241057134	4.74609375
3229.09061813648	-6.6171875
3232.32732639809	9.068359375
3235.56253631347	-12.3525390625
3238.79624883909	0
3242.02846493062	0
3245.25918554292	0
3248.48841163005	0
3251.71614414523	0
3254.94238404091	0
3258.16713226871	0
3261.39038977947	0
3264.61215752319	0
3267.8324364491	0
3271.05122750561	0
3274.26853164032	0
3277.48434980006	0
3280.69868293083	0
3283.91153197784	0
3287.12289788551	0
3290.33278159744	0
3293.54118405647	0
3296.7481062046	0
3299.95354898308	0
3303.15751333233	0
3306.36000019198	0
3309.5610105009	0
3312.76054519714	0
3315.95860521796	0
3319.15519149983	0
3322.35030497844	0
3325.5439465887	0
3328.73611726471	0
3331.92681793978	0
3335.11604954647	0
3338.30381301652	0
3341.49010928091	0
3344.67493926981	0
3347.85830391262	0
3351.04020413798	0
3354.22064087372	0
3357.3996150469	0
3360.5771275838	0
3363.75317940992	0
3366.92777144999	0
3370.10090462795	0
3373.27257986699	0
3376.44279808948	0
3379.61156021707	0
3382.77886717058	0
3385.94471987011	0
3389.10911923496	0
3392.27206618366	0
3395.43356163397	0
3398.59360650288	0
3401.75220170663	0
3404.90934816067	0
3408.06504677969	0
3411.21929847761	0
3414.37210416759	0
3417.52346476203	0
3420.67338117256	0
3423.82185431003	0
3426.96888508457	0
3430.11447440551	0
3433.25862318143	0
3436.40133232017	0
3439.54260272877	0
3442.68243531356	0
3445.82083098007	0
3448.95779063311	0
3452.0933151767	0
3455.22740551412	0
3458.36006254791	0
3461.49128717984	0
3464.62108031093	0
3467.74944284144	0
3470.8763756709	0
3474.00187969807	0
3477.12595582097	0
3480.24860493687	0
3483.3698279423	0
3486.48962573301	0
3489.60799920405	0
3492.7249492497	0
3495.84047676349	0
3498.95458263822	0
3502.06726776593	0
3505.17853303794	0
3508.28837934481	0
3511.39680757636	0
3514.50381862168	0
3517.60941336912	0
3520.71359270627	0
3523.81635752002	0
3526.91770869649	0
3530.01764712108	0
3533.11617367844	0
3536.21328925251	0
3539.30899472646	0
3542.40329098277	0
3545.49617890316	0
3548.58765936862	0
3551.6777332594	0
3554.76640145506	0
3557.85366483438	0
3560.93952427544	0
3564.02398065559	0
3567.10703485145	0
3570.18868773891	0
3573.26894019313	0
3576.34779308856	0
3579.42524729892	0
3582.5013036972	0
3585.57596315568	0
3588.6492265459	0
3591.72109473869	0
3594.79156860416	0
3597.8606490117	0
3600.92833682998	0
3603.99463292695	0
3607.05953816984	0
3610.12305342518	0
3613.18517955876	0
3616.24591743568	0
3619.30526792029	0
3622.36323187627	0
3625.41981016655	0
3628.47500365337	0
3631.52881319825	0
3634.58123966201	0
3637.63228390473	0
3640.68194678582	0
3643.73022916395	0
3646.77713189711	0
3649.82265584256	0
3652.86680185686	0
3655.90957079587	0
3658.95096351473	0
3661.9909808679	0
3665.02962370912	0
3668.06689289143	0
3671.10278926717	0
3674.13731368797	0
3677.17046700477	0
3680.20225006781	0
3683.23266372664	0
3686.26170883008	0
3689.28938622628	0
3692.31569676268	0
3695.34064128604	0
3698.3642206424	0
3701.38643567713	0
3704.40728723488	0
3707.42677615964	0
3710.44490329468	0
3713.46166948258	0
3716.47707556524	0
3719.49112238387	0
3722.50381077897	0
3725.51514159038	0
3728.52511565724	0
3731.53373381799	0
3734.54099691039	0
3737.54690577153	0
3740.55146123779	0
3743.55466414488	0
3746.55651532782	0
3749.55701562096	0
3752.55616585793	0
3755.55396687173	0
3758.55041949465	0
3761.54552455828	0
3764.53928289357	0
3767.53169533077	0
3770.52276269945	0
