# Supplementary material for: ATP-Mediated Compositional Change in Peripheral Myelin Membranes: A Comparative Raman Spectroscopy and Time-Of-Flight Secondary Ion Mass Spectrometry Study
Source: PLoS One. 2015 Nov 6;10(11):e0142084. doi: 10.1371/journal.pone.0142084 (PMC4636249; doi:10.1371/journal.pone.0142084)
Supplement: S1 Dataset — (ZIP) [file pone.0142084.s001.zip › S1_dataset/Raman_spectra/15_90_0.txt]

-178.9940361005	0
-174.033225536559	0
-169.075137799502	0
-164.119770772183	0
-159.167122339652	0
-154.217190389145	0
-149.26997281008	0
-144.325467494082	0
-139.38367233493	0
-134.444585228596	0
-129.508204073225	0
-124.574526769137	0
-119.643551218823	0
-114.715275326934	0
-109.789697000297	0
-104.866814147889	0
-99.9466246808543	0
-95.0291265124944	0
-90.114317558252	0
-85.2021957357436	0
-80.2927589647076	0
-75.3860051670387	0
-70.4819322667847	0
-65.5805381901157	0
-60.6818208653497	0
-55.7857782229291	0
-50.8924081954391	0
-46.0017087175838	0
-41.1136777262045	0
-36.2283131602561	0
-31.3456129608128	0
-26.4655750710695	0
-21.5881974363389	0
-16.7134780040407	0
-11.8414147237152	0
-6.97200554699234	0
-2.10524842762101	0
2.75885867856151	0
7.62031781360827	0
12.4791310174774	0
17.3353003280427	0
22.1888277810764	0
27.0397154102718	0
31.8879652472339	0
36.7335793214821	0
41.5765596604568	0
46.4169082895224	0
51.2546272319731	0
56.0897185090207	0
60.9221841398242	0
65.7520261414571	0
70.5792465289418	0
75.4038473152361	0
80.2258305112362	0
85.045198125787	0
89.8619521656727	0
94.6760946356395	0
99.4876275383746	0
104.296552874516	0
109.10287264268	0
113.906588839415	0
118.707703459252	0
123.506218494676	0
128.30213593615	0
133.095457772096	0
137.886185988912	0
142.674322570981	0
147.459869500641	0
152.242828758238	0
157.023202322084	0
161.800992168479	0
166.576200271718	0
171.348828604071	0
176.118879135827	0
180.886353835245	0
185.651254668599	0
190.413583600155	0
195.173342592186	0
199.93053360497	0
204.685158596798	0
209.437219523967	0
214.186718340788	0
218.933656999589	0
223.678037450723	0
228.419861642551	0
233.159131521468	0
237.895849031897	0
242.630016116271	0
247.361634715084	0
252.090706766841	0
256.817234208093	0
261.541218973424	0
266.262662995465	0
270.981568204883	0
275.697936530397	0
280.411769898781	0
285.123070234849	0
289.831839461471	0
294.538079499574	0
299.241792268144	0
303.942979684232	0
308.641643662944	0
313.33778611746	0
318.031408959018	0
322.722514096945	0
327.411103438622	0
332.09717888951	0
336.780742353159	0
341.461795731189	0
346.140340923302	0
350.816379827291	0
355.489914339041	0
360.160946352512	0
364.829477759773	0
369.495510450977	0
374.159046314375	0
378.820087236329	0
383.478635101283	0
388.134691791809	0
392.788259188568	0
397.43933917034	0
402.08793361401	0
406.734044394583	0
411.377673385178	0
416.018822457033	0
420.657493479502	0
425.293688320078	0
429.927408844357	0
434.558656916086	0
439.187434397127	0
443.813743147482	0
448.437585025286	0
453.058961886811	0
457.677875586478	0
462.294327976831	0
466.908320908578	0
471.519856230564	0
476.128935789788	0
480.73556143139	0
485.339734998681	0
489.941458333116	0
494.540733274312	0
499.137561660047	0
503.731945326265	0
508.323886107065	0
512.91338583473	0
517.500446339696	0
522.085069450583	0
526.667256994186	0
531.247010795468	0
535.824332677577	0
540.399224461841	0
544.97168796778	0
549.541725013083	0
554.109337413638	0
558.674526983528	0
563.237295535019	0
567.797644878573	0
572.355576822864	0
576.911093174738	0
581.464195739273	0
586.014886319722	0
590.563166717575	0
595.109038732503	0
599.652504162402	0
604.193564803382	0
608.73222244976	0
613.268478894073	0
617.802335927087	0
622.333795337774	0
626.86285891334	0
631.389528439219	0
635.913805699064	0
640.435692474771	0
644.95519054646	0
649.472301692485	0
653.987027689444	0
658.499370312169	0
663.009331333737	0
667.51691252547	0
672.022115656927	0
676.524942495927	0
681.025394808529	0
685.523474359052	0
690.019182910066	0
694.512522222403	0
699.003494055146	0
703.49210016564	0
707.978342309501	0
712.4622222406	0
716.943741711089	0
721.422902471377	0
725.899706270147	0
730.374154854362	0
734.846249969256	0
739.315993358349	0
743.783386763427	0
748.248431924569	0
752.711130580137	0
757.171484466779	0
761.629495319434	0
766.085164871334	0
770.538494853989	-11.94140625
774.989486997221	12.9599609375
779.438143029149	9.6064453125
783.884464676174	-3.654296875
788.328453663017	-1.021484375
792.770111712697	-1.279296875
797.209440546538	20.302734375
801.646441884169	-28.484375
806.08111744353	7.55078125
810.513468940876	-7.083984375
814.943498090771	7.6611328125
819.371206606105	-11.005859375
823.796596198072	14.751953125
828.2196685762	-14.4453125
832.640425448326	28.322265625
837.05886852062	-37.716796875
841.474999497579	23.3671875
845.888820082023	7.54296875
850.300331975104	-12.021484375
854.709536876313	1.2451171875
859.116436483463	-3.015625
863.521032492721	-0.7236328125
867.923326598572	0.396484375
872.32332049386	3.8642578125
876.721015869761	15.0068359375
881.116414415797	-23.767578125
885.509517819844	-0.2763671875
889.900327768115	12.626953125
894.288845945188	-11.2783203125
898.675074033979	11.564453125
903.059013715769	7.49609375
907.440666670193	-15.3134765625
911.820034575246	11.5107421875
916.197119107279	-6.904296875
920.571921941015	-24.46875
924.944444749532	25.3271484375
929.314689204282	-1.224609375
933.682656975088	10.0146484375
938.048349730129	-4.6416015625
942.411769135974	3.6142578125
946.772916857561	-13.8115234375
951.131794558198	16.84765625
955.488403899583	-17.8935546875
959.842746541793	19.3251342773438
964.194824143277	-20.5701904296875
968.544638360882	18.3245849609375
972.89219084983	-15.8529052734375
977.237483263745	10.8538208007813
981.580517254633	-3.439453125
985.921294472888	-25.7882080078125
990.259816567313	13.8250732421875
994.596085185094	-13.5617065429688
998.930101971824	-1.94842529296875
1003.26186857149	41.5409545898438
1007.59138662648	39.9827270507813
1011.91865777761	55.4244995117188
1016.24368366406	67.8662719726563
1020.56646592346	36.1994018554688
1024.88700619182	34.2493286132813
1029.20530610358	8.29931640625
1033.52136729159	35.3492431640625
1037.8351913871	6.0657958984375
1042.14678001981	-9.70489501953125
1046.45613481781	-12.4755859375
1050.76325740763	5.6629638671875
1055.06814941421	-6.76971435546875
1059.37081246092	7.444580078125
1063.67124816957	-14.1806640625
1067.96945816039	13.45703125
1072.26544405203	1.72265625
1076.55920746159	2.439453125
1080.8507500046	0.0546875
1085.14007329502	6.7998046875
1089.42717894526	-28.071533203125
1093.71206856617	23.8812255859375
1097.99474376703	-8.681884765625
1102.27520615557	12.0424194335938
1106.55345733798	6.9014892578125
1110.82949891888	-8.56231689453125
1115.10333250134	9.97381591796875
1119.37495968691	2.50994873046875
1123.64438207555	13.0460815429688
1127.91160126572	-22.4165649414063
1132.17661885431	36.3267822265625
1136.43943643666	11.0701293945313
1140.70005560662	23.8134765625
1144.95847795644	20.5568237304688
1149.21470507689	38.3001098632813
1153.46873855716	60.04345703125
1157.72057998495	124.786804199219
1161.97023094641	150.530151367188
1166.21769302616	159.273498535156
1170.4629678073	165.973571777344
1174.70605687141	77.6698608398438
1178.94696179853	41.3661499023438
1183.18568416722	19.0624389648438
1187.42222555447	45.7587280273438
1191.65658753578	0
1195.88877168515	0
1200.11877957505	0
1204.34661277642	0
1208.57227285872	0
1212.79576138991	0
1217.01707993641	116.6328125
1221.23623006315	13.3067016601563
1225.45321333358	-10.0940551757813
1229.66803130962	35.5052490234375
1233.88068555171	-1.89544677734375
1238.09117761878	-12.296142578125
1242.29950906827	-2.69683837890625
1246.50568145615	-0.0975341796875
1250.70969633685	-28.4982299804688
1254.91155526336	21.10107421875
1259.11125978715	-13.2996826171875
1263.30881145822	-20.7003784179688
1267.50421182508	-6.10107421875
1271.69746243476	5.49822998046875
1275.88856483281	28.0975341796875
1280.07752056329	1.69683837890625
1284.26433116881	19.2299194335938
1288.44899819048	13.745849609375
1292.63152316794	-5.73828125
1296.81190763937	19.7776489257813
1300.99015314147	12.2935791015625
1305.16626120947	-0.1905517578125
1309.34023337715	28.3253784179688
1313.5120711768	44.8412475585938
1317.68177613928	5.357177734375
1321.84934979395	-1.12689208984375
1326.01479366875	6.38897705078125
1330.17810929013	-1.0950927734375
1334.3392981831	6.42083740234375
1338.49836187122	-2.06329345703125
1342.65530187657	24.4392700195313
1346.81011971983	10.892822265625
1350.96281692018	-4.65362548828125
1355.11339499538	11.7999267578125
1359.26185546175	-9.74652099609375
1363.40819983413	1.70703125
1367.55242962597	14.1605834960938
1371.69454634923	-6.3858642578125
1375.83455151447	5.06768798828125
1379.97244663079	-27.478759765625
1384.10823320587	-5.02520751953125
1388.24191274593	-15.5716552734375
1392.3734867558	18.8818969726563
1396.50295673884	-29.66455078125
1400.63032419701	-12.2109375
1404.75559063083	9.2381591796875
1408.87875753938	-17.3193969726563
1412.99982642036	-10.876953125
1417.11879877001	-12.4345092773438
1421.23567608315	4.0079345703125
1425.35045985322	7.45037841796875
1429.4631515722	-9.107177734375
1433.57375273068	29.3352661132813
1437.68226481782	34.7777099609375
1441.78868932139	67.2201538085938
1445.89302772774	89.66259765625
1449.9952815218	60.1050415039063
1454.0954521871	128.547485351563
1458.19354120579	58.9899291992188
1462.28955005859	97.432373046875
1466.38348022481	55.8748168945313
1470.47533318239	79.379638671875
1474.56511040785	61.9148559570313
1478.65281337632	57.4500122070313
1482.73844356155	27.9852294921875
1486.82200243586	35.5203857421875
1490.90349147021	17.0556030273438
1494.98291213417	-13.4091796875
1499.06026589591	36.1259765625
1503.13555422221	50.6611938476563
1507.20877857848	47.1963500976563
1511.27994042873	69.7315673828125
1515.3490412356	97.2667846679688
1519.41608246035	153.801940917969
1523.48106556286	139.337158203125
1527.54399200162	165.872375488281
1531.60486323377	170.423767089844
1535.66368071506	107.211059570313
1539.72044589986	109.998291015625
1543.7751602412	81.7855834960938
1547.8278251907	34.5728759765625
1551.87844219866	14.360107421875
1555.92701271397	6.14739990234375
1559.97353818419	15.9346313476563
1564.01802005549	0.721923828125
1568.06045977271	13.5091552734375
1572.1008587793	32.2964477539063
1576.13921851737	29.083740234375
1580.17554042768	-5.1290283203125
1584.20982594961	-5.34173583984375
1588.24207652123	24.8529663085938
1592.27229357921	7.07574462890625
1596.3004785589	5.298583984375
1600.3266328943	18.5213623046875
1604.35075801806	11.744140625
1608.37285536149	16.9669799804688
1612.39292635454	3.18975830078125
1616.41097242584	18.4125366210938
1620.42699500266	3.63531494140625
1624.44099551096	-14.1002807617188
1628.45297537533	-1.52288818359375
1632.46293601905	15.0545043945313
1636.47087886406	27.6318969726563
1640.47680533095	15.2093505859375
1644.480716839	19.7867431640625
1648.48261480617	21.3641357421875
1652.48250064906	18.9415283203125
1656.48037578297	46.520751953125
1660.47624162187	65.1045532226563
1664.47009957839	70.6883544921875
1668.46195106388	66.272216796875
1672.45179748832	82.8560180664063
1676.43964026041	47.4398803710938
1680.42548078752	52.023681640625
1684.40932047569	58.606201171875
1688.39116072969	18.1861572265625
1692.37100295292	-4.23388671875
1696.34884854752	39.3460083007813
1700.32469891428	-10.0740356445313
1704.29855545272	36.5059204101563
1708.27041956104	-6.59918212890625
1712.24029263612	-1.6160888671875
1716.20817607355	-0.63299560546875
1720.17407126762	12.5594482421875
1724.13797961133	9.5733642578125
1728.09990249636	-12.2078247070313
1732.05984131311	0.66156005859375
1736.01779745068	10.9990234375
1739.97377229687	-23.7568359375
1743.9277672382	19.6904296875
1747.87978365989	-8.3330078125
1751.82982294587	-0.208984375
1755.77788647878	-7.7099609375
1759.72397564	-0.3828125
1763.6680918096	12.9580078125
1767.61023636636	2.353515625
1771.55041068779	4.5068359375
1775.48861615014	-9.158203125
1779.42485412835	-8.1015625
1783.35912599609	-1.521484375
1787.29143312576	16.0390625
1791.22177688849	-17.4580078125
1795.15015865414	4.06640625
1799.07657979127	9.0166015625
1803.00104166721	-4.8076171875
1806.923545648	4.8271484375
1810.84409309841	1.4921875
1814.76268538195	-7.384765625
1818.67932386087	14.556640625
1822.59400989615	-22.162109375
1826.50674484752	10.791015625
1830.41753007345	12.9169921875
1834.32636693114	-17.728515625
1838.23325677653	-14.515625
1842.13820096433	19.7890625
1846.04120084797	10.3857421875
1849.94225777965	-1.7578125
1853.84137311029	-13.087890625
1857.7385481896	3.69921875
1861.63378436601	-2.841796875
1865.52708298671	-5.203125
1869.41844539766	13.6064453125
1873.30787294356	8.4443359375
1877.19536696788	-23.5771484375
1881.08092881284	18.0947265625
1884.96455981942	-5.5234375
1888.84626132737	-14.1455078125
1892.7260346752	5.1904296875
1896.6038812002	1.875
1900.47980223839	6.6787109375
1904.35379912459	-3.0849609375
1908.22587319237	0.490234375
1912.0960257741	-9.3671875
1915.96425820088	14.8154296875
1919.83057180263	-4.2294921875
1923.694967908	-3.7978515625
1927.55744784445	6.0244140625
1931.4180129382	-16.2001953125
1935.27666451426	14.5751953125
1939.13340389641	6.875
1942.98823240721	-9.1708984375
1946.84115136803	5.8095703125
1950.692162099	-13.9580078125
1954.54126591903	4.185546875
1958.38846414584	-0.6953125
1962.23375809594	6.6884765625
1966.0771490846	-8.9375
1969.91863842591	13.70703125
1973.75822743275	-6.52734375
1977.59591741678	6.6494140625
1981.43170968848	-20.2353515625
1985.26560555709	31.287109375
1989.09760633069	-18.4736328125
1992.92771331615	1.419921875
1996.75592781911	-5.556640625
2000.58225114405	1.2421875
2004.40668459424	-7.0458984375
2008.22922947176	13.3349609375
2012.04988707749	3.3994140625
2015.86865871112	-13.3828125
2019.68554567116	15.7109375
2023.50054925491	-22.87890625
2027.31367075851	24.1435546875
2031.1249114769	-14.20703125
2034.93427270382	-3.4189453125
2038.74175573186	0.82421875
2042.54736185239	13.9384765625
2046.35109235564	-4.26171875
2050.15294853063	-7.310546875
2053.95293166521	10.2041015625
2057.75104304606	2.21484375
2061.54728395867	-11.5615234375
2065.34165568738	8.4658203125
2069.13415951534	-3.66796875
2072.92479672452	6.955078125
2076.71356859575	-18.53125
2080.50047640866	14.90234375
2084.28552144174	-22.583984375
2088.06870497229	19.6181640625
2091.85002827646	1.337890625
2095.62949262923	-3.34375
2099.40709930443	5.6376953125
2103.18284957471	-32.0341796875
2106.95674471158	36.134765625
2110.72878598537	3.40625
2114.49897466528	-18.3837890625
2118.26731201934	1.123046875
2122.03379931443	17.296875
2125.79843781626	-11.1826171875
2129.56122878942	-21.3876953125
2133.32217349733	26.3427734375
2137.08127320226	-16.9384765625
2140.83852916534	6.8076171875
2144.59394264655	-2.7744140625
2148.34751490473	9.2119140625
2152.09924719757	3.3740234375
2155.84914078163	-5.9384765625
2159.5971969123	5.763671875
2163.34341684387	-14.5546875
2167.08780182947	13.32421875
2170.83035312109	-6.5849609375
2174.57107196959	7.298828125
2178.30995962469	-2.689453125
2182.04701733499	-7.7236328125
2185.78224634795	-4.71484375
2189.5156479099	22.908203125
2193.24722326604	-11.0771484375
2196.97697366044	-4.1787109375
2200.70490033604	-4.416015625
2204.43100453467	-3.9443359375
2208.15528749703	11.7373046875
2211.87775046268	-8.88671875
2215.59839467008	8.056640625
2219.31722135656	3.140625
2223.03423175833	6.439453125
2226.74942711049	-10.8798828125
2230.46280864701	12.6455078125
2234.17437760077	-18.728515625
2237.8841352035	2.7724609375
2241.59208268584	-11.3837890625
2245.29822127732	17.3203125
2249.00255220635	-2.419921875
2252.70507670024	20.728515625
2256.40579598519	-38.1103515625
2260.10471128628	28.607421875
2263.80182382751	-6.1943359375
2267.49713483175	-7.728515625
2271.19064552079	-5.693359375
2274.8823571153	13.0380859375
2278.57227083486	-13.466796875
2282.26038789795	11.65234375
2285.94670952195	0.4951171875
2289.63123692314	-10.228515625
2293.31397131672	11.3251953125
2296.99491391679	-1.029296875
2300.67406593633	-9.013671875
2304.35142858727	0.5673828125
2308.02700308043	-0.236328125
2311.70079062553	2.4658203125
2315.37279243123	-5.1142578125
2319.04300970507	13.109375
2322.71144365353	6.32421875
2326.378095482	-23.271484375
2330.04296639478	23.6767578125
2333.7060575951	-3.1337890625
2337.3673702851	-15.666015625
2341.02690566583	6.0439453125
2344.68466493729	-4.4765625
2348.34064929839	12.4560546875
2351.99485994695	-7.123046875
2355.64729807974	4.5703125
2359.29796489244	1.3662109375
2362.94686157966	-7.74609375
2366.59398933494	-14.54296875
2370.23934935076	1.701171875
2373.88294281852	15.646484375
2377.52477092855	7.822265625
2381.16483487014	2.2802734375
2384.80313583148	-8.29296875
2388.4396749997	-10.541015625
2392.07445356091	1.4111328125
2395.70747270011	-8.3857421875
2399.33873360126	26.537109375
2402.96823744726	-5.818359375
2406.59598541994	0.6083984375
2410.22197870011	0.2548828125
2413.84621846749	-14.6005859375
2417.46870590075	14.1982421875
2421.08944217751	-5.2841796875
2424.70842847435	-1.5712890625
2428.32566596678	7.802734375
2431.94115582928	-19.7919921875
2435.55489923527	17.08203125
2439.16689735713	-5.267578125
2442.77715136619	11.60546875
2446.38566243272	-14.5947265625
2449.99243172597	-5.2841796875
2453.59746041414	11.78515625
2457.20074966439	-3.232421875
2460.80230064283	-4.1064453125
2464.40211451455	4.107421875
2468.00019244358	-13.1904296875
2471.59653559293	4.1533203125
2475.19114512457	-26.7216796875
2478.78402219943	58.6416015625
2482.37516797741	-0.66796875
2485.96458361738	-2.7822265625
2489.55227027719	-25.861328125
2493.13822911363	16.0810546875
2496.7224612825	-13.8134765625
2500.30496793853	-1.5625
2503.88575023547	12.5615234375
2507.464809326	-5.0205078125
2511.04214636182	-5.3525390625
2514.61776249357	-9.2001953125
2518.19165887088	15.6708984375
2521.76383664237	2.244140625
2525.33429695564	-0.162109375
2528.90304095725	-8.7197265625
2532.47006979276	11.8603515625
2536.03538460672	-6.349609375
2539.59898654265	5.25
2543.16087674307	-14.3515625
2546.72105634947	6.521484375
2550.27952650235	-0.33203125
2553.83628834118	1.7861328125
2557.39134300444	-1.388671875
2560.94469162957	-14.263671875
2564.49633535304	27.50390625
2568.0462753103	-26.384765625
2571.59451263579	15.4912109375
2575.14104846294	8.103515625
2578.6858839242	-23.99609375
2582.229020151	22.79296875
2585.77045827378	-13.439453125
2589.31019942197	8.55859375
2592.84824472401	-8.0009765625
2596.38459530734	10.2568359375
2599.91925229841	0.259765625
2603.45221682266	-6.158203125
2606.98349000456	-10.966796875
2610.51307296756	13.6689453125
2614.04096683414	9.18359375
2617.56717272579	-18.6416015625
2621.09169176298	3.9072265625
2624.61452506523	5.4931640625
2628.13567375106	-5.3232421875
2631.655138938	-0.1259765625
2635.17292174258	1.4091796875
2638.68902328039	8.451171875
2642.20344466598	-11.646484375
2645.71618701297	-1.806640625
2649.22725143397	0.9765625
2652.73663904062	14.408203125
2656.24435094357	-31.7626953125
2659.75038825251	35.3857421875
2663.25475207615	2.212890625
2666.75744352221	-37.4755859375
2670.25846369744	38.8330078125
2673.75781370765	-27.9091796875
2677.25549465763	12.2802734375
2680.75150765123	2.16015625
2684.24585379131	1.7265625
2687.73853417978	-11.431640625
2691.22954991757	10.6884765625
2694.71890210465	7.2392578125
2698.20659184002	-19.576171875
2701.69262022172	8.0791015625
2705.17698834682	-8.6865234375
2708.65969731143	16.044921875
2712.14074821071	-15.8515625
2715.62014213884	-2.1328125
2719.09788018905	1.2861328125
2722.57396345361	16.453125
2726.04839302385	16.90234375
2729.52116999012	-34.5078125
2732.99229544182	19.99609375
2736.4617704674	-16.251953125
2739.92959615437	13.7138671875
2743.39577358925	6.7998046875
2746.86030385767	-6.234375
2750.32318804424	1.4189453125
2753.78442723268	-16.4365234375
2757.24402250572	7.7685546875
2760.70197494518	-3.5244140625
2764.1582856319	0.75390625
2767.6129556458	17.7529296875
2771.06598606584	-20.4164428710938
2774.51737797005	8.8983154296875
2777.96713243552	-16.1868896484375
2781.41525053838	10.6351318359375
2784.86173335384	-2.54290771484375
2788.30658195617	5.27911376953125
2791.74979741869	-4.89886474609375
2795.1913808138	3.68548583984375
2798.63133321295	-12.7418212890625
2802.06965568666	10.8308715820313
2805.50634930452	-11.596435546875
2808.94141513519	28.976318359375
2812.37485424639	-6.45098876953125
2815.80666770493	4.1217041015625
2819.23685657665	-0.30560302734375
2822.6654219265	8.26708984375
2826.0923648185	6.84832763671875
2829.51768631572	44.4514770507813
2832.94138748033	45.0545654296875
2836.36346937355	42.6576538085938
2839.7839330557	63.2608032226563
2843.20277958617	87.8638916015625
2846.62001002343	169.467041015625
2850.03562542502	207.070129394531
2853.44962684758	281.673278808594
2856.86201534681	358.2763671875
2860.27279197751	401.879516601563
2863.68195779356	325.482604980469
2867.08951384791	291.085693359375
2870.49546119262	269.688842773438
2873.89980087883	284.291931152344
2877.30253395675	294.895080566406
2880.70366147569	293.504516601563
2884.10318448406	286.16748046875
2887.50110402936	283.830444335938
2890.89742115815	309.493408203125
2894.29213691614	308.156372070313
2897.68525234807	287.8193359375
2901.07676849782	297.482299804688
2904.46668640835	262.145324707031
2907.85500712172	279.808288574219
2911.24173167908	260.471252441406
2914.62686112069	241.134216308594
2918.0103964859	255.797180175781
2921.39233881316	253.460144042969
2924.77268914004	250.123168945313
2928.1514485032	237.7861328125
2931.52861793838	239.449096679688
2934.90419848047	247.112060546875
2938.27819116343	263.775024414063
2941.65059702035	256.43798828125
2945.0214170834	227.100952148438
2948.39065238389	216.798156738281
2951.75830395222	180.499389648438
2955.1243728179	153.200622558594
2958.48886000957	122.901794433594
2961.85176655495	109.60302734375
2965.21309348089	116.304260253906
2968.57284181338	99.0054931640625
2971.93101257748	77.7067260742188
2975.28760679739	79.4078979492188
2978.64262549643	44.109130859375
2981.99606969702	64.8103637695313
2985.34794042073	40.5115966796875
2988.69823868822	45.2127685546875
2992.04696551928	36.9140014648438
2995.39412193282	15.615234375
2998.73970894689	25.3164672851563
3002.08372757864	-1.01800537109375
3005.42617884436	-17.366455078125
3008.76706375945	31.2850952148438
3012.10638333846	10.9366455078125
3015.44413859504	8.58819580078125
3018.780330542	22.23974609375
3022.11496019125	16.8912963867188
3025.44802855385	4.5428466796875
3028.77953663997	30.1943969726563
3032.10948545894	21.827392578125
3035.4378760192	-34.9176635742188
3038.76470932834	6.3372802734375
3042.08998639308	0.59222412109375
3045.41370821926	-17.1528930664063
3048.73587581189	4.9508056640625
3052.05649017508	2.623779296875
3055.37555231211	-12.419921875
3058.69306322538	9.453125
3062.00902391644	7.36328125
3065.32343538598	-6.1669921875
3068.63629863383	-7.732421875
3071.94761465896	-6.5751953125
3075.25738445949	28.26171875
3078.5656090327	-14.6669921875
3081.87228937498	3.8603515625
3085.1774264819	-4.783203125
3088.48102134815	1.822265625
3091.7830749676	3.8095703125
3095.08358833324	0
3098.38256243724	0
3101.67999827088	0
3104.97589682465	0
3108.27025908814	0
3111.56308605013	0
3114.85437869852	0
3118.14413802041	0
3121.43236500202	0
3124.71906062875	0
3128.00422588514	0
3131.28786175491	0
3134.56996922093	0
3137.85054926523	0
3141.12960286901	0
3144.40713101263	0
3147.68313467559	0
3150.95761483661	0
3154.23057247352	0
3157.50200856335	0
3160.77192408229	0
3164.04032000569	0
3167.30719730808	0
3170.57255696316	0
3173.8363999438	0
3177.09872722202	0
3180.35953976906	0
3183.61883855529	0
3186.87662455028	0
3190.13289872276	0
3193.38766204066	0
3196.64091547106	0
3199.89265998022	0
3203.14289653362	0
3206.39162609586	0
3209.63884963076	0
3212.88456810132	0
3216.1287824697	0
3219.37149369728	0
3222.61270274458	0
3225.85241057134	0
3229.09061813648	0
3232.32732639809	0
3235.56253631347	0
3238.79624883909	0
3242.02846493062	0
3245.25918554292	0
3248.48841163005	0
3251.71614414523	0
3254.94238404091	0
3258.16713226871	0
3261.39038977947	0
3264.61215752319	0
3267.8324364491	0
3271.05122750561	0
3274.26853164032	0
3277.48434980006	0
3280.69868293083	0
3283.91153197784	0
3287.12289788551	0
3290.33278159744	0
3293.54118405647	0
3296.7481062046	0
3299.95354898308	0
3303.15751333233	0
3306.36000019198	0
3309.5610105009	0
3312.76054519714	0
3315.95860521796	0
3319.15519149983	0
3322.35030497844	0
3325.5439465887	0
3328.73611726471	0
3331.92681793978	0
3335.11604954647	0
3338.30381301652	0
3341.49010928091	0
3344.67493926981	0
3347.85830391262	0
3351.04020413798	0
3354.22064087372	0
3357.3996150469	0
3360.5771275838	0
3363.75317940992	0
3366.92777144999	0
3370.10090462795	0
3373.27257986699	0
3376.44279808948	0
3379.61156021707	0
3382.77886717058	0
3385.94471987011	0
3389.10911923496	0
3392.27206618366	0
3395.43356163397	0
3398.59360650288	0
3401.75220170663	0
3404.90934816067	0
3408.06504677969	0
3411.21929847761	0
3414.37210416759	0
3417.52346476203	0
3420.67338117256	0
3423.82185431003	0
3426.96888508457	0
3430.11447440551	0
3433.25862318143	0
3436.40133232017	0
3439.54260272877	0
3442.68243531356	0
3445.82083098007	0
3448.95779063311	0
3452.0933151767	0
3455.22740551412	0
3458.36006254791	0
3461.49128717984	0
3464.62108031093	0
3467.74944284144	0
3470.8763756709	0
3474.00187969807	0
3477.12595582097	0
3480.24860493687	0
3483.3698279423	0
3486.48962573301	0
3489.60799920405	0
3492.7249492497	0
3495.84047676349	0
3498.95458263822	0
3502.06726776593	0
3505.17853303794	0
3508.28837934481	0
3511.39680757636	0
3514.50381862168	0
3517.60941336912	0
3520.71359270627	0
3523.81635752002	0
3526.91770869649	0
3530.01764712108	0
3533.11617367844	0
3536.21328925251	0
3539.30899472646	0
3542.40329098277	0
3545.49617890316	0
3548.58765936862	0
3551.6777332594	0
3554.76640145506	0
3557.85366483438	0
3560.93952427544	0
3564.02398065559	0
3567.10703485145	0
3570.18868773891	0
3573.26894019313	0
3576.34779308856	0
3579.42524729892	0
3582.5013036972	0
3585.57596315568	0
3588.6492265459	0
3591.72109473869	0
3594.79156860416	0
3597.8606490117	0
3600.92833682998	0
3603.99463292695	0
3607.05953816984	0
3610.12305342518	0
3613.18517955876	0
3616.24591743568	0
3619.30526792029	0
3622.36323187627	0
3625.41981016655	0
3628.47500365337	0
3631.52881319825	0
3634.58123966201	0
3637.63228390473	0
3640.68194678582	0
3643.73022916395	0
3646.77713189711	0
3649.82265584256	0
3652.86680185686	0
3655.90957079587	0
3658.95096351473	0
3661.9909808679	0
3665.02962370912	0
3668.06689289143	0
3671.10278926717	0
3674.13731368797	0
3677.17046700477	0
3680.20225006781	0
3683.23266372664	0
3686.26170883008	0
3689.28938622628	0
3692.31569676268	0
3695.34064128604	0
3698.3642206424	0
3701.38643567713	0
3704.40728723488	0
3707.42677615964	0
3710.44490329468	0
3713.46166948258	0
3716.47707556524	0
3719.49112238387	0
3722.50381077897	0
3725.51514159038	0
3728.52511565724	0
3731.53373381799	0
3734.54099691039	0
3737.54690577153	0
3740.55146123779	0
3743.55466414488	0
3746.55651532782	0
3749.55701562096	0
3752.55616585793	0
3755.55396687173	0
3758.55041949465	0
3761.54552455828	0
3764.53928289357	0
3767.53169533077	0
3770.52276269945	0
