# Supplementary material for: ATP-Mediated Compositional Change in Peripheral Myelin Membranes: A Comparative Raman Spectroscopy and Time-Of-Flight Secondary Ion Mass Spectrometry Study
Source: PLoS One. 2015 Nov 6;10(11):e0142084. doi: 10.1371/journal.pone.0142084 (PMC4636249; doi:10.1371/journal.pone.0142084)
Supplement: S1 Dataset — (ZIP) [file pone.0142084.s001.zip › S1_dataset/Raman_spectra/15_90_90.txt]

-178.9940361005	0
-174.033225536559	0
-169.075137799502	0
-164.119770772183	0
-159.167122339652	0
-154.217190389145	0
-149.26997281008	0
-144.325467494082	0
-139.38367233493	0
-134.444585228596	0
-129.508204073225	0
-124.574526769137	0
-119.643551218823	0
-114.715275326934	0
-109.789697000297	0
-104.866814147889	0
-99.9466246808543	0
-95.0291265124944	0
-90.114317558252	0
-85.2021957357436	0
-80.2927589647076	0
-75.3860051670387	0
-70.4819322667847	0
-65.5805381901157	0
-60.6818208653497	0
-55.7857782229291	0
-50.8924081954391	0
-46.0017087175838	0
-41.1136777262045	0
-36.2283131602561	0
-31.3456129608128	0
-26.4655750710695	0
-21.5881974363389	0
-16.7134780040407	0
-11.8414147237152	0
-6.97200554699234	0
-2.10524842762101	0
2.75885867856151	0
7.62031781360827	0
12.4791310174774	0
17.3353003280427	0
22.1888277810764	0
27.0397154102718	0
31.8879652472339	0
36.7335793214821	0
41.5765596604568	0
46.4169082895224	0
51.2546272319731	0
56.0897185090207	0
60.9221841398242	0
65.7520261414571	0
70.5792465289418	0
75.4038473152361	0
80.2258305112362	0
85.045198125787	0
89.8619521656727	0
94.6760946356395	0
99.4876275383746	0
104.296552874516	0
109.10287264268	0
113.906588839415	0
118.707703459252	0
123.506218494676	0
128.30213593615	0
133.095457772096	0
137.886185988912	0
142.674322570981	0
147.459869500641	0
152.242828758238	0
157.023202322084	0
161.800992168479	0
166.576200271718	0
171.348828604071	0
176.118879135827	0
180.886353835245	0
185.651254668599	0
190.413583600155	0
195.173342592186	0
199.93053360497	0
204.685158596798	0
209.437219523967	0
214.186718340788	0
218.933656999589	0
223.678037450723	0
228.419861642551	0
233.159131521468	0
237.895849031897	0
242.630016116271	0
247.361634715084	0
252.090706766841	0
256.817234208093	0
261.541218973424	0
266.262662995465	0
270.981568204883	0
275.697936530397	0
280.411769898781	0
285.123070234849	0
289.831839461471	0
294.538079499574	0
299.241792268144	0
303.942979684232	0
308.641643662944	0
313.33778611746	0
318.031408959018	0
322.722514096945	0
327.411103438622	0
332.09717888951	0
336.780742353159	0
341.461795731189	0
346.140340923302	0
350.816379827291	0
355.489914339041	0
360.160946352512	0
364.829477759773	0
369.495510450977	0
374.159046314375	0
378.820087236329	0
383.478635101283	0
388.134691791809	0
392.788259188568	0
397.43933917034	0
402.08793361401	0
406.734044394583	0
411.377673385178	0
416.018822457033	0
420.657493479502	0
425.293688320078	0
429.927408844357	0
434.558656916086	0
439.187434397127	0
443.813743147482	0
448.437585025286	0
453.058961886811	0
457.677875586478	0
462.294327976831	0
466.908320908578	0
471.519856230564	0
476.128935789788	0
480.73556143139	0
485.339734998681	0
489.941458333116	0
494.540733274312	0
499.137561660047	0
503.731945326265	0
508.323886107065	0
512.91338583473	0
517.500446339696	0
522.085069450583	0
526.667256994186	0
531.247010795468	0
535.824332677577	0
540.399224461841	0
544.97168796778	0
549.541725013083	0
554.109337413638	0
558.674526983528	0
563.237295535019	0
567.797644878573	0
572.355576822864	0
576.911093174738	0
581.464195739273	0
586.014886319722	0
590.563166717575	0
595.109038732503	0
599.652504162402	0
604.193564803382	0
608.73222244976	0
613.268478894073	0
617.802335927087	0
622.333795337774	0
626.86285891334	0
631.389528439219	0
635.913805699064	0
640.435692474771	0
644.95519054646	0
649.472301692485	0
653.987027689444	0
658.499370312169	0
663.009331333737	0
667.51691252547	0
672.022115656927	0
676.524942495927	0
681.025394808529	0
685.523474359052	0
690.019182910066	0
694.512522222403	0
699.003494055146	0
703.49210016564	0
707.978342309501	0
712.4622222406	0
716.943741711089	8.427734375
721.422902471377	-0.1923828125
725.899706270147	8.5234375
730.374154854362	-17.654296875
734.846249969256	25.4345703125
739.315993358349	-9.4111328125
743.783386763427	-11.6015625
748.248431924569	20.1337890625
752.711130580137	-1.6474609375
757.171484466779	-3.0439453125
761.629495319434	-14.69140625
766.085164871334	0.0048828125
770.538494853989	1.3447265625
774.989486997221	4.7421875
779.438143029149	2.5107421875
783.884464676174	-3.525390625
788.328453663017	3.1943359375
792.770111712697	-2.1650390625
797.209440546538	15.4775390625
801.646441884169	-21.765625
806.08111744353	9.0458984375
810.513468940876	-3.9267578125
814.943498090771	7.29296875
819.371206606105	-3.056640625
823.796596198072	-3.60546875
828.2196685762	-4.66796875
832.640425448326	20.9951171875
837.05886852062	-30.3671875
841.474999497579	19.81640625
845.888820082023	10.3701171875
850.300331975104	-16.177734375
854.709536876313	1.158203125
859.116436483463	-7.9521484375
863.521032492721	7.3193359375
867.923326598572	-3.0078125
872.32332049386	9.4912109375
876.721015869761	4.5771484375
881.116414415797	-20.12109375
885.509517819844	13.599609375
889.900327768115	4.056640625
894.288845945188	-14.400390625
898.675074033979	10.1669921875
903.059013715769	2.9267578125
907.440666670193	-12.4747924804688
911.820034575246	20.0217895507813
916.197119107279	-3.82586669921875
920.571921941015	-29.8240966796875
924.944444749532	15.649169921875
929.314689204282	3.64117431640625
933.682656975088	13.6331787109375
938.048349730129	12.625244140625
942.411769135974	9.42230224609375
946.772916857561	2.87176513671875
951.131794558198	30.3212890625
955.488403899583	8.77081298828125
959.842746541793	46.2203369140625
964.194824143277	-0.3302001953125
968.544638360882	40.1193237304688
972.89219084983	4.43621826171875
977.237483263745	54.724365234375
981.580517254633	26.0125732421875
985.921294472888	3.30078125
990.259816567313	36.5889892578125
994.596085185094	1.877197265625
998.930101971824	22.1653442382813
1003.26186857149	39.4613037109375
1007.59138662648	47.7929077148438
1011.91865777761	75.1245727539063
1016.24368366406	64.4562377929688
1020.56646592346	44.787841796875
1024.88700619182	40.1195068359375
1029.20530610358	-1.54888916015625
1033.52136729159	31.8726196289063
1037.8351913871	7.344482421875
1042.14678001981	-17.1837158203125
1046.45613481781	-5.71185302734375
1050.76325740763	2.770751953125
1055.06814941421	2.26519775390625
1059.37081246092	-0.37506103515625
1063.67124816957	-14.3472900390625
1067.96945816039	19.591796875
1072.26544405203	-5.31640625
1076.55920746159	3.1025390625
1080.8507500046	-7.1201171875
1085.14007329502	10.001953125
1089.42717894526	-18.87109375
1093.71206856617	17.7000732421875
1097.99474376703	-9.4300537109375
1102.27520615557	6.68035888671875
1106.55345733798	-1.08367919921875
1110.82949891888	-12.849365234375
1115.10333250134	18.3416137695313
1119.37495968691	4.53265380859375
1123.64438207555	12.7236328125
1127.91160126572	-18.0853881835938
1132.17661885431	31.1055908203125
1136.43943643666	9.28106689453125
1140.70005560662	21.3955078125
1144.95847795644	41.5098876953125
1149.21470507689	46.6243286132813
1153.46873855716	69.73876953125
1157.72057998495	123.853210449219
1161.97023094641	167.967590332031
1166.21769302616	154.08203125
1170.4629678073	162.196472167969
1174.70605687141	101.310913085938
1178.94696179853	64.4253540039063
1183.18568416722	27.5391235351563
1187.42222555447	49.6522827148438
1191.65658753578	24.7655029296875
1195.88877168515	16.8787231445313
1200.11877957505	40.991943359375
1204.34661277642	20.1051635742188
1208.57227285872	25.2183227539063
1212.79576138991	26.33154296875
1217.01707993641	16.4447631835938
1221.23623006315	14.5579833984375
1225.45321333358	0.67120361328125
1229.66803130962	55.784423828125
1233.88068555171	3.8975830078125
1238.09117761878	-6.98919677734375
1242.29950906827	14.1240234375
1246.50568145615	1.302978515625
1250.70969633685	-7.51800537109375
1254.91155526336	19.6609497070313
1259.11125978715	-0.1600341796875
1263.30881145822	-1.9810791015625
1267.50421182508	6.19793701171875
1271.69746243476	10.3768920898438
1275.88856483281	38.555908203125
1280.07752056329	6.73486328125
1284.26433116881	2.91387939453125
1288.44899819048	13.0928344726563
1292.63152316794	17.2718505859375
1296.81190763937	45.4508056640625
1300.99015314147	36.6298217773438
1305.16626120947	8.8575439453125
1309.34023337715	39.1414184570313
1313.5120711768	47.42529296875
1317.68177613928	18.7091674804688
1321.84934979395	9.9930419921875
1326.01479366875	18.2769165039063
1330.17810929013	-5.439208984375
1334.3392981831	6.8446044921875
1338.49836187122	9.12847900390625
1342.65530187657	28.412353515625
1346.81011971983	13.6962280273438
1350.96281692018	-3.985595703125
1355.11339499538	20.34130859375
1359.26185546175	-3.33172607421875
1363.40819983413	3.99517822265625
1367.55242962597	3.32208251953125
1371.69454634923	2.64898681640625
1375.83455151447	1.61865234375
1379.97244663079	-9.42547607421875
1384.10823320587	3.23175048828125
1388.24191274593	-10.645263671875
1392.3734867558	25.0302734375
1396.50295673884	-13.6705932617188
1400.63032419701	-0.1173095703125
1404.75559063083	0.07080078125
1408.87875753938	-1.1611328125
1412.99982642036	-11.3931274414063
1417.11879877001	-23.7420043945313
1421.23567608315	-2.33905029296875
1425.35045985322	16.0639038085938
1429.4631515722	5.46685791015625
1433.57375273068	31.8698120117188
1437.68226481782	21.2727661132813
1441.78868932139	47.6757202148438
1445.89302772774	46.0460815429688
1449.9952815218	20.3927612304688
1454.0954521871	82.7394409179688
1458.19354120579	34.0860595703125
1462.28955005859	75.4327392578125
1466.38348022481	31.7793579101563
1470.47533318239	44.1260375976563
1474.56511040785	39.47265625
1478.65281337632	47.8193359375
1482.73844356155	24.1659545898438
1486.82200243586	31.5126342773438
1490.90349147021	18.891357421875
1494.98291213417	-12.7013549804688
1499.06026589591	27.7058715820313
1503.13555422221	68.1131591796875
1507.20877857848	68.5204467773438
1511.27994042873	85.9276733398438
1515.3490412356	110.3349609375
1519.41608246035	155.742248535156
1523.48106556286	148.149475097656
1527.54399200162	164.556762695313
1531.60486323377	135.964050292969
1535.66368071506	75.3712768554688
1539.72044589986	76.778564453125
1543.7751602412	53.2393798828125
1547.8278251907	31.7603149414063
1551.87844219866	18.28125
1555.92701271397	6.80218505859375
1559.97353818419	5.3231201171875
1564.01802005549	3.8441162109375
1568.06045977271	7.36505126953125
1572.1008587793	40.885986328125
1576.13921851737	31.4069213867188
1580.17554042768	-0.0721435546875
1584.20982594961	8.4488525390625
1588.24207652123	17.9969482421875
1592.27229357921	-3.41766357421875
1596.3004785589	3.16766357421875
1600.3266328943	27.7530517578125
1604.35075801806	3.33843994140625
1608.37285536149	10.9237670898438
1612.39292635454	-0.4908447265625
1616.41097242584	22.9074096679688
1620.42699500266	-0.79278564453125
1624.44099551096	-11.4930419921875
1628.45297537533	-6.2822265625
1632.46293601905	12.6723022460938
1636.47087886406	2.6268310546875
1640.47680533095	-0.0325927734375
1644.480716839	0.4891357421875
1648.48261480617	7.0108642578125
1652.48250064906	1.5325927734375
1656.48037578297	7.3580322265625
1660.47624162187	9.3116455078125
1664.47009957839	21.2652587890625
1668.46195106388	20.2188720703125
1672.45179748832	5.1724853515625
1676.43964026041	-6.8739013671875
1680.42548078752	0.17718505859375
1684.40932047569	12.2999267578125
1688.39116072969	0.42266845703125
1692.37100295292	-7.45458984375
1696.34884854752	20.6681518554688
1700.32469891428	-28.2091064453125
1704.29855545272	33.9136352539063
1708.27041956104	-16.9503173828125
1712.24029263612	-6.796142578125
1716.20817607355	-8.64202880859375
1720.17407126762	3.5120849609375
1724.13797961133	1.66619873046875
1728.09990249636	-3.1796875
1732.05984131311	2.93359375
1736.01779745068	-1.04998779296875
1739.97377229687	-20.0336303710938
1743.9277672382	7.9827880859375
1747.87978365989	-7.2120361328125
1751.82982294587	-3.77093505859375
1755.77788647878	4.38336181640625
1759.72397564	-9.24658203125
1763.6680918096	9.0126953125
1767.61023636636	0.818359375
1771.55041068779	8.5625
1775.48861615014	-7.3193359375
1779.42485412835	-12.958984375
1783.35912599609	3.3876953125
1787.29143312576	16.353515625
1791.22177688849	-16.7607421875
1795.15015865414	6.138671875
1799.07657979127	11.62109375
1803.00104166721	-16.173828125
1806.923545648	-1.21875
1810.84409309841	5.6904296875
1814.76268538195	-1.095703125
1818.67932386087	10.1875
1822.59400989615	-16.7958984375
1826.50674484752	11.673828125
1830.41753007345	7.3486328125
1834.32636693114	-17.1279296875
1838.23325677653	-10.134765625
1842.13820096433	15.4892578125
1846.04120084797	4.853515625
1849.94225777965	5.4033203125
1853.84137311029	-6.6640625
1857.7385481896	-9.1142578125
1861.63378436601	2.330078125
1865.52708298671	2.4638671875
1869.41844539766	9.326171875
1873.30787294356	3.91796875
1877.19536696788	-26.2021484375
1881.08092881284	27.244140625
1884.96455981942	-6.8720703125
1888.84626132737	-15.6474609375
1892.7260346752	-1.10546875
1896.6038812002	6.1162109375
1900.47980223839	9.984375
1904.35379912459	-1.9169921875
1908.22587319237	8.41796875
1912.0960257741	-17.2138671875
1915.96425820088	9.69140625
1919.83057180263	-9.89453125
1923.694967908	6.7470703125
1927.55744784445	1.0029296875
1931.4180129382	-13.0244140625
1935.27666451426	14.2373046875
1939.13340389641	4.4609375
1942.98823240721	-13.634765625
1946.84115136803	7.0419921875
1950.692162099	-1.0322265625
1954.54126591903	-2.1201171875
1958.38846414584	-8.4462890625
1962.23375809594	8.57421875
1966.0771490846	-1.4921875
1969.91863842591	13.619140625
1973.75822743275	-13.1533203125
1977.59591741678	15.2138671875
1981.43170968848	-16.287109375
1985.26560555709	13.6162109375
1989.09760633069	-15.48828125
1992.92771331615	7.521484375
1996.75592781911	-0.7431640625
2000.58225114405	2.2666015625
2004.40668459424	-5.291015625
2008.22922947176	7.431640625
2012.04988707749	-0.1162109375
2015.86865871112	-19.794921875
2019.68554567116	25.962890625
2023.50054925491	-32.2822265625
2027.31367075851	30.58203125
2031.1249114769	-11.888671875
2034.93427270382	-3.1650390625
2038.74175573186	1.19140625
2042.54736185239	4.4697265625
2046.35109235564	-0.5263671875
2050.15294853063	-3.037109375
2053.95293166521	16.3623046875
2057.75104304606	-5.9189453125
2061.54728395867	-13.3564453125
2065.34165568738	12.33984375
2069.13415951534	-4.205078125
2072.92479672452	7.259765625
2076.71356859575	-18.4912109375
2080.50047640866	9.2216796875
2084.28552144174	-17.0859375
2088.06870497229	21.8212890625
2091.85002827646	1.5908203125
2095.62949262923	-12.583984375
2099.40709930443	7.2041015625
2103.18284957471	-20.388671875
2106.95674471158	29.8544921875
2110.72878598537	-0.162109375
2114.49897466528	-8.314453125
2118.26731201934	-10.4697265625
2122.03379931443	20.2412109375
2125.79843781626	1.197265625
2129.56122878942	-28.06640625
2133.32217349733	15.5615234375
2137.08127320226	-17.484375
2140.83852916534	21.05078125
2144.59394264655	-7.150390625
2148.34751490473	-3.6103515625
2152.09924719757	17.7294921875
2155.84914078163	-9.60546875
2159.5971969123	-0.001953125
2163.34341684387	-9.5341796875
2167.08780182947	11.4609375
2170.83035312109	2.556640625
2174.57107196959	-2.8427734375
2178.30995962469	3.8798828125
2182.04701733499	-13.8876953125
2185.78224634795	-0.9228515625
2189.5156479099	21.7724609375
2193.24722326604	-8.6572265625
2196.97697366044	-4.673828125
2200.70490033604	-2.671875
2204.43100453467	-10.3466796875
2208.15528749703	15.5390625
2211.87775046268	-10.4208984375
2215.59839467008	6.9365234375
2219.31722135656	3.6611328125
2223.03423175833	11.3603515625
2226.74942711049	-8.8544921875
2230.46280864701	1.6982421875
2234.17437760077	-12.23046875
2237.8841352035	2.5478515625
2241.59208268584	-10.02734375
2245.29822127732	15.99609375
2249.00255220635	-8.9765625
2252.70507670024	14.849609375
2256.40579598519	-30.2861328125
2260.10471128628	32.1455078125
2263.80182382751	-5.5244140625
2267.49713483175	-1.3017578125
2271.19064552079	-3.837890625
2274.8823571153	4.1162109375
2278.57227083486	-15.2568359375
2282.26038789795	4.3369140625
2285.94670952195	7.076171875
2289.63123692314	-10.5859375
2293.31397131672	14.5615234375
2296.99491391679	2.939453125
2300.67406593633	-5.603515625
2304.35142858727	-3.421875
2308.02700308043	-13.037109375
2311.70079062553	13.3935546875
2315.37279243123	-5.6298828125
2319.04300970507	12.90625
2322.71144365353	6.92578125
2326.378095482	-25.1826171875
2330.04296639478	21.4990234375
2333.7060575951	-4.98046875
2337.3673702851	-4.8671875
2341.02690566583	-2.02734375
2344.68466493729	-5.390625
2348.34064929839	15.4521484375
2351.99485994695	-5.3681640625
2355.64729807974	-1.99609375
2359.29796489244	4.7060546875
2362.94686157966	-0.4755859375
2366.59398933494	-15.9619140625
2370.23934935076	0.9091796875
2373.88294281852	7.9287109375
2377.52477092855	3.666015625
2381.16483487014	4.1220703125
2384.80313583148	-1.98046875
2388.4396749997	-5.013671875
2392.07445356091	-8.4365234375
2395.70747270011	0.7109375
2399.33873360126	19.15625
2402.96823744726	-6.2177734375
2406.59598541994	5.83984375
2410.22197870011	-5.2333984375
2413.84621846749	-14.6025390625
2417.46870590075	11.5
2421.08944217751	-8.341796875
2424.70842847435	8.7919921875
2428.32566596678	10.515625
2431.94115582928	-23.083984375
2435.55489923527	18.1572265625
2439.16689735713	-11.22265625
2442.77715136619	19.607421875
2446.38566243272	-14.9580078125
2449.99243172597	-5.396484375
2453.59746041414	7.7021484375
2457.20074966439	-1.5087890625
2460.80230064283	-10.373046875
2464.40211451455	-1.072265625
2468.00019244358	2.8876953125
2471.59653559293	16.662109375
2475.19114512457	-8.4921875
2478.78402219943	-8.236328125
2482.37516797741	6.361328125
2485.96458361738	4.9765625
2489.55227027719	-9.3291015625
2493.13822911363	19.3046875
2496.7224612825	-19.52734375
2500.30496793853	-5.876953125
2503.88575023547	16.0400390625
2507.464809326	-1.2822265625
2511.04214636182	-2.8681640625
2514.61776249357	-8.84375
2518.19165887088	10.6982421875
2521.76383664237	-0.1904296875
2525.33429695564	0.0380859375
2528.90304095725	-0.1015625
2532.47006979276	-1.2509765625
2536.03538460672	0.3232421875
2539.59898654265	1.408203125
2543.16087674307	-7.3212890625
2546.72105634947	3.2626953125
2550.27952650235	0.03515625
2553.83628834118	8.53515625
2557.39134300444	-6.1865234375
2560.94469162957	-20.5576171875
2564.49633535304	27.5791015625
2568.0462753103	-17.9736328125
2571.59451263579	13.392578125
2575.14104846294	9.7763671875
2578.6858839242	-24.044921875
2582.229020151	21.4931640625
2585.77045827378	-20.33203125
2589.31019942197	10.62109375
2592.84824472401	-7.75390625
2596.38459530734	10.8046875
2599.91925229841	2.7431640625
2603.45221682266	-7.990234375
2606.98349000456	-6.5478515625
2610.51307296756	10.4033203125
2614.04096683414	5.7158203125
2617.56717272579	-15.9443359375
2621.09169176298	2.63671875
2624.61452506523	9.7060546875
2628.13567375106	-8.095703125
2631.655138938	2.1171875
2635.17292174258	-4.072265625
2638.68902328039	7.2734375
2642.20344466598	-8.75390625
2645.71618701297	2.0830078125
2649.22725143397	4.1640625
2652.73663904062	7.41015625
2656.24435094357	-30.330078125
2659.75038825251	34.9228515625
2663.25475207615	7.2861328125
2666.75744352221	-39.029296875
2670.25846369744	39.0517578125
2673.75781370765	-29.3251953125
2677.25549465763	7.5400390625
2680.75150765123	6.9951171875
2684.24585379131	8.6005859375
2687.73853417978	-22.607421875
2691.22954991757	9.3359375
2694.71890210465	7.8046875
2698.20659184002	-11.388671875
2701.69262022172	9.6806640625
2705.17698834682	-9.603515625
2708.65969731143	6.173828125
2712.14074821071	-8.609375
2715.62014213884	-2.0185546875
2719.09788018905	-0.3173828125
2722.57396345361	19.40625
2726.04839302385	13.158203125
2729.52116999012	-37.4462890625
2732.99229544182	27.4072265625
2736.4617704674	-23.337890625
2739.92959615437	9.28125
2743.39577358925	0.7041015625
2746.86030385767	0.8115234375
2750.32318804424	3.5322265625
2753.78442723268	-11.6787109375
2757.24402250572	13.0078125
2760.70197494518	-4.1904296875
2764.1582856319	-7.169921875
2767.6129556458	15.912109375
2771.06598606584	-17.365234375
2774.51737797005	8.5
2777.96713243552	-9.4375
2781.41525053838	12.5390625
2784.86173335384	-7.0751953125
2788.30658195617	1.45703125
2791.74979741869	-2.26605224609375
2795.1913808138	4.135986328125
2798.63133321295	-5.39508056640625
2802.06965568666	14.4505004882813
2805.50634930452	-10.7039184570313
2808.94141513519	22.1416625976563
2812.37485424639	-13.0127563476563
2815.80666770493	-2.056884765625
2819.23685657665	-5.01788330078125
2822.6654219265	-0.9788818359375
2826.0923648185	-1.93988037109375
2829.51768631572	24.09912109375
2832.94138748033	19.1381225585938
2836.36346937355	0.1771240234375
2839.7839330557	-6.78387451171875
2843.20277958617	-9.744873046875
2846.62001002343	28.2941284179688
2850.03562542502	3.3375244140625
2853.44962684758	5.43292236328125
2856.86201534681	23.5282592773438
2860.27279197751	7.6236572265625
2863.68195779356	30.7190551757813
2867.08951384791	23.8143920898438
2870.49546119262	21.9097900390625
2873.89980087883	42.005126953125
2877.30253395675	34.1005249023438
2880.70366147569	52.1959228515625
2884.10318448406	47.291259765625
2887.50110402936	51.3866577148438
2890.89742115815	53.4820556640625
2894.29213691614	52.577392578125
2897.68525234807	46.6727905273438
2901.07676849782	76.7681884765625
2904.46668640835	29.863525390625
2907.85500712172	52.9589233398438
2911.24173167908	51.0542602539063
2914.62686112069	39.149658203125
2918.0103964859	53.2449951171875
2921.39233881316	44.34033203125
2924.77268914004	39.4356689453125
2928.1514485032	31.5310668945313
2931.52861793838	49.6264038085938
2934.90419848047	39.7217407226563
2938.27819116343	45.8170776367188
2941.65059702035	34.9124755859375
2945.0214170834	28.0078125
2948.39065238389	46.1031494140625
2951.75830395222	27.1985473632813
2955.1243728179	33.2938842773438
2958.48886000957	25.3892211914063
2961.85176655495	29.4845581054688
2965.21309348089	46.5799560546875
2968.57284181338	32.67529296875
2971.93101257748	23.7706298828125
2975.28760679739	30.865966796875
2978.64262549643	23.9613647460938
2981.99606969702	55.0331420898438
2985.34794042073	18.084228515625
2988.69823868822	24.1353759765625
2992.04696551928	37.1865234375
2995.39412193282	13.2376098632813
2998.73970894689	21.2887573242188
3002.08372757864	14.33984375
3005.42617884436	2.3909912109375
3008.76706375945	29.442138671875
3012.10638333846	7.49322509765625
3015.44413859504	19.5443725585938
3018.780330542	9.59552001953125
3022.11496019125	-4.3533935546875
3025.44802855385	-9.30224609375
3028.77953663997	12.7489013671875
3032.10948545894	18.7999877929688
3035.4378760192	-13.1488647460938
3038.76470932834	18.9022827148438
3042.08998639308	18.8515014648438
3045.41370821926	-5.2078857421875
3048.73587581189	6.73272705078125
3052.05649017508	11.67333984375
3055.37555231211	-7.38604736328125
3058.69306322538	21.5546264648438
3062.00902391644	22.4952392578125
3065.32343538598	6.43585205078125
3068.63629863383	13.37646484375
3071.94761465896	-1.68292236328125
3075.25738445949	39.1712646484375
3078.5656090327	7.91082763671875
3081.87228937498	6.650390625
3085.1774264819	-13.6100463867188
3088.48102134815	-2.8704833984375
3091.7830749676	11.7422485351563
3095.08358833324	-7.66461181640625
3098.38256243724	2.9208984375
3101.67999827088	-2.2060546875
3104.97589682465	-9.3369140625
3108.27025908814	14.4580078125
3111.56308605013	-3.5166015625
3114.85437869852	4.1767578125
3118.14413802041	-2.0595703125
3121.43236500202	0.75
3124.71906062875	-2.4326171875
3128.00422588514	-7.1376953125
3131.28786175491	1.322265625
3134.56996922093	14.4033203125
3137.85054926523	-10.2138671875
3141.12960286901	0.84765625
3144.40713101263	3.3232421875
3147.68313467559	-3.2392578125
3150.95761483661	-26.49609375
3154.23057247352	30.181640625
3157.50200856335	-1.294921875
3160.77192408229	1.1533203125
3164.04032000569	-2.8115234375
3167.30719730808	-3.603515625
3170.57255696316	13.25390625
3173.8363999438	-15.896484375
3177.09872722202	-5.5234375
3180.35953976906	12.4619140625
3183.61883855529	7.6552734375
3186.87662455028	-9.048828125
3190.13289872276	-13.669921875
3193.38766204066	30.8193359375
3196.64091547106	-15.474609375
3199.89265998022	-14.7001953125
3203.14289653362	0
3206.39162609586	0
3209.63884963076	0
3212.88456810132	0
3216.1287824697	0
3219.37149369728	0
3222.61270274458	0
3225.85241057134	0
3229.09061813648	0
3232.32732639809	0
3235.56253631347	0
3238.79624883909	0
3242.02846493062	0
3245.25918554292	0
3248.48841163005	0
3251.71614414523	0
3254.94238404091	0
3258.16713226871	0
3261.39038977947	0
3264.61215752319	0
3267.8324364491	0
3271.05122750561	0
3274.26853164032	0
3277.48434980006	0
3280.69868293083	0
3283.91153197784	0
3287.12289788551	0
3290.33278159744	0
3293.54118405647	0
3296.7481062046	0
3299.95354898308	0
3303.15751333233	0
3306.36000019198	0
3309.5610105009	0
3312.76054519714	0
3315.95860521796	0
3319.15519149983	0
3322.35030497844	0
3325.5439465887	0
3328.73611726471	0
3331.92681793978	0
3335.11604954647	0
3338.30381301652	0
3341.49010928091	0
3344.67493926981	0
3347.85830391262	0
3351.04020413798	0
3354.22064087372	0
3357.3996150469	0
3360.5771275838	0
3363.75317940992	0
3366.92777144999	0
3370.10090462795	0
3373.27257986699	0
3376.44279808948	0
3379.61156021707	0
3382.77886717058	0
3385.94471987011	0
3389.10911923496	0
3392.27206618366	0
3395.43356163397	0
3398.59360650288	0
3401.75220170663	0
3404.90934816067	0
3408.06504677969	0
3411.21929847761	0
3414.37210416759	0
3417.52346476203	0
3420.67338117256	0
3423.82185431003	0
3426.96888508457	0
3430.11447440551	0
3433.25862318143	0
3436.40133232017	0
3439.54260272877	0
3442.68243531356	0
3445.82083098007	0
3448.95779063311	0
3452.0933151767	0
3455.22740551412	0
3458.36006254791	0
3461.49128717984	0
3464.62108031093	0
3467.74944284144	0
3470.8763756709	0
3474.00187969807	0
3477.12595582097	0
3480.24860493687	0
3483.3698279423	0
3486.48962573301	0
3489.60799920405	0
3492.7249492497	0
3495.84047676349	0
3498.95458263822	0
3502.06726776593	0
3505.17853303794	0
3508.28837934481	0
3511.39680757636	0
3514.50381862168	0
3517.60941336912	0
3520.71359270627	0
3523.81635752002	0
3526.91770869649	0
3530.01764712108	0
3533.11617367844	0
3536.21328925251	0
3539.30899472646	0
3542.40329098277	0
3545.49617890316	0
3548.58765936862	0
3551.6777332594	0
3554.76640145506	0
3557.85366483438	0
3560.93952427544	0
3564.02398065559	0
3567.10703485145	0
3570.18868773891	0
3573.26894019313	0
3576.34779308856	0
3579.42524729892	0
3582.5013036972	0
3585.57596315568	0
3588.6492265459	0
3591.72109473869	0
3594.79156860416	0
3597.8606490117	0
3600.92833682998	0
3603.99463292695	0
3607.05953816984	0
3610.12305342518	0
3613.18517955876	0
3616.24591743568	0
3619.30526792029	0
3622.36323187627	0
3625.41981016655	0
3628.47500365337	0
3631.52881319825	0
3634.58123966201	0
3637.63228390473	0
3640.68194678582	0
3643.73022916395	0
3646.77713189711	0
3649.82265584256	0
3652.86680185686	0
3655.90957079587	0
3658.95096351473	0
3661.9909808679	0
3665.02962370912	0
3668.06689289143	0
3671.10278926717	0
3674.13731368797	0
3677.17046700477	0
3680.20225006781	0
3683.23266372664	0
3686.26170883008	0
3689.28938622628	0
3692.31569676268	0
3695.34064128604	0
3698.3642206424	0
3701.38643567713	0
3704.40728723488	0
3707.42677615964	0
3710.44490329468	0
3713.46166948258	0
3716.47707556524	0
3719.49112238387	0
3722.50381077897	0
3725.51514159038	0
3728.52511565724	0
3731.53373381799	0
3734.54099691039	0
3737.54690577153	0
3740.55146123779	0
3743.55466414488	0
3746.55651532782	0
3749.55701562096	0
3752.55616585793	0
3755.55396687173	0
3758.55041949465	0
3761.54552455828	0
3764.53928289357	0
3767.53169533077	0
3770.52276269945	0
