# Supplementary material for: ATP-Mediated Compositional Change in Peripheral Myelin Membranes: A Comparative Raman Spectroscopy and Time-Of-Flight Secondary Ion Mass Spectrometry Study
Source: PLoS One. 2015 Nov 6;10(11):e0142084. doi: 10.1371/journal.pone.0142084 (PMC4636249; doi:10.1371/journal.pone.0142084)
Supplement: S1 Dataset — (ZIP) [file pone.0142084.s001.zip › S1_dataset/Raman_spectra/16_0_0.txt]

-178.994036100499	0
-174.033225536557	0
-169.0751377995	0
-164.119770772188	0
-159.167122339648	0
-154.217190389139	0
-149.269972810082	0
-144.325467494084	0
-139.383672334927	0
-134.444585228594	0
-129.508204073223	0
-124.574526769135	0
-119.643551218822	0
-114.715275326933	0
-109.789697000295	0
-104.866814147885	0
-99.9466246808552	0
-95.0291265124906	0
-90.1143175582511	0
-85.2021957357429	0
-80.2927589647043	0
-75.3860051670417	0
-70.481932266779	0
-65.5805381901118	0
-60.6818208653458	0
-55.7857782229294	0
-50.8924081954356	0
-46.0017087175875	0
-41.1136777262036	0
-36.2283131602562	0
-31.3456129608094	0
-26.4655750710663	0
-21.5881974363401	0
-16.7134780040433	0
-11.8414147237163	0
-6.97200554699157	0
-2.10524842762243	0
2.7588586785605	0
7.62031781361293	0
12.4791310174805	0
17.3353003280426	0
22.1888277810758	0
27.039715410272	0
31.8879652472351	0
36.7335793214806	0
41.5765596604579	0
46.4169082895241	0
51.2546272319742	0
56.0897185090253	0
60.9221841398248	0
65.7520261414575	0
70.5792465289414	0
75.4038473152359	0
80.2258305112373	0
85.0451981257829	0
89.8619521656728	0
94.6760946356408	0
99.4876275383722	0
104.296552874519	0
109.102872642681	0
113.906588839414	0
118.707703459255	0
123.50621849468	0
128.302135936152	0
133.095457772095	0
137.886185988911	0
142.67432257098	0
147.459869500643	0
152.242828758237	0
157.023202322085	0
161.800992168482	0
166.57620027172	0
171.348828604074	0
176.118879135829	0
180.886353835249	0
185.651254668599	0
190.413583600155	0
195.173342592185	0
199.930533604973	0
204.685158596796	0
209.437219523967	0
214.186718340789	0
218.933656999594	0
223.678037450722	0
228.419861642549	0
233.159131521472	0
237.895849031895	0
242.630016116276	0
247.361634715089	0
252.090706766845	0
256.817234208094	0
261.541218973423	0
266.262662995465	0
270.981568204883	0
275.6979365304	0
280.411769898787	0
285.123070234848	0
289.831839461473	0
294.538079499573	0
299.241792268145	0
303.942979684238	0
308.641643662944	0
313.337786117456	0
318.031408959021	0
322.722514096949	0
327.411103438619	0
332.097178889511	0
336.780742353159	0
341.461795731189	0
346.140340923303	0
350.816379827291	0
355.489914339047	0
360.160946352513	0
364.829477759773	0
369.495510450979	0
374.159046314377	0
378.82008723633	0
383.478635101284	0
388.134691791813	0
392.788259188568	0
397.439339170342	0
402.087933614013	0
406.734044394583	0
411.377673385177	0
416.018822457034	0
420.657493479503	0
425.293688320078	0
429.927408844356	0
434.558656916088	0
439.187434397129	0
443.813743147486	0
448.437585025291	0
453.058961886814	0
457.67787558648	0
462.29432797683	0
466.908320908577	0
471.519856230563	0
476.128935789788	0
480.735561431389	0
485.339734998681	0
489.941458333116	0
494.540733274316	0
499.137561660049	0
503.731945326264	0
508.323886107064	0
512.913385834734	0
517.500446339694	0
522.085069450583	0
526.667256994191	0
531.247010795469	0
535.824332677577	0
540.399224461846	0
544.97168796778	0
549.541725013081	0
554.109337413644	0
558.67452698353	0
563.237295535018	0
567.797644878581	0
572.355576822862	0
576.911093174738	0
581.464195739274	0
586.014886319725	0
590.563166717577	0
595.109038732502	0
599.652504162404	0
604.193564803387	0
608.732222449762	0
613.268478894079	0
617.802335927085	0
622.333795337774	0
626.86285891334	0
631.38952843922	0
635.913805699067	0
640.435692474774	0
644.955190546461	0
649.472301692484	0
653.987027689447	0
658.499370312169	0
663.009331333738	0
667.516912525469	0
672.022115656928	0
676.524942495926	0
681.02539480853	0
685.523474359055	0
690.01918291007	0
694.512522222405	0
699.003494055145	0
703.492100165644	0
707.9783423095	0
712.462222240603	0
716.943741711089	0
721.422902471375	0
725.899706270146	0
730.374154854366	0
734.846249969258	0
739.315993358352	0
743.783386763425	0
748.24843192457	0
752.711130580137	0
757.171484466788	0
761.629495319437	0
766.085164871336	0
770.538494853994	0
774.989486997223	0
779.43814302915	0
783.884464676175	0
788.32845366302	-6.7646484375
792.770111712696	-9.619140625
797.209440546543	35.9326171875
801.646441884168	-31.068359375
806.081117443533	15.3720703125
810.513468940881	-9.48828125
814.943498090775	-1.783203125
819.371206606105	-9.8095703125
823.796596198077	9.2529296875
828.219668576199	-11.787109375
832.640425448324	30.46875
837.058868520624	-32.0029296875
841.474999497579	16.232421875
845.888820082022	7.833984375
850.300331975104	-14.095703125
854.709536876311	-8.6767578125
859.116436483469	9.630859375
863.521032492725	12.3818359375
867.923326598575	-14.5498046875
872.323320493862	-12.2705078125
876.72101586976	21.4384765625
881.116414415799	9.6591796875
885.509517819843	0.1865234375
889.900327768119	-5.744140625
894.288845945186	-11.9541015625
898.675074033981	9.703125
903.059013715767	15.09765625
907.440666670198	-22.857421875
911.820034575245	17.19775390625
916.197119107281	4.296630859375
920.571921941017	-34.16796875
924.944444749533	14.7064208984375
929.314689204286	10.132568359375
933.682656975085	6.0509033203125
938.048349730125	9.96923828125
942.411769135975	27.8876953125
946.772916857561	-19.19189453125
951.131794558201	27.7376708984375
955.488403899588	36.6673583984375
959.842746541792	61.596923828125
964.19482414328	31.5264892578125
968.544638360883	97.4561767578125
972.892190849834	27.3857421875
977.237483263751	50.4521484375
981.580517254632	10.6888427734375
985.92129447289	-16.0743408203125
990.259816567315	34.162353515625
994.596085185094	18.399169921875
998.930101971822	61.6358642578125
1003.2618685715	159.872680664062
1007.59138662649	201.109375
1011.91865777761	312.545166015625
1016.24368366407	287.140869140625
1020.56646592346	205.736450195313
1024.88700619182	164.33203125
1029.20530610358	55.9276123046875
1033.52136729159	71.523193359375
1037.8351913871	40.1187744140625
1042.14678001981	-1.0889892578125
1046.45613481781	1.7486572265625
1050.76325740763	10.586181640625
1055.06814941421	4.423828125
1059.37081246092	14.0804443359375
1063.67124816958	-18.422607421875
1067.96945816039	4.9283447265625
1072.26544405203	-13.12060546875
1076.55920746159	31.7479248046875
1080.8507500046	-10.8443603515625
1085.14007329502	-0.436767578125
1089.42717894527	-35.2452392578125
1093.71206856617	42.1595458984375
1097.99474376703	13.564208984375
1102.27520615557	29.968994140625
1106.55345733798	32.373779296875
1110.82949891888	25.778564453125
1115.10333250134	42.279052734375
1119.37495968691	27.9559326171875
1123.64438207556	53.6328125
1127.91160126572	43.309814453125
1132.17661885431	108.986694335938
1136.43943643667	118.66357421875
1140.70005560662	150.340576171875
1144.95847795644	196.017456054687
1149.21470507689	292.6943359375
1153.46873855716	432.371337890625
1157.72057998495	696.048217773437
1161.97023094641	896.72509765625
1166.21769302616	909.43896484375
1170.4629678073	824.188110351562
1174.70605687141	493.937255859375
1178.94696179854	288.686401367188
1183.18568416722	159.435546875
1187.42222555447	175.1845703125
1191.65658753578	123.933715820312
1195.88877168516	145.682861328125
1200.11877957504	169.432006835938
1204.34661277642	119.18115234375
1208.57227285873	128.93017578125
1212.79576138991	107.679321289062
1217.01707993641	81.428466796875
1221.23623006316	82.1776123046875
1225.45321333358	20.9267578125
1229.66803130962	91.67578125
1233.88068555171	16.4327392578125
1238.09117761878	-1.797607421875
1242.29950906828	9.9720458984375
1246.50568145615	22.74169921875
1250.70969633685	4.5113525390625
1254.91155526336	52.281005859375
1259.11125978715	4.0506591796875
1263.30881145822	39.8203125
1267.50421182508	67.5899658203125
1271.69746243476	78.359619140625
1275.88856483281	92.1292724609375
1280.07752056329	83.89892578125
1284.26433116882	56.6685791015625
1288.44899819048	68.438232421875
1292.63152316794	81.2078857421875
1296.81190763937	114.977661132813
1300.99015314147	85.730224609375
1305.16626120947	59.4395751953125
1309.34023337715	93.1490478515625
1313.51207117681	92.8583984375
1317.68177613928	56.56787109375
1321.84934979396	28.2772216796875
1326.01479366875	43.9866943359375
1330.17810929013	6.696044921875
1334.3392981831	47.4053955078125
1338.49836187121	24.1148681640625
1342.65530187658	66.82421875
1346.81011971983	52.53369140625
1350.96281692018	40.0906982421875
1355.11339499538	42.51318359375
1359.26185546175	22.935546875
1363.40819983413	29.3580322265625
1367.55242962597	56.780517578125
1371.69454634923	23.2030029296875
1375.83455151447	-9.496337890625
1379.97244663079	-15.791259765625
1384.10823320586	9.9139404296875
1388.24191274593	-18.6827392578125
1392.3734867558	30.2283935546875
1396.50295673884	-21.322265625
1400.63032419701	-9.8896484375
1404.75559063083	15.960205078125
1408.87875753938	16.8631591796875
1412.99982642036	-5.3575439453125
1417.11879877001	-24.805419921875
1421.23567608316	4.7467041015625
1425.35045985322	2.1976318359375
1429.4631515722	-8.52001953125
1433.57375273068	40.76220703125
1437.68226481782	36.0445556640625
1441.78868932139	106.326782226562
1445.89302772774	102.609008789062
1449.99528152179	71.891357421875
1454.09545218711	173.990356445313
1458.1935412058	123.0283203125
1462.28955005859	149.066284179687
1466.38348022481	107.104125976562
1470.47533318239	119.14208984375
1474.56511040785	108.180053710938
1478.65281337632	99.218017578125
1482.73844356155	96.255859375
1486.82200243586	113.293823242187
1490.90349147022	93.331787109375
1494.98291213418	67.3697509765625
1499.06026589591	160.4287109375
1503.13555422222	243.490356445313
1507.20877857848	325.552001953125
1511.27994042873	458.613647460937
1515.3490412356	620.675170898438
1519.41608246035	775.73681640625
1523.48106556286	841.798461914062
1527.54399200163	843.860107421875
1531.60486323377	749.921752929688
1535.66368071505	529.9833984375
1539.72044589986	412.045043945313
1543.7751602412	286.106689453125
1547.82782519071	175.168334960938
1551.87844219866	114.467651367187
1555.92701271397	74.7996826171875
1559.97353818419	62.1317138671875
1564.0180200555	45.4637451171875
1568.06045977271	64.7958984375
1572.1008587793	106.1279296875
1576.13921851737	73.4599609375
1580.17554042768	30.7919921875
1584.20982594961	19.1240234375
1588.24207652123	82.4561767578125
1592.27229357921	41.7882080078125
1596.3004785589	69.2164306640625
1600.3266328943	86.1639404296875
1604.35075801806	27.1114501953125
1608.37285536149	37.0589599609375
1612.39292635454	17.0064697265625
1616.41097242584	50.9539794921875
1620.42699500266	28.9014892578125
1624.44099551096	0.8489990234375
1628.45297537533	-9.2034912109375
1632.46293601906	39.9031982421875
1636.47087886406	9.69921875
1640.47680533095	12.4952392578125
1644.48071683901	48.291259765625
1648.48261480617	51.08740234375
1652.48250064906	49.8834228515625
1656.48037578297	76.679443359375
1660.47624162187	105.475463867187
1664.47009957839	105.716796875
1668.46195106388	114.96875
1672.45179748832	100.220703125
1676.43964026041	92.4727783203125
1680.42548078752	81.7247314453125
1684.4093204757	57.9766845703125
1688.39116072969	54.2117919921875
1692.37100295292	7.434814453125
1696.34884854752	44.6578369140625
1700.32469891429	-22.1190185546875
1704.29855545273	42.10400390625
1708.27041956104	10.38232421875
1712.24029263612	5.7315673828125
1716.20817607355	-26.9190673828125
1720.17407126762	-7.3853759765625
1724.13797961133	21.9317626953125
1728.09990249636	9.209716796875
1732.05984131312	10.0086669921875
1736.01779745068	-19.748046875
1739.97377229687	-36.98828125
1743.9277672382	36.03515625
1747.87978365989	-53.703125
1751.82982294586	-7.65625
1755.77788647879	107.123046875
1759.72397564	-19.8330078125
1763.6680918096	-14.24609375
1767.61023636636	-5.12890625
1771.5504106878	-4.0810546875
1775.48861615014	-4.2353515625
1779.42485412834	-9.181640625
1783.35912599608	3.4599609375
1787.29143312576	4.9873046875
1791.2217768885	-9.8759765625
1795.15015865414	4.0654296875
1799.07657979128	4.9384765625
1803.00104166722	-6.1669921875
1806.923545648	-3.802734375
1810.84409309841	20.484375
1814.76268538195	-8.7314453125
1818.67932386087	22.359375
1822.59400989615	-28.2919921875
1826.50674484753	13.1513671875
1830.41753007345	-0.9248046875
1834.32636693114	-20.0234375
1838.23325677653	-10.1552734375
1842.13820096433	23.88671875
1846.04120084797	9.21484375
1849.94225777965	-5.380859375
1853.84137311029	-5.7080078125
1857.7385481896	4.1025390625
1861.63378436601	-19.87890625
1865.52708298671	16.09375
1869.41844539766	0.87890625
1873.30787294356	24.376953125
1877.19536696788	-46.4228515625
1881.08092881284	27.296875
1884.96455981942	0.0869140625
1888.84626132737	-24.9228515625
1892.72603467521	15.326171875
1896.6038812002	-1.4296875
1900.47980223839	-2.884765625
1904.35379912459	0.28125
1908.22587319237	24.02734375
1912.0960257741	-22.0078125
1915.96425820089	13.2734375
1919.83057180263	-16.7958984375
1923.694967908	4.9013671875
1927.55744784445	14.4267578125
1931.4180129382	-20.8310546875
1935.27666451425	8.8564453125
1939.13340389641	9.369140625
1942.98823240721	-21.3369140625
1946.84115136803	19.5322265625
1950.692162099	-15.1240234375
1954.54126591903	9.7275390625
1958.38846414585	-9.806640625
1962.23375809594	8.8564453125
1966.0771490846	-3.0791015625
1969.91863842592	15.296875
1973.75822743275	-10.724609375
1977.59591741678	4.578125
1981.43170968848	-24.427734375
1985.2656055571	22.310546875
1989.0976063307	2.2392578125
1992.92771331615	-0.14453125
1996.75592781911	-11.0009765625
2000.58225114405	-4.2900390625
2004.40668459424	4.494140625
2008.22922947176	2.1767578125
2012.04988707749	6.349609375
2015.86865871112	-22.2880859375
2019.68554567116	19.7958984375
2023.50054925491	-31.9453125
2027.31367075851	36.078125
2031.12491147689	-2.669921875
2034.93427270382	-1.0439453125
2038.74175573186	-5.375
2042.54736185239	15.5517578125
2046.35109235564	-2.6357421875
2050.15294853063	-17.640625
2053.95293166521	20.068359375
2057.75104304606	-1.8740234375
2061.54728395867	-24.44140625
2065.34165568739	15.1103515625
2069.13415951534	-3.4482421875
2072.92479672452	19.484375
2076.71356859575	-24.4970703125
2080.50047640867	1.5185546875
2084.28552144174	-18.18603515625
2088.06870497229	27.6551513671875
2091.85002827646	0.233642578125
2095.62949262924	-11.647216796875
2099.40709930443	20.49853515625
2103.18284957471	-28.093994140625
2106.95674471157	32.3134765625
2110.72878598537	21.7977294921875
2114.49897466528	-6.4439697265625
2118.26731201934	2.3143310546875
2122.03379931443	31.07275390625
2125.79843781626	11.8310546875
2129.56122878942	-19.41064453125
2133.32217349733	33.525390625
2137.08127320226	-11.465087890625
2140.83852916534	31.5445556640625
2144.59394264655	21.5540771484375
2148.34751490473	43.563720703125
2152.09924719757	44.5732421875
2155.84914078163	21.7313232421875
2159.59719691231	57.2474365234375
2163.34341684388	42.7635498046875
2167.08780182947	70.2796630859375
2170.83035312109	52.7957763671875
2174.57107196959	24.3118896484375
2178.30995962469	15.5499267578125
2182.04701733499	-15.009765625
2185.78224634796	-6.569580078125
2189.5156479099	31.0450439453125
2193.24722326604	-3.656005859375
2196.97697366044	-13.6531982421875
2200.70490033604	-5.6673583984375
2204.43100453467	2.5859375
2208.15528749703	9.583984375
2211.87775046268	-16.5625
2215.59839467008	9.615234375
2219.31722135656	5.32421875
2223.03423175833	4.943359375
2226.74942711049	2.419921875
2230.46280864702	-1.9384765625
2234.17437760077	-8.421875
2237.8841352035	3.9599609375
2241.59208268584	-22.7607421875
2245.29822127732	11.5654296875
2249.00255220636	-2.867919921875
2252.70507670024	32.6552734375
2256.40579598519	-41.9049072265625
2260.10471128628	34.0120849609375
2263.80182382751	-13.5933837890625
2267.49713483175	-12.1793212890625
2271.19064552079	-13.7652587890625
2274.8823571153	13.621337890625
2278.57227083485	-0.0018310546875
2282.26038789795	40.3748779296875
2285.94670952195	30.7515869140625
2289.63123692315	7.12841796875
2293.31397131673	29.3780517578125
2296.99491391679	28.60302734375
2300.67406593634	42.828125
2304.35142858727	60.05322265625
2308.02700308043	60.2781982421875
2311.70079062553	65.45068359375
2315.37279243123	51.351318359375
2319.04300970507	63.2520751953125
2322.71144365353	51.1527099609375
2326.378095482	-20.946533203125
2330.04296639479	34.7864990234375
2333.7060575951	-4.94384765625
2337.3673702851	-11.6741943359375
2341.02690566583	1.5634765625
2344.6846649373	-6.9852294921875
2348.3406492984	0.52685546875
2351.99485994696	11.3138427734375
2355.64729807974	-1.8759765625
2359.29796489244	2.5478515625
2362.94686157966	-4.4609375
2366.59398933494	-8.76171875
2370.23934935076	-3.2275390625
2373.88294281852	12.5947265625
2377.52477092856	8.2685546875
2381.16483487014	-2.2939453125
2384.80313583148	-6.8818359375
2388.4396749997	-9.287109375
2392.07445356091	1.0615234375
2395.70747270011	0.0810546875
2399.33873360126	9.4248046875
2402.96823744725	0.974609375
2406.59598541995	8.9365234375
2410.22197870012	0.486328125
2413.84621846749	-20.2177734375
2417.46870590075	6.2958984375
2421.08944217751	-1.2060546875
2424.70842847435	5.50390625
2428.32566596678	-9.52734375
2431.94115582928	-9.3564453125
2435.55489923528	31.234375
2439.16689735713	-27.0986328125
2442.77715136618	26.1346435546875
2446.38566243272	-5.7410888671875
2449.99243172597	-17.7164306640625
2453.59746041414	4.9617919921875
2457.20074966439	-5.3912353515625
2460.80230064284	-7.0072021484375
2464.40211451455	6.376708984375
2468.00019244359	15.6754150390625
2471.59653559293	51.66943359375
2475.19114512457	2.6634521484375
2478.78402219943	7.6573486328125
2482.37516797741	29.6513671875
2485.96458361739	28.645263671875
2489.55227027719	-20.3292236328125
2493.13822911363	44.7093505859375
2496.7224612825	-4.252197265625
2500.30496793853	6.786376953125
2503.88575023547	37.8248291015625
2507.464809326	29.8634033203125
2511.04214636182	32.9776611328125
2514.61776249357	33.2745361328125
2518.19165887088	49.571533203125
2521.76383664238	38.8685302734375
2525.33429695564	27.1654052734375
2528.90304095725	10.46240234375
2532.47006979276	7.1412353515625
2536.03538460672	-5.072998046875
2539.59898654265	13.7127685546875
2543.16087674307	-3.3809814453125
2546.72105634948	12.9984130859375
2550.27952650235	-12.7643432617188
2553.83628834118	1.958740234375
2557.39134300444	-6.826171875
2560.94469162957	-10.873046875
2564.49633535304	29.505859375
2568.0462753103	-29.2060546875
2571.59451263579	18.78515625
2575.14104846294	15.5869140625
2578.6858839242	-36.5628662109375
2582.22902015101	35.9932861328125
2585.77045827378	-25.8359985351562
2589.31019942197	7.0008544921875
2592.84824472401	-2.1622314453125
2596.38459530734	5.503173828125
2599.91925229841	14.0512084960938
2603.45221682266	-13.4006958007813
2606.98349000456	8.1473388671875
2610.51307296756	41.6954345703125
2614.04096683414	-0.75653076171875
2617.56717272579	-23.246826171875
2621.09169176298	16.2135009765625
2624.61452506524	18.673828125
2628.13567375106	7.13421630859375
2631.655138938	5.59454345703125
2635.17292174259	26.0548706054687
2638.68902328039	30.5152587890625
2642.20344466599	17.9755859375
2645.71618701297	22.4359130859375
2649.22725143397	61.8963012695313
2652.73663904062	73.3475341796875
2656.24435094357	33.7858276367188
2659.75038825251	112.224182128906
2663.25475207615	83.6624755859375
2666.75744352221	12.100830078125
2670.25846369745	126.539123535156
2673.75781370765	25.9774780273438
2677.25549465763	87.415771484375
2680.75150765123	55.8541259765625
2684.24585379131	36.2924194335937
2687.73853417978	16.7307739257813
2691.22954991757	48.1690673828125
2694.71890210465	30.6241455078125
2698.20659184002	-6.90899658203125
2701.69262022172	19.5579223632813
2705.17698834682	2.0247802734375
2708.65969731143	15.4916381835938
2712.14074821071	1.95849609375
2715.62014213884	3.4254150390625
2719.09788018905	32.8922729492188
2722.57396345362	48.359130859375
2726.04839302385	35.8259887695313
2729.52116999012	-32.6222534179687
2732.99229544182	42.9954223632812
2736.4617704674	-12.3868408203125
2739.92959615436	35.2308349609375
2743.39577358926	15.8485717773438
2746.86030385767	-2.53375244140625
2750.32318804425	3.285400390625
2753.78442723268	-5.60113525390625
2757.24402250572	18.5123901367187
2760.70197494518	-7.92572021484375
2764.1582856319	-6.8543701171875
2767.61295564579	19.4208984375
2771.06598606584	-27.4130859375
2774.51737797005	14.9716796875
2777.96713243552	-13.193359375
2781.41525053838	12.173583984375
2784.86173335384	-6.0657958984375
2788.30658195617	3.77203369140625
2791.7497974187	-2.3017578125
2795.1913808138	-7.37548828125
2798.63133321295	-14.44921875
2802.06965568666	9.3924560546875
2805.50634930452	-3.78338623046875
2808.94141513519	44.040771484375
2812.3748542464	-28.1350708007813
2815.80666770493	-0.31097412109375
2819.23685657665	5.51318359375
2822.66542192651	-3.66265869140625
2826.0923648185	-8.8411865234375
2829.51768631572	18.896728515625
2832.94138748033	-1.365234375
2836.36346937355	-4.6273193359375
2839.7839330557	10.110595703125
2843.20277958617	8.8486328125
2846.62001002343	66.5865478515625
2850.03562542502	158.324462890625
2853.44962684758	220.0625
2856.86201534681	166.800415039062
2860.27279197751	121.538330078125
2863.68195779356	172.2763671875
2867.08951384791	139.014282226562
2870.49546119263	127.744750976563
2873.89980087883	158.427734375
2877.30253395675	167.110717773438
2880.70366147569	138.793701171875
2884.10318448407	125.476684570312
2887.50110402936	129.15966796875
2890.89742115816	153.842651367187
2894.29213691614	143.525634765625
2897.68525234807	114.208740234375
2901.07676849782	189.891723632813
2904.46668640835	135.57470703125
2907.85500712172	169.257690429687
2911.24173167908	149.940673828125
2914.62686112069	137.623657226562
2918.0103964859	166.306640625
2921.39233881316	156.989624023438
2924.77268914005	165.615966796875
2928.1514485032	146.2333984375
2931.52861793838	172.850708007813
2934.90419848047	163.468139648438
2938.27819116343	187.085571289062
2941.65059702035	190.702880859375
2945.0214170834	134.3203125
2948.39065238389	168.937744140625
2951.75830395222	130.555053710938
2955.12437281791	107.172485351562
2958.48886000957	68.7899169921875
2961.85176655495	92.4072265625
2965.21309348089	103.024658203125
2968.57284181338	81.4453125
2971.93101257748	71.859619140625
2975.28760679739	73.27392578125
2978.64262549643	33.6883544921875
2981.99606969703	81.1026611328125
2985.34794042073	51.5169677734375
2988.69823868822	37.9312744140625
2992.04696551928	61.209716796875
2995.39412193282	-2.166748046875
2998.73970894689	-3.543212890625
3002.08372757864	-6.919677734375
3005.42617884436	-14.7100830078125
3008.76706375945	19.528076171875
3012.10638333846	-21.1650390625
3015.44413859505	14.0322265625
3018.780330542	11.9453125
3022.11496019125	0.2021484375
3025.44802855385	-22.396484375
3028.77953663997	10.6845703125
3032.10948545894	16.58203125
3035.43787601921	-37.3037109375
3038.76470932835	20.896484375
3042.08998639308	21.85546875
3045.41370821926	-24.2333984375
3048.73587581189	3.150390625
3052.05649017508	-2.5234375
3055.37555231211	-15.86328125
3058.69306322538	19.412109375
3062.00902391644	20.1787109375
3065.32343538598	-18.6337890625
3068.63629863383	-13.7451171875
3071.94761465896	1.6455078125
3075.2573844595	25.0693359375
3078.5656090327	-14.837890625
3081.87228937498	0.70703125
3085.1774264819	-22.189453125
3088.48102134815	0
3091.7830749676	0
3095.08358833324	0
3098.38256243724	0
3101.67999827089	0
3104.97589682465	0
3108.27025908815	0
3111.56308605013	0
3114.85437869852	0
3118.14413802041	0
3121.43236500202	0
3124.71906062875	0
3128.00422588514	0
3131.28786175491	0
3134.56996922093	0
3137.85054926524	0
3141.12960286901	0
3144.40713101263	0
3147.6831346756	0
3150.95761483661	0
3154.23057247352	0
3157.50200856335	0
3160.77192408229	0
3164.04032000569	0
3167.30719730808	0
3170.57255696316	0
3173.8363999438	0
3177.09872722202	0
3180.35953976906	0
3183.61883855529	0
3186.87662455028	0
3190.13289872277	0
3193.38766204066	0
3196.64091547106	0
3199.89265998023	0
3203.14289653361	0
3206.39162609586	0
3209.63884963076	0
3212.88456810132	0
3216.1287824697	0
3219.37149369728	0
3222.61270274458	0
3225.85241057135	0
3229.09061813648	0
3232.3273263981	0
3235.56253631347	0
3238.79624883909	0
3242.02846493063	0
3245.25918554293	0
3248.48841163005	0
3251.71614414523	0
3254.94238404091	0
3258.16713226871	0
3261.39038977947	0
3264.61215752319	0
3267.8324364491	0
3271.05122750561	0
3274.26853164033	0
3277.48434980006	0
3280.69868293083	0
3283.91153197784	0
3287.12289788551	0
3290.33278159744	0
3293.54118405647	0
3296.7481062046	0
3299.95354898308	0
3303.15751333233	0
3306.36000019198	0
3309.5610105009	0
3312.76054519714	0
3315.95860521796	0
3319.15519149983	0
3322.35030497845	0
3325.5439465887	0
3328.73611726471	0
3331.92681793979	0
3335.11604954647	0
3338.30381301653	0
3341.49010928091	0
3344.67493926981	0
3347.85830391262	0
3351.04020413798	0
3354.22064087372	0
3357.3996150469	0
3360.5771275838	0
3363.75317940992	0
3366.92777144999	0
3370.10090462796	0
3373.27257986699	0
3376.44279808949	0
3379.61156021706	0
3382.77886717059	0
3385.94471987011	0
3389.10911923496	0
3392.27206618366	0
3395.43356163397	0
3398.59360650288	0
3401.75220170663	0
3404.90934816067	0
3408.06504677969	0
3411.21929847761	0
3414.37210416759	0
3417.52346476203	0
3420.67338117256	0
3423.82185431003	0
3426.96888508457	0
3430.11447440551	0
3433.25862318144	0
3436.40133232017	0
3439.54260272877	0
3442.68243531356	0
3445.82083098007	0
3448.95779063311	0
3452.0933151767	0
3455.22740551412	0
3458.36006254791	0
3461.49128717984	0
3464.62108031093	0
3467.74944284144	0
3470.8763756709	0
3474.00187969807	0
3477.12595582097	0
3480.24860493687	0
3483.3698279423	0
3486.48962573301	0
3489.60799920406	0
3492.7249492497	0
3495.8404767635	0
3498.95458263822	0
3502.06726776593	0
3505.17853303794	0
3508.28837934481	0
3511.39680757636	0
3514.50381862168	0
3517.60941336912	0
3520.71359270628	0
3523.81635752002	0
3526.91770869649	0
3530.01764712108	0
3533.11617367844	0
3536.21328925251	0
3539.30899472647	0
3542.40329098277	0
3545.49617890316	0
3548.58765936862	0
3551.67773325941	0
3554.76640145506	0
3557.85366483438	0
3560.93952427544	0
3564.02398065559	0
3567.10703485145	0
3570.18868773891	0
3573.26894019313	0
3576.34779308856	0
3579.42524729892	0
3582.50130369721	0
3585.57596315568	0
3588.6492265459	0
3591.72109473869	0
3594.79156860416	0
3597.8606490117	0
3600.92833682998	0
3603.99463292695	0
3607.05953816984	0
3610.12305342518	0
3613.18517955876	0
3616.24591743568	0
3619.30526792029	0
3622.36323187627	0
3625.41981016655	0
3628.47500365337	0
3631.52881319825	0
3634.58123966201	0
3637.63228390473	0
3640.68194678582	0
3643.73022916396	0
3646.77713189712	0
3649.82265584256	0
3652.86680185686	0
3655.90957079587	0
3658.95096351473	0
3661.9909808679	0
3665.02962370912	0
3668.06689289143	0
3671.10278926717	0
3674.13731368797	0
3677.17046700478	0
3680.20225006782	0
3683.23266372664	0
3686.26170883008	0
3689.28938622628	0
3692.31569676268	0
3695.34064128604	0
3698.3642206424	0
3701.38643567713	0
3704.40728723488	0
3707.42677615964	0
3710.44490329468	0
3713.46166948258	0
3716.47707556524	0
3719.49112238386	0
3722.50381077897	0
3725.51514159039	0
3728.52511565724	0
3731.53373381799	0
3734.54099691039	0
3737.54690577153	0
3740.55146123779	0
3743.55466414488	0
3746.55651532782	0
3749.55701562096	0
3752.55616585794	0
3755.55396687174	0
3758.55041949464	0
3761.54552455828	0
3764.53928289357	0
3767.53169533077	0
3770.52276269945	0
