# Supplementary material for: ATP-Mediated Compositional Change in Peripheral Myelin Membranes: A Comparative Raman Spectroscopy and Time-Of-Flight Secondary Ion Mass Spectrometry Study
Source: PLoS One. 2015 Nov 6;10(11):e0142084. doi: 10.1371/journal.pone.0142084 (PMC4636249; doi:10.1371/journal.pone.0142084)
Supplement: S1 Dataset — (ZIP) [file pone.0142084.s001.zip › S1_dataset/Raman_spectra/16_0_90.txt]

-178.994036100499	0
-174.033225536557	0
-169.0751377995	0
-164.119770772188	0
-159.167122339648	0
-154.217190389139	0
-149.269972810082	0
-144.325467494084	0
-139.383672334927	0
-134.444585228594	0
-129.508204073223	0
-124.574526769135	0
-119.643551218822	0
-114.715275326933	0
-109.789697000295	0
-104.866814147885	0
-99.9466246808552	0
-95.0291265124906	0
-90.1143175582511	0
-85.2021957357429	0
-80.2927589647043	0
-75.3860051670417	0
-70.481932266779	0
-65.5805381901118	0
-60.6818208653458	0
-55.7857782229294	0
-50.8924081954356	0
-46.0017087175875	0
-41.1136777262036	0
-36.2283131602562	0
-31.3456129608094	0
-26.4655750710663	0
-21.5881974363401	0
-16.7134780040433	0
-11.8414147237163	0
-6.97200554699157	0
-2.10524842762243	0
2.7588586785605	0
7.62031781361293	0
12.4791310174805	0
17.3353003280426	0
22.1888277810758	0
27.039715410272	0
31.8879652472351	0
36.7335793214806	0
41.5765596604579	0
46.4169082895241	0
51.2546272319742	0
56.0897185090253	0
60.9221841398248	0
65.7520261414575	0
70.5792465289414	0
75.4038473152359	0
80.2258305112373	0
85.0451981257829	0
89.8619521656728	0
94.6760946356408	0
99.4876275383722	0
104.296552874519	0
109.102872642681	0
113.906588839414	0
118.707703459255	0
123.50621849468	0
128.302135936152	0
133.095457772095	0
137.886185988911	0
142.67432257098	0
147.459869500643	0
152.242828758237	0
157.023202322085	0
161.800992168482	0
166.57620027172	0
171.348828604074	0
176.118879135829	0
180.886353835249	0
185.651254668599	0
190.413583600155	0
195.173342592185	0
199.930533604973	0
204.685158596796	0
209.437219523967	0
214.186718340789	0
218.933656999594	0
223.678037450722	0
228.419861642549	0
233.159131521472	0
237.895849031895	0
242.630016116276	0
247.361634715089	0
252.090706766845	0
256.817234208094	0
261.541218973423	0
266.262662995465	0
270.981568204883	0
275.6979365304	0
280.411769898787	0
285.123070234848	0
289.831839461473	0
294.538079499573	0
299.241792268145	0
303.942979684238	0
308.641643662944	0
313.337786117456	0
318.031408959021	0
322.722514096949	0
327.411103438619	0
332.097178889511	0
336.780742353159	0
341.461795731189	0
346.140340923303	0
350.816379827291	0
355.489914339047	0
360.160946352513	0
364.829477759773	0
369.495510450979	0
374.159046314377	0
378.82008723633	0
383.478635101284	0
388.134691791813	0
392.788259188568	0
397.439339170342	0
402.087933614013	0
406.734044394583	0
411.377673385177	0
416.018822457034	0
420.657493479503	0
425.293688320078	0
429.927408844356	0
434.558656916088	0
439.187434397129	0
443.813743147486	0
448.437585025291	0
453.058961886814	0
457.67787558648	0
462.29432797683	0
466.908320908577	0
471.519856230563	0
476.128935789788	0
480.735561431389	0
485.339734998681	0
489.941458333116	0
494.540733274316	0
499.137561660049	0
503.731945326264	0
508.323886107064	0
512.913385834734	0
517.500446339694	0
522.085069450583	0
526.667256994191	0
531.247010795469	0
535.824332677577	0
540.399224461846	0
544.97168796778	0
549.541725013081	0
554.109337413644	0
558.67452698353	0
563.237295535018	0
567.797644878581	0
572.355576822862	0
576.911093174738	0
581.464195739274	0
586.014886319725	0
590.563166717577	0
595.109038732502	0
599.652504162404	0
604.193564803387	0
608.732222449762	0
613.268478894079	0
617.802335927085	0
622.333795337774	0
626.86285891334	0
631.38952843922	0
635.913805699067	14.4951171875
640.435692474774	4.654296875
644.955190546461	-13.80078125
649.472301692484	-16.4541015625
653.987027689447	30.5791015625
658.499370312169	-12.8203125
663.009331333738	-1.876953125
667.516912525469	1.607421875
672.022115656928	28.4951171875
676.524942495926	-40.8916015625
681.02539480853	5.748046875
685.523474359055	13.70703125
690.01918291007	6.7607421875
694.512522222405	-1.9404296875
699.003494055145	-18.7119140625
703.492100165644	13.869140625
707.9783423095	4.4033203125
712.462222240603	-34.4677734375
716.943741711089	22.0224609375
721.422902471375	8.1787109375
725.899706270146	3.2529296875
730.374154854366	-31.296875
734.846249969258	44.5263671875
739.315993358352	-9.8046875
743.783386763425	-20.263671875
748.24843192457	14.873046875
752.711130580137	2.658203125
757.171484466788	-2.27734375
761.629495319437	-22.853515625
766.085164871336	9.9765625
770.538494853994	-3.935546875
774.989486997223	13.1708984375
779.43814302915	-4.6611328125
783.884464676175	0.732421875
788.32845366302	-0.6474609375
792.770111712696	-3.7314453125
797.209440546543	18.0986328125
801.646441884168	-19.2412109375
806.081117443533	12.380859375
810.513468940881	-11.6650390625
814.943498090775	9.6484375
819.371206606105	-8.4208984375
823.796596198077	5.541015625
828.219668576199	-5.8857421875
832.640425448324	24.095703125
837.058868520624	-40.7685546875
841.474999497579	19.3818359375
845.888820082022	9.7001953125
850.300331975104	9.6064453125
854.709536876311	-24.8876953125
859.116436483469	1.2158203125
863.521032492725	5.466796875
867.923326598575	-7.2451171875
872.323320493862	7.8974609375
876.72101586976	9.2001953125
881.116414415799	-21.2578125
885.509517819843	10.8388671875
889.900327768119	6.9111328125
894.288845945186	-12.2509765625
898.675074033981	11.7158203125
903.059013715767	2.8974609375
907.440666670198	-10.6552734375
911.820034575245	14.626953125
916.197119107281	-0.0869140625
920.571921941017	-38.421875
924.944444749533	20.3140258789062
929.314689204286	2.03472900390625
933.682656975085	16.1505737304687
938.048349730125	-10.0358276367187
942.411769135975	1.16314697265625
946.772916857561	-24.3963623046875
951.131794558201	15.0440673828125
955.488403899588	-11.3728637695312
959.842746541792	28.4326171875
964.19482414328	-10.7619018554688
968.544638360883	33.0435791015625
972.892190849834	-0.15093994140625
977.237483263751	51.6668701171875
981.580517254632	9.61871337890625
985.92129447289	-11.4293823242187
990.259816567315	38.5224609375
994.596085185094	7.47430419921875
998.930101971822	12.4262084960938
1003.2618685715	29.3780517578125
1007.59138662649	39.5056762695313
1011.91865777761	53.6494140625
1016.24368366407	56.7931518554687
1020.56646592346	36.9368286132812
1024.88700619182	42.08056640625
1029.20530610358	-4.68585205078125
1033.52136729159	34.6053466796875
1037.8351913871	12.8965454101562
1042.14678001981	5.16015625
1046.45613481781	-15.7347412109375
1050.76325740763	2.19329833984375
1055.06814941421	11.4824829101562
1059.37081246092	-11.7041015625
1063.67124816958	-17.9697265625
1067.96945816039	24.8134765625
1072.26544405203	-2.5224609375
1076.55920746159	5.0146484375
1080.8507500046	7.7744140625
1085.14007329502	-3.1005859375
1089.42717894527	-29.515625
1093.71206856617	25.153564453125
1097.99474376703	-10.5429077148438
1102.27520615557	11.6784057617188
1106.55345733798	-0.75994873046875
1110.82949891888	-15.9608154296875
1115.10333250134	20.9760131835938
1119.37495968691	9.91290283203125
1123.64438207556	12.8497924804687
1127.91160126572	-23.3847045898438
1132.17661885431	34.3084716796875
1136.43943643667	10.0016479492187
1140.70005560662	13.6948852539062
1144.95847795644	26.3880615234375
1149.21470507689	42.0812377929687
1153.46873855716	50.5625610351562
1157.72057998495	109.888061523438
1161.97023094641	126.213562011719
1166.21769302616	125.5390625
1170.4629678073	155.864562988281
1174.70605687141	60.1900634765625
1178.94696179854	33.5155639648438
1183.18568416722	-0.2735595703125
1187.42222555447	40.7814331054687
1191.65658753578	6.83642578125
1195.88877168516	-0.10858154296875
1200.11877957504	24.9464111328125
1204.34661277642	7.00140380859375
1208.57227285873	-1.85888671875
1212.79576138991	5.4815673828125
1217.01707993641	-2.177978515625
1221.23623006316	2.1624755859375
1225.45321333358	-23.8106689453125
1229.66803130962	49.399169921875
1233.88068555171	-5.82574462890625
1238.09117761878	-19.2631225585938
1242.29950906828	1.42327880859375
1246.50568145615	3.75677490234375
1250.70969633685	-12.3665161132812
1254.91155526336	38.8639526367188
1259.11125978715	4.09442138671875
1263.30881145822	-8.67510986328125
1267.50421182508	1.55181884765625
1271.69746243476	7.55419921875
1275.88856483281	29.5565795898438
1280.07752056329	8.5589599609375
1284.26433116882	16.5613403320313
1288.44899819048	26.563720703125
1292.63152316794	7.566162109375
1296.81190763937	56.5665893554687
1300.99015314147	46.5406494140625
1305.16626120947	6.51470947265625
1309.34023337715	50.4888305664063
1313.51207117681	66.462890625
1317.68177613928	54.4369506835937
1321.84934979396	58.4110717773437
1326.01479366875	34.3851318359375
1330.17810929013	1.35919189453125
1334.3392981831	21.28759765625
1338.49836187121	22.2127075195313
1342.65530187658	44.1377563476562
1346.81011971983	29.0628662109375
1350.96281692018	20.9879150390625
1355.11339499538	47.9130249023438
1359.26185546175	6.83807373046875
1363.40819983413	21.6130981445313
1367.55242962597	6.3857421875
1371.69454634923	11.1583862304688
1375.83455151447	12.9310302734375
1379.97244663079	-19.4517211914062
1384.10823320586	19.0556640625
1388.24191274593	-26.3926391601562
1392.3734867558	32.2786254882812
1396.50295673884	-17.7662353515625
1400.63032419701	-4.6031494140625
1404.75559063083	17.5599975585938
1408.87875753938	21.7974853515625
1412.99982642036	6.06646728515625
1417.11879877001	-13.66455078125
1421.23567608316	17.6044311523438
1425.35045985322	32.8733520507812
1429.4631515722	-1.857666015625
1433.57375273068	45.4361572265625
1437.68226481782	33.7369384765625
1441.78868932139	55.0377807617188
1445.89302772774	65.3385620117187
1449.99528152179	38.6393432617188
1454.09545218711	109.940124511719
1458.1935412058	45.2409057617188
1462.28955005859	96.5416870117187
1466.38348022481	44.842529296875
1470.47533318239	62.1502075195313
1474.56511040785	52.4922485351562
1478.65281337632	47.834228515625
1482.73844356155	25.1762084960938
1486.82200243586	46.5182495117188
1490.90349147022	38.8602294921875
1494.98291213418	-7.7977294921875
1499.06026589591	45.5442504882812
1503.13555422222	60.8862915039063
1507.20877857848	62.228271484375
1511.27994042873	90.5702514648438
1515.3490412356	102.912292480469
1519.41608246035	157.266479492187
1523.48106556286	153.623168945313
1527.54399200163	165.979797363281
1531.60486323377	149.336486816406
1535.66368071505	84.693115234375
1539.72044589986	83.0498046875
1543.7751602412	71.406494140625
1547.82782519071	31.7631225585937
1551.87844219866	29.1198120117188
1555.92701271397	8.44842529296875
1559.97353818419	-7.322998046875
1564.0180200555	-8.09442138671875
1568.06045977271	12.1340942382812
1572.1008587793	43.3626708984375
1576.13921851737	28.5912475585938
1580.17554042768	-7.37255859375
1584.20982594961	-8.7918701171875
1588.24207652123	9.78875732421875
1592.27229357921	-16.2647094726562
1596.3004785589	-2.07568359375
1600.3266328943	22.4367065429687
1604.35075801806	-9.3768310546875
1608.37285536149	8.88983154296875
1612.39292635454	-14.4317016601562
1616.41097242584	4.174072265625
1620.42699500266	-4.28631591796875
1624.44099551096	-15.7466430664062
1628.45297537533	-22.20703125
1632.46293601906	10.2467041015625
1636.47087886406	15.5472412109375
1640.47680533095	2.84783935546875
1644.48071683901	16.1483764648438
1648.48261480617	5.448974609375
1652.48250064906	-4.25048828125
1656.48037578297	23.0501098632813
1660.47624162187	26.33251953125
1664.47009957839	25.6110229492187
1668.46195106388	25.8894653320313
1672.45179748832	3.16796875
1676.43964026041	-0.55352783203125
1680.42548078752	22.7249145507813
1684.4093204757	30.00341796875
1688.39116072969	21.319091796875
1692.37100295292	-7.193115234375
1696.34884854752	33.2946166992188
1700.32469891429	49.7823486328125
1704.29855545273	24.2701416015625
1708.27041956104	-1.24212646484375
1712.24029263612	4.24560546875
1716.20817607355	-1.0015869140625
1720.17407126762	0.89990234375
1724.13797961133	22.8014526367187
1728.09990249636	-0.29705810546875
1732.05984131312	15.6660766601562
1736.01779745068	5.6968994140625
1739.97377229687	-28.7261962890625
1743.9277672382	14.677978515625
1747.87978365989	-7.2021484375
1751.82982294586	4.78515625
1755.77788647879	-5.0556640625
1759.72397564	-9.408203125
1763.6680918096	21.517578125
1767.61023636636	2.564453125
1771.5504106878	-3.794921875
1775.48861615014	-4.0947265625
1779.42485412834	-5.1650390625
1783.35912599608	1.1953125
1787.29143312576	9.93359375
1791.2217768885	-17.53125
1795.15015865414	8.1748046875
1799.07657979128	14.7373046875
1803.00104166722	-17.6943359375
1806.923545648	4.5400390625
1810.84409309841	12.59765625
1814.76268538195	-10.48828125
1818.67932386087	7.9404296875
1822.59400989615	-24.5390625
1826.50674484753	13.7802734375
1830.41753007345	20.4794921875
1834.32636693114	-29.0029296875
1838.23325677653	-7.2294921875
1842.13820096433	21.0146484375
1846.04120084797	8.94140625
1849.94225777965	-4.7314453125
1853.84137311029	-7.6982421875
1857.7385481896	0.2763671875
1861.63378436601	-7.1806640625
1865.52708298671	6.6298828125
1869.41844539766	1.7734375
1873.30787294356	16.962890625
1877.19536696788	-32.578125
1881.08092881284	32.3291015625
1884.96455981942	-13.787109375
1888.84626132737	-6.080078125
1892.72603467521	-2.10546875
1896.6038812002	-7.1376953125
1900.47980223839	7.37890625
1904.35379912459	-3.29296875
1908.22587319237	18.265625
1912.0960257741	-16.2900390625
1915.96425820089	11.4736328125
1919.83057180263	-16.5458984375
1923.694967908	11.8603515625
1927.55744784445	6.2685546875
1931.4180129382	-23.216796875
1935.27666451425	22.53515625
1939.13340389641	-0.21875
1942.98823240721	-17.794921875
1946.84115136803	15.26171875
1950.692162099	-5.1015625
1954.54126591903	-0.9384765625
1958.38846414585	-5.552734375
1962.23375809594	5.4814453125
1966.0771490846	0.6142578125
1969.91863842592	13.00390625
1973.75822743275	-12.75
1977.59591741678	12.7451171875
1981.43170968848	-24.7509765625
1985.2656055571	24.8095703125
1989.0976063307	-14.025390625
1992.92771331615	0.732421875
1996.75592781911	0.833984375
2000.58225114405	-1.34375
2004.40668459424	4.04296875
2008.22922947176	1.2705078125
2012.04988707749	2.416015625
2015.86865871112	-23.9990234375
2019.68554567116	29.3984375
2023.50054925491	-38.3427734375
2027.31367075851	39.8193359375
2031.12491147689	-8.1005859375
2034.93427270382	-11.1787109375
2038.74175573186	-1.71875
2042.54736185239	16.638671875
2046.35109235564	-5.3017578125
2050.15294853063	-13.638671875
2053.95293166521	19.7060546875
2057.75104304606	-0.564453125
2061.54728395867	-7.59765625
2065.34165568739	8.279296875
2069.13415951534	-18.015625
2072.92479672452	20.28125
2076.71356859575	-24.00390625
2080.50047640867	14.74609375
2084.28552144174	-21.0546875
2088.06870497229	22.3828125
2091.85002827646	1.873046875
2095.62949262924	-9.61328125
2099.40709930443	14.1484375
2103.18284957471	-27.2451171875
2106.95674471157	19.7763671875
2110.72878598537	6.7099609375
2114.49897466528	-10.1181640625
2118.26731201934	-5.3544921875
2122.03379931443	18.7626953125
2125.79843781626	-5.2646484375
2129.56122878942	-26.9912109375
2133.32217349733	23.642578125
2137.08127320226	-15.501953125
2140.83852916534	8.916015625
2144.59394264655	-6.2783203125
2148.34751490473	7.732421875
2152.09924719757	6.6689453125
2155.84914078163	-6.81640625
2159.59719691231	5.9580078125
2163.34341684388	-15.724609375
2167.08780182947	18.9169921875
2170.83035312109	1.9130859375
2174.57107196959	-13.96875
2178.30995962469	13.197265625
2182.04701733499	-9.333984375
2185.78224634796	0.1611328125
2189.5156479099	-0.390625
2193.24722326604	-1.791015625
2196.97697366044	0.28515625
2200.70490033604	2.67919921875
2204.43100453467	-11.7265625
2208.15528749703	3.70166015625
2211.87775046268	-24.3974609375
2215.59839467008	34.041015625
2219.31722135656	14.45703125
2223.03423175833	2.5556640625
2226.74942711049	-7.7587890625
2230.46280864702	0.93408203125
2234.17437760077	-20.6533203125
2237.8841352035	7.79931640625
2241.59208268584	-14.2705078125
2245.29822127732	14.83984375
2249.00255220636	-4.5009765625
2252.70507670024	22.966796875
2256.40579598519	-43.107421875
2260.10471128628	32.0166015625
2263.80182382751	6.5791015625
2267.49713483175	-13.587890625
2271.19064552079	-6.03515625
2274.8823571153	2.173828125
2278.57227083485	-15.109375
2282.26038789795	21.9765625
2285.94670952195	7.4736328125
2289.63123692315	-21.939453125
2293.31397131673	19.2841796875
2296.99491391679	-7.8671875
2300.67406593634	-5.203125
2304.35142858727	0.3720703125
2308.02700308043	-11.111328125
2311.70079062553	16.1171875
2315.37279243123	-6.203125
2319.04300970507	22.50390625
2322.71144365353	-3.166015625
2326.378095482	-29.392578125
2330.04296639479	19.45703125
2333.7060575951	4.6962890625
2337.3673702851	-8.7783203125
2341.02690566583	-0.1435546875
2344.6846649373	-13.4560546875
2348.3406492984	19.1904296875
2351.99485994696	-9.4169921875
2355.64729807974	6.806640625
2359.29796489244	2.8828125
2362.94686157966	3.583984375
2366.59398933494	-17.3759765625
2370.23934935076	-3.5205078125
2373.88294281852	6.078125
2377.52477092856	4.73828125
2381.16483487014	-3.2138671875
2384.80313583148	3.8212890625
2388.4396749997	-2.3125
2392.07445356091	-7.16796875
2395.70747270011	4.208984375
2399.33873360126	18.654296875
2402.96823744725	-12.9296875
2406.59598541995	8.6376953125
2410.22197870012	2.541015625
2413.84621846749	-19.162109375
2417.46870590075	9.2822265625
2421.08944217751	-12.826171875
2424.70842847435	7.0869140625
2428.32566596678	12.3349609375
2431.94115582928	-24.7841796875
2435.55489923528	23.0595703125
2439.16689735713	-3.2060546875
2442.77715136618	7.4453125
2446.38566243272	-11.826171875
2449.99243172597	-5.986328125
2453.59746041414	5.8505859375
2457.20074966439	0.7958984375
2460.80230064284	-5.587890625
2464.40211451455	3.763671875
2468.00019244359	-8.232421875
2471.59653559293	27.708984375
2475.19114512457	-13.970703125
2478.78402219943	-17.4609375
2482.37516797741	11.5869140625
2485.96458361739	14.986328125
2489.55227027719	-18.96875
2493.13822911363	19.3212890625
2496.7224612825	-26.6796875
2500.30496793853	-2.4853515625
2503.88575023547	20.4013671875
2507.464809326	2.5830078125
2511.04214636182	-4.5859375
2514.61776249357	-16.837890625
2518.19165887088	11.0927734375
2521.76383664238	2.5244140625
2525.33429695564	11.78515625
2528.90304095725	-5.4833984375
2532.47006979276	-3.5400390625
2536.03538460672	-8.8525390625
2539.59898654265	16.869140625
2543.16087674307	-11.7900390625
2546.72105634948	-1.798828125
2550.27952650235	2.2197265625
2553.83628834118	12.7353515625
2557.39134300444	-10.4150390625
2560.94469162957	-28.404296875
2564.49633535304	34.5947265625
2568.0462753103	-27.689453125
2571.59451263579	27.8486328125
2575.14104846294	12.7490234375
2578.6858839242	-41.27734375
2582.22902015101	30.396484375
2585.77045827378	-18.373046875
2589.31019942197	11.6845703125
2592.84824472401	-4.47265625
2596.38459530734	3.470703125
2599.91925229841	5.1279296875
2603.45221682266	-7.6376953125
2606.98349000456	-12.375
2610.51307296756	22.029296875
2614.04096683414	4.5537109375
2617.56717272579	-26.8388671875
2621.09169176298	10.44921875
2624.61452506524	9.552734375
2628.13567375106	-13.078125
2631.655138938	-5.5810546875
2635.17292174259	11.67578125
2638.68902328039	5.099609375
2642.20344466599	-6.978515625
2645.71618701297	1.4619140625
2649.22725143397	-1.6708984375
2652.73663904062	8.89453125
2656.24435094357	-36.5029296875
2659.75038825251	46.0830078125
2663.25475207615	5.966796875
2666.75744352221	-55.310546875
2670.25846369745	55.2373046875
2673.75781370765	-34.1015625
2677.25549465763	13.4111328125
2680.75150765123	9.6591796875
2684.24585379131	-2.3828125
2687.73853417978	-23.7158203125
2691.22954991757	14.1015625
2694.71890210465	10.5595703125
2698.20659184002	-18.0517578125
2701.69262022172	17.0625
2705.17698834682	-12.80859375
2708.65969731143	7.7060546875
2712.14074821071	-9.3720703125
2715.62014213884	-1.8076171875
2719.09788018905	-10.267578125
2722.57396345362	26.884765625
2726.04839302385	20.123046875
2729.52116999012	-39.462890625
2732.99229544182	25.5947265625
2736.4617704674	-32.3662109375
2739.92959615436	10.8740234375
2743.39577358926	13.6474609375
2746.86030385767	-0.1591796875
2750.32318804425	-2.9228515625
2753.78442723268	-19.0712890625
2757.24402250572	18.1611328125
2760.70197494518	0.5615234375
2764.1582856319	-9.6279296875
2767.61295564579	22.11328125
2771.06598606584	-30.52734375
2774.51737797005	19.7080078125
2777.96713243552	-11.7138671875
2781.41525053838	10.1201171875
2784.86173335384	-2.818359375
2788.30658195617	-5.67578125
2791.7497974187	-7.1826171875
2795.1913808138	10.6435546875
2798.63133321295	0.546875
2802.06965568666	8.0693359375
2805.50634930452	-20.5205078125
2808.94141513519	25.2236328125
2812.3748542464	-14.8870849609375
2815.80666770493	1.51861572265625
2819.23685657665	-2.28314208984375
2822.66542192651	2.59332275390625
2826.0923648185	-0.53021240234375
2829.51768631572	23.3462524414062
2832.94138748033	6.1905517578125
2836.36346937355	-9.97772216796875
2839.7839330557	-11.14599609375
2843.20277958617	-18.3142700195313
2846.62001002343	17.5173950195313
2850.03562542502	-8.65087890625
2853.44962684758	3.18084716796875
2856.86201534681	19.0125732421875
2860.27279197751	11.8896484375
2863.68195779356	33.7874145507812
2867.08951384791	16.6851806640625
2870.49546119263	8.58294677734375
2873.89980087883	35.480712890625
2877.30253395675	32.37841796875
2880.70366147569	32.2761840820313
2884.10318448407	32.1739501953125
2887.50110402936	34.0717163085937
2890.89742115816	62.969482421875
2894.29213691614	55.8671875
2897.68525234807	36.7649536132812
2901.07676849782	84.6627197265625
2904.46668640835	22.5787353515625
2907.85500712172	55.524169921875
2911.24173167908	36.4696044921875
2914.62686112069	32.4149780273438
2918.0103964859	51.3604125976562
2921.39233881316	38.3058471679687
2924.77268914005	39.2512817382812
2928.1514485032	28.1967163085938
2931.52861793838	48.1421508789063
2934.90419848047	37.0875854492188
2938.27819116343	43.0330200195313
2941.65059702035	29.9784545898438
2945.0214170834	5.92388916015625
2948.39065238389	34.8692626953125
2951.75830395222	22.814697265625
2955.12437281791	21.7601318359375
2958.48886000957	11.711181640625
2961.85176655495	20.6656494140625
2965.21309348089	54.6201782226562
2968.57284181338	38.5746459960937
2971.93101257748	30.5291137695313
2975.28760679739	44.483642578125
2978.64262549643	15.4381103515625
2981.99606969703	52.3926391601562
2985.34794042073	56.3471069335937
2988.69823868822	48.3015747070313
2992.04696551928	40.256103515625
2995.39412193282	-1.7894287109375
2998.73970894689	16.1651000976562
3002.08372757864	-7.882568359375
3005.42617884436	-22.934814453125
3008.76706375945	26.0128784179687
3012.10638333846	3.9605712890625
3015.44413859505	13.9083251953125
3018.780330542	-0.14398193359375
3022.11496019125	-13.1962890625
3025.44802855385	-16.24853515625
3028.77953663997	9.7239990234375
3032.10948545894	16.7599487304687
3035.43787601921	-27.2040405273438
3038.76470932835	17.8319091796875
3042.08998639308	6.0010986328125
3045.41370821926	-14.800048828125
3048.73587581189	2.6962890625
3052.05649017508	2.47265625
3055.37555231211	-11.8310546875
3058.69306322538	10.673828125
3062.00902391644	16.619140625
3065.32343538598	-13.8740234375
3068.63629863383	-6.65234375
3071.94761465896	-13.5107421875
3075.2573844595	37.5234375
3078.5656090327	-9.740234375
3081.87228937498	3.33984375
3085.1774264819	-20.953125
3088.48102134815	3.99609375
3091.7830749676	14.044921875
3095.08358833324	-8.0849609375
3098.38256243724	1.751953125
3101.67999827089	-11.3779296875
3104.97589682465	-4.5322265625
3108.27025908815	20.53125
3111.56308605013	-5.236328125
3114.85437869852	2.853515625
3118.14413802041	-11.5361328125
3121.43236500202	16.1650390625
3124.71906062875	-6.0439453125
3128.00422588514	-5.8642578125
3131.28786175491	-4.8564453125
3134.56996922093	14.57421875
3137.85054926524	-9.7744140625
3141.12960286901	0.982421875
3144.40713101263	-0.9287109375
3147.6831346756	4.537109375
3150.95761483661	-26.08203125
3154.23057247352	22.5009765625
3157.50200856335	4.88671875
3160.77192408229	0.3759765625
3164.04032000569	0.115234375
3167.30719730808	-9.88671875
3170.57255696316	31.8427734375
3173.8363999438	-32.4775390625
3177.09872722202	-11.2490234375
3180.35953976906	14.61328125
3183.61883855529	1.6796875
3186.87662455028	-0.9931640625
3190.13289872277	-8.544921875
3193.38766204066	0
3196.64091547106	0
3199.89265998023	0
3203.14289653361	0
3206.39162609586	0
3209.63884963076	0
3212.88456810132	0
3216.1287824697	0
3219.37149369728	0
3222.61270274458	0
3225.85241057135	0
3229.09061813648	0
3232.3273263981	0
3235.56253631347	0
3238.79624883909	0
3242.02846493063	0
3245.25918554293	0
3248.48841163005	0
3251.71614414523	0
3254.94238404091	0
3258.16713226871	0
3261.39038977947	0
3264.61215752319	0
3267.8324364491	0
3271.05122750561	0
3274.26853164033	0
3277.48434980006	0
3280.69868293083	0
3283.91153197784	0
3287.12289788551	0
3290.33278159744	0
3293.54118405647	0
3296.7481062046	0
3299.95354898308	0
3303.15751333233	0
3306.36000019198	0
3309.5610105009	0
3312.76054519714	0
3315.95860521796	0
3319.15519149983	0
3322.35030497845	0
3325.5439465887	0
3328.73611726471	0
3331.92681793979	0
3335.11604954647	0
3338.30381301653	0
3341.49010928091	0
3344.67493926981	0
3347.85830391262	0
3351.04020413798	0
3354.22064087372	0
3357.3996150469	0
3360.5771275838	0
3363.75317940992	0
3366.92777144999	0
3370.10090462796	0
3373.27257986699	0
3376.44279808949	0
3379.61156021706	0
3382.77886717059	0
3385.94471987011	0
3389.10911923496	0
3392.27206618366	0
3395.43356163397	0
3398.59360650288	0
3401.75220170663	0
3404.90934816067	0
3408.06504677969	0
3411.21929847761	0
3414.37210416759	0
3417.52346476203	0
3420.67338117256	0
3423.82185431003	0
3426.96888508457	0
3430.11447440551	0
3433.25862318144	0
3436.40133232017	0
3439.54260272877	0
3442.68243531356	0
3445.82083098007	0
3448.95779063311	0
3452.0933151767	0
3455.22740551412	0
3458.36006254791	0
3461.49128717984	0
3464.62108031093	0
3467.74944284144	0
3470.8763756709	0
3474.00187969807	0
3477.12595582097	0
3480.24860493687	0
3483.3698279423	0
3486.48962573301	0
3489.60799920406	0
3492.7249492497	0
3495.8404767635	0
3498.95458263822	0
3502.06726776593	0
3505.17853303794	0
3508.28837934481	0
3511.39680757636	0
3514.50381862168	0
3517.60941336912	0
3520.71359270628	0
3523.81635752002	0
3526.91770869649	0
3530.01764712108	0
3533.11617367844	0
3536.21328925251	0
3539.30899472647	0
3542.40329098277	0
3545.49617890316	0
3548.58765936862	0
3551.67773325941	0
3554.76640145506	0
3557.85366483438	0
3560.93952427544	0
3564.02398065559	0
3567.10703485145	0
3570.18868773891	0
3573.26894019313	0
3576.34779308856	0
3579.42524729892	0
3582.50130369721	0
3585.57596315568	0
3588.6492265459	0
3591.72109473869	0
3594.79156860416	0
3597.8606490117	0
3600.92833682998	0
3603.99463292695	0
3607.05953816984	0
3610.12305342518	0
3613.18517955876	0
3616.24591743568	0
3619.30526792029	0
3622.36323187627	0
3625.41981016655	0
3628.47500365337	0
3631.52881319825	0
3634.58123966201	0
3637.63228390473	0
3640.68194678582	0
3643.73022916396	0
3646.77713189712	0
3649.82265584256	0
3652.86680185686	0
3655.90957079587	0
3658.95096351473	0
3661.9909808679	0
3665.02962370912	0
3668.06689289143	0
3671.10278926717	0
3674.13731368797	0
3677.17046700478	0
3680.20225006782	0
3683.23266372664	0
3686.26170883008	0
3689.28938622628	0
3692.31569676268	0
3695.34064128604	0
3698.3642206424	0
3701.38643567713	0
3704.40728723488	0
3707.42677615964	0
3710.44490329468	0
3713.46166948258	0
3716.47707556524	0
3719.49112238386	0
3722.50381077897	0
3725.51514159039	0
3728.52511565724	0
3731.53373381799	0
3734.54099691039	0
3737.54690577153	0
3740.55146123779	0
3743.55466414488	0
3746.55651532782	0
3749.55701562096	0
3752.55616585794	0
3755.55396687174	0
3758.55041949464	0
3761.54552455828	0
3764.53928289357	0
3767.53169533077	0
3770.52276269945	0
