# Supplementary material for: ATP-Mediated Compositional Change in Peripheral Myelin Membranes: A Comparative Raman Spectroscopy and Time-Of-Flight Secondary Ion Mass Spectrometry Study
Source: PLoS One. 2015 Nov 6;10(11):e0142084. doi: 10.1371/journal.pone.0142084 (PMC4636249; doi:10.1371/journal.pone.0142084)
Supplement: S1 Dataset — (ZIP) [file pone.0142084.s001.zip › S1_dataset/Raman_spectra/16_90_0.txt]

-178.994036100499	0
-174.033225536557	0
-169.0751377995	0
-164.119770772188	0
-159.167122339648	0
-154.217190389139	0
-149.269972810082	0
-144.325467494084	0
-139.383672334927	0
-134.444585228594	0
-129.508204073223	0
-124.574526769135	0
-119.643551218822	0
-114.715275326933	0
-109.789697000295	0
-104.866814147885	0
-99.9466246808552	0
-95.0291265124906	0
-90.1143175582511	0
-85.2021957357429	0
-80.2927589647043	0
-75.3860051670417	0
-70.481932266779	0
-65.5805381901118	0
-60.6818208653458	0
-55.7857782229294	0
-50.8924081954356	0
-46.0017087175875	0
-41.1136777262036	0
-36.2283131602562	0
-31.3456129608094	0
-26.4655750710663	0
-21.5881974363401	0
-16.7134780040433	0
-11.8414147237163	0
-6.97200554699157	0
-2.10524842762243	0
2.7588586785605	0
7.62031781361293	0
12.4791310174805	0
17.3353003280426	0
22.1888277810758	0
27.039715410272	0
31.8879652472351	0
36.7335793214806	0
41.5765596604579	0
46.4169082895241	0
51.2546272319742	0
56.0897185090253	0
60.9221841398248	0
65.7520261414575	0
70.5792465289414	0
75.4038473152359	0
80.2258305112373	0
85.0451981257829	0
89.8619521656728	0
94.6760946356408	0
99.4876275383722	0
104.296552874519	0
109.102872642681	0
113.906588839414	0
118.707703459255	0
123.50621849468	0
128.302135936152	0
133.095457772095	0
137.886185988911	0
142.67432257098	0
147.459869500643	0
152.242828758237	0
157.023202322085	0
161.800992168482	0
166.57620027172	0
171.348828604074	0
176.118879135829	0
180.886353835249	0
185.651254668599	0
190.413583600155	0
195.173342592185	0
199.930533604973	0
204.685158596796	0
209.437219523967	0
214.186718340789	0
218.933656999594	0
223.678037450722	0
228.419861642549	0
233.159131521472	0
237.895849031895	0
242.630016116276	0
247.361634715089	0
252.090706766845	0
256.817234208094	0
261.541218973423	0
266.262662995465	0
270.981568204883	0
275.6979365304	0
280.411769898787	0
285.123070234848	0
289.831839461473	0
294.538079499573	0
299.241792268145	0
303.942979684238	0
308.641643662944	0
313.337786117456	0
318.031408959021	0
322.722514096949	0
327.411103438619	0
332.097178889511	0
336.780742353159	0
341.461795731189	0
346.140340923303	0
350.816379827291	0
355.489914339047	0
360.160946352513	0
364.829477759773	0
369.495510450979	0
374.159046314377	0
378.82008723633	0
383.478635101284	0
388.134691791813	0
392.788259188568	0
397.439339170342	0
402.087933614013	0
406.734044394583	0
411.377673385177	0
416.018822457034	0
420.657493479503	0
425.293688320078	0
429.927408844356	0
434.558656916088	0
439.187434397129	0
443.813743147486	0
448.437585025291	0
453.058961886814	0
457.67787558648	0
462.29432797683	0
466.908320908577	0
471.519856230563	0
476.128935789788	0
480.735561431389	0
485.339734998681	0
489.941458333116	0
494.540733274316	0
499.137561660049	0
503.731945326264	0
508.323886107064	0
512.913385834734	0
517.500446339694	0
522.085069450583	0
526.667256994191	0
531.247010795469	0
535.824332677577	0
540.399224461846	0
544.97168796778	0
549.541725013081	0
554.109337413644	0
558.67452698353	0
563.237295535018	0
567.797644878581	0
572.355576822862	0
576.911093174738	0
581.464195739274	0
586.014886319725	0
590.563166717577	0
595.109038732502	0
599.652504162404	0
604.193564803387	0
608.732222449762	0
613.268478894079	0
617.802335927085	0
622.333795337774	0
626.86285891334	0
631.38952843922	0
635.913805699067	0
640.435692474774	0
644.955190546461	0
649.472301692484	0
653.987027689447	0
658.499370312169	0
663.009331333738	0
667.516912525469	0
672.022115656928	0
676.524942495926	0
681.02539480853	0
685.523474359055	0
690.01918291007	0
694.512522222405	0
699.003494055145	0
703.492100165644	0
707.9783423095	0
712.462222240603	0
716.943741711089	0
721.422902471375	0
725.899706270146	0
730.374154854366	0
734.846249969258	0
739.315993358352	0
743.783386763425	0
748.24843192457	0
752.711130580137	0
757.171484466788	0
761.629495319437	0
766.085164871336	-2.501953125
770.538494853994	-4.4951171875
774.989486997223	12.376953125
779.43814302915	6.0732421875
783.884464676175	-0.748046875
788.32845366302	-6.193359375
792.770111712696	-10.6376953125
797.209440546543	28.2783203125
801.646441884168	-29.9169921875
806.081117443533	17.5068359375
810.513468940881	-11.4990234375
814.943498090775	10.76171875
819.371206606105	-2.306640625
823.796596198077	-1.2138671875
828.219668576199	-9.7568359375
832.640425448324	21.5322265625
837.058868520624	-35.1875
841.474999497579	24.8310546875
845.888820082022	17.083984375
850.300331975104	-9.5439453125
854.709536876311	-11.71484375
859.116436483469	-11.5849609375
863.521032492725	13.736328125
867.923326598575	0.6904296875
872.323320493862	4.5322265625
876.72101586976	10.626953125
881.116414415799	-25.3740234375
885.509517819843	10.7998046875
889.900327768119	1.0654296875
894.288845945186	-12.7919921875
898.675074033981	11.1494140625
903.059013715767	1.93359375
907.440666670198	-2.4404296875
911.820034575245	6.353515625
916.197119107281	13.029296875
920.571921941017	-37.12890625
924.944444749533	11.4755859375
929.314689204286	2.98046875
933.682656975085	18.88671875
938.048349730125	-15.7919921875
942.411769135975	15.962890625
946.772916857561	-23.2587890625
951.131794558201	11.0859375
955.488403899588	-3.3173828125
959.842746541792	23.181640625
964.19482414328	-26.94921875
968.544638360883	15.458984375
972.892190849834	-19.020263671875
977.237483263751	24.702392578125
981.580517254632	-3.6593017578125
985.92129447289	-29.530029296875
990.259816567315	14.847900390625
994.596085185094	-14.8896484375
998.930101971822	-2.5687255859375
1003.2618685715	24.752197265625
1007.59138662649	19.0731201171875
1011.91865777761	49.9827880859375
1016.24368366407	68.82177734375
1020.56646592346	24.6607666015625
1024.88700619182	39.465576171875
1029.20530610358	-8.9290771484375
1033.52136729159	42.6761474609375
1037.8351913871	14.281494140625
1042.14678001981	-4.4251708984375
1046.45613481781	-7.1700439453125
1050.76325740763	-0.362548828125
1055.06814941421	2.9979248046875
1059.37081246092	0.2230224609375
1063.67124816958	-17.828125
1067.96945816039	17.3408203125
1072.26544405203	12.119140625
1076.55920746159	-5.7724609375
1080.8507500046	-4.4521484375
1085.14007329502	6.70703125
1089.42717894527	-34.4541015625
1093.71206856617	20.1728515625
1097.99474376703	0.947265625
1102.27520615557	24.8955078125
1106.55345733798	-3.2919921875
1110.82949891888	-23.6768798828125
1115.10333250134	12.2742919921875
1119.37495968691	-7.5458984375
1123.64438207556	5.0728759765625
1127.91160126572	-16.65869140625
1132.17661885431	24.4879150390625
1136.43943643667	6.6346435546875
1140.70005560662	9.7894287109375
1144.95847795644	33.109130859375
1149.21470507689	20.428955078125
1153.46873855716	21.748779296875
1157.72057998495	86.0684814453125
1161.97023094641	124.388305664062
1166.21769302616	111.837890625
1170.4629678073	126.55078125
1174.70605687141	56.263671875
1178.94696179854	26.9765625
1183.18568416722	3.689453125
1187.42222555447	41.40234375
1191.65658753578	4.115234375
1195.88877168516	-9.8050537109375
1200.11877957504	34.4552001953125
1204.34661277642	8.715576171875
1208.57227285873	-0.0240478515625
1212.79576138991	31.2362060546875
1217.01707993641	9.49658203125
1221.23623006316	4.3375244140625
1225.45321333358	-14.7930908203125
1229.66803130962	54.076416015625
1233.88068555171	-14.9898681640625
1238.09117761878	-10.870849609375
1242.29950906828	13.01123046875
1246.50568145615	-5.8560791015625
1250.70969633685	-18.927734375
1254.91155526336	32.333984375
1259.11125978715	-8.3876953125
1263.30881145822	-16.755859375
1267.50421182508	3.3896484375
1271.69746243476	-4.7734375
1275.88856483281	24.974609375
1280.07752056329	-5.0615234375
1284.26433116882	-12.73828125
1288.44899819048	9.6767578125
1292.63152316794	-11.9169921875
1296.81190763937	13.6279296875
1300.99015314147	4.8125
1305.16626120947	-33.67578125
1309.34023337715	1.9443359375
1313.51207117681	34.5205078125
1317.68177613928	-0.2314453125
1321.84934979396	-15.900390625
1326.01479366875	14.3232421875
1330.17810929013	-11.134765625
1334.3392981831	-2.705078125
1338.49836187121	-19.154296875
1342.65530187658	27.2666015625
1346.81011971983	9.5
1350.96281692018	-17.771484375
1355.11339499538	1.6826171875
1359.26185546175	-1.623046875
1363.40819983413	1.4453125
1367.55242962597	4.88671875
1371.69454634923	8.40234375
1375.83455151447	-7.4248046875
1379.97244663079	-13.7939453125
1384.10823320586	11.8212890625
1388.24191274593	-9.734375
1392.3734867558	27.1827392578125
1396.50295673884	-25.689208984375
1400.63032419701	-1.0306396484375
1404.75559063083	2.094482421875
1408.87875753938	15.2196044921875
1412.99982642036	-20.7420654296875
1417.11879877001	-27.8883056640625
1421.23567608316	21.965576171875
1425.35045985322	17.8194580078125
1429.4631515722	6.67333984375
1433.57375273068	62.527099609375
1437.68226481782	49.3809814453125
1441.78868932139	91.311279296875
1445.89302772774	76.2972412109375
1449.99528152179	51.2833251953125
1454.09545218711	132.269409179688
1458.1935412058	57.25537109375
1462.28955005859	105.241455078125
1466.38348022481	57.2274169921875
1470.47533318239	55.2135009765625
1474.56511040785	72.1995849609375
1478.65281337632	67.185546875
1482.73844356155	31.171630859375
1486.82200243586	49.2647705078125
1490.90349147022	22.4532470703125
1494.98291213418	-13.3582763671875
1499.06026589591	54.8302001953125
1503.13555422222	69.0185546875
1507.20877857848	44.20703125
1511.27994042873	58.3955078125
1515.3490412356	62.583984375
1519.41608246035	146.7724609375
1523.48106556286	132.960815429688
1527.54399200163	137.149291992188
1531.60486323377	131.337768554688
1535.66368071505	80.5262451171875
1539.72044589986	98.8172607421875
1543.7751602412	90.2236328125
1547.82782519071	23.630126953125
1551.87844219866	28.0364990234375
1555.92701271397	18.44287109375
1559.97353818419	27.8492431640625
1564.0180200555	-6.744384765625
1568.06045977271	19.662109375
1572.1008587793	43.0684814453125
1576.13921851737	25.474853515625
1580.17554042768	19.8812255859375
1584.20982594961	17.3834228515625
1588.24207652123	24.0167236328125
1592.27229357921	-15.35009765625
1596.3004785589	10.283203125
1600.3266328943	25.91650390625
1604.35075801806	27.5498046875
1608.37285536149	13.18310546875
1612.39292635454	3.878173828125
1616.41097242584	12.6044921875
1620.42699500266	-5.6690673828125
1624.44099551096	-7.9498291015625
1628.45297537533	0.7557373046875
1632.46293601906	14.5443115234375
1636.47087886406	0.95263671875
1640.47680533095	-9.6390380859375
1644.48071683901	15.8297119140625
1648.48261480617	16.0120849609375
1652.48250064906	-1.8055419921875
1656.48037578297	32.376953125
1660.47624162187	39.559326171875
1664.47009957839	68.0723876953125
1668.46195106388	64.8135986328125
1672.45179748832	60.5546875
1676.43964026041	26.2957763671875
1680.42548078752	34.0369873046875
1684.4093204757	41.971923828125
1688.39116072969	36.1878662109375
1692.37100295292	-4.59619140625
1696.34884854752	32.6197509765625
1700.32469891429	-32.164306640625
1704.29855545273	36.5108642578125
1708.27041956104	10.2249755859375
1712.24029263612	12.9390869140625
1716.20817607355	-14.802978515625
1720.17407126762	1.632568359375
1724.13797961133	17.690673828125
1728.09990249636	-19.5888671875
1732.05984131312	7.1611328125
1736.01779745068	7.8681640625
1739.97377229687	-27.6796875
1743.9277672382	14.1748046875
1747.87978365989	-7.0595703125
1751.82982294586	13.9248046875
1755.77788647879	1.056640625
1759.72397564	-12.4052734375
1763.6680918096	15.6513671875
1767.61023636636	-8.115234375
1771.5504106878	-1.2177734375
1775.48861615014	2.23828125
1779.42485412834	-13.689453125
1783.35912599608	0.306640625
1787.29143312576	13.7998046875
1791.2217768885	-10.5029296875
1795.15015865414	8.3935546875
1799.07657979128	11.5146484375
1803.00104166722	-13.3212890625
1806.923545648	-1.724609375
1810.84409309841	3.078125
1814.76268538195	1.25390625
1818.67932386087	15.0966796875
1822.59400989615	-33.3857421875
1826.50674484753	15.111328125
1830.41753007345	29.37109375
1834.32636693114	-24.033203125
1838.23325677653	-19.1435546875
1842.13820096433	14.1142578125
1846.04120084797	12.3955078125
1849.94225777965	-4.5419921875
1853.84137311029	-9.4404296875
1857.7385481896	-4.6650390625
1861.63378436601	2.8291015625
1865.52708298671	3.873046875
1869.41844539766	-3.0146484375
1873.30787294356	11.6220703125
1877.19536696788	-14.3544921875
1881.08092881284	20.5244140625
1884.96455981942	-16.935546875
1888.84626132737	-5.080078125
1892.72603467521	6.896484375
1896.6038812002	-4.783203125
1900.47980223839	8.341796875
1904.35379912459	-5.1650390625
1908.22587319237	14.029296875
1912.0960257741	-27.369140625
1915.96425820089	20.169921875
1919.83057180263	-9.2451171875
1923.694967908	9.736328125
1927.55744784445	6.787109375
1931.4180129382	-26.755859375
1935.27666451425	14.53125
1939.13340389641	9.0966796875
1942.98823240721	-10.533203125
1946.84115136803	15.4267578125
1950.692162099	-15.5478515625
1954.54126591903	3.02734375
1958.38846414585	-4.6259765625
1962.23375809594	-2.2080078125
1966.0771490846	-3.0478515625
1969.91863842592	20.17578125
1973.75822743275	-1.828125
1977.59591741678	-6.03515625
1981.43170968848	-19.6103515625
1985.2656055571	31.68359375
1989.0976063307	-16.8916015625
1992.92771331615	0.5
1996.75592781911	-4.0322265625
2000.58225114405	5.7470703125
2004.40668459424	-0.1240234375
2008.22922947176	-1.294921875
2012.04988707749	7.38671875
2015.86865871112	-24.5126953125
2019.68554567116	24.146484375
2023.50054925491	-35.7470703125
2027.31367075851	40.365234375
2031.12491147689	-5.427734375
2034.93427270382	-5.4248046875
2038.74175573186	-0.328125
2042.54736185239	9.6923828125
2046.35109235564	-9.8916015625
2050.15294853063	-9.1640625
2053.95293166521	21.7109375
2057.75104304606	-7.2919921875
2061.54728395867	-5.4287109375
2065.34165568739	8.03515625
2069.13415951534	-12.4580078125
2072.92479672452	4.62109375
2076.71356859575	-37.6259765625
2080.50047640867	57.5615234375
2084.28552144174	-30.48046875
2088.06870497229	17.3701171875
2091.85002827646	6.0263671875
2095.62949262924	-15.564453125
2099.40709930443	14.228515625
2103.18284957471	-35.998046875
2106.95674471157	28.5791015625
2110.72878598537	-2.2724609375
2114.49897466528	-10.900390625
2118.26731201934	-3.0126953125
2122.03379931443	28.6142578125
2125.79843781626	-9.4853515625
2129.56122878942	-20.806640625
2133.32217349733	29.8681640625
2137.08127320226	-29.1025390625
2140.83852916534	12.203125
2144.59394264655	-8.8505859375
2148.34751490473	6.0419921875
2152.09924719757	7.4931640625
2155.84914078163	-3.94921875
2159.59719691231	9.7353515625
2163.34341684388	-20.8427734375
2167.08780182947	15.1103515625
2170.83035312109	2.6630859375
2174.57107196959	-7.4423828125
2178.30995962469	13.841796875
2182.04701733499	-18.568359375
2185.78224634796	-13.4833984375
2189.5156479099	30.033203125
2193.24722326604	-5.51171875
2196.97697366044	-4.2890625
2200.70490033604	-0.92578125
2204.43100453467	-12.7744140625
2208.15528749703	4.740234375
2211.87775046268	-13.6484375
2215.59839467008	23.361328125
2219.31722135656	5.6962890625
2223.03423175833	0.8564453125
2226.74942711049	-2.033203125
2230.46280864702	8.2060546875
2234.17437760077	-24.1455078125
2237.8841352035	5.4892578125
2241.59208268584	-12.66015625
2245.29822127732	27.53515625
2249.00255220636	-13.96875
2252.70507670024	14.9658203125
2256.40579598519	-34.1259765625
2260.10471128628	40.416015625
2263.80182382751	-10.8564453125
2267.49713483175	3.3125
2271.19064552079	-19.9443359375
2274.8823571153	10.49609375
2278.57227083485	-11.7734375
2282.26038789795	5.0341796875
2285.94670952195	12.1376953125
2289.63123692315	-22.2490234375
2293.31397131673	20.029296875
2296.99491391679	-4.3681640625
2300.67406593634	5.7197265625
2304.35142858727	-5.9560546875
2308.02700308043	-6.193359375
2311.70079062553	1.4453125
2315.37279243123	-6.4794921875
2319.04300970507	20.3662109375
2322.71144365353	6.3486328125
2326.378095482	-37.328125
2330.04296639479	27.6484375
2333.7060575951	8.7509765625
2337.3673702851	-10.861328125
2341.02690566583	-7.16015625
2344.6846649373	-15.859375
2348.3406492984	3.091796875
2351.99485994696	-30.92578125
2355.64729807974	-70.025390625
2359.29796489244	18.404296875
2362.94686157966	275.5791015625
2366.59398933494	-114.263671875
2370.23934935076	-50.70703125
2373.88294281852	-7.5322265625
2377.52477092856	-5.8662109375
2381.16483487014	13.1845703125
2384.80313583148	-3.328125
2388.4396749997	-17.2568359375
2392.07445356091	-7.330078125
2395.70747270011	5.5703125
2399.33873360126	25.0439453125
2402.96823744725	-7.2919921875
2406.59598541995	4.1181640625
2410.22197870012	2.455078125
2413.84621846749	-32.40234375
2417.46870590075	21.2578125
2421.08944217751	-3.3759765625
2424.70842847435	-3.046875
2428.32566596678	16.8388671875
2431.94115582928	-21.4521484375
2435.55489923528	18.220703125
2439.16689735713	-16.4814453125
2442.77715136618	14.2890625
2446.38566243272	-12.9833984375
2449.99243172597	-1.673828125
2453.59746041414	3.11328125
2457.20074966439	8.1123046875
2460.80230064284	3.654296875
2464.40211451455	-12.0908203125
2468.00019244359	-13.6064453125
2471.59653559293	27.9189453125
2475.19114512457	-10.22265625
2478.78402219943	-12.099609375
2482.37516797741	9.36328125
2485.96458361739	18.5048828125
2489.55227027719	-20.099609375
2493.13822911363	16.7939453125
2496.7224612825	-20.1943359375
2500.30496793853	-7.2705078125
2503.88575023547	28.6240234375
2507.464809326	-6.4267578125
2511.04214636182	-22.095703125
2514.61776249357	5.216796875
2518.19165887088	13.2451171875
2521.76383664238	1.6083984375
2525.33429695564	1.3564453125
2528.90304095725	-10.4306640625
2532.47006979276	6.2490234375
2536.03538460672	-0.02734375
2539.59898654265	8.9384765625
2543.16087674307	-21.037109375
2546.72105634948	5.26953125
2550.27952650235	4.0068359375
2553.83628834118	8.4423828125
2557.39134300444	-8.33984375
2560.94469162957	-26.052734375
2564.49633535304	39.580078125
2568.0462753103	-26.6279296875
2571.59451263579	11.2822265625
2575.14104846294	9.9208984375
2578.6858839242	-28.150390625
2582.22902015101	35.4423828125
2585.77045827378	-21.6630859375
2589.31019942197	16.3681640625
2592.84824472401	-15.3046875
2596.38459530734	8.802734375
2599.91925229841	0.384765625
2603.45221682266	-6.294921875
2606.98349000456	-14.330078125
2610.51307296756	24.966796875
2614.04096683414	6.125
2617.56717272579	-25.7275390625
2621.09169176298	9.8212890625
2624.61452506524	8.8662109375
2628.13567375106	-5.9814453125
2631.655138938	-8.228515625
2635.17292174259	5.5341796875
2638.68902328039	2.591796875
2642.20344466599	-7.62890625
2645.71618701297	3.103515625
2649.22725143397	1.966796875
2652.73663904062	9.646484375
2656.24435094357	-37.0869140625
2659.75038825251	41.826171875
2663.25475207615	7.2978515625
2666.75744352221	-54.927734375
2670.25846369745	54.4853515625
2673.75781370765	-34.8916015625
2677.25549465763	17.001953125
2680.75150765123	9.1533203125
2684.24585379131	-0.1328125
2687.73853417978	-38.57421875
2691.22954991757	20.7099609375
2694.71890210465	-12.2001953125
2698.20659184002	-44.173828125
2701.69262022172	117.6708984375
2705.17698834682	-27.689453125
2708.65969731143	-10.818359375
2712.14074821071	-22.857421875
2715.62014213884	-12.4130859375
2719.09788018905	1.3984375
2722.57396345362	31.345703125
2726.04839302385	13.2919921875
2729.52116999012	-41.1025390625
2732.99229544182	32.8427734375
2736.4617704674	-26.791015625
2739.92959615436	6.7763671875
2743.39577358926	5.4619140625
2746.86030385767	3.697265625
2750.32318804425	3.876953125
2753.78442723268	-23.27734375
2757.24402250572	9.8388671875
2760.70197494518	-0.76171875
2764.1582856319	-3.853515625
2767.61295564579	21.7282104492187
2771.06598606584	-23.8106689453125
2774.51737797005	9.29620361328125
2777.96713243552	-21.7066650390625
2781.41525053838	9.29052734375
2784.86173335384	-2.71234130859375
2788.30658195617	-2.7911376953125
2791.7497974187	-2.44232177734375
2795.1913808138	5.90643310546875
2798.63133321295	-15.7447509765625
2802.06965568666	9.60406494140625
2805.50634930452	-17.047119140625
2808.94141513519	28.3016967773438
2812.3748542464	-19.3494873046875
2815.80666770493	3.999267578125
2819.23685657665	7.34808349609375
2822.66542192651	-0.440673828125
2826.0923648185	3.7354736328125
2829.51768631572	45.9116821289063
2832.94138748033	21.0878295898438
2836.36346937355	33.2639770507812
2839.7839330557	51.4401245117188
2843.20277958617	59.6163330078125
2846.62001002343	146.79248046875
2850.03562542502	169.968627929687
2853.44962684758	242.144775390625
2856.86201534681	308.320983886719
2860.27279197751	270.497131347656
2863.68195779356	272.673278808594
2867.08951384791	243.849487304687
2870.49546119263	226.025634765625
2873.89980087883	241.197998046875
2877.30253395675	238.358276367187
2880.70366147569	254.518493652344
2884.10318448407	250.6787109375
2887.50110402936	236.838989257813
2890.89742115816	251.999206542969
2894.29213691614	248.159423828125
2897.68525234807	225.319641113281
2901.07676849782	261.479919433594
2904.46668640835	199.64013671875
2907.85500712172	232.800354003906
2911.24173167908	210.960632324219
2914.62686112069	182.120849609375
2918.0103964859	223.281066894531
2921.39233881316	192.441284179687
2924.77268914005	207.6015625
2928.1514485032	185.761779785156
2931.52861793838	206.921997070313
2934.90419848047	216.082275390625
2938.27819116343	221.287780761719
2941.65059702035	192.50732421875
2945.0214170834	168.726806640625
2948.39065238389	163.946350097656
2951.75830395222	143.165893554688
2955.12437281791	113.385437011719
2958.48886000957	80.6049194335938
2961.85176655495	89.824462890625
2965.21309348089	101.044006347656
2968.57284181338	75.2635498046875
2971.93101257748	41.4830932617188
2975.28760679739	67.7025756835938
2978.64262549643	14.922119140625
2981.99606969703	41.1416625976562
2985.34794042073	-2.6387939453125
2988.69823868822	21.6040649414062
2992.04696551928	36.9386596679687
2995.39412193282	-3.726806640625
2998.73970894689	-1.39227294921875
3002.08372757864	-18.0576782226562
3005.42617884436	-24.72314453125
3008.76706375945	16.6114501953125
3012.10638333846	9.94598388671875
3015.44413859505	30.280517578125
3018.780330542	2.6151123046875
3022.11496019125	-23.0345458984375
3025.44802855385	-4.68212890625
3028.77953663997	6.67034912109375
3032.10948545894	17.0228271484375
3035.43787601921	-37.1381225585937
3038.76470932835	19.4873046875
3042.08998639308	3.388671875
3045.41370821926	-4.3671875
3048.73587581189	-4.7001953125
3052.05649017508	-0.5234375
3055.37555231211	-15.3642578125
3058.69306322538	11.53125
3062.00902391644	11.833984375
3065.32343538598	-9.2353515625
3068.63629863383	11.40625
3071.94761465896	-16.5849609375
3075.2573844595	15.6318359375
3078.5656090327	-4.5595703125
3081.87228937498	4.013671875
3085.1774264819	0
3088.48102134815	0
3091.7830749676	0
3095.08358833324	0
3098.38256243724	0
3101.67999827089	0
3104.97589682465	0
3108.27025908815	0
3111.56308605013	0
3114.85437869852	0
3118.14413802041	0
3121.43236500202	0
3124.71906062875	0
3128.00422588514	0
3131.28786175491	0
3134.56996922093	0
3137.85054926524	0
3141.12960286901	0
3144.40713101263	0
3147.6831346756	0
3150.95761483661	0
3154.23057247352	0
3157.50200856335	0
3160.77192408229	0
3164.04032000569	0
3167.30719730808	0
3170.57255696316	0
3173.8363999438	0
3177.09872722202	0
3180.35953976906	0
3183.61883855529	0
3186.87662455028	0
3190.13289872277	0
3193.38766204066	0
3196.64091547106	0
3199.89265998023	0
3203.14289653361	0
3206.39162609586	0
3209.63884963076	0
3212.88456810132	0
3216.1287824697	0
3219.37149369728	0
3222.61270274458	0
3225.85241057135	0
3229.09061813648	0
3232.3273263981	0
3235.56253631347	0
3238.79624883909	0
3242.02846493063	0
3245.25918554293	0
3248.48841163005	0
3251.71614414523	0
3254.94238404091	0
3258.16713226871	0
3261.39038977947	0
3264.61215752319	0
3267.8324364491	0
3271.05122750561	0
3274.26853164033	0
3277.48434980006	0
3280.69868293083	0
3283.91153197784	0
3287.12289788551	0
3290.33278159744	0
3293.54118405647	0
3296.7481062046	0
3299.95354898308	0
3303.15751333233	0
3306.36000019198	0
3309.5610105009	0
3312.76054519714	0
3315.95860521796	0
3319.15519149983	0
3322.35030497845	0
3325.5439465887	0
3328.73611726471	0
3331.92681793979	0
3335.11604954647	0
3338.30381301653	0
3341.49010928091	0
3344.67493926981	0
3347.85830391262	0
3351.04020413798	0
3354.22064087372	0
3357.3996150469	0
3360.5771275838	0
3363.75317940992	0
3366.92777144999	0
3370.10090462796	0
3373.27257986699	0
3376.44279808949	0
3379.61156021706	0
3382.77886717059	0
3385.94471987011	0
3389.10911923496	0
3392.27206618366	0
3395.43356163397	0
3398.59360650288	0
3401.75220170663	0
3404.90934816067	0
3408.06504677969	0
3411.21929847761	0
3414.37210416759	0
3417.52346476203	0
3420.67338117256	0
3423.82185431003	0
3426.96888508457	0
3430.11447440551	0
3433.25862318144	0
3436.40133232017	0
3439.54260272877	0
3442.68243531356	0
3445.82083098007	0
3448.95779063311	0
3452.0933151767	0
3455.22740551412	0
3458.36006254791	0
3461.49128717984	0
3464.62108031093	0
3467.74944284144	0
3470.8763756709	0
3474.00187969807	0
3477.12595582097	0
3480.24860493687	0
3483.3698279423	0
3486.48962573301	0
3489.60799920406	0
3492.7249492497	0
3495.8404767635	0
3498.95458263822	0
3502.06726776593	0
3505.17853303794	0
3508.28837934481	0
3511.39680757636	0
3514.50381862168	0
3517.60941336912	0
3520.71359270628	0
3523.81635752002	0
3526.91770869649	0
3530.01764712108	0
3533.11617367844	0
3536.21328925251	0
3539.30899472647	0
3542.40329098277	0
3545.49617890316	0
3548.58765936862	0
3551.67773325941	0
3554.76640145506	0
3557.85366483438	0
3560.93952427544	0
3564.02398065559	0
3567.10703485145	0
3570.18868773891	0
3573.26894019313	0
3576.34779308856	0
3579.42524729892	0
3582.50130369721	0
3585.57596315568	0
3588.6492265459	0
3591.72109473869	0
3594.79156860416	0
3597.8606490117	0
3600.92833682998	0
3603.99463292695	0
3607.05953816984	0
3610.12305342518	0
3613.18517955876	0
3616.24591743568	0
3619.30526792029	0
3622.36323187627	0
3625.41981016655	0
3628.47500365337	0
3631.52881319825	0
3634.58123966201	0
3637.63228390473	0
3640.68194678582	0
3643.73022916396	0
3646.77713189712	0
3649.82265584256	0
3652.86680185686	0
3655.90957079587	0
3658.95096351473	0
3661.9909808679	0
3665.02962370912	0
3668.06689289143	0
3671.10278926717	0
3674.13731368797	0
3677.17046700478	0
3680.20225006782	0
3683.23266372664	0
3686.26170883008	0
3689.28938622628	0
3692.31569676268	0
3695.34064128604	0
3698.3642206424	0
3701.38643567713	0
3704.40728723488	0
3707.42677615964	0
3710.44490329468	0
3713.46166948258	0
3716.47707556524	0
3719.49112238386	0
3722.50381077897	0
3725.51514159039	0
3728.52511565724	0
3731.53373381799	0
3734.54099691039	0
3737.54690577153	0
3740.55146123779	0
3743.55466414488	0
3746.55651532782	0
3749.55701562096	0
3752.55616585794	0
3755.55396687174	0
3758.55041949464	0
3761.54552455828	0
3764.53928289357	0
3767.53169533077	0
3770.52276269945	0
