# Supplementary material for: ATP-Mediated Compositional Change in Peripheral Myelin Membranes: A Comparative Raman Spectroscopy and Time-Of-Flight Secondary Ion Mass Spectrometry Study
Source: PLoS One. 2015 Nov 6;10(11):e0142084. doi: 10.1371/journal.pone.0142084 (PMC4636249; doi:10.1371/journal.pone.0142084)
Supplement: S1 Dataset — (ZIP) [file pone.0142084.s001.zip › S1_dataset/Raman_spectra/16_90_90.txt]

-178.994036100499	0
-174.033225536557	0
-169.0751377995	0
-164.119770772188	0
-159.167122339648	0
-154.217190389139	0
-149.269972810082	0
-144.325467494084	0
-139.383672334927	0
-134.444585228594	0
-129.508204073223	0
-124.574526769135	0
-119.643551218822	0
-114.715275326933	0
-109.789697000295	0
-104.866814147885	0
-99.9466246808552	0
-95.0291265124906	0
-90.1143175582511	0
-85.2021957357429	0
-80.2927589647043	0
-75.3860051670417	0
-70.481932266779	0
-65.5805381901118	0
-60.6818208653458	0
-55.7857782229294	0
-50.8924081954356	0
-46.0017087175875	0
-41.1136777262036	0
-36.2283131602562	0
-31.3456129608094	0
-26.4655750710663	0
-21.5881974363401	0
-16.7134780040433	0
-11.8414147237163	0
-6.97200554699157	0
-2.10524842762243	0
2.7588586785605	0
7.62031781361293	0
12.4791310174805	0
17.3353003280426	0
22.1888277810758	0
27.039715410272	0
31.8879652472351	0
36.7335793214806	0
41.5765596604579	0
46.4169082895241	0
51.2546272319742	0
56.0897185090253	0
60.9221841398248	0
65.7520261414575	0
70.5792465289414	0
75.4038473152359	0
80.2258305112373	0
85.0451981257829	0
89.8619521656728	0
94.6760946356408	0
99.4876275383722	0
104.296552874519	0
109.102872642681	0
113.906588839414	0
118.707703459255	0
123.50621849468	0
128.302135936152	0
133.095457772095	0
137.886185988911	0
142.67432257098	0
147.459869500643	0
152.242828758237	0
157.023202322085	0
161.800992168482	0
166.57620027172	0
171.348828604074	0
176.118879135829	0
180.886353835249	0
185.651254668599	0
190.413583600155	0
195.173342592185	0
199.930533604973	0
204.685158596796	0
209.437219523967	0
214.186718340789	0
218.933656999594	0
223.678037450722	0
228.419861642549	0
233.159131521472	0
237.895849031895	0
242.630016116276	0
247.361634715089	0
252.090706766845	0
256.817234208094	0
261.541218973423	0
266.262662995465	0
270.981568204883	0
275.6979365304	0
280.411769898787	0
285.123070234848	0
289.831839461473	0
294.538079499573	0
299.241792268145	0
303.942979684238	0
308.641643662944	0
313.337786117456	0
318.031408959021	0
322.722514096949	0
327.411103438619	0
332.097178889511	0
336.780742353159	0
341.461795731189	0
346.140340923303	0
350.816379827291	0
355.489914339047	0
360.160946352513	0
364.829477759773	0
369.495510450979	0
374.159046314377	0
378.82008723633	0
383.478635101284	0
388.134691791813	0
392.788259188568	0
397.439339170342	0
402.087933614013	0
406.734044394583	0
411.377673385177	0
416.018822457034	0
420.657493479503	0
425.293688320078	0
429.927408844356	0
434.558656916088	0
439.187434397129	0
443.813743147486	0
448.437585025291	0
453.058961886814	0
457.67787558648	0
462.29432797683	0
466.908320908577	0
471.519856230563	0
476.128935789788	0
480.735561431389	0
485.339734998681	0
489.941458333116	0
494.540733274316	0
499.137561660049	0
503.731945326264	0
508.323886107064	0
512.913385834734	0
517.500446339694	0
522.085069450583	0
526.667256994191	0
531.247010795469	0
535.824332677577	0
540.399224461846	0
544.97168796778	0
549.541725013081	0
554.109337413644	0
558.67452698353	0
563.237295535018	0
567.797644878581	0
572.355576822862	0
576.911093174738	0
581.464195739274	0
586.014886319725	0
590.563166717577	0
595.109038732502	0
599.652504162404	0
604.193564803387	0
608.732222449762	0
613.268478894079	0
617.802335927085	0
622.333795337774	0
626.86285891334	0
631.38952843922	0
635.913805699067	0
640.435692474774	0
644.955190546461	0
649.472301692484	0
653.987027689447	0
658.499370312169	0
663.009331333738	0
667.516912525469	0
672.022115656928	0
676.524942495926	0
681.02539480853	0
685.523474359055	0
690.01918291007	0
694.512522222405	0
699.003494055145	-13.1240234375
703.492100165644	7.234375
707.9783423095	-5.044921875
712.462222240603	-16.150390625
716.943741711089	12.2822265625
721.422902471375	6.525390625
725.899706270146	4.7099609375
730.374154854366	-23.5556640625
734.846249969258	37.220703125
739.315993358352	-20.486328125
743.783386763425	-10.4052734375
748.24843192457	16.8642578125
752.711130580137	9.4677734375
757.171484466788	-14.5029296875
761.629495319437	-13.095703125
766.085164871336	4.9482421875
770.538494853994	-8.8896484375
774.989486997223	11.5341796875
779.43814302915	9.412109375
783.884464676175	-7.2705078125
788.32845366302	0.33984375
792.770111712696	0.787109375
797.209440546543	17.0712890625
801.646441884168	-27.7998046875
806.081117443533	13.7587890625
810.513468940881	-12.1474609375
814.943498090775	15.0263671875
819.371206606105	-2.7978515625
823.796596198077	-4.154296875
828.219668576199	-6.826171875
832.640425448324	23.9228515625
837.058868520624	-36.0673828125
841.474999497579	24.361328125
845.888820082022	-4.841796875
850.300331975104	4.1259765625
854.709536876311	-5.1708984375
859.116436483469	3.9765625
863.521032492725	-9.4072265625
867.923326598575	-1.86328125
872.323320493862	9.484375
876.72101586976	18.76953125
881.116414415799	-35.3798828125
885.509517819843	12.5244140625
889.900327768119	6.009765625
894.288845945186	-34.2890625
898.675074033981	19.2900390625
903.059013715767	53.8115234375
907.440666670198	-38.3046875
911.820034575245	8.900390625
916.197119107281	3.85272216796875
920.571921941017	-37.2040405273438
924.944444749533	23.488037109375
929.314689204286	-1.600341796875
933.682656975085	6.20660400390625
938.048349730125	-4.047119140625
942.411769135975	13.6991577148438
946.772916857561	-6.5545654296875
951.131794558201	18.3905029296875
955.488403899588	-3.58050537109375
959.842746541792	42.4485473632812
964.19482414328	-12.5224609375
968.544638360883	30.5065307617188
972.892190849834	8.53558349609375
977.237483263751	46.621337890625
981.580517254632	12.7488403320312
985.92129447289	-11.1235961914062
990.259816567315	44.00390625
994.596085185094	3.13140869140625
998.930101971822	9.25897216796875
1003.2618685715	52.386474609375
1007.59138662649	34.483642578125
1011.91865777761	53.5396118164063
1016.24368366407	52.5955810546875
1020.56646592346	36.6514892578125
1024.88700619182	27.7074584960938
1029.20530610358	-9.236572265625
1033.52136729159	35.7723999023438
1037.8351913871	9.6702880859375
1042.14678001981	-17.431884765625
1046.45613481781	-6.53399658203125
1050.76325740763	-3.70660400390625
1055.06814941421	0.999267578125
1059.37081246092	10.5984497070312
1063.67124816958	-20.105224609375
1067.96945816039	13.705078125
1072.26544405203	-4.9228515625
1076.55920746159	12.4150390625
1080.8507500046	-2.4833984375
1085.14007329502	-1.9384765625
1089.42717894527	-26.146484375
1093.71206856617	27.3447265625
1097.99474376703	-11.8941650390625
1102.27520615557	12.7378540039062
1106.55345733798	-4.02581787109375
1110.82949891888	-12.5169067382812
1115.10333250134	17.9645385742187
1119.37495968691	12.3833618164062
1123.64438207556	2.80224609375
1127.91160126572	-17.7789306640625
1132.17661885431	23.639892578125
1136.43943643667	-7.97509765625
1140.70005560662	8.39337158203125
1144.95847795644	11.7618408203125
1149.21470507689	28.1303100585938
1153.46873855716	40.498779296875
1157.72057998495	80.8672485351562
1161.97023094641	100.235656738281
1166.21769302616	88.641357421875
1170.4629678073	106.128173828125
1174.70605687141	54.6149291992188
1178.94696179854	24.1017456054687
1183.18568416722	1.58856201171875
1187.42222555447	47.0753173828125
1191.65658753578	11.5621337890625
1195.88877168516	11.0488891601562
1200.11877957504	29.5357055664063
1204.34661277642	15.2251586914062
1208.57227285873	2.01806640625
1212.79576138991	12.8109741210938
1217.01707993641	3.6038818359375
1221.23623006316	11.3967895507813
1225.45321333358	-7.810302734375
1229.66803130962	59.9826049804687
1233.88068555171	3.80560302734375
1238.09117761878	-1.97344970703125
1242.29950906828	33.24755859375
1246.50568145615	1.468505859375
1250.70969633685	-7.31048583984375
1254.91155526336	24.9104614257813
1259.11125978715	-3.87152099609375
1263.30881145822	-17.6582641601562
1267.50421182508	-3.44500732421875
1271.69746243476	-9.23175048828125
1275.88856483281	44.9815063476562
1280.07752056329	6.1070556640625
1284.26433116882	10.898681640625
1288.44899819048	24.6903686523438
1292.63152316794	14.4819946289062
1296.81190763937	39.273681640625
1300.99015314147	44.0653076171875
1305.16626120947	1.85699462890625
1309.34023337715	34.4892578125
1313.51207117681	59.1188354492188
1317.68177613928	41.7484741210937
1321.84934979396	5.3780517578125
1326.01479366875	22.0076293945313
1330.17810929013	5.63720703125
1334.3392981831	10.2714233398438
1338.49836187121	5.99932861328125
1342.65530187658	31.7272338867188
1346.81011971983	21.4551391601562
1350.96281692018	21.1830444335938
1355.11339499538	26.9109497070313
1359.26185546175	5.6524658203125
1363.40819983413	-10.5104370117187
1367.55242962597	-2.67333984375
1371.69454634923	10.1637573242187
1375.83455151447	9.906494140625
1379.97244663079	-23.558349609375
1384.10823320586	16.8531494140625
1388.24191274593	-20.072265625
1392.3734867558	35.802734375
1396.50295673884	-25.4052734375
1400.63032419701	-3.921875
1404.75559063083	11.533203125
1408.87875753938	10.2410888671875
1412.99982642036	-8.20751953125
1417.11879877001	-24.5049438476562
1421.23567608316	11.443115234375
1425.35045985322	29.3912353515625
1429.4631515722	-1.88275146484375
1433.57375273068	33.6912841796875
1437.68226481782	16.265380859375
1441.78868932139	42.8394775390625
1445.89302772774	32.41357421875
1449.99528152179	9.98760986328125
1454.09545218711	85.6841430664062
1458.1935412058	23.5380859375
1462.28955005859	54.39208984375
1466.38348022481	27.2460327148438
1470.47533318239	34.0999755859375
1474.56511040785	37.9539184570313
1478.65281337632	27.807861328125
1482.73844356155	-0.338134765625
1486.82200243586	18.5158081054687
1490.90349147022	12.3697509765625
1494.98291213418	-15.6262817382812
1499.06026589591	29.590087890625
1503.13555422222	50.806396484375
1507.20877857848	28.022705078125
1511.27994042873	63.239013671875
1515.3490412356	59.455322265625
1519.41608246035	95.671630859375
1523.48106556286	90.887939453125
1527.54399200163	111.104248046875
1531.60486323377	96.320556640625
1535.66368071505	39.536865234375
1539.72044589986	55.7532348632812
1543.7751602412	44.190673828125
1547.82782519071	7.78436279296875
1551.87844219866	-3.62188720703125
1555.92701271397	3.97186279296875
1559.97353818419	10.5655517578125
1564.0180200555	-5.8406982421875
1568.06045977271	9.75299072265625
1572.1008587793	37.3467407226562
1576.13921851737	17.9404907226562
1580.17554042768	-6.4658203125
1584.20982594961	-1.53753662109375
1588.24207652123	16.65087890625
1592.27229357921	-12.16064453125
1596.3004785589	-7.97216796875
1600.3266328943	24.2162475585938
1604.35075801806	16.4047241210938
1608.37285536149	10.0499877929688
1612.39292635454	0.3629150390625
1616.41097242584	19.67578125
1620.42699500266	-0.8482666015625
1624.44099551096	-15.3392333984375
1628.45297537533	-19.1435546875
1632.46293601906	22.0341796875
1636.47087886406	4.802734375
1640.47680533095	-9.0224609375
1644.48071683901	6.9453125
1648.48261480617	5.3447265625
1652.48250064906	-18.1845703125
1656.48037578297	10.3759765625
1660.47624162187	-13.4072265625
1664.47009957839	15.9716796875
1668.46195106388	9.03125
1672.45179748832	5.482421875
1676.43964026041	-20.880859375
1680.42548078752	-2.7060546875
1684.4093204757	11.56640625
1688.39116072969	0.146484375
1692.37100295292	-7.0556640625
1696.34884854752	18.064453125
1700.32469891429	-34.5146484375
1704.29855545273	32.4453125
1708.27041956104	-13.1533203125
1712.24029263612	3.6279296875
1716.20817607355	-6.1884765625
1720.17407126762	-3.755859375
1724.13797961133	18.1064453125
1728.09990249636	-13.5732421875
1732.05984131312	9.70703125
1736.01779745068	-0.9228515625
1739.97377229687	-29.0712890625
1743.9277672382	27.744140625
1747.87978365989	-10.267578125
1751.82982294586	10.189453125
1755.77788647879	-4.8984375
1759.72397564	-14.9990234375
1763.6680918096	16.3583984375
1767.61023636636	1.953125
1771.5504106878	1.9306640625
1775.48861615014	-10.0703125
1779.42485412834	-14.8310546875
1783.35912599608	13.267578125
1787.29143312576	25.2001953125
1791.2217768885	-29.65625
1795.15015865414	5.7392578125
1799.07657979128	10.2685546875
1803.00104166722	-12.630859375
1806.923545648	4.654296875
1810.84409309841	8.4482421875
1814.76268538195	-14.333984375
1818.67932386087	19.2412109375
1822.59400989615	-30.0380859375
1826.50674484753	3.7529296875
1830.41753007345	40.314453125
1834.32636693114	-25.6943359375
1838.23325677653	-12.533203125
1842.13820096433	12.7763671875
1846.04120084797	13.107421875
1849.94225777965	-5.56640625
1853.84137311029	-10.421875
1857.7385481896	-2.0185546875
1861.63378436601	-4.2568359375
1865.52708298671	10.271484375
1869.41844539766	-0.1513671875
1873.30787294356	14.845703125
1877.19536696788	-27.8701171875
1881.08092881284	27.5234375
1884.96455981942	-12.0390625
1888.84626132737	-16.8076171875
1892.72603467521	8.0185546875
1896.6038812002	5.9541015625
1900.47980223839	-0.5302734375
1904.35379912459	-11.21484375
1908.22587319237	20.841796875
1912.0960257741	-15.162109375
1915.96425820089	12.5126953125
1919.83057180263	-11.861328125
1923.694967908	3.2431640625
1927.55744784445	7.583984375
1931.4180129382	-20.1162109375
1935.27666451425	11.390625
1939.13340389641	7.1279296875
1942.98823240721	-12.056640625
1946.84115136803	14.8193359375
1950.692162099	-10.814453125
1954.54126591903	7.2421875
1958.38846414585	-12.8173828125
1962.23375809594	8.8203125
1966.0771490846	-10.943359375
1969.91863842592	20.345703125
1973.75822743275	-12.5400390625
1977.59591741678	13.978515625
1981.43170968848	-19.822265625
1985.2656055571	24.8359375
1989.0976063307	-15.3095703125
1992.92771331615	-2.0751953125
1996.75592781911	2.8349609375
2000.58225114405	-1.6357421875
2004.40668459424	-7.263671875
2008.22922947176	5.0390625
2012.04988707749	4.2568359375
2015.86865871112	-30.158203125
2019.68554567116	52.2001953125
2023.50054925491	-41.0908203125
2027.31367075851	35.3994140625
2031.12491147689	-15.259765625
2034.93427270382	0.3017578125
2038.74175573186	-1.5322265625
2042.54736185239	-6.7685546875
2046.35109235564	-0.3330078125
2050.15294853063	-4.7724609375
2053.95293166521	17.142578125
2057.75104304606	1.626953125
2061.54728395867	-12.1201171875
2065.34165568739	13.31640625
2069.13415951534	-16.8994140625
2072.92479672452	18.9951171875
2076.71356859575	-26.47265625
2080.50047640867	21.158203125
2084.28552144174	-27.6552734375
2088.06870497229	26.916015625
2091.85002827646	0.5400390625
2095.62949262924	-9.3818359375
2099.40709930443	6.68359375
2103.18284957471	-29.38671875
2106.95674471157	34.513671875
2110.72878598537	3.1435546875
2114.49897466528	-9.5625
2118.26731201934	-8.6279296875
2122.03379931443	18.9619140625
2125.79843781626	-6.7685546875
2129.56122878942	-19.345703125
2133.32217349733	26.5283203125
2137.08127320226	-28.1025390625
2140.83852916534	15.3447265625
2144.59394264655	-2.3798828125
2148.34751490473	-2.484375
2152.09924719757	8.556640625
2155.84914078163	-3.490234375
2159.59719691231	3.2626953125
2163.34341684388	-20.154296875
2167.08780182947	22.6865234375
2170.83035312109	-6.8837890625
2174.57107196959	-2.27734375
2178.30995962469	10.7841796875
2182.04701733499	-14.7490234375
2185.78224634796	-1.7021484375
2189.5156479099	20.671875
2193.24722326604	-1.4345703125
2196.97697366044	-8.5703125
2200.70490033604	-3.8642578125
2204.43100453467	-12.947265625
2208.15528749703	13.1728515625
2211.87775046268	-10.115234375
2215.59839467008	13.5390625
2219.31722135656	5.5546875
2223.03423175833	1.7783203125
2226.74942711049	-5.3935546875
2230.46280864702	5.0185546875
2234.17437760077	-14.537109375
2237.8841352035	7.0576171875
2241.59208268584	-16.271484375
2245.29822127732	12.65625
2249.00255220636	-13.859375
2252.70507670024	43.015625
2256.40579598519	-47.7216796875
2260.10471128628	34.99609375
2263.80182382751	-9.3984375
2267.49713483175	0.27734375
2271.19064552079	-13.603515625
2274.8823571153	10.6904296875
2278.57227083485	-19.5751953125
2282.26038789795	12.2783203125
2285.94670952195	11.2705078125
2289.63123692315	-15.4306640625
2293.31397131673	21.078125
2296.99491391679	-8.3388671875
2300.67406593634	-9.37890625
2304.35142858727	5.7421875
2308.02700308043	-9.8466796875
2311.70079062553	12.9833984375
2315.37279243123	-12.3828125
2319.04300970507	16.09375
2322.71144365353	7.2041015625
2326.378095482	-29.3154296875
2330.04296639479	20.2099609375
2333.7060575951	12.708984375
2337.3673702851	-19.22265625
2341.02690566583	-0.9931640625
2344.6846649373	-10.0107421875
2348.3406492984	12.162109375
2351.99485994696	-1.947265625
2355.64729807974	5.951171875
2359.29796489244	-1.7041015625
2362.94686157966	1.2353515625
2366.59398933494	-16.9423828125
2370.23934935076	5.15234375
2373.88294281852	12.1923828125
2377.52477092856	8.392578125
2381.16483487014	-10.9501953125
2384.80313583148	2.380859375
2388.4396749997	-10.0107421875
2392.07445356091	-1.7109375
2395.70747270011	-6.19921875
2399.33873360126	19.5185546875
2402.96823744725	0.9775390625
2406.59598541995	3.25390625
2410.22197870012	2.884765625
2413.84621846749	-22.1259765625
2417.46870590075	9.9482421875
2421.08944217751	-3.0537109375
2424.70842847435	-1.71875
2428.32566596678	6.6875
2431.94115582928	-11.4052734375
2435.55489923528	17.8837890625
2439.16689735713	-5.578125
2442.77715136618	9.806640625
2446.38566243272	-12.7626953125
2449.99243172597	-2.8466796875
2453.59746041414	3.5712890625
2457.20074966439	4.1162109375
2460.80230064284	-11.6552734375
2464.40211451455	-2.533203125
2468.00019244359	-4.439453125
2471.59653559293	27.126953125
2475.19114512457	-10.025390625
2478.78402219943	-15.498046875
2482.37516797741	14.599609375
2485.96458361739	4.2333984375
2489.55227027719	-9.451171875
2493.13822911363	18.771484375
2496.7224612825	-22.4775390625
2500.30496793853	-10.6943359375
2503.88575023547	17.505859375
2507.464809326	7.6943359375
2511.04214636182	-10.7451171875
2514.61776249357	-7.341796875
2518.19165887088	11.45703125
2521.76383664238	1.7509765625
2525.33429695564	-5.7490234375
2528.90304095725	6.6376953125
2532.47006979276	-0.6103515625
2536.03538460672	-6.7314453125
2539.59898654265	10.181640625
2543.16087674307	-6.1259765625
2546.72105634948	-3.9560546875
2550.27952650235	1.849609375
2553.83628834118	9.4482421875
2557.39134300444	-10.9736328125
2560.94469162957	-22.2783203125
2564.49633535304	43.271484375
2568.0462753103	-35.6767578125
2571.59451263579	18.7001953125
2575.14104846294	10.203125
2578.6858839242	-28.59375
2582.22902015101	31.2587890625
2585.77045827378	-16.1025390625
2589.31019942197	8.8642578125
2592.84824472401	-14.5947265625
2596.38459530734	10.642578125
2599.91925229841	7.1396484375
2603.45221682266	-15.3515625
2606.98349000456	-0.17578125
2610.51307296756	16.193359375
2614.04096683414	-3.263671875
2617.56717272579	-24.880859375
2621.09169176298	15.857421875
2624.61452506524	9.1376953125
2628.13567375106	-14.470703125
2631.655138938	-3.6630859375
2635.17292174259	10.56640625
2638.68902328039	0.150390625
2642.20344466599	-4.611328125
2645.71618701297	-0.0029296875
2649.22725143397	3.890625
2652.73663904062	12.755859375
2656.24435094357	-45.5390625
2659.75038825251	54.1982421875
2663.25475207615	0.80078125
2666.75744352221	-57.3037109375
2670.25846369745	58.19921875
2673.75781370765	-33.8603515625
2677.25549465763	19.212890625
2680.75150765123	-5.4677734375
2684.24585379131	5.7197265625
2687.73853417978	-23.490234375
2691.22954991757	18.158203125
2694.71890210465	4.9814453125
2698.20659184002	-15.466796875
2701.69262022172	12.291015625
2705.17698834682	-6.240234375
2708.65969731143	1.5263671875
2712.14074821071	-5.3037109375
2715.62014213884	-5.111328125
2719.09788018905	-2.896484375
2722.57396345362	29.892578125
2726.04839302385	10.2724609375
2729.52116999012	-47.03125
2732.99229544182	33.2001953125
2736.4617704674	-24.4931640625
2739.92959615436	13.9306640625
2743.39577358926	-0.640625
2746.86030385767	4.1845703125
2750.32318804425	-0.712890625
2753.78442723268	-18.669921875
2757.24402250572	20.2470703125
2760.70197494518	-5.173828125
2764.1582856319	-12.66796875
2767.61295564579	20.5068359375
2771.06598606584	-22.59375
2774.51737797005	19.5283203125
2777.96713243552	-9.685546875
2781.41525053838	7.6103515625
2784.86173335384	-8.3857421875
2788.30658195617	0.68048095703125
2791.7497974187	-1.43572998046875
2795.1913808138	9.65484619140625
2798.63133321295	-5.79656982421875
2802.06965568666	12.7520141601562
2805.50634930452	-3.6993408203125
2808.94141513519	35.0751953125
2812.3748542464	-11.9688720703125
2815.80666770493	1.98712158203125
2819.23685657665	5.94305419921875
2822.66542192651	-0.1009521484375
2826.0923648185	0.85498046875
2829.51768631572	15.8109741210938
2832.94138748033	11.7669067382812
2836.36346937355	-8.24774169921875
2839.7839330557	-5.12078857421875
2843.20277958617	-14.993896484375
2846.62001002343	23.1329956054687
2850.03562542502	-11.7400512695313
2853.44962684758	-2.6131591796875
2856.86201534681	27.5137329101562
2860.27279197751	0.64068603515625
2863.68195779356	22.767578125
2867.08951384791	14.8944702148438
2870.49546119263	15.0214233398438
2873.89980087883	37.1483154296875
2877.30253395675	25.2752075195313
2880.70366147569	34.4021606445313
2884.10318448407	39.5447998046875
2887.50110402936	39.7342529296875
2890.89742115816	66.9237670898438
2894.29213691614	54.1132202148438
2897.68525234807	31.3026733398438
2901.07676849782	70.4921264648438
2904.46668640835	12.681640625
2907.85500712172	45.87109375
2911.24173167908	44.060546875
2914.62686112069	31.25
2918.0103964859	52.439453125
2921.39233881316	42.6289672851562
2924.77268914005	29.8184204101562
2928.1514485032	28.0078735351562
2931.52861793838	42.1973266601562
2934.90419848047	35.3868408203125
2938.27819116343	36.5762939453125
2941.65059702035	28.728271484375
2945.0214170834	13.86767578125
2948.39065238389	53.007080078125
2951.75830395222	18.146484375
2955.12437281791	26.285888671875
2958.48886000957	15.42529296875
2961.85176655495	21.564697265625
2965.21309348089	54.7041015625
2968.57284181338	43.843505859375
2971.93101257748	29.98291015625
2975.28760679739	47.122314453125
2978.64262549643	8.26171875
2981.99606969703	55.401123046875
2985.34794042073	25.5404663085938
2988.69823868822	28.47509765625
2992.04696551928	44.3672485351562
2995.39412193282	13.2593383789062
2998.73970894689	28.1514892578125
3002.08372757864	3.04364013671875
3005.42617884436	-12.0642700195313
3008.76706375945	29.827880859375
3012.10638333846	-2.280029296875
3015.44413859505	18.3971557617187
3018.780330542	3.80657958984375
3022.11496019125	-21.783935546875
3025.44802855385	-10.37451171875
3028.77953663997	14.9292602539062
3032.10948545894	18.2088623046875
3035.43787601921	-38.1103515625
3038.76470932835	20.1455078125
3042.08998639308	4.2861328125
3045.41370821926	-3.9599609375
3048.73587581189	-6.3759765625
3052.05649017508	3.8671875
3055.37555231211	-9.783203125
3058.69306322538	16.4619140625
3062.00902391644	3.5751953125
3065.32343538598	-14.6083984375
3068.63629863383	6.0341796875
3071.94761465896	-13.5859375
3075.2573844595	26.4013671875
3078.5656090327	-14.5009765625
3081.87228937498	12.17578125
3085.1774264819	-13.244140625
3088.48102134815	-0.6630859375
3091.7830749676	12.240234375
3095.08358833324	-14.1171875
3098.38256243724	6.0537109375
3101.67999827089	-1.6044921875
3104.97589682465	-5.93359375
3108.27025908815	7.8359375
3111.56308605013	0.5380859375
3114.85437869852	2.2431640625
3118.14413802041	0
3121.43236500202	0
3124.71906062875	0
3128.00422588514	0
3131.28786175491	0
3134.56996922093	0
3137.85054926524	0
3141.12960286901	0
3144.40713101263	0
3147.6831346756	0
3150.95761483661	0
3154.23057247352	0
3157.50200856335	0
3160.77192408229	0
3164.04032000569	0
3167.30719730808	0
3170.57255696316	0
3173.8363999438	0
3177.09872722202	0
3180.35953976906	0
3183.61883855529	0
3186.87662455028	0
3190.13289872277	0
3193.38766204066	0
3196.64091547106	0
3199.89265998023	0
3203.14289653361	0
3206.39162609586	0
3209.63884963076	0
3212.88456810132	0
3216.1287824697	0
3219.37149369728	0
3222.61270274458	0
3225.85241057135	0
3229.09061813648	0
3232.3273263981	0
3235.56253631347	0
3238.79624883909	0
3242.02846493063	0
3245.25918554293	0
3248.48841163005	0
3251.71614414523	0
3254.94238404091	0
3258.16713226871	0
3261.39038977947	0
3264.61215752319	0
3267.8324364491	0
3271.05122750561	0
3274.26853164033	0
3277.48434980006	0
3280.69868293083	0
3283.91153197784	0
3287.12289788551	0
3290.33278159744	0
3293.54118405647	0
3296.7481062046	0
3299.95354898308	0
3303.15751333233	0
3306.36000019198	0
3309.5610105009	0
3312.76054519714	0
3315.95860521796	0
3319.15519149983	0
3322.35030497845	0
3325.5439465887	0
3328.73611726471	0
3331.92681793979	0
3335.11604954647	0
3338.30381301653	0
3341.49010928091	0
3344.67493926981	0
3347.85830391262	0
3351.04020413798	0
3354.22064087372	0
3357.3996150469	0
3360.5771275838	0
3363.75317940992	0
3366.92777144999	0
3370.10090462796	0
3373.27257986699	0
3376.44279808949	0
3379.61156021706	0
3382.77886717059	0
3385.94471987011	0
3389.10911923496	0
3392.27206618366	0
3395.43356163397	0
3398.59360650288	0
3401.75220170663	0
3404.90934816067	0
3408.06504677969	0
3411.21929847761	0
3414.37210416759	0
3417.52346476203	0
3420.67338117256	0
3423.82185431003	0
3426.96888508457	0
3430.11447440551	0
3433.25862318144	0
3436.40133232017	0
3439.54260272877	0
3442.68243531356	0
3445.82083098007	0
3448.95779063311	0
3452.0933151767	0
3455.22740551412	0
3458.36006254791	0
3461.49128717984	0
3464.62108031093	0
3467.74944284144	0
3470.8763756709	0
3474.00187969807	0
3477.12595582097	0
3480.24860493687	0
3483.3698279423	0
3486.48962573301	0
3489.60799920406	0
3492.7249492497	0
3495.8404767635	0
3498.95458263822	0
3502.06726776593	0
3505.17853303794	0
3508.28837934481	0
3511.39680757636	0
3514.50381862168	0
3517.60941336912	0
3520.71359270628	0
3523.81635752002	0
3526.91770869649	0
3530.01764712108	0
3533.11617367844	0
3536.21328925251	0
3539.30899472647	0
3542.40329098277	0
3545.49617890316	0
3548.58765936862	0
3551.67773325941	0
3554.76640145506	0
3557.85366483438	0
3560.93952427544	0
3564.02398065559	0
3567.10703485145	0
3570.18868773891	0
3573.26894019313	0
3576.34779308856	0
3579.42524729892	0
3582.50130369721	0
3585.57596315568	0
3588.6492265459	0
3591.72109473869	0
3594.79156860416	0
3597.8606490117	0
3600.92833682998	0
3603.99463292695	0
3607.05953816984	0
3610.12305342518	0
3613.18517955876	0
3616.24591743568	0
3619.30526792029	0
3622.36323187627	0
3625.41981016655	0
3628.47500365337	0
3631.52881319825	0
3634.58123966201	0
3637.63228390473	0
3640.68194678582	0
3643.73022916396	0
3646.77713189712	0
3649.82265584256	0
3652.86680185686	0
3655.90957079587	0
3658.95096351473	0
3661.9909808679	0
3665.02962370912	0
3668.06689289143	0
3671.10278926717	0
3674.13731368797	0
3677.17046700478	0
3680.20225006782	0
3683.23266372664	0
3686.26170883008	0
3689.28938622628	0
3692.31569676268	0
3695.34064128604	0
3698.3642206424	0
3701.38643567713	0
3704.40728723488	0
3707.42677615964	0
3710.44490329468	0
3713.46166948258	0
3716.47707556524	0
3719.49112238386	0
3722.50381077897	0
3725.51514159039	0
3728.52511565724	0
3731.53373381799	0
3734.54099691039	0
3737.54690577153	0
3740.55146123779	0
3743.55466414488	0
3746.55651532782	0
3749.55701562096	0
3752.55616585794	0
3755.55396687174	0
3758.55041949464	0
3761.54552455828	0
3764.53928289357	0
3767.53169533077	0
3770.52276269945	0
