# Supplementary material for: ATP-Mediated Compositional Change in Peripheral Myelin Membranes: A Comparative Raman Spectroscopy and Time-Of-Flight Secondary Ion Mass Spectrometry Study
Source: PLoS One. 2015 Nov 6;10(11):e0142084. doi: 10.1371/journal.pone.0142084 (PMC4636249; doi:10.1371/journal.pone.0142084)
Supplement: S1 Dataset — (ZIP) [file pone.0142084.s001.zip › S1_dataset/Raman_spectra/17_0_0.txt]

-178.994036100499	0
-174.033225536557	0
-169.0751377995	0
-164.119770772188	0
-159.167122339648	0
-154.217190389139	0
-149.269972810082	0
-144.325467494084	0
-139.383672334927	0
-134.444585228594	0
-129.508204073223	0
-124.574526769135	0
-119.643551218822	0
-114.715275326933	0
-109.789697000295	0
-104.866814147885	0
-99.9466246808552	0
-95.0291265124906	0
-90.1143175582511	0
-85.2021957357429	0
-80.2927589647043	0
-75.3860051670417	0
-70.481932266779	0
-65.5805381901118	0
-60.6818208653458	0
-55.7857782229294	0
-50.8924081954356	0
-46.0017087175875	0
-41.1136777262036	0
-36.2283131602562	0
-31.3456129608094	0
-26.4655750710663	0
-21.5881974363401	0
-16.7134780040433	0
-11.8414147237163	0
-6.97200554699157	0
-2.10524842762243	0
2.7588586785605	0
7.62031781361293	0
12.4791310174805	0
17.3353003280426	0
22.1888277810758	0
27.039715410272	0
31.8879652472351	0
36.7335793214806	0
41.5765596604579	0
46.4169082895241	0
51.2546272319742	0
56.0897185090253	0
60.9221841398248	0
65.7520261414575	0
70.5792465289414	0
75.4038473152359	0
80.2258305112373	0
85.0451981257829	0
89.8619521656728	0
94.6760946356408	0
99.4876275383722	0
104.296552874519	0
109.102872642681	0
113.906588839414	0
118.707703459255	0
123.50621849468	0
128.302135936152	0
133.095457772095	0
137.886185988911	0
142.67432257098	0
147.459869500643	0
152.242828758237	0
157.023202322085	0
161.800992168482	0
166.57620027172	0
171.348828604074	0
176.118879135829	0
180.886353835249	0
185.651254668599	0
190.413583600155	0
195.173342592185	0
199.930533604973	0
204.685158596796	0
209.437219523967	0
214.186718340789	0
218.933656999594	0
223.678037450722	0
228.419861642549	0
233.159131521472	0
237.895849031895	0
242.630016116276	0
247.361634715089	0
252.090706766845	0
256.817234208094	0
261.541218973423	0
266.262662995465	0
270.981568204883	0
275.6979365304	0
280.411769898787	0
285.123070234848	0
289.831839461473	0
294.538079499573	0
299.241792268145	0
303.942979684238	0
308.641643662944	0
313.337786117456	0
318.031408959021	0
322.722514096949	0
327.411103438619	0
332.097178889511	0
336.780742353159	0
341.461795731189	0
346.140340923303	0
350.816379827291	0
355.489914339047	0
360.160946352513	0
364.829477759773	0
369.495510450979	0
374.159046314377	0
378.82008723633	0
383.478635101284	0
388.134691791813	0
392.788259188568	0
397.439339170342	0
402.087933614013	0
406.734044394583	0
411.377673385177	0
416.018822457034	0
420.657493479503	0
425.293688320078	0
429.927408844356	0
434.558656916088	0
439.187434397129	0
443.813743147486	0
448.437585025291	0
453.058961886814	0
457.67787558648	0
462.29432797683	0
466.908320908577	0
471.519856230563	0
476.128935789788	0
480.735561431389	0
485.339734998681	0
489.941458333116	0
494.540733274316	0
499.137561660049	0
503.731945326264	0
508.323886107064	0
512.913385834734	0
517.500446339694	0
522.085069450583	0
526.667256994191	0
531.247010795469	0
535.824332677577	0
540.399224461846	0
544.97168796778	0
549.541725013081	0
554.109337413644	0
558.67452698353	0
563.237295535018	0
567.797644878581	0
572.355576822862	0
576.911093174738	0
581.464195739274	2.3798828125
586.014886319725	-17.1650390625
590.563166717577	7.9111328125
595.109038732502	-0.48828125
599.652504162404	2.798828125
604.193564803387	3.4169921875
608.732222449762	-2.197265625
613.268478894079	-4.1328125
617.802335927085	4.0107421875
622.333795337774	-12.318359375
626.86285891334	25.9091796875
631.38952843922	-23.8349609375
635.913805699067	17.7138671875
640.435692474774	-13.0849609375
644.955190546461	-5.5068359375
649.472301692484	-8.6455078125
653.987027689447	31.4599609375
658.499370312169	-6.3427734375
663.009331333738	-11.1669921875
667.516912525469	2.1416015625
672.022115656928	16.7236328125
676.524942495926	-24.6083984375
681.02539480853	-9.125
685.523474359055	12.490234375
690.01918291007	12.490234375
694.512522222405	-1.2421875
699.003494055145	-19.4501953125
703.492100165644	0.8271484375
707.9783423095	2.6845703125
712.462222240603	-18.9921875
716.943741711089	6.3603515625
721.422902471375	23.6884765625
725.899706270146	6.7646484375
730.374154854366	-13.6962890625
734.846249969258	21.2822265625
739.315993358352	-3.5625
743.783386763425	-20.4921875
748.24843192457	7.28125
752.711130580137	6.3828125
757.171484466788	-11.212890625
761.629495319437	4.216796875
766.085164871336	-3.376953125
770.538494853994	-15.2666015625
774.989486997223	16.8994140625
779.43814302915	-0.9482421875
783.884464676175	3.3740234375
788.32845366302	-8.181640625
792.770111712696	-19.154296875
797.209440546543	27.6708984375
801.646441884168	-6.6689453125
806.081117443533	0.4912109375
810.513468940881	-18.5966796875
814.943498090775	12.5576171875
819.371206606105	13.54296875
823.796596198077	6.83203125
828.219668576199	-40.5419921875
832.640425448324	26.904296875
837.058868520624	-16.8916015625
841.474999497579	14.69140625
845.888820082022	0.7646484375
850.300331975104	-4.826171875
854.709536876311	-11.7470703125
859.116436483469	12.8671875
863.521032492725	-8.4150390625
867.923326598575	14.9599609375
872.323320493862	-5.197265625
876.72101586976	-1.6337890625
881.116414415799	-16.0947265625
885.509517819843	21.755859375
889.900327768119	23.3427734375
894.288845945186	-20.6796875
898.675074033981	11.171875
903.059013715767	2.7879638671875
907.440666670198	-26.9154052734375
911.820034575245	20.7728271484375
916.197119107281	-5.3057861328125
920.571921941017	-34.696044921875
924.944444749533	44.202392578125
929.314689204286	11.100830078125
933.682656975085	19.9991455078125
938.048349730125	10.8975830078125
942.411769135975	25.50146484375
946.772916857561	12.9615478515625
951.131794558201	66.421630859375
955.488403899588	60.881591796875
959.842746541792	134.341674804688
964.19482414328	137.8017578125
968.544638360883	191.26171875
972.892190849834	124.638916015625
977.237483263751	101.835571289062
981.580517254632	60.0321044921875
985.92129447289	30.228759765625
990.259816567315	70.42529296875
994.596085185094	56.621826171875
998.930101971822	140.818481445312
1003.2618685715	325.015014648438
1007.59138662649	476.211669921875
1011.91865777761	584.232666015625
1016.24368366407	878.173217773437
1020.56646592346	524.11376953125
1024.88700619182	359.054321289063
1029.20530610358	225.994873046875
1033.52136729159	164.935302734375
1037.8351913871	75.8758544921875
1042.14678001981	35.686767578125
1046.45613481781	18.2322998046875
1050.76325740763	0.77783203125
1055.06814941421	-9.6766357421875
1059.37081246092	23.868896484375
1063.67124816958	-22.7354736328125
1067.96945816039	0.5943603515625
1072.26544405203	-2.3236083984375
1076.55920746159	30.37939453125
1080.8507500046	-0.24755859375
1085.14007329502	-27.3477783203125
1089.42717894527	-27.2001953125
1093.71206856617	54.0955810546875
1097.99474376703	25.57861328125
1102.27520615557	17.5352783203125
1106.55345733798	9.491943359375
1110.82949891888	26.4486083984375
1115.10333250134	53.4052734375
1119.37495968691	51.915771484375
1123.64438207556	72.1439208984375
1127.91160126572	102.372192382813
1132.17661885431	183.600341796875
1136.43943643667	231.828491210938
1140.70005560662	332.056640625
1144.95847795644	418.284912109375
1149.21470507689	546.513061523438
1153.46873855716	760.822875976563
1157.72057998495	1272.7841796875
1161.97023094641	1821.74548339844
1166.21769302616	1950.70678710938
1170.4629678073	1808.66809082031
1174.70605687141	1208.62939453125
1178.94696179854	686.590698242188
1183.18568416722	386.552001953125
1187.42222555447	325.513305664063
1191.65658753578	286.474609375
1195.88877168516	264.435913085938
1200.11877957504	263.397216796875
1204.34661277642	258.5185546875
1208.57227285873	273.65673828125
1212.79576138991	211.795043945313
1217.01707993641	197.933227539062
1221.23623006316	123.071411132812
1225.45321333358	101.209716796875
1229.66803130962	141.347900390625
1233.88068555171	3.486083984375
1238.09117761878	-20.3756103515625
1242.29950906828	21.7625732421875
1246.50568145615	-10.0992431640625
1250.70969633685	-15.9691162109375
1254.91155526336	15.9359130859375
1259.11125978715	8.8409423828125
1263.30881145822	21.7459716796875
1267.50421182508	73.6510009765625
1271.69746243476	75.5560302734375
1275.88856483281	122.461059570312
1280.07752056329	102.366088867187
1284.26433116882	106.271118164062
1288.44899819048	108.176147460938
1292.63152316794	90.0811767578125
1296.81190763937	134.479858398438
1300.99015314147	110.87255859375
1305.16626120947	69.2652587890625
1309.34023337715	79.6578369140625
1313.51207117681	76.050537109375
1317.68177613928	10.4432373046875
1321.84934979396	16.7664794921875
1326.01479366875	37.5518798828125
1330.17810929013	6.337158203125
1334.3392981831	0.12255859375
1338.49836187121	-27.1534423828125
1342.65530187658	27.3687744140625
1346.81011971983	-3.9735107421875
1350.96281692018	-9.8564453125
1355.11339499538	7.2373046875
1359.26185546175	11.345703125
1363.40819983413	-11.1123046875
1367.55242962597	-10.8798828125
1371.69454634923	19.83984375
1375.83455151447	7.458984375
1379.97244663079	-17.8154296875
1384.10823320586	3.2373046875
1388.24191274593	-12.2666015625
1392.3734867558	5.03515625
1396.50295673884	-5.668212890625
1400.63032419701	9.778564453125
1404.75559063083	15.35986328125
1408.87875753938	-7.963623046875
1412.99982642036	-27.287109375
1417.11879877001	-28.5098876953125
1421.23567608316	-3.5650634765625
1425.35045985322	0.3797607421875
1429.4631515722	4.32470703125
1433.57375273068	13.26953125
1437.68226481782	60.2144775390625
1441.78868932139	123.159301757813
1445.89302772774	160.932373046875
1449.99528152179	153.648071289062
1454.09545218711	216.363891601562
1458.1935412058	196.079711914062
1462.28955005859	232.79541015625
1466.38348022481	161.51123046875
1470.47533318239	164.22705078125
1474.56511040785	185.942749023438
1478.65281337632	189.658569335938
1482.73844356155	163.374389648438
1486.82200243586	173.090087890625
1490.90349147022	183.651977539062
1494.98291213418	167.197875976562
1499.06026589591	274.743896484375
1503.13555422222	399.289794921875
1507.20877857848	544.835815429687
1511.27994042873	797.381713867187
1515.3490412356	1154.92761230469
1519.41608246035	1557.4736328125
1523.48106556286	1828.01953125
1527.54399200163	1928.56555175781
1531.60486323377	1767.11145019531
1535.66368071505	1324.65734863281
1539.72044589986	1008.20825195312
1543.7751602412	654.826416015625
1547.82782519071	387.444580078125
1551.87844219866	235.062866210938
1555.92701271397	131.681030273438
1559.97353818419	108.299194335938
1564.0180200555	58.9173583984375
1568.06045977271	70.5355224609375
1572.1008587793	88.1536865234375
1576.13921851737	81.7718505859375
1580.17554042768	82.39013671875
1584.20982594961	84.00830078125
1588.24207652123	82.276123046875
1592.27229357921	34.563720703125
1596.3004785589	30.8511962890625
1600.3266328943	58.1387939453125
1604.35075801806	34.42626953125
1608.37285536149	42.7138671875
1612.39292635454	16.0013427734375
1616.41097242584	21.6029052734375
1620.42699500266	1.436767578125
1624.44099551096	3.2705078125
1628.45297537533	8.104248046875
1632.46293601906	36.93798828125
1636.47087886406	25.771728515625
1640.47680533095	18.6558837890625
1644.48071683901	31.5635986328125
1648.48261480617	36.471435546875
1652.48250064906	65.3792724609375
1656.48037578297	93.287109375
1660.47624162187	97.1949462890625
1664.47009957839	143.102661132812
1668.46195106388	173.059326171875
1672.45179748832	170.165771484375
1676.43964026041	138.272094726562
1680.42548078752	141.378540039062
1684.4093204757	93.48486328125
1688.39116072969	83.59130859375
1692.37100295292	47.6976318359375
1696.34884854752	34.803955078125
1700.32469891429	-14.230712890625
1704.29855545273	39.6993408203125
1708.27041956104	9.6295166015625
1712.24029263612	27.5596923828125
1716.20817607355	5.48974609375
1720.17407126762	12.419921875
1724.13797961133	16.1146240234375
1728.09990249636	0.54248046875
1732.05984131312	5.9703369140625
1736.01779745068	13.398193359375
1739.97377229687	-43.5250244140625
1743.9277672382	23.0706787109375
1747.87978365989	-2.65185546875
1751.82982294586	0.750244140625
1755.77788647879	-13.9345703125
1759.72397564	-8.8046875
1763.6680918096	29.171875
1767.61023636636	-1.4345703125
1771.5504106878	9.134765625
1775.48861615014	-15.4169921875
1779.42485412834	-19.9365234375
1783.35912599608	11.9658203125
1787.29143312576	18.3837890625
1791.2217768885	-23.7958984375
1795.15015865414	10.517578125
1799.07657979128	13.9853515625
1803.00104166722	-10.7099609375
1806.923545648	-23.626953125
1810.84409309841	18.5224609375
1814.76268538195	8.015625
1818.67932386087	9.0234375
1822.59400989615	-15.044921875
1826.50674484753	-3.1552734375
1830.41753007345	7.40625
1834.32636693114	-11.7763671875
1838.23325677653	0.814453125
1842.13820096433	21.869140625
1846.04120084797	-15.89453125
1849.94225777965	7.765625
1853.84137311029	-2.60546875
1857.7385481896	0.5419921875
1861.63378436601	-19.4658203125
1865.52708298671	15.638671875
1869.41844539766	8.0029296875
1873.30787294356	4.4990234375
1877.19536696788	-40.0859375
1881.08092881284	30.8662109375
1884.96455981942	10.2900390625
1888.84626132737	-21.4326171875
1892.72603467521	-0.2958984375
1896.6038812002	0.6845703125
1900.47980223839	5.9228515625
1904.35379912459	-7.35546875
1908.22587319237	21.3447265625
1912.0960257741	-5.330078125
1915.96425820089	-3.095703125
1919.83057180263	-20.884765625
1923.694967908	6.32421875
1927.55744784445	22.0263671875
1931.4180129382	-22.0693359375
1935.27666451425	3.1328125
1939.13340389641	24.5009765625
1942.98823240721	-25.2998046875
1946.84115136803	6.951171875
1950.692162099	2.958984375
1954.54126591903	4.6298828125
1958.38846414585	-17.080078125
1962.23375809594	-1.0302734375
1966.0771490846	8.1669921875
1969.91863842592	6.4521484375
1973.75822743275	3.4580078125
1977.59591741678	10.833984375
1981.43170968848	-31.6044921875
1985.2656055571	15.7939453125
1989.0976063307	-11.1171875
1992.92771331615	-1.0546875
1996.75592781911	2.5771484375
2000.58225114405	9.1337890625
2004.40668459424	-8.634765625
2008.22922947176	9.2841796875
2012.04988707749	4.9541015625
2015.86865871112	-20.7646484375
2019.68554567116	8.1005859375
2023.50054925491	-26.5673828125
2027.31367075851	45.52734375
2031.12491147689	-3.8310546875
2034.93427270382	4.650390625
2038.74175573186	-20.9755859375
2042.54736185239	13.458984375
2046.35109235564	-8.001953125
2050.15294853063	-2.810546875
2053.95293166521	16.2802734375
2057.75104304606	-6.0439453125
2061.54728395867	-16.4697265625
2065.34165568739	10.0361328125
2069.13415951534	-5.427734375
2072.92479672452	14.7471923828125
2076.71356859575	-19.8958740234375
2080.50047640867	25.5833740234375
2084.28552144174	-44.9373779296875
2088.06870497229	19.244384765625
2091.85002827646	-2.6689453125
2095.62949262924	-3.5823974609375
2099.40709930443	3.5042724609375
2103.18284957471	13.5909423828125
2106.95674471157	67.6776123046875
2110.72878598537	60.3656005859375
2114.49897466528	45.033935546875
2118.26731201934	18.7022705078125
2122.03379931443	42.37060546875
2125.79843781626	35.0389404296875
2129.56122878942	26.707275390625
2133.32217349733	55.3756103515625
2137.08127320226	34.0440673828125
2140.83852916534	86.71240234375
2144.59394264655	80.2164306640625
2148.34751490473	96.558837890625
2152.09924719757	109.901245117187
2155.84914078163	112.24365234375
2159.59719691231	117.586059570312
2163.34341684388	105.928466796875
2167.08780182947	135.270874023438
2170.83035312109	115.613159179688
2174.57107196959	81.95556640625
2178.30995962469	73.2979736328125
2182.04701733499	55.640380859375
2185.78224634796	35.9820556640625
2189.5156479099	63.150390625
2193.24722326604	38.318603515625
2196.97697366044	20.48681640625
2200.70490033604	27.6551513671875
2204.43100453467	3.8233642578125
2208.15528749703	27.99169921875
2211.87775046268	12.159912109375
2215.59839467008	58.328125
2219.31722135656	18.4964599609375
2223.03423175833	20.6646728515625
2226.74942711049	4.8328857421875
2230.46280864702	23.101806640625
2234.17437760077	3.404052734375
2237.8841352035	2.7064208984375
2241.59208268584	-0.9912109375
2245.29822127732	13.3111572265625
2249.00255220636	-6.386474609375
2252.70507670024	20.9158935546875
2256.40579598519	-28.78173828125
2260.10471128628	56.5205078125
2263.80182382751	-0.1771240234375
2267.49713483175	0.1331787109375
2271.19064552079	13.7745361328125
2274.8823571153	42.4158935546875
2278.57227083485	28.057373046875
2282.26038789795	65.69873046875
2285.94670952195	67.340087890625
2289.63123692315	65.9814453125
2293.31397131673	97.622802734375
2296.99491391679	83.26416015625
2300.67406593634	85.905517578125
2304.35142858727	109.546875
2308.02700308043	136.188232421875
2311.70079062553	118.949340820312
2315.37279243123	114.787231445312
2319.04300970507	137.625244140625
2322.71144365353	105.463256835938
2326.378095482	51.30126953125
2330.04296639479	86.1392822265625
2333.7060575951	63.977294921875
2337.3673702851	38.815185546875
2341.02690566583	20.6531982421875
2344.6846649373	8.4912109375
2348.3406492984	62.3292236328125
2351.99485994696	39.167236328125
2355.64729807974	51.96728515625
2359.29796489244	33.7618408203125
2362.94686157966	42.556396484375
2366.59398933494	12.3509521484375
2370.23934935076	33.1455078125
2373.88294281852	55.93994140625
2377.52477092856	32.7344970703125
2381.16483487014	18.529052734375
2384.80313583148	13.3236083984375
2388.4396749997	16.041748046875
2392.07445356091	17.4871826171875
2395.70747270011	33.9326171875
2399.33873360126	43.3780517578125
2402.96823744725	23.823486328125
2406.59598541995	29.268798828125
2410.22197870012	-3.522216796875
2413.84621846749	-22.873291015625
2417.46870590075	5.775634765625
2421.08944217751	-5.025634765625
2424.70842847435	13.5953369140625
2428.32566596678	-11.484375
2431.94115582928	-14.35986328125
2435.55489923528	30.5625
2439.16689735713	-11.84326171875
2442.77715136618	9.460693359375
2446.38566243272	1.3519287109375
2449.99243172597	-1.091064453125
2453.59746041414	12.4659423828125
2457.20074966439	8.02294921875
2460.80230064284	-16.351806640625
2464.40211451455	11.5684814453125
2468.00019244359	7.48876953125
2471.59653559293	34.4091796875
2475.19114512457	-0.6705322265625
2478.78402219943	4.2498779296875
2482.37516797741	29.170166015625
2485.96458361739	26.1265869140625
2489.55227027719	6.1278076171875
2493.13822911363	53.1290283203125
2496.7224612825	31.1302490234375
2500.30496793853	29.1314697265625
2503.88575023547	53.1326904296875
2507.464809326	40.1339111328125
2511.04214636182	42.1351318359375
2514.61776249357	54.0772705078125
2518.19165887088	67.9718017578125
2521.76383664238	55.8663330078125
2525.33429695564	51.7608642578125
2528.90304095725	46.655517578125
2532.47006979276	36.550048828125
2536.03538460672	41.444580078125
2539.59898654265	35.924560546875
2543.16087674307	13.3089599609375
2546.72105634948	11.6932373046875
2550.27952650235	3.07763671875
2553.83628834118	-14.21923828125
2557.39134300444	-4.1171875
2560.94469162957	-12.4483642578125
2564.49633535304	34.2158203125
2568.0462753103	-35.0361328125
2571.59451263579	18.4765625
2575.14104846294	6.9354248046875
2578.6858839242	-14.7535400390625
2582.22902015101	14.606201171875
2585.77045827378	-15.0257568359375
2589.31019942197	5.3424072265625
2592.84824472401	7.6016845703125
2596.38459530734	23.7449951171875
2599.91925229841	20.8883056640625
2603.45221682266	2.0316162109375
2606.98349000456	18.175048828125
2610.51307296756	45.318359375
2614.04096683414	19.4517822265625
2617.56717272579	-8.5107421875
2621.09169176298	20.52685546875
2624.61452506524	40.5643310546875
2628.13567375106	27.6019287109375
2631.655138938	40.639404296875
2635.17292174259	39.677001953125
2638.68902328039	47.7144775390625
2642.20344466599	63.7520751953125
2645.71618701297	75.78955078125
2649.22725143397	103.8271484375
2652.73663904062	135.855346679688
2656.24435094357	121.87890625
2659.75038825251	191.902465820313
2663.25475207615	149.926025390625
2666.75744352221	113.949523925781
2670.25846369745	194.973083496094
2673.75781370765	130.996643066406
2677.25549465763	178.020202636719
2680.75150765123	143.043701171875
2684.24585379131	103.067260742187
2687.73853417978	62.0908203125
2691.22954991757	67.1143188476563
2694.71890210465	62.1536254882813
2698.20659184002	25.2235717773438
2701.69262022172	38.29345703125
2705.17698834682	36.3634033203125
2708.65969731143	47.4332885742188
2712.14074821071	27.5032348632813
2715.62014213884	37.5731201171875
2719.09788018905	31.64306640625
2722.57396345362	62.7130126953125
2726.04839302385	66.7828979492188
2729.52116999012	-23.1471557617187
2732.99229544182	35.9747314453125
2736.4617704674	9.10205078125
2739.92959615436	52.2293090820313
2743.39577358926	24.3566284179687
2746.86030385767	19.48388671875
2750.32318804425	17.6112060546875
2753.78442723268	-6.372802734375
2757.24402250572	18.5386352539062
2760.70197494518	-17.5499267578125
2764.1582856319	0.75030517578125
2767.61295564579	3.37615966796875
2771.06598606584	-15.033203125
2774.51737797005	28.8056640625
2777.96713243552	-10.30859375
2781.41525053838	-3.16015625
2784.86173335384	-10.2607421875
2788.30658195617	0.9365234375
2791.7497974187	5.201171875
2795.1913808138	5.0458984375
2798.63133321295	-11.1257934570312
2802.06965568666	4.4937744140625
2805.50634930452	-10.2299194335938
2808.94141513519	21.0463256835938
2812.3748542464	-14.6773681640625
2815.80666770493	-7.45477294921875
2819.23685657665	-15.243408203125
2822.66542192651	-34.031982421875
2826.0923648185	-24.820556640625
2829.51768631572	9.390869140625
2832.94138748033	26.602294921875
2836.36346937355	2.813720703125
2839.7839330557	32.029541015625
2843.20277958617	57.38232421875
2846.62001002343	142.734985351562
2850.03562542502	181.087646484375
2853.44962684758	245.440307617187
2856.86201534681	297.793090820313
2860.27279197751	289.145751953125
2863.68195779356	294.498413085937
2867.08951384791	234.851196289062
2870.49546119263	250.203857421875
2873.89980087883	264.556518554687
2877.30253395675	299.9091796875
2880.70366147569	298.261962890625
2884.10318448407	280.636352539062
2887.50110402936	292.148071289063
2890.89742115816	262.659790039062
2894.29213691614	259.171508789062
2897.68525234807	231.683227539062
2901.07676849782	272.19482421875
2904.46668640835	260.70654296875
2907.85500712172	290.21826171875
2911.24173167908	263.72998046875
2914.62686112069	276.24169921875
2918.0103964859	285.75341796875
2921.39233881316	274.265014648438
2924.77268914005	265.776733398438
2928.1514485032	256.288452148438
2931.52861793838	289.800170898438
2934.90419848047	296.311889648438
2938.27819116343	311.944946289063
2941.65059702035	306.59716796875
2945.0214170834	264.249389648438
2948.39065238389	257.901611328125
2951.75830395222	213.553833007813
2955.12437281791	163.2060546875
2958.48886000957	141.858276367188
2961.85176655495	156.510498046875
2965.21309348089	152.162719726562
2968.57284181338	124.81494140625
2971.93101257748	86.4671630859375
2975.28760679739	94.119384765625
2978.64262549643	54.7716064453125
2981.99606969703	72.55908203125
2985.34794042073	28.3509521484375
2988.69823868822	37.1427001953125
2992.04696551928	24.9345703125
2995.39412193282	-12.2735595703125
2998.73970894689	8.5181884765625
3002.08372757864	-9.68994140625
3005.42617884436	-33.866455078125
3008.76706375945	14.109375
3012.10638333846	-13.9149169921875
3015.44413859505	9.0609130859375
3018.780330542	2.109619140625
3022.11496019125	-4.7984619140625
3025.44802855385	-6.72265625
3028.77953663997	13.1943359375
3032.10948545894	15.1435546875
3035.43787601921	-42.6279296875
3038.76470932835	19.7607421875
3042.08998639308	8.966796875
3045.41370821926	0.7607421875
3048.73587581189	-11.7841796875
3052.05649017508	0.568359375
3055.37555231211	2.052734375
3058.69306322538	7.0283203125
3062.00902391644	-1.8642578125
3065.32343538598	-16.1298828125
3068.63629863383	-3.4013671875
3071.94761465896	-5.642578125
3075.2573844595	38.0771484375
3078.5656090327	-18.1689453125
3081.87228937498	-13.119140625
3085.1774264819	3.931640625
3088.48102134815	0
3091.7830749676	0
3095.08358833324	0
3098.38256243724	0
3101.67999827089	0
3104.97589682465	0
3108.27025908815	0
3111.56308605013	0
3114.85437869852	0
3118.14413802041	0
3121.43236500202	0
3124.71906062875	0
3128.00422588514	0
3131.28786175491	0
3134.56996922093	0
3137.85054926524	0
3141.12960286901	0
3144.40713101263	0
3147.6831346756	0
3150.95761483661	0
3154.23057247352	0
3157.50200856335	0
3160.77192408229	0
3164.04032000569	0
3167.30719730808	0
3170.57255696316	0
3173.8363999438	0
3177.09872722202	0
3180.35953976906	0
3183.61883855529	0
3186.87662455028	0
3190.13289872277	0
3193.38766204066	0
3196.64091547106	0
3199.89265998023	0
3203.14289653361	0
3206.39162609586	0
3209.63884963076	0
3212.88456810132	0
3216.1287824697	0
3219.37149369728	0
3222.61270274458	0
3225.85241057135	0
3229.09061813648	0
3232.3273263981	0
3235.56253631347	0
3238.79624883909	0
3242.02846493063	0
3245.25918554293	0
3248.48841163005	0
3251.71614414523	0
3254.94238404091	0
3258.16713226871	0
3261.39038977947	0
3264.61215752319	0
3267.8324364491	0
3271.05122750561	0
3274.26853164033	0
3277.48434980006	0
3280.69868293083	0
3283.91153197784	0
3287.12289788551	0
3290.33278159744	0
3293.54118405647	0
3296.7481062046	0
3299.95354898308	0
3303.15751333233	0
3306.36000019198	0
3309.5610105009	0
3312.76054519714	0
3315.95860521796	0
3319.15519149983	0
3322.35030497845	0
3325.5439465887	0
3328.73611726471	0
3331.92681793979	0
3335.11604954647	0
3338.30381301653	0
3341.49010928091	0
3344.67493926981	0
3347.85830391262	0
3351.04020413798	0
3354.22064087372	0
3357.3996150469	0
3360.5771275838	0
3363.75317940992	0
3366.92777144999	0
3370.10090462796	0
3373.27257986699	0
3376.44279808949	0
3379.61156021706	0
3382.77886717059	0
3385.94471987011	0
3389.10911923496	0
3392.27206618366	0
3395.43356163397	0
3398.59360650288	0
3401.75220170663	0
3404.90934816067	0
3408.06504677969	0
3411.21929847761	0
3414.37210416759	0
3417.52346476203	0
3420.67338117256	0
3423.82185431003	0
3426.96888508457	0
3430.11447440551	0
3433.25862318144	0
3436.40133232017	0
3439.54260272877	0
3442.68243531356	0
3445.82083098007	0
3448.95779063311	0
3452.0933151767	0
3455.22740551412	0
3458.36006254791	0
3461.49128717984	0
3464.62108031093	0
3467.74944284144	0
3470.8763756709	0
3474.00187969807	0
3477.12595582097	0
3480.24860493687	0
3483.3698279423	0
3486.48962573301	0
3489.60799920406	0
3492.7249492497	0
3495.8404767635	0
3498.95458263822	0
3502.06726776593	0
3505.17853303794	0
3508.28837934481	0
3511.39680757636	0
3514.50381862168	0
3517.60941336912	0
3520.71359270628	0
3523.81635752002	0
3526.91770869649	0
3530.01764712108	0
3533.11617367844	0
3536.21328925251	0
3539.30899472647	0
3542.40329098277	0
3545.49617890316	0
3548.58765936862	0
3551.67773325941	0
3554.76640145506	0
3557.85366483438	0
3560.93952427544	0
3564.02398065559	0
3567.10703485145	0
3570.18868773891	0
3573.26894019313	0
3576.34779308856	0
3579.42524729892	0
3582.50130369721	0
3585.57596315568	0
3588.6492265459	0
3591.72109473869	0
3594.79156860416	0
3597.8606490117	0
3600.92833682998	0
3603.99463292695	0
3607.05953816984	0
3610.12305342518	0
3613.18517955876	0
3616.24591743568	0
3619.30526792029	0
3622.36323187627	0
3625.41981016655	0
3628.47500365337	0
3631.52881319825	0
3634.58123966201	0
3637.63228390473	0
3640.68194678582	0
3643.73022916396	0
3646.77713189712	0
3649.82265584256	0
3652.86680185686	0
3655.90957079587	0
3658.95096351473	0
3661.9909808679	0
3665.02962370912	0
3668.06689289143	0
3671.10278926717	0
3674.13731368797	0
3677.17046700478	0
3680.20225006782	0
3683.23266372664	0
3686.26170883008	0
3689.28938622628	0
3692.31569676268	0
3695.34064128604	0
3698.3642206424	0
3701.38643567713	0
3704.40728723488	0
3707.42677615964	0
3710.44490329468	0
3713.46166948258	0
3716.47707556524	0
3719.49112238386	0
3722.50381077897	0
3725.51514159039	0
3728.52511565724	0
3731.53373381799	0
3734.54099691039	0
3737.54690577153	0
3740.55146123779	0
3743.55466414488	0
3746.55651532782	0
3749.55701562096	0
3752.55616585794	0
3755.55396687174	0
3758.55041949464	0
3761.54552455828	0
3764.53928289357	0
3767.53169533077	0
3770.52276269945	0
