# Supplementary material for: ATP-Mediated Compositional Change in Peripheral Myelin Membranes: A Comparative Raman Spectroscopy and Time-Of-Flight Secondary Ion Mass Spectrometry Study
Source: PLoS One. 2015 Nov 6;10(11):e0142084. doi: 10.1371/journal.pone.0142084 (PMC4636249; doi:10.1371/journal.pone.0142084)
Supplement: S1 Dataset — (ZIP) [file pone.0142084.s001.zip › S1_dataset/Raman_spectra/17_0_90.txt]

-178.994036100499	0
-174.033225536557	0
-169.0751377995	0
-164.119770772188	0
-159.167122339648	0
-154.217190389139	0
-149.269972810082	0
-144.325467494084	0
-139.383672334927	0
-134.444585228594	0
-129.508204073223	0
-124.574526769135	0
-119.643551218822	0
-114.715275326933	0
-109.789697000295	0
-104.866814147885	0
-99.9466246808552	0
-95.0291265124906	0
-90.1143175582511	0
-85.2021957357429	0
-80.2927589647043	0
-75.3860051670417	0
-70.481932266779	0
-65.5805381901118	0
-60.6818208653458	0
-55.7857782229294	0
-50.8924081954356	0
-46.0017087175875	0
-41.1136777262036	0
-36.2283131602562	0
-31.3456129608094	0
-26.4655750710663	0
-21.5881974363401	0
-16.7134780040433	0
-11.8414147237163	0
-6.97200554699157	0
-2.10524842762243	0
2.7588586785605	0
7.62031781361293	0
12.4791310174805	0
17.3353003280426	0
22.1888277810758	0
27.039715410272	0
31.8879652472351	0
36.7335793214806	0
41.5765596604579	0
46.4169082895241	0
51.2546272319742	0
56.0897185090253	0
60.9221841398248	0
65.7520261414575	0
70.5792465289414	0
75.4038473152359	0
80.2258305112373	0
85.0451981257829	0
89.8619521656728	0
94.6760946356408	0
99.4876275383722	0
104.296552874519	0
109.102872642681	0
113.906588839414	0
118.707703459255	0
123.50621849468	0
128.302135936152	0
133.095457772095	0
137.886185988911	0
142.67432257098	0
147.459869500643	0
152.242828758237	0
157.023202322085	0
161.800992168482	0
166.57620027172	0
171.348828604074	0
176.118879135829	0
180.886353835249	0
185.651254668599	0
190.413583600155	0
195.173342592185	0
199.930533604973	0
204.685158596796	0
209.437219523967	0
214.186718340789	0
218.933656999594	0
223.678037450722	0
228.419861642549	0
233.159131521472	0
237.895849031895	0
242.630016116276	0
247.361634715089	0
252.090706766845	0
256.817234208094	0
261.541218973423	0
266.262662995465	0
270.981568204883	0
275.6979365304	0
280.411769898787	0
285.123070234848	0
289.831839461473	0
294.538079499573	0
299.241792268145	0
303.942979684238	0
308.641643662944	0
313.337786117456	0
318.031408959021	0
322.722514096949	0
327.411103438619	0
332.097178889511	0
336.780742353159	0
341.461795731189	0
346.140340923303	0
350.816379827291	0
355.489914339047	0
360.160946352513	0
364.829477759773	0
369.495510450979	0
374.159046314377	0
378.82008723633	0
383.478635101284	0
388.134691791813	0
392.788259188568	0
397.439339170342	0
402.087933614013	0
406.734044394583	0
411.377673385177	0
416.018822457034	0
420.657493479503	0
425.293688320078	0
429.927408844356	0
434.558656916088	0
439.187434397129	0
443.813743147486	0
448.437585025291	0
453.058961886814	0
457.67787558648	0
462.29432797683	0
466.908320908577	0
471.519856230563	0
476.128935789788	0
480.735561431389	0
485.339734998681	0
489.941458333116	0
494.540733274316	0
499.137561660049	0
503.731945326264	0
508.323886107064	0
512.913385834734	0
517.500446339694	0
522.085069450583	0
526.667256994191	0
531.247010795469	0
535.824332677577	0
540.399224461846	0
544.97168796778	0
549.541725013081	0
554.109337413644	0
558.67452698353	0
563.237295535018	0
567.797644878581	0
572.355576822862	0
576.911093174738	0
581.464195739274	0
586.014886319725	0
590.563166717577	0
595.109038732502	0
599.652504162404	0
604.193564803387	0
608.732222449762	0
613.268478894079	0
617.802335927085	0
622.333795337774	0
626.86285891334	0
631.38952843922	0
635.913805699067	0
640.435692474774	0
644.955190546461	0
649.472301692484	0
653.987027689447	0
658.499370312169	0
663.009331333738	0
667.516912525469	0
672.022115656928	0
676.524942495926	0
681.02539480853	0
685.523474359055	0
690.01918291007	0
694.512522222405	0
699.003494055145	0
703.492100165644	11.1416015625
707.9783423095	-0.703125
712.462222240603	-14.30859375
716.943741711089	13.1572265625
721.422902471375	4.5283203125
725.899706270146	-1.4208984375
730.374154854366	-23.4765625
734.846249969258	36.6953125
739.315993358352	-13.0869140625
743.783386763425	-13.86328125
748.24843192457	22.392578125
752.711130580137	-0.9189453125
757.171484466788	-5.0029296875
761.629495319437	-16.79296875
766.085164871336	2.99609375
770.538494853994	-6.3203125
774.989486997223	10.2353515625
779.43814302915	5.8662109375
783.884464676175	-4.109375
788.32845366302	4.5732421875
792.770111712696	-4.5654296875
797.209440546543	17.1201171875
801.646441884168	-24.5732421875
806.081117443533	11.75
810.513468940881	-17.064453125
814.943498090775	15.9873046875
819.371206606105	6.2890625
823.796596198077	1.27734375
828.219668576199	-13.7958984375
832.640425448324	17.755859375
837.058868520624	-31.259765625
841.474999497579	14.1103515625
845.888820082022	13.3193359375
850.300331975104	-4.3134765625
854.709536876311	-6.1142578125
859.116436483469	-1.2841796875
863.521032492725	-2.4873046875
867.923326598575	-1.515625
872.323320493862	9.2490234375
876.72101586976	6.0322265625
881.116414415799	-23.4033203125
885.509517819843	10.3056640625
889.900327768119	15.0859375
894.288845945186	-20.1181640625
898.675074033981	12.67578125
903.059013715767	4.2890625
907.440666670198	-11.1377563476562
911.820034575245	10.9124755859375
916.197119107281	5.35638427734375
920.571921941017	-36.4662475585937
924.944444749533	22.240966796875
929.314689204286	7.41546630859375
933.682656975085	24.5899658203125
938.048349730125	12.7644653320312
942.411769135975	15.8514404296875
946.772916857561	1.55914306640625
951.131794558201	26.266845703125
955.488403899588	12.9745483398438
959.842746541792	56.6822509765625
964.19482414328	10.3899536132813
968.544638360883	51.09765625
972.892190849834	20.7550659179687
977.237483263751	57.3497314453125
981.580517254632	28.9443969726562
985.92129447289	1.5390625
990.259816567315	44.1337890625
994.596085185094	9.72845458984375
998.930101971822	22.3231201171875
1003.2618685715	53.9177856445313
1007.59138662649	49.5552368164063
1011.91865777761	100.22705078125
1016.24368366407	92.8988037109375
1020.56646592346	58.5706176757812
1024.88700619182	49.2423706054687
1029.20530610358	14.9141845703125
1033.52136729159	35.5859375
1037.8351913871	7.3885498046875
1042.14678001981	-9.77862548828125
1046.45613481781	-2.94586181640625
1050.76325740763	-7.113037109375
1055.06814941421	-0.31072998046875
1059.37081246092	13.4646606445313
1063.67124816958	-18.9795532226562
1067.96945816039	1.0655517578125
1072.26544405203	11.10546875
1076.55920746159	3.93359375
1080.8507500046	-6.453125
1085.14007329502	6.1552734375
1089.42717894527	-17.935546875
1093.71206856617	11.2162475585938
1097.99474376703	-3.70086669921875
1102.27520615557	7.07257080078125
1106.55345733798	3.17535400390625
1110.82949891888	-13.5746459960938
1115.10333250134	6.93768310546875
1119.37495968691	3.45001220703125
1123.64438207556	9.9622802734375
1127.91160126572	-11.525390625
1132.17661885431	31.9647216796875
1136.43943643667	13.4507446289062
1140.70005560662	13.9367065429688
1144.95847795644	43.4227294921875
1149.21470507689	51.90869140625
1153.46873855716	73.3947143554687
1157.72057998495	155.880737304687
1161.97023094641	198.268127441406
1166.21769302616	223.605285644531
1170.4629678073	216.9423828125
1174.70605687141	138.279479980469
1178.94696179854	81.6166381835938
1183.18568416722	50.9537353515625
1187.42222555447	61.2908935546875
1191.65658753578	35.6279907226562
1195.88877168516	36.965087890625
1200.11877957504	50.1207275390625
1204.34661277642	36.2738647460937
1208.57227285873	32.4269409179687
1212.79576138991	26.5800170898438
1217.01707993641	19.733154296875
1221.23623006316	9.88623046875
1225.45321333358	-2.96063232421875
1229.66803130962	49.1924438476562
1233.88068555171	-9.69073486328125
1238.09117761878	-13.6080932617188
1242.29950906828	4.474609375
1246.50568145615	-7.44268798828125
1250.70969633685	-5.36004638671875
1254.91155526336	23.72265625
1259.11125978715	-2.19464111328125
1263.30881145822	-3.11199951171875
1267.50421182508	4.07110595703125
1271.69746243476	2.361083984375
1275.88856483281	27.6510009765625
1280.07752056329	3.94091796875
1284.26433116882	8.23089599609375
1288.44899819048	9.52081298828125
1292.63152316794	-2.189208984375
1296.81190763937	31.1007080078125
1300.99015314147	21.3950805664062
1305.16626120947	2.0069580078125
1309.34023337715	29.6188354492188
1313.51207117681	58.2307739257812
1317.68177613928	22.8426513671875
1321.84934979396	7.45452880859375
1326.01479366875	35.06640625
1330.17810929013	183.678283691406
1334.3392981831	17.2901611328125
1338.49836187121	-2.00146484375
1342.65530187658	30.8960571289063
1346.81011971983	10.7935180664062
1350.96281692018	12.6909790039062
1355.11339499538	16.5884399414062
1359.26185546175	5.48590087890625
1363.40819983413	10.3833618164062
1367.55242962597	13.3175048828125
1371.69454634923	-5.55035400390625
1375.83455151447	0.581787109375
1379.97244663079	-18.2860717773438
1384.10823320586	7.8460693359375
1388.24191274593	-11.9725952148438
1392.3734867558	14.236328125
1396.50295673884	-9.6951904296875
1400.63032419701	-2.9219970703125
1404.75559063083	3.52899169921875
1408.87875753938	8.0562744140625
1412.99982642036	-9.3330078125
1417.11879877001	-5.7222900390625
1421.23567608316	11.8643798828125
1425.35045985322	14.4191284179687
1429.4631515722	-0.026123046875
1433.57375273068	38.5286865234375
1437.68226481782	44.0834350585937
1441.78868932139	73.6382446289063
1445.89302772774	81.1929931640625
1449.99528152179	59.6148681640625
1454.09545218711	132.025451660156
1458.1935412058	73.43603515625
1462.28955005859	100.846618652344
1466.38348022481	65.2572021484375
1470.47533318239	71.6677856445313
1474.56511040785	66.0784301757812
1478.65281337632	70.489013671875
1482.73844356155	24.8995971679687
1486.82200243586	47.3101806640625
1490.90349147022	41.6947021484375
1494.98291213418	11.0131225585938
1499.06026589591	44.33154296875
1503.13555422222	86.6500244140625
1507.20877857848	73.9684448242188
1511.27994042873	100.286926269531
1515.3490412356	126.605346679688
1519.41608246035	206.923828125
1523.48106556286	237.242248535156
1527.54399200163	263.560668945313
1531.60486323377	251.879150390625
1535.66368071505	181.197570800781
1539.72044589986	159.516052246094
1543.7751602412	119.858215332031
1547.82782519071	52.2111206054687
1551.87844219866	17.5640258789062
1555.92701271397	21.9169311523438
1559.97353818419	15.2698974609375
1564.0180200555	2.622802734375
1568.06045977271	20.9757080078125
1572.1008587793	39.32861328125
1576.13921851737	18.6815185546875
1580.17554042768	8.034423828125
1584.20982594961	5.3873291015625
1588.24207652123	27.954833984375
1592.27229357921	-3.41229248046875
1596.3004785589	11.2205200195312
1600.3266328943	26.8533325195313
1604.35075801806	21.4861450195313
1608.37285536149	10.1190185546875
1612.39292635454	-1.2481689453125
1616.41097242584	13.3846435546875
1620.42699500266	5.439453125
1624.44099551096	-9.49908447265625
1628.45297537533	2.56243896484375
1632.46293601906	29.6239013671875
1636.47087886406	16.6853637695313
1640.47680533095	16.7468872070313
1644.48071683901	19.843505859375
1648.48261480617	16.9724731445313
1652.48250064906	9.10137939453125
1656.48037578297	29.2303466796875
1660.47624162187	25.3593139648438
1664.47009957839	31.48828125
1668.46195106388	40.6172485351562
1672.45179748832	13.7313232421875
1676.43964026041	3.73052978515625
1680.42548078752	28.7296752929687
1684.4093204757	30.7288208007812
1688.39116072969	29.72802734375
1692.37100295292	8.7271728515625
1696.34884854752	31.726318359375
1700.32469891429	-16.2744750976562
1704.29855545273	34.7246704101562
1708.27041956104	-6.40740966796875
1712.24029263612	-0.549072265625
1716.20817607355	-5.6907958984375
1720.17407126762	2.16754150390625
1724.13797961133	6.02581787109375
1728.09990249636	-11.1158447265625
1732.05984131312	7.742431640625
1736.01779745068	1.3577880859375
1739.97377229687	-34.03076171875
1743.9277672382	8.5806884765625
1747.87978365989	-9.807861328125
1751.82982294586	4.4991455078125
1755.77788647879	-4.408935546875
1759.72397564	-10.353515625
1763.6680918096	17.665283203125
1767.61023636636	0.1904296875
1771.5504106878	-4.9794921875
1775.48861615014	-0.111328125
1779.42485412834	-11.9794921875
1783.35912599608	-3.8505859375
1787.29143312576	26.9423828125
1791.2217768885	-13.767578125
1795.15015865414	3.40625
1799.07657979128	2.568359375
1803.00104166722	-11.5185546875
1806.923545648	1.453125
1810.84409309841	14.8232421875
1814.76268538195	-12.708984375
1818.67932386087	11.8720703125
1822.59400989615	-23.77734375
1826.50674484753	15.537109375
1830.41753007345	5.845703125
1834.32636693114	-10.041015625
1838.23325677653	-13.77734375
1842.13820096433	22.986328125
1846.04120084797	8.576171875
1849.94225777965	-9.240234375
1853.84137311029	-8.306640625
1857.7385481896	2.298828125
1861.63378436601	-2.1953125
1865.52708298671	0.365234375
1869.41844539766	-2.25
1873.30787294356	9.3798828125
1877.19536696788	-16.1181640625
1881.08092881284	26.0673828125
1884.96455981942	-9.1142578125
1888.84626132737	-8.19921875
1892.72603467521	3.060546875
1896.6038812002	-6.6328125
1900.47980223839	4.93359375
1904.35379912459	0.3134765625
1908.22587319237	11.166015625
1912.0960257741	-15.271484375
1915.96425820089	8.5703125
1919.83057180263	-11.0146484375
1923.694967908	3.396484375
1927.55744784445	10.4306640625
1931.4180129382	-20.638671875
1935.27666451425	13.818359375
1939.13340389641	12.888671875
1942.98823240721	-16.2998046875
1946.84115136803	10.92578125
1950.692162099	-12.763671875
1954.54126591903	7.3466796875
1958.38846414585	-4.4873046875
1962.23375809594	0.041015625
1966.0771490846	-4.3466796875
1969.91863842592	17.42578125
1973.75822743275	-10.3623046875
1977.59591741678	3.2998046875
1981.43170968848	-9.4912109375
1985.2656055571	13.5849609375
1989.0976063307	-5.8642578125
1992.92771331615	2.6806640625
1996.75592781911	-11.8115234375
2000.58225114405	6.765625
2004.40668459424	3.88671875
2008.22922947176	2.603515625
2012.04988707749	3.0048828125
2015.86865871112	-23.0771484375
2019.68554567116	19.03515625
2023.50054925491	-24.9189453125
2027.31367075851	25.1796875
2031.12491147689	-4.05078125
2034.93427270382	-0.759765625
2038.74175573186	-5.0625
2042.54736185239	6.6083984375
2046.35109235564	1.74609375
2050.15294853063	-7.0087890625
2053.95293166521	15.7099609375
2057.75104304606	-6.3271484375
2061.54728395867	-4.1396484375
2065.34165568739	4.193359375
2069.13415951534	-11.5947265625
2072.92479672452	16.6142578125
2076.71356859575	-20.70703125
2080.50047640867	5.6650390625
2084.28552144174	-11.5283203125
2088.06870497229	21.330078125
2091.85002827646	4.259765625
2095.62949262924	-9.765625
2099.40709930443	1.25390625
2103.18284957471	-20.1171875
2106.95674471157	25.697265625
2110.72878598537	-1.1796875
2114.49897466528	-8.62890625
2118.26731201934	-0.6240234375
2122.03379931443	12.57421875
2125.79843781626	-5.15234375
2129.56122878942	-17.6611328125
2133.32217349733	24.3134765625
2137.08127320226	-26.1171875
2140.83852916534	14.6396484375
2144.59394264655	-2.5810546875
2148.34751490473	-0.76953125
2152.09924719757	10.6943359375
2155.84914078163	-5.732421875
2159.59719691231	0.3564453125
2163.34341684388	-16
2167.08780182947	18.423828125
2170.83035312109	5.9404296875
2174.57107196959	-5.7216796875
2178.30995962469	6.73828125
2182.04701733499	-12.0869140625
2185.78224634796	-8.052734375
2189.5156479099	17.1328125
2193.24722326604	-2.8134765625
2196.97697366044	-4.7119140625
2200.70490033604	5.171875
2204.43100453467	-10.5263671875
2208.15528749703	0.6826171875
2211.87775046268	-4.3828125
2215.59839467008	11.177734375
2219.31722135656	2.98046875
2223.03423175833	0.19140625
2226.74942711049	-3.130859375
2230.46280864702	9.80078125
2234.17437760077	-16.341796875
2237.8841352035	4.283203125
2241.59208268584	-10.3701171875
2245.29822127732	12.0712890625
2249.00255220636	-6.736328125
2252.70507670024	16.853515625
2256.40579598519	-24.345703125
2260.10471128628	26.65234375
2263.80182382751	-8.1689453125
2267.49713483175	-3.767578125
2271.19064552079	-5.7119140625
2274.8823571153	7.9443359375
2278.57227083485	-20.8466796875
2282.26038789795	10.9990234375
2285.94670952195	9.2626953125
2289.63123692315	-8.8876953125
2293.31397131673	6.48046875
2296.99491391679	2.69921875
2300.67406593634	-7.0673828125
2304.35142858727	3.2666015625
2308.02700308043	-10.6796875
2311.70079062553	12.875
2315.37279243123	-8.42578125
2319.04300970507	17.60546875
2322.71144365353	-1.6171875
2326.378095482	-20.9072265625
2330.04296639479	16.888671875
2333.7060575951	-0.5048828125
2337.3673702851	-4.638671875
2341.02690566583	0.6943359375
2344.6846649373	-8.2373046875
2348.3406492984	8.9873046875
2351.99485994696	-3.57421875
2355.64729807974	2.88671875
2359.29796489244	3.4658203125
2362.94686157966	0.2197265625
2366.59398933494	-12.4228515625
2370.23934935076	-0.9755859375
2373.88294281852	9.171875
2377.52477092856	5.220703125
2381.16483487014	0.439453125
2384.80313583148	-5.287109375
2388.4396749997	-9.5107421875
2392.07445356091	-0.9599609375
2395.70747270011	-1.8251953125
2399.33873360126	16.93359375
2402.96823744725	-1.69921875
2406.59598541995	5.8388671875
2410.22197870012	-3.6962890625
2413.84621846749	-12.4853515625
2417.46870590075	10.75
2421.08944217751	-9.3486328125
2424.70842847435	3.2626953125
2428.32566596678	7.2666015625
2431.94115582928	-10.26953125
2435.55489923528	9.4375
2439.16689735713	-9.509765625
2442.77715136618	15.1904296875
2446.38566243272	-10.7548828125
2449.99243172597	-1.20703125
2453.59746041414	0.4423828125
2457.20074966439	2.5478515625
2460.80230064284	-2.7939453125
2464.40211451455	-1.1162109375
2468.00019244359	-11.3994140625
2471.59653559293	20.498046875
2475.19114512457	-2.6513671875
2478.78402219943	-16.4462890625
2482.37516797741	13.53125
2485.96458361739	3.88671875
2489.55227027719	-11.552734375
2493.13822911363	19.03125
2496.7224612825	-14.453125
2500.30496793853	-6.8876953125
2503.88575023547	13.8740234375
2507.464809326	-2.8427734375
2511.04214636182	-12.5576171875
2514.61776249357	0.576171875
2518.19165887088	14.1162109375
2521.76383664238	-0.1748046875
2525.33429695564	-1.4384765625
2528.90304095725	-1.208984375
2532.47006979276	-1.5322265625
2536.03538460672	-0.4091796875
2539.59898654265	5.3525390625
2543.16087674307	-10.359375
2546.72105634948	3.7451171875
2550.27952650235	5.7080078125
2553.83628834118	6.771484375
2557.39134300444	-12.94921875
2560.94469162957	-19.7216796875
2564.49633535304	27.5849609375
2568.0462753103	-23.484375
2571.59451263579	22.6884765625
2575.14104846294	9.765625
2578.6858839242	-27.75
2582.22902015101	21.1962890625
2585.77045827378	-17.546875
2589.31019942197	11.259765625
2592.84824472401	-31.3212890625
2596.38459530734	-19.73046875
2599.91925229841	34.43359375
2603.45221682266	81.501953125
2606.98349000456	-51.5888671875
2610.51307296756	-2.21484375
2614.04096683414	-3.7705078125
2617.56717272579	-19.6298828125
2621.09169176298	6.9775390625
2624.61452506524	11.3447265625
2628.13567375106	-12.3388671875
2631.655138938	-1.6513671875
2635.17292174259	1.154296875
2638.68902328039	6.884765625
2642.20344466599	-5.8115234375
2645.71618701297	1.8837890625
2649.22725143397	-0.6279296875
2652.73663904062	5.111328125
2656.24435094357	-25.4775390625
2659.75038825251	37.3115234375
2663.25475207615	4.306640625
2666.75744352221	-46.14453125
2670.25846369745	43.1484375
2673.75781370765	-23.412109375
2677.25549465763	9.630859375
2680.75150765123	1.0166015625
2684.24585379131	7.59375
2687.73853417978	-15.279296875
2691.22954991757	11.666015625
2694.71890210465	-0.3115234375
2698.20659184002	-19.9169921875
2701.69262022172	14.048828125
2705.17698834682	-1.0322265625
2708.65969731143	5.712890625
2712.14074821071	-10.5986328125
2715.62014213884	-1.0947265625
2719.09788018905	2.1083984375
2722.57396345362	8.517578125
2726.04839302385	20.2802734375
2729.52116999012	-34.6142578125
2732.99229544182	18.5302734375
2736.4617704674	-21.751953125
2739.92959615436	8.853515625
2743.39577358926	5.9365234375
2746.86030385767	4.0205078125
2750.32318804425	-0.6484375
2753.78442723268	-15.7451171875
2757.24402250572	14.404296875
2760.70197494518	1.818359375
2764.1582856319	-8.9619140625
2767.61295564579	11.513671875
2771.06598606584	-15.4716796875
2774.51737797005	13.7666015625
2777.96713243552	-13.8740234375
2781.41525053838	6.72344970703125
2784.86173335384	-2.541015625
2788.30658195617	4.23309326171875
2791.7497974187	1.5592041015625
2795.1913808138	8.88531494140625
2798.63133321295	-3.78857421875
2802.06965568666	10.5375366210938
2805.50634930452	-8.1014404296875
2808.94141513519	18.4876708984375
2812.3748542464	-14.9232177734375
2815.80666770493	3.6658935546875
2819.23685657665	-11.7449951171875
2822.66542192651	8.8441162109375
2826.0923648185	-8.5667724609375
2829.51768631572	16.0223388671875
2832.94138748033	13.6114501953125
2836.36346937355	5.2005615234375
2839.7839330557	-9.2103271484375
2843.20277958617	-2.62115478515625
2846.62001002343	32.0377807617188
2850.03562542502	8.7261962890625
2853.44962684758	15.4146728515625
2856.86201534681	33.1030883789063
2860.27279197751	22.7915649414062
2863.68195779356	40.47998046875
2867.08951384791	34.16845703125
2870.49546119263	21.8568725585938
2873.89980087883	52.5453491210937
2877.30253395675	56.2337646484375
2880.70366147569	67.9222412109375
2884.10318448407	85.6106567382813
2887.50110402936	105.299133300781
2890.89742115816	109.987548828125
2894.29213691614	106.676025390625
2897.68525234807	88.3644409179688
2901.07676849782	130.052917480469
2904.46668640835	69.7413330078125
2907.85500712172	94.4298095703125
2911.24173167908	82.1373901367187
2914.62686112069	76.868408203125
2918.0103964859	72.599365234375
2921.39233881316	71.3303833007812
2924.77268914005	68.0613403320312
2928.1514485032	49.7923583984375
2931.52861793838	61.5233154296875
2934.90419848047	59.2542724609375
2938.27819116343	56.9852905273438
2941.65059702035	54.7162475585937
2945.0214170834	45.447265625
2948.39065238389	62.17822265625
2951.75830395222	41.9091796875
2955.12437281791	45.6401977539063
2958.48886000957	38.3711547851562
2961.85176655495	37.1021728515625
2965.21309348089	71.8331298828125
2968.57284181338	52.5640869140625
2971.93101257748	46.2951049804687
2975.28760679739	56.0260620117188
2978.64262549643	35.757080078125
2981.99606969703	57.488037109375
2985.34794042073	33.2190551757812
2988.69823868822	31.9592895507812
2992.04696551928	52.7072143554687
2995.39412193282	10.455078125
2998.73970894689	27.2030029296875
3002.08372757864	10.9508666992187
3005.42617884436	9.69879150390625
3008.76706375945	26.4466552734375
3012.10638333846	14.194580078125
3015.44413859505	16.9424438476562
3018.780330542	15.6903686523438
3022.11496019125	-2.561767578125
3025.44802855385	2.1861572265625
3028.77953663997	17.9340209960938
3032.10948545894	23.6819458007813
3035.43787601921	-25.5701904296875
3038.76470932835	27.177734375
3042.08998639308	12.9255981445313
3045.41370821926	-4.32647705078125
3048.73587581189	1.42138671875
3052.05649017508	12.1697387695313
3055.37555231211	1.91912841796875
3058.69306322538	18.6685180664062
3062.00902391644	14.41796875
3065.32343538598	-9.8326416015625
3068.63629863383	5.916748046875
3071.94761465896	-8.3338623046875
3075.2573844595	25.41552734375
3078.5656090327	-4.83502197265625
3081.87228937498	11.9143676757813
3085.1774264819	-6.33624267578125
3088.48102134815	-6.58685302734375
3091.7830749676	13.1546630859375
3095.08358833324	-9.10504150390625
3098.38256243724	0.63531494140625
3101.67999827089	-2.6243896484375
3104.97589682465	-1.88409423828125
3108.27025908815	6.70587158203125
3111.56308605013	-5.77435302734375
3114.85437869852	-2.919921875
3118.14413802041	-0.455078125
3121.43236500202	11.8271484375
3124.71906062875	-2.712890625
3128.00422588514	-8.0654296875
3131.28786175491	0.0126953125
3134.56996922093	12
3137.85054926524	-9.5283203125
3141.12960286901	1.0400390625
3144.40713101263	1.6484375
3147.6831346756	-5.7958984375
3150.95761483661	-15.52734375
3154.23057247352	21.8984375
3157.50200856335	-4.416015625
3160.77192408229	3.27734375
3164.04032000569	-2.5703125
3167.30719730808	0.7138671875
3170.57255696316	15.7763671875
3173.8363999438	-21.9931640625
3177.09872722202	0
3180.35953976906	0
3183.61883855529	0
3186.87662455028	0
3190.13289872277	0
3193.38766204066	0
3196.64091547106	0
3199.89265998023	0
3203.14289653361	0
3206.39162609586	0
3209.63884963076	0
3212.88456810132	0
3216.1287824697	0
3219.37149369728	0
3222.61270274458	0
3225.85241057135	0
3229.09061813648	0
3232.3273263981	0
3235.56253631347	0
3238.79624883909	0
3242.02846493063	0
3245.25918554293	0
3248.48841163005	0
3251.71614414523	0
3254.94238404091	0
3258.16713226871	0
3261.39038977947	0
3264.61215752319	0
3267.8324364491	0
3271.05122750561	0
3274.26853164033	0
3277.48434980006	0
3280.69868293083	0
3283.91153197784	0
3287.12289788551	0
3290.33278159744	0
3293.54118405647	0
3296.7481062046	0
3299.95354898308	0
3303.15751333233	0
3306.36000019198	0
3309.5610105009	0
3312.76054519714	0
3315.95860521796	0
3319.15519149983	0
3322.35030497845	0
3325.5439465887	0
3328.73611726471	0
3331.92681793979	0
3335.11604954647	0
3338.30381301653	0
3341.49010928091	0
3344.67493926981	0
3347.85830391262	0
3351.04020413798	0
3354.22064087372	0
3357.3996150469	0
3360.5771275838	0
3363.75317940992	0
3366.92777144999	0
3370.10090462796	0
3373.27257986699	0
3376.44279808949	0
3379.61156021706	0
3382.77886717059	0
3385.94471987011	0
3389.10911923496	0
3392.27206618366	0
3395.43356163397	0
3398.59360650288	0
3401.75220170663	0
3404.90934816067	0
3408.06504677969	0
3411.21929847761	0
3414.37210416759	0
3417.52346476203	0
3420.67338117256	0
3423.82185431003	0
3426.96888508457	0
3430.11447440551	0
3433.25862318144	0
3436.40133232017	0
3439.54260272877	0
3442.68243531356	0
3445.82083098007	0
3448.95779063311	0
3452.0933151767	0
3455.22740551412	0
3458.36006254791	0
3461.49128717984	0
3464.62108031093	0
3467.74944284144	0
3470.8763756709	0
3474.00187969807	0
3477.12595582097	0
3480.24860493687	0
3483.3698279423	0
3486.48962573301	0
3489.60799920406	0
3492.7249492497	0
3495.8404767635	0
3498.95458263822	0
3502.06726776593	0
3505.17853303794	0
3508.28837934481	0
3511.39680757636	0
3514.50381862168	0
3517.60941336912	0
3520.71359270628	0
3523.81635752002	0
3526.91770869649	0
3530.01764712108	0
3533.11617367844	0
3536.21328925251	0
3539.30899472647	0
3542.40329098277	0
3545.49617890316	0
3548.58765936862	0
3551.67773325941	0
3554.76640145506	0
3557.85366483438	0
3560.93952427544	0
3564.02398065559	0
3567.10703485145	0
3570.18868773891	0
3573.26894019313	0
3576.34779308856	0
3579.42524729892	0
3582.50130369721	0
3585.57596315568	0
3588.6492265459	0
3591.72109473869	0
3594.79156860416	0
3597.8606490117	0
3600.92833682998	0
3603.99463292695	0
3607.05953816984	0
3610.12305342518	0
3613.18517955876	0
3616.24591743568	0
3619.30526792029	0
3622.36323187627	0
3625.41981016655	0
3628.47500365337	0
3631.52881319825	0
3634.58123966201	0
3637.63228390473	0
3640.68194678582	0
3643.73022916396	0
3646.77713189712	0
3649.82265584256	0
3652.86680185686	0
3655.90957079587	0
3658.95096351473	0
3661.9909808679	0
3665.02962370912	0
3668.06689289143	0
3671.10278926717	0
3674.13731368797	0
3677.17046700478	0
3680.20225006782	0
3683.23266372664	0
3686.26170883008	0
3689.28938622628	0
3692.31569676268	0
3695.34064128604	0
3698.3642206424	0
3701.38643567713	0
3704.40728723488	0
3707.42677615964	0
3710.44490329468	0
3713.46166948258	0
3716.47707556524	0
3719.49112238386	0
3722.50381077897	0
3725.51514159039	0
3728.52511565724	0
3731.53373381799	0
3734.54099691039	0
3737.54690577153	0
3740.55146123779	0
3743.55466414488	0
3746.55651532782	0
3749.55701562096	0
3752.55616585794	0
3755.55396687174	0
3758.55041949464	0
3761.54552455828	0
3764.53928289357	0
3767.53169533077	0
3770.52276269945	0
