# Supplementary material for: ATP-Mediated Compositional Change in Peripheral Myelin Membranes: A Comparative Raman Spectroscopy and Time-Of-Flight Secondary Ion Mass Spectrometry Study
Source: PLoS One. 2015 Nov 6;10(11):e0142084. doi: 10.1371/journal.pone.0142084 (PMC4636249; doi:10.1371/journal.pone.0142084)
Supplement: S1 Dataset — (ZIP) [file pone.0142084.s001.zip › S1_dataset/Raman_spectra/17_90_0.txt]

-178.994036100499	0
-174.033225536557	0
-169.0751377995	0
-164.119770772188	0
-159.167122339648	0
-154.217190389139	0
-149.269972810082	0
-144.325467494084	0
-139.383672334927	0
-134.444585228594	0
-129.508204073223	0
-124.574526769135	0
-119.643551218822	0
-114.715275326933	0
-109.789697000295	0
-104.866814147885	0
-99.9466246808552	0
-95.0291265124906	0
-90.1143175582511	0
-85.2021957357429	0
-80.2927589647043	0
-75.3860051670417	0
-70.481932266779	0
-65.5805381901118	0
-60.6818208653458	0
-55.7857782229294	0
-50.8924081954356	0
-46.0017087175875	0
-41.1136777262036	0
-36.2283131602562	0
-31.3456129608094	0
-26.4655750710663	0
-21.5881974363401	0
-16.7134780040433	0
-11.8414147237163	0
-6.97200554699157	0
-2.10524842762243	0
2.7588586785605	0
7.62031781361293	0
12.4791310174805	0
17.3353003280426	0
22.1888277810758	0
27.039715410272	0
31.8879652472351	0
36.7335793214806	0
41.5765596604579	0
46.4169082895241	0
51.2546272319742	0
56.0897185090253	0
60.9221841398248	0
65.7520261414575	0
70.5792465289414	0
75.4038473152359	0
80.2258305112373	0
85.0451981257829	0
89.8619521656728	0
94.6760946356408	0
99.4876275383722	0
104.296552874519	0
109.102872642681	0
113.906588839414	0
118.707703459255	0
123.50621849468	0
128.302135936152	0
133.095457772095	0
137.886185988911	0
142.67432257098	0
147.459869500643	0
152.242828758237	0
157.023202322085	0
161.800992168482	0
166.57620027172	0
171.348828604074	0
176.118879135829	0
180.886353835249	0
185.651254668599	0
190.413583600155	0
195.173342592185	0
199.930533604973	0
204.685158596796	0
209.437219523967	0
214.186718340789	0
218.933656999594	0
223.678037450722	0
228.419861642549	0
233.159131521472	0
237.895849031895	0
242.630016116276	0
247.361634715089	0
252.090706766845	0
256.817234208094	0
261.541218973423	0
266.262662995465	0
270.981568204883	0
275.6979365304	0
280.411769898787	0
285.123070234848	0
289.831839461473	0
294.538079499573	0
299.241792268145	0
303.942979684238	0
308.641643662944	0
313.337786117456	0
318.031408959021	0
322.722514096949	0
327.411103438619	0
332.097178889511	0
336.780742353159	0
341.461795731189	0
346.140340923303	0
350.816379827291	0
355.489914339047	0
360.160946352513	0
364.829477759773	0
369.495510450979	0
374.159046314377	0
378.82008723633	0
383.478635101284	0
388.134691791813	0
392.788259188568	0
397.439339170342	0
402.087933614013	0
406.734044394583	0
411.377673385177	0
416.018822457034	0
420.657493479503	0
425.293688320078	0
429.927408844356	0
434.558656916088	0
439.187434397129	0
443.813743147486	0
448.437585025291	0
453.058961886814	0
457.67787558648	0
462.29432797683	0
466.908320908577	0
471.519856230563	0
476.128935789788	0
480.735561431389	0
485.339734998681	0
489.941458333116	0
494.540733274316	0
499.137561660049	0
503.731945326264	0
508.323886107064	0
512.913385834734	0
517.500446339694	0
522.085069450583	0
526.667256994191	0
531.247010795469	0
535.824332677577	0
540.399224461846	0
544.97168796778	0
549.541725013081	0
554.109337413644	0
558.67452698353	0
563.237295535018	0
567.797644878581	0
572.355576822862	0
576.911093174738	0
581.464195739274	0
586.014886319725	0
590.563166717577	0
595.109038732502	0
599.652504162404	0
604.193564803387	0
608.732222449762	0
613.268478894079	0
617.802335927085	0
622.333795337774	0
626.86285891334	0
631.38952843922	0
635.913805699067	0
640.435692474774	0
644.955190546461	0
649.472301692484	0
653.987027689447	0
658.499370312169	0
663.009331333738	0
667.516912525469	0
672.022115656928	0
676.524942495926	0
681.02539480853	0
685.523474359055	0
690.01918291007	0
694.512522222405	0
699.003494055145	0
703.492100165644	0
707.9783423095	0
712.462222240603	0
716.943741711089	0
721.422902471375	0
725.899706270146	0
730.374154854366	0
734.846249969258	0
739.315993358352	0
743.783386763425	0
748.24843192457	0
752.711130580137	0
757.171484466788	0
761.629495319437	0
766.085164871336	0
770.538494853994	0
774.989486997223	0
779.43814302915	0
783.884464676175	0
788.32845366302	0
792.770111712696	0
797.209440546543	0
801.646441884168	-19.0087890625
806.081117443533	11.12109375
810.513468940881	-16.1376953125
814.943498090775	11.224609375
819.371206606105	7.7783203125
823.796596198077	-3.3798828125
828.219668576199	-13.6171875
832.640425448324	16.1650390625
837.058868520624	-13.6171875
841.474999497579	10.900390625
845.888820082022	-4.7978515625
850.300331975104	7.107421875
854.709536876311	-8.1484375
859.116436483469	-3.095703125
863.521032492725	8.7138671875
867.923326598575	-0.939453125
872.323320493862	-3.087890625
876.72101586976	2.57421875
881.116414415799	-7.2333984375
885.509517819843	8.8701171875
889.900327768119	0.0849609375
894.288845945186	-11.9296875
898.675074033981	10.7333984375
903.059013715767	-1.3076171875
907.440666670198	-0.505859375
911.820034575245	3.708984375
916.197119107281	-3.837890625
920.571921941017	-15.65234375
924.944444749533	24.48046875
929.314689204286	-6.609375
933.682656975085	5.490234375
938.048349730125	-6.30859375
942.411769135975	5.9619140625
946.772916857561	-6.8974609375
951.131794558201	9.30078125
955.488403899588	-11.7548828125
959.842746541792	13.2763671875
964.19482414328	-31.75390625
968.544638360883	-3.9365234375
972.892190849834	37.44921875
977.237483263751	20.020263671875
981.580517254632	-13.1116333007813
985.92129447289	-20.785888671875
990.259816567315	-4.5771484375
994.596085185094	-17.2388305664062
998.930101971822	-7.19024658203125
1003.2618685715	15.4987182617188
1007.59138662649	15.1876831054687
1011.91865777761	46.8765869140625
1016.24368366407	44.7198486328125
1020.56646592346	39.41796875
1024.88700619182	28.1160888671875
1029.20530610358	-4.21588134765625
1033.52136729159	25.2772216796875
1037.8351913871	1.77032470703125
1042.14678001981	-7.736572265625
1046.45613481781	-0.86383056640625
1050.76325740763	7.0555419921875
1055.06814941421	1.53192138671875
1059.37081246092	7.38165283203125
1063.67124816958	-17.7531127929687
1067.96945816039	5.5009765625
1072.26544405203	0.2490234375
1076.55920746159	-5.021484375
1080.8507500046	14.779296875
1085.14007329502	-4.0068359375
1089.42717894527	-21.0908203125
1093.71206856617	14.375
1097.99474376703	3.716796875
1102.27520615557	10.1298828125
1106.55345733798	-4.86822509765625
1110.82949891888	-6.8206787109375
1115.10333250134	4.33941650390625
1119.37495968691	-7.82672119140625
1123.64438207556	7.7117919921875
1127.91160126572	-18.9212036132813
1132.17661885431	21.4458618164062
1136.43943643667	6.81292724609375
1140.70005560662	1.17333984375
1144.95847795644	20.531005859375
1149.21470507689	25.888671875
1153.46873855716	33.246337890625
1157.72057998495	67.60400390625
1161.97023094641	103.961669921875
1166.21769302616	98.3438720703125
1170.4629678073	103.744079589844
1174.70605687141	56.1442260742188
1178.94696179854	37.54443359375
1183.18568416722	10.9446411132813
1187.42222555447	23.3447875976562
1191.65658753578	13.7449951171875
1195.88877168516	0.12762451171875
1200.11877957504	12.4863891601562
1204.34661277642	12.8451538085938
1208.57227285873	25.2039184570313
1212.79576138991	29.5626831054687
1217.01707993641	6.92144775390625
1221.23623006316	7.22747802734375
1225.45321333358	-11.6114501953125
1229.66803130962	36.5496215820313
1233.88068555171	2.710693359375
1238.09117761878	-15.1356811523438
1242.29950906828	7.80841064453125
1246.50568145615	-1.2474365234375
1250.70969633685	2.69671630859375
1254.91155526336	1.66644287109375
1259.11125978715	9.65521240234375
1263.30881145822	0.64398193359375
1267.50421182508	-3.3671875
1271.69746243476	2.62158203125
1275.88856483281	28.6213989257813
1280.07752056329	14.6260375976562
1284.26433116882	5.63067626953125
1288.44899819048	5.63525390625
1292.63152316794	2.639892578125
1296.81190763937	19.64453125
1300.99015314147	13.649169921875
1305.16626120947	-0.3621826171875
1309.34023337715	19.5916748046875
1313.51207117681	42.5454711914063
1317.68177613928	15.4993286132812
1321.84934979396	20.453125
1326.01479366875	16.4069213867187
1330.17810929013	3.36077880859375
1334.3392981831	0.3145751953125
1338.49836187121	3.2684326171875
1342.65530187658	16.210205078125
1346.81011971983	29.1465454101562
1350.96281692018	19.0828247070313
1355.11339499538	9.01910400390625
1359.26185546175	-1.04461669921875
1363.40819983413	9.89166259765625
1367.55242962597	16.8279418945313
1371.69454634923	13.8161010742187
1375.83455151447	-2.0897216796875
1379.97244663079	-11.9954833984375
1384.10823320586	5.0987548828125
1388.24191274593	-15.8070068359375
1392.3734867558	20.68017578125
1396.50295673884	-4.66046142578125
1400.63032419701	-0.88134765625
1404.75559063083	6.19512939453125
1408.87875753938	-13.109130859375
1412.99982642036	2.24261474609375
1417.11879877001	1.59429931640625
1421.23567608316	12.7870483398438
1425.35045985322	25.7687377929687
1429.4631515722	14.7504272460938
1433.57375273068	47.7321166992188
1437.68226481782	40.7138061523438
1441.78868932139	75.6954956054687
1445.89302772774	90.6771850585938
1449.99528152179	68.6287231445313
1454.09545218711	104.577697753906
1458.1935412058	75.5266723632813
1462.28955005859	84.4756469726563
1466.38348022481	61.424560546875
1470.47533318239	51.37353515625
1474.56511040785	67.322509765625
1478.65281337632	56.271484375
1482.73844356155	34.220458984375
1486.82200243586	30.1693725585937
1490.90349147022	9.14288330078125
1494.98291213418	0.17840576171875
1499.06026589591	22.2139282226562
1503.13555422222	67.2493896484375
1507.20877857848	44.284912109375
1511.27994042873	39.3204345703125
1515.3490412356	60.35595703125
1519.41608246035	96.3914794921875
1523.48106556286	100.427001953125
1527.54399200163	104.462524414062
1531.60486323377	123.497985839844
1535.66368071505	84.5335083007812
1539.72044589986	72.5690307617187
1543.7751602412	64.7200927734375
1547.82782519071	28.9168090820313
1551.87844219866	6.113525390625
1555.92701271397	-0.68975830078125
1559.97353818419	14.5069580078125
1564.0180200555	5.70367431640625
1568.06045977271	9.900390625
1572.1008587793	30.0971069335937
1576.13921851737	20.2938232421875
1580.17554042768	3.49053955078125
1584.20982594961	0.70361328125
1588.24207652123	11.110107421875
1592.27229357921	-3.4833984375
1596.3004785589	8.923095703125
1600.3266328943	13.32958984375
1604.35075801806	4.736083984375
1608.37285536149	11.142578125
1612.39292635454	10.5628051757813
1616.41097242584	2.9945068359375
1620.42699500266	5.42620849609375
1624.44099551096	-13.16943359375
1628.45297537533	-8.853271484375
1632.46293601906	28.462890625
1636.47087886406	11.302490234375
1640.47680533095	-1.61004638671875
1644.48071683901	6.4774169921875
1648.48261480617	3.56488037109375
1652.48250064906	4.16632080078125
1656.48037578297	20.9847412109375
1660.47624162187	45.80322265625
1664.47009957839	54.6216430664063
1668.46195106388	70.4401245117187
1672.45179748832	40.2586059570313
1676.43964026041	34.2881469726562
1680.42548078752	37.4730224609375
1684.4093204757	41.6578979492188
1688.39116072969	26.8427734375
1692.37100295292	14.0276489257813
1696.34884854752	23.2125244140625
1700.32469891429	-15.6026000976562
1704.29855545273	19.6390991210938
1708.27041956104	-14.0419921875
1712.24029263612	2.2769775390625
1716.20817607355	-11.4041137695312
1720.17407126762	6.914794921875
1724.13797961133	-6.7662353515625
1728.09990249636	-23.436767578125
1732.05984131312	9.9176025390625
1736.01779745068	6.27197265625
1739.97377229687	-19.3736572265625
1743.9277672382	22.9971923828125
1747.87978365989	-14.6035766601562
1751.82982294586	2.85858154296875
1755.77788647879	5.50408935546875
1759.72397564	-4.3671875
1763.6680918096	4.197265625
1767.61023636636	-5.0537109375
1771.5504106878	5.4423828125
1775.48861615014	-4.38671875
1779.42485412834	-12.9140625
1783.35912599608	-1.1025390625
1787.29143312576	12.35546875
1791.2217768885	2.2900390625
1795.15015865414	5.59765625
1799.07657979128	-1.2998046875
1803.00104166722	-7.970703125
1806.923545648	-5.841796875
1810.84409309841	5.9267578125
1814.76268538195	3.2802734375
1818.67932386087	9.0302734375
1822.59400989615	-22.3935546875
1826.50674484753	20.7109375
1830.41753007345	1.3681640625
1834.32636693114	-12.58984375
1838.23325677653	-10.697265625
1842.13820096433	13.701171875
1846.04120084797	4.0625
1849.94225777965	0.6279296875
1853.84137311029	-3.6279296875
1857.7385481896	-0.26953125
1861.63378436601	-2.8779296875
1865.52708298671	3.8642578125
1869.41844539766	-6.6513671875
1873.30787294356	13.5322265625
1877.19536696788	-25.6640625
1881.08092881284	26.24609375
1884.96455981942	-6.3828125
1888.84626132737	-10.384765625
1892.72603467521	2.23046875
1896.6038812002	-1.802734375
1900.47980223839	14.513671875
1904.35379912459	-3.9912109375
1908.22587319237	-0.5986328125
1912.0960257741	-9.0791015625
1915.96425820089	6.111328125
1919.83057180263	-0.2587890625
1923.694967908	-3.4326171875
1927.55744784445	8.70703125
1931.4180129382	-10.9951171875
1935.27666451425	6.572265625
1939.13340389641	6.6396484375
1942.98823240721	-13.0859375
1946.84115136803	9.529296875
1950.692162099	-11.185546875
1954.54126591903	1.9462890625
1958.38846414585	4.8681640625
1962.23375809594	-1.3056640625
1966.0771490846	3.0927734375
1969.91863842592	6.8564453125
1973.75822743275	-10.103515625
1977.59591741678	0.1376953125
1981.43170968848	-1.392578125
1985.2656055571	11.0888671875
1989.0976063307	-13.15234375
1992.92771331615	6.529296875
1996.75592781911	-1.9140625
2000.58225114405	1.8935546875
2004.40668459424	1.951171875
2008.22922947176	-6.423828125
2012.04988707749	1.0576171875
2015.86865871112	-6.771484375
2019.68554567116	14.2109375
2023.50054925491	-27.7109375
2027.31367075851	26.494140625
2031.12491147689	-4.650390625
2034.93427270382	4.431640625
2038.74175573186	-4.9599609375
2042.54736185239	5.3505859375
2046.35109235564	1.8125
2050.15294853063	-10.431640625
2053.95293166521	3.623046875
2057.75104304606	-7.146484375
2061.54728395867	1.5078125
2065.34165568739	13.4765625
2069.13415951534	-6.19140625
2072.92479672452	8.7666015625
2076.71356859575	-12.6083984375
2080.50047640867	0.1806640625
2084.28552144174	-4.6083984375
2088.06870497229	11.529296875
2091.85002827646	-0.65625
2095.62949262924	-12.2431640625
2099.40709930443	7.2900390625
2103.18284957471	-18.6123046875
2106.95674471157	28.5576171875
2110.72878598537	0.6171875
2114.49897466528	-10.501953125
2118.26731201934	-4.1064453125
2122.03379931443	5.2314453125
2125.79843781626	6.474609375
2129.56122878942	-11.1865234375
2133.32217349733	4.2763671875
2137.08127320226	-8.65234375
2140.83852916534	6.7607421875
2144.59394264655	3.580078125
2148.34751490473	-5.787109375
2152.09924719757	4.5537109375
2155.84914078163	1.3857421875
2159.59719691231	0.244140625
2163.34341684388	-11.251953125
2167.08780182947	12.4892578125
2170.83035312109	5.5693359375
2174.57107196959	-8.1474609375
2178.30995962469	2.6328125
2182.04701733499	-11.4765625
2185.78224634796	2.173828125
2189.5156479099	15.529296875
2193.24722326604	-6.5498046875
2196.97697366044	-5.1357421875
2200.70490033604	1.4306640625
2204.43100453467	-1.0771484375
2208.15528749703	2.662109375
2211.87775046268	-10.1767578125
2215.59839467008	10.8017578125
2219.31722135656	-3.611328125
2223.03423175833	5.1611328125
2226.74942711049	-1.9150390625
2230.46280864702	2.662109375
2234.17437760077	-1.900390625
2237.8841352035	-4.3974609375
2241.59208268584	-3.05078125
2245.29822127732	10.6083984375
2249.00255220636	-15.9404296875
2252.70507670024	19.2822265625
2256.40579598519	-23.76953125
2260.10471128628	20.6083984375
2263.80182382751	-3.4619140625
2267.49713483175	6.177734375
2271.19064552079	-9.80078125
2274.8823571153	2.04296875
2278.57227083485	-6.6123046875
2282.26038789795	7.1572265625
2285.94670952195	1.34765625
2289.63123692315	-4.826171875
2293.31397131673	5.2822265625
2296.99491391679	-3.6923828125
2300.67406593634	0.01171875
2304.35142858727	0.224609375
2308.02700308043	-3.0771484375
2311.70079062553	3.3564453125
2315.37279243123	-2.96875
2319.04300970507	6.3330078125
2322.71144365353	0.0986328125
2326.378095482	-12.0185546875
2330.04296639479	16.1279296875
2333.7060575951	-2.3486328125
2337.3673702851	-11.2392578125
2341.02690566583	3.6845703125
2344.6846649373	-1.84765625
2348.3406492984	13.654296875
2351.99485994696	-8.5283203125
2355.64729807974	-1.455078125
2359.29796489244	0.0048828125
2362.94686157966	3.720703125
2366.59398933494	-7.4375
2370.23934935076	-1.6015625
2373.88294281852	3.990234375
2377.52477092856	3.822265625
2381.16483487014	6.44921875
2384.80313583148	-7.53515625
2388.4396749997	-10.2763671875
2392.07445356091	5.5859375
2395.70747270011	-5.388671875
2399.33873360126	17.1181640625
2402.96823744725	-7.599609375
2406.59598541995	10.0947265625
2410.22197870012	-4.384765625
2413.84621846749	-8.8408203125
2417.46870590075	2.8251953125
2421.08944217751	-2.0615234375
2424.70842847435	-0.7734375
2428.32566596678	4.0283203125
2431.94115582928	-12.3115234375
2435.55489923528	17.3134765625
2439.16689735713	-0.8095703125
2442.77715136618	4.20703125
2446.38566243272	-7.4775390625
2449.99243172597	-4.8115234375
2453.59746041414	-0.23828125
2457.20074966439	2.1279296875
2460.80230064284	-0.8837890625
2464.40211451455	-0.1708984375
2468.00019244359	-6.6005859375
2471.59653559293	12.60546875
2475.19114512457	0.962890625
2478.78402219943	-9.26953125
2482.37516797741	0.6845703125
2485.96458361739	3.5712890625
2489.55227027719	-8.6591796875
2493.13822911363	16.2353515625
2496.7224612825	-4.3564453125
2500.30496793853	-2.314453125
2503.88575023547	-3.830078125
2507.464809326	3.78125
2511.04214636182	-1.0126953125
2514.61776249357	-2.7431640625
2518.19165887088	6.7353515625
2521.76383664238	-5.6875
2525.33429695564	0.919921875
2528.90304095725	0.9150390625
2532.47006979276	7.775390625
2536.03538460672	-7.826171875
2539.59898654265	1.8857421875
2543.16087674307	-8.8671875
2546.72105634948	3.890625
2550.27952650235	12.146484375
2553.83628834118	1.3369140625
2557.39134300444	-11.787109375
2560.94469162957	-13.869140625
2564.49633535304	15.8740234375
2568.0462753103	-13.4287109375
2571.59451263579	12.5712890625
2575.14104846294	10.693359375
2578.6858839242	-20.0771484375
2582.22902015101	10.7421875
2585.77045827378	-6.2333984375
2589.31019942197	5.84765625
2592.84824472401	-1.92578125
2596.38459530734	8.94140625
2599.91925229841	-3.2138671875
2603.45221682266	-5.021484375
2606.98349000456	-8.57421875
2610.51307296756	10.6943359375
2614.04096683414	1.0009765625
2617.56717272579	-8.2646484375
2621.09169176298	5.6845703125
2624.61452506524	2.7880859375
2628.13567375106	-5.076171875
2631.655138938	-1.2294921875
2635.17292174259	3.2646484375
2638.68902328039	0.5498046875
2642.20344466599	-6.330078125
2645.71618701297	4.904296875
2649.22725143397	2.71875
2652.73663904062	4.853515625
2656.24435094357	-23.4404296875
2659.75038825251	22.0712890625
2663.25475207615	5.3818359375
2666.75744352221	-23.5322265625
2670.25846369745	25.1982421875
2673.75781370765	-26.06640625
2677.25549465763	17.283203125
2680.75150765123	-3.6494140625
2684.24585379131	7.478515625
2687.73853417978	-12.14453125
2691.22954991757	4.4287109375
2694.71890210465	0.794921875
2698.20659184002	-10.76953125
2701.69262022172	12.5087890625
2705.17698834682	-4.5458984375
2708.65969731143	6.9267578125
2712.14074821071	-13.4443359375
2715.62014213884	1.349609375
2719.09788018905	-4.4306640625
2722.57396345362	21.9755859375
2726.04839302385	3.7109375
2729.52116999012	-23.0107421875
2732.99229544182	16.541015625
2736.4617704674	-11.8974609375
2739.92959615436	11.7958984375
2743.39577358926	-4.7197265625
2746.86030385767	0.181640625
2750.32318804425	2.6181640625
2753.78442723268	-13.01171875
2757.24402250572	11.595703125
2760.70197494518	-3.521484375
2764.1582856319	3.3720703125
2767.61295564579	3.8369140625
2771.06598606584	-13.4599609375
2774.51737797005	4.4990234375
2777.96713243552	-5.0087890625
2781.41525053838	7.1630859375
2784.86173335384	-4.0458984375
2788.30658195617	6.484375
2791.7497974187	-6.94696044921875
2795.1913808138	2.8201904296875
2798.63133321295	-9.5882568359375
2802.06965568666	13.6820678710938
2805.50634930452	-5.047607421875
2808.94141513519	27.2227172851562
2812.3748542464	-9.49896240234375
2815.80666770493	-2.2000732421875
2819.23685657665	-4.90118408203125
2822.66542192651	12.397705078125
2826.0923648185	6.69659423828125
2829.51768631572	40.9954833984375
2832.94138748033	35.2943725585937
2836.36346937355	40.59326171875
2839.7839330557	45.8921508789063
2843.20277958617	85.2175903320312
2846.62001002343	162.601318359375
2850.03562542502	201.985107421875
2853.44962684758	260.368835449219
2856.86201534681	283.752624511719
2860.27279197751	281.136352539062
2863.68195779356	275.520141601562
2867.08951384791	250.903869628906
2870.49546119263	239.28759765625
2873.89980087883	251.67138671875
2877.30253395675	249.055114746094
2880.70366147569	253.438903808594
2884.10318448407	242.822631835938
2887.50110402936	248.206420898438
2890.89742115816	258.590148925781
2894.29213691614	253.997741699219
2897.68525234807	233.4462890625
2901.07676849782	265.894836425781
2904.46668640835	227.343444824219
2907.85500712172	241.7919921875
2911.24173167908	231.240539550781
2914.62686112069	226.689147949219
2918.0103964859	211.1376953125
2921.39233881316	208.586242675781
2924.77268914005	214.034851074219
2928.1514485032	203.4833984375
2931.52861793838	206.931945800781
2934.90419848047	216.380554199219
2938.27819116343	214.8291015625
2941.65059702035	211.277648925781
2945.0214170834	185.726257324219
2948.39065238389	182.1748046875
2951.75830395222	145.623352050781
2955.12437281791	126.098327636719
2958.48886000957	99.588623046875
2961.85176655495	93.078857421875
2965.21309348089	82.5691528320312
2968.57284181338	71.0593872070312
2971.93101257748	57.5496215820313
2975.28760679739	47.0399169921875
2978.64262549643	39.5301513671875
2981.99606969703	59.0204467773437
2985.34794042073	26.5106811523438
2988.69823868822	17.0009765625
2992.04696551928	21.4912109375
2995.39412193282	2.98150634765625
2998.73970894689	15.4717407226562
3002.08372757864	-13.0379638671875
3005.42617884436	-18.5546264648438
3008.76706375945	2.925537109375
3012.10638333846	8.40570068359375
3015.44413859505	18.8859252929687
3018.780330542	17.3660888671875
3022.11496019125	-4.15374755859375
3025.44802855385	-8.67352294921875
3028.77953663997	6.806640625
3032.10948545894	21.2868041992187
3035.43787601921	-19.425537109375
3038.76470932835	9.7867431640625
3042.08998639308	-3.0009765625
3045.41370821926	-7.78863525390625
3048.73587581189	2.4022216796875
3052.05649017508	-2.95550537109375
3055.37555231211	-9.7265625
3058.69306322538	4.6630859375
3062.00902391644	14.509765625
3065.32343538598	-3.642578125
3068.63629863383	-6.7099609375
3071.94761465896	-11.6162109375
3075.2573844595	15.189453125
3078.5656090327	0
3081.87228937498	0
3085.1774264819	0
3088.48102134815	0
3091.7830749676	0
3095.08358833324	0
3098.38256243724	0
3101.67999827089	0
3104.97589682465	0
3108.27025908815	0
3111.56308605013	0
3114.85437869852	0
3118.14413802041	0
3121.43236500202	0
3124.71906062875	0
3128.00422588514	0
3131.28786175491	0
3134.56996922093	0
3137.85054926524	0
3141.12960286901	0
3144.40713101263	0
3147.6831346756	0
3150.95761483661	0
3154.23057247352	0
3157.50200856335	0
3160.77192408229	0
3164.04032000569	0
3167.30719730808	0
3170.57255696316	0
3173.8363999438	0
3177.09872722202	0
3180.35953976906	0
3183.61883855529	0
3186.87662455028	0
3190.13289872277	0
3193.38766204066	0
3196.64091547106	0
3199.89265998023	0
3203.14289653361	0
3206.39162609586	0
3209.63884963076	0
3212.88456810132	0
3216.1287824697	0
3219.37149369728	0
3222.61270274458	0
3225.85241057135	0
3229.09061813648	0
3232.3273263981	0
3235.56253631347	0
3238.79624883909	0
3242.02846493063	0
3245.25918554293	0
3248.48841163005	0
3251.71614414523	0
3254.94238404091	0
3258.16713226871	0
3261.39038977947	0
3264.61215752319	0
3267.8324364491	0
3271.05122750561	0
3274.26853164033	0
3277.48434980006	0
3280.69868293083	0
3283.91153197784	0
3287.12289788551	0
3290.33278159744	0
3293.54118405647	0
3296.7481062046	0
3299.95354898308	0
3303.15751333233	0
3306.36000019198	0
3309.5610105009	0
3312.76054519714	0
3315.95860521796	0
3319.15519149983	0
3322.35030497845	0
3325.5439465887	0
3328.73611726471	0
3331.92681793979	0
3335.11604954647	0
3338.30381301653	0
3341.49010928091	0
3344.67493926981	0
3347.85830391262	0
3351.04020413798	0
3354.22064087372	0
3357.3996150469	0
3360.5771275838	0
3363.75317940992	0
3366.92777144999	0
3370.10090462796	0
3373.27257986699	0
3376.44279808949	0
3379.61156021706	0
3382.77886717059	0
3385.94471987011	0
3389.10911923496	0
3392.27206618366	0
3395.43356163397	0
3398.59360650288	0
3401.75220170663	0
3404.90934816067	0
3408.06504677969	0
3411.21929847761	0
3414.37210416759	0
3417.52346476203	0
3420.67338117256	0
3423.82185431003	0
3426.96888508457	0
3430.11447440551	0
3433.25862318144	0
3436.40133232017	0
3439.54260272877	0
3442.68243531356	0
3445.82083098007	0
3448.95779063311	0
3452.0933151767	0
3455.22740551412	0
3458.36006254791	0
3461.49128717984	0
3464.62108031093	0
3467.74944284144	0
3470.8763756709	0
3474.00187969807	0
3477.12595582097	0
3480.24860493687	0
3483.3698279423	0
3486.48962573301	0
3489.60799920406	0
3492.7249492497	0
3495.8404767635	0
3498.95458263822	0
3502.06726776593	0
3505.17853303794	0
3508.28837934481	0
3511.39680757636	0
3514.50381862168	0
3517.60941336912	0
3520.71359270628	0
3523.81635752002	0
3526.91770869649	0
3530.01764712108	0
3533.11617367844	0
3536.21328925251	0
3539.30899472647	0
3542.40329098277	0
3545.49617890316	0
3548.58765936862	0
3551.67773325941	0
3554.76640145506	0
3557.85366483438	0
3560.93952427544	0
3564.02398065559	0
3567.10703485145	0
3570.18868773891	0
3573.26894019313	0
3576.34779308856	0
3579.42524729892	0
3582.50130369721	0
3585.57596315568	0
3588.6492265459	0
3591.72109473869	0
3594.79156860416	0
3597.8606490117	0
3600.92833682998	0
3603.99463292695	0
3607.05953816984	0
3610.12305342518	0
3613.18517955876	0
3616.24591743568	0
3619.30526792029	0
3622.36323187627	0
3625.41981016655	0
3628.47500365337	0
3631.52881319825	0
3634.58123966201	0
3637.63228390473	0
3640.68194678582	0
3643.73022916396	0
3646.77713189712	0
3649.82265584256	0
3652.86680185686	0
3655.90957079587	0
3658.95096351473	0
3661.9909808679	0
3665.02962370912	0
3668.06689289143	0
3671.10278926717	0
3674.13731368797	0
3677.17046700478	0
3680.20225006782	0
3683.23266372664	0
3686.26170883008	0
3689.28938622628	0
3692.31569676268	0
3695.34064128604	0
3698.3642206424	0
3701.38643567713	0
3704.40728723488	0
3707.42677615964	0
3710.44490329468	0
3713.46166948258	0
3716.47707556524	0
3719.49112238386	0
3722.50381077897	0
3725.51514159039	0
3728.52511565724	0
3731.53373381799	0
3734.54099691039	0
3737.54690577153	0
3740.55146123779	0
3743.55466414488	0
3746.55651532782	0
3749.55701562096	0
3752.55616585794	0
3755.55396687174	0
3758.55041949464	0
3761.54552455828	0
3764.53928289357	0
3767.53169533077	0
3770.52276269945	0
