# Supplementary material for: ATP-Mediated Compositional Change in Peripheral Myelin Membranes: A Comparative Raman Spectroscopy and Time-Of-Flight Secondary Ion Mass Spectrometry Study
Source: PLoS One. 2015 Nov 6;10(11):e0142084. doi: 10.1371/journal.pone.0142084 (PMC4636249; doi:10.1371/journal.pone.0142084)
Supplement: S1 Dataset — (ZIP) [file pone.0142084.s001.zip › S1_dataset/Raman_spectra/17_90_90.txt]

-178.994036100499	0
-174.033225536557	0
-169.0751377995	0
-164.119770772188	0
-159.167122339648	0
-154.217190389139	0
-149.269972810082	0
-144.325467494084	0
-139.383672334927	0
-134.444585228594	0
-129.508204073223	0
-124.574526769135	0
-119.643551218822	0
-114.715275326933	0
-109.789697000295	0
-104.866814147885	0
-99.9466246808552	0
-95.0291265124906	0
-90.1143175582511	0
-85.2021957357429	0
-80.2927589647043	0
-75.3860051670417	0
-70.481932266779	0
-65.5805381901118	0
-60.6818208653458	0
-55.7857782229294	0
-50.8924081954356	0
-46.0017087175875	0
-41.1136777262036	0
-36.2283131602562	0
-31.3456129608094	0
-26.4655750710663	0
-21.5881974363401	0
-16.7134780040433	0
-11.8414147237163	0
-6.97200554699157	0
-2.10524842762243	0
2.7588586785605	0
7.62031781361293	0
12.4791310174805	0
17.3353003280426	0
22.1888277810758	0
27.039715410272	0
31.8879652472351	0
36.7335793214806	0
41.5765596604579	0
46.4169082895241	0
51.2546272319742	0
56.0897185090253	0
60.9221841398248	0
65.7520261414575	0
70.5792465289414	0
75.4038473152359	0
80.2258305112373	0
85.0451981257829	0
89.8619521656728	0
94.6760946356408	0
99.4876275383722	0
104.296552874519	0
109.102872642681	0
113.906588839414	0
118.707703459255	0
123.50621849468	0
128.302135936152	0
133.095457772095	0
137.886185988911	0
142.67432257098	0
147.459869500643	0
152.242828758237	0
157.023202322085	0
161.800992168482	0
166.57620027172	0
171.348828604074	0
176.118879135829	0
180.886353835249	0
185.651254668599	0
190.413583600155	0
195.173342592185	0
199.930533604973	0
204.685158596796	0
209.437219523967	0
214.186718340789	0
218.933656999594	0
223.678037450722	0
228.419861642549	0
233.159131521472	0
237.895849031895	0
242.630016116276	0
247.361634715089	0
252.090706766845	0
256.817234208094	0
261.541218973423	0
266.262662995465	0
270.981568204883	0
275.6979365304	0
280.411769898787	0
285.123070234848	0
289.831839461473	0
294.538079499573	0
299.241792268145	0
303.942979684238	0
308.641643662944	0
313.337786117456	0
318.031408959021	0
322.722514096949	0
327.411103438619	0
332.097178889511	0
336.780742353159	0
341.461795731189	0
346.140340923303	0
350.816379827291	0
355.489914339047	0
360.160946352513	0
364.829477759773	0
369.495510450979	0
374.159046314377	0
378.82008723633	0
383.478635101284	0
388.134691791813	0
392.788259188568	0
397.439339170342	0
402.087933614013	0
406.734044394583	0
411.377673385177	0
416.018822457034	0
420.657493479503	0
425.293688320078	0
429.927408844356	0
434.558656916088	0
439.187434397129	0
443.813743147486	0
448.437585025291	0
453.058961886814	0
457.67787558648	0
462.29432797683	0
466.908320908577	0
471.519856230563	0
476.128935789788	0
480.735561431389	0
485.339734998681	0
489.941458333116	0
494.540733274316	0
499.137561660049	0
503.731945326264	0
508.323886107064	0
512.913385834734	0
517.500446339694	0
522.085069450583	0
526.667256994191	0
531.247010795469	0
535.824332677577	0
540.399224461846	0
544.97168796778	0
549.541725013081	0
554.109337413644	0
558.67452698353	0
563.237295535018	0
567.797644878581	0
572.355576822862	0
576.911093174738	0
581.464195739274	0
586.014886319725	0
590.563166717577	0
595.109038732502	0
599.652504162404	0
604.193564803387	0
608.732222449762	0
613.268478894079	0
617.802335927085	0
622.333795337774	0
626.86285891334	0
631.38952843922	0
635.913805699067	0
640.435692474774	0
644.955190546461	0
649.472301692484	0
653.987027689447	0
658.499370312169	0
663.009331333738	0
667.516912525469	0
672.022115656928	0
676.524942495926	0
681.02539480853	0
685.523474359055	0
690.01918291007	0
694.512522222405	0
699.003494055145	0
703.492100165644	0
707.9783423095	0
712.462222240603	0
716.943741711089	0
721.422902471375	0
725.899706270146	0
730.374154854366	0
734.846249969258	0
739.315993358352	-6.5576171875
743.783386763425	-9.6591796875
748.24843192457	8.7353515625
752.711130580137	0.9794921875
757.171484466788	-5.603515625
761.629495319437	-8.228515625
766.085164871336	1.6826171875
770.538494853994	-2.51953125
774.989486997223	11.232421875
779.43814302915	-0.134765625
783.884464676175	-3.3876953125
788.32845366302	-1.6396484375
792.770111712696	0.1083984375
797.209440546543	12.4951171875
801.646441884168	-13.71875
806.081117443533	3.3720703125
810.513468940881	-6.6435546875
814.943498090775	11.0615234375
819.371206606105	-6.583984375
823.796596198077	7.4736328125
828.219668576199	-11.3701171875
832.640425448324	14.1865234375
837.058868520624	-21.232421875
841.474999497579	14.7978515625
845.888820082022	-1.6357421875
850.300331975104	3.9892578125
854.709536876311	-5.1650390625
859.116436483469	-4.3369140625
863.521032492725	1.3271484375
867.923326598575	2.8857421875
872.323320493862	2.3486328125
876.72101586976	1.716796875
881.116414415799	-8.5888671875
885.509517819843	9.0830078125
889.900327768119	0.412109375
894.288845945186	-15.177734375
898.675074033981	8.359375
903.059013715767	7.234375
907.440666670198	-6.2783203125
911.820034575245	8.876953125
916.197119107281	0.4189453125
920.571921941017	-19.3134765625
924.944444749533	13.1165771484375
929.314689204286	-5.95184326171875
933.682656975085	9.57550048828125
938.048349730125	-6.64825439453125
942.411769135975	12.3992919921875
946.772916857561	-3.30615234375
951.131794558201	10.9884033203125
955.488403899588	-2.717041015625
959.842746541792	19.5969848632813
964.19482414328	-11.0543212890625
968.544638360883	17.2943115234375
972.892190849834	-2.35699462890625
977.237483263751	26.9916381835938
981.580517254632	8.34033203125
985.92129447289	-10.3109741210938
990.259816567315	26.9268188476562
994.596085185094	-2.85931396484375
998.930101971822	4.3544921875
1003.2618685715	10.568359375
1007.59138662649	17.7822265625
1011.91865777761	117.996032714844
1016.24368366407	42.2098999023438
1020.56646592346	9.38922119140625
1024.88700619182	24.4086303710938
1029.20530610358	-4.57196044921875
1033.52136729159	17.4474487304687
1037.8351913871	-7.53314208984375
1042.14678001981	-10.5137329101562
1046.45613481781	1.5057373046875
1050.76325740763	-16.499755859375
1055.06814941421	-16.5192260742187
1059.37081246092	-13.5386962890625
1063.67124816958	-24.5581665039062
1067.96945816039	5.7896728515625
1072.26544405203	7.5408935546875
1076.55920746159	10.8919067382813
1080.8507500046	-12.2565307617188
1085.14007329502	8.791015625
1089.42717894527	-9.51171875
1093.71206856617	8.44561767578125
1097.99474376703	-9.53704833984375
1102.27520615557	1.879638671875
1106.55345733798	2.010986328125
1110.82949891888	-8.9471435546875
1115.10333250134	9.85699462890625
1119.37495968691	14.6610717773438
1123.64438207556	13.4652099609375
1127.91160126572	-8.730712890625
1132.17661885431	25.051513671875
1136.43943643667	9.78887939453125
1140.70005560662	16.5262451171875
1144.95847795644	29.2635498046875
1149.21470507689	38.0009155273438
1153.46873855716	42.73828125
1157.72057998495	74.4756469726563
1161.97023094641	94.2129516601562
1166.21769302616	85.9503173828125
1170.4629678073	92.6959228515625
1174.70605687141	50.4478149414063
1178.94696179854	27.19970703125
1183.18568416722	13.9515991210938
1187.42222555447	35.7034912109375
1191.65658753578	23.4553833007813
1195.88877168516	12.207275390625
1200.11877957504	16.9591674804687
1204.34661277642	14.7110595703125
1208.57227285873	19.4629516601562
1212.79576138991	22.21484375
1217.01707993641	6.96673583984375
1221.23623006316	11.7280883789062
1225.45321333358	2.53094482421875
1229.66803130962	39.3338012695313
1233.88068555171	4.13665771484375
1238.09117761878	-4.06048583984375
1242.29950906828	19.7423706054687
1246.50568145615	9.54522705078125
1250.70969633685	1.34808349609375
1254.91155526336	12.1509399414062
1259.11125978715	2.953857421875
1263.30881145822	0.7567138671875
1267.50421182508	13.5595703125
1271.69746243476	2.3624267578125
1275.88856483281	25.165283203125
1280.07752056329	3.99102783203125
1284.26433116882	8.8800048828125
1288.44899819048	13.7689819335938
1292.63152316794	10.657958984375
1296.81190763937	39.5469360351562
1300.99015314147	21.4359130859375
1305.16626120947	14.3248901367188
1309.34023337715	35.2138671875
1313.51207117681	31.1028442382812
1317.68177613928	19.9918212890625
1321.84934979396	-2.11920166015625
1326.01479366875	23.769775390625
1330.17810929013	-2.34124755859375
1334.3392981831	10.6517333984375
1338.49836187121	9.67791748046875
1342.65530187658	21.7041625976562
1346.81011971983	9.7303466796875
1350.96281692018	11.756591796875
1355.11339499538	25.7828369140625
1359.26185546175	5.80902099609375
1363.40819983413	8.83526611328125
1367.55242962597	21.8614501953125
1371.69454634923	3.0316162109375
1375.83455151447	5.2418212890625
1379.97244663079	-0.54791259765625
1384.10823320586	6.66229248046875
1388.24191274593	-4.12750244140625
1392.3734867558	20.1027221679687
1396.50295673884	-14.5969848632812
1400.63032419701	-2.29669189453125
1404.75559063083	8.003662109375
1408.87875753938	2.303955078125
1412.99982642036	-0.40606689453125
1417.11879877001	-16.1264038085938
1421.23567608316	13.1532592773437
1425.35045985322	16.4329223632813
1429.4631515722	2.71258544921875
1433.57375273068	38.9922485351562
1437.68226481782	10.2719116210938
1441.78868932139	33.551025390625
1445.89302772774	48.8242797851562
1449.99528152179	20.0975952148438
1454.09545218711	64.3709106445313
1458.1935412058	23.6442260742187
1462.28955005859	48.91748046875
1466.38348022481	22.1907958984375
1470.47533318239	30.464111328125
1474.56511040785	38.7373657226562
1478.65281337632	34.0106811523438
1482.73844356155	10.2839965820312
1486.82200243586	16.5572509765625
1490.90349147022	11.8147583007813
1494.98291213418	-1.95166015625
1499.06026589591	24.2819213867187
1503.13555422222	35.5155029296875
1507.20877857848	30.7490844726562
1511.27994042873	52.982666015625
1515.3490412356	53.2162475585937
1519.41608246035	93.4497680664062
1523.48106556286	99.683349609375
1527.54399200163	87.9169311523437
1531.60486323377	80.1505126953125
1535.66368071505	48.3840942382812
1539.72044589986	45.61767578125
1543.7751602412	40.8512573242188
1547.82782519071	13.0349731445313
1551.87844219866	0.1856689453125
1555.92701271397	8.33642578125
1559.97353818419	4.48712158203125
1564.0180200555	-1.3621826171875
1568.06045977271	4.78851318359375
1572.1008587793	24.939208984375
1576.13921851737	18.0899047851562
1580.17554042768	-2.7593994140625
1584.20982594961	-6.60870361328125
1588.24207652123	11.5420532226563
1592.27229357921	1.6927490234375
1596.3004785589	-5.22418212890625
1600.3266328943	20.8544311523438
1604.35075801806	0.93304443359375
1608.37285536149	1.01165771484375
1612.39292635454	-3.90972900390625
1616.41097242584	8.16888427734375
1620.42699500266	2.24749755859375
1624.44099551096	-15.6005249023438
1628.45297537533	-1.4349365234375
1632.46293601906	11.7306518554687
1636.47087886406	-0.97344970703125
1640.47680533095	-7.59478759765625
1644.48071683901	1.404296875
1648.48261480617	2.8603515625
1652.48250064906	-1.6513671875
1656.48037578297	1.9970703125
1660.47624162187	-4.2841796875
1664.47009957839	3.123046875
1668.46195106388	9.259765625
1672.45179748832	1.9892578125
1676.43964026041	-14.3876953125
1680.42548078752	-0.166015625
1684.4093204757	11.142578125
1688.39116072969	-5.46875
1692.37100295292	-6.98046875
1696.34884854752	15.1318359375
1700.32469891429	-21.99609375
1704.29855545273	22.4716796875
1708.27041956104	-4.90625
1712.24029263612	-3.73046875
1716.20817607355	-2.2099609375
1720.17407126762	0.1171875
1724.13797961133	1.576171875
1728.09990249636	-5.2861328125
1732.05984131312	4.9521484375
1736.01779745068	5.3720703125
1739.97377229687	-17.40625
1743.9277672382	17.0673828125
1747.87978365989	-11.669921875
1751.82982294586	-6.6826171875
1755.77788647879	11.0283203125
1759.72397564	2.267578125
1763.6680918096	6.1064453125
1767.61023636636	-5.8427734375
1771.5504106878	7.2958984375
1775.48861615014	-2.814453125
1779.42485412834	-10.48828125
1783.35912599608	-0.087890625
1787.29143312576	7.474609375
1791.2217768885	-1.4033203125
1795.15015865414	-1.3369140625
1799.07657979128	4.986328125
1803.00104166722	-7.517578125
1806.923545648	-6.455078125
1810.84409309841	10.78515625
1814.76268538195	-6.3125
1818.67932386087	14.2998046875
1822.59400989615	-10.4580078125
1826.50674484753	5.5966796875
1830.41753007345	1.23828125
1834.32636693114	-10.9169921875
1838.23325677653	-9.154296875
1842.13820096433	20.259765625
1846.04120084797	-0.658203125
1849.94225777965	-3.982421875
1853.84137311029	-5.259765625
1857.7385481896	6.720703125
1861.63378436601	-3.720703125
1865.52708298671	1.8310546875
1869.41844539766	-6.4267578125
1873.30787294356	19.5751953125
1877.19536696788	-28.1650390625
1881.08092881284	22.6533203125
1884.96455981942	1.2587890625
1888.84626132737	-13.6708984375
1892.72603467521	-3.271484375
1896.6038812002	-14.154296875
1900.47980223839	-10.810546875
1904.35379912459	13.767578125
1908.22587319237	71.158203125
1912.0960257741	-39.583984375
1915.96425820089	-11.2958984375
1919.83057180263	-10.775390625
1923.694967908	11.982421875
1927.55744784445	2.1357421875
1931.4180129382	-14.861328125
1935.27666451425	10.0283203125
1939.13340389641	4.11328125
1942.98823240721	-7.5
1946.84115136803	2.6494140625
1950.692162099	-6.5625
1954.54126591903	14.5556640625
1958.38846414585	-8.5810546875
1962.23375809594	-0.3681640625
1966.0771490846	2.73046875
1969.91863842592	0.6318359375
1973.75822743275	-6.6708984375
1977.59591741678	8.8359375
1981.43170968848	-9.62109375
1985.2656055571	12.1201171875
1989.0976063307	-10.224609375
1992.92771331615	1.0185546875
1996.75592781911	1.240234375
2000.58225114405	7.279296875
2004.40668459424	-3.6962890625
2008.22922947176	-3.43359375
2012.04988707749	5.265625
2015.86865871112	-11.0263671875
2019.68554567116	13.3701171875
2023.50054925491	-26.4462890625
2027.31367075851	26.6220703125
2031.12491147689	-4.19140625
2034.93427270382	-4.91796875
2038.74175573186	-1.328125
2042.54736185239	8.4013671875
2046.35109235564	-0.591796875
2050.15294853063	-13.3994140625
2053.95293166521	17.255859375
2057.75104304606	-0.1728515625
2061.54728395867	-9.27734375
2065.34165568739	1.6787109375
2069.13415951534	-5.580078125
2072.92479672452	12.6728515625
2076.71356859575	-13.3857421875
2080.50047640867	5.5244140625
2084.28552144174	-12.7421875
2088.06870497229	16.1142578125
2091.85002827646	1.4609375
2095.62949262924	-6.1474609375
2099.40709930443	1.46875
2103.18284957471	-16.384765625
2106.95674471157	22.83203125
2110.72878598537	1.787109375
2114.49897466528	-10.8310546875
2118.26731201934	-2.064453125
2122.03379931443	16.236328125
2125.79843781626	-2.6474609375
2129.56122878942	-17.857421875
2133.32217349733	14.1083984375
2137.08127320226	-13.1689453125
2140.83852916534	1.4736328125
2144.59394264655	-1.9892578125
2148.34751490473	-3.91015625
2152.09924719757	-6.5927734375
2155.84914078163	50.41796875
2159.59719691231	-24.4482421875
2163.34341684388	-11.5419921875
2167.08780182947	12.974609375
2170.83035312109	-7.173828125
2174.57107196959	-1.8681640625
2178.30995962469	7.4345703125
2182.04701733499	-4.5
2185.78224634796	-8.0087890625
2189.5156479099	11.048828125
2193.24722326604	-3.0234375
2196.97697366044	-5.44921875
2200.70490033604	0.3759765625
2204.43100453467	2.55078125
2208.15528749703	0.28515625
2211.87775046268	-9.4453125
2215.59839467008	9.767578125
2219.31722135656	0.0576171875
2223.03423175833	5.3984375
2226.74942711049	-1.26953125
2230.46280864702	5.90625
2234.17437760077	-14.751953125
2237.8841352035	5.5234375
2241.59208268584	-9.1845703125
2245.29822127732	8.3984375
2249.00255220636	-1.5400390625
2252.70507670024	7.908203125
2256.40579598519	-23.0126953125
2260.10471128628	20.0546875
2263.80182382751	3.50390625
2267.49713483175	-3.310546875
2271.19064552079	-6.693359375
2274.8823571153	8.986328125
2278.57227083485	-14.5751953125
2282.26038789795	10.052734375
2285.94670952195	-1.6552734375
2289.63123692315	-5.4599609375
2293.31397131673	5.85546875
2296.99491391679	0.58984375
2300.67406593634	-1.30859375
2304.35142858727	-0.3974609375
2308.02700308043	-5.044921875
2311.70079062553	7.2001953125
2315.37279243123	-1.7236328125
2319.04300970507	4.654296875
2322.71144365353	1.74609375
2326.378095482	-12.591796875
2330.04296639479	8.1005859375
2333.7060575951	-1.78125
2337.3673702851	-0.7822265625
2341.02690566583	1
2344.6846649373	-5.583984375
2348.3406492984	6.84765625
2351.99485994696	-0.0751953125
2355.64729807974	-0.076171875
2359.29796489244	0.6044921875
2362.94686157966	3.28125
2366.59398933494	-9.9091796875
2370.23934935076	-0.1494140625
2373.88294281852	7.580078125
2377.52477092856	2.4287109375
2381.16483487014	-3.818359375
2384.80313583148	-1.6806640625
2388.4396749997	-4.6337890625
2392.07445356091	-5.80859375
2395.70747270011	4.4970703125
2399.33873360126	12.7919921875
2402.96823744725	1.21484375
2406.59598541995	-5.4892578125
2410.22197870012	1.466796875
2413.84621846749	-11.03515625
2417.46870590075	13.3154296875
2421.08944217751	-8.8515625
2424.70842847435	-2.19921875
2428.32566596678	10.6669921875
2431.94115582928	-8.7578125
2435.55489923528	10.5498046875
2439.16689735713	-9.990234375
2442.77715136618	3.0126953125
2446.38566243272	0.419921875
2449.99243172597	-4.3974609375
2453.59746041414	7.181640625
2457.20074966439	-0.509765625
2460.80230064284	-2.0322265625
2464.40211451455	-0.6357421875
2468.00019244359	-13.931640625
2471.59653559293	15.9912109375
2475.19114512457	-0.4765625
2478.78402219943	-4.921875
2482.37516797741	0.4013671875
2485.96458361739	12.48828125
2489.55227027719	-13.8388671875
2493.13822911363	9.4287109375
2496.7224612825	-13.7177734375
2500.30496793853	3.0166015625
2503.88575023547	9.0712890625
2507.464809326	0.1982421875
2511.04214636182	-6.5849609375
2514.61776249357	-7.4013671875
2518.19165887088	11.4326171875
2521.76383664238	4.5146484375
2525.33429695564	-2.98046875
2528.90304095725	-6.431640625
2532.47006979276	3.1357421875
2536.03538460672	-1.0654296875
2539.59898654265	1.5859375
2543.16087674307	-2.552734375
2546.72105634948	3.8466796875
2550.27952650235	1.12890625
2553.83628834118	1.95703125
2557.39134300444	-3.9658203125
2560.94469162957	-15.7373046875
2564.49633535304	21.0703125
2568.0462753103	-14.9755859375
2571.59451263579	13.2421875
2575.14104846294	1.4970703125
2578.6858839242	-17.2412109375
2582.22902015101	18.408203125
2585.77045827378	-15.2333984375
2589.31019942197	13.4951171875
2592.84824472401	-6.08984375
2596.38459530734	0.9130859375
2599.91925229841	5.0048828125
2603.45221682266	-7.611328125
2606.98349000456	-7.13671875
2610.51307296756	14.42578125
2614.04096683414	4.890625
2617.56717272579	-19.5234375
2621.09169176298	6.09375
2624.61452506524	7.044921875
2628.13567375106	-4.8291015625
2631.655138938	-2.4619140625
2635.17292174259	3.91796875
2638.68902328039	1.4345703125
2642.20344466599	-4.7412109375
2645.71618701297	5.337890625
2649.22725143397	-2.720703125
2652.73663904062	2.4052734375
2656.24435094357	-21.1669921875
2659.75038825251	33.111328125
2663.25475207615	-0.6689453125
2666.75744352221	-30.5625
2670.25846369745	31.8173828125
2673.75781370765	-21.6806640625
2677.25549465763	8.83984375
2680.75150765123	1.0654296875
2684.24585379131	7.828125
2687.73853417978	-21.6875
2691.22954991757	15.1025390625
2694.71890210465	2.412109375
2698.20659184002	-14.873046875
2701.69262022172	6.01171875
2705.17698834682	0.8271484375
2708.65969731143	8.5859375
2712.14074821071	-7.18359375
2715.62014213884	-7.822265625
2719.09788018905	3.8427734375
2722.57396345362	10.6767578125
2726.04839302385	7.611328125
2729.52116999012	-25.693359375
2732.99229544182	21.9951171875
2736.4617704674	-18.6513671875
2739.92959615436	11.1455078125
2743.39577358926	-2.7822265625
2746.86030385767	0.892578125
2750.32318804425	5.7490234375
2753.78442723268	-16.9951171875
2757.24402250572	13.435546875
2760.70197494518	-3.375
2764.1582856319	-4.6923828125
2767.61295564579	14.7490234375
2771.06598606584	-14.4208984375
2774.51737797005	7.0574951171875
2777.96713243552	-6.97576904296875
2781.41525053838	6.94155883789063
2784.86173335384	-2.171630859375
2788.30658195617	0.715179443359375
2791.7497974187	-1.39804077148438
2795.1913808138	1.48876953125
2798.63133321295	-6.60391235351562
2802.06965568666	18.3520202636719
2805.50634930452	-4.69204711914063
2808.94141513519	9.26385498046875
2812.3748542464	-10.7802124023438
2815.80666770493	5.17572021484375
2819.23685657665	-8.86834716796875
2822.66542192651	1.08755493164062
2826.0923648185	-8.95651245117187
2829.51768631572	24.9994201660156
2832.94138748033	10.955322265625
2836.36346937355	2.91748046875
2839.7839330557	-1.09820556640625
2843.20277958617	-2.11386108398438
2846.62001002343	13.8704833984375
2850.03562542502	-1.14520263671875
2853.44962684758	5.83914184570312
2856.86201534681	20.8234558105469
2860.27279197751	8.80780029296875
2863.68195779356	18.7921447753906
2867.08951384791	7.77645874023437
2870.49546119263	8.76080322265625
2873.89980087883	15.7451171875
2877.30253395675	30.7294616699219
2880.70366147569	30.7138061523438
2884.10318448407	39.6981201171875
2887.50110402936	33.6824645996094
2890.89742115816	42.6667785644531
2894.29213691614	42.651123046875
2897.68525234807	16.6354675292969
2901.07676849782	54.6210327148438
2904.46668640835	27.6075134277344
2907.85500712172	36.593994140625
2911.24173167908	30.5804443359375
2914.62686112069	36.5669250488281
2918.0103964859	38.5534057617188
2921.39233881316	28.5398864746094
2924.77268914005	30.5263366699219
2928.1514485032	21.5128173828125
2931.52861793838	25.4992980957031
2934.90419848047	29.4857788085937
2938.27819116343	24.4722290039062
2941.65059702035	21.4587097167969
2945.0214170834	17.4451904296875
2948.39065238389	26.4316711425781
2951.75830395222	16.4181213378906
2955.12437281791	20.4046020507813
2958.48886000957	21.3910827636719
2961.85176655495	25.3775634765625
2965.21309348089	38.364013671875
2968.57284181338	32.3504943847656
2971.93101257748	27.3369750976562
2975.28760679739	33.3168334960937
2978.64262549643	14.2875061035156
2981.99606969703	23.2581481933594
2985.34794042073	9.22879028320312
2988.69823868822	15.199462890625
2992.04696551928	33.1701049804687
2995.39412193282	0.140777587890625
2998.73970894689	20.1114196777344
3002.08372757864	2.08209228515625
3005.42617884436	1.052734375
3008.76706375945	15.0234069824219
3012.10638333846	5.99404907226563
3015.44413859505	9.9647216796875
3018.780330542	6.93536376953125
3022.11496019125	-9.09396362304687
3025.44802855385	-10.1233215332031
3028.77953663997	6.84732055664062
3032.10948545894	20.8179931640625
3035.43787601921	-9.21136474609375
3038.76470932835	13.737060546875
3042.08998639308	10.6792297363281
3045.41370821926	-0.37860107421875
3048.73587581189	-3.43643188476562
3052.05649017508	-1.4942626953125
3055.37555231211	-6.55209350585938
3058.69306322538	17.3900756835938
3062.00902391644	23.3322448730469
3065.32343538598	-5.7255859375
3068.63629863383	15.2165832519531
3071.94761465896	-12.8412170410156
3075.2573844595	31.0959167480469
3078.5656090327	4.03094482421875
3081.87228937498	3.96597290039063
3085.1774264819	-11.0990295410156
3088.48102134815	5.83599853515625
3091.7830749676	4.83349609375
3095.08358833324	-7.18267822265625
3098.38256243724	1.595703125
3101.67999827089	-0.16796875
3104.97589682465	-2.953125
3108.27025908815	10.9111328125
3111.56308605013	-7.677734375
3114.85437869852	-0.58984375
3118.14413802041	-2.4140625
3121.43236500202	2.2216796875
3124.71906062875	3.1494140625
3128.00422588514	-3.017578125
3131.28786175491	5.0126953125
3134.56996922093	3.990234375
3137.85054926524	-7.21875
3141.12960286901	-6.92578125
3144.40713101263	3.580078125
3147.6831346756	4.8876953125
3150.95761483661	-16.3974609375
3154.23057247352	16.4716796875
3157.50200856335	-2.4619140625
3160.77192408229	4.1943359375
3164.04032000569	-3.2587890625
3167.30719730808	-4.65234375
3170.57255696316	12.6044921875
3173.8363999438	-13.8779296875
3177.09872722202	-4.1220703125
3180.35953976906	16.7958984375
3183.61883855529	-2.521484375
3186.87662455028	-11.044921875
3190.13289872277	0
3193.38766204066	0
3196.64091547106	0
3199.89265998023	0
3203.14289653361	0
3206.39162609586	0
3209.63884963076	0
3212.88456810132	0
3216.1287824697	0
3219.37149369728	0
3222.61270274458	0
3225.85241057135	0
3229.09061813648	0
3232.3273263981	0
3235.56253631347	0
3238.79624883909	0
3242.02846493063	0
3245.25918554293	0
3248.48841163005	0
3251.71614414523	0
3254.94238404091	0
3258.16713226871	0
3261.39038977947	0
3264.61215752319	0
3267.8324364491	0
3271.05122750561	0
3274.26853164033	0
3277.48434980006	0
3280.69868293083	0
3283.91153197784	0
3287.12289788551	0
3290.33278159744	0
3293.54118405647	0
3296.7481062046	0
3299.95354898308	0
3303.15751333233	0
3306.36000019198	0
3309.5610105009	0
3312.76054519714	0
3315.95860521796	0
3319.15519149983	0
3322.35030497845	0
3325.5439465887	0
3328.73611726471	0
3331.92681793979	0
3335.11604954647	0
3338.30381301653	0
3341.49010928091	0
3344.67493926981	0
3347.85830391262	0
3351.04020413798	0
3354.22064087372	0
3357.3996150469	0
3360.5771275838	0
3363.75317940992	0
3366.92777144999	0
3370.10090462796	0
3373.27257986699	0
3376.44279808949	0
3379.61156021706	0
3382.77886717059	0
3385.94471987011	0
3389.10911923496	0
3392.27206618366	0
3395.43356163397	0
3398.59360650288	0
3401.75220170663	0
3404.90934816067	0
3408.06504677969	0
3411.21929847761	0
3414.37210416759	0
3417.52346476203	0
3420.67338117256	0
3423.82185431003	0
3426.96888508457	0
3430.11447440551	0
3433.25862318144	0
3436.40133232017	0
3439.54260272877	0
3442.68243531356	0
3445.82083098007	0
3448.95779063311	0
3452.0933151767	0
3455.22740551412	0
3458.36006254791	0
3461.49128717984	0
3464.62108031093	0
3467.74944284144	0
3470.8763756709	0
3474.00187969807	0
3477.12595582097	0
3480.24860493687	0
3483.3698279423	0
3486.48962573301	0
3489.60799920406	0
3492.7249492497	0
3495.8404767635	0
3498.95458263822	0
3502.06726776593	0
3505.17853303794	0
3508.28837934481	0
3511.39680757636	0
3514.50381862168	0
3517.60941336912	0
3520.71359270628	0
3523.81635752002	0
3526.91770869649	0
3530.01764712108	0
3533.11617367844	0
3536.21328925251	0
3539.30899472647	0
3542.40329098277	0
3545.49617890316	0
3548.58765936862	0
3551.67773325941	0
3554.76640145506	0
3557.85366483438	0
3560.93952427544	0
3564.02398065559	0
3567.10703485145	0
3570.18868773891	0
3573.26894019313	0
3576.34779308856	0
3579.42524729892	0
3582.50130369721	0
3585.57596315568	0
3588.6492265459	0
3591.72109473869	0
3594.79156860416	0
3597.8606490117	0
3600.92833682998	0
3603.99463292695	0
3607.05953816984	0
3610.12305342518	0
3613.18517955876	0
3616.24591743568	0
3619.30526792029	0
3622.36323187627	0
3625.41981016655	0
3628.47500365337	0
3631.52881319825	0
3634.58123966201	0
3637.63228390473	0
3640.68194678582	0
3643.73022916396	0
3646.77713189712	0
3649.82265584256	0
3652.86680185686	0
3655.90957079587	0
3658.95096351473	0
3661.9909808679	0
3665.02962370912	0
3668.06689289143	0
3671.10278926717	0
3674.13731368797	0
3677.17046700478	0
3680.20225006782	0
3683.23266372664	0
3686.26170883008	0
3689.28938622628	0
3692.31569676268	0
3695.34064128604	0
3698.3642206424	0
3701.38643567713	0
3704.40728723488	0
3707.42677615964	0
3710.44490329468	0
3713.46166948258	0
3716.47707556524	0
3719.49112238386	0
3722.50381077897	0
3725.51514159039	0
3728.52511565724	0
3731.53373381799	0
3734.54099691039	0
3737.54690577153	0
3740.55146123779	0
3743.55466414488	0
3746.55651532782	0
3749.55701562096	0
3752.55616585794	0
3755.55396687174	0
3758.55041949464	0
3761.54552455828	0
3764.53928289357	0
3767.53169533077	0
3770.52276269945	0
