# Supplementary material for: ATP-Mediated Compositional Change in Peripheral Myelin Membranes: A Comparative Raman Spectroscopy and Time-Of-Flight Secondary Ion Mass Spectrometry Study
Source: PLoS One. 2015 Nov 6;10(11):e0142084. doi: 10.1371/journal.pone.0142084 (PMC4636249; doi:10.1371/journal.pone.0142084)
Supplement: S1 Dataset — (ZIP) [file pone.0142084.s001.zip › S1_dataset/Raman_spectra/18_0_0.txt]

-178.994036100499	0
-174.033225536557	0
-169.0751377995	0
-164.119770772188	0
-159.167122339648	0
-154.217190389139	0
-149.269972810082	0
-144.325467494084	0
-139.383672334927	0
-134.444585228594	0
-129.508204073223	0
-124.574526769135	0
-119.643551218822	0
-114.715275326933	0
-109.789697000295	0
-104.866814147885	0
-99.9466246808552	0
-95.0291265124906	0
-90.1143175582511	0
-85.2021957357429	0
-80.2927589647043	0
-75.3860051670417	0
-70.481932266779	0
-65.5805381901118	0
-60.6818208653458	0
-55.7857782229294	0
-50.8924081954356	0
-46.0017087175875	0
-41.1136777262036	0
-36.2283131602562	0
-31.3456129608094	0
-26.4655750710663	0
-21.5881974363401	0
-16.7134780040433	0
-11.8414147237163	0
-6.97200554699157	0
-2.10524842762243	0
2.7588586785605	0
7.62031781361293	0
12.4791310174805	0
17.3353003280426	0
22.1888277810758	0
27.039715410272	0
31.8879652472351	0
36.7335793214806	0
41.5765596604579	0
46.4169082895241	0
51.2546272319742	0
56.0897185090253	0
60.9221841398248	0
65.7520261414575	0
70.5792465289414	0
75.4038473152359	0
80.2258305112373	0
85.0451981257829	0
89.8619521656728	0
94.6760946356408	0
99.4876275383722	0
104.296552874519	0
109.102872642681	0
113.906588839414	0
118.707703459255	0
123.50621849468	0
128.302135936152	0
133.095457772095	0
137.886185988911	0
142.67432257098	0
147.459869500643	0
152.242828758237	0
157.023202322085	0
161.800992168482	0
166.57620027172	0
171.348828604074	0
176.118879135829	0
180.886353835249	0
185.651254668599	0
190.413583600155	0
195.173342592185	0
199.930533604973	0
204.685158596796	0
209.437219523967	0
214.186718340789	0
218.933656999594	0
223.678037450722	0
228.419861642549	0
233.159131521472	0
237.895849031895	0
242.630016116276	0
247.361634715089	0
252.090706766845	0
256.817234208094	0
261.541218973423	0
266.262662995465	0
270.981568204883	0
275.6979365304	0
280.411769898787	0
285.123070234848	0
289.831839461473	0
294.538079499573	0
299.241792268145	0
303.942979684238	0
308.641643662944	0
313.337786117456	0
318.031408959021	0
322.722514096949	0
327.411103438619	0
332.097178889511	0
336.780742353159	0
341.461795731189	0
346.140340923303	0
350.816379827291	0
355.489914339047	0
360.160946352513	0
364.829477759773	0
369.495510450979	0
374.159046314377	0
378.82008723633	0
383.478635101284	0
388.134691791813	0
392.788259188568	0
397.439339170342	0
402.087933614013	0
406.734044394583	0
411.377673385177	0
416.018822457034	0
420.657493479503	0
425.293688320078	0
429.927408844356	0
434.558656916088	0
439.187434397129	0
443.813743147486	0
448.437585025291	0
453.058961886814	0
457.67787558648	0
462.29432797683	0
466.908320908577	0
471.519856230563	0
476.128935789788	0
480.735561431389	0
485.339734998681	0
489.941458333116	0
494.540733274316	0
499.137561660049	0
503.731945326264	0
508.323886107064	0
512.913385834734	0
517.500446339694	0
522.085069450583	0
526.667256994191	0
531.247010795469	0
535.824332677577	0
540.399224461846	0
544.97168796778	0
549.541725013081	0
554.109337413644	0
558.67452698353	0
563.237295535018	0
567.797644878581	0
572.355576822862	0
576.911093174738	0
581.464195739274	0
586.014886319725	0
590.563166717577	0
595.109038732502	0
599.652504162404	0
604.193564803387	0
608.732222449762	0
613.268478894079	0
617.802335927085	0
622.333795337774	0
626.86285891334	0
631.38952843922	0
635.913805699067	0
640.435692474774	0
644.955190546461	14.7587890625
649.472301692484	-3.615234375
653.987027689447	15.853515625
658.499370312169	-17.4609375
663.009331333738	-6.4931640625
667.516912525469	1.4482421875
672.022115656928	33.3955078125
676.524942495926	-36.1123046875
681.02539480853	-3.6123046875
685.523474359055	12.201171875
690.01918291007	-2.1064453125
694.512522222405	-4.748046875
699.003494055145	-3.6220703125
703.492100165644	0.3271484375
707.9783423095	-4.5361328125
712.462222240603	-5.92578125
716.943741711089	36.4384765625
721.422902471375	-7.36328125
725.899706270146	-8.9033203125
730.374154854366	-12.0048828125
734.846249969258	27.3203125
739.315993358352	-9.1826171875
743.783386763425	-19.4013671875
748.24843192457	13.01953125
752.711130580137	4.546875
757.171484466788	0.79296875
761.629495319437	-0.9482421875
766.085164871336	-4.3115234375
770.538494853994	-16.453125
774.989486997223	2.2841796875
779.43814302915	12.349609375
783.884464676175	12.787109375
788.32845366302	-9.7099609375
792.770111712696	-6.826171875
797.209440546543	8.33984375
801.646441884168	-14.7841796875
806.081117443533	6.8427734375
810.513468940881	-10.486328125
814.943498090775	6.1337890625
819.371206606105	0.06640625
823.796596198077	6.2822265625
828.219668576199	-4.322265625
832.640425448324	3.25390625
837.058868520624	-9.0419921875
841.474999497579	4.3984375
845.888820082022	-3.1015625
850.300331975104	0.02734375
854.709536876311	4.0859375
859.116436483469	-6.0048828125
863.521032492725	1.8310546875
867.923326598575	2.38671875
872.323320493862	5.466796875
876.72101586976	6.4404296875
881.116414415799	-28.2021484375
885.509517819843	18.728515625
889.900327768119	16.6474609375
894.288845945186	-15.4140625
898.675074033981	21.2685546875
903.059013715767	-5.4091796875
907.440666670198	-18.30224609375
911.820034575245	11.1446533203125
916.197119107281	0.7816162109375
920.571921941017	-41.0240478515625
924.944444749533	21.1600341796875
929.314689204286	6.343994140625
933.682656975085	-13.471923828125
938.048349730125	-4.2879638671875
942.411769135975	-2.6551513671875
946.772916857561	16.7083740234375
951.131794558201	48.0718994140625
955.488403899588	63.435546875
959.842746541792	120.799072265625
964.19482414328	119.16259765625
968.544638360883	163.526123046875
972.892190849834	112.68994140625
977.237483263751	108.418212890625
981.580517254632	65.146484375
985.92129447289	35.874755859375
990.259816567315	84.60302734375
994.596085185094	93.331298828125
998.930101971822	137.0595703125
1003.2618685715	275.787841796875
1007.59138662649	404.51611328125
1011.91865777761	540.813354492188
1016.24368366407	557.912963867188
1020.56646592346	428.012451171875
1024.88700619182	292.112060546875
1029.20530610358	163.211547851562
1033.52136729159	122.311157226563
1037.8351913871	72.41064453125
1042.14678001981	36.2626953125
1046.45613481781	15.6080322265625
1050.76325740763	10.9532470703125
1055.06814941421	-0.701416015625
1059.37081246092	-13.356201171875
1063.67124816958	-8.4306640625
1067.96945816039	7.3109130859375
1072.26544405203	-12.2288818359375
1076.55920746159	24.90966796875
1080.8507500046	9.359130859375
1085.14007329502	-8.8785400390625
1089.42717894527	-27.1162109375
1093.71206856617	12.890625
1097.99474376703	14.9439697265625
1102.27520615557	54.9974365234375
1106.55345733798	37.0509033203125
1110.82949891888	36.104248046875
1115.10333250134	41.15771484375
1119.37495968691	35.879638671875
1123.64438207556	64.4027099609375
1127.91160126572	122.92578125
1132.17661885431	205.448852539062
1136.43943643667	230.972045898438
1140.70005560662	287.4951171875
1144.95847795644	402.018188476562
1149.21470507689	508.541259765625
1153.46873855716	716.064331054687
1157.72057998495	1164.58740234375
1161.97023094641	1631.11047363281
1166.21769302616	1780.47265625
1170.4629678073	1620.56201171875
1174.70605687141	1087.6513671875
1178.94696179854	610.740844726563
1183.18568416722	395.830200195313
1187.42222555447	321.919555664063
1191.65658753578	258.008911132813
1195.88877168516	238.098388671875
1200.11877957504	273.187744140625
1204.34661277642	236.277099609375
1208.57227285873	229.366455078125
1212.79576138991	237.455932617187
1217.01707993641	150.545288085938
1221.23623006316	131.634643554688
1225.45321333358	134.723999023438
1229.66803130962	102.7578125
1233.88068555171	24.6343994140625
1238.09117761878	-19.4888916015625
1242.29950906828	-8.6121826171875
1246.50568145615	20.264404296875
1250.70969633685	15.14111328125
1254.91155526336	14.017822265625
1259.11125978715	-0.10546875
1263.30881145822	33.7711181640625
1267.50421182508	105.647827148438
1271.69746243476	95.5245361328125
1275.88856483281	120.401245117188
1280.07752056329	119.27783203125
1284.26433116882	92.154541015625
1288.44899819048	99.03125
1292.63152316794	97.956787109375
1296.81190763937	106.956298828125
1300.99015314147	97.9556884765625
1305.16626120947	65.9552001953125
1309.34023337715	72.95458984375
1313.51207117681	57.9541015625
1317.68177613928	49.9534912109375
1321.84934979396	30.9530029296875
1326.01479366875	-5.047607421875
1330.17810929013	-10.048095703125
1334.3392981831	29.9512939453125
1338.49836187121	12.5418701171875
1342.65530187658	14.4208984375
1346.81011971983	-22.699951171875
1350.96281692018	-10.8209228515625
1355.11339499538	15.0582275390625
1359.26185546175	19.9373779296875
1363.40819983413	22.1024169921875
1367.55242962597	14.5316162109375
1371.69454634923	-7.048583984375
1375.83455151447	3.2908935546875
1379.97244663079	-22.35546875
1384.10823320586	5.556640625
1388.24191274593	-5.0693359375
1392.3734867558	15.711181640625
1396.50295673884	-8.51953125
1400.63032419701	5.8243408203125
1404.75559063083	1.7381591796875
1408.87875753938	-11.3480224609375
1412.99982642036	-22.4111328125
1417.11879877001	-33.38818359375
1421.23567608316	-4.365234375
1425.35045985322	19.65771484375
1429.4631515722	36.6806640625
1433.57375273068	53.70361328125
1437.68226481782	47.7265625
1441.78868932139	95.7451171875
1445.89302772774	118.749145507813
1449.99528152179	135.753295898438
1454.09545218711	196.75732421875
1458.1935412058	167.761474609375
1462.28955005859	207.765502929687
1466.38348022481	177.769653320313
1470.47533318239	169.773681640625
1474.56511040785	162.777709960938
1478.65281337632	168.781860351562
1482.73844356155	147.785888671875
1486.82200243586	175.7900390625
1490.90349147022	174.810302734375
1494.98291213418	175.8359375
1499.06026589591	226.861450195313
1503.13555422222	362.887084960937
1507.20877857848	469.91259765625
1511.27994042873	705.938232421875
1515.3490412356	1017.96374511719
1519.41608246035	1383.98937988281
1523.48106556286	1621.01489257813
1527.54399200163	1704.04052734375
1531.60486323377	1530.06616210938
1535.66368071505	1267.09167480469
1539.72044589986	880.117309570312
1543.7751602412	588.144165039063
1547.82782519071	350.3076171875
1551.87844219866	212.471069335938
1555.92701271397	170.634521484375
1559.97353818419	124.797973632812
1564.0180200555	71.96142578125
1568.06045977271	77.1248779296875
1572.1008587793	87.288330078125
1576.13921851737	87.4517822265625
1580.17554042768	79.615234375
1584.20982594961	77.7786865234375
1588.24207652123	60.942138671875
1592.27229357921	46.1055908203125
1596.3004785589	63.5477294921875
1600.3266328943	64.1259765625
1604.35075801806	40.7042236328125
1608.37285536149	50.282470703125
1612.39292635454	44.86083984375
1616.41097242584	39.4390869140625
1620.42699500266	18.017333984375
1624.44099551096	7.5955810546875
1628.45297537533	-6.826171875
1632.46293601906	23.998779296875
1636.47087886406	20.2784423828125
1640.47680533095	9.55810546875
1644.48071683901	30.8377685546875
1648.48261480617	31.117431640625
1652.48250064906	51.397216796875
1656.48037578297	81.6768798828125
1660.47624162187	114.960815429688
1664.47009957839	112.721069335938
1668.46195106388	156.481323242187
1672.45179748832	162.241577148438
1676.43964026041	145.001831054687
1680.42548078752	103.762084960938
1684.4093204757	69.5223388671875
1688.39116072969	38.2923583984375
1692.37100295292	18.0689697265625
1696.34884854752	44.845703125
1700.32469891429	-7.377685546875
1704.29855545273	41.3990478515625
1708.27041956104	0.0181884765625
1712.24029263612	-15.5654296875
1716.20817607355	-8.14892578125
1720.17407126762	-11.7701416015625
1724.13797961133	4.244384765625
1728.09990249636	1.4190673828125
1732.05984131312	5.20947265625
1736.01779745068	4.5322265625
1739.97377229687	-12.0390625
1743.9277672382	1.0390625
1747.87978365989	-2.0703125
1751.82982294586	10.6767578125
1755.77788647879	-9.2607421875
1759.72397564	-3.734375
1763.6680918096	19.01171875
1767.61023636636	-6.6455078125
1771.5504106878	-3.2294921875
1775.48861615014	-8.2509765625
1779.42485412834	-5.7421875
1783.35912599608	2.5166015625
1787.29143312576	10.35546875
1791.2217768885	-15.322265625
1795.15015865414	10.8916015625
1799.07657979128	4.6640625
1803.00104166722	2.212890625
1806.923545648	-9.2392578125
1810.84409309841	8.5107421875
1814.76268538195	-2.7041015625
1818.67932386087	1.94140625
1822.59400989615	-9.8779296875
1826.50674484753	10.107421875
1830.41753007345	-0.4677734375
1834.32636693114	0.1767578125
1838.23325677653	-10.0009765625
1842.13820096433	4.6923828125
1846.04120084797	0.283203125
1849.94225777965	9.701171875
1853.84137311029	-13.5185546875
1857.7385481896	3.431640625
1861.63378436601	-0.85546875
1865.52708298671	-4.515625
1869.41844539766	10.626953125
1873.30787294356	5.599609375
1877.19536696788	-26.751953125
1881.08092881284	21.0234375
1884.96455981942	-2.1708984375
1888.84626132737	-5.421875
1892.72603467521	11.9814453125
1896.6038812002	-15.779296875
1900.47980223839	8.0947265625
1904.35379912459	2.0517578125
1908.22587319237	-0.658203125
1912.0960257741	-7.3203125
1915.96425820089	10.689453125
1919.83057180263	-7.8388671875
1923.694967908	-5.8662109375
1927.55744784445	15.0185546875
1931.4180129382	-9.9365234375
1935.27666451425	0.7958984375
1939.13340389641	-3.162109375
1942.98823240721	1.9521484375
1946.84115136803	12.279296875
1950.692162099	-9.28515625
1954.54126591903	-3.107421875
1958.38846414585	2.6904296875
1962.23375809594	-5.74755859375
1966.0771490846	1.95172119140625
1969.91863842592	12.52685546875
1973.75822743275	-9.59478759765625
1977.59591741678	3.7745361328125
1981.43170968848	-25.6329956054687
1985.2656055571	-4.04052734375
1989.0976063307	-20.4480590820313
1992.92771331615	-9.64825439453125
1996.75592781911	-10.8187866210938
2000.58225114405	-11.9893188476563
2004.40668459424	3.840087890625
2008.22922947176	11.6695556640625
2012.04988707749	20.4990234375
2015.86865871112	-0.6943359375
2019.68554567116	31.1102905273438
2023.50054925491	-2.0850830078125
2027.31367075851	63.7195434570312
2031.12491147689	15.5242309570313
2034.93427270382	27.328857421875
2038.74175573186	25.1334838867187
2042.54736185239	19.629150390625
2046.35109235564	8.98046875
2050.15294853063	13.331787109375
2053.95293166521	14.68310546875
2057.75104304606	-0.965576171875
2061.54728395867	16.3858032226562
2065.34165568739	21.7371215820313
2069.13415951534	5.84027099609375
2072.92479672452	8.2572021484375
2076.71356859575	-30.3258056640625
2080.50047640867	-3.90887451171875
2084.28552144174	-3.491943359375
2088.06870497229	50.925048828125
2091.85002827646	10.3419799804688
2095.62949262924	-1.24102783203125
2099.40709930443	20.8556518554687
2103.18284957471	3.58929443359375
2106.95674471157	35.3229370117188
2110.72878598537	21.056640625
2114.49897466528	22.790283203125
2118.26731201934	27.52392578125
2122.03379931443	49.2576293945313
2125.79843781626	35.9912719726562
2129.56122878942	25.7249145507813
2133.32217349733	41.4037475585937
2137.08127320226	19.0132446289062
2140.83852916534	51.6226806640625
2144.59394264655	35.2321166992188
2148.34751490473	36.841552734375
2152.09924719757	78.4509887695313
2155.84914078163	74.0604248046875
2159.59719691231	79.6698608398438
2163.34341684388	68.279296875
2167.08780182947	76.8887329101562
2170.83035312109	74.6454467773437
2174.57107196959	62.4302368164062
2178.30995962469	66.215087890625
2182.04701733499	25.9998779296875
2185.78224634796	20.78466796875
2189.5156479099	39.5694580078125
2193.24722326604	14.3543090820312
2196.97697366044	-9.86090087890625
2200.70490033604	-7.64129638671875
2204.43100453467	-13.3411254882812
2208.15528749703	-2.04095458984375
2211.87775046268	-12.7407836914062
2215.59839467008	16.559326171875
2219.31722135656	0.2674560546875
2223.03423175833	0.20599365234375
2226.74942711049	22.3240356445313
2230.46280864702	-2.5067138671875
2234.17437760077	-19.296875
2237.8841352035	-6.0322265625
2241.59208268584	-9.72503662109375
2245.29822127732	20.8890380859375
2249.00255220636	4.79718017578125
2252.70507670024	16.0191650390625
2256.40579598519	-28.5418701171875
2260.10471128628	14.2230224609375
2263.80182382751	2.9879150390625
2267.49713483175	0.7528076171875
2271.19064552079	-5.4822998046875
2274.8823571153	7.31317138671875
2278.57227083485	-8.72637939453125
2282.26038789795	11.2340087890625
2285.94670952195	37.1944580078125
2289.63123692315	54.1549072265625
2293.31397131673	66.1153564453125
2296.99491391679	69.0757446289063
2300.67406593634	63.0361938476563
2304.35142858727	69.9781494140625
2308.02700308043	83.8378295898438
2311.70079062553	102.697509765625
2315.37279243123	97.5571899414062
2319.04300970507	108.416870117187
2322.71144365353	93.2764892578125
2326.378095482	26.1361694335938
2330.04296639479	38.995849609375
2333.7060575951	24.8555297851562
2337.3673702851	21.7152099609375
2341.02690566583	25.4829711914062
2344.6846649373	19.2300415039062
2348.3406492984	31.97705078125
2351.99485994696	20.72412109375
2355.64729807974	43.47119140625
2359.29796489244	23.21826171875
2362.94686157966	23.96533203125
2366.59398933494	14.71240234375
2370.23934935076	24.3504638671875
2373.88294281852	17.9684448242187
2377.52477092856	0.58636474609375
2381.16483487014	-5.795654296875
2384.80313583148	14.822265625
2388.4396749997	-5.792724609375
2392.07445356091	-0.44580078125
2395.70747270011	-6.1080322265625
2399.33873360126	8.26495361328125
2402.96823744725	3.126953125
2406.59598541995	4.916015625
2410.22197870012	-6.3408203125
2413.84621846749	-16.2236328125
2417.46870590075	8.5185546875
2421.08944217751	-6.34375
2424.70842847435	10.74609375
2428.32566596678	6.857421875
2431.94115582928	-13.9560546875
2435.55489923528	5.159912109375
2439.16689735713	-0.27825927734375
2442.77715136618	12.969970703125
2446.38566243272	-9.491943359375
2449.99243172597	-10.869384765625
2453.59746041414	2.84893798828125
2457.20074966439	4.5672607421875
2460.80230064284	9.2855224609375
2464.40211451455	28.9683837890625
2468.00019244359	-4.50238037109375
2471.59653559293	13.0269165039062
2475.19114512457	14.55615234375
2478.78402219943	26.0853881835938
2482.37516797741	31.6146850585937
2485.96458361739	27.1439208984375
2489.55227027719	6.595703125
2493.13822911363	30.9508666992188
2496.7224612825	12.3060913085938
2500.30496793853	27.6612548828125
2503.88575023547	42.0164794921875
2507.464809326	54.3716430664063
2511.04214636182	52.7268676757812
2514.61776249357	54.08203125
2518.19165887088	76.3670654296875
2521.76383664238	52.5958251953125
2525.33429695564	45.8245239257812
2528.90304095725	44.05322265625
2532.47006979276	39.2819213867188
2536.03538460672	24.5106201171875
2539.59898654265	15.7393188476562
2543.16087674307	14.7327270507813
2546.72105634948	25.6718139648438
2550.27952650235	14.6109619140625
2553.83628834118	1.550048828125
2557.39134300444	5.8897705078125
2560.94469162957	-21.2993774414062
2564.49633535304	10.8108520507813
2568.0462753103	-17.7266845703125
2571.59451263579	19.0537109375
2575.14104846294	2.5947265625
2578.6858839242	-7.12890625
2582.22902015101	3.41015625
2585.77045827378	-7.7890625
2589.31019942197	10.4724731445312
2592.84824472401	-9.87744140625
2596.38459530734	9.2030029296875
2599.91925229841	4.5826416015625
2603.45221682266	-13.0377197265625
2606.98349000456	-5.44256591796875
2610.51307296756	11.1856079101562
2614.04096683414	3.813720703125
2617.56717272579	-22.55810546875
2621.09169176298	14.070068359375
2624.61452506524	5.70733642578125
2628.13567375106	14.3663330078125
2631.655138938	6.02532958984375
2635.17292174259	26.684326171875
2638.68902328039	24.3433227539062
2642.20344466599	40.0023193359375
2645.71618701297	62.6613159179688
2649.22725143397	56.3203125
2652.73663904062	76.9793090820312
2656.24435094357	49.651611328125
2659.75038825251	129.355102539062
2663.25475207615	128.058532714844
2666.75744352221	94.7620239257812
2670.25846369745	140.465454101562
2673.75781370765	93.1689453125
2677.25549465763	129.872436523438
2680.75150765123	77.5758666992188
2684.24585379131	70.2793579101562
2687.73853417978	33.9827880859375
2691.22954991757	40.686279296875
2694.71890210465	17.524658203125
2698.20659184002	17.4205932617187
2701.69262022172	29.3165283203125
2705.17698834682	1.21246337890625
2708.65969731143	0.10833740234375
2712.14074821071	-10.9957275390625
2715.62014213884	11.9002075195313
2719.09788018905	21.796142578125
2722.57396345362	27.6920166015625
2726.04839302385	27.9385986328125
2729.52116999012	-14.666748046875
2732.99229544182	15.7279052734375
2736.4617704674	-4.87750244140625
2739.92959615436	11.5171508789062
2743.39577358926	12.0399780273437
2746.86030385767	22.3998413085938
2750.32318804425	-3.2403564453125
2753.78442723268	-8.522216796875
2757.24402250572	9.66900634765625
2760.70197494518	-9.740234375
2764.1582856319	0.6416015625
2767.61295564579	2.994140625
2771.06598606584	-9.4326171875
2774.51737797005	11.6142578125
2777.96713243552	-11.6669921875
2781.41525053838	5.9521484375
2784.86173335384	2.5947265625
2788.30658195617	-5.0078125
2791.7497974187	-5.0205078125
2795.1913808138	11.41796875
2798.63133321295	-1.52734375
2802.06965568666	10.6401977539062
2805.50634930452	-29.5033569335937
2808.94141513519	9.19146728515625
2812.3748542464	-17.1137084960938
2815.80666770493	5.58111572265625
2819.23685657665	-0.72955322265625
2822.66542192651	-2.73529052734375
2826.0923648185	-3.740966796875
2829.51768631572	27.2532958984375
2832.94138748033	25.24755859375
2836.36346937355	20.2418212890625
2839.7839330557	26.2361450195313
2843.20277958617	37.2304077148438
2846.62001002343	100.224670410156
2850.03562542502	110.218933105469
2853.44962684758	154.142639160156
2856.86201534681	193.981079101562
2860.27279197751	171.819519042969
2863.68195779356	209.657958984375
2867.08951384791	188.496398925781
2870.49546119263	197.334838867187
2873.89980087883	190.17333984375
2877.30253395675	205.011779785156
2880.70366147569	198.850219726562
2884.10318448407	195.688659667969
2887.50110402936	204.527099609375
2890.89742115816	208.365539550781
2894.29213691614	198.203979492187
2897.68525234807	192.04248046875
2901.07676849782	200.880920410156
2904.46668640835	168.719360351562
2907.85500712172	207.571838378906
2911.24173167908	212.439331054687
2914.62686112069	194.306823730469
2918.0103964859	202.174377441406
2921.39233881316	239.041870117187
2924.77268914005	213.909362792969
2928.1514485032	203.77685546875
2931.52861793838	231.644409179687
2934.90419848047	235.511901855469
2938.27819116343	220.37939453125
2941.65059702035	221.246887207031
2945.0214170834	230.114379882813
2948.39065238389	204.98193359375
2951.75830395222	171.849426269531
2955.12437281791	170.716918945313
2958.48886000957	122.584411621094
2961.85176655495	128.451965332031
2965.21309348089	130.319458007812
2968.57284181338	142.186950683594
2971.93101257748	104.101318359375
2975.28760679739	97.0593872070312
2978.64262549643	73.0174560546875
2981.99606969703	77.9755249023437
2985.34794042073	42.9335327148438
2988.69823868822	46.8916015625
2992.04696551928	57.8496704101562
2995.39412193282	14.8076782226562
2998.73970894689	15.7657470703125
3002.08372757864	-1.27618408203125
3005.42617884436	-1.318115234375
3008.76706375945	21.639892578125
3012.10638333846	11.5979614257813
3015.44413859505	45.5560302734375
3018.780330542	38.5140991210937
3022.11496019125	16.4721069335938
3025.44802855385	24.4785766601562
3028.77953663997	30.5250854492188
3032.10948545894	20.5715942382813
3035.43787601921	-20.3819580078125
3038.76470932835	26.66455078125
3042.08998639308	32.7110595703125
3045.41370821926	2.757568359375
3048.73587581189	-2.1959228515625
3052.05649017508	0.8505859375
3055.37555231211	-5.1029052734375
3058.69306322538	11.8661499023437
3062.00902391644	27.8345947265625
3065.32343538598	-10.1969604492187
3068.63629863383	2.771484375
3071.94761465896	-12.7763061523437
3075.2573844595	11.4703369140625
3078.5656090327	-5.1103515625
3081.87228937498	-0.4052734375
3085.1774264819	-3.2607421875
3088.48102134815	-10.95703125
3091.7830749676	15.0234375
3095.08358833324	0.822265625
3098.38256243724	7.8798828125
3101.67999827089	-15.5
3104.97589682465	3.8408203125
3108.27025908815	-0.5107421875
3111.56308605013	-4.1201171875
3114.85437869852	3.0830078125
3118.14413802041	-9.2646484375
3121.43236500202	1.8193359375
3124.71906062875	0.0009765625
3128.00422588514	4.119140625
3131.28786175491	-8.4072265625
3134.56996922093	14.302734375
3137.85054926524	-16.173828125
3141.12960286901	7.9912109375
3144.40713101263	-1.7294921875
3147.6831346756	7.0810546875
3150.95761483661	-8.3154296875
3154.23057247352	0
3157.50200856335	0
3160.77192408229	0
3164.04032000569	0
3167.30719730808	0
3170.57255696316	0
3173.8363999438	0
3177.09872722202	0
3180.35953976906	0
3183.61883855529	0
3186.87662455028	0
3190.13289872277	0
3193.38766204066	0
3196.64091547106	0
3199.89265998023	0
3203.14289653361	0
3206.39162609586	0
3209.63884963076	0
3212.88456810132	0
3216.1287824697	0
3219.37149369728	0
3222.61270274458	0
3225.85241057135	0
3229.09061813648	0
3232.3273263981	0
3235.56253631347	0
3238.79624883909	0
3242.02846493063	0
3245.25918554293	0
3248.48841163005	0
3251.71614414523	0
3254.94238404091	0
3258.16713226871	0
3261.39038977947	0
3264.61215752319	0
3267.8324364491	0
3271.05122750561	0
3274.26853164033	0
3277.48434980006	0
3280.69868293083	0
3283.91153197784	0
3287.12289788551	0
3290.33278159744	0
3293.54118405647	0
3296.7481062046	0
3299.95354898308	0
3303.15751333233	0
3306.36000019198	0
3309.5610105009	0
3312.76054519714	0
3315.95860521796	0
3319.15519149983	0
3322.35030497845	0
3325.5439465887	0
3328.73611726471	0
3331.92681793979	0
3335.11604954647	0
3338.30381301653	0
3341.49010928091	0
3344.67493926981	0
3347.85830391262	0
3351.04020413798	0
3354.22064087372	0
3357.3996150469	0
3360.5771275838	0
3363.75317940992	0
3366.92777144999	0
3370.10090462796	0
3373.27257986699	0
3376.44279808949	0
3379.61156021706	0
3382.77886717059	0
3385.94471987011	0
3389.10911923496	0
3392.27206618366	0
3395.43356163397	0
3398.59360650288	0
3401.75220170663	0
3404.90934816067	0
3408.06504677969	0
3411.21929847761	0
3414.37210416759	0
3417.52346476203	0
3420.67338117256	0
3423.82185431003	0
3426.96888508457	0
3430.11447440551	0
3433.25862318144	0
3436.40133232017	0
3439.54260272877	0
3442.68243531356	0
3445.82083098007	0
3448.95779063311	0
3452.0933151767	0
3455.22740551412	0
3458.36006254791	0
3461.49128717984	0
3464.62108031093	0
3467.74944284144	0
3470.8763756709	0
3474.00187969807	0
3477.12595582097	0
3480.24860493687	0
3483.3698279423	0
3486.48962573301	0
3489.60799920406	0
3492.7249492497	0
3495.8404767635	0
3498.95458263822	0
3502.06726776593	0
3505.17853303794	0
3508.28837934481	0
3511.39680757636	0
3514.50381862168	0
3517.60941336912	0
3520.71359270628	0
3523.81635752002	0
3526.91770869649	0
3530.01764712108	0
3533.11617367844	0
3536.21328925251	0
3539.30899472647	0
3542.40329098277	0
3545.49617890316	0
3548.58765936862	0
3551.67773325941	0
3554.76640145506	0
3557.85366483438	0
3560.93952427544	0
3564.02398065559	0
3567.10703485145	0
3570.18868773891	0
3573.26894019313	0
3576.34779308856	0
3579.42524729892	0
3582.50130369721	0
3585.57596315568	0
3588.6492265459	0
3591.72109473869	0
3594.79156860416	0
3597.8606490117	0
3600.92833682998	0
3603.99463292695	0
3607.05953816984	0
3610.12305342518	0
3613.18517955876	0
3616.24591743568	0
3619.30526792029	0
3622.36323187627	0
3625.41981016655	0
3628.47500365337	0
3631.52881319825	0
3634.58123966201	0
3637.63228390473	0
3640.68194678582	0
3643.73022916396	0
3646.77713189712	0
3649.82265584256	0
3652.86680185686	0
3655.90957079587	0
3658.95096351473	0
3661.9909808679	0
3665.02962370912	0
3668.06689289143	0
3671.10278926717	0
3674.13731368797	0
3677.17046700478	0
3680.20225006782	0
3683.23266372664	0
3686.26170883008	0
3689.28938622628	0
3692.31569676268	0
3695.34064128604	0
3698.3642206424	0
3701.38643567713	0
3704.40728723488	0
3707.42677615964	0
3710.44490329468	0
3713.46166948258	0
3716.47707556524	0
3719.49112238386	0
3722.50381077897	0
3725.51514159039	0
3728.52511565724	0
3731.53373381799	0
3734.54099691039	0
3737.54690577153	0
3740.55146123779	0
3743.55466414488	0
3746.55651532782	0
3749.55701562096	0
3752.55616585794	0
3755.55396687174	0
3758.55041949464	0
3761.54552455828	0
3764.53928289357	0
3767.53169533077	0
3770.52276269945	0
