# Supplementary material for: ATP-Mediated Compositional Change in Peripheral Myelin Membranes: A Comparative Raman Spectroscopy and Time-Of-Flight Secondary Ion Mass Spectrometry Study
Source: PLoS One. 2015 Nov 6;10(11):e0142084. doi: 10.1371/journal.pone.0142084 (PMC4636249; doi:10.1371/journal.pone.0142084)
Supplement: S1 Dataset — (ZIP) [file pone.0142084.s001.zip › S1_dataset/Raman_spectra/18_0_90.txt]

-178.994036100499	0
-174.033225536557	0
-169.0751377995	0
-164.119770772188	0
-159.167122339648	0
-154.217190389139	0
-149.269972810082	0
-144.325467494084	0
-139.383672334927	0
-134.444585228594	0
-129.508204073223	0
-124.574526769135	0
-119.643551218822	0
-114.715275326933	0
-109.789697000295	0
-104.866814147885	0
-99.9466246808552	0
-95.0291265124906	0
-90.1143175582511	0
-85.2021957357429	0
-80.2927589647043	0
-75.3860051670417	0
-70.481932266779	0
-65.5805381901118	0
-60.6818208653458	0
-55.7857782229294	0
-50.8924081954356	0
-46.0017087175875	0
-41.1136777262036	0
-36.2283131602562	0
-31.3456129608094	0
-26.4655750710663	0
-21.5881974363401	0
-16.7134780040433	0
-11.8414147237163	0
-6.97200554699157	0
-2.10524842762243	0
2.7588586785605	0
7.62031781361293	0
12.4791310174805	0
17.3353003280426	0
22.1888277810758	0
27.039715410272	0
31.8879652472351	0
36.7335793214806	0
41.5765596604579	0
46.4169082895241	0
51.2546272319742	0
56.0897185090253	0
60.9221841398248	0
65.7520261414575	0
70.5792465289414	0
75.4038473152359	0
80.2258305112373	0
85.0451981257829	0
89.8619521656728	0
94.6760946356408	0
99.4876275383722	0
104.296552874519	0
109.102872642681	0
113.906588839414	0
118.707703459255	0
123.50621849468	0
128.302135936152	0
133.095457772095	0
137.886185988911	0
142.67432257098	0
147.459869500643	0
152.242828758237	0
157.023202322085	0
161.800992168482	0
166.57620027172	0
171.348828604074	0
176.118879135829	0
180.886353835249	0
185.651254668599	0
190.413583600155	0
195.173342592185	0
199.930533604973	0
204.685158596796	0
209.437219523967	0
214.186718340789	0
218.933656999594	0
223.678037450722	0
228.419861642549	0
233.159131521472	0
237.895849031895	0
242.630016116276	0
247.361634715089	0
252.090706766845	0
256.817234208094	0
261.541218973423	0
266.262662995465	0
270.981568204883	0
275.6979365304	0
280.411769898787	0
285.123070234848	0
289.831839461473	0
294.538079499573	0
299.241792268145	0
303.942979684238	0
308.641643662944	0
313.337786117456	0
318.031408959021	0
322.722514096949	0
327.411103438619	0
332.097178889511	0
336.780742353159	0
341.461795731189	0
346.140340923303	0
350.816379827291	0
355.489914339047	0
360.160946352513	0
364.829477759773	0
369.495510450979	0
374.159046314377	0
378.82008723633	0
383.478635101284	0
388.134691791813	0
392.788259188568	0
397.439339170342	0
402.087933614013	0
406.734044394583	0
411.377673385177	0
416.018822457034	0
420.657493479503	0
425.293688320078	0
429.927408844356	0
434.558656916088	0
439.187434397129	0
443.813743147486	0
448.437585025291	0
453.058961886814	0
457.67787558648	0
462.29432797683	0
466.908320908577	0
471.519856230563	0
476.128935789788	0
480.735561431389	0
485.339734998681	0
489.941458333116	0
494.540733274316	0
499.137561660049	0
503.731945326264	0
508.323886107064	0
512.913385834734	0
517.500446339694	0
522.085069450583	0
526.667256994191	0
531.247010795469	0
535.824332677577	0
540.399224461846	0
544.97168796778	0
549.541725013081	0
554.109337413644	0
558.67452698353	0
563.237295535018	0
567.797644878581	0
572.355576822862	0
576.911093174738	0
581.464195739274	0
586.014886319725	0
590.563166717577	0
595.109038732502	0
599.652504162404	0
604.193564803387	0
608.732222449762	0
613.268478894079	0
617.802335927085	0
622.333795337774	0
626.86285891334	0
631.38952843922	0
635.913805699067	0
640.435692474774	0
644.955190546461	0
649.472301692484	0
653.987027689447	0
658.499370312169	0
663.009331333738	0
667.516912525469	0
672.022115656928	0
676.524942495926	0
681.02539480853	0
685.523474359055	0
690.01918291007	0
694.512522222405	0
699.003494055145	0
703.492100165644	0
707.9783423095	0
712.462222240603	0
716.943741711089	7.427734375
721.422902471375	4.7275390625
725.899706270146	3.0146484375
730.374154854366	-17.5595703125
734.846249969258	17.4013671875
739.315993358352	-5.0029296875
743.783386763425	-10.439453125
748.24843192457	15.6826171875
752.711130580137	-1.0634765625
757.171484466788	-3.3271484375
761.629495319437	-6.0849609375
766.085164871336	-4.8095703125
770.538494853994	-4.7705078125
774.989486997223	13.5205078125
779.43814302915	5.962890625
783.884464676175	-9.7294921875
788.32845366302	2.1708984375
792.770111712696	1.2978515625
797.209440546543	10.7568359375
801.646441884168	-21.1748046875
806.081117443533	9.65234375
810.513468940881	-3.361328125
814.943498090775	6.890625
819.371206606105	-5.17578125
823.796596198077	3.1845703125
828.219668576199	-5.1865234375
832.640425448324	16.501953125
837.058868520624	-27.228515625
841.474999497579	16.716796875
845.888820082022	5.0927734375
850.300331975104	-6.275390625
854.709536876311	-11.7646484375
859.116436483469	7.0576171875
863.521032492725	4.29296875
867.923326598575	-6.6240234375
872.323320493862	9.052734375
876.72101586976	5.263671875
881.116414415799	-10.875
885.509517819843	2.5634765625
889.900327768119	1.373046875
894.288845945186	-1.7890625
898.675074033981	4.576171875
903.059013715767	0.2197265625
907.440666670198	-10.3268432617187
911.820034575245	9.90411376953125
916.197119107281	4.983642578125
920.571921941017	-21.9993286132813
924.944444749533	15.9118041992187
929.314689204286	2.702880859375
933.682656975085	6.49395751953125
938.048349730125	5.28497314453125
942.411769135975	4.0596923828125
946.772916857561	-5.23651123046875
951.131794558201	13.46728515625
955.488403899588	9.17108154296875
959.842746541792	40.8748779296875
964.19482414328	12.5786743164062
968.544638360883	46.282470703125
972.892190849834	24.011474609375
977.237483263751	41.7718505859375
981.580517254632	28.5322875976562
985.92129447289	0.29266357421875
990.259816567315	33.0530395507812
994.596085185094	13.8134155273437
998.930101971822	34.5738525390625
1003.2618685715	62.334228515625
1007.59138662649	72.1597290039063
1011.91865777761	100.037475585938
1016.24368366407	104.915222167969
1020.56646592346	81.79296875
1024.88700619182	47.6707153320313
1029.20530610358	30.5484619140625
1033.52136729159	35.42626953125
1037.8351913871	8.26727294921875
1042.14678001981	7.099853515625
1046.45613481781	0.93243408203125
1050.76325740763	1.7650146484375
1055.06814941421	-0.85400390625
1059.37081246092	-2.87152099609375
1063.67124816958	-15.4779663085938
1067.96945816039	10.5413818359375
1072.26544405203	0.3759765625
1076.55920746159	7.80859375
1080.8507500046	6.0927734375
1085.14007329502	-7.9306640625
1089.42717894527	-12.8671264648438
1093.71206856617	8.3253173828125
1097.99474376703	-0.18994140625
1102.27520615557	14.460693359375
1106.55345733798	-3.61248779296875
1110.82949891888	-13.1175537109375
1115.10333250134	4.37744140625
1119.37495968691	-5.12762451171875
1123.64438207556	0.3673095703125
1127.91160126572	-5.03631591796875
1132.17661885431	23.6659545898438
1136.43943643667	20.3681640625
1140.70005560662	37.0703735351562
1144.95847795644	51.7726440429687
1149.21470507689	70.474853515625
1153.46873855716	78.1771240234375
1157.72057998495	169.879333496094
1161.97023094641	243.581604003906
1166.21769302616	248.210571289062
1170.4629678073	268.830261230469
1174.70605687141	167.449890136719
1178.94696179854	86.069580078125
1183.18568416722	41.689208984375
1187.42222555447	56.3088989257812
1191.65658753578	38.9285278320313
1195.88877168516	31.5482177734375
1200.11877957504	43.1678466796875
1204.34661277642	48.7875366210937
1208.57227285873	39.4071655273438
1212.79576138991	29.02685546875
1217.01707993641	26.5757446289062
1221.23623006316	17.084228515625
1225.45321333358	3.59271240234375
1229.66803130962	36.1011962890625
1233.88068555171	1.60968017578125
1238.09117761878	-17.8818359375
1242.29950906828	9.62664794921875
1246.50568145615	3.1351318359375
1250.70969633685	-12.3563842773437
1254.91155526336	12.152099609375
1259.11125978715	9.66058349609375
1263.30881145822	11.1690673828125
1267.50421182508	11.6776123046875
1271.69746243476	11.1860961914062
1275.88856483281	40.670166015625
1280.07752056329	22.14453125
1284.26433116882	26.6189575195313
1288.44899819048	24.0933837890625
1292.63152316794	29.5678100585937
1296.81190763937	38.042236328125
1300.99015314147	33.5166625976562
1305.16626120947	16.9910888671875
1309.34023337715	51.4655151367188
1313.51207117681	58.93994140625
1317.68177613928	25.4143676757813
1321.84934979396	18.8887939453125
1326.01479366875	23.3673706054687
1330.17810929013	5.89434814453125
1334.3392981831	14.4213256835938
1338.49836187121	8.94830322265625
1342.65530187658	25.4752807617187
1346.81011971983	16.0022583007813
1350.96281692018	10.5292358398438
1355.11339499538	8.05621337890625
1359.26185546175	4.58319091796875
1363.40819983413	10.1101684570312
1367.55242962597	9.68084716796875
1371.69454634923	-0.74822998046875
1375.83455151447	-2.17730712890625
1379.97244663079	-12.6063842773437
1384.10823320586	5.96453857421875
1388.24191274593	-6.6817626953125
1392.3734867558	5.61151123046875
1396.50295673884	-10.09521484375
1400.63032419701	0.9444580078125
1404.75559063083	11.914794921875
1408.87875753938	-0.11492919921875
1412.99982642036	-16.1241455078125
1417.11879877001	-15.0010375976562
1421.23567608316	3.12200927734375
1425.35045985322	7.2451171875
1429.4631515722	-5.63177490234375
1433.57375273068	19.4913330078125
1437.68226481782	23.6144409179687
1441.78868932139	54.7374877929687
1445.89302772774	59.9585571289063
1449.99528152179	43.191650390625
1454.09545218711	101.424743652344
1458.1935412058	65.6578369140625
1462.28955005859	81.8909301757812
1466.38348022481	54.1240234375
1470.47533318239	57.3571166992188
1474.56511040785	68.5902099609375
1478.65281337632	538.823303222656
1482.73844356155	79.056396484375
1486.82200243586	37.2894897460937
1490.90349147022	29.5228881835937
1494.98291213418	18.7705078125
1499.06026589591	44.0181884765625
1503.13555422222	75.2658081054687
1507.20877857848	71.513427734375
1511.27994042873	125.761047363281
1515.3490412356	157.008728027344
1519.41608246035	232.25634765625
1523.48106556286	272.503967285156
1527.54399200163	308.751647949219
1531.60486323377	282.999267578125
1535.66368071505	205.246887207031
1539.72044589986	176.494506835938
1543.7751602412	115.7421875
1547.82782519071	64.9898071289063
1551.87844219866	31.2158813476562
1555.92701271397	26.4414672851562
1559.97353818419	15.6671142578125
1564.0180200555	3.8927001953125
1568.06045977271	9.1182861328125
1572.1008587793	24.3438720703125
1576.13921851737	13.5695190429688
1580.17554042768	-0.20489501953125
1584.20982594961	-6.97930908203125
1588.24207652123	12.246337890625
1592.27229357921	-0.528076171875
1596.3004785589	-1.29925537109375
1600.3266328943	15.9556274414062
1604.35075801806	10.21044921875
1608.37285536149	4.46533203125
1612.39292635454	-0.27978515625
1616.41097242584	4.97509765625
1620.42699500266	5.22998046875
1624.44099551096	-6.51513671875
1628.45297537533	-11.0011596679688
1632.46293601906	9.5421142578125
1636.47087886406	2.08535766601562
1640.47680533095	-1.02670288085938
1644.48071683901	4.0860595703125
1648.48261480617	-7.458984375
1652.48250064906	-10.2197265625
1656.48037578297	9.4814453125
1660.47624162187	1.6884765625
1664.47009957839	5.0361328125
1668.46195106388	-1.302734375
1672.45179748832	6.69140625
1676.43964026041	-10.234375
1680.42548078752	1.42578125
1684.4093204757	5.2939453125
1688.39116072969	5.9453125
1692.37100295292	-15.375
1696.34884854752	10.904296875
1700.32469891429	-20.4140625
1704.29855545273	22.2607421875
1708.27041956104	-0.458984375
1712.24029263612	-4.853515625
1716.20817607355	-3.5859375
1720.17407126762	0.333984375
1724.13797961133	0.359375
1728.09990249636	-0.3779296875
1732.05984131312	5.7861328125
1736.01779745068	2.16796875
1739.97377229687	-19.970703125
1743.9277672382	8.4013671875
1747.87978365989	-3.6611328125
1751.82982294586	7.8193359375
1755.77788647879	1.9072265625
1759.72397564	-5.4521484375
1763.6680918096	9.5703125
1767.61023636636	-1.091796875
1771.5504106878	0.732421875
1775.48861615014	-6.7783203125
1779.42485412834	-8.998046875
1783.35912599608	1.7001953125
1787.29143312576	13.37890625
1791.2217768885	-8.5380859375
1795.15015865414	2.822265625
1799.07657979128	5.5068359375
1803.00104166722	-11.40625
1806.923545648	0.8544921875
1810.84409309841	8.1005859375
1814.76268538195	-2.6689453125
1818.67932386087	5.49609375
1822.59400989615	-11.1953125
1826.50674484753	6.9609375
1830.41753007345	5.0419921875
1834.32636693114	-9.5244140625
1838.23325677653	-9.3916015625
1842.13820096433	17.171875
1846.04120084797	-4.3056640625
1849.94225777965	2.5244140625
1853.84137311029	-4.451171875
1857.7385481896	-0.3583984375
1861.63378436601	-3.2705078125
1865.52708298671	4.7236328125
1869.41844539766	0.646484375
1873.30787294356	8.6796875
1877.19536696788	-18.6611328125
1881.08092881284	18.4697265625
1884.96455981942	-0.9228515625
1888.84626132737	-12.7431640625
1892.72603467521	3.7109375
1896.6038812002	-7.455078125
1900.47980223839	11.474609375
1904.35379912459	1.9677734375
1908.22587319237	-1.1865234375
1912.0960257741	-8.302734375
1915.96425820089	10.5556640625
1919.83057180263	-13.837890625
1923.694967908	2.07421875
1927.55744784445	15.1552734375
1931.4180129382	-17.234375
1935.27666451425	7.716796875
1939.13340389641	3.9697265625
1942.98823240721	-5.37109375
1946.84115136803	3.4697265625
1950.692162099	-3.9013671875
1954.54126591903	3.2373046875
1958.38846414585	-4.3642578125
1962.23375809594	-2.7373046875
1966.0771490846	4.705078125
1969.91863842592	2.8955078125
1973.75822743275	-2.6455078125
1977.59591741678	7.947265625
1981.43170968848	-9.7744140625
1985.2656055571	11.61328125
1989.0976063307	-12.6796875
1992.92771331615	2.6337890625
1996.75592781911	-5.353515625
2000.58225114405	7.4501953125
2004.40668459424	0.2919921875
2008.22922947176	1.49609375
2012.04988707749	3.1083984375
2015.86865871112	-15.4697265625
2019.68554567116	9.8525390625
2023.50054925491	-16.0732421875
2027.31367075851	24.8310546875
2031.12491147689	-6.208984375
2034.93427270382	-2.0224609375
2038.74175573186	-6.1015625
2042.54736185239	8.298828125
2046.35109235564	-1.076171875
2050.15294853063	-1.81640625
2053.95293166521	2.89453125
2057.75104304606	-0.205078125
2061.54728395867	-3.2783203125
2065.34165568739	5.53125
2069.13415951534	-7.9130859375
2072.92479672452	7.1748046875
2076.71356859575	-8.685546875
2080.50047640867	2.90234375
2084.28552144174	-12.005859375
2088.06870497229	13.8154296875
2091.85002827646	1.81640625
2095.62949262924	-4.8115234375
2099.40709930443	4.943359375
2103.18284957471	-10.4921875
2106.95674471157	11.5283203125
2110.72878598537	5.6650390625
2114.49897466528	-11.66796875
2118.26731201934	-2.40234375
2122.03379931443	11.55859375
2125.79843781626	-1.3974609375
2129.56122878942	-15.7734375
2133.32217349733	15.6806640625
2137.08127320226	-13.1259765625
2140.83852916534	4.1484375
2144.59394264655	-1.8994140625
2148.34751490473	3.7119140625
2152.09924719757	6.830078125
2155.84914078163	-6.5869140625
2159.59719691231	7.603515625
2163.34341684388	-10.431640625
2167.08780182947	5.2314453125
2170.83035312109	4.2275390625
2174.57107196959	-5.8876953125
2178.30995962469	11.529296875
2182.04701733499	-13.66015625
2185.78224634796	-4.9853515625
2189.5156479099	15.5224609375
2193.24722326604	-0.09375
2196.97697366044	-11.4716796875
2200.70490033604	2.943359375
2204.43100453467	-5.15234375
2208.15528749703	10.064453125
2211.87775046268	-12.58203125
2215.59839467008	11.572265625
2219.31722135656	1.193359375
2223.03423175833	1.423828125
2226.74942711049	-3.4326171875
2230.46280864702	4.5693359375
2234.17437760077	-9.4453125
2237.8841352035	3.103515625
2241.59208268584	-5.5888671875
2245.29822127732	8.103515625
2249.00255220636	-11.275390625
2252.70507670024	16.4326171875
2256.40579598519	-19.6943359375
2260.10471128628	16.8984375
2263.80182382751	-0.0078125
2267.49713483175	0.4541015625
2271.19064552079	-6.2275390625
2274.8823571153	1.1357421875
2278.57227083485	-14.9814453125
2282.26038789795	12.6796875
2285.94670952195	5.892578125
2289.63123692315	-10.6396484375
2293.31397131673	7.8154296875
2296.99491391679	1.9345703125
2300.67406593634	-2.783203125
2304.35142858727	-4.23828125
2308.02700308043	-2.8134765625
2311.70079062553	8.3408203125
2315.37279243123	-3.376953125
2319.04300970507	7.7744140625
2322.71144365353	2.3408203125
2326.378095482	-12.7421875
2330.04296639479	9.9853515625
2333.7060575951	0.6376953125
2337.3673702851	-6.03515625
2341.02690566583	-0.84375
2344.6846649373	-5.0205078125
2348.3406492984	8.3427734375
2351.99485994696	-2.5595703125
2355.64729807974	3.71484375
2359.29796489244	0.5859375
2362.94686157966	-6.119140625
2366.59398933494	-2.2802734375
2370.23934935076	0.287109375
2373.88294281852	2.7021484375
2377.52477092856	2.1025390625
2381.16483487014	1.810546875
2384.80313583148	1.08203125
2388.4396749997	-8.408203125
2392.07445356091	0.5732421875
2395.70747270011	-2.3212890625
2399.33873360126	11.5009765625
2402.96823744725	-4.8017578125
2406.59598541995	6.59765625
2410.22197870012	-1.6572265625
2413.84621846749	-13.16796875
2417.46870590075	8.34375
2421.08944217751	-6.5439453125
2424.70842847435	1.482421875
2428.32566596678	11.5322265625
2431.94115582928	-11.1494140625
2435.55489923528	10.9228515625
2439.16689735713	-11.73828125
2442.77715136618	11.8251953125
2446.38566243272	-4.4677734375
2449.99243172597	-5.103515625
2453.59746041414	3.4814453125
2457.20074966439	-1.7314453125
2460.80230064284	-2.6640625
2464.40211451455	2.765625
2468.00019244359	-8.8564453125
2471.59653559293	19.3251953125
2475.19114512457	-8.78125
2478.78402219943	-11.1806640625
2482.37516797741	10.01953125
2485.96458361739	8.1123046875
2489.55227027719	-8.2109375
2493.13822911363	8.6748046875
2496.7224612825	-18.373046875
2500.30496793853	-2.744140625
2503.88575023547	18.4296875
2507.464809326	-3.22265625
2511.04214636182	-7.3291015625
2514.61776249357	-4.150390625
2518.19165887088	8.94140625
2521.76383664238	6.7802734375
2525.33429695564	-1.1025390625
2528.90304095725	-3.966796875
2532.47006979276	0.74609375
2536.03538460672	-1.55078125
2539.59898654265	-0.884765625
2543.16087674307	-3.9423828125
2546.72105634948	5.1865234375
2550.27952650235	4.5205078125
2553.83628834118	0.7919921875
2557.39134300444	-7.8916015625
2560.94469162957	-14.2216796875
2564.49633535304	18.2744140625
2568.0462753103	-14.060546875
2571.59451263579	19.83984375
2575.14104846294	2.9482421875
2578.6858839242	-25.537109375
2582.22902015101	21.9033203125
2585.77045827378	-13.767578125
2589.31019942197	6.951171875
2592.84824472401	-8.5185546875
2596.38459530734	9.6015625
2599.91925229841	3.9853515625
2603.45221682266	-3.880859375
2606.98349000456	-10.064453125
2610.51307296756	11.337890625
2614.04096683414	4.7939453125
2617.56717272579	-17.9580078125
2621.09169176298	8.716796875
2624.61452506524	4.38671875
2628.13567375106	-0.5029296875
2631.655138938	-7.75
2635.17292174259	-1.2998046875
2638.68902328039	4.0703125
2642.20344466599	-0.728515625
2645.71618701297	-2.1259765625
2649.22725143397	4.783203125
2652.73663904062	1.4912109375
2656.24435094357	-20.9306640625
2659.75038825251	31.830078125
2663.25475207615	0.7666015625
2666.75744352221	-27.2021484375
2670.25846369745	24.982421875
2673.75781370765	-18.27734375
2677.25549465763	3.9765625
2680.75150765123	8.1357421875
2684.24585379131	5.75
2687.73853417978	-16.009765625
2691.22954991757	7.712890625
2694.71890210465	2.6240234375
2698.20659184002	-10.9765625
2701.69262022172	9.3369140625
2705.17698834682	-1.9736328125
2708.65969731143	3.9365234375
2712.14074821071	-10.12109375
2715.62014213884	-1.9921875
2719.09788018905	-1.33203125
2722.57396345362	20.5654296875
2726.04839302385	4.4462890625
2729.52116999012	-29.1201171875
2732.99229544182	17.2568359375
2736.4617704674	-13.2890625
2739.92959615436	14.220703125
2743.39577358926	-1.9970703125
2746.86030385767	-3.4482421875
2750.32318804425	2.5947265625
2753.78442723268	-11.5009765625
2757.24402250572	11.7724609375
2760.70197494518	-1.6767578125
2764.1582856319	-4.3720703125
2767.61295564579	8.728515625
2771.06598606584	-3.7001953125
2774.51737797005	0.4248046875
2777.96713243552	-11.8330078125
2781.41525053838	8.693359375
2784.86173335384	1.123046875
2788.30658195617	-1.7978515625
2791.7497974187	0.794586181640625
2795.1913808138	1.55474853515625
2798.63133321295	-5.66159057617188
2802.06965568666	12.2095031738281
2805.50634930452	-11.9193725585938
2808.94141513519	16.9517211914062
2812.3748542464	-8.17715454101562
2815.80666770493	4.70556640625
2819.23685657665	-5.39031982421875
2822.66542192651	-0.486175537109375
2826.0923648185	-6.58203125
2829.51768631572	10.3220825195312
2832.94138748033	9.22622680664062
2836.36346937355	2.13037109375
2839.7839330557	5.03448486328125
2843.20277958617	3.93862915039063
2846.62001002343	34.8427734375
2850.03562542502	23.7468872070313
2853.44962684758	32.6474609375
2856.86201534681	56.5424499511719
2860.27279197751	24.4374389648438
2863.68195779356	50.3324279785156
2867.08951384791	42.2274169921875
2870.49546119263	39.1224060058594
2873.89980087883	46.0173950195313
2877.30253395675	48.9123840332031
2880.70366147569	53.807373046875
2884.10318448407	65.7023315429688
2887.50110402936	77.5973205566406
2890.89742115816	80.4923095703125
2894.29213691614	89.3872985839844
2897.68525234807	71.2822875976563
2901.07676849782	96.1772766113281
2904.46668640835	56.072265625
2907.85500712172	77.9672546386719
2911.24173167908	69.8622436523437
2914.62686112069	66.7572326660156
2918.0103964859	69.6229858398438
2921.39233881316	60.4874877929688
2924.77268914005	57.3520202636719
2928.1514485032	53.2165222167969
2931.52861793838	55.0810241699219
2934.90419848047	66.9455261230469
2938.27819116343	63.8100280761719
2941.65059702035	61.6745300292969
2945.0214170834	48.5390625
2948.39065238389	62.403564453125
2951.75830395222	42.26806640625
2955.12437281791	54.132568359375
2958.48886000957	41.9970703125
2961.85176655495	48.8616027832031
2965.21309348089	60.7261047363281
2968.57284181338	46.5906066894531
2971.93101257748	49.4551086425781
2975.28760679739	49.3196105957031
2978.64262549643	33.1841125488281
2981.99606969703	53.0486450195313
2985.34794042073	41.9131469726562
2988.69823868822	38.7755432128906
2992.04696551928	48.5888977050781
2995.39412193282	14.4022216796875
2998.73970894689	33.215576171875
3002.08372757864	20.0289001464844
3005.42617884436	15.8422546386719
3008.76706375945	26.6555786132813
3012.10638333846	16.4689331054687
3015.44413859505	26.2822875976562
3018.780330542	12.0956115722656
3022.11496019125	-2.09103393554687
3025.44802855385	5.7222900390625
3028.77953663997	17.53564453125
3032.10948545894	25.3489685058594
3035.43787601921	1.16232299804688
3038.76470932835	22.9756774902344
3042.08998639308	24.7890014648438
3045.41370821926	9.60235595703125
3048.73587581189	12.4156799316406
3052.05649017508	15.1670227050781
3055.37555231211	6.87863159179688
3058.69306322538	24.5902404785156
3062.00902391644	21.3018188476562
3065.32343538598	2.013427734375
3068.63629863383	16.7250366210938
3071.94761465896	0.4366455078125
3075.2573844595	27.1482238769531
3078.5656090327	4.85983276367188
3081.87228937498	13.5714416503906
3085.1774264819	-6.71697998046875
3088.48102134815	12.8294067382812
3091.7830749676	17.2861938476562
3095.08358833324	-3.25698852539063
3098.38256243724	-2.80020141601562
3101.67999827089	-1.34341430664062
3104.97589682465	-6.39724731445313
3108.27025908815	9.46304321289063
3111.56308605013	-5.087890625
3114.85437869852	-1.7470703125
3118.14413802041	1.67578125
3121.43236500202	4.6767578125
3124.71906062875	0.3173828125
3128.00422588514	-6.9794921875
3131.28786175491	0.658203125
3134.56996922093	13.84375
3137.85054926524	-11.279296875
3141.12960286901	-1.4970703125
3144.40713101263	4.3310546875
3147.6831346756	-2.322265625
3150.95761483661	-16.515625
3154.23057247352	19.81640625
3157.50200856335	-2.5498046875
3160.77192408229	3.08984375
3164.04032000569	-1.1748046875
3167.30719730808	-6.5458984375
3170.57255696316	10.31640625
3173.8363999438	-12.0205078125
3177.09872722202	-3.5244140625
3180.35953976906	10.931640625
3183.61883855529	3.64453125
3186.87662455028	-4.42578125
3190.13289872277	-8.1123046875
3193.38766204066	18.2666015625
3196.64091547106	-10.58984375
3199.89265998023	-10.5087890625
3203.14289653361	8.4716796875
3206.39162609586	0
3209.63884963076	0
3212.88456810132	0
3216.1287824697	0
3219.37149369728	0
3222.61270274458	0
3225.85241057135	0
3229.09061813648	0
3232.3273263981	0
3235.56253631347	0
3238.79624883909	0
3242.02846493063	0
3245.25918554293	0
3248.48841163005	0
3251.71614414523	0
3254.94238404091	0
3258.16713226871	0
3261.39038977947	0
3264.61215752319	0
3267.8324364491	0
3271.05122750561	0
3274.26853164033	0
3277.48434980006	0
3280.69868293083	0
3283.91153197784	0
3287.12289788551	0
3290.33278159744	0
3293.54118405647	0
3296.7481062046	0
3299.95354898308	0
3303.15751333233	0
3306.36000019198	0
3309.5610105009	0
3312.76054519714	0
3315.95860521796	0
3319.15519149983	0
3322.35030497845	0
3325.5439465887	0
3328.73611726471	0
3331.92681793979	0
3335.11604954647	0
3338.30381301653	0
3341.49010928091	0
3344.67493926981	0
3347.85830391262	0
3351.04020413798	0
3354.22064087372	0
3357.3996150469	0
3360.5771275838	0
3363.75317940992	0
3366.92777144999	0
3370.10090462796	0
3373.27257986699	0
3376.44279808949	0
3379.61156021706	0
3382.77886717059	0
3385.94471987011	0
3389.10911923496	0
3392.27206618366	0
3395.43356163397	0
3398.59360650288	0
3401.75220170663	0
3404.90934816067	0
3408.06504677969	0
3411.21929847761	0
3414.37210416759	0
3417.52346476203	0
3420.67338117256	0
3423.82185431003	0
3426.96888508457	0
3430.11447440551	0
3433.25862318144	0
3436.40133232017	0
3439.54260272877	0
3442.68243531356	0
3445.82083098007	0
3448.95779063311	0
3452.0933151767	0
3455.22740551412	0
3458.36006254791	0
3461.49128717984	0
3464.62108031093	0
3467.74944284144	0
3470.8763756709	0
3474.00187969807	0
3477.12595582097	0
3480.24860493687	0
3483.3698279423	0
3486.48962573301	0
3489.60799920406	0
3492.7249492497	0
3495.8404767635	0
3498.95458263822	0
3502.06726776593	0
3505.17853303794	0
3508.28837934481	0
3511.39680757636	0
3514.50381862168	0
3517.60941336912	0
3520.71359270628	0
3523.81635752002	0
3526.91770869649	0
3530.01764712108	0
3533.11617367844	0
3536.21328925251	0
3539.30899472647	0
3542.40329098277	0
3545.49617890316	0
3548.58765936862	0
3551.67773325941	0
3554.76640145506	0
3557.85366483438	0
3560.93952427544	0
3564.02398065559	0
3567.10703485145	0
3570.18868773891	0
3573.26894019313	0
3576.34779308856	0
3579.42524729892	0
3582.50130369721	0
3585.57596315568	0
3588.6492265459	0
3591.72109473869	0
3594.79156860416	0
3597.8606490117	0
3600.92833682998	0
3603.99463292695	0
3607.05953816984	0
3610.12305342518	0
3613.18517955876	0
3616.24591743568	0
3619.30526792029	0
3622.36323187627	0
3625.41981016655	0
3628.47500365337	0
3631.52881319825	0
3634.58123966201	0
3637.63228390473	0
3640.68194678582	0
3643.73022916396	0
3646.77713189712	0
3649.82265584256	0
3652.86680185686	0
3655.90957079587	0
3658.95096351473	0
3661.9909808679	0
3665.02962370912	0
3668.06689289143	0
3671.10278926717	0
3674.13731368797	0
3677.17046700478	0
3680.20225006782	0
3683.23266372664	0
3686.26170883008	0
3689.28938622628	0
3692.31569676268	0
3695.34064128604	0
3698.3642206424	0
3701.38643567713	0
3704.40728723488	0
3707.42677615964	0
3710.44490329468	0
3713.46166948258	0
3716.47707556524	0
3719.49112238386	0
3722.50381077897	0
3725.51514159039	0
3728.52511565724	0
3731.53373381799	0
3734.54099691039	0
3737.54690577153	0
3740.55146123779	0
3743.55466414488	0
3746.55651532782	0
3749.55701562096	0
3752.55616585794	0
3755.55396687174	0
3758.55041949464	0
3761.54552455828	0
3764.53928289357	0
3767.53169533077	0
3770.52276269945	0
