# Supplementary material for: ATP-Mediated Compositional Change in Peripheral Myelin Membranes: A Comparative Raman Spectroscopy and Time-Of-Flight Secondary Ion Mass Spectrometry Study
Source: PLoS One. 2015 Nov 6;10(11):e0142084. doi: 10.1371/journal.pone.0142084 (PMC4636249; doi:10.1371/journal.pone.0142084)
Supplement: S1 Dataset — (ZIP) [file pone.0142084.s001.zip › S1_dataset/Raman_spectra/18_90_0.txt]

-178.994036100499	0
-174.033225536557	0
-169.0751377995	0
-164.119770772188	0
-159.167122339648	0
-154.217190389139	0
-149.269972810082	0
-144.325467494084	0
-139.383672334927	0
-134.444585228594	0
-129.508204073223	0
-124.574526769135	0
-119.643551218822	0
-114.715275326933	0
-109.789697000295	0
-104.866814147885	0
-99.9466246808552	0
-95.0291265124906	0
-90.1143175582511	0
-85.2021957357429	0
-80.2927589647043	0
-75.3860051670417	0
-70.481932266779	0
-65.5805381901118	0
-60.6818208653458	0
-55.7857782229294	0
-50.8924081954356	0
-46.0017087175875	0
-41.1136777262036	0
-36.2283131602562	0
-31.3456129608094	0
-26.4655750710663	0
-21.5881974363401	0
-16.7134780040433	0
-11.8414147237163	0
-6.97200554699157	0
-2.10524842762243	0
2.7588586785605	0
7.62031781361293	0
12.4791310174805	0
17.3353003280426	0
22.1888277810758	0
27.039715410272	0
31.8879652472351	0
36.7335793214806	0
41.5765596604579	0
46.4169082895241	0
51.2546272319742	0
56.0897185090253	0
60.9221841398248	0
65.7520261414575	0
70.5792465289414	0
75.4038473152359	0
80.2258305112373	0
85.0451981257829	0
89.8619521656728	0
94.6760946356408	0
99.4876275383722	0
104.296552874519	0
109.102872642681	0
113.906588839414	0
118.707703459255	0
123.50621849468	0
128.302135936152	0
133.095457772095	0
137.886185988911	0
142.67432257098	0
147.459869500643	0
152.242828758237	0
157.023202322085	0
161.800992168482	0
166.57620027172	0
171.348828604074	0
176.118879135829	0
180.886353835249	0
185.651254668599	0
190.413583600155	0
195.173342592185	0
199.930533604973	0
204.685158596796	0
209.437219523967	0
214.186718340789	0
218.933656999594	0
223.678037450722	0
228.419861642549	0
233.159131521472	0
237.895849031895	0
242.630016116276	0
247.361634715089	0
252.090706766845	0
256.817234208094	0
261.541218973423	0
266.262662995465	0
270.981568204883	0
275.6979365304	0
280.411769898787	0
285.123070234848	0
289.831839461473	0
294.538079499573	0
299.241792268145	0
303.942979684238	0
308.641643662944	0
313.337786117456	0
318.031408959021	0
322.722514096949	0
327.411103438619	0
332.097178889511	0
336.780742353159	0
341.461795731189	0
346.140340923303	0
350.816379827291	0
355.489914339047	0
360.160946352513	0
364.829477759773	0
369.495510450979	0
374.159046314377	0
378.82008723633	0
383.478635101284	0
388.134691791813	0
392.788259188568	0
397.439339170342	0
402.087933614013	0
406.734044394583	0
411.377673385177	0
416.018822457034	0
420.657493479503	0
425.293688320078	0
429.927408844356	0
434.558656916088	0
439.187434397129	0
443.813743147486	0
448.437585025291	0
453.058961886814	0
457.67787558648	0
462.29432797683	0
466.908320908577	0
471.519856230563	0
476.128935789788	0
480.735561431389	0
485.339734998681	0
489.941458333116	0
494.540733274316	0
499.137561660049	0
503.731945326264	0
508.323886107064	0
512.913385834734	0
517.500446339694	0
522.085069450583	0
526.667256994191	0
531.247010795469	0
535.824332677577	0
540.399224461846	0
544.97168796778	0
549.541725013081	0
554.109337413644	0
558.67452698353	0
563.237295535018	0
567.797644878581	0
572.355576822862	0
576.911093174738	0
581.464195739274	0
586.014886319725	0
590.563166717577	0
595.109038732502	0
599.652504162404	0
604.193564803387	0
608.732222449762	0
613.268478894079	0
617.802335927085	0
622.333795337774	0
626.86285891334	0
631.38952843922	0
635.913805699067	0
640.435692474774	0
644.955190546461	0
649.472301692484	0
653.987027689447	0
658.499370312169	0
663.009331333738	0
667.516912525469	0
672.022115656928	0
676.524942495926	0
681.02539480853	0
685.523474359055	0
690.01918291007	0
694.512522222405	0
699.003494055145	0
703.492100165644	0
707.9783423095	0
712.462222240603	0
716.943741711089	0
721.422902471375	0
725.899706270146	0
730.374154854366	0
734.846249969258	0
739.315993358352	0
743.783386763425	0
748.24843192457	0
752.711130580137	0
757.171484466788	0
761.629495319437	0
766.085164871336	0
770.538494853994	0
774.989486997223	0
779.43814302915	0
783.884464676175	0
788.32845366302	0
792.770111712696	0
797.209440546543	0
801.646441884168	0
806.081117443533	0
810.513468940881	0
814.943498090775	0
819.371206606105	0
823.796596198077	0
828.219668576199	0
832.640425448324	0
837.058868520624	0
841.474999497579	9.34765625
845.888820082022	-0.3505859375
850.300331975104	-2.236328125
854.709536876311	0.857421875
859.116436483469	-1.0888671875
863.521032492725	3.9560546875
867.923326598575	-5.994140625
872.323320493862	3.0771484375
876.72101586976	5.205078125
881.116414415799	-12.5859375
885.509517819843	12.8203125
889.900327768119	-2.5908203125
894.288845945186	-6.3330078125
898.675074033981	0.169921875
903.059013715767	3.57421875
907.440666670198	3.150390625
911.820034575245	3.998046875
916.197119107281	-4.60546875
920.571921941017	-22.21484375
924.944444749533	26.080078125
929.314689204286	-2.2744140625
933.682656975085	0.7802734375
938.048349730125	-1.712890625
942.411769135975	3.1474609375
946.772916857561	-5.7021484375
951.131794558201	14.1422119140625
955.488403899588	-15.6412963867188
959.842746541792	14.9292602539062
964.19482414328	-23.7183227539062
968.544638360883	10.6762084960938
972.892190849834	-10.92919921875
977.237483263751	12.4207153320312
981.580517254632	-5.7569580078125
985.92129447289	-21.9345703125
990.259816567315	7.8878173828125
994.596085185094	-7.289794921875
998.930101971822	-11.6314697265625
1003.2618685715	11.9137573242187
1007.59138662649	18.458984375
1011.91865777761	59.0042114257812
1016.24368366407	59.5494384765625
1020.56646592346	47.0192260742188
1024.88700619182	92.3796997070312
1029.20530610358	7.74017333984375
1033.52136729159	28.1006469726562
1037.8351913871	4.46112060546875
1042.14678001981	-12.4171752929688
1046.45613481781	-12.315673828125
1050.76325740763	2.78582763671875
1055.06814941421	-2.6497802734375
1059.37081246092	2.74102783203125
1063.67124816958	-11.4575805664062
1067.96945816039	14.6875
1072.26544405203	2.154296875
1076.55920746159	-5.853515625
1080.8507500046	-10.2236328125
1085.14007329502	8.1240234375
1089.42717894527	-10.875
1093.71206856617	13.720703125
1097.99474376703	-0.412109375
1102.27520615557	7.11492919921875
1106.55345733798	-3.32830810546875
1110.82949891888	-8.33709716796875
1115.10333250134	1.3846435546875
1119.37495968691	-2.1585693359375
1123.64438207556	-0.12890625
1127.91160126572	-9.09930419921875
1132.17661885431	15.9303588867188
1136.43943643667	-1.03997802734375
1140.70005560662	22.8516845703125
1144.95847795644	27.6759643554687
1149.21470507689	35.500244140625
1153.46873855716	43.3245239257812
1157.72057998495	163.148864746094
1161.97023094641	154.97314453125
1166.21769302616	121.797424316406
1170.4629678073	142.621704101562
1174.70605687141	70.4249267578125
1178.94696179854	49.1829833984375
1183.18568416722	28.9410400390625
1187.42222555447	32.6990966796875
1191.65658753578	9.4571533203125
1195.88877168516	16.2152099609375
1200.11877957504	21.9732055664062
1204.34661277642	20.7312622070313
1208.57227285873	20.4893188476562
1212.79576138991	29.2473754882812
1217.01707993641	10.0054321289062
1221.23623006316	11.7634887695313
1225.45321333358	-12.5053100585938
1229.66803130962	31.1904296875
1233.88068555171	-9.11376953125
1238.09117761878	-3.41796875
1242.29950906828	8.27777099609375
1246.50568145615	0.97357177734375
1250.70969633685	-7.33062744140625
1254.91155526336	14.3651733398438
1259.11125978715	0.0609130859375
1263.30881145822	7.7567138671875
1267.50421182508	0.4525146484375
1271.69746243476	0.1483154296875
1275.88856483281	26.8440551757813
1280.07752056329	12.5398559570312
1284.26433116882	14.1669921875
1288.44899819048	6.78497314453125
1292.63152316794	4.4029541015625
1296.81190763937	39.0209350585937
1300.99015314147	33.638916015625
1305.16626120947	-2.7431640625
1309.34023337715	22.8748168945313
1313.51207117681	40.4927978515625
1317.68177613928	25.1107788085938
1321.84934979396	6.728759765625
1326.01479366875	19.3466796875
1330.17810929013	12.9646606445313
1334.3392981831	16.555908203125
1338.49836187121	4.04547119140625
1342.65530187658	21.5349731445313
1346.81011971983	17.0245361328125
1350.96281692018	14.5140991210938
1355.11339499538	18.0036010742187
1359.26185546175	9.4931640625
1363.40819983413	9.982666015625
1367.55242962597	8.47222900390625
1371.69454634923	1.96173095703125
1375.83455151447	9.4512939453125
1379.97244663079	-8.20648193359375
1384.10823320586	11.0242919921875
1388.24191274593	-4.74493408203125
1392.3734867558	9.48590087890625
1396.50295673884	-13.2833251953125
1400.63032419701	-9.05255126953125
1404.75559063083	11.1782836914062
1408.87875753938	4.4090576171875
1412.99982642036	-9.36016845703125
1417.11879877001	5.87066650390625
1421.23567608316	25.912109375
1425.35045985322	15.8840942382812
1429.4631515722	1.8560791015625
1433.57375273068	47.828125
1437.68226481782	43.8001098632812
1441.78868932139	69.7720947265625
1445.89302772774	91.7440795898438
1449.99528152179	78.716064453125
1454.09545218711	115.688049316406
1458.1935412058	57.6600341796875
1462.28955005859	99.6320190429688
1466.38348022481	62.536376953125
1470.47533318239	63.4321899414062
1474.56511040785	70.3280639648438
1478.65281337632	50.2239379882812
1482.73844356155	26.1197509765625
1486.82200243586	36.015625
1490.90349147022	14.9114990234375
1494.98291213418	-2.19268798828125
1499.06026589591	7.70318603515625
1503.13555422222	41.5990600585937
1507.20877857848	29.494873046875
1511.27994042873	51.4461059570313
1515.3490412356	56.4556884765625
1519.41608246035	103.46533203125
1523.48106556286	120.474975585938
1527.54399200163	139.484558105469
1531.60486323377	142.494201660156
1535.66368071505	105.503784179688
1539.72044589986	98.513427734375
1543.7751602412	62.5230712890625
1547.82782519071	26.548095703125
1551.87844219866	2.88677978515625
1555.92701271397	8.22540283203125
1559.97353818419	-8.4359130859375
1564.0180200555	-10.0972290039062
1568.06045977271	-4.75860595703125
1572.1008587793	14.7258911132812
1576.13921851737	9.6666259765625
1580.17554042768	-3.39263916015625
1584.20982594961	-1.27679443359375
1588.24207652123	4.0264892578125
1592.27229357921	-9.5068359375
1596.3004785589	-0.1357421875
1600.3266328943	9.9755859375
1604.35075801806	-8.50634765625
1608.37285536149	5.5968017578125
1612.39292635454	-4.78411865234375
1616.41097242584	11.029052734375
1620.42699500266	-0.86553955078125
1624.44099551096	-13.5467529296875
1628.45297537533	-2.22796630859375
1632.46293601906	14.0908203125
1636.47087886406	3.53265380859375
1640.47680533095	5.08306884765625
1644.48071683901	24.633544921875
1648.48261480617	25.1839599609375
1652.48250064906	20.734375
1656.48037578297	45.2847900390625
1660.47624162187	70.8510131835938
1664.47009957839	86.4806518554687
1668.46195106388	88.1102294921875
1672.45179748832	70.7398681640625
1676.43964026041	58.3695068359375
1680.42548078752	61.9991455078125
1684.4093204757	41.6287231445313
1688.39116072969	34.2583618164063
1692.37100295292	10.901123046875
1696.34884854752	25.5471801757813
1700.32469891429	-6.8067626953125
1704.29855545273	32.8392944335937
1708.27041956104	4.4853515625
1712.24029263612	9.13140869140625
1716.20817607355	5.75640869140625
1720.17407126762	5.35748291015625
1724.13797961133	2.9586181640625
1728.09990249636	-2.4403076171875
1732.05984131312	0.03839111328125
1736.01779745068	8.3492431640625
1739.97377229687	-20.5331420898438
1743.9277672382	17.0781860351562
1747.87978365989	-7.6123046875
1751.82982294586	3.9091796875
1755.77788647879	-3.5390625
1759.72397564	0.966796875
1763.6680918096	1.1201171875
1767.61023636636	7.796875
1771.5504106878	-0.30078125
1775.48861615014	-7.9609375
1779.42485412834	-7.8291015625
1783.35912599608	5.224609375
1787.29143312576	4.5732421875
1791.2217768885	-9.6201171875
1795.15015865414	10.2685546875
1799.07657979128	5.328125
1803.00104166722	-11.2783203125
1806.923545648	-0.6630859375
1810.84409309841	4.25
1814.76268538195	-0.39453125
1818.67932386087	8.9423828125
1822.59400989615	-14.392578125
1826.50674484753	5.908203125
1830.41753007345	3.73828125
1834.32636693114	-5.1337890625
1838.23325677653	-9.904296875
1842.13820096433	12.6015625
1846.04120084797	9.3486328125
1849.94225777965	-0.6201171875
1853.84137311029	-14.818359375
1857.7385481896	0.470703125
1861.63378436601	-0.4970703125
1865.52708298671	5.2451171875
1869.41844539766	-1.8193359375
1873.30787294356	11.310546875
1877.19536696788	-21.02734375
1881.08092881284	19.09375
1884.96455981942	0.8388671875
1888.84626132737	-12.7431640625
1892.72603467521	-0.2626953125
1896.6038812002	-4.9580078125
1900.47980223839	9.7373046875
1904.35379912459	-2.4853515625
1908.22587319237	5.8623046875
1912.0960257741	-5.7412109375
1915.96425820089	6.919921875
1919.83057180263	-8.7236328125
1923.694967908	2.142578125
1927.55744784445	6.5615234375
1931.4180129382	-14.35546875
1935.27666451425	10.732421875
1939.13340389641	4.1513671875
1942.98823240721	-11.5146484375
1946.84115136803	2.896484375
1950.692162099	-3.6455078125
1954.54126591903	8.630859375
1958.38846414585	-5.828125
1962.23375809594	-1.96875
1966.0771490846	6.6953125
1969.91863842592	7.7958984375
1973.75822743275	-12.93359375
1977.59591741678	11.4921875
1981.43170968848	-12.5927734375
1985.2656055571	9.8759765625
1989.0976063307	-5.7890625
1992.92771331615	2.5625
1996.75592781911	-1.1201171875
2000.58225114405	0.9697265625
2004.40668459424	-3.3935546875
2008.22922947176	-1.287109375
2012.04988707749	8.330078125
2015.86865871112	-18.6162109375
2019.68554567116	22.75
2023.50054925491	-27.2412109375
2027.31367075851	25.390625
2031.12491147689	-4.630859375
2034.93427270382	-2.90625
2038.74175573186	-6.7158203125
2042.54736185239	7.6328125
2046.35109235564	-1.921875
2050.15294853063	0.7197265625
2053.95293166521	9.904296875
2057.75104304606	-7.0751953125
2061.54728395867	-4.484375
2065.34165568739	4.041015625
2069.13415951534	-6.0009765625
2072.92479672452	13.0400390625
2076.71356859575	-15.1708984375
2080.50047640867	6.3623046875
2084.28552144174	-12.6240234375
2088.06870497229	13.9755859375
2091.85002827646	-1.404296875
2095.62949262924	-1.4873046875
2099.40709930443	7.6318359375
2103.18284957471	-22.068359375
2106.95674471157	17.9375
2110.72878598537	5.9951171875
2114.49897466528	-8.7646484375
2118.26731201934	-4.4091796875
2122.03379931443	8.541015625
2125.79843781626	1.2294921875
2129.56122878942	-14.6455078125
2133.32217349733	11.46875
2137.08127320226	-8.0927734375
2140.83852916534	7.4921875
2144.59394264655	-3.1787109375
2148.34751490473	3.2421875
2152.09924719757	3.837890625
2155.84914078163	-2.1201171875
2159.59719691231	-3.14453125
2163.34341684388	-14.0048828125
2167.08780182947	17.5693359375
2170.83035312109	3.6259765625
2174.57107196959	-6.4892578125
2178.30995962469	3.4794921875
2182.04701733499	-10.306640625
2185.78224634796	-3.796875
2189.5156479099	15.9990234375
2193.24722326604	-1.0302734375
2196.97697366044	1.7919921875
2200.70490033604	-6.8134765625
2204.43100453467	-9.7802734375
2208.15528749703	8.0537109375
2211.87775046268	-5.4521484375
2215.59839467008	15.4560546875
2219.31722135656	-9.8896484375
2223.03423175833	5.7275390625
2226.74942711049	-5.3759765625
2230.46280864702	7.7109375
2234.17437760077	-6.1318359375
2237.8841352035	3.4462890625
2241.59208268584	-12.1416015625
2245.29822127732	11.4150390625
2249.00255220636	-7.10546875
2252.70507670024	13.3486328125
2256.40579598519	-28.62109375
2260.10471128628	26.57421875
2263.80182382751	1.0380859375
2267.49713483175	-9.61328125
2271.19064552079	-5.9931640625
2274.8823571153	10.2314453125
2278.57227083485	-8.2236328125
2282.26038789795	3.5048828125
2285.94670952195	3.888671875
2289.63123692315	-2.8203125
2293.31397131673	4.3935546875
2296.99491391679	-0.8115234375
2300.67406593634	-2.1787109375
2304.35142858727	-0.697265625
2308.02700308043	-9.0205078125
2311.70079062553	6.265625
2315.37279243123	-3.298828125
2319.04300970507	11.8232421875
2322.71144365353	1.7470703125
2326.378095482	-15.638671875
2330.04296639479	13.0107421875
2333.7060575951	1.8974609375
2337.3673702851	-6.341796875
2341.02690566583	-5.859375
2344.6846649373	0.107421875
2348.3406492984	7.837890625
2351.99485994696	-1.400390625
2355.64729807974	0.443359375
2359.29796489244	-1.396484375
2362.94686157966	2.216796875
2366.59398933494	-8.3369140625
2370.23934935076	0.07421875
2373.88294281852	7.55078125
2377.52477092856	0.224609375
2381.16483487014	0.103515625
2384.80313583148	-0.8623046875
2388.4396749997	-4.748046875
2392.07445356091	0.2431640625
2395.70747270011	-0.0439453125
2399.33873360126	8.7001953125
2402.96823744725	-4.6435546875
2406.59598541995	9.701171875
2410.22197870012	-4.708984375
2413.84621846749	-14.6494140625
2417.46870590075	10.2138671875
2421.08944217751	-5.333984375
2424.70842847435	-0.1123046875
2428.32566596678	7.6025390625
2431.94115582928	-8.86328125
2435.55489923528	12.6513671875
2439.16689735713	-7.900390625
2442.77715136618	5.1083984375
2446.38566243272	-1.9619140625
2449.99243172597	-4.6767578125
2453.59746041414	1.873046875
2457.20074966439	1.974609375
2460.80230064284	-4.333984375
2464.40211451455	2.5869140625
2468.00019244359	-11.1796875
2471.59653559293	16.359375
2475.19114512457	-0.93359375
2478.78402219943	-8.3291015625
2482.37516797741	5.4580078125
2485.96458361739	3.322265625
2489.55227027719	-8.47265625
2493.13822911363	11.8408203125
2496.7224612825	-9.626953125
2500.30496793853	-10.447265625
2503.88575023547	16.107421875
2507.464809326	-1.818359375
2511.04214636182	-3.4072265625
2514.61776249357	-7.7216796875
2518.19165887088	7.369140625
2521.76383664238	3.4560546875
2525.33429695564	4.66796875
2528.90304095725	-1.6826171875
2532.47006979276	-5.3642578125
2536.03538460672	-3.4912109375
2539.59898654265	4.3046875
2543.16087674307	0.1484375
2546.72105634948	1.779296875
2550.27952650235	-0.8623046875
2553.83628834118	2.4931640625
2557.39134300444	-6.154296875
2560.94469162957	-9.2744140625
2564.49633535304	19.6103515625
2568.0462753103	-19.6259765625
2571.59451263579	10.736328125
2575.14104846294	9.134765625
2578.6858839242	-15.505859375
2582.22902015101	13.3115234375
2585.77045827378	-7.7724609375
2589.31019942197	4.1943359375
2592.84824472401	-2.7919921875
2596.38459530734	2.134765625
2599.91925229841	-1.427734375
2603.45221682266	-3.9404296875
2606.98349000456	-4.1357421875
2610.51307296756	13.9970703125
2614.04096683414	-3.21875
2617.56717272579	-11.6787109375
2621.09169176298	3.1748046875
2624.61452506524	13.24609375
2628.13567375106	-8.794921875
2631.655138938	-2.4814453125
2635.17292174259	3.689453125
2638.68902328039	2.958984375
2642.20344466599	-3.6845703125
2645.71618701297	-2.0263671875
2649.22725143397	-4.8955078125
2652.73663904062	7.69140625
2656.24435094357	-20.869140625
2659.75038825251	35.7490234375
2663.25475207615	0.1982421875
2666.75744352221	-33.947265625
2670.25846369745	17.1357421875
2673.75781370765	-46.9248046875
2677.25549465763	-21.357421875
2680.75150765123	125.2978515625
2684.24585379131	-7.55859375
2687.73853417978	-40.806640625
2691.22954991757	3.10546875
2694.71890210465	-4.34375
2698.20659184002	-13.5595703125
2701.69262022172	1.87109375
2705.17698834682	-4.7998046875
2708.65969731143	12.4736328125
2712.14074821071	-2.6982421875
2715.62014213884	-11.1904296875
2719.09788018905	2.009765625
2722.57396345362	15.87890625
2726.04839302385	8.9443359375
2729.52116999012	-23.8291015625
2732.99229544182	22.310546875
2736.4617704674	-20.7763671875
2739.92959615436	8.42578125
2743.39577358926	4.302734375
2746.86030385767	2.7021484375
2750.32318804425	0.791015625
2753.78442723268	-17.109375
2757.24402250572	11.55078125
2760.70197494518	0.7705078125
2764.1582856319	-2.90625
2767.61295564579	-0.2587890625
2771.06598606584	-12.99609375
2774.51737797005	18.416015625
2777.96713243552	-12.0185546875
2781.41525053838	7.056640625
2784.86173335384	-4.5614013671875
2788.30658195617	4.50552368164063
2791.7497974187	-3.60107421875
2795.1913808138	-6.25042724609375
2798.63133321295	-10.8997497558594
2802.06965568666	6.45089721679688
2805.50634930452	-8.20144653320312
2808.94141513519	16.7616577148438
2812.3748542464	-10.2752685546875
2815.80666770493	4.68783569335937
2819.23685657665	-6.34906005859375
2822.66542192651	-1.38595581054688
2826.0923648185	6.5771484375
2829.51768631572	35.5402526855469
2832.94138748033	42.5033569335937
2836.36346937355	48.4664916992188
2839.7839330557	70.349853515625
2843.20277958617	106.137084960938
2846.62001002343	180.924255371094
2850.03562542502	244.711486816406
2853.44962684758	320.498718261719
2856.86201534681	369.285888671875
2860.27279197751	346.073120117188
2863.68195779356	352.8603515625
2867.08951384791	330.647521972656
2870.49546119263	305.434753417969
2873.89980087883	314.221923828125
2877.30253395675	325.009155273438
2880.70366147569	342.79638671875
2884.10318448407	332.583557128906
2887.50110402936	323.370788574219
2890.89742115816	334.157958984375
2894.29213691614	350.895751953125
2897.68525234807	324.580505371094
2901.07676849782	333.265258789063
2904.46668640835	288.950073242188
2907.85500712172	297.634826660156
2911.24173167908	295.319580078125
2914.62686112069	293.004333496094
2918.0103964859	272.689086914062
2921.39233881316	278.373840332031
2924.77268914005	277.05859375
2928.1514485032	265.743347167969
2931.52861793838	281.428100585938
2934.90419848047	275.112854003906
2938.27819116343	280.797607421875
2941.65059702035	288.482360839844
2945.0214170834	253.167114257813
2948.39065238389	231.851928710938
2951.75830395222	201.536682128906
2955.12437281791	169.221435546875
2958.48886000957	134.839904785156
2961.85176655495	132.396545410156
2965.21309348089	122.953247070312
2968.57284181338	122.509948730469
2971.93101257748	123.066589355469
2975.28760679739	74.623291015625
2978.64262549643	64.1799926757812
2981.99606969703	69.7366943359375
2985.34794042073	38.2933349609375
2988.69823868822	29.8500366210937
2992.04696551928	39.40673828125
2995.39412193282	6.96337890625
2998.73970894689	7.52008056640625
3002.08372757864	-2.9232177734375
3005.42617884436	-13.3665771484375
3008.76706375945	-1.80987548828125
3012.10638333846	-9.417236328125
3015.44413859505	15.83935546875
3018.780330542	18.0960083007813
3022.11496019125	3.3526611328125
3025.44802855385	-5.39068603515625
3028.77953663997	-1.134033203125
3032.10948545894	2.12261962890625
3035.43787601921	-36.6207885742188
3038.76470932835	-8.3641357421875
3042.08998639308	-0.10748291015625
3045.41370821926	-14.56298828125
3048.73587581189	-7.02410888671875
3052.05649017508	-9.4852294921875
3055.37555231211	-14.9463500976562
3058.69306322538	0.8994140625
3062.00902391644	20.5694580078125
3065.32343538598	-11.5654296875
3068.63629863383	-5.765625
3071.94761465896	-16.5380859375
3075.2573844595	25.1982421875
3078.5656090327	5.7021484375
3081.87228937498	-3.201171875
3085.1774264819	-15.2119140625
3088.48102134815	-6.2255859375
3091.7830749676	4.5107421875
3095.08358833324	4.7451171875
3098.38256243724	1.9892578125
3101.67999827089	-6.3271484375
3104.97589682465	-2.1201171875
3108.27025908815	6.7216796875
3111.56308605013	-1.310546875
3114.85437869852	-3.341796875
3118.14413802041	0
3121.43236500202	0
3124.71906062875	0
3128.00422588514	0
3131.28786175491	0
3134.56996922093	0
3137.85054926524	0
3141.12960286901	0
3144.40713101263	0
3147.6831346756	0
3150.95761483661	0
3154.23057247352	0
3157.50200856335	0
3160.77192408229	0
3164.04032000569	0
3167.30719730808	0
3170.57255696316	0
3173.8363999438	0
3177.09872722202	0
3180.35953976906	0
3183.61883855529	0
3186.87662455028	0
3190.13289872277	0
3193.38766204066	0
3196.64091547106	0
3199.89265998023	0
3203.14289653361	0
3206.39162609586	0
3209.63884963076	0
3212.88456810132	0
3216.1287824697	0
3219.37149369728	0
3222.61270274458	0
3225.85241057135	0
3229.09061813648	0
3232.3273263981	0
3235.56253631347	0
3238.79624883909	0
3242.02846493063	0
3245.25918554293	0
3248.48841163005	0
3251.71614414523	0
3254.94238404091	0
3258.16713226871	0
3261.39038977947	0
3264.61215752319	0
3267.8324364491	0
3271.05122750561	0
3274.26853164033	0
3277.48434980006	0
3280.69868293083	0
3283.91153197784	0
3287.12289788551	0
3290.33278159744	0
3293.54118405647	0
3296.7481062046	0
3299.95354898308	0
3303.15751333233	0
3306.36000019198	0
3309.5610105009	0
3312.76054519714	0
3315.95860521796	0
3319.15519149983	0
3322.35030497845	0
3325.5439465887	0
3328.73611726471	0
3331.92681793979	0
3335.11604954647	0
3338.30381301653	0
3341.49010928091	0
3344.67493926981	0
3347.85830391262	0
3351.04020413798	0
3354.22064087372	0
3357.3996150469	0
3360.5771275838	0
3363.75317940992	0
3366.92777144999	0
3370.10090462796	0
3373.27257986699	0
3376.44279808949	0
3379.61156021706	0
3382.77886717059	0
3385.94471987011	0
3389.10911923496	0
3392.27206618366	0
3395.43356163397	0
3398.59360650288	0
3401.75220170663	0
3404.90934816067	0
3408.06504677969	0
3411.21929847761	0
3414.37210416759	0
3417.52346476203	0
3420.67338117256	0
3423.82185431003	0
3426.96888508457	0
3430.11447440551	0
3433.25862318144	0
3436.40133232017	0
3439.54260272877	0
3442.68243531356	0
3445.82083098007	0
3448.95779063311	0
3452.0933151767	0
3455.22740551412	0
3458.36006254791	0
3461.49128717984	0
3464.62108031093	0
3467.74944284144	0
3470.8763756709	0
3474.00187969807	0
3477.12595582097	0
3480.24860493687	0
3483.3698279423	0
3486.48962573301	0
3489.60799920406	0
3492.7249492497	0
3495.8404767635	0
3498.95458263822	0
3502.06726776593	0
3505.17853303794	0
3508.28837934481	0
3511.39680757636	0
3514.50381862168	0
3517.60941336912	0
3520.71359270628	0
3523.81635752002	0
3526.91770869649	0
3530.01764712108	0
3533.11617367844	0
3536.21328925251	0
3539.30899472647	0
3542.40329098277	0
3545.49617890316	0
3548.58765936862	0
3551.67773325941	0
3554.76640145506	0
3557.85366483438	0
3560.93952427544	0
3564.02398065559	0
3567.10703485145	0
3570.18868773891	0
3573.26894019313	0
3576.34779308856	0
3579.42524729892	0
3582.50130369721	0
3585.57596315568	0
3588.6492265459	0
3591.72109473869	0
3594.79156860416	0
3597.8606490117	0
3600.92833682998	0
3603.99463292695	0
3607.05953816984	0
3610.12305342518	0
3613.18517955876	0
3616.24591743568	0
3619.30526792029	0
3622.36323187627	0
3625.41981016655	0
3628.47500365337	0
3631.52881319825	0
3634.58123966201	0
3637.63228390473	0
3640.68194678582	0
3643.73022916396	0
3646.77713189712	0
3649.82265584256	0
3652.86680185686	0
3655.90957079587	0
3658.95096351473	0
3661.9909808679	0
3665.02962370912	0
3668.06689289143	0
3671.10278926717	0
3674.13731368797	0
3677.17046700478	0
3680.20225006782	0
3683.23266372664	0
3686.26170883008	0
3689.28938622628	0
3692.31569676268	0
3695.34064128604	0
3698.3642206424	0
3701.38643567713	0
3704.40728723488	0
3707.42677615964	0
3710.44490329468	0
3713.46166948258	0
3716.47707556524	0
3719.49112238386	0
3722.50381077897	0
3725.51514159039	0
3728.52511565724	0
3731.53373381799	0
3734.54099691039	0
3737.54690577153	0
3740.55146123779	0
3743.55466414488	0
3746.55651532782	0
3749.55701562096	0
3752.55616585794	0
3755.55396687174	0
3758.55041949464	0
3761.54552455828	0
3764.53928289357	0
3767.53169533077	0
3770.52276269945	0
