# Supplementary material for: ATP-Mediated Compositional Change in Peripheral Myelin Membranes: A Comparative Raman Spectroscopy and Time-Of-Flight Secondary Ion Mass Spectrometry Study
Source: PLoS One. 2015 Nov 6;10(11):e0142084. doi: 10.1371/journal.pone.0142084 (PMC4636249; doi:10.1371/journal.pone.0142084)
Supplement: S1 Dataset — (ZIP) [file pone.0142084.s001.zip › S1_dataset/Raman_spectra/18_90_90.txt]

-178.994036100499	0
-174.033225536557	0
-169.0751377995	0
-164.119770772188	0
-159.167122339648	0
-154.217190389139	0
-149.269972810082	0
-144.325467494084	0
-139.383672334927	0
-134.444585228594	0
-129.508204073223	0
-124.574526769135	0
-119.643551218822	0
-114.715275326933	0
-109.789697000295	0
-104.866814147885	0
-99.9466246808552	0
-95.0291265124906	0
-90.1143175582511	0
-85.2021957357429	0
-80.2927589647043	0
-75.3860051670417	0
-70.481932266779	0
-65.5805381901118	0
-60.6818208653458	0
-55.7857782229294	0
-50.8924081954356	0
-46.0017087175875	0
-41.1136777262036	0
-36.2283131602562	0
-31.3456129608094	0
-26.4655750710663	0
-21.5881974363401	0
-16.7134780040433	0
-11.8414147237163	0
-6.97200554699157	0
-2.10524842762243	0
2.7588586785605	0
7.62031781361293	0
12.4791310174805	0
17.3353003280426	0
22.1888277810758	0
27.039715410272	0
31.8879652472351	0
36.7335793214806	0
41.5765596604579	0
46.4169082895241	0
51.2546272319742	0
56.0897185090253	0
60.9221841398248	0
65.7520261414575	0
70.5792465289414	0
75.4038473152359	0
80.2258305112373	0
85.0451981257829	0
89.8619521656728	0
94.6760946356408	0
99.4876275383722	0
104.296552874519	0
109.102872642681	0
113.906588839414	0
118.707703459255	0
123.50621849468	0
128.302135936152	0
133.095457772095	0
137.886185988911	0
142.67432257098	0
147.459869500643	0
152.242828758237	0
157.023202322085	0
161.800992168482	0
166.57620027172	0
171.348828604074	0
176.118879135829	0
180.886353835249	0
185.651254668599	0
190.413583600155	0
195.173342592185	0
199.930533604973	0
204.685158596796	0
209.437219523967	0
214.186718340789	0
218.933656999594	0
223.678037450722	0
228.419861642549	0
233.159131521472	0
237.895849031895	0
242.630016116276	0
247.361634715089	0
252.090706766845	0
256.817234208094	0
261.541218973423	0
266.262662995465	0
270.981568204883	0
275.6979365304	0
280.411769898787	0
285.123070234848	0
289.831839461473	0
294.538079499573	0
299.241792268145	0
303.942979684238	0
308.641643662944	0
313.337786117456	0
318.031408959021	0
322.722514096949	0
327.411103438619	0
332.097178889511	0
336.780742353159	0
341.461795731189	0
346.140340923303	0
350.816379827291	0
355.489914339047	0
360.160946352513	0
364.829477759773	0
369.495510450979	0
374.159046314377	0
378.82008723633	0
383.478635101284	0
388.134691791813	0
392.788259188568	0
397.439339170342	0
402.087933614013	0
406.734044394583	0
411.377673385177	0
416.018822457034	0
420.657493479503	0
425.293688320078	0
429.927408844356	0
434.558656916088	0
439.187434397129	0
443.813743147486	0
448.437585025291	0
453.058961886814	0
457.67787558648	0
462.29432797683	0
466.908320908577	0
471.519856230563	0
476.128935789788	0
480.735561431389	0
485.339734998681	0
489.941458333116	0
494.540733274316	0
499.137561660049	0
503.731945326264	0
508.323886107064	0
512.913385834734	0
517.500446339694	0
522.085069450583	0
526.667256994191	0
531.247010795469	0
535.824332677577	0
540.399224461846	0
544.97168796778	0
549.541725013081	0
554.109337413644	0
558.67452698353	0
563.237295535018	0
567.797644878581	0
572.355576822862	0
576.911093174738	0
581.464195739274	0
586.014886319725	0
590.563166717577	0
595.109038732502	0
599.652504162404	0
604.193564803387	0
608.732222449762	0
613.268478894079	0
617.802335927085	0
622.333795337774	0
626.86285891334	0
631.38952843922	0
635.913805699067	7.9287109375
640.435692474774	-2.2236328125
644.955190546461	-3.8466796875
649.472301692484	-10.64453125
653.987027689447	20.28125
658.499370312169	-8.91015625
663.009331333738	1.9248046875
667.516912525469	-4.50390625
672.022115656928	18.4990234375
676.524942495926	-21.0625
681.02539480853	-5.076171875
685.523474359055	15.4365234375
690.01918291007	5.2001953125
694.512522222405	-10.03125
699.003494055145	-7.021484375
703.492100165644	8.5400390625
707.9783423095	-0.611328125
712.462222240603	-8.69921875
716.943741711089	12.681640625
721.422902471375	-4.4794921875
725.899706270146	1.001953125
730.374154854366	-16.7802734375
734.846249969258	19.474609375
739.315993358352	-5.9169921875
743.783386763425	-4.517578125
748.24843192457	20.8330078125
752.711130580137	0.8115234375
757.171484466788	-14.544921875
761.629495319437	-15.7421875
766.085164871336	8.8515625
770.538494853994	0.1494140625
774.989486997223	9.98828125
779.43814302915	-5.0791015625
783.884464676175	0.046875
788.32845366302	5.630859375
792.770111712696	-8.5986328125
797.209440546543	12.9296875
801.646441884168	-21.443359375
806.081117443533	15.1064453125
810.513468940881	-7.775390625
814.943498090775	5.787109375
819.371206606105	-0.7392578125
823.796596198077	3.6865234375
828.219668576199	-6.2353515625
832.640425448324	13.5869140625
837.058868520624	-25.0830078125
841.474999497579	7.6611328125
845.888820082022	10.5283203125
850.300331975104	0.1396484375
854.709536876311	-2.8740234375
859.116436483469	-4.955078125
863.521032492725	6.28125
867.923326598575	-3.861328125
872.323320493862	-0.2333984375
876.72101586976	2.7939453125
881.116414415799	-10.9990234375
885.509517819843	8.0234375
889.900327768119	7.9091796875
894.288845945186	-9.046875
898.675074033981	3.5810546875
903.059013715767	2.333984375
907.440666670198	-4.728515625
911.820034575245	5.3115234375
916.197119107281	0.629913330078125
920.571921941017	-21.4267272949219
924.944444749533	22.2486267089844
929.314689204286	-4.16180419921875
933.682656975085	5.76785278320312
938.048349730125	-4.10516357421875
942.411769135975	7.0218505859375
946.772916857561	-1.85116577148438
951.131794558201	19.5618591308594
955.488403899588	-7.90435791015625
959.842746541792	21.6294250488281
964.19482414328	-1.8367919921875
968.544638360883	31.6969909667969
972.892190849834	-0.769195556640625
977.237483263751	23.8916625976562
981.580517254632	6.64605712890625
985.92129447289	-5.59957885742188
990.259816567315	25.15478515625
994.596085185094	6.90914916992188
998.930101971822	1.66351318359375
1003.2618685715	28.4179077148438
1007.59138662649	17.2471923828125
1011.91865777761	42.1783142089844
1016.24368366407	26.1094665527344
1020.56646592346	15.0406188964844
1024.88700619182	19.9717712402344
1029.20530610358	0.90289306640625
1033.52136729159	19.8969116210938
1037.8351913871	-1.960205078125
1042.14678001981	-3.81729125976562
1046.45613481781	6.32559204101562
1050.76325740763	1.47616577148438
1055.06814941421	-0.36004638671875
1059.37081246092	0.526214599609375
1063.67124816958	-11.3787536621094
1067.96945816039	4.3076171875
1072.26544405203	5.337890625
1076.55920746159	4.421875
1080.8507500046	2.27734375
1085.14007329502	-7.25
1089.42717894527	-14.8139953613281
1093.71206856617	19.7412414550781
1097.99474376703	-3.10638427734375
1102.27520615557	3.35787963867188
1106.55345733798	-7.00051879882813
1110.82949891888	-15.9541320800781
1115.10333250134	13.0922241210938
1119.37495968691	-2.86138916015625
1123.64438207556	1.18496704101562
1127.91160126572	-10.7086486816406
1132.17661885431	22.427001953125
1136.43943643667	-5.43734741210937
1140.70005560662	6.69830322265625
1144.95847795644	21.8339538574219
1149.21470507689	20.9696044921875
1153.46873855716	25.1052551269531
1157.72057998495	78.2315979003906
1161.97023094641	89.3377075195313
1166.21769302616	82.4438171386719
1170.4629678073	88.5498962402344
1174.70605687141	39.656005859375
1178.94696179854	26.7621154785156
1183.18568416722	4.86819458007812
1187.42222555447	22.9743041992187
1191.65658753578	0.080413818359375
1195.88877168516	3.1629638671875
1200.11877957504	14.2330322265625
1204.34661277642	12.3031005859375
1208.57227285873	2.3731689453125
1212.79576138991	18.4432373046875
1217.01707993641	5.5133056640625
1221.23623006316	5.5833740234375
1225.45321333358	-13.3465881347656
1229.66803130962	24.7301330566406
1233.88068555171	-7.19296264648438
1238.09117761878	-9.11605834960937
1242.29950906828	6.96084594726563
1246.50568145615	-3.96224975585937
1250.70969633685	-2.8853759765625
1254.91155526336	7.31253051757812
1259.11125978715	1.5252685546875
1263.30881145822	-2.26199340820313
1267.50421182508	-2.04925537109375
1271.69746243476	4.16348266601562
1275.88856483281	24.376220703125
1280.07752056329	5.67681884765625
1284.26433116882	9.03128051757812
1288.44899819048	17.3857116699219
1292.63152316794	4.74017333984375
1296.81190763937	27.0946044921875
1300.99015314147	18.4490661621094
1305.16626120947	-0.196502685546875
1309.34023337715	32.1579284667969
1313.51207117681	41.51708984375
1317.68177613928	18.9051208496094
1321.84934979396	14.2931823730469
1326.01479366875	14.6812438964844
1330.17810929013	-4.93069458007812
1334.3392981831	3.45733642578125
1338.49836187121	5.84539794921875
1342.65530187658	22.2334594726562
1346.81011971983	11.6215209960938
1350.96281692018	-0.990447998046875
1355.11339499538	17.3976135253906
1359.26185546175	-0.2191162109375
1363.40819983413	2.1231689453125
1367.55242962597	0.465423583984375
1371.69454634923	1.80770874023438
1375.83455151447	5.14999389648438
1379.97244663079	-11.5077514648438
1384.10823320586	2.83453369140625
1388.24191274593	-9.82321166992188
1392.3734867558	15.5190734863281
1396.50295673884	-6.13864135742188
1400.63032419701	-2.79638671875
1404.75559063083	-2.4541015625
1408.87875753938	-1.11181640625
1412.99982642036	-5.77093505859375
1417.11879877001	-11.468994140625
1421.23567608316	11.8329772949219
1425.35045985322	13.1349182128906
1429.4631515722	5.43685913085937
1433.57375273068	30.7388000488281
1437.68226481782	26.0407409667969
1441.78868932139	45.3427124023438
1445.89302772774	54.6446533203125
1449.99528152179	31.9465942382812
1454.09545218711	80.24853515625
1458.1935412058	36.5505065917969
1462.28955005859	61.8524475097656
1466.38348022481	34.1543884277344
1470.47533318239	39.4563293457031
1474.56511040785	30.7582702636719
1478.65281337632	35.0914306640625
1482.73844356155	13.4305419921875
1486.82200243586	17.7696533203125
1490.90349147022	16.1087646484375
1494.98291213418	-6.5521240234375
1499.06026589591	19.7869873046875
1503.13555422222	44.1260986328125
1507.20877857848	31.4652099609375
1511.27994042873	56.8043212890625
1515.3490412356	54.1434326171875
1519.41608246035	83.4825439453125
1523.48106556286	92.8216552734375
1527.54399200163	89.1607666015625
1531.60486323377	80.4998779296875
1535.66368071505	42.8389892578125
1539.72044589986	44.1781005859375
1543.7751602412	38.5172119140625
1547.82782519071	18.9022521972656
1551.87844219866	11.33642578125
1555.92701271397	10.7705993652344
1559.97353818419	5.20474243164063
1564.0180200555	4.638916015625
1568.06045977271	13.0730895996094
1572.1008587793	28.5072326660156
1576.13921851737	21.94140625
1580.17554042768	3.37557983398438
1584.20982594961	5.80975341796875
1588.24207652123	10.243896484375
1592.27229357921	0.678070068359375
1596.3004785589	2.11224365234375
1600.3266328943	20.54638671875
1604.35075801806	11.9805603027344
1608.37285536149	6.41473388671875
1612.39292635454	10.848876953125
1616.41097242584	18.2830505371094
1620.42699500266	16.7700805664062
1624.44099551096	7.30038452148438
1628.45297537533	15.8306579589844
1632.46293601906	19.3609619140625
1636.47087886406	9.89126586914062
1640.47680533095	8.42156982421875
1644.48071683901	18.9518737792969
1648.48261480617	8.482177734375
1652.48250064906	9.012451171875
1656.48037578297	29.5427551269531
1660.47624162187	27.0730590820313
1664.47009957839	23.6033630371094
1668.46195106388	37.1336669921875
1672.45179748832	17.6639404296875
1676.43964026041	6.19424438476563
1680.42548078752	14.7245483398438
1684.4093204757	21.2966003417969
1688.39116072969	13.8687438964844
1692.37100295292	-0.559112548828125
1696.34884854752	21.0130004882813
1700.32469891429	-17.4148559570313
1704.29855545273	28.1572875976562
1708.27041956104	1.72943115234375
1712.24029263612	2.30154418945313
1716.20817607355	3.87368774414063
1720.17407126762	8.44583129882813
1724.13797961133	6.00238037109375
1728.09990249636	-0.526519775390625
1732.05984131312	2.944580078125
1736.01779745068	6.41567993164062
1739.97377229687	-11.1132202148438
1743.9277672382	10.3578491210938
1747.87978365989	-8.240234375
1751.82982294586	1.83279418945313
1755.77788647879	-4.09417724609375
1759.72397564	-5.18212890625
1763.6680918096	9.5377197265625
1767.61023636636	-0.958984375
1771.5504106878	2.5361328125
1775.48861615014	-5.3525390625
1779.42485412834	-6.7578125
1783.35912599608	2.8037109375
1787.29143312576	12.8076171875
1791.2217768885	-12.0205078125
1795.15015865414	4.8876953125
1799.07657979128	3.8623046875
1803.00104166722	-9.4794921875
1806.923545648	4.802734375
1810.84409309841	2.05859375
1814.76268538195	-5.2763671875
1818.67932386087	12.6513671875
1822.59400989615	-18.7861328125
1826.50674484753	8.20703125
1830.41753007345	6.9013671875
1834.32636693114	-9.9150390625
1838.23325677653	-8.5908203125
1842.13820096433	16.8818359375
1846.04120084797	1.248046875
1849.94225777965	1.509765625
1853.84137311029	-10.4189453125
1857.7385481896	-2.2822265625
1861.63378436601	3.279296875
1865.52708298671	2.02734375
1869.41844539766	1.3974609375
1873.30787294356	11.4833984375
1877.19536696788	-19.6650390625
1881.08092881284	15.0107421875
1884.96455981942	-4.9794921875
1888.84626132737	-9.0546875
1892.72603467521	7.4521484375
1896.6038812002	-9.2001953125
1900.47980223839	7.8310546875
1904.35379912459	-2.6123046875
1908.22587319237	5.7763671875
1912.0960257741	-6.3271484375
1915.96425820089	4.56640625
1919.83057180263	-4.6298828125
1923.694967908	3.4677734375
1927.55744784445	7.068359375
1931.4180129382	-14.1328125
1935.27666451425	8.5849609375
1939.13340389641	4.259765625
1942.98823240721	-12.2451171875
1946.84115136803	7.759765625
1950.692162099	-4.544921875
1954.54126591903	5.4111328125
1958.38846414585	-1.29296875
1962.23375809594	-2.2275390625
1966.0771490846	-5.6669921875
1969.91863842592	11.982421875
1973.75822743275	-4.68359375
1977.59591741678	2.021484375
1981.43170968848	-10.4296875
1985.2656055571	16.23046875
1989.0976063307	-7.5419921875
1992.92771331615	0.875
1996.75592781911	-5.1884765625
2000.58225114405	5.388671875
2004.40668459424	1.21875
2008.22922947176	-2.630859375
2012.04988707749	0.2763671875
2015.86865871112	-5.62109375
2019.68554567116	10.3642578125
2023.50054925491	-22.669921875
2027.31367075851	22.1591796875
2031.12491147689	-4.048828125
2034.93427270382	-0.3154296875
2038.74175573186	-5.6904296875
2042.54736185239	3.318359375
2046.35109235564	1.3837890625
2050.15294853063	1.431640625
2053.95293166521	3.6572265625
2057.75104304606	-2.5390625
2061.54728395867	-4.8740234375
2065.34165568739	8.4560546875
2069.13415951534	-9.3369140625
2072.92479672452	10.7998046875
2076.71356859575	-14.455078125
2080.50047640867	13.470703125
2084.28552144174	-17.525390625
2088.06870497229	13.03125
2091.85002827646	-1.1767578125
2095.62949262924	-5.0283203125
2099.40709930443	7.9716796875
2103.18284957471	-15.34375
2106.95674471157	16.763671875
2110.72878598537	0.96875
2114.49897466528	-9.1015625
2118.26731201934	-0.025390625
2122.03379931443	12.39453125
2125.79843781626	-4.802734375
2129.56122878942	-13.5791015625
2133.32217349733	14.18359375
2137.08127320226	-14.3544921875
2140.83852916534	9.4169921875
2144.59394264655	-4.029296875
2148.34751490473	-2.9853515625
2152.09924719757	14.595703125
2155.84914078163	-2.9921875
2159.59719691231	-2.0478515625
2163.34341684388	-10.208984375
2167.08780182947	6.5654296875
2170.83035312109	6.8115234375
2174.57107196959	-2.595703125
2178.30995962469	-0.5458984375
2182.04701733499	-4.5078125
2185.78224634796	-5.7880859375
2189.5156479099	13.71484375
2193.24722326604	-5.814453125
2196.97697366044	2.7080078125
2200.70490033604	0.33984375
2204.43100453467	-7.16015625
2208.15528749703	0.4638671875
2211.87775046268	-8.2275390625
2215.59839467008	16.5849609375
2219.31722135656	-1.478515625
2223.03423175833	0.68359375
2226.74942711049	-0.01171875
2230.46280864702	1.2236328125
2234.17437760077	-7.525390625
2237.8841352035	3.23828125
2241.59208268584	-8.271484375
2245.29822127732	10.8310546875
2249.00255220636	-7.7177734375
2252.70507670024	11.8974609375
2256.40579598519	-22.8720703125
2260.10471128628	20.34375
2263.80182382751	-1.4111328125
2267.49713483175	-0.080078125
2271.19064552079	-8.9091796875
2274.8823571153	7.0224609375
2278.57227083485	-8.26171875
2282.26038789795	2.974609375
2285.94670952195	6.4970703125
2289.63123692315	-8.2724609375
2293.31397131673	8.7080078125
2296.99491391679	-1.830078125
2300.67406593634	-4.4580078125
2304.35142858727	3.1953125
2308.02700308043	-7.0283203125
2311.70079062553	6.5126953125
2315.37279243123	-0.9404296875
2319.04300970507	7.591796875
2322.71144365353	4.7314453125
2326.378095482	-17.15625
2330.04296639479	6.7080078125
2333.7060575951	1.55859375
2337.3673702851	-2.9267578125
2341.02690566583	1.216796875
2344.6846649373	-7.328125
2348.3406492984	8.646484375
2351.99485994696	-4.3212890625
2355.64729807974	1.1025390625
2359.29796489244	1.9755859375
2362.94686157966	1.091796875
2366.59398933494	-5.0048828125
2370.23934935076	0.46875
2373.88294281852	3.0009765625
2377.52477092856	2.33203125
2381.16483487014	-0.46875
2384.80313583148	-0.2919921875
2388.4396749997	-6.3837890625
2392.07445356091	-1.279296875
2395.70747270011	-2.009765625
2399.33873360126	12.4609375
2402.96823744725	1.5322265625
2406.59598541995	-0.3369140625
2410.22197870012	-2.9697265625
2413.84621846749	-7.6708984375
2417.46870590075	11.4775390625
2421.08944217751	-10.2802734375
2424.70842847435	-1.10546875
2428.32566596678	3.9697265625
2431.94115582928	-10.1962890625
2435.55489923528	20.83984375
2439.16689735713	-10.083984375
2442.77715136618	7.5166015625
2446.38566243272	-6.673828125
2449.99243172597	-0.6201171875
2453.59746041414	0.5263671875
2457.20074966439	-0.0791015625
2460.80230064284	-3.615234375
2464.40211451455	-0.3828125
2468.00019244359	-6.875
2471.59653559293	15.3212890625
2475.19114512457	0.1064453125
2478.78402219943	-9.09375
2482.37516797741	3.73046875
2485.96458361739	5.451171875
2489.55227027719	-9.619140625
2493.13822911363	12.1953125
2496.7224612825	-14.0029296875
2500.30496793853	-3.4150390625
2503.88575023547	14.1162109375
2507.464809326	-0.3310546875
2511.04214636182	-6.3388671875
2514.61776249357	-7.0576171875
2518.19165887088	11.76171875
2521.76383664238	1.20703125
2525.33429695564	-6.5625
2528.90304095725	2.849609375
2532.47006979276	0.3310546875
2536.03538460672	3.1318359375
2539.59898654265	-2.048828125
2543.16087674307	-7.7373046875
2546.72105634948	8.4072265625
2550.27952650235	2.30078125
2553.83628834118	-0.171875
2557.39134300444	-6.4853515625
2560.94469162957	-11.7177734375
2564.49633535304	21.71484375
2568.0462753103	-18.75390625
2571.59451263579	11.896484375
2575.14104846294	8.8818359375
2578.6858839242	-19.2490234375
2582.22902015101	17.859375
2585.77045827378	-10.2158203125
2589.31019942197	2.267578125
2592.84824472401	-4.685546875
2596.38459530734	7.33984375
2599.91925229841	-0.5
2603.45221682266	-6.6591796875
2606.98349000456	-2.9833984375
2610.51307296756	16.8173828125
2614.04096683414	3.1103515625
2617.56717272579	-23.94921875
2621.09169176298	4.912109375
2624.61452506524	10.2275390625
2628.13567375106	-7.673828125
2631.655138938	-2.44921875
2635.17292174259	4.96484375
2638.68902328039	4.0625
2642.20344466599	-4.0380859375
2645.71618701297	1.02734375
2649.22725143397	-4.4833984375
2652.73663904062	9.0869140625
2656.24435094357	-22.76953125
2659.75038825251	28.390625
2663.25475207615	3.5078125
2666.75744352221	-28.474609375
2670.25846369745	27.4990234375
2673.75781370765	-27.1337890625
2677.25549465763	15.943359375
2680.75150765123	4.4716796875
2684.24585379131	3.74609375
2687.73853417978	-15.6650390625
2691.22954991757	6.857421875
2694.71890210465	2.236328125
2698.20659184002	-8.96875
2701.69262022172	6.7451171875
2705.17698834682	-0.1875
2708.65969731143	3.095703125
2712.14074821071	-9.44140625
2715.62014213884	-2.4306640625
2719.09788018905	4.4375
2722.57396345362	11.44921875
2726.04839302385	7.0390625
2729.52116999012	-25.9775390625
2732.99229544182	15.123046875
2736.4617704674	-11.7666015625
2739.92959615436	7.8740234375
2743.39577358926	1.4658203125
2746.86030385767	1.341796875
2750.32318804425	1.7744140625
2753.78442723268	-13.10546875
2757.24402250572	15.5517578125
2760.70197494518	-7.0205078125
2764.1582856319	-5.8046875
2767.61295564579	9.369140625
2771.06598606584	-3.9912109375
2774.51737797005	7.0673828125
2777.96713243552	-13.392578125
2781.41525053838	3.974609375
2784.86173335384	0.825164794921875
2788.30658195617	4.33355712890625
2791.7497974187	-3.04559326171875
2795.1913808138	3.92172241210937
2798.63133321295	-10.1109313964844
2802.06965568666	10.8564147949219
2805.50634930452	-5.17623901367188
2808.94141513519	23.7652282714844
2812.3748542464	-3.308837890625
2815.80666770493	2.6170654296875
2819.23685657665	-5.45700073242188
2822.66542192651	0.468902587890625
2826.0923648185	-4.60516357421875
2829.51768631572	13.3207702636719
2832.94138748033	10.2466735839844
2836.36346937355	4.172607421875
2839.7839330557	-3.90145874023438
2843.20277958617	0.000762939453125
2846.62001002343	17.8319396972656
2850.03562542502	6.66311645507812
2853.44962684758	8.49432373046875
2856.86201534681	28.3255004882813
2860.27279197751	11.1566772460938
2863.68195779356	29.9878540039063
2867.08951384791	17.8190307617187
2870.49546119263	17.6502380371094
2873.89980087883	33.4814147949219
2877.30253395675	37.3125915527344
2880.70366147569	43.1437683105469
2884.10318448407	48.9749450683594
2887.50110402936	54.80615234375
2890.89742115816	57.6373291015625
2894.29213691614	54.468505859375
2897.68525234807	41.2996826171875
2901.07676849782	66.130859375
2904.46668640835	30.9076232910156
2907.85500712172	60.6742858886719
2911.24173167908	38.4409484863281
2914.62686112069	36.2076110839844
2918.0103964859	40.9742736816406
2921.39233881316	35.7409362792969
2924.77268914005	42.5075988769531
2928.1514485032	31.2742614746094
2931.52861793838	35.0409240722656
2934.90419848047	29.8075866699219
2938.27819116343	43.5742492675781
2941.65059702035	26.3409118652344
2945.0214170834	27.1075744628906
2948.39065238389	32.8742370605469
2951.75830395222	26.6408996582031
2955.12437281791	25.4075622558594
2958.48886000957	18.1742248535156
2961.85176655495	34.9408874511719
2965.21309348089	46.7075500488281
2968.57284181338	23.4742126464844
2971.93101257748	29.2405395507812
2975.28760679739	31.0049438476562
2978.64262549643	16.7693786621094
2981.99606969703	38.5337829589844
2985.34794042073	19.2982177734375
2988.69823868822	19.0626220703125
2992.04696551928	29.8270568847656
2995.39412193282	2.59146118164062
2998.73970894689	17.3558959960938
3002.08372757864	3.12030029296875
3005.42617884436	-1.11526489257812
3008.76706375945	22.6491394042969
3012.10638333846	2.41357421875
3015.44413859505	4.177978515625
3018.780330542	5.9423828125
3022.11496019125	-14.2931823730469
3025.44802855385	-3.52877807617188
3028.77953663997	11.2356567382813
3032.10948545894	5.09542846679687
3035.43787601921	-12.0130004882812
3038.76470932835	16.8785705566406
3042.08998639308	6.7701416015625
3045.41370821926	-6.33828735351562
3048.73587581189	-10.4467468261719
3052.05649017508	0.44482421875
3055.37555231211	-3.66360473632812
3058.69306322538	11.2279663085938
3062.00902391644	14.1195373535156
3065.32343538598	-1.8505859375
3068.63629863383	4.4097900390625
3071.94761465896	-10.329833984375
3075.2573844595	25.9305419921875
3078.5656090327	-3.80908203125
3081.87228937498	0.812713623046875
3085.1774264819	-9.53622436523437
3088.48102134815	4.7626953125
3091.7830749676	7.802734375
3095.08358833324	-13.1083984375
3098.38256243724	7.560546875
3101.67999827089	-4.4765625
3104.97589682465	-1.7451171875
3108.27025908815	9.5068359375
3111.56308605013	-4.544921875
3114.85437869852	-1.4794921875
3118.14413802041	-1.7998046875
3121.43236500202	4.7216796875
3124.71906062875	-1.4189453125
3128.00422588514	0.9033203125
3131.28786175491	-2.4833984375
3134.56996922093	7.1259765625
3137.85054926524	-10.732421875
3141.12960286901	2.6005859375
3144.40713101263	1.1640625
3147.6831346756	1.0068359375
3150.95761483661	-13.853515625
3154.23057247352	17.1826171875
3157.50200856335	-3.9580078125
3160.77192408229	-1.0703125
3164.04032000569	0
3167.30719730808	0
3170.57255696316	0
3173.8363999438	0
3177.09872722202	0
3180.35953976906	0
3183.61883855529	0
3186.87662455028	0
3190.13289872277	0
3193.38766204066	0
3196.64091547106	0
3199.89265998023	0
3203.14289653361	0
3206.39162609586	0
3209.63884963076	0
3212.88456810132	0
3216.1287824697	0
3219.37149369728	0
3222.61270274458	0
3225.85241057135	0
3229.09061813648	0
3232.3273263981	0
3235.56253631347	0
3238.79624883909	0
3242.02846493063	0
3245.25918554293	0
3248.48841163005	0
3251.71614414523	0
3254.94238404091	0
3258.16713226871	0
3261.39038977947	0
3264.61215752319	0
3267.8324364491	0
3271.05122750561	0
3274.26853164033	0
3277.48434980006	0
3280.69868293083	0
3283.91153197784	0
3287.12289788551	0
3290.33278159744	0
3293.54118405647	0
3296.7481062046	0
3299.95354898308	0
3303.15751333233	0
3306.36000019198	0
3309.5610105009	0
3312.76054519714	0
3315.95860521796	0
3319.15519149983	0
3322.35030497845	0
3325.5439465887	0
3328.73611726471	0
3331.92681793979	0
3335.11604954647	0
3338.30381301653	0
3341.49010928091	0
3344.67493926981	0
3347.85830391262	0
3351.04020413798	0
3354.22064087372	0
3357.3996150469	0
3360.5771275838	0
3363.75317940992	0
3366.92777144999	0
3370.10090462796	0
3373.27257986699	0
3376.44279808949	0
3379.61156021706	0
3382.77886717059	0
3385.94471987011	0
3389.10911923496	0
3392.27206618366	0
3395.43356163397	0
3398.59360650288	0
3401.75220170663	0
3404.90934816067	0
3408.06504677969	0
3411.21929847761	0
3414.37210416759	0
3417.52346476203	0
3420.67338117256	0
3423.82185431003	0
3426.96888508457	0
3430.11447440551	0
3433.25862318144	0
3436.40133232017	0
3439.54260272877	0
3442.68243531356	0
3445.82083098007	0
3448.95779063311	0
3452.0933151767	0
3455.22740551412	0
3458.36006254791	0
3461.49128717984	0
3464.62108031093	0
3467.74944284144	0
3470.8763756709	0
3474.00187969807	0
3477.12595582097	0
3480.24860493687	0
3483.3698279423	0
3486.48962573301	0
3489.60799920406	0
3492.7249492497	0
3495.8404767635	0
3498.95458263822	0
3502.06726776593	0
3505.17853303794	0
3508.28837934481	0
3511.39680757636	0
3514.50381862168	0
3517.60941336912	0
3520.71359270628	0
3523.81635752002	0
3526.91770869649	0
3530.01764712108	0
3533.11617367844	0
3536.21328925251	0
3539.30899472647	0
3542.40329098277	0
3545.49617890316	0
3548.58765936862	0
3551.67773325941	0
3554.76640145506	0
3557.85366483438	0
3560.93952427544	0
3564.02398065559	0
3567.10703485145	0
3570.18868773891	0
3573.26894019313	0
3576.34779308856	0
3579.42524729892	0
3582.50130369721	0
3585.57596315568	0
3588.6492265459	0
3591.72109473869	0
3594.79156860416	0
3597.8606490117	0
3600.92833682998	0
3603.99463292695	0
3607.05953816984	0
3610.12305342518	0
3613.18517955876	0
3616.24591743568	0
3619.30526792029	0
3622.36323187627	0
3625.41981016655	0
3628.47500365337	0
3631.52881319825	0
3634.58123966201	0
3637.63228390473	0
3640.68194678582	0
3643.73022916396	0
3646.77713189712	0
3649.82265584256	0
3652.86680185686	0
3655.90957079587	0
3658.95096351473	0
3661.9909808679	0
3665.02962370912	0
3668.06689289143	0
3671.10278926717	0
3674.13731368797	0
3677.17046700478	0
3680.20225006782	0
3683.23266372664	0
3686.26170883008	0
3689.28938622628	0
3692.31569676268	0
3695.34064128604	0
3698.3642206424	0
3701.38643567713	0
3704.40728723488	0
3707.42677615964	0
3710.44490329468	0
3713.46166948258	0
3716.47707556524	0
3719.49112238386	0
3722.50381077897	0
3725.51514159039	0
3728.52511565724	0
3731.53373381799	0
3734.54099691039	0
3737.54690577153	0
3740.55146123779	0
3743.55466414488	0
3746.55651532782	0
3749.55701562096	0
3752.55616585794	0
3755.55396687174	0
3758.55041949464	0
3761.54552455828	0
3764.53928289357	0
3767.53169533077	0
3770.52276269945	0
