# Supplementary material for: ATP-Mediated Compositional Change in Peripheral Myelin Membranes: A Comparative Raman Spectroscopy and Time-Of-Flight Secondary Ion Mass Spectrometry Study
Source: PLoS One. 2015 Nov 6;10(11):e0142084. doi: 10.1371/journal.pone.0142084 (PMC4636249; doi:10.1371/journal.pone.0142084)
Supplement: S1 Dataset — (ZIP) [file pone.0142084.s001.zip › S1_dataset/Raman_spectra/19_0_0.txt]

-178.994036100499	0
-174.033225536557	0
-169.0751377995	0
-164.119770772188	0
-159.167122339648	0
-154.217190389139	0
-149.269972810082	0
-144.325467494084	0
-139.383672334927	0
-134.444585228594	0
-129.508204073223	0
-124.574526769135	0
-119.643551218822	0
-114.715275326933	0
-109.789697000295	0
-104.866814147885	0
-99.9466246808552	0
-95.0291265124906	0
-90.1143175582511	0
-85.2021957357429	0
-80.2927589647043	0
-75.3860051670417	0
-70.481932266779	0
-65.5805381901118	0
-60.6818208653458	0
-55.7857782229294	0
-50.8924081954356	0
-46.0017087175875	0
-41.1136777262036	0
-36.2283131602562	0
-31.3456129608094	0
-26.4655750710663	0
-21.5881974363401	0
-16.7134780040433	0
-11.8414147237163	0
-6.97200554699157	0
-2.10524842762243	0
2.7588586785605	0
7.62031781361293	0
12.4791310174805	0
17.3353003280426	0
22.1888277810758	0
27.039715410272	0
31.8879652472351	0
36.7335793214806	0
41.5765596604579	0
46.4169082895241	0
51.2546272319742	0
56.0897185090253	0
60.9221841398248	0
65.7520261414575	0
70.5792465289414	0
75.4038473152359	0
80.2258305112373	0
85.0451981257829	0
89.8619521656728	0
94.6760946356408	0
99.4876275383722	0
104.296552874519	0
109.102872642681	0
113.906588839414	0
118.707703459255	0
123.50621849468	0
128.302135936152	0
133.095457772095	0
137.886185988911	0
142.67432257098	0
147.459869500643	0
152.242828758237	0
157.023202322085	0
161.800992168482	0
166.57620027172	0
171.348828604074	0
176.118879135829	0
180.886353835249	0
185.651254668599	0
190.413583600155	0
195.173342592185	0
199.930533604973	0
204.685158596796	0
209.437219523967	0
214.186718340789	0
218.933656999594	0
223.678037450722	0
228.419861642549	0
233.159131521472	0
237.895849031895	0
242.630016116276	0
247.361634715089	0
252.090706766845	0
256.817234208094	0
261.541218973423	0
266.262662995465	0
270.981568204883	0
275.6979365304	0
280.411769898787	0
285.123070234848	0
289.831839461473	0
294.538079499573	0
299.241792268145	0
303.942979684238	0
308.641643662944	0
313.337786117456	0
318.031408959021	0
322.722514096949	0
327.411103438619	0
332.097178889511	0
336.780742353159	0
341.461795731189	0
346.140340923303	0
350.816379827291	0
355.489914339047	0
360.160946352513	0
364.829477759773	0
369.495510450979	0
374.159046314377	0
378.82008723633	0
383.478635101284	0
388.134691791813	0
392.788259188568	0
397.439339170342	0
402.087933614013	0
406.734044394583	0
411.377673385177	0
416.018822457034	0
420.657493479503	0
425.293688320078	0
429.927408844356	0
434.558656916088	0
439.187434397129	0
443.813743147486	0
448.437585025291	0
453.058961886814	0
457.67787558648	0
462.29432797683	0
466.908320908577	0
471.519856230563	0
476.128935789788	0
480.735561431389	0
485.339734998681	0
489.941458333116	0
494.540733274316	0
499.137561660049	0
503.731945326264	0
508.323886107064	0
512.913385834734	0
517.500446339694	0
522.085069450583	0
526.667256994191	0
531.247010795469	0
535.824332677577	0
540.399224461846	0
544.97168796778	0
549.541725013081	0
554.109337413644	0
558.67452698353	0
563.237295535018	0
567.797644878581	0
572.355576822862	0
576.911093174738	0
581.464195739274	0
586.014886319725	0
590.563166717577	0
595.109038732502	0
599.652504162404	0
604.193564803387	0
608.732222449762	0
613.268478894079	0
617.802335927085	0
622.333795337774	0
626.86285891334	0
631.38952843922	0
635.913805699067	0
640.435692474774	0
644.955190546461	0
649.472301692484	0
653.987027689447	0
658.499370312169	0
663.009331333738	0
667.516912525469	0
672.022115656928	0
676.524942495926	0
681.02539480853	0
685.523474359055	0
690.01918291007	0
694.512522222405	0
699.003494055145	0
703.492100165644	0
707.9783423095	0
712.462222240603	0
716.943741711089	0
721.422902471375	0
725.899706270146	0
730.374154854366	0
734.846249969258	16.310546875
739.315993358352	-9.9521484375
743.783386763425	-4.3994140625
748.24843192457	9.7666015625
752.711130580137	10.96875
757.171484466788	-20.7431640625
761.629495319437	-12.1767578125
766.085164871336	6.6884765625
770.538494853994	7.9580078125
774.989486997223	2.1552734375
779.43814302915	-1.2333984375
783.884464676175	-8.337890625
788.32845366302	-1.93359375
792.770111712696	5.4521484375
797.209440546543	17.1650390625
801.646441884168	-24.0869140625
806.081117443533	-2.9765625
810.513468940881	-2.2353515625
814.943498090775	10.8837890625
819.371206606105	-11.453125
823.796596198077	12.271484375
828.219668576199	7.6865234375
832.640425448324	-1.4775390625
837.058868520624	-20.109375
841.474999497579	5.298828125
845.888820082022	-1.25390625
850.300331975104	21.3212890625
854.709536876311	-5.0830078125
859.116436483469	-23.05859375
863.521032492725	-2.025390625
867.923326598575	9.2529296875
872.323320493862	16.1142578125
876.72101586976	1.025390625
881.116414415799	-15.0703125
885.509517819843	7.98828125
889.900327768119	6.0107421875
894.288845945186	3.96875
898.675074033981	6.40625
903.059013715767	0.619140625
907.440666670198	-15.1708984375
911.820034575245	-1.0283203125
916.197119107281	6.4697265625
920.571921941017	-27.8148193359375
924.944444749533	27.79248046875
929.314689204286	0.7403564453125
933.682656975085	0.2369384765625
938.048349730125	-8.774658203125
942.411769135975	22.66162109375
946.772916857561	18.0977783203125
951.131794558201	49.5340576171875
955.488403899588	35.0001220703125
959.842746541792	103.51953125
964.19482414328	101.038940429688
968.544638360883	132.558349609375
972.892190849834	76.077880859375
977.237483263751	93.5972900390625
981.580517254632	33.11669921875
985.92129447289	42.5074462890625
990.259816567315	46.870361328125
994.596085185094	46.2332763671875
998.930101971822	118.59619140625
1003.2618685715	263.959106445313
1007.59138662649	389.322021484375
1011.91865777761	462.684936523438
1016.24368366407	461.004760742188
1020.56646592346	341.125
1024.88700619182	248.245239257813
1029.20530610358	149.365600585938
1033.52136729159	147.48583984375
1037.8351913871	67.6060791015625
1042.14678001981	26.726318359375
1046.45613481781	-10.3387451171875
1050.76325740763	9.4923095703125
1055.06814941421	32.3232421875
1059.37081246092	3.154296875
1063.67124816958	-13.8240966796875
1067.96945816039	3.440673828125
1072.26544405203	8.705322265625
1076.55920746159	9.7279052734375
1080.8507500046	-9.9478759765625
1085.14007329502	8.3763427734375
1089.42717894527	-15.7637939453125
1093.71206856617	19.401611328125
1097.99474376703	20.5670166015625
1102.27520615557	22.732421875
1106.55345733798	17.8978271484375
1110.82949891888	28.063232421875
1115.10333250134	61.2286376953125
1119.37495968691	43.4989013671875
1123.64438207556	77.783203125
1127.91160126572	101.0673828125
1132.17661885431	169.3515625
1136.43943643667	200.6357421875
1140.70005560662	240.919921875
1144.95847795644	299.204223632812
1149.21470507689	453.488403320313
1153.46873855716	653.772583007812
1157.72057998495	1067.05676269531
1161.97023094641	1518.34094238281
1166.21769302616	1594.62524414062
1170.4629678073	1338.94201660156
1174.70605687141	909.273315429688
1178.94696179854	566.604614257812
1183.18568416722	298.93603515625
1187.42222555447	244.267333984375
1191.65658753578	223.5986328125
1195.88877168516	232.930053710938
1200.11877957504	238.261352539062
1204.34661277642	204.592651367187
1208.57227285873	191.923950195313
1212.79576138991	173.25537109375
1217.01707993641	152.586669921875
1221.23623006316	142.91796875
1225.45321333358	93.2493896484375
1229.66803130962	91.5806884765625
1233.88068555171	44.9119873046875
1238.09117761878	32.2669677734375
1242.29950906828	25.65869140625
1246.50568145615	11.05029296875
1250.70969633685	0.44189453125
1254.91155526336	35.83349609375
1259.11125978715	30.22509765625
1263.30881145822	21.61669921875
1267.50421182508	38.00830078125
1271.69746243476	67.39990234375
1275.88856483281	126.79150390625
1280.07752056329	80.18310546875
1284.26433116882	98.5748291015625
1288.44899819048	100.966430664062
1292.63152316794	116.358032226563
1296.81190763937	128.749633789062
1300.99015314147	95.1412353515625
1305.16626120947	51.5458984375
1309.34023337715	62.9656982421875
1313.51207117681	63.385498046875
1317.68177613928	33.805419921875
1321.84934979396	36.2252197265625
1326.01479366875	36.64501953125
1330.17810929013	22.0648193359375
1334.3392981831	9.484619140625
1338.49836187121	9.9044189453125
1342.65530187658	18.3243408203125
1346.81011971983	25.744140625
1350.96281692018	55.1507568359375
1355.11339499538	42.35986328125
1359.26185546175	16.56884765625
1363.40819983413	30.77783203125
1367.55242962597	39.9869384765625
1371.69454634923	4.1959228515625
1375.83455151447	10.405029296875
1379.97244663079	-17.5181884765625
1384.10823320586	2.552001953125
1388.24191274593	-16.2679443359375
1392.3734867558	13.225341796875
1396.50295673884	-5.09375
1400.63032419701	4.0029296875
1404.75559063083	19.5068359375
1408.87875753938	0.189453125
1412.99982642036	-10.3712158203125
1417.11879877001	-14.59912109375
1421.23567608316	6.5264892578125
1425.35045985322	-8.9088134765625
1429.4631515722	12.6558837890625
1433.57375273068	63.0181884765625
1437.68226481782	68.043212890625
1441.78868932139	111.068359375
1445.89302772774	114.093383789062
1449.99528152179	118.118408203125
1454.09545218711	190.143432617187
1458.1935412058	162.168579101562
1462.28955005859	185.255126953125
1466.38348022481	162.3623046875
1470.47533318239	145.469482421875
1474.56511040785	136.57666015625
1478.65281337632	146.683837890625
1482.73844356155	137.791015625
1486.82200243586	139.898193359375
1490.90349147022	150.00537109375
1494.98291213418	144.112548828125
1499.06026589591	225.2197265625
1503.13555422222	310.326904296875
1507.20877857848	429.567993164063
1511.27994042873	644.822998046875
1515.3490412356	917.078002929688
1519.41608246035	1202.3330078125
1523.48106556286	1428.587890625
1527.54399200163	1452.84289550781
1531.60486323377	1298.09790039062
1535.66368071505	1027.35290527344
1539.72044589986	779.60791015625
1543.7751602412	513.862915039063
1547.82782519071	283.117919921875
1551.87844219866	179.372802734375
1555.92701271397	95.64208984375
1559.97353818419	86.0743408203125
1564.0180200555	55.5067138671875
1568.06045977271	91.93896484375
1572.1008587793	92.371337890625
1576.13921851737	51.8035888671875
1580.17554042768	40.2359619140625
1584.20982594961	22.6683349609375
1588.24207652123	59.1005859375
1592.27229357921	62.532958984375
1596.3004785589	43.9652099609375
1600.3266328943	51.429443359375
1604.35075801806	28.181396484375
1608.37285536149	51.933349609375
1612.39292635454	27.685302734375
1616.41097242584	12.437255859375
1620.42699500266	13.189208984375
1624.44099551096	4.941162109375
1628.45297537533	10.693115234375
1632.46293601906	0.049072265625
1636.47087886406	9.5037841796875
1640.47680533095	-10.0413818359375
1644.48071683901	15.413330078125
1648.48261480617	19.96044921875
1652.48250064906	13.260009765625
1656.48037578297	57.5594482421875
1660.47624162187	83.8590087890625
1664.47009957839	113.158569335938
1668.46195106388	124.861694335938
1672.45179748832	121.685913085938
1676.43964026041	65.510009765625
1680.42548078752	74.3341064453125
1684.4093204757	57.2442626953125
1688.39116072969	43.3784790039063
1692.37100295292	19.5126953125
1696.34884854752	15.6468505859375
1700.32469891429	-19.208984375
1704.29855545273	8.94964599609375
1708.27041956104	-6.89166259765625
1712.24029263612	-4.068359375
1716.20817607355	0.60595703125
1720.17407126762	5.0281982421875
1724.13797961133	-1.8388671875
1728.09990249636	3.4736328125
1732.05984131312	-0.3232421875
1736.01779745068	1.9716796875
1739.97377229687	-9.7744140625
1743.9277672382	2.59765625
1747.87978365989	-5.884765625
1751.82982294586	3.533203125
1755.77788647879	-0.15234375
1759.72397564	-0.9150390625
1763.6680918096	12.15625
1767.61023636636	-6.7060546875
1771.5504106878	8.2978515625
1775.48861615014	-12.390625
1779.42485412834	-12.869140625
1783.35912599608	0.59375
1787.29143312576	20.28515625
1791.2217768885	-4.2373046875
1795.15015865414	-2.4365234375
1799.07657979128	5.2607421875
1803.00104166722	-18.046875
1806.923545648	5.0087890625
1810.84409309841	11.935546875
1814.76268538195	3.98046875
1818.67932386087	3.7666015625
1822.59400989615	-17.0126953125
1826.50674484753	9.8984375
1830.41753007345	-0.9306640625
1834.32636693114	-14.380859375
1838.23325677653	8.3154296875
1842.13820096433	7.7109375
1846.04120084797	-1.2275390625
1849.94225777965	-3.1484375
1853.84137311029	-0.5390625
1857.7385481896	0.19140625
1861.63378436601	-13.8203125
1865.52708298671	0.296875
1869.41844539766	12.56640625
1873.30787294356	20.6142578125
1877.19536696788	-26.1064453125
1881.08092881284	13.556640625
1884.96455981942	-7.7900390625
1888.84626132737	-11.9208984375
1892.72603467521	8.88671875
1896.6038812002	-3.583984375
1900.47980223839	12.34765625
1904.35379912459	-8.8984375
1908.22587319237	9.9169921875
1912.0960257741	-11.2451171875
1915.96425820089	5.9716796875
1919.83057180263	-3.5263671875
1923.694967908	-2.4697265625
1927.55744784445	8.5078125
1931.4180129382	-10.099609375
1935.27666451425	8.5283203125
1939.13340389641	10.8984375
1942.98823240721	-13.109375
1946.84115136803	-1.9794921875
1950.692162099	-14.2333984375
1954.54126591903	14.947265625
1958.38846414585	-8.4833984375
1962.23375809594	5.0361328125
1966.0771490846	3.5107421875
1969.91863842592	9.376953125
1973.75822743275	-10.0302734375
1977.59591741678	8.67578125
1981.43170968848	-16.849609375
1985.2656055571	11.2744140625
1989.0976063307	-5.2802734375
1992.92771331615	4.71484375
1996.75592781911	-11.232421875
2000.58225114405	2.7392578125
2004.40668459424	6.537109375
2008.22922947176	-5.5859375
2012.04988707749	12.94140625
2015.86865871112	-10.4033203125
2019.68554567116	8.9580078125
2023.50054925491	-20.330078125
2027.31367075851	11.80859375
2031.12491147689	-0.9501953125
2034.93427270382	9.140625
2038.74175573186	-4.5234375
2042.54736185239	6.2041015625
2046.35109235564	-5.712890625
2050.15294853063	-1.5791015625
2053.95293166521	9.970703125
2057.75104304606	-3.0009765625
2061.54728395867	-10.1201171875
2065.34165568739	11
2069.13415951534	-8.22296142578125
2072.92479672452	-0.60711669921875
2076.71356859575	-17.9044189453125
2080.50047640867	25.3950805664062
2084.28552144174	7.794677734375
2088.06870497229	10.3727416992187
2091.85002827646	-4.0491943359375
2095.62949262924	-4.47113037109375
2099.40709930443	22.10693359375
2103.18284957471	-2.8970947265625
2106.95674471157	26.1762084960938
2110.72878598537	20.24951171875
2114.49897466528	15.3228149414062
2118.26731201934	3.39617919921875
2122.03379931443	39.469482421875
2125.79843781626	12.5427856445313
2129.56122878942	12.8033447265625
2133.32217349733	37.1474609375
2137.08127320226	4.49163818359375
2140.83852916534	32.8357543945313
2144.59394264655	47.1798706054687
2148.34751490473	50.5239868164063
2152.09924719757	71.8681640625
2155.84914078163	71.2122802734375
2159.59719691231	76.5474243164062
2163.34341684388	68.8623657226563
2167.08780182947	85.1773681640625
2170.83035312109	63.4923706054687
2174.57107196959	47.807373046875
2178.30995962469	44.1223754882812
2182.04701733499	36.4373779296875
2185.78224634796	19.67724609375
2189.5156479099	44.5115966796875
2193.24722326604	-14.654052734375
2196.97697366044	-2.8197021484375
2200.70490033604	-1.98541259765625
2204.43100453467	-17.8512573242187
2208.15528749703	5.89013671875
2211.87775046268	-15.4918212890625
2215.59839467008	22.9346923828125
2219.31722135656	2.6044921875
2223.03423175833	-8.4501953125
2226.74942711049	-1.802734375
2230.46280864702	11.072265625
2234.17437760077	-4.9248046875
2237.8841352035	-3.1953125
2241.59208268584	-16.4519653320313
2245.29822127732	10.460693359375
2249.00255220636	3.11236572265625
2252.70507670024	18.10400390625
2256.40579598519	-19.3582763671875
2260.10471128628	35.7981567382812
2263.80182382751	-4.04534912109375
2267.49713483175	-12.8888549804687
2271.19064552079	8.32958984375
2274.8823571153	26.8167114257813
2278.57227083485	8.3038330078125
2282.26038789795	26.7909545898438
2285.94670952195	52.278076171875
2289.63123692315	41.76513671875
2293.31397131673	62.2522583007812
2296.99491391679	46.740234375
2300.67406593634	50.2291870117188
2304.35142858727	81.7182006835938
2308.02700308043	83.2071533203125
2311.70079062553	102.696166992187
2315.37279243123	85.1851196289063
2319.04300970507	89.6741333007812
2322.71144365353	74.1630859375
2326.378095482	23.6287841796875
2330.04296639479	48.0758056640625
2333.7060575951	10.5227661132813
2337.3673702851	10.9697875976562
2341.02690566583	26.416748046875
2344.6846649373	16.8637084960938
2348.3406492984	19.3107299804687
2351.99485994696	13.7827758789062
2355.64729807974	0.26068115234375
2359.29796489244	17.738525390625
2362.94686157966	8.2164306640625
2366.59398933494	1.78350830078125
2370.23934935076	-1.5706787109375
2373.88294281852	1.1419677734375
2377.52477092856	-0.9925537109375
2381.16483487014	1.7802734375
2384.80313583148	-4.16796875
2388.4396749997	-1.6298828125
2392.07445356091	-4.697265625
2395.70747270011	-1.513671875
2399.33873360126	27.138671875
2402.96823744725	-1.1728515625
2406.59598541995	-4.6435546875
2410.22197870012	-8.3974609375
2413.84621846749	-9.96728515625
2417.46870590075	9.55279541015625
2421.08944217751	-6.22308349609375
2424.70842847435	4.88128662109375
2428.32566596678	17.0001831054687
2431.94115582928	-16.4320678710938
2435.55489923528	23.1356201171875
2439.16689735713	-1.296630859375
2442.77715136618	21.2711181640625
2446.38566243272	8.8388671875
2449.99243172597	8.612060546875
2453.59746041414	22.4326171875
2457.20074966439	11.2532348632813
2460.80230064284	11.0738525390625
2464.40211451455	17.8944091796875
2468.00019244359	7.71502685546875
2471.59653559293	36.53564453125
2475.19114512457	25.356201171875
2478.78402219943	9.1973876953125
2482.37516797741	33.0658569335937
2485.96458361739	26.934326171875
2489.55227027719	15.8027954101562
2493.13822911363	34.6712646484375
2496.7224612825	18.5396728515625
2500.30496793853	21.4081420898438
2503.88575023547	42.276611328125
2507.464809326	38.1450805664063
2511.04214636182	34.0135498046875
2514.61776249357	31.80078125
2518.19165887088	50.5267944335937
2521.76383664238	52.2527465820313
2525.33429695564	52.978759765625
2528.90304095725	40.7047729492188
2532.47006979276	35.4307861328125
2536.03538460672	14.1567993164062
2539.59898654265	5.88275146484375
2543.16087674307	7.54443359375
2546.72105634948	16.9273071289062
2550.27952650235	7.3101806640625
2553.83628834118	-14.3070068359375
2557.39134300444	-21.9241333007813
2560.94469162957	-23.541259765625
2564.49633535304	7.6905517578125
2568.0462753103	-22.08251953125
2571.59451263579	24.70068359375
2575.14104846294	14.4204711914062
2578.6858839242	-31.3701171875
2582.22902015101	12.15625
2585.77045827378	-14.2024536132812
2589.31019942197	15.8165283203125
2592.84824472401	-8.35699462890625
2596.38459530734	14.1253662109375
2599.91925229841	10.6077880859375
2603.45221682266	-12.1344604492187
2606.98349000456	-6.62890625
2610.51307296756	15.8766479492187
2614.04096683414	3.3822021484375
2617.56717272579	-18.1122436523438
2621.09169176298	-5.606689453125
2624.61452506524	12.3411254882812
2628.13567375106	2.31072998046875
2631.655138938	2.2802734375
2635.17292174259	19.2498779296875
2638.68902328039	34.219482421875
2642.20344466599	25.1890869140625
2645.71618701297	66.1586303710937
2649.22725143397	66.1282348632813
2652.73663904062	78.0978393554687
2656.24435094357	63.194091796875
2659.75038825251	125.396057128906
2663.25475207615	94.5980834960937
2666.75744352221	74.8001098632813
2670.25846369745	134.002075195312
2673.75781370765	70.2041015625
2677.25549465763	94.4061279296875
2680.75150765123	94.6080932617187
2684.24585379131	65.8101196289063
2687.73853417978	19.0121459960938
2691.22954991757	54.214111328125
2694.71890210465	22.4571533203125
2698.20659184002	10.7492065429688
2701.69262022172	34.0413208007812
2705.17698834682	13.3334350585938
2708.65969731143	6.62548828125
2712.14074821071	-4.0823974609375
2715.62014213884	14.2096557617188
2719.09788018905	17.5017700195313
2722.57396345362	24.7938842773438
2726.04839302385	32.0813598632812
2729.52116999012	-16.7244873046875
2732.99229544182	25.4696655273438
2736.4617704674	-11.336181640625
2739.92959615436	21.8579711914062
2743.39577358926	15.0520629882812
2746.86030385767	7.15692138671875
2750.32318804425	-4.0177001953125
2753.78442723268	-20.1923217773438
2757.24402250572	23.4995727539062
2760.70197494518	-7.9627685546875
2764.1582856319	-6.056640625
2767.61295564579	14.2080078125
2771.06598606584	-15.4482421875
2774.51737797005	13.6904296875
2777.96713243552	-12.9326171875
2781.41525053838	2.2060546875
2784.86173335384	-0.7265625
2788.30658195617	0.0751953125
2791.7497974187	3.4072265625
2795.1913808138	2.3602294921875
2798.63133321295	-9.81866455078125
2802.06965568666	10.8508911132813
2805.50634930452	-14.7516479492187
2808.94141513519	13.6458129882812
2812.3748542464	-24.956787109375
2815.80666770493	-5.6441650390625
2819.23685657665	-14.37451171875
2822.66542192651	-3.1048583984375
2826.0923648185	-8.835205078125
2829.51768631572	7.4344482421875
2832.94138748033	13.7041015625
2836.36346937355	9.9737548828125
2839.7839330557	21.243408203125
2843.20277958617	21.4972534179687
2846.62001002343	51.7362060546875
2850.03562542502	65.9752197265625
2853.44962684758	134.214172363281
2856.86201534681	164.453125
2860.27279197751	146.692138671875
2863.68195779356	147.931091308594
2867.08951384791	143.170104980469
2870.49546119263	133.409057617188
2873.89980087883	148.648010253906
2877.30253395675	146.887023925781
2880.70366147569	163.1259765625
2884.10318448407	168.364990234375
2887.50110402936	153.603576660156
2890.89742115816	148.782653808594
2894.29213691614	168.961730957031
2897.68525234807	145.140808105469
2901.07676849782	154.319885253906
2904.46668640835	128.498901367188
2907.85500712172	156.677978515625
2911.24173167908	153.857055664062
2914.62686112069	144.0361328125
2918.0103964859	166.215209960938
2921.39233881316	147.394287109375
2924.77268914005	156.573364257813
2928.1514485032	167.752380371094
2931.52861793838	163.931457519531
2934.90419848047	180.110534667969
2938.27819116343	189.289611816406
2941.65059702035	173.468688964844
2945.0214170834	156.477661132813
2948.39065238389	163.485595703125
2951.75830395222	124.493530273437
2955.12437281791	107.50146484375
2958.48886000957	85.5094604492188
2961.85176655495	89.5173950195313
2965.21309348089	102.525329589844
2968.57284181338	98.5332641601562
2971.93101257748	71.541259765625
2975.28760679739	56.5491943359375
2978.64262549643	32.55712890625
2981.99606969703	47.5651245117188
2985.34794042073	11.5730590820312
2988.69823868822	24.3970947265625
2992.04696551928	27.0253295898438
2995.39412193282	-10.346435546875
2998.73970894689	13.2817993164062
3002.08372757864	-14.0899658203125
3005.42617884436	-25.4617309570313
3008.76706375945	-3.83349609375
3012.10638333846	-5.20526123046875
3015.44413859505	-2.7471923828125
3018.780330542	-17.6253662109375
3022.11496019125	-19.5036010742187
3025.44802855385	-0.3818359375
3028.77953663997	5.19635009765625
3032.10948545894	25.1719360351562
3035.43787601921	-24.3681640625
3038.76470932835	4.01171875
3042.08998639308	9.2333984375
3045.41370821926	-8.0947265625
3048.73587581189	9.9619140625
3052.05649017508	-11.3154296875
3055.37555231211	-11.6728515625
3058.69306322538	2.2412109375
3062.00902391644	14.4853515625
3065.32343538598	-10.6982421875
3068.63629863383	-1.587890625
3071.94761465896	1.98046875
3075.2573844595	15.294921875
3078.5656090327	-8.2822265625
3081.87228937498	0
3085.1774264819	0
3088.48102134815	0
3091.7830749676	0
3095.08358833324	0
3098.38256243724	0
3101.67999827089	0
3104.97589682465	0
3108.27025908815	0
3111.56308605013	0
3114.85437869852	0
3118.14413802041	0
3121.43236500202	0
3124.71906062875	0
3128.00422588514	0
3131.28786175491	0
3134.56996922093	0
3137.85054926524	0
3141.12960286901	0
3144.40713101263	0
3147.6831346756	0
3150.95761483661	0
3154.23057247352	0
3157.50200856335	0
3160.77192408229	0
3164.04032000569	0
3167.30719730808	0
3170.57255696316	0
3173.8363999438	0
3177.09872722202	0
3180.35953976906	0
3183.61883855529	0
3186.87662455028	0
3190.13289872277	0
3193.38766204066	0
3196.64091547106	0
3199.89265998023	0
3203.14289653361	0
3206.39162609586	0
3209.63884963076	0
3212.88456810132	0
3216.1287824697	0
3219.37149369728	0
3222.61270274458	0
3225.85241057135	0
3229.09061813648	0
3232.3273263981	0
3235.56253631347	0
3238.79624883909	0
3242.02846493063	0
3245.25918554293	0
3248.48841163005	0
3251.71614414523	0
3254.94238404091	0
3258.16713226871	0
3261.39038977947	0
3264.61215752319	0
3267.8324364491	0
3271.05122750561	0
3274.26853164033	0
3277.48434980006	0
3280.69868293083	0
3283.91153197784	0
3287.12289788551	0
3290.33278159744	0
3293.54118405647	0
3296.7481062046	0
3299.95354898308	0
3303.15751333233	0
3306.36000019198	0
3309.5610105009	0
3312.76054519714	0
3315.95860521796	0
3319.15519149983	0
3322.35030497845	0
3325.5439465887	0
3328.73611726471	0
3331.92681793979	0
3335.11604954647	0
3338.30381301653	0
3341.49010928091	0
3344.67493926981	0
3347.85830391262	0
3351.04020413798	0
3354.22064087372	0
3357.3996150469	0
3360.5771275838	0
3363.75317940992	0
3366.92777144999	0
3370.10090462796	0
3373.27257986699	0
3376.44279808949	0
3379.61156021706	0
3382.77886717059	0
3385.94471987011	0
3389.10911923496	0
3392.27206618366	0
3395.43356163397	0
3398.59360650288	0
3401.75220170663	0
3404.90934816067	0
3408.06504677969	0
3411.21929847761	0
3414.37210416759	0
3417.52346476203	0
3420.67338117256	0
3423.82185431003	0
3426.96888508457	0
3430.11447440551	0
3433.25862318144	0
3436.40133232017	0
3439.54260272877	0
3442.68243531356	0
3445.82083098007	0
3448.95779063311	0
3452.0933151767	0
3455.22740551412	0
3458.36006254791	0
3461.49128717984	0
3464.62108031093	0
3467.74944284144	0
3470.8763756709	0
3474.00187969807	0
3477.12595582097	0
3480.24860493687	0
3483.3698279423	0
3486.48962573301	0
3489.60799920406	0
3492.7249492497	0
3495.8404767635	0
3498.95458263822	0
3502.06726776593	0
3505.17853303794	0
3508.28837934481	0
3511.39680757636	0
3514.50381862168	0
3517.60941336912	0
3520.71359270628	0
3523.81635752002	0
3526.91770869649	0
3530.01764712108	0
3533.11617367844	0
3536.21328925251	0
3539.30899472647	0
3542.40329098277	0
3545.49617890316	0
3548.58765936862	0
3551.67773325941	0
3554.76640145506	0
3557.85366483438	0
3560.93952427544	0
3564.02398065559	0
3567.10703485145	0
3570.18868773891	0
3573.26894019313	0
3576.34779308856	0
3579.42524729892	0
3582.50130369721	0
3585.57596315568	0
3588.6492265459	0
3591.72109473869	0
3594.79156860416	0
3597.8606490117	0
3600.92833682998	0
3603.99463292695	0
3607.05953816984	0
3610.12305342518	0
3613.18517955876	0
3616.24591743568	0
3619.30526792029	0
3622.36323187627	0
3625.41981016655	0
3628.47500365337	0
3631.52881319825	0
3634.58123966201	0
3637.63228390473	0
3640.68194678582	0
3643.73022916396	0
3646.77713189712	0
3649.82265584256	0
3652.86680185686	0
3655.90957079587	0
3658.95096351473	0
3661.9909808679	0
3665.02962370912	0
3668.06689289143	0
3671.10278926717	0
3674.13731368797	0
3677.17046700478	0
3680.20225006782	0
3683.23266372664	0
3686.26170883008	0
3689.28938622628	0
3692.31569676268	0
3695.34064128604	0
3698.3642206424	0
3701.38643567713	0
3704.40728723488	0
3707.42677615964	0
3710.44490329468	0
3713.46166948258	0
3716.47707556524	0
3719.49112238386	0
3722.50381077897	0
3725.51514159039	0
3728.52511565724	0
3731.53373381799	0
3734.54099691039	0
3737.54690577153	0
3740.55146123779	0
3743.55466414488	0
3746.55651532782	0
3749.55701562096	0
3752.55616585794	0
3755.55396687174	0
3758.55041949464	0
3761.54552455828	0
3764.53928289357	0
3767.53169533077	0
3770.52276269945	0
