# Supplementary material for: ATP-Mediated Compositional Change in Peripheral Myelin Membranes: A Comparative Raman Spectroscopy and Time-Of-Flight Secondary Ion Mass Spectrometry Study
Source: PLoS One. 2015 Nov 6;10(11):e0142084. doi: 10.1371/journal.pone.0142084 (PMC4636249; doi:10.1371/journal.pone.0142084)
Supplement: S1 Dataset — (ZIP) [file pone.0142084.s001.zip › S1_dataset/Raman_spectra/19_0_90.txt]

-178.994036100499	0
-174.033225536557	0
-169.0751377995	0
-164.119770772188	0
-159.167122339648	0
-154.217190389139	0
-149.269972810082	0
-144.325467494084	0
-139.383672334927	0
-134.444585228594	0
-129.508204073223	0
-124.574526769135	0
-119.643551218822	0
-114.715275326933	0
-109.789697000295	0
-104.866814147885	0
-99.9466246808552	0
-95.0291265124906	0
-90.1143175582511	0
-85.2021957357429	0
-80.2927589647043	0
-75.3860051670417	0
-70.481932266779	0
-65.5805381901118	0
-60.6818208653458	0
-55.7857782229294	0
-50.8924081954356	0
-46.0017087175875	0
-41.1136777262036	0
-36.2283131602562	0
-31.3456129608094	0
-26.4655750710663	0
-21.5881974363401	0
-16.7134780040433	0
-11.8414147237163	0
-6.97200554699157	0
-2.10524842762243	0
2.7588586785605	0
7.62031781361293	0
12.4791310174805	0
17.3353003280426	0
22.1888277810758	0
27.039715410272	0
31.8879652472351	0
36.7335793214806	0
41.5765596604579	0
46.4169082895241	0
51.2546272319742	0
56.0897185090253	0
60.9221841398248	0
65.7520261414575	0
70.5792465289414	0
75.4038473152359	0
80.2258305112373	0
85.0451981257829	0
89.8619521656728	0
94.6760946356408	0
99.4876275383722	0
104.296552874519	0
109.102872642681	0
113.906588839414	0
118.707703459255	0
123.50621849468	0
128.302135936152	0
133.095457772095	0
137.886185988911	0
142.67432257098	0
147.459869500643	0
152.242828758237	0
157.023202322085	0
161.800992168482	0
166.57620027172	0
171.348828604074	0
176.118879135829	0
180.886353835249	0
185.651254668599	0
190.413583600155	0
195.173342592185	0
199.930533604973	0
204.685158596796	0
209.437219523967	0
214.186718340789	0
218.933656999594	0
223.678037450722	0
228.419861642549	0
233.159131521472	0
237.895849031895	0
242.630016116276	0
247.361634715089	0
252.090706766845	0
256.817234208094	0
261.541218973423	0
266.262662995465	0
270.981568204883	0
275.6979365304	0
280.411769898787	0
285.123070234848	0
289.831839461473	0
294.538079499573	0
299.241792268145	0
303.942979684238	0
308.641643662944	0
313.337786117456	0
318.031408959021	0
322.722514096949	0
327.411103438619	0
332.097178889511	0
336.780742353159	0
341.461795731189	0
346.140340923303	0
350.816379827291	0
355.489914339047	0
360.160946352513	0
364.829477759773	0
369.495510450979	0
374.159046314377	0
378.82008723633	0
383.478635101284	0
388.134691791813	0
392.788259188568	0
397.439339170342	0
402.087933614013	0
406.734044394583	0
411.377673385177	0
416.018822457034	0
420.657493479503	0
425.293688320078	0
429.927408844356	0
434.558656916088	0
439.187434397129	0
443.813743147486	0
448.437585025291	0
453.058961886814	0
457.67787558648	0
462.29432797683	0
466.908320908577	0
471.519856230563	0
476.128935789788	0
480.735561431389	0
485.339734998681	0
489.941458333116	0
494.540733274316	0
499.137561660049	0
503.731945326264	0
508.323886107064	0
512.913385834734	0
517.500446339694	0
522.085069450583	0
526.667256994191	0
531.247010795469	0
535.824332677577	0
540.399224461846	0
544.97168796778	0
549.541725013081	0
554.109337413644	0
558.67452698353	0
563.237295535018	0
567.797644878581	0
572.355576822862	0
576.911093174738	0
581.464195739274	0
586.014886319725	0
590.563166717577	0
595.109038732502	0
599.652504162404	0
604.193564803387	0
608.732222449762	0
613.268478894079	0
617.802335927085	0
622.333795337774	-19.69140625
626.86285891334	16.9716796875
631.38952843922	-1.46484375
635.913805699067	5.01953125
640.435692474774	-2.587890625
644.955190546461	-5.248046875
649.472301692484	-10.791015625
653.987027689447	19.78125
658.499370312169	-11.046875
663.009331333738	5.5439453125
667.516912525469	-0.0712890625
672.022115656928	16.7578125
676.524942495926	-23.7392578125
681.02539480853	-4.212890625
685.523474359055	14.0302734375
690.01918291007	2.779296875
694.512522222405	-7.8955078125
699.003494055145	-8.119140625
703.492100165644	13.064453125
707.9783423095	2.2607421875
712.462222240603	-17.8642578125
716.943741711089	10.212890625
721.422902471375	0.1796875
725.899706270146	6.9794921875
730.374154854366	-14.33203125
734.846249969258	16.9208984375
739.315993358352	-7.3466796875
743.783386763425	-3.05859375
748.24843192457	9.9462890625
752.711130580137	-1.5703125
757.171484466788	-6.94140625
761.629495319437	-7.8515625
766.085164871336	1.4990234375
770.538494853994	-1.0595703125
774.989486997223	11.7919921875
779.43814302915	0.8330078125
783.884464676175	-7.1103515625
788.32845366302	0.5205078125
792.770111712696	-2.25
797.209440546543	13.6650390625
801.646441884168	-11.34765625
806.081117443533	7.7578125
810.513468940881	-13.1962890625
814.943498090775	6.646484375
819.371206606105	-0.865234375
823.796596198077	4.0859375
828.219668576199	-6.4345703125
832.640425448324	10.0322265625
837.058868520624	-15.9638671875
841.474999497579	11.9091796875
845.888820082022	-0.435546875
850.300331975104	5.255859375
854.709536876311	-11.0322265625
859.116436483469	2.5078125
863.521032492725	-2.171875
867.923326598575	1.98046875
872.323320493862	2.966796875
876.72101586976	5.658203125
881.116414415799	-17.015625
885.509517819843	8.3828125
889.900327768119	3.552734375
894.288845945186	-3.4873046875
898.675074033981	3.58175659179687
903.059013715767	4.21368408203125
907.440666670198	-11.2582397460938
911.820034575245	8.20248413085938
916.197119107281	-6.39175415039063
920.571921941017	-33.2125854492188
924.944444749533	17.9665832519531
929.314689204286	-0.854248046875
933.682656975085	12.3249206542969
938.048349730125	-9.5546875
942.411769135975	8.4453125
946.772916857561	-6.5546875
951.131794558201	20.4453125
955.488403899588	8.4453125
959.842746541792	28.4453125
964.19482414328	1.4453125
968.544638360883	45.4453125
972.892190849834	13.3578186035156
977.237483263751	38.2017211914063
981.580517254632	22.0455932617187
985.92129447289	2.88949584960937
990.259816567315	27.7333984375
994.596085185094	3.57730102539063
998.930101971822	10.4212036132813
1003.2618685715	40.2650756835937
1007.59138662649	51.1089782714844
1011.91865777761	63.8760070800781
1016.24368366407	66.5449829101562
1020.56646592346	44.2139587402344
1024.88700619182	37.8829345703125
1029.20530610358	9.55191040039063
1033.52136729159	27.2208557128906
1037.8351913871	-0.11016845703125
1042.14678001981	2.558837890625
1046.45613481781	0.127197265625
1050.76325740763	-6.353515625
1055.06814941421	-2.83428955078125
1059.37081246092	2.68499755859375
1063.67124816958	-11.7957763671875
1067.96945816039	-1.13531494140625
1072.26544405203	7.55938720703125
1076.55920746159	-0.38348388671875
1080.8507500046	1.35833740234375
1085.14007329502	3.841796875
1089.42717894527	-14.3203125
1093.71206856617	9.49609375
1097.99474376703	-2.86322021484375
1102.27520615557	4.56182861328125
1106.55345733798	0.318359375
1110.82949891888	-4.79196166992188
1115.10333250134	-2.99066162109375
1119.37495968691	2.71047973632813
1123.64438207556	5.41165161132812
1127.91160126572	-2.88720703125
1132.17661885431	28.7748413085938
1136.43943643667	14.2240905761719
1140.70005560662	25.6733703613281
1144.95847795644	40.1226501464844
1149.21470507689	50.5718994140625
1153.46873855716	70.0211791992188
1157.72057998495	113.470428466797
1161.97023094641	158.904449462891
1166.21769302616	158.185791015625
1170.4629678073	164.467132568359
1174.70605687141	104.748474121094
1178.94696179854	61.0298156738281
1183.18568416722	23.3111572265625
1187.42222555447	49.5924987792969
1191.65658753578	22.8738098144531
1195.88877168516	22.1551513671875
1200.11877957504	31.4364929199219
1204.34661277642	35.6657409667969
1208.57227285873	24.8776550292969
1212.79576138991	27.0895385742187
1217.01707993641	13.3014221191406
1221.23623006316	13.5133361816406
1225.45321333358	3.7252197265625
1229.66803130962	47.9371032714844
1233.88068555171	-5.85098266601562
1238.09117761878	-7.63909912109375
1242.29950906828	4.57278442382812
1246.50568145615	6.78695678710937
1250.70969633685	-6.98492431640625
1254.91155526336	15.2432250976562
1259.11125978715	0.471343994140625
1263.30881145822	-2.300537109375
1267.50421182508	4.92758178710937
1271.69746243476	3.15570068359375
1275.88856483281	29.3838195800781
1280.07752056329	11.6119689941406
1284.26433116882	14.840087890625
1288.44899819048	14.0682067871094
1292.63152316794	12.3006591796875
1296.81190763937	42.5759582519531
1300.99015314147	36.8512268066406
1305.16626120947	13.1264953613281
1309.34023337715	39.4017944335937
1313.51207117681	39.6770629882812
1317.68177613928	20.9523620605469
1321.84934979396	12.2276306152344
1326.01479366875	14.5029296875
1330.17810929013	10.7781982421875
1334.3392981831	7.05349731445313
1338.49836187121	4.35568237304687
1342.65530187658	17.6673278808594
1346.81011971983	13.9789428710938
1350.96281692018	16.2905883789062
1355.11339499538	4.60223388671875
1359.26185546175	1.91384887695313
1363.40819983413	6.22549438476563
1367.55242962597	12.5371398925781
1371.69454634923	-1.13558959960938
1375.83455151447	2.19839477539062
1379.97244663079	-23.4676208496094
1384.10823320586	3.86639404296875
1388.24191274593	-9.79962158203125
1392.3734867558	9.55169677734375
1396.50295673884	-4.0927734375
1400.63032419701	-1.7047119140625
1404.75559063083	3.74258422851562
1408.87875753938	-0.713775634765625
1412.99982642036	-0.242462158203125
1417.11879877001	-5.85702514648438
1421.23567608316	6.5284423828125
1425.35045985322	8.8743896484375
1429.4631515722	-2.88900756835937
1433.57375273068	28.3475952148438
1437.68226481782	21.584228515625
1441.78868932139	46.8208312988281
1445.89302772774	54.0574645996094
1449.99528152179	39.2940673828125
1454.09545218711	91.5033264160156
1458.1935412058	41.6725158691406
1462.28955005859	61.8417358398438
1466.38348022481	40.0109558105469
1470.47533318239	25.18017578125
1474.56511040785	38.349365234375
1478.65281337632	34.5185852050781
1482.73844356155	19.6878051757813
1486.82200243586	32.8569946289063
1490.90349147022	17.0262145996094
1494.98291213418	-3.8045654296875
1499.06026589591	28.3609619140625
1503.13555422222	56.5060119628906
1507.20877857848	36.6510314941406
1511.27994042873	74.7960815429688
1515.3490412356	109.941101074219
1519.41608246035	165.086151123047
1523.48106556286	169.231201171875
1527.54399200163	195.376220703125
1531.60486323377	199.521270751953
1535.66368071505	128.666320800781
1539.72044589986	113.811340332031
1543.7751602412	75.9563903808594
1547.82782519071	42.1014099121094
1551.87844219866	10.2464599609375
1555.92701271397	11.404052734375
1559.97353818419	6.56387329101562
1564.0180200555	-10.2762756347656
1568.06045977271	0.883575439453125
1572.1008587793	12.0433959960938
1576.13921851737	13.2032470703125
1580.17554042768	-0.63690185546875
1584.20982594961	-12.4770812988281
1588.24207652123	8.68276977539063
1592.27229357921	-5.15737915039063
1596.3004785589	-3.99755859375
1600.3266328943	15.2308654785156
1604.35075801806	-3.49380493164063
1608.37285536149	4.78155517578125
1612.39292635454	-6.943115234375
1616.41097242584	6.33224487304687
1620.42699500266	-1.39242553710938
1624.44099551096	-7.11709594726563
1628.45297537533	-8.54733276367187
1632.46293601906	9.12890625
1636.47087886406	3.80514526367188
1640.47680533095	-1.15689086914062
1644.48071683901	-0.8265380859375
1648.48261480617	-0.8740234375
1652.48250064906	-7.43359375
1656.48037578297	3.7939453125
1660.47624162187	0.9853515625
1664.47009957839	3.3447265625
1668.46195106388	3.119140625
1672.45179748832	-2.625
1676.43964026041	-6.8857421875
1680.42548078752	3.7958984375
1684.4093204757	12.052734375
1688.39116072969	1.4345703125
1692.37100295292	-14.716796875
1696.34884854752	8.52734375
1700.32469891429	-17.08203125
1704.29855545273	22.7724609375
1708.27041956104	-12.060546875
1712.24029263612	-2.0361328125
1716.20817607355	1.330078125
1720.17407126762	1.521484375
1724.13797961133	3.4365234375
1728.09990249636	-2.5126953125
1732.05984131312	4.4228515625
1736.01779745068	1.380859375
1739.97377229687	-15.7421875
1743.9277672382	11.6396484375
1747.87978365989	-6.8818359375
1751.82982294586	4.3603515625
1755.77788647879	-1.6103515625
1759.72397564	-6.8046875
1763.6680918096	11.546875
1767.61023636636	0.482421875
1771.5504106878	0.9287109375
1775.48861615014	-1.685546875
1779.42485412834	-11.091796875
1783.35912599608	1.4443359375
1787.29143312576	8.1689453125
1791.2217768885	-6.462890625
1795.15015865414	5.330078125
1799.07657979128	7.5078125
1803.00104166722	-8.86328125
1806.923545648	-4.0009765625
1810.84409309841	4.8974609375
1814.76268538195	-2.2373046875
1818.67932386087	10.197265625
1822.59400989615	-15.1806640625
1826.50674484753	5.302734375
1830.41753007345	9.8076171875
1834.32636693114	-10.0283203125
1838.23325677653	-10.9423828125
1842.13820096433	15.6103515625
1846.04120084797	1.361328125
1849.94225777965	-0.8662109375
1853.84137311029	1.0322265625
1857.7385481896	-2.447265625
1861.63378436601	-4.3076171875
1865.52708298671	-1.5546875
1869.41844539766	1.736328125
1873.30787294356	10.6103515625
1877.19536696788	-17.4111328125
1881.08092881284	20.79296875
1884.96455981942	-5.2607421875
1888.84626132737	-11.087890625
1892.72603467521	0.748046875
1896.6038812002	-4.6767578125
1900.47980223839	6.404296875
1904.35379912459	2.83203125
1908.22587319237	5.130859375
1912.0960257741	-8.462890625
1915.96425820089	6.037109375
1919.83057180263	-2.88671875
1923.694967908	-4.3837890625
1927.55744784445	8.423828125
1931.4180129382	-14.4091796875
1935.27666451425	10.6796875
1939.13340389641	4.3720703125
1942.98823240721	-9.3662109375
1946.84115136803	4.849609375
1950.692162099	-3.2548828125
1954.54126591903	4.4462890625
1958.38846414585	-4.1826171875
1962.23375809594	-3.35546875
1966.0771490846	3.4482421875
1969.91863842592	8.2685546875
1973.75822743275	-6.5673828125
1977.59591741678	6.080078125
1981.43170968848	-11.8828125
1985.2656055571	8.3291015625
1989.0976063307	-4.609375
1992.92771331615	7.9677734375
1996.75592781911	-6.908203125
2000.58225114405	3.4345703125
2004.40668459424	-0.2158203125
2008.22922947176	-1.06640625
2012.04988707749	0.3828125
2015.86865871112	-10.474609375
2019.68554567116	13.1806640625
2023.50054925491	-21.89453125
2027.31367075851	25.951171875
2031.12491147689	-3.0478515625
2034.93427270382	-2.564453125
2038.74175573186	-6.5263671875
2042.54736185239	1.064453125
2046.35109235564	2.916015625
2050.15294853063	-1.623046875
2053.95293166521	7.29296875
2057.75104304606	0.5537109375
2061.54728395867	-6.884765625
2065.34165568739	4.2314453125
2069.13415951534	-14.1396484375
2072.92479672452	-3.7646484375
2076.71356859575	-18.830078125
2080.50047640867	70.97265625
2084.28552144174	-37.79296875
2088.06870497229	7.2509765625
2091.85002827646	-0.01953125
2095.62949262924	-9.65625
2099.40709930443	6.0439453125
2103.18284957471	-21.1416015625
2106.95674471157	26.833984375
2110.72878598537	-0.181640625
2114.49897466528	-8.4755859375
2118.26731201934	-1.611328125
2122.03379931443	7.591796875
2125.79843781626	-4.015625
2129.56122878942	-12.787109375
2133.32217349733	15.0849609375
2137.08127320226	-13.076171875
2140.83852916534	5.1572265625
2144.59394264655	-1.705078125
2148.34751490473	3.21484375
2152.09924719757	5.7412109375
2155.84914078163	-2.232421875
2159.59719691231	3.078125
2163.34341684388	-14.5390625
2167.08780182947	10.0859375
2170.83035312109	5.2802734375
2174.57107196959	-5.1865234375
2178.30995962469	5.9326171875
2182.04701733499	-9.7431640625
2185.78224634796	-2.6494140625
2189.5156479099	10.21484375
2193.24722326604	-0.861328125
2196.97697366044	-0.7431640625
2200.70490033604	2.4130859375
2204.43100453467	-11.8369140625
2208.15528749703	4.837890625
2211.87775046268	-7.908203125
2215.59839467008	10.6142578125
2219.31722135656	1.9814453125
2223.03423175833	3.5673828125
2226.74942711049	-5.40234375
2230.46280864702	6.9853515625
2234.17437760077	-8.244140625
2237.8841352035	1.083984375
2241.59208268584	-8.26171875
2245.29822127732	8.521484375
2249.00255220636	-4.375
2252.70507670024	13.4150390625
2256.40579598519	-24.529296875
2260.10471128628	22.748046875
2263.80182382751	-4.3828125
2267.49713483175	-5.2373046875
2271.19064552079	-2.7607421875
2274.8823571153	7.5400390625
2278.57227083485	-13.1044921875
2282.26038789795	8
2285.94670952195	4.771484375
2289.63123692315	-5.2021484375
2293.31397131673	7.8232421875
2296.99491391679	-6.1103515625
2300.67406593634	-3.0498046875
2304.35142858727	-0.4296875
2308.02700308043	-1.75
2311.70079062553	6.06640625
2315.37279243123	-2.9033203125
2319.04300970507	6.9384765625
2322.71144365353	6.16796875
2326.378095482	-17.564453125
2330.04296639479	7.7509765625
2333.7060575951	2.33984375
2337.3673702851	-5.203125
2341.02690566583	4.15234375
2344.6846649373	-6.783203125
2348.3406492984	8.048828125
2351.99485994696	-5.26171875
2355.64729807974	-1.58203125
2359.29796489244	4.5625
2362.94686157966	7.421875
2366.59398933494	-13.7802734375
2370.23934935076	0.9501953125
2373.88294281852	2.89453125
2377.52477092856	3.384765625
2381.16483487014	1.119140625
2384.80313583148	-0.697265625
2388.4396749997	-6.607421875
2392.07445356091	-2.400390625
2395.70747270011	-1.130859375
2399.33873360126	14.2685546875
2402.96823744725	-3.8193359375
2406.59598541995	4.1455078125
2410.22197870012	-1.6123046875
2413.84621846749	-12.7060546875
2417.46870590075	10.53125
2421.08944217751	-8.0224609375
2424.70842847435	6.6142578125
2428.32566596678	3.533203125
2431.94115582928	-16.79296875
2435.55489923528	16.6435546875
2439.16689735713	-6.345703125
2442.77715136618	6.728515625
2446.38566243272	-3.7158203125
2449.99243172597	-5.5625
2453.59746041414	6.001953125
2457.20074966439	-0.73828125
2460.80230064284	-4.8681640625
2464.40211451455	3.1884765625
2468.00019244359	-8.4814453125
2471.59653559293	10.916015625
2475.19114512457	0.9658203125
2478.78402219943	-10.4970703125
2482.37516797741	9.298828125
2485.96458361739	2.5771484375
2489.55227027719	-8.5234375
2493.13822911363	10.55078125
2496.7224612825	-8.939453125
2500.30496793853	-4.2783203125
2503.88575023547	9.095703125
2507.464809326	0.7685546875
2511.04214636182	-6.7119140625
2514.61776249357	-4.1494140625
2518.19165887088	5.8115234375
2521.76383664238	4.435546875
2525.33429695564	-2.625
2528.90304095725	1.2490234375
2532.47006979276	1.3837890625
2536.03538460672	-3.74609375
2539.59898654265	1.5390625
2543.16087674307	-4.51953125
2546.72105634948	7.08203125
2550.27952650235	5.17578125
2553.83628834118	-2.9951171875
2557.39134300444	-8.5166015625
2560.94469162957	-10.6279296875
2564.49633535304	20.5556640625
2568.0462753103	-17.08203125
2571.59451263579	12.7177734375
2575.14104846294	8.001953125
2578.6858839242	-20.126953125
2582.22902015101	15.466796875
2585.77045827378	-9.2578125
2589.31019942197	8.9794921875
2592.84824472401	-9.8583984375
2596.38459530734	2.2763671875
2599.91925229841	10.5927734375
2603.45221682266	-11.2578125
2606.98349000456	-6.7607421875
2610.51307296756	14.640625
2614.04096683414	1.8447265625
2617.56717272579	-12.435546875
2621.09169176298	3.91015625
2624.61452506524	5.67578125
2628.13567375106	-7.099609375
2631.655138938	-3.68359375
2635.17292174259	4.134765625
2638.68902328039	3.349609375
2642.20344466599	-1.3505859375
2645.71618701297	4.5126953125
2649.22725143397	-11.4560546875
2652.73663904062	4.8017578125
2656.24435094357	-13.8046875
2659.75038825251	27.0361328125
2663.25475207615	2.3720703125
2666.75744352221	-29.341796875
2670.25846369745	25.9970703125
2673.75781370765	-17.4775390625
2677.25549465763	11.7890625
2680.75150765123	3.7060546875
2684.24585379131	0.5009765625
2687.73853417978	-18.34765625
2691.22954991757	14.7294921875
2694.71890210465	1.5234375
2698.20659184002	-10.5517578125
2701.69262022172	8.11328125
2705.17698834682	-7.6201171875
2708.65969731143	8.5517578125
2712.14074821071	-5.515625
2715.62014213884	-2.412109375
2719.09788018905	-4.85546875
2722.57396345362	14.728515625
2726.04839302385	6.4208984375
2729.52116999012	-19.7587890625
2732.99229544182	15.1953125
2736.4617704674	-17.68359375
2739.92959615436	8.1953125
2743.39577358926	3.0654296875
2746.86030385767	-3.3125
2750.32318804425	6.0087890625
2753.78442723268	-10.2119140625
2757.24402250572	15.0654296875
2760.70197494518	-8.2802734375
2764.1582856319	-3.837890625
2767.61295564579	6.8583984375
2771.06598606584	-9.3056640625
2774.51737797005	6.7705078125
2777.96713243552	-9.6123046875
2781.41525053838	12.119140625
2784.86173335384	-5.6396484375
2788.30658195617	0.9462890625
2791.7497974187	-1.486328125
2795.1913808138	3.94921875
2798.63133321295	-6.7236328125
2802.06965568666	8.51116943359375
2805.50634930452	-11.0662536621094
2808.94141513519	13.4140014648438
2812.3748542464	-5.870361328125
2815.80666770493	-0.154693603515625
2819.23685657665	-6.43902587890625
2822.66542192651	-0.723388671875
2826.0923648185	-2.95779418945313
2829.51768631572	5.83135986328125
2832.94138748033	6.6204833984375
2836.36346937355	0.40960693359375
2839.7839330557	-3.80126953125
2843.20277958617	-9.01214599609375
2846.62001002343	17.7769775390625
2850.03562542502	10.5661010742187
2853.44962684758	7.35525512695313
2856.86201534681	25.1443786621094
2860.27279197751	5.92861938476563
2863.68195779356	26.7061767578125
2867.08951384791	10.4837341308594
2870.49546119263	25.2613220214844
2873.89980087883	33.0388793945313
2877.30253395675	40.8164367675781
2880.70366147569	36.593994140625
2884.10318448407	33.3715515136719
2887.50110402936	42.1491394042969
2890.89742115816	46.9266967773438
2894.29213691614	57.7042541503906
2897.68525234807	41.4818115234375
2901.07676849782	58.2593688964844
2904.46668640835	29.0369567871094
2907.85500712172	44.8145141601562
2911.24173167908	46.5920715332031
2914.62686112069	39.36962890625
2918.0103964859	47.1423645019531
2921.39233881316	44.8981018066406
2924.77268914005	38.6538391113281
2928.1514485032	32.4095764160156
2931.52861793838	36.1653137207031
2934.90419848047	30.9210510253906
2938.27819116343	35.6767883300781
2941.65059702035	23.4324951171875
2945.0214170834	18.188232421875
2948.39065238389	43.9439697265625
2951.75830395222	28.69970703125
2955.12437281791	29.4554443359375
2958.48886000957	17.211181640625
2961.85176655495	26.9669189453125
2965.21309348089	42.7226257324219
2968.57284181338	33.4783630371094
2971.93101257748	21.2341003417969
2975.28760679739	32.9898376464844
2978.64262549643	28.7455749511719
2981.99606969703	36.5013122558594
2985.34794042073	17.2570495605469
2988.69823868822	16.0208435058594
2992.04696551928	34.7869262695313
2995.39412193282	-2.44696044921875
2998.73970894689	15.3191223144531
3002.08372757864	-0.914764404296875
3005.42617884436	-6.148681640625
3008.76706375945	14.6174011230469
3012.10638333846	-0.616485595703125
3015.44413859505	19.1495971679687
3018.780330542	2.91571044921875
3022.11496019125	-9.31820678710937
3025.44802855385	-2.5521240234375
3028.77953663997	4.2139892578125
3032.10948545894	12.9800720214844
3035.43787601921	-12.2538146972656
3038.76470932835	10.5122680664062
3042.08998639308	5.27838134765625
3045.41370821926	-2.89422607421875
3048.73587581189	-0.0220947265625
3052.05649017508	1.85006713867187
3055.37555231211	-6.27780151367187
3058.69306322538	8.5943603515625
3062.00902391644	23.4664916992187
3065.32343538598	-5.661376953125
3068.63629863383	2.21078491210938
3071.94761465896	-16.9170837402344
3075.2573844595	14.955078125
3078.5656090327	0.923858642578125
3081.87228937498	-1.90231323242187
3085.1774264819	-2.72848510742187
3088.48102134815	7.44534301757812
3091.7830749676	11.6192016601562
3095.08358833324	-11.0274963378906
3098.38256243724	0.266357421875
3101.67999827089	-1.5341796875
3104.97589682465	-4.615234375
3108.27025908815	8.541015625
3111.56308605013	2.189453125
3114.85437869852	1.3642578125
3118.14413802041	-5.951171875
3121.43236500202	3.2177734375
3124.71906062875	-2.5830078125
3128.00422588514	-3.2841796875
3131.28786175491	0.6845703125
3134.56996922093	9.0361328125
3137.85054926524	-8.1611328125
3141.12960286901	-0.53125
3144.40713101263	2.3525390625
3147.6831346756	-1.6865234375
3150.95761483661	-9.3984375
3154.23057247352	16.0078125
3157.50200856335	-6.6435546875
3160.77192408229	2.712890625
3164.04032000569	-0.341796875
3167.30719730808	-1.984375
3170.57255696316	10.458984375
3173.8363999438	-15.0263671875
3177.09872722202	-6.94140625
3180.35953976906	19.9931640625
3183.61883855529	-2.6884765625
3186.87662455028	-3.40234375
3190.13289872277	-10.537109375
3193.38766204066	0
3196.64091547106	0
3199.89265998023	0
3203.14289653361	0
3206.39162609586	0
3209.63884963076	0
3212.88456810132	0
3216.1287824697	0
3219.37149369728	0
3222.61270274458	0
3225.85241057135	0
3229.09061813648	0
3232.3273263981	0
3235.56253631347	0
3238.79624883909	0
3242.02846493063	0
3245.25918554293	0
3248.48841163005	0
3251.71614414523	0
3254.94238404091	0
3258.16713226871	0
3261.39038977947	0
3264.61215752319	0
3267.8324364491	0
3271.05122750561	0
3274.26853164033	0
3277.48434980006	0
3280.69868293083	0
3283.91153197784	0
3287.12289788551	0
3290.33278159744	0
3293.54118405647	0
3296.7481062046	0
3299.95354898308	0
3303.15751333233	0
3306.36000019198	0
3309.5610105009	0
3312.76054519714	0
3315.95860521796	0
3319.15519149983	0
3322.35030497845	0
3325.5439465887	0
3328.73611726471	0
3331.92681793979	0
3335.11604954647	0
3338.30381301653	0
3341.49010928091	0
3344.67493926981	0
3347.85830391262	0
3351.04020413798	0
3354.22064087372	0
3357.3996150469	0
3360.5771275838	0
3363.75317940992	0
3366.92777144999	0
3370.10090462796	0
3373.27257986699	0
3376.44279808949	0
3379.61156021706	0
3382.77886717059	0
3385.94471987011	0
3389.10911923496	0
3392.27206618366	0
3395.43356163397	0
3398.59360650288	0
3401.75220170663	0
3404.90934816067	0
3408.06504677969	0
3411.21929847761	0
3414.37210416759	0
3417.52346476203	0
3420.67338117256	0
3423.82185431003	0
3426.96888508457	0
3430.11447440551	0
3433.25862318144	0
3436.40133232017	0
3439.54260272877	0
3442.68243531356	0
3445.82083098007	0
3448.95779063311	0
3452.0933151767	0
3455.22740551412	0
3458.36006254791	0
3461.49128717984	0
3464.62108031093	0
3467.74944284144	0
3470.8763756709	0
3474.00187969807	0
3477.12595582097	0
3480.24860493687	0
3483.3698279423	0
3486.48962573301	0
3489.60799920406	0
3492.7249492497	0
3495.8404767635	0
3498.95458263822	0
3502.06726776593	0
3505.17853303794	0
3508.28837934481	0
3511.39680757636	0
3514.50381862168	0
3517.60941336912	0
3520.71359270628	0
3523.81635752002	0
3526.91770869649	0
3530.01764712108	0
3533.11617367844	0
3536.21328925251	0
3539.30899472647	0
3542.40329098277	0
3545.49617890316	0
3548.58765936862	0
3551.67773325941	0
3554.76640145506	0
3557.85366483438	0
3560.93952427544	0
3564.02398065559	0
3567.10703485145	0
3570.18868773891	0
3573.26894019313	0
3576.34779308856	0
3579.42524729892	0
3582.50130369721	0
3585.57596315568	0
3588.6492265459	0
3591.72109473869	0
3594.79156860416	0
3597.8606490117	0
3600.92833682998	0
3603.99463292695	0
3607.05953816984	0
3610.12305342518	0
3613.18517955876	0
3616.24591743568	0
3619.30526792029	0
3622.36323187627	0
3625.41981016655	0
3628.47500365337	0
3631.52881319825	0
3634.58123966201	0
3637.63228390473	0
3640.68194678582	0
3643.73022916396	0
3646.77713189712	0
3649.82265584256	0
3652.86680185686	0
3655.90957079587	0
3658.95096351473	0
3661.9909808679	0
3665.02962370912	0
3668.06689289143	0
3671.10278926717	0
3674.13731368797	0
3677.17046700478	0
3680.20225006782	0
3683.23266372664	0
3686.26170883008	0
3689.28938622628	0
3692.31569676268	0
3695.34064128604	0
3698.3642206424	0
3701.38643567713	0
3704.40728723488	0
3707.42677615964	0
3710.44490329468	0
3713.46166948258	0
3716.47707556524	0
3719.49112238386	0
3722.50381077897	0
3725.51514159039	0
3728.52511565724	0
3731.53373381799	0
3734.54099691039	0
3737.54690577153	0
3740.55146123779	0
3743.55466414488	0
3746.55651532782	0
3749.55701562096	0
3752.55616585794	0
3755.55396687174	0
3758.55041949464	0
3761.54552455828	0
3764.53928289357	0
3767.53169533077	0
3770.52276269945	0
