# Supplementary material for: ATP-Mediated Compositional Change in Peripheral Myelin Membranes: A Comparative Raman Spectroscopy and Time-Of-Flight Secondary Ion Mass Spectrometry Study
Source: PLoS One. 2015 Nov 6;10(11):e0142084. doi: 10.1371/journal.pone.0142084 (PMC4636249; doi:10.1371/journal.pone.0142084)
Supplement: S1 Dataset — (ZIP) [file pone.0142084.s001.zip › S1_dataset/Raman_spectra/19_90_0.txt]

-178.994036100499	0
-174.033225536557	0
-169.0751377995	0
-164.119770772188	0
-159.167122339648	0
-154.217190389139	0
-149.269972810082	0
-144.325467494084	0
-139.383672334927	0
-134.444585228594	0
-129.508204073223	0
-124.574526769135	0
-119.643551218822	0
-114.715275326933	0
-109.789697000295	0
-104.866814147885	0
-99.9466246808552	0
-95.0291265124906	0
-90.1143175582511	0
-85.2021957357429	0
-80.2927589647043	0
-75.3860051670417	0
-70.481932266779	0
-65.5805381901118	0
-60.6818208653458	0
-55.7857782229294	0
-50.8924081954356	0
-46.0017087175875	0
-41.1136777262036	0
-36.2283131602562	0
-31.3456129608094	0
-26.4655750710663	0
-21.5881974363401	0
-16.7134780040433	0
-11.8414147237163	0
-6.97200554699157	0
-2.10524842762243	0
2.7588586785605	0
7.62031781361293	0
12.4791310174805	0
17.3353003280426	0
22.1888277810758	0
27.039715410272	0
31.8879652472351	0
36.7335793214806	0
41.5765596604579	0
46.4169082895241	0
51.2546272319742	0
56.0897185090253	0
60.9221841398248	0
65.7520261414575	0
70.5792465289414	0
75.4038473152359	0
80.2258305112373	0
85.0451981257829	0
89.8619521656728	0
94.6760946356408	0
99.4876275383722	0
104.296552874519	0
109.102872642681	0
113.906588839414	0
118.707703459255	0
123.50621849468	0
128.302135936152	0
133.095457772095	0
137.886185988911	0
142.67432257098	0
147.459869500643	0
152.242828758237	0
157.023202322085	0
161.800992168482	0
166.57620027172	0
171.348828604074	0
176.118879135829	0
180.886353835249	0
185.651254668599	0
190.413583600155	0
195.173342592185	0
199.930533604973	0
204.685158596796	0
209.437219523967	0
214.186718340789	0
218.933656999594	0
223.678037450722	0
228.419861642549	0
233.159131521472	0
237.895849031895	0
242.630016116276	0
247.361634715089	0
252.090706766845	0
256.817234208094	0
261.541218973423	0
266.262662995465	0
270.981568204883	0
275.6979365304	0
280.411769898787	0
285.123070234848	0
289.831839461473	0
294.538079499573	0
299.241792268145	0
303.942979684238	0
308.641643662944	0
313.337786117456	0
318.031408959021	0
322.722514096949	0
327.411103438619	0
332.097178889511	0
336.780742353159	0
341.461795731189	0
346.140340923303	0
350.816379827291	0
355.489914339047	0
360.160946352513	0
364.829477759773	0
369.495510450979	0
374.159046314377	0
378.82008723633	0
383.478635101284	0
388.134691791813	0
392.788259188568	0
397.439339170342	0
402.087933614013	0
406.734044394583	0
411.377673385177	0
416.018822457034	0
420.657493479503	0
425.293688320078	0
429.927408844356	0
434.558656916088	0
439.187434397129	0
443.813743147486	0
448.437585025291	0
453.058961886814	0
457.67787558648	0
462.29432797683	0
466.908320908577	0
471.519856230563	0
476.128935789788	0
480.735561431389	0
485.339734998681	0
489.941458333116	0
494.540733274316	0
499.137561660049	0
503.731945326264	0
508.323886107064	0
512.913385834734	0
517.500446339694	0
522.085069450583	0
526.667256994191	0
531.247010795469	0
535.824332677577	0
540.399224461846	0
544.97168796778	0
549.541725013081	0
554.109337413644	0
558.67452698353	0
563.237295535018	0
567.797644878581	0
572.355576822862	0
576.911093174738	0
581.464195739274	0
586.014886319725	0
590.563166717577	0
595.109038732502	0
599.652504162404	0
604.193564803387	0
608.732222449762	0
613.268478894079	0
617.802335927085	0
622.333795337774	0
626.86285891334	0
631.38952843922	0
635.913805699067	0
640.435692474774	0
644.955190546461	0
649.472301692484	0
653.987027689447	0
658.499370312169	0
663.009331333738	0
667.516912525469	0
672.022115656928	0
676.524942495926	0
681.02539480853	0
685.523474359055	0
690.01918291007	0
694.512522222405	0
699.003494055145	0
703.492100165644	0
707.9783423095	0
712.462222240603	0
716.943741711089	0
721.422902471375	0
725.899706270146	0
730.374154854366	0
734.846249969258	0
739.315993358352	0
743.783386763425	0
748.24843192457	0
752.711130580137	0
757.171484466788	0
761.629495319437	0
766.085164871336	0
770.538494853994	0
774.989486997223	0
779.43814302915	0
783.884464676175	0
788.32845366302	0
792.770111712696	0
797.209440546543	0
801.646441884168	0
806.081117443533	0
810.513468940881	0
814.943498090775	0
819.371206606105	0
823.796596198077	0
828.219668576199	0
832.640425448324	19.0927734375
837.058868520624	-20.392578125
841.474999497579	14.8837890625
845.888820082022	2.7265625
850.300331975104	0.8681640625
854.709536876311	-11.107421875
859.116436483469	2.73828125
863.521032492725	5.568359375
867.923326598575	-8.8974609375
872.323320493862	2.1796875
876.72101586976	16.681640625
881.116414415799	-14.2529296875
885.509517819843	6.29296875
889.900327768119	-3.1220703125
894.288845945186	-9.0751953125
898.675074033981	6.171875
903.059013715767	7.9853515625
907.440666670198	-7.951171875
911.820034575245	5.7392578125
916.197119107281	-1.3291015625
920.571921941017	-17.1279296875
924.944444749533	15.8310546875
929.314689204286	-3.728515625
933.682656975085	7.6533203125
938.048349730125	-1.7509765625
942.411769135975	4.5810546875
946.772916857561	-1.994140625
951.131794558201	3.7802734375
955.488403899588	-10.892578125
959.842746541792	12.3525390625
964.19482414328	-19.7451171875
968.544638360883	16.2220458984375
972.892190849834	-11.5096435546875
977.237483263751	15.7863159179687
981.580517254632	-3.625732421875
985.92129447289	-13.8040771484375
990.259816567315	12.96728515625
994.596085185094	-13.6709594726563
998.930101971822	-14.3092651367188
1003.2618685715	16.052490234375
1007.59138662649	23.7902221679687
1011.91865777761	41.4208984375
1016.24368366407	41.0515747070313
1020.56646592346	30.5659790039063
1024.88700619182	26.4031372070313
1029.20530610358	-2.759765625
1033.52136729159	20.077392578125
1037.8351913871	-9.797607421875
1042.14678001981	0.23992919921875
1046.45613481781	-2.02587890625
1050.76325740763	2.5299072265625
1055.06814941421	3.2550048828125
1059.37081246092	-1.9169921875
1063.67124816958	-9.6943359375
1067.96945816039	10.0380859375
1072.26544405203	0.1162109375
1076.55920746159	-1.1220703125
1080.8507500046	-3.1884765625
1085.14007329502	6.34942626953125
1089.42717894527	-11.0758666992187
1093.71206856617	11.1666259765625
1097.99474376703	6.75836181640625
1102.27520615557	-0.44964599609375
1106.55345733798	-2.0567626953125
1110.82949891888	-7.66387939453125
1115.10333250134	0.72900390625
1119.37495968691	3.12188720703125
1123.64438207556	-2.31365966796875
1127.91160126572	-13.5777587890625
1132.17661885431	9.15814208984375
1136.43943643667	-3.10589599609375
1140.70005560662	-1.3699951171875
1144.95847795644	33.365966796875
1149.21470507689	22.1018676757813
1153.46873855716	19.8377685546875
1157.72057998495	65.6836547851562
1161.97023094641	96.536865234375
1166.21769302616	91.3900756835938
1170.4629678073	102.243286132813
1174.70605687141	52.0965576171875
1178.94696179854	23.9497680664062
1183.18568416722	14.802978515625
1187.42222555447	27.6561889648438
1191.65658753578	-1.49053955078125
1195.88877168516	12.3636474609375
1200.11877957504	18.2178344726562
1204.34661277642	13.0720825195313
1208.57227285873	16.92626953125
1212.79576138991	22.780517578125
1217.01707993641	-1.36529541015625
1221.23623006316	3.4888916015625
1225.45321333358	-19.7013549804687
1229.66803130962	27.0638427734375
1233.88068555171	6.82904052734375
1238.09117761878	-14.40576171875
1242.29950906828	2.3594970703125
1246.50568145615	2.09869384765625
1250.70969633685	-14.1708374023437
1254.91155526336	13.6730346679688
1259.11125978715	5.7154541015625
1263.30881145822	-14.7958984375
1267.50421182508	-8.7314453125
1271.69746243476	6.3623046875
1275.88856483281	12.9775390625
1280.07752056329	-8.330078125
1284.26433116882	4.7333984375
1288.44899819048	-3.255859375
1292.63152316794	-4.7373046875
1296.81190763937	8.7861328125
1300.99015314147	1.4287109375
1305.16626120947	-14.595703125
1309.34023337715	5.4599609375
1313.51207117681	5.0126953125
1317.68177613928	10.70703125
1321.84934979396	-11.5634765625
1326.01479366875	7.6884765625
1330.17810929013	-9.8759765625
1334.3392981831	7.0849609375
1338.49836187121	-13.59765625
1342.65530187658	6.68359375
1346.81011971983	3.400390625
1350.96281692018	2.89453125
1355.11339499538	3.2041015625
1359.26185546175	-4.9658203125
1363.40819983413	-2.0732421875
1367.55242962597	-4.373046875
1371.69454634923	7.2294921875
1375.83455151447	6.572265625
1379.97244663079	-13.18359375
1384.10823320586	-0.349609375
1388.24191274593	-5.33984375
1392.3734867558	26.8268432617187
1396.50295673884	-15.9606323242187
1400.63032419701	-11.1260375976562
1404.75559063083	7.4200439453125
1408.87875753938	2.96612548828125
1412.99982642036	4.0003662109375
1417.11879877001	-20.0087890625
1421.23567608316	4.98211669921875
1425.35045985322	11.9729614257813
1429.4631515722	-2.03619384765625
1433.57375273068	31.91552734375
1437.68226481782	29.82275390625
1441.78868932139	52.7300415039063
1445.89302772774	70.6373291015625
1449.99528152179	63.5445556640625
1454.09545218711	111.451843261719
1458.1935412058	66.3590698242188
1462.28955005859	75.266357421875
1466.38348022481	49.1736450195313
1470.47533318239	51.1250610351562
1474.56511040785	38.0977172851562
1478.65281337632	41.0703735351562
1482.73844356155	30.04296875
1486.82200243586	30.015625
1490.90349147022	13.98828125
1494.98291213418	-9.0390625
1499.06026589591	13.9335327148438
1503.13555422222	38.9061889648438
1507.20877857848	18.8788452148438
1511.27994042873	41.8911743164063
1515.3490412356	55.9862670898438
1519.41608246035	83.081298828125
1523.48106556286	105.176391601562
1527.54399200163	109.271423339844
1531.60486323377	100.366516113281
1535.66368071505	79.4616088867187
1539.72044589986	69.556640625
1543.7751602412	41.6517333984375
1547.82782519071	17.8682861328125
1551.87844219866	3.19207763671875
1555.92701271397	2.515869140625
1559.97353818419	-9.16033935546875
1564.0180200555	-5.8365478515625
1568.06045977271	-2.485107421875
1572.1008587793	9.1929931640625
1576.13921851737	4.87115478515625
1580.17554042768	-7.4876708984375
1584.20982594961	-2.9415283203125
1588.24207652123	3.5283203125
1592.27229357921	-1.9814453125
1596.3004785589	-5.6689453125
1600.3266328943	12.587890625
1604.35075801806	0.693359375
1608.37285536149	-0.58203125
1612.39292635454	-4.3858642578125
1616.41097242584	5.216552734375
1620.42699500266	-6.84466552734375
1624.44099551096	-0.0955810546875
1628.45297537533	2.318359375
1632.46293601906	25.6738891601562
1636.47087886406	8.0294189453125
1640.47680533095	12.3515014648438
1644.48071683901	19.6212768554687
1648.48261480617	18.8910522460938
1652.48250064906	22.1608276367187
1656.48037578297	48.4306030273438
1660.47624162187	60.7034912109375
1664.47009957839	73.0101928710937
1668.46195106388	78.3168334960937
1672.45179748832	54.62353515625
1676.43964026041	49.9302368164063
1680.42548078752	50.2368774414063
1684.4093204757	49.5435791015625
1688.39116072969	32.9550170898438
1692.37100295292	11.3760986328125
1696.34884854752	23.797119140625
1700.32469891429	-9.78179931640625
1704.29855545273	31.6392211914063
1708.27041956104	1.20196533203125
1712.24029263612	1.85540771484375
1716.20817607355	0.5089111328125
1720.17407126762	4.2269287109375
1724.13797961133	1.31475830078125
1728.09990249636	-2.5025634765625
1732.05984131312	2.00048828125
1736.01779745068	2.263671875
1739.97377229687	-14.212890625
1743.9277672382	15.8056640625
1747.87978365989	-7.08203125
1751.82982294586	-0.701171875
1755.77788647879	6.5166015625
1759.72397564	-13.7099609375
1763.6680918096	11.25390625
1767.61023636636	3.4765625
1771.5504106878	0.7724609375
1775.48861615014	-8.87109375
1779.42485412834	-11.1572265625
1783.35912599608	7.7431640625
1787.29143312576	14.0458984375
1791.2217768885	-14.4130859375
1795.15015865414	0.748046875
1799.07657979128	9.3818359375
1803.00104166722	-0.0986328125
1806.923545648	-6.001953125
1810.84409309841	2.916015625
1814.76268538195	-3.40234375
1818.67932386087	10.458984375
1822.59400989615	-12.46484375
1826.50674484753	5.6337890625
1830.41753007345	2.6572265625
1834.32636693114	-1.880859375
1838.23325677653	-14.7431640625
1842.13820096433	14.2841796875
1846.04120084797	-4.3603515625
1849.94225777965	7.4287109375
1853.84137311029	-2.8564453125
1857.7385481896	-3.7685546875
1861.63378436601	-8.0888671875
1865.52708298671	11.2998046875
1869.41844539766	2.1591796875
1873.30787294356	8.5078125
1877.19536696788	-26.328125
1881.08092881284	15.8916015625
1884.96455981942	6.119140625
1888.84626132737	-8.2421875
1892.72603467521	-3.4306640625
1896.6038812002	-4.3994140625
1900.47980223839	6.70703125
1904.35379912459	0.4775390625
1908.22587319237	4.560546875
1912.0960257741	-7.453125
1915.96425820089	7.9052734375
1919.83057180263	-3.5546875
1923.694967908	-1.978515625
1927.55744784445	7.2685546875
1931.4180129382	-15.0849609375
1935.27666451425	11.2724609375
1939.13340389641	2.9912109375
1942.98823240721	-9.7294921875
1946.84115136803	9.69921875
1950.692162099	-7.2822265625
1954.54126591903	0.8984375
1958.38846414585	-4.8544921875
1962.23375809594	6.9208984375
1966.0771490846	-5.9267578125
1969.91863842592	10.33984375
1973.75822743275	-5.12890625
1977.59591741678	7.0546875
1981.43170968848	-13.951171875
1985.2656055571	11.6337890625
1989.0976063307	-3.84765625
1992.92771331615	0.6025390625
1996.75592781911	-4.6142578125
2000.58225114405	1.126953125
2004.40668459424	-3.6591796875
2008.22922947176	8.9716796875
2012.04988707749	0.33203125
2015.86865871112	-14.244140625
2019.68554567116	21.341796875
2023.50054925491	-31
2027.31367075851	26.8359375
2031.12491147689	-1.892578125
2034.93427270382	-3.3984375
2038.74175573186	-6.2060546875
2042.54736185239	3.6767578125
2046.35109235564	-1.3623046875
2050.15294853063	-3.1337890625
2053.95293166521	13.51171875
2057.75104304606	-3.1591796875
2061.54728395867	-4.1396484375
2065.34165568739	1.216796875
2069.13415951534	-6.5830078125
2072.92479672452	8.806640625
2076.71356859575	-9.369140625
2080.50047640867	5.7119140625
2084.28552144174	-10.791015625
2088.06870497229	13.12890625
2091.85002827646	3.369140625
2095.62949262924	-10.5888671875
2099.40709930443	7.7587890625
2103.18284957471	-17.05859375
2106.95674471157	17.4755859375
2110.72878598537	8.0654296875
2114.49897466528	-7.7568359375
2118.26731201934	-12.9130859375
2122.03379931443	13.802734375
2125.79843781626	1.8017578125
2129.56122878942	-19.1572265625
2133.32217349733	13.119140625
2137.08127320226	-14.1591796875
2140.83852916534	14.3740234375
2144.59394264655	-4.896484375
2148.34751490473	5.7841796875
2152.09924719757	3.44140625
2155.84914078163	-0.9052734375
2159.59719691231	-3.095703125
2163.34341684388	-16.3291015625
2167.08780182947	18.263671875
2170.83035312109	-0.2998046875
2174.57107196959	-3.1220703125
2178.30995962469	6.8466796875
2182.04701733499	-9.8359375
2185.78224634796	-6.326171875
2189.5156479099	21.69140625
2193.24722326604	-7.013671875
2196.97697366044	-7.7685546875
2200.70490033604	-2.4873046875
2204.43100453467	-3.3134765625
2208.15528749703	11.1904296875
2211.87775046268	-9.7431640625
2215.59839467008	8.322265625
2219.31722135656	-1.337890625
2223.03423175833	5.59765625
2226.74942711049	-1.0302734375
2230.46280864702	1.7529296875
2234.17437760077	-8.6279296875
2237.8841352035	-1.34375
2241.59208268584	-6.2060546875
2245.29822127732	11.35546875
2249.00255220636	-7.9482421875
2252.70507670024	22.25390625
2256.40579598519	-31.90625
2260.10471128628	22.1259765625
2263.80182382751	0.8203125
2267.49713483175	-4.98046875
2271.19064552079	-7.6376953125
2274.8823571153	4.87890625
2278.57227083485	-6.859375
2282.26038789795	7.5400390625
2285.94670952195	4.0244140625
2289.63123692315	-7.421875
2293.31397131673	7.5498046875
2296.99491391679	-4.77734375
2300.67406593634	-4.77734375
2304.35142858727	6.6748046875
2308.02700308043	-3.1357421875
2311.70079062553	-0.1513671875
2315.37279243123	-4.0927734375
2319.04300970507	9.955078125
2322.71144365353	6.587890625
2326.378095482	-15.8310546875
2330.04296639479	9.6748046875
2333.7060575951	-0.2900390625
2337.3673702851	-5.9443359375
2341.02690566583	0.2119140625
2344.6846649373	-4.984375
2348.3406492984	7.0703125
2351.99485994696	-6.646484375
2355.64729807974	9.7490234375
2359.29796489244	-1.35546875
2362.94686157966	3.443359375
2366.59398933494	-9.2626953125
2370.23934935076	-0.458984375
2373.88294281852	0.349609375
2377.52477092856	5.615234375
2381.16483487014	2.0888671875
2384.80313583148	-3.0888671875
2388.4396749997	-8.4404296875
2392.07445356091	3.599609375
2395.70747270011	-1.7783203125
2399.33873360126	12.1474609375
2402.96823744725	-7.56640625
2406.59598541995	12.126953125
2410.22197870012	-0.8251953125
2413.84621846749	-11.453125
2417.46870590075	-0.611328125
2421.08944217751	-5.478515625
2424.70842847435	3.419921875
2428.32566596678	9.607421875
2431.94115582928	-15.4609375
2435.55489923528	15.1572265625
2439.16689735713	-7.22265625
2442.77715136618	8.7119140625
2446.38566243272	-0.7021484375
2449.99243172597	-11.9228515625
2453.59746041414	3.1552734375
2457.20074966439	1.919921875
2460.80230064284	-4.6748046875
2464.40211451455	7.1103515625
2468.00019244359	-5.1533203125
2471.59653559293	9.8212890625
2475.19114512457	-0.638671875
2478.78402219943	-15.9052734375
2482.37516797741	8.544921875
2485.96458361739	4.814453125
2489.55227027719	-5.83203125
2493.13822911363	12.45703125
2496.7224612825	-15.658203125
2500.30496793853	-1.09765625
2503.88575023547	8.61328125
2507.464809326	-1.552734375
2511.04214636182	-4.3359375
2514.61776249357	3.1728515625
2518.19165887088	3.3408203125
2521.76383664238	0.5439453125
2525.33429695564	0.310546875
2528.90304095725	-4.412109375
2532.47006979276	-3.1123046875
2536.03538460672	4.7822265625
2539.59898654265	5.015625
2543.16087674307	-10.4091796875
2546.72105634948	6.275390625
2550.27952650235	0.322265625
2553.83628834118	3.6806640625
2557.39134300444	-5.9150390625
2560.94469162957	-17.75
2564.49633535304	21.779296875
2568.0462753103	-10.2119140625
2571.59451263579	10.671875
2575.14104846294	1.9658203125
2578.6858839242	-17.626953125
2582.22902015101	19.3017578125
2585.77045827378	-12.9970703125
2589.31019942197	8.671875
2592.84824472401	-9.640625
2596.38459530734	8.5791015625
2599.91925229841	5.849609375
2603.45221682266	-8.3369140625
2606.98349000456	-4.0341796875
2610.51307296756	6.46875
2614.04096683414	0.5283203125
2617.56717272579	-9.6826171875
2621.09169176298	7.064453125
2624.61452506524	5.2451171875
2628.13567375106	-6.27734375
2631.655138938	-3.3466796875
2635.17292174259	0.73046875
2638.68902328039	5.5576171875
2642.20344466599	-4.373046875
2645.71618701297	-0.1611328125
2649.22725143397	-0.091796875
2652.73663904062	8.5830078125
2656.24435094357	-25.923828125
2659.75038825251	31.5068359375
2663.25475207615	1.583984375
2666.75744352221	-29.01171875
2670.25846369745	22.732421875
2673.75781370765	-21.1396484375
2677.25549465763	18.5439453125
2680.75150765123	3.63671875
2684.24585379131	1.630859375
2687.73853417978	-17.716796875
2691.22954991757	7.12109375
2694.71890210465	4.4326171875
2698.20659184002	-13.134765625
2701.69262022172	10.4853515625
2705.17698834682	-11.5927734375
2708.65969731143	11.072265625
2712.14074821071	-4.45703125
2715.62014213884	-5.44921875
2719.09788018905	0.806640625
2722.57396345362	16.1005859375
2726.04839302385	6.087890625
2729.52116999012	-26.822265625
2732.99229544182	22.634765625
2736.4617704674	-13.5078125
2739.92959615436	9.7177734375
2743.39577358926	-3.197265625
2746.86030385767	1.564453125
2750.32318804425	3.4326171875
2753.78442723268	-13.146484375
2757.24402250572	12.7685546875
2760.70197494518	-4.5400390625
2764.1582856319	-5.017578125
2767.61295564579	8.177734375
2771.06598606584	-10.174072265625
2774.51737797005	8.349365234375
2777.96713243552	-11.3996887207031
2781.41525053838	0.04022216796875
2784.86173335384	-3.51986694335937
2788.30658195617	3.9200439453125
2791.7497974187	-13.6400146484375
2795.1913808138	2.51089477539062
2798.63133321295	-11.3917236328125
2802.06965568666	1.7056884765625
2805.50634930452	-6.19692993164062
2808.94141513519	13.9004821777344
2812.3748542464	-19.0021362304687
2815.80666770493	5.09527587890625
2819.23685657665	-12.8073425292969
2822.66542192651	2.29006958007813
2826.0923648185	4.38748168945313
2829.51768631572	20.3847351074219
2832.94138748033	31.3753051757812
2836.36346937355	42.3658752441406
2839.7839330557	60.3564758300781
2843.20277958617	84.3470458984375
2846.62001002343	156.337646484375
2850.03562542502	193.328186035156
2853.44962684758	264.318786621094
2856.86201534681	328.309387207031
2860.27279197751	307.299926757812
2863.68195779356	303.29052734375
2867.08951384791	260.281066894531
2870.49546119263	259.271667480469
2873.89980087883	260.262268066406
2877.30253395675	257.252807617187
2880.70366147569	275.243408203125
2884.10318448407	282.214050292969
2887.50110402936	281.147827148438
2890.89742115816	269.081604003906
2894.29213691614	278.015380859375
2897.68525234807	254.949157714844
2901.07676849782	277.882934570313
2904.46668640835	259.816711425781
2907.85500712172	257.75048828125
2911.24173167908	280.684265136719
2914.62686112069	227.618041992187
2918.0103964859	237.551879882813
2921.39233881316	369.485656738281
2924.77268914005	295.41943359375
2928.1514485032	235.353210449219
2931.52861793838	218.286987304687
2934.90419848047	233.220764160156
2938.27819116343	232.154541015625
2941.65059702035	228.088317871094
2945.0214170834	205.022094726562
2948.39065238389	209.955871582031
2951.75830395222	152.82666015625
2955.12437281791	125.663269042969
2958.48886000957	102.499877929688
2961.85176655495	97.3364868164062
2965.21309348089	95.173095703125
2968.57284181338	83.0097045898438
2971.93101257748	67.8463134765625
2975.28760679739	62.6829223632813
2978.64262549643	48.51953125
2981.99606969703	45.3561401367188
2985.34794042073	18.1927490234375
2988.69823868822	19.0294189453125
2992.04696551928	23.8660278320313
2995.39412193282	2.70263671875
2998.73970894689	-3.46075439453125
3002.08372757864	-8.6241455078125
3005.42617884436	-25.8067626953125
3008.76706375945	13.7227172851562
3012.10638333846	1.252197265625
3015.44413859505	25.7816772460938
3018.780330542	18.3111572265625
3022.11496019125	-2.15936279296875
3025.44802855385	-13.6298828125
3028.77953663997	3.89959716796875
3032.10948545894	13.4290771484375
3035.43787601921	-21.0414428710938
3038.76470932835	9.32708740234375
3042.08998639308	-4.173095703125
3045.41370821926	-13.67333984375
3048.73587581189	-8.173583984375
3052.05649017508	-11.6737670898438
3055.37555231211	-11.0734252929688
3058.69306322538	8.0635986328125
3062.00902391644	15.7490234375
3065.32343538598	-12.5146484375
3068.63629863383	3.9755859375
3071.94761465896	-10.0009765625
3075.2573844595	17.6796875
3078.5656090327	-13.1962890625
3081.87228937498	-5.060546875
3085.1774264819	-5.71484375
3088.48102134815	4.3994140625
3091.7830749676	13.943359375
3095.08358833324	-7.134765625
3098.38256243724	4.4052734375
3101.67999827089	-16.0849609375
3104.97589682465	-2.6083984375
3108.27025908815	12.0302734375
3111.56308605013	-9.423828125
3114.85437869852	6.8349609375
3118.14413802041	-1.357421875
3121.43236500202	0
3124.71906062875	0
3128.00422588514	0
3131.28786175491	0
3134.56996922093	0
3137.85054926524	0
3141.12960286901	0
3144.40713101263	0
3147.6831346756	0
3150.95761483661	0
3154.23057247352	0
3157.50200856335	0
3160.77192408229	0
3164.04032000569	0
3167.30719730808	0
3170.57255696316	0
3173.8363999438	0
3177.09872722202	0
3180.35953976906	0
3183.61883855529	0
3186.87662455028	0
3190.13289872277	0
3193.38766204066	0
3196.64091547106	0
3199.89265998023	0
3203.14289653361	0
3206.39162609586	0
3209.63884963076	0
3212.88456810132	0
3216.1287824697	0
3219.37149369728	0
3222.61270274458	0
3225.85241057135	0
3229.09061813648	0
3232.3273263981	0
3235.56253631347	0
3238.79624883909	0
3242.02846493063	0
3245.25918554293	0
3248.48841163005	0
3251.71614414523	0
3254.94238404091	0
3258.16713226871	0
3261.39038977947	0
3264.61215752319	0
3267.8324364491	0
3271.05122750561	0
3274.26853164033	0
3277.48434980006	0
3280.69868293083	0
3283.91153197784	0
3287.12289788551	0
3290.33278159744	0
3293.54118405647	0
3296.7481062046	0
3299.95354898308	0
3303.15751333233	0
3306.36000019198	0
3309.5610105009	0
3312.76054519714	0
3315.95860521796	0
3319.15519149983	0
3322.35030497845	0
3325.5439465887	0
3328.73611726471	0
3331.92681793979	0
3335.11604954647	0
3338.30381301653	0
3341.49010928091	0
3344.67493926981	0
3347.85830391262	0
3351.04020413798	0
3354.22064087372	0
3357.3996150469	0
3360.5771275838	0
3363.75317940992	0
3366.92777144999	0
3370.10090462796	0
3373.27257986699	0
3376.44279808949	0
3379.61156021706	0
3382.77886717059	0
3385.94471987011	0
3389.10911923496	0
3392.27206618366	0
3395.43356163397	0
3398.59360650288	0
3401.75220170663	0
3404.90934816067	0
3408.06504677969	0
3411.21929847761	0
3414.37210416759	0
3417.52346476203	0
3420.67338117256	0
3423.82185431003	0
3426.96888508457	0
3430.11447440551	0
3433.25862318144	0
3436.40133232017	0
3439.54260272877	0
3442.68243531356	0
3445.82083098007	0
3448.95779063311	0
3452.0933151767	0
3455.22740551412	0
3458.36006254791	0
3461.49128717984	0
3464.62108031093	0
3467.74944284144	0
3470.8763756709	0
3474.00187969807	0
3477.12595582097	0
3480.24860493687	0
3483.3698279423	0
3486.48962573301	0
3489.60799920406	0
3492.7249492497	0
3495.8404767635	0
3498.95458263822	0
3502.06726776593	0
3505.17853303794	0
3508.28837934481	0
3511.39680757636	0
3514.50381862168	0
3517.60941336912	0
3520.71359270628	0
3523.81635752002	0
3526.91770869649	0
3530.01764712108	0
3533.11617367844	0
3536.21328925251	0
3539.30899472647	0
3542.40329098277	0
3545.49617890316	0
3548.58765936862	0
3551.67773325941	0
3554.76640145506	0
3557.85366483438	0
3560.93952427544	0
3564.02398065559	0
3567.10703485145	0
3570.18868773891	0
3573.26894019313	0
3576.34779308856	0
3579.42524729892	0
3582.50130369721	0
3585.57596315568	0
3588.6492265459	0
3591.72109473869	0
3594.79156860416	0
3597.8606490117	0
3600.92833682998	0
3603.99463292695	0
3607.05953816984	0
3610.12305342518	0
3613.18517955876	0
3616.24591743568	0
3619.30526792029	0
3622.36323187627	0
3625.41981016655	0
3628.47500365337	0
3631.52881319825	0
3634.58123966201	0
3637.63228390473	0
3640.68194678582	0
3643.73022916396	0
3646.77713189712	0
3649.82265584256	0
3652.86680185686	0
3655.90957079587	0
3658.95096351473	0
3661.9909808679	0
3665.02962370912	0
3668.06689289143	0
3671.10278926717	0
3674.13731368797	0
3677.17046700478	0
3680.20225006782	0
3683.23266372664	0
3686.26170883008	0
3689.28938622628	0
3692.31569676268	0
3695.34064128604	0
3698.3642206424	0
3701.38643567713	0
3704.40728723488	0
3707.42677615964	0
3710.44490329468	0
3713.46166948258	0
3716.47707556524	0
3719.49112238386	0
3722.50381077897	0
3725.51514159039	0
3728.52511565724	0
3731.53373381799	0
3734.54099691039	0
3737.54690577153	0
3740.55146123779	0
3743.55466414488	0
3746.55651532782	0
3749.55701562096	0
3752.55616585794	0
3755.55396687174	0
3758.55041949464	0
3761.54552455828	0
3764.53928289357	0
3767.53169533077	0
3770.52276269945	0
