# Supplementary material for: ATP-Mediated Compositional Change in Peripheral Myelin Membranes: A Comparative Raman Spectroscopy and Time-Of-Flight Secondary Ion Mass Spectrometry Study
Source: PLoS One. 2015 Nov 6;10(11):e0142084. doi: 10.1371/journal.pone.0142084 (PMC4636249; doi:10.1371/journal.pone.0142084)
Supplement: S1 Dataset — (ZIP) [file pone.0142084.s001.zip › S1_dataset/Raman_spectra/19_90_90.txt]

-178.994036100499	0
-174.033225536557	0
-169.0751377995	0
-164.119770772188	0
-159.167122339648	0
-154.217190389139	0
-149.269972810082	0
-144.325467494084	0
-139.383672334927	0
-134.444585228594	0
-129.508204073223	0
-124.574526769135	0
-119.643551218822	0
-114.715275326933	0
-109.789697000295	0
-104.866814147885	0
-99.9466246808552	0
-95.0291265124906	0
-90.1143175582511	0
-85.2021957357429	0
-80.2927589647043	0
-75.3860051670417	0
-70.481932266779	0
-65.5805381901118	0
-60.6818208653458	0
-55.7857782229294	0
-50.8924081954356	0
-46.0017087175875	0
-41.1136777262036	0
-36.2283131602562	0
-31.3456129608094	0
-26.4655750710663	0
-21.5881974363401	0
-16.7134780040433	0
-11.8414147237163	0
-6.97200554699157	0
-2.10524842762243	0
2.7588586785605	0
7.62031781361293	0
12.4791310174805	0
17.3353003280426	0
22.1888277810758	0
27.039715410272	0
31.8879652472351	0
36.7335793214806	0
41.5765596604579	0
46.4169082895241	0
51.2546272319742	0
56.0897185090253	0
60.9221841398248	0
65.7520261414575	0
70.5792465289414	0
75.4038473152359	0
80.2258305112373	0
85.0451981257829	0
89.8619521656728	0
94.6760946356408	0
99.4876275383722	0
104.296552874519	0
109.102872642681	0
113.906588839414	0
118.707703459255	0
123.50621849468	0
128.302135936152	0
133.095457772095	0
137.886185988911	0
142.67432257098	0
147.459869500643	0
152.242828758237	0
157.023202322085	0
161.800992168482	0
166.57620027172	0
171.348828604074	0
176.118879135829	0
180.886353835249	0
185.651254668599	0
190.413583600155	0
195.173342592185	0
199.930533604973	0
204.685158596796	0
209.437219523967	0
214.186718340789	0
218.933656999594	0
223.678037450722	0
228.419861642549	0
233.159131521472	0
237.895849031895	0
242.630016116276	0
247.361634715089	0
252.090706766845	0
256.817234208094	0
261.541218973423	0
266.262662995465	0
270.981568204883	0
275.6979365304	0
280.411769898787	0
285.123070234848	0
289.831839461473	0
294.538079499573	0
299.241792268145	0
303.942979684238	0
308.641643662944	0
313.337786117456	0
318.031408959021	0
322.722514096949	0
327.411103438619	0
332.097178889511	0
336.780742353159	0
341.461795731189	0
346.140340923303	0
350.816379827291	0
355.489914339047	0
360.160946352513	0
364.829477759773	0
369.495510450979	0
374.159046314377	0
378.82008723633	0
383.478635101284	0
388.134691791813	0
392.788259188568	0
397.439339170342	0
402.087933614013	0
406.734044394583	0
411.377673385177	0
416.018822457034	0
420.657493479503	0
425.293688320078	0
429.927408844356	0
434.558656916088	0
439.187434397129	0
443.813743147486	0
448.437585025291	0
453.058961886814	0
457.67787558648	0
462.29432797683	0
466.908320908577	0
471.519856230563	0
476.128935789788	0
480.735561431389	0
485.339734998681	0
489.941458333116	0
494.540733274316	0
499.137561660049	0
503.731945326264	0
508.323886107064	0
512.913385834734	0
517.500446339694	0
522.085069450583	0
526.667256994191	0
531.247010795469	0
535.824332677577	0
540.399224461846	0
544.97168796778	0
549.541725013081	0
554.109337413644	0
558.67452698353	0
563.237295535018	0
567.797644878581	0
572.355576822862	0
576.911093174738	0
581.464195739274	0
586.014886319725	0
590.563166717577	0
595.109038732502	0
599.652504162404	0
604.193564803387	0
608.732222449762	0
613.268478894079	0
617.802335927085	0
622.333795337774	0
626.86285891334	0
631.38952843922	0
635.913805699067	0
640.435692474774	0
644.955190546461	0
649.472301692484	0
653.987027689447	0
658.499370312169	0
663.009331333738	0
667.516912525469	0
672.022115656928	0
676.524942495926	0
681.02539480853	0
685.523474359055	0
690.01918291007	0
694.512522222405	0
699.003494055145	0
703.492100165644	0
707.9783423095	0
712.462222240603	0
716.943741711089	3.935546875
721.422902471375	2.154296875
725.899706270146	9.45703125
730.374154854366	-16.1064453125
734.846249969258	17.875
739.315993358352	-10.185546875
743.783386763425	-5.421875
748.24843192457	13.6806640625
752.711130580137	-1.5234375
757.171484466788	-7.900390625
761.629495319437	-3.8818359375
766.085164871336	4.048828125
770.538494853994	-7.431640625
774.989486997223	4.861328125
779.43814302915	3.2021484375
783.884464676175	4.416015625
788.32845366302	0.353515625
792.770111712696	-5.8740234375
797.209440546543	11.6337890625
801.646441884168	-19.166015625
806.081117443533	6.3017578125
810.513468940881	-1.19140625
814.943498090775	5.697265625
819.371206606105	-2.400390625
823.796596198077	3.2939453125
828.219668576199	-8.43359375
832.640425448324	20.33984375
837.058868520624	-21.8857421875
841.474999497579	5.34765625
845.888820082022	7.2548828125
850.300331975104	-4.7587890625
854.709536876311	-3.0283203125
859.116436483469	-0.146484375
863.521032492725	1.9541015625
867.923326598575	-4.9873046875
872.323320493862	8.8046875
876.72101586976	2.3544921875
881.116414415799	-13.1875
885.509517819843	5.5283203125
889.900327768119	4.8740234375
894.288845945186	-7.3349609375
898.675074033981	8.3896484375
903.059013715767	0.16796875
907.440666670198	-2.219482421875
911.820034575245	1.22747802734375
916.197119107281	1.888427734375
920.571921941017	-21.8041687011719
924.944444749533	19.2207946777344
929.314689204286	1.84600830078125
933.682656975085	8.47125244140625
938.048349730125	6.09646606445313
942.411769135975	8.71963500976563
946.772916857561	-1.78713989257813
951.131794558201	20.7061157226562
955.488403899588	3.19937133789063
959.842746541792	28.692626953125
964.19482414328	-3.81411743164063
968.544638360883	34.6791381835937
972.892190849834	7.178466796875
977.237483263751	35.7606811523438
981.580517254632	16.3428955078125
985.92129447289	-3.07489013671875
990.259816567315	27.50732421875
994.596085185094	0.08953857421875
998.930101971822	11.6717529296875
1003.2618685715	29.2539672851562
1007.59138662649	18.836181640625
1011.91865777761	33.5263061523438
1016.24368366407	36.224365234375
1020.56646592346	17.9224243164062
1024.88700619182	23.6204833984375
1029.20530610358	1.31857299804688
1033.52136729159	23.0166320800781
1037.8351913871	0.714691162109375
1042.14678001981	-4.61590576171875
1046.45613481781	-5.94692993164062
1050.76325740763	-1.27798461914062
1055.06814941421	2.3909912109375
1059.37081246092	-3.15985107421875
1063.67124816958	-8.865966796875
1067.96945816039	5.37045288085937
1072.26544405203	1.45648193359375
1076.55920746159	0.960418701171875
1080.8507500046	1.69778442382813
1085.14007329502	-2.55499267578125
1089.42717894527	-20.5019836425781
1093.71206856617	9.55105590820312
1097.99474376703	-1.39593505859375
1102.27520615557	3.65707397460937
1106.55345733798	-6.2899169921875
1110.82949891888	-4.18145751953125
1115.10333250134	12.9425354003906
1119.37495968691	3.0665283203125
1123.64438207556	2.19052124023438
1127.91160126572	-18.6854858398438
1132.17661885431	18.4385070800781
1136.43943643667	-2.43753051757813
1140.70005560662	9.68646240234375
1144.95847795644	20.8123779296875
1149.21470507689	23.9588012695313
1153.46873855716	35.105224609375
1157.72057998495	59.2516174316406
1161.97023094641	75.3980407714844
1166.21769302616	69.54443359375
1170.4629678073	82.6908569335938
1174.70605687141	44.8372802734375
1178.94696179854	22.9836730957031
1183.18568416722	5.13009643554687
1187.42222555447	26.2764892578125
1191.65658753578	4.42291259765625
1195.88877168516	9.56362915039063
1200.11877957504	21.703125
1204.34661277642	10.8426208496094
1208.57227285873	7.98211669921875
1212.79576138991	17.12158203125
1217.01707993641	2.26107788085938
1221.23623006316	12.4005737304687
1225.45321333358	-7.45993041992188
1229.66803130962	37.6795349121094
1233.88068555171	6.81903076171875
1238.09117761878	-4.04147338867188
1242.29950906828	6.0980224609375
1246.50568145615	-3.79434204101562
1250.70969633685	-1.701171875
1254.91155526336	13.3919982910156
1259.11125978715	1.48516845703125
1263.30881145822	-4.42166137695313
1267.50421182508	8.6715087890625
1271.69746243476	8.76467895507812
1275.88856483281	27.8578491210938
1280.07752056329	9.95101928710937
1284.26433116882	9.044189453125
1288.44899819048	15.1373596191406
1292.63152316794	2.23052978515625
1296.81190763937	28.2953796386719
1300.99015314147	24.3572998046875
1305.16626120947	10.419189453125
1309.34023337715	36.4811096191406
1313.51207117681	43.5430297851562
1317.68177613928	23.6049499511719
1321.84934979396	6.6668701171875
1326.01479366875	13.7287902832031
1330.17810929013	-4.20928955078125
1334.3392981831	-0.147369384765625
1338.49836187121	3.95046997070313
1342.65530187658	19.0923767089844
1346.81011971983	15.2342834472656
1350.96281692018	7.37619018554687
1355.11339499538	11.5180969238281
1359.26185546175	2.66000366210938
1363.40819983413	8.80191040039063
1367.55242962597	12.9437866210938
1371.69454634923	4.21127319335937
1375.83455151447	-3.41220092773438
1379.97244663079	-14.0356750488281
1384.10823320586	4.34085083007812
1388.24191274593	-4.28262329101562
1392.3734867558	20.2464904785156
1396.50295673884	-6.17355346679688
1400.63032419701	-10.7282409667969
1404.75559063083	6.46002197265625
1408.87875753938	1.28021240234375
1412.99982642036	2.20083618164062
1417.11879877001	-7.81106567382813
1421.23567608316	3.17703247070313
1425.35045985322	17.184814453125
1429.4631515722	6.19302368164062
1433.57375273068	28.2012634277344
1437.68226481782	18.2095031738281
1441.78868932139	37.2177429199219
1445.89302772774	39.2207641601562
1449.99528152179	16.2208862304687
1454.09545218711	65.2210083007812
1458.1935412058	32.2211303710937
1462.28955005859	50.2212219238281
1466.38348022481	26.2213439941406
1470.47533318239	29.2214660644531
1474.56511040785	29.2215576171875
1478.65281337632	24.2240295410156
1482.73844356155	7.2686767578125
1486.82200243586	18.3133239746094
1490.90349147022	7.35797119140625
1494.98291213418	-13.5973815917969
1499.06026589591	12.447265625
1503.13555422222	43.4919128417969
1507.20877857848	21.5365600585938
1511.27994042873	46.5812072753906
1515.3490412356	43.6258544921875
1519.41608246035	74.6705017089844
1523.48106556286	66.7991027832031
1527.54399200163	69.932373046875
1531.60486323377	75.0656433105469
1535.66368071505	40.1989135742188
1539.72044589986	34.3321838378906
1543.7751602412	22.4654541015625
1547.82782519071	6.59872436523437
1551.87844219866	-3.26800537109375
1555.92701271397	-6.08901977539063
1559.97353818419	-3.82858276367188
1564.0180200555	-8.56814575195313
1568.06045977271	5.6922607421875
1572.1008587793	12.9526977539062
1576.13921851737	10.2171936035156
1580.17554042768	-3.34957885742188
1584.20982594961	-1.91632080078125
1588.24207652123	5.54714965820313
1592.27229357921	-1.95074462890625
1596.3004785589	-8.6416015625
1600.3266328943	12.724609375
1604.35075801806	-2.5791015625
1608.37285536149	-6.0400390625
1612.39292635454	-1.20703125
1616.41097242584	5.3251953125
1620.42699500266	2.201171875
1624.44099551096	-4.87109375
1628.45297537533	-6.4736328125
1632.46293601906	11.7568359375
1636.47087886406	-1.392578125
1640.47680533095	-3.9423828125
1644.48071683901	0.4833984375
1648.48261480617	3.548828125
1652.48250064906	-6.7158203125
1656.48037578297	4.8681640625
1660.47624162187	-2.2734375
1664.47009957839	6.3740234375
1668.46195106388	-4.14453125
1672.45179748832	4.509765625
1676.43964026041	-9.4404296875
1680.42548078752	3.0849609375
1684.4093204757	6.12890625
1688.39116072969	2.5
1692.37100295292	-7.2802734375
1696.34884854752	8.49609375
1700.32469891429	-19.8623046875
1704.29855545273	20.201171875
1708.27041956104	-7.4833984375
1712.24029263612	0.94140625
1716.20817607355	-7.158203125
1720.17407126762	5.46484375
1724.13797961133	7.69140625
1728.09990249636	-8.3935546875
1732.05984131312	-1.6796875
1736.01779745068	7.021484375
1739.97377229687	-15.3271484375
1743.9277672382	12.10546875
1747.87978365989	1.5146484375
1751.82982294586	1.16796875
1755.77788647879	-2.2607421875
1759.72397564	-13.2646484375
1763.6680918096	9.494140625
1767.61023636636	4.9375
1771.5504106878	2.2080078125
1775.48861615014	-2.7119140625
1779.42485412834	-8.671875
1783.35912599608	0.74609375
1787.29143312576	8.4619140625
1791.2217768885	-8.3916015625
1795.15015865414	5.740234375
1799.07657979128	6.7255859375
1803.00104166722	-10.3154296875
1806.923545648	-4.3251953125
1810.84409309841	9.8740234375
1814.76268538195	-6.615234375
1818.67932386087	11.8203125
1822.59400989615	-13.1171875
1826.50674484753	7.1611328125
1830.41753007345	4.2763671875
1834.32636693114	-11.654296875
1838.23325677653	-5.2763671875
1842.13820096433	9.45703125
1846.04120084797	5.5234375
1849.94225777965	2.3388671875
1853.84137311029	-14.6162109375
1857.7385481896	7.5283203125
1861.63378436601	0.48046875
1865.52708298671	4.6044921875
1869.41844539766	-0.869140625
1873.30787294356	3.9306640625
1877.19536696788	-19.048828125
1881.08092881284	18.4541015625
1884.96455981942	1.099609375
1888.84626132737	-14.767578125
1892.72603467521	1.4609375
1896.6038812002	-2.28515625
1900.47980223839	5.5380859375
1904.35379912459	-1.4072265625
1908.22587319237	10.53125
1912.0960257741	-9.0791015625
1915.96425820089	6.798828125
1919.83057180263	-6.578125
1923.694967908	0.5615234375
1927.55744784445	7.10546875
1931.4180129382	-16.1142578125
1935.27666451425	8.2119140625
1939.13340389641	9.80859375
1942.98823240721	-14.1708984375
1946.84115136803	4.830078125
1950.692162099	1.728515625
1954.54126591903	2.658203125
1958.38846414585	-8.7568359375
1962.23375809594	1.21875
1966.0771490846	5.3330078125
1969.91863842592	3.62109375
1973.75822743275	-4.9453125
1977.59591741678	6.529296875
1981.43170968848	-16.8916015625
1985.2656055571	15.9326171875
1989.0976063307	-7.23828125
1992.92771331615	3.935546875
1996.75592781911	-4.90625
2000.58225114405	3.1025390625
2004.40668459424	-7.4296875
2008.22922947176	-19.3359375
2012.04988707749	-21.208984375
2015.86865871112	94.34375
2019.68554567116	-14.2705078125
2023.50054925491	-43.189453125
2027.31367075851	21.7822265625
2031.12491147689	-11.640625
2034.93427270382	5.384765625
2038.74175573186	-9.888671875
2042.54736185239	3.7900390625
2046.35109235564	1.16015625
2050.15294853063	0.3291015625
2053.95293166521	6.74609375
2057.75104304606	-4.1904296875
2061.54728395867	-6.3896484375
2065.34165568739	8.0322265625
2069.13415951534	-3.3515625
2072.92479672452	7.44921875
2076.71356859575	-17.6337890625
2080.50047640867	11.40625
2084.28552144174	-16.1005859375
2088.06870497229	18.3603515625
2091.85002827646	-4.859375
2095.62949262924	1.220703125
2099.40709930443	3.400390625
2103.18284957471	-18.1396484375
2106.95674471157	20.224609375
2110.72878598537	-0.583984375
2114.49897466528	-7.923828125
2118.26731201934	-5.4873046875
2122.03379931443	15.4423828125
2125.79843781626	3.880859375
2129.56122878942	-15.0625
2133.32217349733	5.5068359375
2137.08127320226	-13.2666015625
2140.83852916534	13.568359375
2144.59394264655	-6.6943359375
2148.34751490473	1.603515625
2152.09924719757	3.8046875
2155.84914078163	0.1767578125
2159.59719691231	5.388671875
2163.34341684388	-11.591796875
2167.08780182947	3.541015625
2170.83035312109	1.296875
2174.57107196959	1.7373046875
2178.30995962469	5.0654296875
2182.04701733499	-8.6181640625
2185.78224634796	-3.9541015625
2189.5156479099	12.6416015625
2193.24722326604	-3.0380859375
2196.97697366044	-4.3623046875
2200.70490033604	1.52734375
2204.43100453467	-7.048828125
2208.15528749703	6.041015625
2211.87775046268	-9.49609375
2215.59839467008	11.4755859375
2219.31722135656	0.0458984375
2223.03423175833	3.48828125
2226.74942711049	-3.890625
2230.46280864702	4.8017578125
2234.17437760077	-9.455078125
2237.8841352035	2.7412109375
2241.59208268584	-6.4033203125
2245.29822127732	8.107421875
2249.00255220636	-3.7421875
2252.70507670024	10.18359375
2256.40579598519	-18.484375
2260.10471128628	18.4013671875
2263.80182382751	-1.734375
2267.49713483175	-3.4306640625
2271.19064552079	-8.052734375
2274.8823571153	7.6962890625
2278.57227083485	-9.6328125
2282.26038789795	8.015625
2285.94670952195	2.2744140625
2289.63123692315	-6.01171875
2293.31397131673	2.6474609375
2296.99491391679	-0.951171875
2300.67406593634	1.22265625
2304.35142858727	-2.0400390625
2308.02700308043	-3.966796875
2311.70079062553	3.9609375
2315.37279243123	3.0869140625
2319.04300970507	5.41796875
2322.71144365353	5.3681640625
2326.378095482	-20.7568359375
2330.04296639479	14.1162109375
2333.7060575951	-1.6220703125
2337.3673702851	-3.6650390625
2341.02690566583	-1.4931640625
2344.6846649373	-3.36328125
2348.3406492984	6.3955078125
2351.99485994696	-2.177734375
2355.64729807974	3.6123046875
2359.29796489244	3.75390625
2362.94686157966	-1.7431640625
2366.59398933494	-9.435546875
2370.23934935076	-0.0263671875
2373.88294281852	2.51171875
2377.52477092856	5.83984375
2381.16483487014	0.333984375
2384.80313583148	-6.37109375
2388.4396749997	-4.9228515625
2392.07445356091	0.515625
2395.70747270011	-1.28515625
2399.33873360126	16.1689453125
2402.96823744725	-0.875
2406.59598541995	1.4755859375
2410.22197870012	-4.3583984375
2413.84621846749	-13.2919921875
2417.46870590075	12.6337890625
2421.08944217751	-6.5439453125
2424.70842847435	-1.9912109375
2428.32566596678	6.84765625
2431.94115582928	-4.3330078125
2435.55489923528	11.9580078125
2439.16689735713	-9.5546875
2442.77715136618	5.232421875
2446.38566243272	-3.6083984375
2449.99243172597	-4.5849609375
2453.59746041414	2.3740234375
2457.20074966439	0.6533203125
2460.80230064284	-4.5888671875
2464.40211451455	4.5595703125
2468.00019244359	-10.486328125
2471.59653559293	16.4580078125
2475.19114512457	1.2060546875
2478.78402219943	-8.849609375
2482.37516797741	3.0146484375
2485.96458361739	2.2109375
2489.55227027719	-9.1572265625
2493.13822911363	12.802734375
2496.7224612825	-16.3720703125
2500.30496793853	1.47265625
2503.88575023547	11.5556640625
2507.464809326	-0.2197265625
2511.04214636182	-7.4892578125
2514.61776249357	-2.193359375
2518.19165887088	9.10546875
2521.76383664238	0.44140625
2525.33429695564	-0.3759765625
2528.90304095725	-6.6171875
2532.47006979276	0.1220703125
2536.03538460672	3.6181640625
2539.59898654265	5.85546875
2543.16087674307	-9.0439453125
2546.72105634948	6.5966796875
2550.27952650235	0.5673828125
2553.83628834118	-1.802734375
2557.39134300444	-4.8896484375
2560.94469162957	-15.369140625
2564.49633535304	24.9990234375
2568.0462753103	-16.626953125
2571.59451263579	17.791015625
2575.14104846294	-3.5283203125
2578.6858839242	-16.9384765625
2582.22902015101	20.271484375
2585.77045827378	-9.2431640625
2589.31019942197	6.6337890625
2592.84824472401	-12.6884765625
2596.38459530734	9.7109375
2599.91925229841	2.2392578125
2603.45221682266	-5.33203125
2606.98349000456	-8.5205078125
2610.51307296756	14.033203125
2614.04096683414	-0.044921875
2617.56717272579	-12.0146484375
2621.09169176298	4.7646484375
2624.61452506524	8.693359375
2628.13567375106	-5.19140625
2631.655138938	-9.7734375
2635.17292174259	4.767578125
2638.68902328039	8.703125
2642.20344466599	-2.9794921875
2645.71618701297	-0.0048828125
2649.22725143397	-7.1552734375
2652.73663904062	4.251953125
2656.24435094357	-22.2197265625
2659.75038825251	29.1279296875
2663.25475207615	10.75
2666.75744352221	-24.962890625
2670.25846369745	18.1767578125
2673.75781370765	-23.359375
2677.25549465763	18.626953125
2680.75150765123	1.125
2684.24585379131	5.369140625
2687.73853417978	-18.24609375
2691.22954991757	9.9248046875
2694.71890210465	0.853515625
2698.20659184002	-12.015625
2701.69262022172	11.6181640625
2705.17698834682	-6.90625
2708.65969731143	4.5927734375
2712.14074821071	-4.2001953125
2715.62014213884	0.404296875
2719.09788018905	-4.93359375
2722.57396345362	15.1962890625
2726.04839302385	5.103515625
2729.52116999012	-24.91796875
2732.99229544182	15.330078125
2736.4617704674	-11.8662109375
2739.92959615436	12.337890625
2743.39577358926	2.2177734375
2746.86030385767	-4.64453125
2750.32318804425	2.2802734375
2753.78442723268	-11.029296875
2757.24402250572	8.671875
2760.70197494518	1.25
2764.1582856319	-7.876953125
2767.61295564579	11.083984375
2771.06598606584	-12.203125
2774.51737797005	8.2186279296875
2777.96713243552	-5.21990966796875
2781.41525053838	6.36807250976563
2784.86173335384	-1.81231689453125
2788.30658195617	-2.99267578125
2791.7497974187	-6.17306518554687
2795.1913808138	0.64654541015625
2798.63133321295	-4.52301025390625
2802.06965568666	9.35421752929688
2805.50634930452	-4.76852416992188
2808.94141513519	15.1087036132812
2812.3748542464	-11.0140380859375
2815.80666770493	2.86322021484375
2819.23685657665	-3.25955200195313
2822.66542192651	-8.38229370117187
2826.0923648185	-3.50506591796875
2829.51768631572	20.3721923828125
2832.94138748033	7.24942016601562
2836.36346937355	3.12667846679687
2839.7839330557	-0.99725341796875
2843.20277958617	-1.12130737304688
2846.62001002343	21.7546081542969
2850.03562542502	2.63052368164062
2853.44962684758	16.5064392089844
2856.86201534681	24.3823852539062
2860.27279197751	-2.74169921875
2863.68195779356	18.1342163085938
2867.08951384791	13.0101318359375
2870.49546119263	6.88607788085938
2873.89980087883	14.7619934082031
2877.30253395675	23.6379089355469
2880.70366147569	32.5138244628906
2884.10318448407	35.3897705078125
2887.50110402936	53.2656860351562
2890.89742115816	45.1416015625
2894.29213691614	47.0175170898438
2897.68525234807	38.8934631347656
2901.07676849782	56.7693786621094
2904.46668640835	28.6423645019531
2907.85500712172	39.5147094726562
2911.24173167908	42.3870849609375
2914.62686112069	29.2594604492188
2918.0103964859	42.1318359375
2921.39233881316	28.0042114257813
2924.77268914005	25.8765869140625
2928.1514485032	20.7489624023438
2931.52861793838	28.6213073730469
2934.90419848047	30.4936828613281
2938.27819116343	39.3660583496094
2941.65059702035	28.2384338378906
2945.0214170834	20.1108093261719
2948.39065238389	34.9831848144531
2951.75830395222	15.8555297851562
2955.12437281791	23.7279052734375
2958.48886000957	17.6002807617187
2961.85176655495	21.47265625
2965.21309348089	38.3450317382812
2968.57284181338	27.2174072265625
2971.93101257748	29.0897827148438
2975.28760679739	33.9621276855469
2978.64262549643	14.8359680175781
2981.99606969703	25.7169189453125
2985.34794042073	10.5978698730469
2988.69823868822	15.4788208007813
2992.04696551928	31.3597717285156
2995.39412193282	0.24072265625
2998.73970894689	11.1216735839844
3002.08372757864	2.00262451171875
3005.42617884436	-1.11642456054688
3008.76706375945	8.76449584960937
3012.10638333846	6.64544677734375
3015.44413859505	10.5263977050781
3018.780330542	4.4073486328125
3022.11496019125	-6.71170043945313
3025.44802855385	-9.83074951171875
3028.77953663997	4.05020141601562
3032.10948545894	13.93115234375
3035.43787601921	-16.1878967285156
3038.76470932835	17.6930236816406
3042.08998639308	8.57675170898438
3045.41370821926	-6.52029418945313
3048.73587581189	-12.6173095703125
3052.05649017508	0.28564453125
3055.37555231211	-11.8113708496094
3058.69306322538	8.09158325195313
3062.00902391644	8.99456787109375
3065.32343538598	-10.1024780273438
3068.63629863383	9.80050659179688
3071.94761465896	-10.2965393066406
3075.2573844595	17.6064453125
3078.5656090327	-7.4906005859375
3081.87228937498	-2.58132934570313
3085.1774264819	-9.67062377929688
3088.48102134815	2.24008178710938
3091.7830749676	5.15081787109375
3095.08358833324	-5.9384765625
3098.38256243724	2.86004638671875
3101.67999827089	-2.3509521484375
3104.97589682465	0.40625
3108.27025908815	4.6640625
3111.56308605013	-0.7822265625
3114.85437869852	-5.8779296875
3118.14413802041	-5.0205078125
3121.43236500202	11.7431640625
3124.71906062875	1.4462890625
3128.00422588514	-7.1728515625
3131.28786175491	-2.828125
3134.56996922093	13.580078125
3137.85054926524	-8.5986328125
3141.12960286901	-2.6611328125
3144.40713101263	6.6552734375
3147.6831346756	-5.4814453125
3150.95761483661	-15.5029296875
3154.23057247352	17.466796875
3157.50200856335	-0.8203125
3160.77192408229	-0.5263671875
3164.04032000569	0.8798828125
3167.30719730808	-2.1513671875
3170.57255696316	0
3173.8363999438	0
3177.09872722202	0
3180.35953976906	0
3183.61883855529	0
3186.87662455028	0
3190.13289872277	0
3193.38766204066	0
3196.64091547106	0
3199.89265998023	0
3203.14289653361	0
3206.39162609586	0
3209.63884963076	0
3212.88456810132	0
3216.1287824697	0
3219.37149369728	0
3222.61270274458	0
3225.85241057135	0
3229.09061813648	0
3232.3273263981	0
3235.56253631347	0
3238.79624883909	0
3242.02846493063	0
3245.25918554293	0
3248.48841163005	0
3251.71614414523	0
3254.94238404091	0
3258.16713226871	0
3261.39038977947	0
3264.61215752319	0
3267.8324364491	0
3271.05122750561	0
3274.26853164033	0
3277.48434980006	0
3280.69868293083	0
3283.91153197784	0
3287.12289788551	0
3290.33278159744	0
3293.54118405647	0
3296.7481062046	0
3299.95354898308	0
3303.15751333233	0
3306.36000019198	0
3309.5610105009	0
3312.76054519714	0
3315.95860521796	0
3319.15519149983	0
3322.35030497845	0
3325.5439465887	0
3328.73611726471	0
3331.92681793979	0
3335.11604954647	0
3338.30381301653	0
3341.49010928091	0
3344.67493926981	0
3347.85830391262	0
3351.04020413798	0
3354.22064087372	0
3357.3996150469	0
3360.5771275838	0
3363.75317940992	0
3366.92777144999	0
3370.10090462796	0
3373.27257986699	0
3376.44279808949	0
3379.61156021706	0
3382.77886717059	0
3385.94471987011	0
3389.10911923496	0
3392.27206618366	0
3395.43356163397	0
3398.59360650288	0
3401.75220170663	0
3404.90934816067	0
3408.06504677969	0
3411.21929847761	0
3414.37210416759	0
3417.52346476203	0
3420.67338117256	0
3423.82185431003	0
3426.96888508457	0
3430.11447440551	0
3433.25862318144	0
3436.40133232017	0
3439.54260272877	0
3442.68243531356	0
3445.82083098007	0
3448.95779063311	0
3452.0933151767	0
3455.22740551412	0
3458.36006254791	0
3461.49128717984	0
3464.62108031093	0
3467.74944284144	0
3470.8763756709	0
3474.00187969807	0
3477.12595582097	0
3480.24860493687	0
3483.3698279423	0
3486.48962573301	0
3489.60799920406	0
3492.7249492497	0
3495.8404767635	0
3498.95458263822	0
3502.06726776593	0
3505.17853303794	0
3508.28837934481	0
3511.39680757636	0
3514.50381862168	0
3517.60941336912	0
3520.71359270628	0
3523.81635752002	0
3526.91770869649	0
3530.01764712108	0
3533.11617367844	0
3536.21328925251	0
3539.30899472647	0
3542.40329098277	0
3545.49617890316	0
3548.58765936862	0
3551.67773325941	0
3554.76640145506	0
3557.85366483438	0
3560.93952427544	0
3564.02398065559	0
3567.10703485145	0
3570.18868773891	0
3573.26894019313	0
3576.34779308856	0
3579.42524729892	0
3582.50130369721	0
3585.57596315568	0
3588.6492265459	0
3591.72109473869	0
3594.79156860416	0
3597.8606490117	0
3600.92833682998	0
3603.99463292695	0
3607.05953816984	0
3610.12305342518	0
3613.18517955876	0
3616.24591743568	0
3619.30526792029	0
3622.36323187627	0
3625.41981016655	0
3628.47500365337	0
3631.52881319825	0
3634.58123966201	0
3637.63228390473	0
3640.68194678582	0
3643.73022916396	0
3646.77713189712	0
3649.82265584256	0
3652.86680185686	0
3655.90957079587	0
3658.95096351473	0
3661.9909808679	0
3665.02962370912	0
3668.06689289143	0
3671.10278926717	0
3674.13731368797	0
3677.17046700478	0
3680.20225006782	0
3683.23266372664	0
3686.26170883008	0
3689.28938622628	0
3692.31569676268	0
3695.34064128604	0
3698.3642206424	0
3701.38643567713	0
3704.40728723488	0
3707.42677615964	0
3710.44490329468	0
3713.46166948258	0
3716.47707556524	0
3719.49112238386	0
3722.50381077897	0
3725.51514159039	0
3728.52511565724	0
3731.53373381799	0
3734.54099691039	0
3737.54690577153	0
3740.55146123779	0
3743.55466414488	0
3746.55651532782	0
3749.55701562096	0
3752.55616585794	0
3755.55396687174	0
3758.55041949464	0
3761.54552455828	0
3764.53928289357	0
3767.53169533077	0
3770.52276269945	0
