# Supplementary material for: ATP-Mediated Compositional Change in Peripheral Myelin Membranes: A Comparative Raman Spectroscopy and Time-Of-Flight Secondary Ion Mass Spectrometry Study
Source: PLoS One. 2015 Nov 6;10(11):e0142084. doi: 10.1371/journal.pone.0142084 (PMC4636249; doi:10.1371/journal.pone.0142084)
Supplement: S1 Dataset — (ZIP) [file pone.0142084.s001.zip › S1_dataset/Raman_spectra/1_0_0.txt]

-178.9940361005	0
-174.033225536559	0
-169.075137799502	0
-164.119770772183	0
-159.167122339652	0
-154.217190389145	0
-149.26997281008	0
-144.325467494082	0
-139.38367233493	0
-134.444585228596	0
-129.508204073225	0
-124.574526769137	0
-119.643551218823	0
-114.715275326934	0
-109.789697000297	0
-104.866814147889	0
-99.9466246808543	0
-95.0291265124944	0
-90.114317558252	0
-85.2021957357436	0
-80.2927589647076	0
-75.3860051670387	0
-70.4819322667847	0
-65.5805381901157	0
-60.6818208653497	0
-55.7857782229291	0
-50.8924081954391	0
-46.0017087175838	0
-41.1136777262045	0
-36.2283131602561	0
-31.3456129608128	0
-26.4655750710695	0
-21.5881974363389	0
-16.7134780040407	0
-11.8414147237152	0
-6.97200554699234	0
-2.10524842762101	0
2.75885867856151	0
7.62031781360827	0
12.4791310174774	0
17.3353003280427	0
22.1888277810764	0
27.0397154102718	0
31.8879652472339	0
36.7335793214821	0
41.5765596604568	0
46.4169082895224	0
51.2546272319731	0
56.0897185090207	0
60.9221841398242	0
65.7520261414571	0
70.5792465289418	0
75.4038473152361	0
80.2258305112362	0
85.045198125787	0
89.8619521656727	0
94.6760946356395	0
99.4876275383746	0
104.296552874516	0
109.10287264268	0
113.906588839415	0
118.707703459252	0
123.506218494676	0
128.30213593615	0
133.095457772096	0
137.886185988912	0
142.674322570981	0
147.459869500641	0
152.242828758238	0
157.023202322084	0
161.800992168479	0
166.576200271718	0
171.348828604071	0
176.118879135827	0
180.886353835245	0
185.651254668599	0
190.413583600155	0
195.173342592186	0
199.93053360497	0
204.685158596798	0
209.437219523967	0
214.186718340788	0
218.933656999589	0
223.678037450723	0
228.419861642551	0
233.159131521468	0
237.895849031897	0
242.630016116271	0
247.361634715084	0
252.090706766841	0
256.817234208093	0
261.541218973424	0
266.262662995465	0
270.981568204883	0
275.697936530397	0
280.411769898781	0
285.123070234849	0
289.831839461471	0
294.538079499574	0
299.241792268144	0
303.942979684232	0
308.641643662944	0
313.33778611746	0
318.031408959018	0
322.722514096945	0
327.411103438622	0
332.09717888951	0
336.780742353159	0
341.461795731189	0
346.140340923302	0
350.816379827291	0
355.489914339041	0
360.160946352512	0
364.829477759773	0
369.495510450977	0
374.159046314375	0
378.820087236329	0
383.478635101283	0
388.134691791809	0
392.788259188568	0
397.43933917034	0
402.08793361401	0
406.734044394583	0
411.377673385178	0
416.018822457033	0
420.657493479502	0
425.293688320078	0
429.927408844357	0
434.558656916086	0
439.187434397127	0
443.813743147482	0
448.437585025286	0
453.058961886811	0
457.677875586478	0
462.294327976831	0
466.908320908578	0
471.519856230564	0
476.128935789788	0
480.73556143139	0
485.339734998681	0
489.941458333116	0
494.540733274312	0
499.137561660047	0
503.731945326265	0
508.323886107065	0
512.91338583473	0
517.500446339696	0
522.085069450583	0
526.667256994186	0
531.247010795468	0
535.824332677577	0
540.399224461841	0
544.97168796778	0
549.541725013083	0
554.109337413638	0
558.674526983528	0
563.237295535019	0
567.797644878573	0
572.355576822864	0
576.911093174738	0
581.464195739273	0
586.014886319722	0
590.563166717575	0
595.109038732503	0
599.652504162402	0
604.193564803382	0
608.73222244976	0
613.268478894073	0
617.802335927087	0
622.333795337774	0
626.86285891334	0
631.389528439219	0
635.913805699064	0
640.435692474771	0
644.95519054646	0
649.472301692485	0
653.987027689444	0
658.499370312169	0
663.009331333737	0
667.51691252547	0
672.022115656927	0
676.524942495927	0
681.025394808529	0
685.523474359052	0
690.019182910066	0
694.512522222403	0
699.003494055146	0
703.49210016564	0
707.978342309501	0
712.4622222406	-39.845703125
716.943741711089	27.783203125
721.422902471377	2.451171875
725.899706270147	23.6328125
730.374154854362	-24.0048828125
734.846249969256	42.6015625
739.315993358349	-43.3798828125
743.783386763427	-17.1279296875
748.248431924569	78.2939453125
752.711130580137	-11.21875
757.171484466779	-33.8427734375
761.629495319434	-31.3134765625
766.085164871334	8.0078125
770.538494853989	6.1708984375
774.989486997221	9.84765625
779.438143029149	-0.8955078125
783.884464676174	-1.796875
788.328453663017	4.4921875
792.770111712697	-32.23046875
797.209440546538	44.154296875
801.646441884169	-29.2978515625
806.08111744353	23.3759765625
810.513468940876	-12.3408203125
814.943498090771	10.2080078125
819.371206606105	-16.52734375
823.796596198072	3.619140625
828.2196685762	-6.3076171875
832.640425448326	20.4052734375
837.05886852062	-57.119140625
841.474999497579	48.546875
845.888820082023	32.0771484375
850.300331975104	-24.693359375
854.709536876313	-35.0087890625
859.116436483463	4.677734375
863.521032492721	20.1982421875
867.923326598572	-11.5810546875
872.32332049386	5.0537109375
876.721015869761	12.6337890625
881.116414415797	-23.3447265625
885.509517819844	39.1953125
889.900327768115	9.419921875
894.288845945188	-30.33203125
898.675074033979	22.4287109375
903.059013715769	1.06640625
907.440666670193	-9.1162109375
911.820034575246	12.906494140625
916.197119107279	-18.550537109375
920.571921941015	-48.58349609375
924.944444749532	57.60302734375
929.314689204282	6.582763671875
933.682656975088	36.940673828125
938.048349730129	27.298583984375
942.411769135974	54.656494140625
946.772916857561	8.014404296875
951.131794558198	118.64697265625
955.488403899583	100.55419921875
959.842746541793	234.461181640625
964.194824143277	179.368408203125
968.544638360882	206.275634765625
972.89219084983	153.1826171875
977.237483263745	170.08984375
981.580517254633	82.9970703125
985.921294472888	44.4423828125
990.259816567313	136.923583984375
994.596085185094	154.40478515625
998.930101971824	236.88623046875
1003.26186857149	466.367431640625
1007.59138662648	629.8486328125
1011.91865777761	852.329833984375
1016.24368366406	812.811279296875
1020.56646592346	597.311279296875
1024.88700619182	427.43359375
1029.20530610358	264.55615234375
1033.52136729159	215.6787109375
1037.8351913871	164.801025390625
1042.14678001981	61.923583984375
1046.45613481781	54.0458984375
1050.76325740763	66.16845703125
1055.06814941421	33.46923828125
1059.37081246092	77.9140625
1063.67124816957	11.359130859375
1067.96945816039	48.803955078125
1072.26544405203	3.2490234375
1076.55920746159	30.69384765625
1080.8507500046	-0.861083984375
1085.14007329502	16.02099609375
1089.42717894526	-21.92041015625
1093.71206856617	66.138427734375
1097.99474376703	52.197021484375
1102.27520615557	71.255615234375
1106.55345733798	78.314453125
1110.82949891888	53.54296875
1115.10333250134	97.941162109375
1119.37495968691	114.339599609375
1123.64438207555	137.73779296875
1127.91160126572	194.13623046875
1132.17661885431	265.534423828125
1136.43943643666	279.932861328125
1140.70005560662	418.3310546875
1144.95847795644	551.679443359375
1149.21470507689	777.826171875
1153.46873855716	1175.97265625
1157.72057998495	1808.11938476563
1161.97023094641	2383.26586914063
1166.21769302616	2441.41259765625
1170.4629678073	2103.55908203125
1174.70605687141	1317.70581054688
1178.94696179853	768.8525390625
1183.18568416722	485.9990234375
1187.42222555447	403.1171875
1191.65658753578	309.218994140625
1195.88877168515	328.32080078125
1200.11877957505	414.422607421875
1204.34661277642	337.5244140625
1208.57227285872	304.626220703125
1212.79576138991	260.72802734375
1217.01707993641	219.829833984375
1221.23623006315	190.931640625
1225.45321333358	154.62939453125
1229.66803130962	147.383056640625
1233.88068555171	37.136474609375
1238.09117761878	-13.10986328125
1242.29950906827	24.643798828125
1246.50568145615	21.3974609375
1250.70969633685	-15.848876953125
1254.91155526336	52.008544921875
1259.11125978715	-19.060546875
1263.30881145822	19.870361328125
1267.50421182508	70.80126953125
1271.69746243476	65.732177734375
1275.88856483281	138.6630859375
1280.07752056329	109.16552734375
1284.26433116881	99.693359375
1288.44899819048	137.221435546875
1292.63152316794	129.749267578125
1296.81190763937	175.27734375
1300.99015314147	154.64990234375
1305.16626120947	77.825439453125
1309.34023337715	94.001220703125
1313.5120711768	117.1767578125
1317.68177613928	60.3525390625
1321.84934979395	23.947509765625
1326.01479366875	12.40869140625
1330.17810929013	-32.130126953125
1334.3392981831	7.382080078125
1338.49836187122	-38.204345703125
1342.65530187657	22.658447265625
1346.81011971983	32.31640625
1350.96281692018	-23.2158203125
1355.11339499538	1.56640625
1359.26185546175	2.5615234375
1363.40819983413	2.376953125
1367.55242962597	23.1572265625
1371.69454634923	-1.625
1375.83455151447	0.96875
1379.97244663079	-37.3994140625
1384.10823320587	7.5595703125
1388.24191274593	-26.806640625
1392.3734867558	43.177734375
1396.50295673884	9.6572265625
1400.63032419701	-23.203125
1404.75559063083	3.7666015625
1408.87875753938	2.321533203125
1412.99982642036	-35.123291015625
1417.11879877001	-50.839111328125
1421.23567608315	28.6962890625
1425.35045985322	15.23193359375
1429.4631515722	3.767578125
1433.57375273068	96.302978515625
1437.68226481782	83.838623046875
1441.78868932139	135.374267578125
1445.89302772774	163.7578125
1449.9952815218	148.89990234375
1454.0954521871	284.041748046875
1458.19354120579	176.183837890625
1462.28955005859	222.325927734375
1466.38348022481	162.4677734375
1470.47533318239	208.60986328125
1474.56511040785	202.751708984375
1478.65281337632	214.893798828125
1482.73844356155	189.03564453125
1486.82200243586	248.177734375
1490.90349147021	238.319580078125
1494.98291213417	250.413818359375
1499.06026589591	432.50439453125
1503.13555422221	535.594970703125
1507.20877857848	775.685302734375
1511.27994042873	1126.77587890625
1515.3490412356	1551.8662109375
1519.41608246035	2108.95678710938
1523.48106556286	2337.04711914063
1527.54399200162	2255.1376953125
1531.60486323377	1967.22802734375
1535.66368071506	1413.31860351563
1539.72044589986	998.408935546875
1543.7751602412	633.49951171875
1547.8278251907	377.590087890625
1551.87844219866	231.862548828125
1555.92701271397	205.213623046875
1559.97353818419	162.564697265625
1564.01802005549	114.915771484375
1568.06045977271	119.266845703125
1572.1008587793	163.617919921875
1576.13921851737	167.968994140625
1580.17554042768	95.31982421875
1584.20982594961	119.6708984375
1588.24207652123	153.02197265625
1592.27229357921	85.373046875
1596.3004785589	129.72412109375
1600.3266328943	123.0751953125
1604.35075801806	98.42626953125
1608.37285536149	85.371826171875
1612.39292635454	41.3271484375
1616.41097242584	89.282470703125
1620.42699500266	23.237548828125
1624.44099551096	23.19287109375
1628.45297537533	12.14794921875
1632.46293601905	50.103271484375
1636.47087886406	11.05859375
1640.47680533095	23.013671875
1644.480716839	45.968994140625
1648.48261480617	47.924072265625
1652.48250064906	14.5107421875
1656.48037578297	48.2373046875
1660.47624162187	90.9638671875
1664.47009957839	120.6904296875
1668.46195106388	127.4169921875
1672.45179748832	77.1435546875
1676.43964026041	49.8701171875
1680.42548078752	79.5966796875
1684.40932047569	67.700439453125
1688.39116072969	26.25927734375
1692.37100295292	28.818115234375
1696.34884854752	61.376953125
1700.32469891428	-17.064208984375
1704.29855545272	69.49462890625
1708.27041956104	-3.9462890625
1712.24029263612	1.132568359375
1716.20817607355	2.211181640625
1720.17407126762	6.739990234375
1724.13797961133	43.850830078125
1728.09990249636	-26.642822265625
1732.05984131311	-5.86328125
1736.01779745068	1.8544921875
1739.97377229687	-38.703125
1743.9277672382	53.6533203125
1747.87978365989	-14.2744140625
1751.82982294587	-2.4365234375
1755.77788647878	-8.2548828125
1759.72397564	-26.8349609375
1763.6680918096	32.3349609375
1767.61023636636	14.01171875
1771.55041068779	-2.166015625
1775.48861615014	2.1337890625
1779.42485412835	-38.55859375
1783.35912599609	-3.3642578125
1787.29143312576	34.970703125
1791.22177688849	-33.796875
1795.15015865414	25.4736328125
1799.07657979127	29.3330078125
1803.00104166721	-45.4853515625
1806.923545648	14.3203125
1810.84409309841	10.38671875
1814.76268538195	-2.1767578125
1818.67932386087	35.29296875
1822.59400989615	-55.2744140625
1826.50674484752	20.2783203125
1830.41753007345	17.2607421875
1834.32636693114	-35.56640625
1838.23325677653	-10.904296875
1842.13820096433	3.98828125
1846.04120084797	42.2529296875
1849.94225777965	11.1474609375
1853.84137311029	-42.8291015625
1857.7385481896	-6.634765625
1861.63378436601	-3.8583984375
1865.52708298671	13.7568359375
1869.41844539766	6.94921875
1873.30787294356	21.1640625
1877.19536696788	-42.57421875
1881.08092881284	44.6796875
1884.96455981942	-18.19921875
1888.84626132737	-22.318359375
1892.7260346752	31.1396484375
1896.6038812002	-27.7421875
1900.47980223839	-9.8271484375
1904.35379912459	11.447265625
1908.22587319237	38.4638671875
1912.0960257741	-46.595703125
1915.96425820088	22.740234375
1919.83057180263	-12.9462890625
1923.694967908	21.8447265625
1927.55744784445	15.8291015625
1931.4180129382	-44.3701171875
1935.27666451426	7.73828125
1939.13340389641	14.5791015625
1942.98823240721	-20.849609375
1946.84115136803	30.3583984375
1950.692162099	-21.3359375
1954.54126591903	5.98828125
1958.38846414584	-14.556640625
1962.23375809594	4.064453125
1966.0771490846	-4.6533203125
1969.91863842591	27.7470703125
1973.75822743275	-11.08203125
1977.59591741678	18.138671875
1981.43170968848	-33.021484375
1985.26560555709	14.6142578125
1989.09760633069	0.7314453125
1992.92771331615	-1.79296875
1996.75592781911	-8.5986328125
2000.58225114405	0.3759765625
2004.40668459424	-5.4052734375
2008.22922947176	10.380859375
2012.04988707749	0.1025390625
2015.86865871112	-23.0498046875
2019.68554567116	29.90625
2023.50054925491	-32.8095703125
2027.31367075851	57.513671875
2031.1249114769	-27.349609375
2034.93427270382	-9.71875
2038.74175573186	2.1416015625
2042.54736185239	10.5927734375
2046.35109235564	5.1962890625
2050.15294853063	-8.41015625
2053.95293166521	16.1875
2057.75104304606	-16.4150390625
2061.54728395867	-19.107421875
2065.34165568738	37.4873046875
2069.13415951534	-8.4501953125
2072.92479672452	18.5841064453125
2076.71356859575	-54.382568359375
2080.50047640866	6.915283203125
2084.28552144174	-9.666259765625
2088.06870497229	60.0582275390625
2091.85002827646	38.15087890625
2095.62949262923	12.2435302734375
2099.40709930443	14.336181640625
2103.18284957471	-10.3004150390625
2106.95674471158	104.545776367188
2110.72878598537	61.391845703125
2114.49897466528	33.238037109375
2118.26731201934	39.0841064453125
2122.03379931443	59.9302978515625
2125.79843781626	14.7763671875
2129.56122878942	-1.6429443359375
2133.32217349733	84.096435546875
2137.08127320226	18.8358154296875
2140.83852916534	85.5751953125
2144.59394264655	72.3145751953125
2148.34751490473	108.053955078125
2152.09924719757	121.793334960938
2155.84914078163	104.655151367188
2159.5971969123	133.083129882813
2163.34341684387	110.511108398438
2167.08780182947	126.939208984375
2170.83035312109	114.3671875
2174.57107196959	50.795166015625
2178.30995962469	72.22314453125
2182.04701733499	11.8411865234375
2185.78224634795	38.56591796875
2189.5156479099	48.29052734375
2193.24722326604	-5.9847412109375
2196.97697366044	10.20068359375
2200.70490033604	-10.206298828125
2204.43100453467	-17.876953125
2208.15528749703	9.2576904296875
2211.87775046268	-25.341796875
2215.59839467008	40.1396484375
2219.31722135656	5.9609375
2223.03423175833	9.5830078125
2226.74942711049	-0.2236328125
2230.46280864701	-0.79296875
2234.17437760077	-43.4521484375
2237.8841352035	8.341796875
2241.59208268584	-15.0341796875
2245.29822127732	36.8935546875
2249.00255220635	-17.71875
2252.70507670024	33.30224609375
2256.40579598519	-60.2410888671875
2260.10471128628	52.9085693359375
2263.80182382751	-16.039794921875
2267.49713483175	-4.8553466796875
2271.19064552079	-13.636962890625
2274.8823571153	30.5814208984375
2278.57227083486	-9.1832275390625
2282.26038789795	40.11279296875
2285.94670952195	56.4088134765625
2289.63123692314	24.7049560546875
2293.31397131672	113.0009765625
2296.99491391679	80.2969970703125
2300.67406593633	66.5638427734375
2304.35142858727	109.818603515625
2308.02700308043	125.073364257813
2311.70079062553	136.328002929688
2315.37279243123	134.582763671875
2319.04300970507	149.837524414063
2322.71144365353	95.14599609375
2326.378095482	27.5841064453125
2330.04296639478	60.022216796875
2333.7060575951	8.46044921875
2337.3673702851	-28.1014404296875
2341.02690566583	-4.6632080078125
2344.68466493729	-18.5537109375
2348.34064929839	16.7437744140625
2351.99485994695	1.041259765625
2355.64729807974	11.596435546875
2359.29796489244	24.1624755859375
2362.94686157966	-15.6678466796875
2366.59398933494	-26.8736572265625
2370.23934935076	-1.400390625
2373.88294281852	33.712890625
2377.52477092855	9.8701171875
2381.16483487014	-7.4443359375
2384.80313583148	-24.8359375
2388.4396749997	-5.4892578125
2392.07445356091	5.744140625
2395.70747270011	13.3154296875
2399.33873360126	11.9462890625
2402.96823744726	-10.9130859375
2406.59598541994	20.32421875
2410.22197870011	-0.947265625
2413.84621846749	-29.3564453125
2417.46870590075	7.328125
2421.08944217751	-6.3662109375
2424.70842847435	-8.30859375
2428.32566596678	-6.21875
2431.94115582928	-24.58984375
2435.55489923527	27.9931640625
2439.16689735713	67.5615234375
2442.77715136619	-15.3349609375
2446.38566243272	-45.212890625
2449.99243172597	4.0556640625
2453.59746041414	11.1669921875
2457.20074966439	-6.9208984375
2460.80230064283	0.8154296875
2464.40211451455	-10.4072265625
2468.00019244358	-24.2626953125
2471.59653559293	56.8603515625
2475.19114512457	-15.658203125
2478.78402219943	-26.126953125
2482.37516797741	21.2080078125
2485.96458361738	26.5546875
2489.55227027719	-39.7919921875
2493.13822911363	31.052734375
2496.7224612825	-38.9638671875
2500.30496793853	-6.0927734375
2503.88575023547	16.09765625
2507.464809326	4.9501953125
2511.04214636182	-16.03515625
2514.61776249357	10.0654296875
2518.19165887088	19.978515625
2521.76383664237	9.7685546875
2525.33429695564	8.2451171875
2528.90304095725	-1.0693359375
2532.47006979276	-23.01171875
2536.03538460672	-15.029296875
2539.59898654265	32.6533203125
2543.16087674307	-7.7373046875
2546.72105634947	6.6171875
2550.27952650235	-13.1787109375
2553.83628834118	-3.853515625
2557.39134300444	-6.7099609375
2560.94469162957	-34.3955078125
2564.49633535304	56.1650390625
2568.0462753103	-44.96875
2571.59451263579	34.1259765625
2575.14104846294	22.7919921875
2578.6858839242	-49.6689453125
2582.229020151	31.998046875
2585.77045827378	-31.8447265625
2589.31019942197	21.87109375
2592.84824472401	-14.5390625
2596.38459530734	13.35546875
2599.91925229841	18.4163818359375
2603.45221682266	-19.9718017578125
2606.98349000456	-20.531982421875
2610.51307296756	22.4228515625
2614.04096683414	19.1356201171875
2617.56717272579	-24.3721923828125
2621.09169176298	22.1201171875
2624.61452506523	25.6124267578125
2628.13567375106	-11.8033447265625
2631.655138938	16.9451904296875
2635.17292174258	24.693603515625
2638.68902328039	67.4420166015625
2642.20344466598	63.1904296875
2645.71618701297	76.9388427734375
2649.22725143397	84.687255859375
2652.73663904062	116.5224609375
2656.24435094357	82.37646484375
2659.75038825251	206.23046875
2663.25475207615	162.08447265625
2666.75744352221	67.9384765625
2670.25846369744	233.79248046875
2673.75781370765	89.646484375
2677.25549465763	134.453735351563
2680.75150765123	89.0450439453125
2684.24585379131	68.63623046875
2687.73853417978	17.2275390625
2691.22954991757	51.81884765625
2694.71890210465	33.41015625
2698.20659184002	-34.9986572265625
2701.69262022172	28.384521484375
2705.17698834682	-21.3489990234375
2708.65969731143	-2.0826416015625
2712.14074821071	-28.816162109375
2715.62014213884	-6.8828125
2719.09788018905	-1.2169189453125
2722.57396345361	42.09521484375
2726.04839302385	13.5426025390625
2729.52116999012	-61.1025390625
2732.99229544182	49.361328125
2736.4617704674	-36.12890625
2739.92959615437	22.0068359375
2743.39577358925	-12.5185546875
2746.86030385767	-0.1904296875
2750.32318804424	2.6416015625
2753.78442723268	-17.1728515625
2757.24402250572	35.0673828125
2760.70197494518	-18.83203125
2764.1582856319	-3.7265625
2767.6129556458	17.0966796875
2771.06598606584	-24.1328125
2774.51737797005	16.08203125
2777.96713243552	-17.48046875
2781.41525053838	9.6064453125
2784.86173335384	-3.9580078125
2788.30658195617	3.953125
2791.74979741869	-13.1650390625
2795.1913808138	10.5723876953125
2798.63133321295	-9.18701171875
2802.06965568666	17.82080078125
2805.50634930452	-10.1502685546875
2808.94141513519	40.878662109375
2812.37485424639	-30.044189453125
2815.80666770493	1.0135498046875
2819.23685657665	-31.9287109375
2822.6654219265	-6.87109375
2826.0923648185	-24.8133544921875
2829.51768631572	20.244384765625
2832.94138748033	0.302001953125
2836.36346937355	-24.6402587890625
2839.7839330557	-8.20751953125
2843.20277958617	-13.628173828125
2846.62001002343	50.9512939453125
2850.03562542502	49.53076171875
2853.44962684758	89.110107421875
2856.86201534681	131.689575195313
2860.27279197751	115.26904296875
2863.68195779356	120.848388671875
2867.08951384791	93.4278564453125
2870.49546119262	87.0072021484375
2873.89980087883	129.586669921875
2877.30253395675	150.166137695313
2880.70366147569	117.98193359375
2884.10318448406	107.927978515625
2887.50110402936	94.8741455078125
2890.89742115815	124.8203125
2894.29213691614	105.766479492188
2897.68525234807	88.712646484375
2901.07676849782	161.658813476563
2904.46668640835	52.6048583984375
2907.85500712172	111.551025390625
2911.24173167908	119.497192382813
2914.62686112069	123.443359375
2918.0103964859	144.389526367188
2921.39233881316	121.335693359375
2924.77268914004	109.28173828125
2928.1514485032	91.334228515625
2931.52861793838	135.579345703125
2934.90419848047	134.824462890625
2938.27819116343	132.069702148438
2941.65059702035	115.314819335938
2945.0214170834	97.5599365234375
2948.39065238389	142.805053710938
2951.75830395222	72.05029296875
2955.1243728179	81.29541015625
2958.48886000957	45.54052734375
2961.85176655495	58.78564453125
2965.21309348089	112.030883789063
2968.57284181338	74.2686767578125
2971.93101257748	26.488037109375
2975.28760679739	70.7073974609375
2978.64262549643	0.9267578125
2981.99606969702	70.1461181640625
2985.34794042073	19.365478515625
2988.69823868822	29.5848388671875
2992.04696551928	57.80419921875
2995.39412193282	2.38671875
2998.73970894689	15.888671875
3002.08372757864	-30.6092529296875
3005.42617884436	-37.5491943359375
3008.76706375945	27.833984375
3012.10638333846	-9.109375
3015.44413859504	35.029296875
3018.780330542	-6.1142578125
3022.11496019125	-16.4755859375
3025.44802855385	-14.75
3028.77953663997	17.9912109375
3032.10948545894	35.0712890625
3035.4378760192	-41.45703125
3038.76470932834	20.296875
3042.08998639308	10.2939453125
3045.41370821926	-23.3271484375
3048.73587581189	-8.07421875
3052.05649017508	6.6591796875
3055.37555231211	-26.228515625
3058.69306322538	32.3603515625
3062.00902391644	16.4931640625
3065.32343538598	5.36328125
3068.63629863383	-19.3876953125
3071.94761465896	-27.5634765625
3075.25738445949	41.7705078125
3078.5656090327	-9.9443359375
3081.87228937498	0.9873046875
3085.1774264819	-27.953125
3088.48102134815	5.2548828125
3091.7830749676	22.75390625
3095.08358833324	-11.6572265625
3098.38256243724	6.11328125
3101.67999827088	-17.533203125
3104.97589682465	3.8212890625
3108.27025908814	10.9326171875
3111.56308605013	-1.0185546875
3114.85437869852	-7.0322265625
3118.14413802041	-11.2724609375
3121.43236500202	20.91796875
3124.71906062875	-4.4365234375
3128.00422588514	-10.693359375
3131.28786175491	-1.2197265625
3134.56996922093	0
3137.85054926523	0
3141.12960286901	0
3144.40713101263	0
3147.68313467559	0
3150.95761483661	0
3154.23057247352	0
3157.50200856335	0
3160.77192408229	0
3164.04032000569	0
3167.30719730808	0
3170.57255696316	0
3173.8363999438	0
3177.09872722202	0
3180.35953976906	0
3183.61883855529	0
3186.87662455028	0
3190.13289872276	0
3193.38766204066	0
3196.64091547106	0
3199.89265998022	0
3203.14289653362	0
3206.39162609586	0
3209.63884963076	0
3212.88456810132	0
3216.1287824697	0
3219.37149369728	0
3222.61270274458	0
3225.85241057134	0
3229.09061813648	0
3232.32732639809	0
3235.56253631347	0
3238.79624883909	0
3242.02846493062	0
3245.25918554292	0
3248.48841163005	0
3251.71614414523	0
3254.94238404091	0
3258.16713226871	0
3261.39038977947	0
3264.61215752319	0
3267.8324364491	0
3271.05122750561	0
3274.26853164032	0
3277.48434980006	0
3280.69868293083	0
3283.91153197784	0
3287.12289788551	0
3290.33278159744	0
3293.54118405647	0
3296.7481062046	0
3299.95354898308	0
3303.15751333233	0
3306.36000019198	0
3309.5610105009	0
3312.76054519714	0
3315.95860521796	0
3319.15519149983	0
3322.35030497844	0
3325.5439465887	0
3328.73611726471	0
3331.92681793978	0
3335.11604954647	0
3338.30381301652	0
3341.49010928091	0
3344.67493926981	0
3347.85830391262	0
3351.04020413798	0
3354.22064087372	0
3357.3996150469	0
3360.5771275838	0
3363.75317940992	0
3366.92777144999	0
3370.10090462795	0
3373.27257986699	0
3376.44279808948	0
3379.61156021707	0
3382.77886717058	0
3385.94471987011	0
3389.10911923496	0
3392.27206618366	0
3395.43356163397	0
3398.59360650288	0
3401.75220170663	0
3404.90934816067	0
3408.06504677969	0
3411.21929847761	0
3414.37210416759	0
3417.52346476203	0
3420.67338117256	0
3423.82185431003	0
3426.96888508457	0
3430.11447440551	0
3433.25862318143	0
3436.40133232017	0
3439.54260272877	0
3442.68243531356	0
3445.82083098007	0
3448.95779063311	0
3452.0933151767	0
3455.22740551412	0
3458.36006254791	0
3461.49128717984	0
3464.62108031093	0
3467.74944284144	0
3470.8763756709	0
3474.00187969807	0
3477.12595582097	0
3480.24860493687	0
3483.3698279423	0
3486.48962573301	0
3489.60799920405	0
3492.7249492497	0
3495.84047676349	0
3498.95458263822	0
3502.06726776593	0
3505.17853303794	0
3508.28837934481	0
3511.39680757636	0
3514.50381862168	0
3517.60941336912	0
3520.71359270627	0
3523.81635752002	0
3526.91770869649	0
3530.01764712108	0
3533.11617367844	0
3536.21328925251	0
3539.30899472646	0
3542.40329098277	0
3545.49617890316	0
3548.58765936862	0
3551.6777332594	0
3554.76640145506	0
3557.85366483438	0
3560.93952427544	0
3564.02398065559	0
3567.10703485145	0
3570.18868773891	0
3573.26894019313	0
3576.34779308856	0
3579.42524729892	0
3582.5013036972	0
3585.57596315568	0
3588.6492265459	0
3591.72109473869	0
3594.79156860416	0
3597.8606490117	0
3600.92833682998	0
3603.99463292695	0
3607.05953816984	0
3610.12305342518	0
3613.18517955876	0
3616.24591743568	0
3619.30526792029	0
3622.36323187627	0
3625.41981016655	0
3628.47500365337	0
3631.52881319825	0
3634.58123966201	0
3637.63228390473	0
3640.68194678582	0
3643.73022916395	0
3646.77713189711	0
3649.82265584256	0
3652.86680185686	0
3655.90957079587	0
3658.95096351473	0
3661.9909808679	0
3665.02962370912	0
3668.06689289143	0
3671.10278926717	0
3674.13731368797	0
3677.17046700477	0
3680.20225006781	0
3683.23266372664	0
3686.26170883008	0
3689.28938622628	0
3692.31569676268	0
3695.34064128604	0
3698.3642206424	0
3701.38643567713	0
3704.40728723488	0
3707.42677615964	0
3710.44490329468	0
3713.46166948258	0
3716.47707556524	0
3719.49112238387	0
3722.50381077897	0
3725.51514159038	0
3728.52511565724	0
3731.53373381799	0
3734.54099691039	0
3737.54690577153	0
3740.55146123779	0
3743.55466414488	0
3746.55651532782	0
3749.55701562096	0
3752.55616585793	0
3755.55396687173	0
3758.55041949465	0
3761.54552455828	0
3764.53928289357	0
3767.53169533077	0
3770.52276269945	0
