# Supplementary material for: ATP-Mediated Compositional Change in Peripheral Myelin Membranes: A Comparative Raman Spectroscopy and Time-Of-Flight Secondary Ion Mass Spectrometry Study
Source: PLoS One. 2015 Nov 6;10(11):e0142084. doi: 10.1371/journal.pone.0142084 (PMC4636249; doi:10.1371/journal.pone.0142084)
Supplement: S1 Dataset — (ZIP) [file pone.0142084.s001.zip › S1_dataset/Raman_spectra/1_0_90.txt]

-178.9940361005	0
-174.033225536559	0
-169.075137799502	0
-164.119770772183	0
-159.167122339652	0
-154.217190389145	0
-149.26997281008	0
-144.325467494082	0
-139.38367233493	0
-134.444585228596	0
-129.508204073225	0
-124.574526769137	0
-119.643551218823	0
-114.715275326934	0
-109.789697000297	0
-104.866814147889	0
-99.9466246808543	0
-95.0291265124944	0
-90.114317558252	0
-85.2021957357436	0
-80.2927589647076	0
-75.3860051670387	0
-70.4819322667847	0
-65.5805381901157	0
-60.6818208653497	0
-55.7857782229291	0
-50.8924081954391	0
-46.0017087175838	0
-41.1136777262045	0
-36.2283131602561	0
-31.3456129608128	0
-26.4655750710695	0
-21.5881974363389	0
-16.7134780040407	0
-11.8414147237152	0
-6.97200554699234	0
-2.10524842762101	0
2.75885867856151	0
7.62031781360827	0
12.4791310174774	0
17.3353003280427	0
22.1888277810764	0
27.0397154102718	0
31.8879652472339	0
36.7335793214821	0
41.5765596604568	0
46.4169082895224	0
51.2546272319731	0
56.0897185090207	0
60.9221841398242	0
65.7520261414571	0
70.5792465289418	0
75.4038473152361	0
80.2258305112362	0
85.045198125787	0
89.8619521656727	0
94.6760946356395	0
99.4876275383746	0
104.296552874516	0
109.10287264268	0
113.906588839415	0
118.707703459252	0
123.506218494676	0
128.30213593615	0
133.095457772096	0
137.886185988912	0
142.674322570981	0
147.459869500641	0
152.242828758238	0
157.023202322084	0
161.800992168479	0
166.576200271718	0
171.348828604071	0
176.118879135827	0
180.886353835245	0
185.651254668599	0
190.413583600155	0
195.173342592186	0
199.93053360497	0
204.685158596798	0
209.437219523967	0
214.186718340788	0
218.933656999589	0
223.678037450723	0
228.419861642551	0
233.159131521468	0
237.895849031897	0
242.630016116271	0
247.361634715084	0
252.090706766841	0
256.817234208093	0
261.541218973424	0
266.262662995465	0
270.981568204883	0
275.697936530397	0
280.411769898781	0
285.123070234849	0
289.831839461471	0
294.538079499574	0
299.241792268144	0
303.942979684232	0
308.641643662944	0
313.33778611746	0
318.031408959018	0
322.722514096945	0
327.411103438622	0
332.09717888951	0
336.780742353159	0
341.461795731189	0
346.140340923302	0
350.816379827291	0
355.489914339041	0
360.160946352512	0
364.829477759773	0
369.495510450977	0
374.159046314375	0
378.820087236329	0
383.478635101283	0
388.134691791809	0
392.788259188568	0
397.43933917034	0
402.08793361401	0
406.734044394583	0
411.377673385178	0
416.018822457033	0
420.657493479502	0
425.293688320078	0
429.927408844357	0
434.558656916086	0
439.187434397127	0
443.813743147482	0
448.437585025286	0
453.058961886811	0
457.677875586478	0
462.294327976831	0
466.908320908578	0
471.519856230564	0
476.128935789788	0
480.73556143139	0
485.339734998681	0
489.941458333116	0
494.540733274312	0
499.137561660047	0
503.731945326265	0
508.323886107065	0
512.91338583473	0
517.500446339696	0
522.085069450583	0
526.667256994186	0
531.247010795468	0
535.824332677577	0
540.399224461841	0
544.97168796778	0
549.541725013083	0
554.109337413638	0
558.674526983528	0
563.237295535019	0
567.797644878573	0
572.355576822864	0
576.911093174738	0
581.464195739273	0
586.014886319722	0
590.563166717575	0
595.109038732503	0
599.652504162402	0
604.193564803382	0
608.73222244976	0
613.268478894073	0
617.802335927087	0
622.333795337774	0
626.86285891334	0
631.389528439219	0
635.913805699064	0
640.435692474771	-11.0439453125
644.95519054646	-12.4130859375
649.472301692485	-22.0556640625
653.987027689444	46.6474609375
658.499370312169	-39.2744140625
663.009331333737	11.53125
667.51691252547	2.7265625
672.022115656927	57.4033203125
676.524942495927	-63.421875
681.025394808529	-4.9462890625
685.523474359052	20.80078125
690.019182910066	22.9990234375
694.512522222403	-27.154296875
699.003494055146	-5.4208984375
703.49210016564	17.751953125
707.978342309501	-14.7021484375
712.4622222406	-33.837890625
716.943741711089	45.78125
721.422902471377	-7.3486328125
725.899706270147	9.236328125
730.374154854362	-45.2890625
734.846249969256	66.822265625
739.315993358349	-29.5576171875
743.783386763427	-21.244140625
748.248431924569	46.58984375
752.711130580137	-2.287109375
757.171484466779	-21.84375
761.629495319434	-16.705078125
766.085164871334	0.5087890625
770.538494853989	-9.5107421875
774.989486997221	14.6103515625
779.438143029149	16.09765625
783.884464676174	-0.59375
788.328453663017	-8.3115234375
792.770111712697	-10.8603515625
797.209440546538	28.20703125
801.646441884169	-39.236328125
806.08111744353	37.8017578125
810.513468940876	-19.0498046875
814.943498090771	11.052734375
819.371206606105	-11.6357421875
823.796596198072	12.4560546875
828.2196685762	-17.0947265625
832.640425448326	26.8681640625
837.05886852062	-63.7265625
841.474999497579	32.0361328125
845.888820082023	33.3076171875
850.300331975104	-3.20703125
854.709536876313	-11.8369140625
859.116436483463	-11.826171875
863.521032492721	-1.080078125
867.923326598572	-3.15625
872.32332049386	-0.017578125
876.721015869761	22.53515625
881.116414415797	-28.62890625
885.509517819844	27.830078125
889.900327768115	6.7880859375
894.288845945188	-25.7275390625
898.675074033979	14.5869140625
903.059013715769	19.1142578125
907.440666670193	-27.2373046875
911.820034575246	10.7646484375
916.197119107279	2.576904296875
920.571921941015	-41.7144775390625
924.944444749532	35.953369140625
929.314689204282	-0.7232666015625
933.682656975088	10.174560546875
938.048349730129	1.4056396484375
942.411769135974	8.6368408203125
946.772916857561	-26.132080078125
951.131794558198	46.6656494140625
955.488403899583	3.70263671875
959.842746541793	68.7396240234375
964.194824143277	-2.223388671875
968.544638360882	80.8135986328125
972.89219084983	13.8505859375
977.237483263745	85.1461181640625
981.580517254633	26.6319580078125
985.921294472888	-14.88232421875
990.259816567313	46.603515625
994.596085185094	15.08935546875
998.930101971824	60.5750732421875
1003.26186857149	123.060913085938
1007.59138662648	140.6708984375
1011.91865777761	300.449829101563
1016.24368366406	385.228759765625
1020.56646592346	254.007690429688
1024.88700619182	102.78662109375
1029.20530610358	41.5655517578125
1033.52136729159	61.39697265625
1037.8351913871	34.352783203125
1042.14678001981	-19.69140625
1046.45613481781	6.2642822265625
1050.76325740763	12.079345703125
1055.06814941421	-20.34814453125
1059.37081246092	12.9393310546875
1063.67124816957	-19.7197265625
1067.96945816039	19.7818603515625
1072.26544405203	1.383544921875
1076.55920746159	1.9852294921875
1080.8507500046	-5.670166015625
1085.14007329502	-3.262451171875
1089.42717894526	-35.8548583984375
1093.71206856617	111.552856445313
1097.99474376703	-1.03955078125
1102.27520615557	27.592041015625
1106.55345733798	-2.5028076171875
1110.82949891888	-15.59765625
1115.10333250134	38.3074951171875
1119.37495968691	24.212646484375
1123.64438207555	42.1177978515625
1127.91160126572	16.02294921875
1132.17661885431	91.9281005859375
1136.43943643666	57.833251953125
1140.70005560662	96.9205322265625
1144.95847795644	135.211791992188
1149.21470507689	205.503051757813
1153.46873855716	305.794189453125
1157.72057998495	501.08544921875
1161.97023094641	616.376708984375
1166.21769302616	630.66796875
1170.4629678073	580.959106445313
1174.70605687141	346.250366210938
1178.94696179853	192.541625976563
1183.18568416722	93.8328857421875
1187.42222555447	144.230224609375
1191.65658753578	59.8939208984375
1195.88877168515	87.5576171875
1200.11877957505	130.221313476563
1204.34661277642	105.885009765625
1208.57227285872	72.5487060546875
1212.79576138991	80.21240234375
1217.01707993641	62.8760986328125
1221.23623006315	53.5396728515625
1225.45321333358	27.203369140625
1229.66803130962	128.867065429688
1233.88068555171	40.5802001953125
1238.09117761878	-5.5699462890625
1242.29950906827	31.27978515625
1246.50568145615	5.129638671875
1250.70969633685	-16.0206298828125
1254.91155526336	27.8292236328125
1259.11125978715	-4.3209228515625
1263.30881145822	-0.47119140625
1267.50421182508	20.378662109375
1271.69746243476	13.2283935546875
1275.88856483281	71.780517578125
1280.07752056329	28.30517578125
1284.26433116881	31.8299560546875
1288.44899819048	26.3546142578125
1292.63152316794	22.87939453125
1296.81190763937	75.404052734375
1300.99015314147	53.9288330078125
1305.16626120947	3.988525390625
1309.34023337715	40.6978759765625
1313.5120711768	83.4071044921875
1317.68177613928	20.116455078125
1321.84934979395	-7.17431640625
1326.01479366875	12.291748046875
1330.17810929013	-18.802490234375
1334.3392981831	-19.896728515625
1338.49836187122	-15.984130859375
1342.65530187657	26.097900390625
1346.81011971983	1.6163330078125
1350.96281692018	-15.108642578125
1355.11339499538	20.0361328125
1359.26185546175	7.2880859375
1363.40819983413	-21.1484375
1367.55242962597	-0.6875
1371.69454634923	10.6767578125
1375.83455151447	20.34375
1379.97244663079	-42.5322265625
1384.10823320587	20.294921875
1388.24191274593	-41.060546875
1392.3734867558	46.57421875
1396.50295673884	-15.8046875
1400.63032419701	0.320556640625
1404.75559063083	18.4134521484375
1408.87875753938	-7.7391357421875
1412.99982642036	-33.8916015625
1417.11879877001	-46.078857421875
1421.23567608315	13.704345703125
1425.35045985322	17.487548828125
1429.4631515722	-4.7293701171875
1433.57375273068	81.0538330078125
1437.68226481782	27.8370361328125
1441.78868932139	64.552978515625
1445.89302772774	50.0831298828125
1449.9952815218	33.61328125
1454.0954521871	137.143432617188
1458.19354120579	47.673583984375
1462.28955005859	91.2037353515625
1466.38348022481	40.7340087890625
1470.47533318239	64.26416015625
1474.56511040785	60.7943115234375
1478.65281337632	78.324462890625
1482.73844356155	33.8504638671875
1486.82200243586	74.267822265625
1490.90349147021	66.6851806640625
1494.98291213417	10.1024169921875
1499.06026589591	128.519775390625
1503.13555422221	162.937133789063
1507.20877857848	216.3544921875
1511.27994042873	297.771850585938
1515.3490412356	417.189208984375
1519.41608246035	613.606567382813
1523.48106556286	636.023803710938
1527.54399200162	627.441162109375
1531.60486323377	558.858520507813
1535.66368071506	356.376831054688
1539.72044589986	277.899169921875
1543.7751602412	187.42138671875
1547.8278251907	77.943603515625
1551.87844219866	38.4658203125
1555.92701271397	9.9881591796875
1559.97353818419	15.5103759765625
1564.01802005549	-6.9674072265625
1568.06045977271	13.5548095703125
1572.1008587793	60.0771484375
1576.13921851737	55.9566650390625
1580.17554042768	-1.034423828125
1584.20982594961	-5.025634765625
1588.24207652123	47.9832763671875
1592.27229357921	-16.0079345703125
1596.3004785589	-9.9990234375
1600.3266328943	32.6724853515625
1604.35075801806	11.182861328125
1608.37285536149	1.693115234375
1612.39292635454	-5.1710205078125
1616.41097242584	21.66845703125
1620.42699500266	-11.4920654296875
1624.44099551096	-40.969482421875
1628.45297537533	7.536376953125
1632.46293601905	33.0423583984375
1636.47087886406	11.8087158203125
1640.47680533095	-6
1644.480716839	29.191162109375
1648.48261480617	20.3824462890625
1652.48250064906	-6.42626953125
1656.48037578297	35.2305908203125
1660.47624162187	41.2625732421875
1664.47009957839	51.2945556640625
1668.46195106388	51.3265380859375
1672.45179748832	23.3585205078125
1676.43964026041	106.390502929688
1680.42548078752	95.86376953125
1684.40932047569	25.859130859375
1688.39116072969	5.8544921875
1692.37100295292	-25.1500244140625
1696.34884854752	40.8453369140625
1700.32469891428	-35.5826416015625
1704.29855545272	53.4451904296875
1708.27041956104	-16.527099609375
1712.24029263612	4.4871826171875
1716.20817607355	-11.6287841796875
1720.17407126762	10.8714599609375
1724.13797961133	24.7064208984375
1728.09990249636	-18.2744140625
1732.05984131311	2.7392578125
1736.01779745068	2.7783203125
1739.97377229687	-44.7216796875
1743.9277672382	47.15625
1747.87978365989	-12.658203125
1751.82982294587	-6.9423828125
1755.77788647878	1.05078125
1759.72397564	-17.396484375
1763.6680918096	21.7138671875
1767.61023636636	15.4638671875
1771.55041068779	-1.5859375
1775.48861615014	-3.6689453125
1779.42485412835	-29.720703125
1783.35912599609	7.455078125
1787.29143312576	23.802734375
1791.22177688849	-27.0244140625
1795.15015865414	11.728515625
1799.07657979127	19.9091796875
1803.00104166721	-27.224609375
1806.923545648	5.7177734375
1810.84409309841	16.861328125
1814.76268538195	-7.037109375
1818.67932386087	23.154296875
1822.59400989615	-45.8251953125
1826.50674484752	13.30859375
1830.41753007345	24.2314453125
1834.32636693114	-33.3271484375
1838.23325677653	-16.375
1842.13820096433	25.845703125
1846.04120084797	27.1259765625
1849.94225777965	-5.69140625
1853.84137311029	-15.3759765625
1857.7385481896	-4.06640625
1861.63378436601	-18.533203125
1865.52708298671	19.5146484375
1869.41844539766	-0.05859375
1873.30787294356	30.0234375
1877.19536696788	-42.541015625
1881.08092881284	34.8154296875
1884.96455981942	-12.7783203125
1888.84626132737	-18.0703125
1892.7260346752	4.642578125
1896.6038812002	-3.283203125
1900.47980223839	-3.845703125
1904.35379912459	2.642578125
1908.22587319237	30.1044921875
1912.0960257741	-32.8271484375
1915.96425820088	20.806640625
1919.83057180263	-17.0146484375
1923.694967908	11.6533203125
1927.55744784445	15.5244140625
1931.4180129382	-30.576171875
1935.27666451426	7.8466796875
1939.13340389641	13.921875
1942.98823240721	-24.177734375
1946.84115136803	25.384765625
1950.692162099	-15.3447265625
1954.54126591903	12.388671875
1958.38846414584	-24.7861328125
1962.23375809594	0.1767578125
1966.0771490846	-1.689453125
1969.91863842591	42.8974609375
1973.75822743275	-19.6572265625
1977.59591741678	19.810546875
1981.43170968848	-39.5869140625
1985.26560555709	26.6357421875
1989.09760633069	-22.7578125
1992.92771331615	18.2119140625
1996.75592781911	-8.177734375
2000.58225114405	7.2021484375
2004.40668459424	-8.154296875
2008.22922947176	4.1064453125
2012.04988707749	4.228515625
2015.86865871112	-30.443359375
2019.68554567116	41.21484375
2023.50054925491	-44.5771484375
2027.31367075851	39.853515625
2031.1249114769	-6.7822265625
2034.93427270382	-11.494140625
2038.74175573186	1.318359375
2042.54736185239	9.427734375
2046.35109235564	-5.595703125
2050.15294853063	-12.958984375
2053.95293166521	36.38671875
2057.75104304606	-19.240234375
2061.54728395867	-8.7802734375
2065.34165568738	25.0458984375
2069.13415951534	-22.7958984375
2072.92479672452	22.4853515625
2076.71356859575	-41.154296875
2080.50047640866	14.9970703125
2084.28552144174	-31.2314453125
2088.06870497229	46.0244140625
2091.85002827646	9.6240234375
2095.62949262923	-14.9072265625
2099.40709930443	-0.072265625
2103.18284957471	-47.8076171875
2106.95674471158	50.1826171875
2110.72878598537	16.833984375
2114.49897466528	-26.271484375
2118.26731201934	3.4658203125
2122.03379931443	24.8232421875
2125.79843781626	-19.1904296875
2129.56122878942	-36.1044921875
2133.32217349733	41.458984375
2137.08127320226	-30.544921875
2140.83852916534	16.6484375
2144.59394264655	-12.25
2148.34751490473	6.990234375
2152.09924719757	21.82421875
2155.84914078163	-23.0302734375
2159.5971969123	13.6962890625
2163.34341684387	-14.3515625
2167.08780182947	19.08203125
2170.83035312109	21.1240234375
2174.57107196959	-24.7802734375
2178.30995962469	5.56640625
2182.04701733499	-24.248046875
2185.78224634795	-3.376953125
2189.5156479099	49.32421875
2193.24722326604	-21.9580078125
2196.97697366044	-13.5234375
2200.70490033604	1.185546875
2204.43100453467	-12.15234375
2208.15528749703	12.59765625
2211.87775046268	-30.46484375
2215.59839467008	38.2001953125
2219.31722135656	2.6181640625
2223.03423175833	14.03125
2226.74942711049	-13.322265625
2230.46280864701	5.21484375
2234.17437760077	-17.6123046875
2237.8841352035	3.80859375
2241.59208268584	-19.0166015625
2245.29822127732	20.201171875
2249.00255220635	-13.7020263671875
2252.70507670024	35.527099609375
2256.40579598519	-51.19677734375
2260.10471128628	45.3375244140625
2263.80182382751	-13.7449951171875
2267.49713483175	-11.811767578125
2271.19064552079	-18.878662109375
2274.8823571153	13.171142578125
2278.57227083486	-16.7366943359375
2282.26038789795	32.35546875
2285.94670952195	37.4476318359375
2289.63123692314	0.539794921875
2293.31397131672	43.5291748046875
2296.99491391679	34.4986572265625
2300.67406593633	25.46826171875
2304.35142858727	47.4378662109375
2308.02700308043	45.4073486328125
2311.70079062553	85.2735595703125
2315.37279243123	55.6053466796875
2319.04300970507	85.937255859375
2322.71144365353	56.2691650390625
2326.378095482	-21.3990478515625
2330.04296639478	33.5316162109375
2333.7060575951	12.3526611328125
2337.3673702851	-14.826171875
2341.02690566583	-14.0965576171875
2344.68466493729	-16.61865234375
2348.34064929839	20.7767333984375
2351.99485994695	-7.07373046875
2355.64729807974	15.1103515625
2359.29796489244	12.0302734375
2362.94686157966	-12.1982421875
2366.59398933494	-25.857421875
2370.23934935076	-5.2666015625
2373.88294281852	26.4228515625
2377.52477092855	12.2255859375
2381.16483487014	1.7373046875
2384.80313583148	-16.2900390625
2388.4396749997	-16.47265625
2392.07445356091	0.3310546875
2395.70747270011	1.3515625
2399.33873360126	31.0380859375
2402.96823744726	-14.1123046875
2406.59598541994	18.2919921875
2410.22197870011	-13.5234375
2413.84621846749	-17.724609375
2417.46870590075	22.4052734375
2421.08944217751	-27.0390625
2424.70842847435	-1.8837890625
2428.32566596678	26.400390625
2431.94115582928	-15.3603515625
2435.55489923527	23.09765625
2439.16689735713	-12.1318359375
2442.77715136619	14.2841796875
2446.38566243272	-29.7109375
2449.99243172597	-1.97265625
2453.59746041414	29.4326171875
2457.20074966439	-21.1826171875
2460.80230064283	-3.5537109375
2464.40211451455	-7.4541015625
2468.00019244358	-9.67578125
2471.59653559293	55.0810546875
2475.19114512457	-29.4150390625
2478.78402219943	-21.296875
2482.37516797741	23.921875
2485.96458361738	12.296875
2489.55227027719	-19.8056640625
2493.13822911363	19.3505859375
2496.7224612825	-28.0625
2500.30496793853	-12.5634765625
2503.88575023547	19.3056640625
2507.464809326	11.2392578125
2511.04214636182	-13.9072265625
2514.61776249357	-4.6103515625
2518.19165887088	11.294921875
2521.76383664237	8.462890625
2525.33429695564	10.6748046875
2528.90304095725	-2.759765625
2532.47006979276	-10.5478515625
2536.03538460672	-13.8037109375
2539.59898654265	30.162109375
2543.16087674307	-25.427734375
2546.72105634947	6.6005859375
2550.27952650235	-0.6904296875
2553.83628834118	8.5625
2557.39134300444	-9.5185546875
2560.94469162957	-40.3095703125
2564.49633535304	48.8564453125
2568.0462753103	-37.681640625
2571.59451263579	41.6220703125
2575.14104846294	17.58203125
2578.6858839242	-56.154296875
2582.229020151	42.5576171875
2585.77045827378	-28.4716796875
2589.31019942197	11.744140625
2592.84824472401	-11.76171875
2596.38459530734	25.5048828125
2599.91925229841	7.9072265625
2603.45221682266	-27.9814453125
2606.98349000456	-17.3251953125
2610.51307296756	33.836669921875
2614.04096683414	7.8585205078125
2617.56717272579	-31.7713623046875
2621.09169176298	9.7828369140625
2624.61452506523	9.47119140625
2628.13567375106	-29.84033203125
2631.655138938	5.84814453125
2635.17292174258	15.320068359375
2638.68902328039	27.6009521484375
2642.20344466598	15.8818359375
2645.71618701297	11.16259765625
2649.22725143397	26.4434814453125
2652.73663904062	62.724365234375
2656.24435094357	-3.0701904296875
2659.75038825251	110.832763671875
2663.25475207615	60.735595703125
2666.75744352221	-19.361572265625
2670.25846369744	129.541259765625
2673.75781370765	-14.555908203125
2677.25549465763	57.346923828125
2680.75150765123	30.2498779296875
2684.24585379131	29.118896484375
2687.73853417978	-9.020263671875
2691.22954991757	25.8404541015625
2694.71890210465	4.701171875
2698.20659184002	-52.4381103515625
2701.69262022172	-4.577392578125
2705.17698834682	-22.2623291015625
2708.65969731143	4.5675048828125
2712.14074821071	-27.6026611328125
2715.62014213884	-5.772705078125
2719.09788018905	-4.4169921875
2722.57396345361	39.0296630859375
2726.04839302385	28.94189453125
2729.52116999012	-59.393798828125
2732.99229544182	37.134765625
2736.4617704674	-47.4599609375
2739.92959615437	24.517578125
2743.39577358925	-1.7763671875
2746.86030385767	11.447265625
2750.32318804424	-1.103515625
2753.78442723268	-21.26171875
2757.24402250572	30.0419921875
2760.70197494518	-19.939453125
2764.1582856319	-4.67578125
2767.6129556458	32.138671875
2771.06598606584	-37.046875
2774.51737797005	18.2719116210938
2777.96713243552	-15.9310302734375
2781.41525053838	11.7807006835938
2784.86173335384	1.620849609375
2788.30658195617	16.4609985351563
2791.74979741869	-11.6988525390625
2795.1913808138	23.1412963867188
2798.63133321295	5.41259765625
2802.06965568666	30.705078125
2805.50634930452	-1.00238037109375
2808.94141513519	51.2901000976563
2812.37485424639	-16.4173583984375
2815.80666770493	10.8751220703125
2819.23685657665	-17.8323364257813
2822.6654219265	11.4601440429688
2826.0923648185	-3.24737548828125
2829.51768631572	43.1148681640625
2832.94138748033	27.6553344726563
2836.36346937355	-5.80419921875
2839.7839330557	-0.26373291015625
2843.20277958617	-10.7233276367188
2846.62001002343	37.817138671875
2850.03562542502	3.35760498046875
2853.44962684758	15.8980102539063
2856.86201534681	70.4384765625
2860.27279197751	28.9789428710938
2863.68195779356	50.5194091796875
2867.08951384791	29.059814453125
2870.49546119262	13.6002807617188
2873.89980087883	76.1407470703125
2877.30253395675	55.68115234375
2880.70366147569	58.2216186523438
2884.10318448406	68.7740478515625
2887.50110402936	73.4279174804688
2890.89742115815	101.081787109375
2894.29213691614	81.7356567382813
2897.68525234807	52.3895263671875
2901.07676849782	112.043395996094
2904.46668640835	25.697265625
2907.85500712172	71.3511352539063
2911.24173167908	65.0050048828125
2914.62686112069	56.6588745117188
2918.0103964859	79.3128051757813
2921.39233881316	53.9666748046875
2924.77268914004	44.6205444335938
2928.1514485032	19.2744140625
2931.52861793838	70.9282836914063
2934.90419848047	60.5821533203125
2938.27819116343	52.2360229492188
2941.65059702035	43.889892578125
2945.0214170834	12.5437622070313
2948.39065238389	73.1976318359375
2951.75830395222	31.84765625
2955.1243728179	35.4971923828125
2958.48886000957	8.146728515625
2961.85176655495	13.7962646484375
2965.21309348089	84.44580078125
2968.57284181338	57.0953369140625
2971.93101257748	28.744873046875
2975.28760679739	44.3944091796875
2978.64262549643	1.0439453125
2981.99606969702	62.6934814453125
2985.34794042073	25.3430786132813
2988.69823868822	43.9926147460938
2992.04696551928	56.6421508789063
2995.39412193282	2.29168701171875
2998.73970894689	27.9412231445313
3002.08372757864	2.59075927734375
3005.42617884436	-16.9428100585938
3008.76706375945	47.4519653320313
3012.10638333846	11.8468017578125
3015.44413859504	45.2415771484375
3018.780330542	10.6363525390625
3022.11496019125	-17.9688720703125
3025.44802855385	-2.5740966796875
3028.77953663997	8.82073974609375
3032.10948545894	45.2155151367188
3035.4378760192	-28.4398803710938
3038.76470932834	33.8837280273438
3042.08998639308	3.20733642578125
3045.41370821926	-25.4690551757813
3048.73587581189	-9.14544677734375
3052.05649017508	6.87274169921875
3055.37555231211	-21.7817993164063
3058.69306322538	21.5615234375
3062.00902391644	17.2119140625
3065.32343538598	-5.640625
3068.63629863383	-3.95703125
3071.94761465896	-32.783203125
3075.25738445949	45.6689453125
3078.5656090327	-6.1826171875
3081.87228937498	-0.1171875
3085.1774264819	-25.3701171875
3088.48102134815	-4.3310546875
3091.7830749676	36.486328125
3095.08358833324	-12.7021484375
3098.38256243724	-2.1494140625
3101.67999827088	-10.14453125
3104.97589682465	-0.58984375
3108.27025908814	12.2939453125
3111.56308605013	-5.8623046875
3114.85437869852	1.923828125
3118.14413802041	-2.119140625
3121.43236500202	2.4521484375
3124.71906062875	-4.875
3128.00422588514	0.490234375
3131.28786175491	-12.744140625
3134.56996922093	31.3212890625
3137.85054926523	-15.103515625
3141.12960286901	3.03515625
3144.40713101263	-1.8466796875
3147.68313467559	-5.744140625
3150.95761483661	-31.30078125
3154.23057247352	21.3994140625
3157.50200856335	9.2734375
3160.77192408229	7.181640625
3164.04032000569	5.39453125
3167.30719730808	-12.0205078125
3170.57255696316	28.2392578125
3173.8363999438	-37.15234375
3177.09872722202	-14.9306640625
3180.35953976906	33.28515625
3183.61883855529	4.142578125
3186.87662455028	-14.974609375
3190.13289872276	-16.35546875
3193.38766204066	51.5048828125
3196.64091547106	-26.0693359375
3199.89265998022	-23.1044921875
3203.14289653362	26.142578125
3206.39162609586	-4.8515625
3209.63884963076	0.6796875
3212.88456810132	-2.560546875
3216.1287824697	-35.7294921875
3219.37149369728	39.0205078125
3222.61270274458	-8.759765625
3225.85241057134	25.4169921875
3229.09061813648	-27.1552734375
3232.32732639809	18.67578125
3235.56253631347	-26.2412109375
3238.79624883909	0
3242.02846493062	0
3245.25918554292	0
3248.48841163005	0
3251.71614414523	0
3254.94238404091	0
3258.16713226871	0
3261.39038977947	0
3264.61215752319	0
3267.8324364491	0
3271.05122750561	0
3274.26853164032	0
3277.48434980006	0
3280.69868293083	0
3283.91153197784	0
3287.12289788551	0
3290.33278159744	0
3293.54118405647	0
3296.7481062046	0
3299.95354898308	0
3303.15751333233	0
3306.36000019198	0
3309.5610105009	0
3312.76054519714	0
3315.95860521796	0
3319.15519149983	0
3322.35030497844	0
3325.5439465887	0
3328.73611726471	0
3331.92681793978	0
3335.11604954647	0
3338.30381301652	0
3341.49010928091	0
3344.67493926981	0
3347.85830391262	0
3351.04020413798	0
3354.22064087372	0
3357.3996150469	0
3360.5771275838	0
3363.75317940992	0
3366.92777144999	0
3370.10090462795	0
3373.27257986699	0
3376.44279808948	0
3379.61156021707	0
3382.77886717058	0
3385.94471987011	0
3389.10911923496	0
3392.27206618366	0
3395.43356163397	0
3398.59360650288	0
3401.75220170663	0
3404.90934816067	0
3408.06504677969	0
3411.21929847761	0
3414.37210416759	0
3417.52346476203	0
3420.67338117256	0
3423.82185431003	0
3426.96888508457	0
3430.11447440551	0
3433.25862318143	0
3436.40133232017	0
3439.54260272877	0
3442.68243531356	0
3445.82083098007	0
3448.95779063311	0
3452.0933151767	0
3455.22740551412	0
3458.36006254791	0
3461.49128717984	0
3464.62108031093	0
3467.74944284144	0
3470.8763756709	0
3474.00187969807	0
3477.12595582097	0
3480.24860493687	0
3483.3698279423	0
3486.48962573301	0
3489.60799920405	0
3492.7249492497	0
3495.84047676349	0
3498.95458263822	0
3502.06726776593	0
3505.17853303794	0
3508.28837934481	0
3511.39680757636	0
3514.50381862168	0
3517.60941336912	0
3520.71359270627	0
3523.81635752002	0
3526.91770869649	0
3530.01764712108	0
3533.11617367844	0
3536.21328925251	0
3539.30899472646	0
3542.40329098277	0
3545.49617890316	0
3548.58765936862	0
3551.6777332594	0
3554.76640145506	0
3557.85366483438	0
3560.93952427544	0
3564.02398065559	0
3567.10703485145	0
3570.18868773891	0
3573.26894019313	0
3576.34779308856	0
3579.42524729892	0
3582.5013036972	0
3585.57596315568	0
3588.6492265459	0
3591.72109473869	0
3594.79156860416	0
3597.8606490117	0
3600.92833682998	0
3603.99463292695	0
3607.05953816984	0
3610.12305342518	0
3613.18517955876	0
3616.24591743568	0
3619.30526792029	0
3622.36323187627	0
3625.41981016655	0
3628.47500365337	0
3631.52881319825	0
3634.58123966201	0
3637.63228390473	0
3640.68194678582	0
3643.73022916395	0
3646.77713189711	0
3649.82265584256	0
3652.86680185686	0
3655.90957079587	0
3658.95096351473	0
3661.9909808679	0
3665.02962370912	0
3668.06689289143	0
3671.10278926717	0
3674.13731368797	0
3677.17046700477	0
3680.20225006781	0
3683.23266372664	0
3686.26170883008	0
3689.28938622628	0
3692.31569676268	0
3695.34064128604	0
3698.3642206424	0
3701.38643567713	0
3704.40728723488	0
3707.42677615964	0
3710.44490329468	0
3713.46166948258	0
3716.47707556524	0
3719.49112238387	0
3722.50381077897	0
3725.51514159038	0
3728.52511565724	0
3731.53373381799	0
3734.54099691039	0
3737.54690577153	0
3740.55146123779	0
3743.55466414488	0
3746.55651532782	0
3749.55701562096	0
3752.55616585793	0
3755.55396687173	0
3758.55041949465	0
3761.54552455828	0
3764.53928289357	0
3767.53169533077	0
3770.52276269945	0
