# Supplementary material for: ATP-Mediated Compositional Change in Peripheral Myelin Membranes: A Comparative Raman Spectroscopy and Time-Of-Flight Secondary Ion Mass Spectrometry Study
Source: PLoS One. 2015 Nov 6;10(11):e0142084. doi: 10.1371/journal.pone.0142084 (PMC4636249; doi:10.1371/journal.pone.0142084)
Supplement: S1 Dataset — (ZIP) [file pone.0142084.s001.zip › S1_dataset/Raman_spectra/20_0_0.txt]

-178.994036100499	0
-174.033225536557	0
-169.0751377995	0
-164.119770772188	0
-159.167122339648	0
-154.217190389139	0
-149.269972810082	0
-144.325467494084	0
-139.383672334927	0
-134.444585228594	0
-129.508204073223	0
-124.574526769135	0
-119.643551218822	0
-114.715275326933	0
-109.789697000295	0
-104.866814147885	0
-99.9466246808552	0
-95.0291265124906	0
-90.1143175582511	0
-85.2021957357429	0
-80.2927589647043	0
-75.3860051670417	0
-70.481932266779	0
-65.5805381901118	0
-60.6818208653458	0
-55.7857782229294	0
-50.8924081954356	0
-46.0017087175875	0
-41.1136777262036	0
-36.2283131602562	0
-31.3456129608094	0
-26.4655750710663	0
-21.5881974363401	0
-16.7134780040433	0
-11.8414147237163	0
-6.97200554699157	0
-2.10524842762243	0
2.7588586785605	0
7.62031781361293	0
12.4791310174805	0
17.3353003280426	0
22.1888277810758	0
27.039715410272	0
31.8879652472351	0
36.7335793214806	0
41.5765596604579	0
46.4169082895241	0
51.2546272319742	0
56.0897185090253	0
60.9221841398248	0
65.7520261414575	0
70.5792465289414	0
75.4038473152359	0
80.2258305112373	0
85.0451981257829	0
89.8619521656728	0
94.6760946356408	0
99.4876275383722	0
104.296552874519	0
109.102872642681	0
113.906588839414	0
118.707703459255	0
123.50621849468	0
128.302135936152	0
133.095457772095	0
137.886185988911	0
142.67432257098	0
147.459869500643	0
152.242828758237	0
157.023202322085	0
161.800992168482	0
166.57620027172	0
171.348828604074	0
176.118879135829	0
180.886353835249	0
185.651254668599	0
190.413583600155	0
195.173342592185	0
199.930533604973	0
204.685158596796	0
209.437219523967	0
214.186718340789	0
218.933656999594	0
223.678037450722	0
228.419861642549	0
233.159131521472	0
237.895849031895	0
242.630016116276	0
247.361634715089	0
252.090706766845	0
256.817234208094	0
261.541218973423	0
266.262662995465	0
270.981568204883	0
275.6979365304	0
280.411769898787	0
285.123070234848	0
289.831839461473	0
294.538079499573	0
299.241792268145	0
303.942979684238	0
308.641643662944	0
313.337786117456	0
318.031408959021	0
322.722514096949	0
327.411103438619	0
332.097178889511	0
336.780742353159	0
341.461795731189	0
346.140340923303	0
350.816379827291	0
355.489914339047	0
360.160946352513	0
364.829477759773	0
369.495510450979	0
374.159046314377	0
378.82008723633	0
383.478635101284	0
388.134691791813	0
392.788259188568	0
397.439339170342	0
402.087933614013	0
406.734044394583	0
411.377673385177	0
416.018822457034	0
420.657493479503	0
425.293688320078	0
429.927408844356	0
434.558656916088	0
439.187434397129	0
443.813743147486	0
448.437585025291	0
453.058961886814	0
457.67787558648	0
462.29432797683	0
466.908320908577	0
471.519856230563	0
476.128935789788	0
480.735561431389	0
485.339734998681	0
489.941458333116	0
494.540733274316	0
499.137561660049	0
503.731945326264	0
508.323886107064	0
512.913385834734	0
517.500446339694	0
522.085069450583	0
526.667256994191	0
531.247010795469	0
535.824332677577	0
540.399224461846	0
544.97168796778	0
549.541725013081	0
554.109337413644	0
558.67452698353	0
563.237295535018	0
567.797644878581	0
572.355576822862	0
576.911093174738	0
581.464195739274	0
586.014886319725	0
590.563166717577	0
595.109038732502	0
599.652504162404	0
604.193564803387	0
608.732222449762	-3.6748046875
613.268478894079	-6.775390625
617.802335927085	7.3876953125
622.333795337774	-9.455078125
626.86285891334	20.6142578125
631.38952843922	-18.482421875
635.913805699067	8.150390625
640.435692474774	-5.59765625
644.955190546461	-4.8701171875
649.472301692484	1.4609375
653.987027689447	16.9677734375
658.499370312169	-14.7265625
663.009331333738	8.8505859375
667.516912525469	-2.1943359375
672.022115656928	4.015625
676.524942495926	-21.5029296875
681.02539480853	11.75390625
685.523474359055	14.3447265625
690.01918291007	-15.7822265625
694.512522222405	-6.59765625
699.003494055145	-2.853515625
703.492100165644	13.2255859375
707.9783423095	1.2568359375
712.462222240603	-13.3232421875
716.943741711089	5.3662109375
721.422902471375	-1.41796875
725.899706270146	12.1806640625
730.374154854366	-19.60546875
734.846249969258	15.470703125
739.315993358352	6.2607421875
743.783386763425	-7.716796875
748.24843192457	10.0439453125
752.711130580137	-5.5556640625
757.171484466788	1.1298828125
761.629495319437	-11.158203125
766.085164871336	2.2392578125
770.538494853994	-0.92578125
774.989486997223	4.2294921875
779.43814302915	-10.8154296875
783.884464676175	10.5732421875
788.32845366302	4.263671875
792.770111712696	-5.66015625
797.209440546543	6.525390625
801.646441884168	-16.10546875
806.081117443533	4.0458984375
810.513468940881	-11.9970703125
814.943498090775	6.501953125
819.371206606105	6.123046875
823.796596198077	9.53125
828.219668576199	-12.560546875
832.640425448324	17.166015625
837.058868520624	-23.1005859375
841.474999497579	8.693359375
845.888820082022	-4.3515625
850.300331975104	1.1171875
854.709536876311	-6.8251953125
859.116436483469	-1.5703125
863.521032492725	12.6611328125
867.923326598575	2.59765625
872.323320493862	0.1572265625
876.72101586976	1.5361328125
881.116414415799	-14.7060546875
885.509517819843	14.23046875
889.900327768119	7.83984375
894.288845945186	4.7626953125
898.675074033981	1.998046875
903.059013715767	-4.310546875
907.440666670198	-13.33203125
911.820034575245	6.9071044921875
916.197119107281	15.8465576171875
920.571921941017	-35.335205078125
924.944444749533	10.968505859375
929.314689204286	7.9427490234375
933.682656975085	28.32958984375
938.048349730125	24.716552734375
942.411769135975	27.1033935546875
946.772916857561	4.4903564453125
951.131794558201	32.6590576171875
955.488403899588	64.7874755859375
959.842746541792	136.915771484375
964.19482414328	113.044067382813
968.544638360883	149.172485351562
972.892190849834	122.30078125
977.237483263751	97.42919921875
981.580517254632	61.53564453125
985.92129447289	23.6324462890625
990.259816567315	39.729248046875
994.596085185094	68.8260498046875
998.930101971822	122.922973632812
1003.2618685715	251.019775390625
1007.59138662649	390.116577148438
1011.91865777761	497.21337890625
1016.24368366407	505.326416015625
1020.56646592346	418.475708007812
1024.88700619182	283.625122070313
1029.20530610358	163.774536132813
1033.52136729159	131.923828125
1037.8351913871	71.0732421875
1042.14678001981	38.22265625
1046.45613481781	38.4183349609375
1050.76325740763	-1.13525390625
1055.06814941421	-3.6888427734375
1059.37081246092	-1.2425537109375
1063.67124816958	-14.796142578125
1067.96945816039	11.26171875
1072.26544405203	3.66259765625
1076.55920746159	15.3056640625
1080.8507500046	-24.45849609375
1085.14007329502	3.5113525390625
1089.42717894527	0.35302734375
1093.71206856617	39.27392578125
1097.99474376703	18.52099609375
1102.27520615557	33.7681884765625
1106.55345733798	38.015380859375
1110.82949891888	25.2625732421875
1115.10333250134	33.7412109375
1119.37495968691	47.6934814453125
1123.64438207556	80.6458740234375
1127.91160126572	93.59814453125
1132.17661885431	188.550537109375
1136.43943643667	194.502807617187
1140.70005560662	254.455200195313
1144.95847795644	338.407470703125
1149.21470507689	440.644287109375
1153.46873855716	693.119506835938
1157.72057998495	1127.59484863281
1161.97023094641	1483.07019042969
1166.21769302616	1575.54541015625
1170.4629678073	1466.02075195313
1174.70605687141	962.495971679688
1178.94696179854	555.971313476562
1183.18568416722	345.446533203125
1187.42222555447	282.968505859375
1191.65658753578	224.625244140625
1195.88877168516	225.281982421875
1200.11877957504	264.938598632813
1204.34661277642	272.595336914062
1208.57227285873	209.252075195313
1212.79576138991	164.908813476562
1217.01707993641	132.565551757812
1221.23623006316	155.222290039062
1225.45321333358	99.640380859375
1229.66803130962	73.9754638671875
1233.88068555171	19.3106689453125
1238.09117761878	1.645751953125
1242.29950906828	-15.0191650390625
1246.50568145615	-10.6839599609375
1250.70969633685	7.651123046875
1254.91155526336	28.50830078125
1259.11125978715	30.302001953125
1263.30881145822	33.095703125
1267.50421182508	61.8895263671875
1271.69746243476	72.6832275390625
1275.88856483281	102.476928710938
1280.07752056329	90.2545166015625
1284.26433116882	89.03125
1288.44899819048	93.807861328125
1292.63152316794	92.5845947265625
1296.81190763937	111.361328125
1300.99015314147	90.381591796875
1305.16626120947	75.71142578125
1309.34023337715	72.0411376953125
1313.51207117681	79.3709716796875
1317.68177613928	18.7008056640625
1321.84934979396	24.7576904296875
1326.01479366875	9.8760986328125
1330.17810929013	12.99462890625
1334.3392981831	-3.7637939453125
1338.49836187121	-13.8974609375
1342.65530187658	0.197265625
1346.81011971983	3.37109375
1350.96281692018	-11.486328125
1355.11339499538	16.37109375
1359.26185546175	12.1826171875
1363.40819983413	-3.87109375
1367.55242962597	-3.6279296875
1371.69454634923	5.6611328125
1375.83455151447	-5.12890625
1379.97244663079	-19.017578125
1384.10823320586	-0.228515625
1388.24191274593	5.1875
1392.3734867558	20.0009765625
1396.50295673884	-8.043701171875
1400.63032419701	-9.6259765625
1404.75559063083	1.4984130859375
1408.87875753938	8.23779296875
1412.99982642036	-3.0228271484375
1417.11879877001	-20.3028564453125
1421.23567608316	0.344970703125
1425.35045985322	-11.0072021484375
1429.4631515722	1.640625
1433.57375273068	26.2884521484375
1437.68226481782	65.936279296875
1441.78868932139	92.5841064453125
1445.89302772774	138.248168945312
1449.99528152179	143.965209960938
1454.09545218711	200.68212890625
1458.1935412058	140.399169921875
1462.28955005859	192.1162109375
1466.38348022481	143.833251953125
1470.47533318239	127.55029296875
1474.56511040785	131.267211914062
1478.65281337632	142.984252929688
1482.73844356155	110.701293945312
1486.82200243586	130.418334960938
1490.90349147022	132.135375976562
1494.98291213418	157.89697265625
1499.06026589591	232.673095703125
1503.13555422222	329.449340820313
1507.20877857848	418.225463867188
1511.27994042873	646.001708984375
1515.3490412356	935.77783203125
1519.41608246035	1303.55407714844
1523.48106556286	1498.33032226562
1527.54399200163	1570.1064453125
1531.60486323377	1448.88269042969
1535.66368071505	1115.65881347656
1539.72044589986	807.43505859375
1543.7751602412	552.211303710937
1547.82782519071	339.987426757812
1551.87844219866	192.941650390625
1555.92701271397	120.900024414062
1559.97353818419	75.8583984375
1564.0180200555	52.816650390625
1568.06045977271	47.7750244140625
1572.1008587793	56.7333984375
1576.13921851737	63.6917724609375
1580.17554042768	48.6500244140625
1584.20982594961	40.6083984375
1588.24207652123	63.5667724609375
1592.27229357921	68.5250244140625
1596.3004785589	42.4833984375
1600.3266328943	39.779052734375
1604.35075801806	52.4017333984375
1608.37285536149	47.0244140625
1612.39292635454	44.6470947265625
1616.41097242584	35.269775390625
1620.42699500266	16.8924560546875
1624.44099551096	10.51513671875
1628.45297537533	1.1378173828125
1632.46293601906	26.760498046875
1636.47087886406	8.3831787109375
1640.47680533095	10.9974365234375
1644.48071683901	19.8062744140625
1648.48261480617	37.614990234375
1652.48250064906	42.423828125
1656.48037578297	80.232666015625
1660.47624162187	122.04150390625
1664.47009957839	134.850219726562
1668.46195106388	144.659057617187
1672.45179748832	150.1669921875
1676.43964026041	124.772216796875
1680.42548078752	119.37744140625
1684.4093204757	77.9825439453125
1688.39116072969	52.5877685546875
1692.37100295292	51.1929931640625
1696.34884854752	47.798095703125
1700.32469891429	2.4405517578125
1704.29855545273	43.097412109375
1708.27041956104	8.75439453125
1712.24029263612	11.4112548828125
1716.20817607355	10.0681762695312
1720.17407126762	22.72509765625
1724.13797961133	27.9306640625
1728.09990249636	0.11407470703125
1732.05984131312	-0.7025146484375
1736.01779745068	-11.6813354492187
1739.97377229687	-11.127197265625
1743.9277672382	22.4011840820313
1747.87978365989	-5.1688232421875
1751.82982294586	-11.59765625
1755.77788647879	-5.83203125
1759.72397564	-0.1787109375
1763.6680918096	17.564453125
1767.61023636636	1.5986328125
1771.5504106878	-6.0361328125
1775.48861615014	1.0634765625
1779.42485412834	-11.435546875
1783.35912599608	9.287109375
1787.29143312576	10.3193359375
1791.2217768885	-19.8330078125
1795.15015865414	0.6572265625
1799.07657979128	10.7763671875
1803.00104166722	-11.533203125
1806.923545648	6.6953125
1810.84409309841	1.724609375
1814.76268538195	10.814453125
1818.67932386087	7.4765625
1822.59400989615	-26.63671875
1826.50674484753	11.7822265625
1830.41753007345	5.783203125
1834.32636693114	-9.625
1838.23325677653	-16.8828125
1842.13820096433	24.08203125
1846.04120084797	-3.21484375
1849.94225777965	5.4873046875
1853.84137311029	-1.1259765625
1857.7385481896	-4.7646484375
1861.63378436601	-12.6708984375
1865.52708298671	1.9208984375
1869.41844539766	-3.96484375
1873.30787294356	23.10546875
1877.19536696788	-21.095703125
1881.08092881284	9.7958984375
1884.96455981942	5.2841796875
1888.84626132737	-10.6494140625
1892.72603467521	12.8408203125
1896.6038812002	-11.6650390625
1900.47980223839	7.533203125
1904.35379912459	-8.33203125
1908.22587319237	12.4404296875
1912.0960257741	-4.9306640625
1915.96425820089	2.447265625
1919.83057180263	-15.9560546875
1923.694967908	4.7763671875
1927.55744784445	12.169921875
1931.4180129382	-12.3017578125
1935.27666451425	9.7685546875
1939.13340389641	5.8828125
1942.98823240721	-16.109375
1946.84115136803	7.580078125
1950.692162099	-7.3740234375
1954.54126591903	2.71875
1958.38846414585	1.86328125
1962.23375809594	0.978515625
1966.0771490846	0.947265625
1969.91863842592	13.169921875
1973.75822743275	-9.486328125
1977.59591741678	-2.556640625
1981.43170968848	-17.61328125
1985.2656055571	17.6796875
1989.0976063307	2.892578125
1992.92771331615	2.4365234375
1996.75592781911	-21.69921875
2000.58225114405	14.134765625
2004.40668459424	-8.9140625
2008.22922947176	14.1845703125
2012.04988707749	0.7841796875
2015.86865871112	-16.9697265625
2019.68554567116	11.796875
2023.50054925491	-28.748046875
2027.31367075851	37.2119140625
2031.12491147689	-2.6171875
2034.93427270382	-6.1064453125
2038.74175573186	1.3037109375
2042.54736185239	13.521484375
2046.35109235564	-13.435546875
2050.15294853063	-8.61328125
2053.95293166521	13.2294921875
2057.75104304606	-1.416015625
2061.54728395867	2.21484375
2065.34165568739	-2.7813720703125
2069.13415951534	-6.37158203125
2072.92479672452	7.51995849609375
2076.71356859575	-28.3931884765625
2080.50047640867	20.49755859375
2084.28552144174	9.58001708984375
2088.06870497229	16.6624755859375
2091.85002827646	14.7449340820313
2095.62949262924	21.827392578125
2099.40709930443	18.8277587890625
2103.18284957471	-8.340087890625
2106.95674471157	44.4920654296875
2110.72878598537	35.32421875
2114.49897466528	28.1563720703125
2118.26731201934	25.988525390625
2122.03379931443	44.8206787109375
2125.79843781626	46.65283203125
2129.56122878942	23.4573364257813
2133.32217349733	33.2401123046875
2137.08127320226	18.0228271484375
2140.83852916534	35.8056030273438
2144.59394264655	36.58837890625
2148.34751490473	71.3711547851562
2152.09924719757	75.1539306640625
2155.84914078163	71.9366455078125
2159.59719691231	74.7194213867187
2163.34341684388	70.4681396484375
2167.08780182947	91.1734619140625
2170.83035312109	71.8787841796875
2174.57107196959	52.5840454101562
2178.30995962469	39.2893676757812
2182.04701733499	20.9946899414062
2185.78224634796	28.7000122070313
2189.5156479099	40.4052734375
2193.24722326604	14.998779296875
2196.97697366044	0.5377197265625
2200.70490033604	-7.92333984375
2204.43100453467	-14.3843994140625
2208.15528749703	-3.84552001953125
2211.87775046268	-16.1943969726562
2215.59839467008	3.4840087890625
2219.31722135656	14.754150390625
2223.03423175833	1.166748046875
2226.74942711049	-7.4775390625
2230.46280864702	0.8662109375
2234.17437760077	-0.7421875
2237.8841352035	2.52813720703125
2241.59208268584	-10.5962524414062
2245.29822127732	2.85272216796875
2249.00255220636	0.08367919921875
2252.70507670024	23.3643798828125
2256.40579598519	-21.0515747070313
2260.10471128628	27.532470703125
2263.80182382751	-5.88348388671875
2267.49713483175	-4.2994384765625
2271.19064552079	-10.6460571289062
2274.8823571153	14.3814697265625
2278.57227083485	2.4090576171875
2282.26038789795	30.4365844726562
2285.94670952195	29.4641723632812
2289.63123692315	34.49169921875
2293.31397131673	42.519287109375
2296.99491391679	49.5468139648438
2300.67406593634	39.630615234375
2304.35142858727	64.9645385742188
2308.02700308043	69.2984619140625
2311.70079062553	104.632385253906
2315.37279243123	79.96630859375
2319.04300970507	93.30029296875
2322.71144365353	51.6342163085937
2326.378095482	30.9681396484375
2330.04296639479	42.3020629882812
2333.7060575951	14.635986328125
2337.3673702851	-2.9173583984375
2341.02690566583	16.5547485351562
2344.6846649373	9.02679443359375
2348.3406492984	9.4989013671875
2351.99485994696	-2.029052734375
2355.64729807974	0.44305419921875
2359.29796489244	-0.08489990234375
2362.94686157966	7.38714599609375
2366.59398933494	-2.259521484375
2370.23934935076	0.07177734375
2373.88294281852	18.403076171875
2377.52477092856	8.73443603515625
2381.16483487014	1.06573486328125
2384.80313583148	-8.1693115234375
2388.4396749997	-5.4970703125
2392.07445356091	1.00384521484375
2395.70747270011	1.28179931640625
2399.33873360126	10.740234375
2402.96823744725	7.9072265625
2406.59598541995	-6.09765625
2410.22197870012	-10.861328125
2413.84621846749	-8.69140625
2417.46870590075	4.2529296875
2421.08944217751	5.5810546875
2424.70842847435	-0.2099609375
2428.32566596678	-0.681640625
2431.94115582928	-13.5687255859375
2435.55489923528	22.2395629882813
2439.16689735713	-6.8402099609375
2442.77715136618	6.59869384765625
2446.38566243272	-7.745361328125
2449.99243172597	-22.7025146484375
2453.59746041414	2.34027099609375
2457.20074966439	-5.61688232421875
2460.80230064284	4.4259033203125
2464.40211451455	6.427001953125
2468.00019244359	-0.5797119140625
2471.59653559293	17.41357421875
2475.19114512457	9.40692138671875
2478.78402219943	6.40020751953125
2482.37516797741	24.3934936523438
2485.96458361739	10.3868408203125
2489.55227027719	3.2213134765625
2493.13822911363	18.9849853515625
2496.7224612825	2.74859619140625
2500.30496793853	21.51220703125
2503.88575023547	27.27587890625
2507.464809326	36.0394897460937
2511.04214636182	11.8031005859375
2514.61776249357	22.5667724609375
2518.19165887088	37.2451171875
2521.76383664238	54.7326049804687
2525.33429695564	44.2200317382812
2528.90304095725	37.7074584960937
2532.47006979276	25.1948852539062
2536.03538460672	16.6823120117187
2539.59898654265	5.1697998046875
2543.16087674307	-17.376708984375
2546.72105634948	-4.10638427734375
2550.27952650235	-5.8360595703125
2553.83628834118	-10.5657348632813
2557.39134300444	-10.29541015625
2560.94469162957	-13.8479614257813
2564.49633535304	28.6987915039062
2568.0462753103	-19.2941284179687
2571.59451263579	11.68115234375
2575.14104846294	9.8253173828125
2578.6858839242	-37.7119750976562
2582.22902015101	22.9207763671875
2585.77045827378	-9.446533203125
2589.31019942197	2.051025390625
2592.84824472401	5.04290771484375
2596.38459530734	19.0347900390625
2599.91925229841	7.02667236328125
2603.45221682266	-1.9814453125
2606.98349000456	18.0104370117187
2610.51307296756	24.0023193359375
2614.04096683414	8.97149658203125
2617.56717272579	-2.13330078125
2621.09169176298	27.7619018554687
2624.61452506524	33.6570434570313
2628.13567375106	20.55224609375
2631.655138938	18.4473876953125
2635.17292174259	51.3425903320313
2638.68902328039	46.2377319335937
2642.20344466599	32.1329345703125
2645.71618701297	70.0281372070312
2649.22725143397	74.9232788085938
2652.73663904062	88.8184814453125
2656.24435094357	68.7286987304687
2659.75038825251	122.643310546875
2663.25475207615	124.557922363281
2666.75744352221	92.4725341796875
2670.25846369745	140.387084960938
2673.75781370765	69.3016967773437
2677.25549465763	98.21630859375
2680.75150765123	90.1309204101562
2684.24585379131	86.0455322265625
2687.73853417978	57.9600830078125
2691.22954991757	66.8746948242188
2694.71890210465	34.789306640625
2698.20659184002	13.7039184570312
2701.69262022172	27.6124877929687
2705.17698834682	15.500244140625
2708.65969731143	29.3880004882812
2712.14074821071	12.2757568359375
2715.62014213884	27.1635131835938
2719.09788018905	31.05126953125
2722.57396345362	38.9390869140625
2726.04839302385	17.8268432617187
2729.52116999012	-11.285400390625
2732.99229544182	34.6023559570313
2736.4617704674	2.4901123046875
2739.92959615436	22.3778686523438
2743.39577358926	5.1085205078125
2746.86030385767	8.791015625
2750.32318804425	-7.52642822265625
2753.78442723268	-14.8439331054687
2757.24402250572	20.838623046875
2760.70197494518	-4.47882080078125
2764.1582856319	-16.7963256835938
2767.61295564579	5.392578125
2771.06598606584	-16.5504760742187
2774.51737797005	4.5064697265625
2777.96713243552	-10.9699096679688
2781.41525053838	12.1127319335938
2784.86173335384	-0.8193359375
2788.30658195617	-4.6142578125
2791.7497974187	-4.3046875
2795.1913808138	4.8408203125
2798.63133321295	-6.337890625
2802.06965568666	13.271484375
2805.50634930452	-10.6767578125
2808.94141513519	15.6089477539062
2812.3748542464	-15.6806030273438
2815.80666770493	5.28399658203125
2819.23685657665	-15.7374267578125
2822.66542192651	-7.75885009765625
2826.0923648185	-5.81915283203125
2829.51768631572	19.3305053710938
2832.94138748033	72.4801635742188
2836.36346937355	16.6298217773438
2839.7839330557	24.7794799804687
2843.20277958617	41.9291381835937
2846.62001002343	88.0787353515625
2850.03562542502	106.228393554688
2853.44962684758	164.184936523438
2856.86201534681	238.065856933594
2860.27279197751	211.946838378906
2863.68195779356	227.827758789062
2867.08951384791	193.708740234375
2870.49546119263	216.589660644531
2873.89980087883	404.470581054687
2877.30253395675	492.3515625
2880.70366147569	331.232482910156
2884.10318448407	346.113464355469
2887.50110402936	337.994384765625
2890.89742115816	286.875305175781
2894.29213691614	191.69677734375
2897.68525234807	184.485473632813
2901.07676849782	220.274169921875
2904.46668640835	191.062866210938
2907.85500712172	221.8515625
2911.24173167908	215.640197753906
2914.62686112069	199.428894042969
2918.0103964859	184.217590332031
2921.39233881316	192.006286621094
2924.77268914005	226.794921875
2928.1514485032	222.583618164062
2931.52861793838	226.372314453125
2934.90419848047	232.161010742187
2938.27819116343	247.94970703125
2941.65059702035	238.711486816406
2945.0214170834	234.424621582031
2948.39065238389	229.137756347656
2951.75830395222	164.850830078125
2955.12437281791	139.56396484375
2958.48886000957	138.277099609375
2961.85176655495	125.990234375
2965.21309348089	150.703308105469
2968.57284181338	111.416442871094
2971.93101257748	88.1295776367187
2975.28760679739	78.8427124023437
2978.64262549643	61.5557861328125
2981.99606969703	82.221435546875
2985.34794042073	25.7655029296875
2988.69823868822	35.3095703125
2992.04696551928	29.853759765625
2995.39412193282	1.3978271484375
2998.73970894689	13.94189453125
3002.08372757864	-4.513916015625
3005.42617884436	-4.9698486328125
3008.76706375945	10.1517333984375
3012.10638333846	-20.74755859375
3015.44413859505	1.3531494140625
3018.780330542	6.876953125
3022.11496019125	-6.0645751953125
3025.44802855385	-5.8642578125
3028.77953663997	7.9912109375
3032.10948545894	14.310546875
3035.43787601921	-8.486328125
3038.76470932835	2.892578125
3042.08998639308	-4.8544921875
3045.41370821926	-9.6494140625
3048.73587581189	8.3681640625
3052.05649017508	8.4384765625
3055.37555231211	-18.0859375
3058.69306322538	10.779296875
3062.00902391644	9.1240234375
3065.32343538598	0
3068.63629863383	0
3071.94761465896	0
3075.2573844595	0
3078.5656090327	0
3081.87228937498	0
3085.1774264819	0
3088.48102134815	0
3091.7830749676	0
3095.08358833324	0
3098.38256243724	0
3101.67999827089	0
3104.97589682465	0
3108.27025908815	0
3111.56308605013	0
3114.85437869852	0
3118.14413802041	0
3121.43236500202	0
3124.71906062875	0
3128.00422588514	0
3131.28786175491	0
3134.56996922093	0
3137.85054926524	0
3141.12960286901	0
3144.40713101263	0
3147.6831346756	0
3150.95761483661	0
3154.23057247352	0
3157.50200856335	0
3160.77192408229	0
3164.04032000569	0
3167.30719730808	0
3170.57255696316	0
3173.8363999438	0
3177.09872722202	0
3180.35953976906	0
3183.61883855529	0
3186.87662455028	0
3190.13289872277	0
3193.38766204066	0
3196.64091547106	0
3199.89265998023	0
3203.14289653361	0
3206.39162609586	0
3209.63884963076	0
3212.88456810132	0
3216.1287824697	0
3219.37149369728	0
3222.61270274458	0
3225.85241057135	0
3229.09061813648	0
3232.3273263981	0
3235.56253631347	0
3238.79624883909	0
3242.02846493063	0
3245.25918554293	0
3248.48841163005	0
3251.71614414523	0
3254.94238404091	0
3258.16713226871	0
3261.39038977947	0
3264.61215752319	0
3267.8324364491	0
3271.05122750561	0
3274.26853164033	0
3277.48434980006	0
3280.69868293083	0
3283.91153197784	0
3287.12289788551	0
3290.33278159744	0
3293.54118405647	0
3296.7481062046	0
3299.95354898308	0
3303.15751333233	0
3306.36000019198	0
3309.5610105009	0
3312.76054519714	0
3315.95860521796	0
3319.15519149983	0
3322.35030497845	0
3325.5439465887	0
3328.73611726471	0
3331.92681793979	0
3335.11604954647	0
3338.30381301653	0
3341.49010928091	0
3344.67493926981	0
3347.85830391262	0
3351.04020413798	0
3354.22064087372	0
3357.3996150469	0
3360.5771275838	0
3363.75317940992	0
3366.92777144999	0
3370.10090462796	0
3373.27257986699	0
3376.44279808949	0
3379.61156021706	0
3382.77886717059	0
3385.94471987011	0
3389.10911923496	0
3392.27206618366	0
3395.43356163397	0
3398.59360650288	0
3401.75220170663	0
3404.90934816067	0
3408.06504677969	0
3411.21929847761	0
3414.37210416759	0
3417.52346476203	0
3420.67338117256	0
3423.82185431003	0
3426.96888508457	0
3430.11447440551	0
3433.25862318144	0
3436.40133232017	0
3439.54260272877	0
3442.68243531356	0
3445.82083098007	0
3448.95779063311	0
3452.0933151767	0
3455.22740551412	0
3458.36006254791	0
3461.49128717984	0
3464.62108031093	0
3467.74944284144	0
3470.8763756709	0
3474.00187969807	0
3477.12595582097	0
3480.24860493687	0
3483.3698279423	0
3486.48962573301	0
3489.60799920406	0
3492.7249492497	0
3495.8404767635	0
3498.95458263822	0
3502.06726776593	0
3505.17853303794	0
3508.28837934481	0
3511.39680757636	0
3514.50381862168	0
3517.60941336912	0
3520.71359270628	0
3523.81635752002	0
3526.91770869649	0
3530.01764712108	0
3533.11617367844	0
3536.21328925251	0
3539.30899472647	0
3542.40329098277	0
3545.49617890316	0
3548.58765936862	0
3551.67773325941	0
3554.76640145506	0
3557.85366483438	0
3560.93952427544	0
3564.02398065559	0
3567.10703485145	0
3570.18868773891	0
3573.26894019313	0
3576.34779308856	0
3579.42524729892	0
3582.50130369721	0
3585.57596315568	0
3588.6492265459	0
3591.72109473869	0
3594.79156860416	0
3597.8606490117	0
3600.92833682998	0
3603.99463292695	0
3607.05953816984	0
3610.12305342518	0
3613.18517955876	0
3616.24591743568	0
3619.30526792029	0
3622.36323187627	0
3625.41981016655	0
3628.47500365337	0
3631.52881319825	0
3634.58123966201	0
3637.63228390473	0
3640.68194678582	0
3643.73022916396	0
3646.77713189712	0
3649.82265584256	0
3652.86680185686	0
3655.90957079587	0
3658.95096351473	0
3661.9909808679	0
3665.02962370912	0
3668.06689289143	0
3671.10278926717	0
3674.13731368797	0
3677.17046700478	0
3680.20225006782	0
3683.23266372664	0
3686.26170883008	0
3689.28938622628	0
3692.31569676268	0
3695.34064128604	0
3698.3642206424	0
3701.38643567713	0
3704.40728723488	0
3707.42677615964	0
3710.44490329468	0
3713.46166948258	0
3716.47707556524	0
3719.49112238386	0
3722.50381077897	0
3725.51514159039	0
3728.52511565724	0
3731.53373381799	0
3734.54099691039	0
3737.54690577153	0
3740.55146123779	0
3743.55466414488	0
3746.55651532782	0
3749.55701562096	0
3752.55616585794	0
3755.55396687174	0
3758.55041949464	0
3761.54552455828	0
3764.53928289357	0
3767.53169533077	0
3770.52276269945	0
