# Supplementary material for: ATP-Mediated Compositional Change in Peripheral Myelin Membranes: A Comparative Raman Spectroscopy and Time-Of-Flight Secondary Ion Mass Spectrometry Study
Source: PLoS One. 2015 Nov 6;10(11):e0142084. doi: 10.1371/journal.pone.0142084 (PMC4636249; doi:10.1371/journal.pone.0142084)
Supplement: S1 Dataset — (ZIP) [file pone.0142084.s001.zip › S1_dataset/Raman_spectra/20_0_90.txt]

-178.994036100499	0
-174.033225536557	0
-169.0751377995	0
-164.119770772188	0
-159.167122339648	0
-154.217190389139	0
-149.269972810082	0
-144.325467494084	0
-139.383672334927	0
-134.444585228594	0
-129.508204073223	0
-124.574526769135	0
-119.643551218822	0
-114.715275326933	0
-109.789697000295	0
-104.866814147885	0
-99.9466246808552	0
-95.0291265124906	0
-90.1143175582511	0
-85.2021957357429	0
-80.2927589647043	0
-75.3860051670417	0
-70.481932266779	0
-65.5805381901118	0
-60.6818208653458	0
-55.7857782229294	0
-50.8924081954356	0
-46.0017087175875	0
-41.1136777262036	0
-36.2283131602562	0
-31.3456129608094	0
-26.4655750710663	0
-21.5881974363401	0
-16.7134780040433	0
-11.8414147237163	0
-6.97200554699157	0
-2.10524842762243	0
2.7588586785605	0
7.62031781361293	0
12.4791310174805	0
17.3353003280426	0
22.1888277810758	0
27.039715410272	0
31.8879652472351	0
36.7335793214806	0
41.5765596604579	0
46.4169082895241	0
51.2546272319742	0
56.0897185090253	0
60.9221841398248	0
65.7520261414575	0
70.5792465289414	0
75.4038473152359	0
80.2258305112373	0
85.0451981257829	0
89.8619521656728	0
94.6760946356408	0
99.4876275383722	0
104.296552874519	0
109.102872642681	0
113.906588839414	0
118.707703459255	0
123.50621849468	0
128.302135936152	0
133.095457772095	0
137.886185988911	0
142.67432257098	0
147.459869500643	0
152.242828758237	0
157.023202322085	0
161.800992168482	0
166.57620027172	0
171.348828604074	0
176.118879135829	0
180.886353835249	0
185.651254668599	0
190.413583600155	0
195.173342592185	0
199.930533604973	0
204.685158596796	0
209.437219523967	0
214.186718340789	0
218.933656999594	0
223.678037450722	0
228.419861642549	0
233.159131521472	0
237.895849031895	0
242.630016116276	0
247.361634715089	0
252.090706766845	0
256.817234208094	0
261.541218973423	0
266.262662995465	0
270.981568204883	0
275.6979365304	0
280.411769898787	0
285.123070234848	0
289.831839461473	0
294.538079499573	0
299.241792268145	0
303.942979684238	0
308.641643662944	0
313.337786117456	0
318.031408959021	0
322.722514096949	0
327.411103438619	0
332.097178889511	0
336.780742353159	0
341.461795731189	0
346.140340923303	0
350.816379827291	0
355.489914339047	0
360.160946352513	0
364.829477759773	0
369.495510450979	0
374.159046314377	0
378.82008723633	0
383.478635101284	0
388.134691791813	0
392.788259188568	0
397.439339170342	0
402.087933614013	0
406.734044394583	0
411.377673385177	0
416.018822457034	0
420.657493479503	0
425.293688320078	0
429.927408844356	0
434.558656916088	0
439.187434397129	0
443.813743147486	0
448.437585025291	0
453.058961886814	0
457.67787558648	0
462.29432797683	0
466.908320908577	0
471.519856230563	0
476.128935789788	0
480.735561431389	0
485.339734998681	0
489.941458333116	0
494.540733274316	0
499.137561660049	0
503.731945326264	0
508.323886107064	0
512.913385834734	0
517.500446339694	0
522.085069450583	0
526.667256994191	0
531.247010795469	0
535.824332677577	0
540.399224461846	0
544.97168796778	0
549.541725013081	0
554.109337413644	0
558.67452698353	0
563.237295535018	0
567.797644878581	0
572.355576822862	0
576.911093174738	0
581.464195739274	0
586.014886319725	0
590.563166717577	0
595.109038732502	0
599.652504162404	0
604.193564803387	0
608.732222449762	0
613.268478894079	0
617.802335927085	0
622.333795337774	0
626.86285891334	0
631.38952843922	0
635.913805699067	0
640.435692474774	0
644.955190546461	0
649.472301692484	0
653.987027689447	0
658.499370312169	0
663.009331333738	0
667.516912525469	0
672.022115656928	0
676.524942495926	-25.708984375
681.02539480853	-0.9853515625
685.523474359055	9.4931640625
690.01918291007	5.7109375
694.512522222405	-5.8056640625
699.003494055145	-4.0517578125
703.492100165644	5.478515625
707.9783423095	3.2509765625
712.462222240603	-7.423828125
716.943741711089	8.1630859375
721.422902471375	-6.626953125
725.899706270146	2.515625
730.374154854366	-15.39453125
734.846249969258	23.7783203125
739.315993358352	-6.783203125
743.783386763425	-7.8173828125
748.24843192457	17.421875
752.711130580137	-4.794921875
757.171484466788	-13.1669921875
761.629495319437	0.7255859375
766.085164871336	-2.76953125
770.538494853994	4.4150390625
774.989486997223	8.1640625
779.43814302915	-5.107421875
783.884464676175	4.73828125
788.32845366302	-3.458984375
792.770111712696	-6.28515625
797.209440546543	11.3955078125
801.646441884168	-10.1650390625
806.081117443533	4.927734375
810.513468940881	-5.4775390625
814.943498090775	4.806640625
819.371206606105	-1.9150390625
823.796596198077	0.55078125
828.219668576199	-2.560546875
832.640425448324	12.9189453125
837.058868520624	-16.2216796875
841.474999497579	8.677734375
845.888820082022	2.416015625
850.300331975104	-7.3525390625
854.709536876311	-3.888671875
859.116436483469	9.2890625
863.521032492725	0.9267578125
867.923326598575	-8.890625
872.323320493862	7.41015625
876.72101586976	3.2890625
881.116414415799	-18.7431640625
885.509517819843	12.5390625
889.900327768119	6.169921875
894.288845945186	-9.19140625
898.675074033981	4.27734375
903.059013715767	5.4638671875
907.440666670198	-6.263671875
911.820034575245	9.177734375
916.197119107281	1.61541748046875
920.571921941017	-23.8726196289062
924.944444749533	12.4749755859375
929.314689204286	0.36822509765625
933.682656975085	12.2832641601562
938.048349730125	1.21807861328125
942.411769135975	12.15283203125
946.772916857561	4.087646484375
951.131794558201	29.162841796875
955.488403899588	0.48822021484375
959.842746541792	39.8135375976562
964.19482414328	10.138916015625
968.544638360883	43.4642944335937
972.892190849834	18.7896728515625
977.237483263751	39.1150512695313
981.580517254632	24.6693725585938
985.92129447289	3.27325439453125
990.259816567315	29.8770751953125
994.596085185094	13.48095703125
998.930101971822	19.0848388671875
1003.2618685715	49.6886596679687
1007.59138662649	61.2925415039063
1011.91865777761	89.9205932617187
1016.24368366407	88.66064453125
1020.56646592346	59.4007568359375
1024.88700619182	45.1408081054687
1029.20530610358	23.880859375
1033.52136729159	32.6209106445313
1037.8351913871	8.3609619140625
1042.14678001981	0.064453125
1046.45613481781	-8.25262451171875
1050.76325740763	-1.5697021484375
1055.06814941421	0.11322021484375
1059.37081246092	2.625
1063.67124816958	-10.0512084960938
1067.96945816039	1.24481201171875
1072.26544405203	7.505615234375
1076.55920746159	-0.0224609375
1080.8507500046	1.7353515625
1085.14007329502	-2.515625
1089.42717894527	-10.720703125
1093.71206856617	16.30859375
1097.99474376703	-10.9188232421875
1102.27520615557	0.63580322265625
1106.55345733798	3.1827392578125
1110.82949891888	-5.27105712890625
1115.10333250134	18.4437255859375
1119.37495968691	3.31201171875
1123.64438207556	2.1802978515625
1127.91160126572	0.048583984375
1132.17661885431	24.017822265625
1136.43943643667	27.1946411132813
1140.70005560662	33.3714599609375
1144.95847795644	45.5482788085937
1149.21470507689	73.72509765625
1153.46873855716	91.9019165039063
1157.72057998495	182.078735351562
1161.97023094641	250.347839355469
1166.21769302616	249.721923828125
1170.4629678073	246.096069335938
1174.70605687141	148.470153808594
1178.94696179854	83.84423828125
1183.18568416722	42.2183227539063
1187.42222555447	59.5924682617187
1191.65658753578	28.966552734375
1195.88877168516	27.3406372070313
1200.11877957504	41.75146484375
1204.34661277642	40.2240600585937
1208.57227285873	26.6966552734375
1212.79576138991	41.1692504882812
1217.01707993641	19.641845703125
1221.23623006316	23.1144409179687
1225.45321333358	-6.4129638671875
1229.66803130962	33.0596313476562
1233.88068555171	-2.4677734375
1238.09117761878	-6.99517822265625
1242.29950906828	9.4774169921875
1246.50568145615	11.9846801757813
1250.70969633685	-8.50689697265625
1254.91155526336	12.00146484375
1259.11125978715	-2.4901123046875
1263.30881145822	13.018310546875
1267.50421182508	15.5266723632812
1271.69746243476	13.0350952148438
1275.88856483281	41.54345703125
1280.07752056329	21.0518798828125
1284.26433116882	18.560302734375
1288.44899819048	18.0690307617187
1292.63152316794	17.5864868164062
1296.81190763937	47.1039428710937
1300.99015314147	39.6214599609375
1305.16626120947	28.138916015625
1309.34023337715	44.6564331054687
1313.51207117681	51.1738891601562
1317.68177613928	27.6913452148438
1321.84934979396	22.2088623046875
1326.01479366875	30.726318359375
1330.17810929013	8.24383544921875
1334.3392981831	12.7544555664062
1338.49836187121	8.26263427734375
1342.65530187658	21.770751953125
1346.81011971983	19.2789306640625
1350.96281692018	2.78704833984375
1355.11339499538	20.2952270507813
1359.26185546175	6.8033447265625
1363.40819983413	8.3115234375
1367.55242962597	13.7906494140625
1371.69454634923	1.2572021484375
1375.83455151447	-3.2762451171875
1379.97244663079	-9.80963134765625
1384.10823320586	-2.34307861328125
1388.24191274593	-8.93890380859375
1392.3734867558	12.4500732421875
1396.50295673884	-9.1217041015625
1400.63032419701	0.3779296875
1404.75559063083	10.3353271484375
1408.87875753938	-7.75494384765625
1412.99982642036	-2.89501953125
1417.11879877001	-9.0350341796875
1421.23567608316	9.64996337890625
1425.35045985322	8.18548583984375
1429.4631515722	1.720947265625
1433.57375273068	28.2564697265625
1437.68226481782	27.7919311523438
1441.78868932139	58.3274536132813
1445.89302772774	88.81640625
1449.99528152179	58.1766357421875
1454.09545218711	101.536865234375
1458.1935412058	51.8970336914063
1462.28955005859	87.2572631835938
1466.38348022481	54.6174926757812
1470.47533318239	62.9777221679688
1474.56511040785	52.3379516601562
1478.65281337632	49.6981811523438
1482.73844356155	31.0584106445313
1486.82200243586	34.417236328125
1490.90349147022	33.7396850585937
1494.98291213418	16.0621948242187
1499.06026589591	44.3846435546875
1503.13555422222	75.7070922851562
1507.20877857848	72.0296020507812
1511.27994042873	108.35205078125
1515.3490412356	148.674499511719
1519.41608246035	239.997009277344
1523.48106556286	247.319458007813
1527.54399200163	286.641906738281
1531.60486323377	263.964416503906
1535.66368071505	191.286865234375
1539.72044589986	143.671264648438
1543.7751602412	112.057983398438
1547.82782519071	59.4447631835938
1551.87844219866	22.83154296875
1555.92701271397	12.2183227539062
1559.97353818419	10.6051025390625
1564.0180200555	1.9918212890625
1568.06045977271	6.37860107421875
1572.1008587793	71.765380859375
1576.13921851737	138.152160644531
1580.17554042768	7.6766357421875
1584.20982594961	-2.7490234375
1588.24207652123	5.8253173828125
1592.27229357921	-3.600341796875
1596.3004785589	6.9739990234375
1600.3266328943	24.54833984375
1604.35075801806	12.3116455078125
1608.37285536149	3.3140869140625
1612.39292635454	-2.6834716796875
1616.41097242584	4.4417724609375
1620.42699500266	-1.0986328125
1624.44099551096	-4.63909912109375
1628.45297537533	1.689208984375
1632.46293601906	20.0106201171875
1636.47087886406	14.33203125
1640.47680533095	8.53875732421875
1644.48071683901	13.6563110351562
1648.48261480617	10.7738647460938
1652.48250064906	7.891357421875
1656.48037578297	22.0089111328125
1660.47624162187	13.0633850097656
1664.47009957839	25.0440673828125
1668.46195106388	25.0247802734375
1672.45179748832	22.0054931640625
1676.43964026041	7.9862060546875
1680.42548078752	19.9668884277344
1684.4093204757	15.9011535644531
1688.39116072969	12.7956848144531
1692.37100295292	-6.30978393554687
1696.34884854752	17.584716796875
1700.32469891429	-17.520751953125
1704.29855545273	21.4117431640625
1708.27041956104	-11.60693359375
1712.24029263612	-4.62564086914063
1716.20817607355	-1.58493041992187
1720.17407126762	6.02993774414062
1724.13797961133	6.8818359375
1728.09990249636	-8.39865112304687
1732.05984131312	0.3896484375
1736.01779745068	4
1739.97377229687	-15.8828125
1743.9277672382	13.3046875
1747.87978365989	-3.3564453125
1751.82982294586	1.8291015625
1755.77788647879	2.654296875
1759.72397564	-7.4150390625
1763.6680918096	6.5703125
1767.61023636636	-0.0869140625
1771.5504106878	0.359375
1775.48861615014	-6.166015625
1779.42485412834	-3.4033203125
1783.35912599608	-0.53515625
1787.29143312576	15.2314453125
1791.2217768885	-8.140625
1795.15015865414	1.7880859375
1799.07657979128	3.7646484375
1803.00104166722	-10.3076171875
1806.923545648	1.10546875
1810.84409309841	0.623046875
1814.76268538195	0.6953125
1818.67932386087	13.3369140625
1822.59400989615	-14.7265625
1826.50674484753	7.5126953125
1830.41753007345	-0.8271484375
1834.32636693114	-5.3828125
1838.23325677653	-7.150390625
1842.13820096433	14.072265625
1846.04120084797	-0.298828125
1849.94225777965	0.5927734375
1853.84137311029	-8.8193359375
1857.7385481896	2.34765625
1861.63378436601	-1.564453125
1865.52708298671	3.5888671875
1869.41844539766	-1.3603515625
1873.30787294356	10.5458984375
1877.19536696788	-20.197265625
1881.08092881284	19.2646484375
1884.96455981942	-4.03515625
1888.84626132737	-8.69921875
1892.72603467521	2.4912109375
1896.6038812002	-2.201171875
1900.47980223839	7.369140625
1904.35379912459	-4.0595703125
1908.22587319237	6.29296875
1912.0960257741	-10.193359375
1915.96425820089	10.0771484375
1919.83057180263	-7.0107421875
1923.694967908	-2.4423828125
1927.55744784445	10.7412109375
1931.4180129382	-14.703125
1935.27666451425	4.1103515625
1939.13340389641	4.6904296875
1942.98823240721	-4.1767578125
1946.84115136803	7.802734375
1950.692162099	-8.5986328125
1954.54126591903	8.201171875
1958.38846414585	-3.490234375
1962.23375809594	-9.3681640625
1966.0771490846	2.8955078125
1969.91863842592	12.6796875
1973.75822743275	-8.2265625
1977.59591741678	3.599609375
1981.43170968848	-8.400390625
1985.2656055571	16.173828125
1989.0976063307	-6.5400390625
1992.92771331615	-4.6748046875
1996.75592781911	-5.3564453125
2000.58225114405	5.8701171875
2004.40668459424	3.423828125
2008.22922947176	-2.9931640625
2012.04988707749	4.2431640625
2015.86865871112	-9.6103515625
2019.68554567116	16.6337890625
2023.50054925491	-31.6298828125
2027.31367075851	23.015625
2031.12491147689	-2.2060546875
2034.93427270382	-1.7431640625
2038.74175573186	-6.8388671875
2042.54736185239	12.73828125
2046.35109235564	2.4755859375
2050.15294853063	-11.1083984375
2053.95293166521	5.0185546875
2057.75104304606	-0.2490234375
2061.54728395867	0.736328125
2065.34165568739	2.3818359375
2069.13415951534	-2.4912109375
2072.92479672452	3.546875
2076.71356859575	-9.275390625
2080.50047640867	6.388671875
2084.28552144174	-14.4130859375
2088.06870497229	14.37109375
2091.85002827646	-1.93359375
2095.62949262924	0.888671875
2099.40709930443	2.6318359375
2103.18284957471	-20.6845703125
2106.95674471157	21.7626953125
2110.72878598537	3.537109375
2114.49897466528	-10.1630859375
2118.26731201934	-0.2080078125
2122.03379931443	12.9375
2125.79843781626	-9.1044921875
2129.56122878942	-11.2353515625
2133.32217349733	14.0673828125
2137.08127320226	-12.6962890625
2140.83852916534	8.1298828125
2144.59394264655	-5.044921875
2148.34751490473	2.3095703125
2152.09924719757	8.5751953125
2155.84914078163	-8.802734375
2159.59719691231	-0.9443359375
2163.34341684388	-4.92578125
2167.08780182947	13.7919921875
2170.83035312109	1.83984375
2174.57107196959	-3.6884765625
2178.30995962469	8.7890625
2182.04701733499	-13.4560546875
2185.78224634796	-2.12890625
2189.5156479099	10.470703125
2193.24722326604	-2.783203125
2196.97697366044	-6.1474609375
2200.70490033604	3.42578125
2204.43100453467	-8.5595703125
2208.15528749703	7.080078125
2211.87775046268	-9.9765625
2215.59839467008	9.58203125
2219.31722135656	5.3310546875
2223.03423175833	4.8701171875
2226.74942711049	-5.8388671875
2230.46280864702	1.3515625
2234.17437760077	-5.0498046875
2237.8841352035	-3.671875
2241.59208268584	-3.146484375
2245.29822127732	7.7685546875
2249.00255220636	-6.646484375
2252.70507670024	17.876953125
2256.40579598519	-27.2216796875
2260.10471128628	21.9970703125
2263.80182382751	-2.794921875
2267.49713483175	1.3583984375
2271.19064552079	-9.9228515625
2274.8823571153	4.982421875
2278.57227083485	-10.9443359375
2282.26038789795	8.509765625
2285.94670952195	5.58203125
2289.63123692315	-9.451171875
2293.31397131673	6.9189453125
2296.99491391679	-1.80859375
2300.67406593634	-3.9365234375
2304.35142858727	3.3291015625
2308.02700308043	-4.896484375
2311.70079062553	4.158203125
2315.37279243123	3.7685546875
2319.04300970507	5.7255859375
2322.71144365353	3.298828125
2326.378095482	-18.1953125
2330.04296639479	12.3798828125
2333.7060575951	1.3076171875
2337.3673702851	-10.3466796875
2341.02690566583	3.9267578125
2344.6846649373	-5.7958984375
2348.3406492984	9.3955078125
2351.99485994696	-3.7490234375
2355.64729807974	-0.1572265625
2359.29796489244	3.904296875
2362.94686157966	-2.0244140625
2366.59398933494	-3.625
2370.23934935076	-2.205078125
2373.88294281852	2.953125
2377.52477092856	6.0107421875
2381.16483487014	-1.8642578125
2384.80313583148	-1.9873046875
2388.4396749997	-9.9404296875
2392.07445356091	4.1103515625
2395.70747270011	-2.1796875
2399.33873360126	14.388671875
2402.96823744725	-3.1728515625
2406.59598541995	3.302734375
2410.22197870012	-3.083984375
2413.84621846749	-8.931640625
2417.46870590075	5.3623046875
2421.08944217751	-4.4580078125
2424.70842847435	1.6923828125
2428.32566596678	9.33984375
2431.94115582928	-15.7587890625
2435.55489923528	12.138671875
2439.16689735713	-5.568359375
2442.77715136618	8.634765625
2446.38566243272	-4.5634765625
2449.99243172597	-4.091796875
2453.59746041414	1.52734375
2457.20074966439	1.4365234375
2460.80230064284	-4.1962890625
2464.40211451455	1.650390625
2468.00019244359	-4.587890625
2471.59653559293	12.8876953125
2475.19114512457	-5.6640625
2478.78402219943	-4.75390625
2482.37516797741	8.056640625
2485.96458361739	-2.541015625
2489.55227027719	-11.7529296875
2493.13822911363	16.447265625
2496.7224612825	-11.7119140625
2500.30496793853	0.9921875
2503.88575023547	4.8720703125
2507.464809326	1.0439453125
2511.04214636182	-5.11328125
2514.61776249357	-6.21875
2518.19165887088	8.44921875
2521.76383664238	5.4853515625
2525.33429695564	-0.4873046875
2528.90304095725	-2.326171875
2532.47006979276	0.9150390625
2536.03538460672	-2.033203125
2539.59898654265	5.9091796875
2543.16087674307	-7.494140625
2546.72105634948	-1.4619140625
2550.27952650235	6.29296875
2553.83628834118	-1.0986328125
2557.39134300444	-5.3662109375
2560.94469162957	-10.2041015625
2564.49633535304	18.9306640625
2568.0462753103	-16.6025390625
2571.59451263579	15.0888671875
2575.14104846294	0.8486328125
2578.6858839242	-16.109375
2582.22902015101	18.6748046875
2585.77045827378	-13.7421875
2589.31019942197	7.931640625
2592.84824472401	-3.935546875
2596.38459530734	6.041015625
2599.91925229841	1.5673828125
2603.45221682266	-8.576171875
2606.98349000456	-7.1474609375
2610.51307296756	13.6455078125
2614.04096683414	1.82421875
2617.56717272579	-14.8173828125
2621.09169176298	6.314453125
2624.61452506524	9.697265625
2628.13567375106	-6.5126953125
2631.655138938	-8.2802734375
2635.17292174259	4.681640625
2638.68902328039	2.798828125
2642.20344466599	-8.16796875
2645.71618701297	9.25
2649.22725143397	-3.8681640625
2652.73663904062	6.998046875
2656.24435094357	-22.48046875
2659.75038825251	25.5224609375
2663.25475207615	4.9873046875
2666.75744352221	-27.5634765625
2670.25846369745	26.802734375
2673.75781370765	-16.814453125
2677.25549465763	12.5458984375
2680.75150765123	-1.7451171875
2684.24585379131	3.5380859375
2687.73853417978	-14.7685546875
2691.22954991757	9.9326171875
2694.71890210465	2.0048828125
2698.20659184002	-12.3486328125
2701.69262022172	9.86328125
2705.17698834682	-5.0478515625
2708.65969731143	6.0654296875
2712.14074821071	-7.533203125
2715.62014213884	-4.5126953125
2719.09788018905	0.298828125
2722.57396345362	20.3974609375
2726.04839302385	2.5634765625
2729.52116999012	-25.515625
2732.99229544182	18.1923828125
2736.4617704674	-23.0556640625
2739.92959615436	13.4140625
2743.39577358926	5.8779296875
2746.86030385767	-1.7568359375
2750.32318804425	1.5185546875
2753.78442723268	-11.72265625
2757.24402250572	11.25390625
2760.70197494518	-2.8671875
2764.1582856319	-3.642578125
2767.61295564579	9.673828125
2771.06598606584	-14.4560546875
2774.51737797005	8.7421875
2777.96713243552	-4.41796875
2781.41525053838	4.5048828125
2784.86173335384	-3.4033203125
2788.30658195617	0.7548828125
2791.7497974187	0.052734375
2795.1913808138	5.5625
2798.63133321295	-10.8828430175781
2802.06965568666	9.64785766601562
2805.50634930452	-4.81930541992188
2808.94141513519	4.74868774414063
2812.3748542464	-8.683349609375
2815.80666770493	6.8846435546875
2819.23685657665	-10.5473937988281
2822.66542192651	-5.9813232421875
2826.0923648185	-6.41751098632813
2829.51768631572	12.1463012695313
2832.94138748033	3.71014404296875
2836.36346937355	-7.72604370117187
2839.7839330557	-1.1622314453125
2843.20277958617	-8.59841918945313
2846.62001002343	15.9654235839844
2850.03562542502	12.5292358398438
2853.44962684758	18.0930480957031
2856.86201534681	36.6568908691406
2860.27279197751	19.2012023925781
2863.68195779356	32.7384948730469
2867.08951384791	31.2757568359375
2870.49546119263	27.8130493164062
2873.89980087883	36.350341796875
2877.30253395675	47.8876037597656
2880.70366147569	54.4248962402344
2884.10318448407	58.9621887207031
2887.50110402936	68.4994506835938
2890.89742115816	92.0367431640625
2894.29213691614	88.5740356445313
2897.68525234807	62.1112976074219
2901.07676849782	86.6485900878906
2904.46668640835	62.1858825683594
2907.85500712172	65.72314453125
2911.24173167908	60.2604370117187
2914.62686112069	44.7977294921875
2918.0103964859	58.3349914550781
2921.39233881316	58.8536071777344
2924.77268914005	55.3646850585937
2928.1514485032	48.8757629394531
2931.52861793838	62.3868408203125
2934.90419848047	48.8978881835937
2938.27819116343	55.4089660644531
2941.65059702035	43.9200439453125
2945.0214170834	48.4311218261719
2948.39065238389	56.9421997070313
2951.75830395222	34.4532775878906
2955.12437281791	41.96435546875
2958.48886000957	36.4754333496094
2961.85176655495	53.9865112304687
2965.21309348089	57.4975891113281
2968.57284181338	56.0086669921875
2971.93101257748	46.5197448730469
2975.28760679739	42.0308227539063
2978.64262549643	33.5418701171875
2981.99606969703	52.0529479980469
2985.34794042073	26.5640258789062
2988.69823868822	35.0751037597656
2992.04696551928	42.57763671875
2995.39412193282	16.0589599609375
2998.73970894689	28.5402526855469
3002.08372757864	8.02154541015625
3005.42617884436	7.50286865234375
3008.76706375945	23.9841613769531
3012.10638333846	10.4654846191406
3015.44413859505	16.94677734375
3018.780330542	11.4280700683594
3022.11496019125	-4.09060668945313
3025.44802855385	-6.60931396484375
3028.77953663997	12.8719787597656
3032.10948545894	23.3533020019531
3035.43787601921	-7.1654052734375
3038.76470932835	20.31591796875
3042.08998639308	8.79721069335938
3045.41370821926	-0.72149658203125
3048.73587581189	1.75982666015625
3052.05649017508	13.2240295410156
3055.37555231211	10.6410217285156
3058.69306322538	14.0579833984375
3062.00902391644	34.4749450683594
3065.32343538598	-1.10809326171875
3068.63629863383	19.3088989257813
3071.94761465896	-6.27413940429688
3075.2573844595	24.142822265625
3078.5656090327	-3.440185546875
3081.87228937498	9.97677612304687
3085.1774264819	-0.60626220703125
3088.48102134815	-0.27008056640625
3091.7830749676	1.99697875976562
3095.08358833324	-0.7359619140625
3098.38256243724	2.5311279296875
3101.67999827089	-9.20181274414062
3104.97589682465	1.02432250976562
3108.27025908815	9.29541015625
3111.56308605013	-2.8671875
3114.85437869852	-4.896484375
3118.14413802041	-0.6845703125
3121.43236500202	3.8095703125
3124.71906062875	-3.7958984375
3128.00422588514	4.048828125
3131.28786175491	-1.2626953125
3134.56996922093	7.349609375
3137.85054926524	-7.6474609375
3141.12960286901	-0.1455078125
3144.40713101263	1.0859375
3147.6831346756	-5.4736328125
3150.95761483661	-7.7080078125
3154.23057247352	11.7529296875
3157.50200856335	1.8955078125
3160.77192408229	5.5703125
3164.04032000569	-4.1005859375
3167.30719730808	-3.603515625
3170.57255696316	7.8759765625
3173.8363999438	-15.46875
3177.09872722202	0
3180.35953976906	0
3183.61883855529	0
3186.87662455028	0
3190.13289872277	0
3193.38766204066	0
3196.64091547106	0
3199.89265998023	0
3203.14289653361	0
3206.39162609586	0
3209.63884963076	0
3212.88456810132	0
3216.1287824697	0
3219.37149369728	0
3222.61270274458	0
3225.85241057135	0
3229.09061813648	0
3232.3273263981	0
3235.56253631347	0
3238.79624883909	0
3242.02846493063	0
3245.25918554293	0
3248.48841163005	0
3251.71614414523	0
3254.94238404091	0
3258.16713226871	0
3261.39038977947	0
3264.61215752319	0
3267.8324364491	0
3271.05122750561	0
3274.26853164033	0
3277.48434980006	0
3280.69868293083	0
3283.91153197784	0
3287.12289788551	0
3290.33278159744	0
3293.54118405647	0
3296.7481062046	0
3299.95354898308	0
3303.15751333233	0
3306.36000019198	0
3309.5610105009	0
3312.76054519714	0
3315.95860521796	0
3319.15519149983	0
3322.35030497845	0
3325.5439465887	0
3328.73611726471	0
3331.92681793979	0
3335.11604954647	0
3338.30381301653	0
3341.49010928091	0
3344.67493926981	0
3347.85830391262	0
3351.04020413798	0
3354.22064087372	0
3357.3996150469	0
3360.5771275838	0
3363.75317940992	0
3366.92777144999	0
3370.10090462796	0
3373.27257986699	0
3376.44279808949	0
3379.61156021706	0
3382.77886717059	0
3385.94471987011	0
3389.10911923496	0
3392.27206618366	0
3395.43356163397	0
3398.59360650288	0
3401.75220170663	0
3404.90934816067	0
3408.06504677969	0
3411.21929847761	0
3414.37210416759	0
3417.52346476203	0
3420.67338117256	0
3423.82185431003	0
3426.96888508457	0
3430.11447440551	0
3433.25862318144	0
3436.40133232017	0
3439.54260272877	0
3442.68243531356	0
3445.82083098007	0
3448.95779063311	0
3452.0933151767	0
3455.22740551412	0
3458.36006254791	0
3461.49128717984	0
3464.62108031093	0
3467.74944284144	0
3470.8763756709	0
3474.00187969807	0
3477.12595582097	0
3480.24860493687	0
3483.3698279423	0
3486.48962573301	0
3489.60799920406	0
3492.7249492497	0
3495.8404767635	0
3498.95458263822	0
3502.06726776593	0
3505.17853303794	0
3508.28837934481	0
3511.39680757636	0
3514.50381862168	0
3517.60941336912	0
3520.71359270628	0
3523.81635752002	0
3526.91770869649	0
3530.01764712108	0
3533.11617367844	0
3536.21328925251	0
3539.30899472647	0
3542.40329098277	0
3545.49617890316	0
3548.58765936862	0
3551.67773325941	0
3554.76640145506	0
3557.85366483438	0
3560.93952427544	0
3564.02398065559	0
3567.10703485145	0
3570.18868773891	0
3573.26894019313	0
3576.34779308856	0
3579.42524729892	0
3582.50130369721	0
3585.57596315568	0
3588.6492265459	0
3591.72109473869	0
3594.79156860416	0
3597.8606490117	0
3600.92833682998	0
3603.99463292695	0
3607.05953816984	0
3610.12305342518	0
3613.18517955876	0
3616.24591743568	0
3619.30526792029	0
3622.36323187627	0
3625.41981016655	0
3628.47500365337	0
3631.52881319825	0
3634.58123966201	0
3637.63228390473	0
3640.68194678582	0
3643.73022916396	0
3646.77713189712	0
3649.82265584256	0
3652.86680185686	0
3655.90957079587	0
3658.95096351473	0
3661.9909808679	0
3665.02962370912	0
3668.06689289143	0
3671.10278926717	0
3674.13731368797	0
3677.17046700478	0
3680.20225006782	0
3683.23266372664	0
3686.26170883008	0
3689.28938622628	0
3692.31569676268	0
3695.34064128604	0
3698.3642206424	0
3701.38643567713	0
3704.40728723488	0
3707.42677615964	0
3710.44490329468	0
3713.46166948258	0
3716.47707556524	0
3719.49112238386	0
3722.50381077897	0
3725.51514159039	0
3728.52511565724	0
3731.53373381799	0
3734.54099691039	0
3737.54690577153	0
3740.55146123779	0
3743.55466414488	0
3746.55651532782	0
3749.55701562096	0
3752.55616585794	0
3755.55396687174	0
3758.55041949464	0
3761.54552455828	0
3764.53928289357	0
3767.53169533077	0
3770.52276269945	0
