# Supplementary material for: ATP-Mediated Compositional Change in Peripheral Myelin Membranes: A Comparative Raman Spectroscopy and Time-Of-Flight Secondary Ion Mass Spectrometry Study
Source: PLoS One. 2015 Nov 6;10(11):e0142084. doi: 10.1371/journal.pone.0142084 (PMC4636249; doi:10.1371/journal.pone.0142084)
Supplement: S1 Dataset — (ZIP) [file pone.0142084.s001.zip › S1_dataset/Raman_spectra/20_90_0.txt]

-178.994036100499	0
-174.033225536557	0
-169.0751377995	0
-164.119770772188	0
-159.167122339648	0
-154.217190389139	0
-149.269972810082	0
-144.325467494084	0
-139.383672334927	0
-134.444585228594	0
-129.508204073223	0
-124.574526769135	0
-119.643551218822	0
-114.715275326933	0
-109.789697000295	0
-104.866814147885	0
-99.9466246808552	0
-95.0291265124906	0
-90.1143175582511	0
-85.2021957357429	0
-80.2927589647043	0
-75.3860051670417	0
-70.481932266779	0
-65.5805381901118	0
-60.6818208653458	0
-55.7857782229294	0
-50.8924081954356	0
-46.0017087175875	0
-41.1136777262036	0
-36.2283131602562	0
-31.3456129608094	0
-26.4655750710663	0
-21.5881974363401	0
-16.7134780040433	0
-11.8414147237163	0
-6.97200554699157	0
-2.10524842762243	0
2.7588586785605	0
7.62031781361293	0
12.4791310174805	0
17.3353003280426	0
22.1888277810758	0
27.039715410272	0
31.8879652472351	0
36.7335793214806	0
41.5765596604579	0
46.4169082895241	0
51.2546272319742	0
56.0897185090253	0
60.9221841398248	0
65.7520261414575	0
70.5792465289414	0
75.4038473152359	0
80.2258305112373	0
85.0451981257829	0
89.8619521656728	0
94.6760946356408	0
99.4876275383722	0
104.296552874519	0
109.102872642681	0
113.906588839414	0
118.707703459255	0
123.50621849468	0
128.302135936152	0
133.095457772095	0
137.886185988911	0
142.67432257098	0
147.459869500643	0
152.242828758237	0
157.023202322085	0
161.800992168482	0
166.57620027172	0
171.348828604074	0
176.118879135829	0
180.886353835249	0
185.651254668599	0
190.413583600155	0
195.173342592185	0
199.930533604973	0
204.685158596796	0
209.437219523967	0
214.186718340789	0
218.933656999594	0
223.678037450722	0
228.419861642549	0
233.159131521472	0
237.895849031895	0
242.630016116276	0
247.361634715089	0
252.090706766845	0
256.817234208094	0
261.541218973423	0
266.262662995465	0
270.981568204883	0
275.6979365304	0
280.411769898787	0
285.123070234848	0
289.831839461473	0
294.538079499573	0
299.241792268145	0
303.942979684238	0
308.641643662944	0
313.337786117456	0
318.031408959021	0
322.722514096949	0
327.411103438619	0
332.097178889511	0
336.780742353159	0
341.461795731189	0
346.140340923303	0
350.816379827291	0
355.489914339047	0
360.160946352513	0
364.829477759773	0
369.495510450979	0
374.159046314377	0
378.82008723633	0
383.478635101284	0
388.134691791813	0
392.788259188568	0
397.439339170342	0
402.087933614013	0
406.734044394583	0
411.377673385177	0
416.018822457034	0
420.657493479503	0
425.293688320078	0
429.927408844356	0
434.558656916088	0
439.187434397129	0
443.813743147486	0
448.437585025291	0
453.058961886814	0
457.67787558648	0
462.29432797683	0
466.908320908577	0
471.519856230563	0
476.128935789788	0
480.735561431389	0
485.339734998681	0
489.941458333116	0
494.540733274316	0
499.137561660049	0
503.731945326264	0
508.323886107064	0
512.913385834734	0
517.500446339694	0
522.085069450583	0
526.667256994191	0
531.247010795469	0
535.824332677577	0
540.399224461846	0
544.97168796778	0
549.541725013081	0
554.109337413644	0
558.67452698353	0
563.237295535018	0
567.797644878581	0
572.355576822862	0
576.911093174738	0
581.464195739274	0
586.014886319725	0
590.563166717577	0
595.109038732502	0
599.652504162404	0
604.193564803387	0
608.732222449762	0
613.268478894079	0
617.802335927085	0
622.333795337774	0
626.86285891334	0
631.38952843922	0
635.913805699067	0
640.435692474774	0
644.955190546461	0
649.472301692484	0
653.987027689447	0
658.499370312169	0
663.009331333738	0
667.516912525469	0
672.022115656928	0
676.524942495926	0
681.02539480853	0
685.523474359055	0
690.01918291007	0
694.512522222405	0
699.003494055145	0
703.492100165644	0
707.9783423095	0
712.462222240603	0
716.943741711089	0
721.422902471375	0
725.899706270146	0
730.374154854366	0
734.846249969258	0
739.315993358352	0
743.783386763425	0
748.24843192457	0
752.711130580137	0
757.171484466788	0
761.629495319437	0
766.085164871336	0
770.538494853994	0
774.989486997223	0
779.43814302915	0
783.884464676175	0
788.32845366302	0
792.770111712696	0
797.209440546543	0
801.646441884168	0
806.081117443533	0
810.513468940881	0
814.943498090775	0
819.371206606105	0
823.796596198077	0
828.219668576199	0
832.640425448324	0
837.058868520624	0
841.474999497579	0
845.888820082022	0
850.300331975104	0
854.709536876311	-5.8427734375
859.116436483469	-5.7236328125
863.521032492725	4.5673828125
867.923326598575	-2.9970703125
872.323320493862	1.470703125
876.72101586976	2.5478515625
881.116414415799	-0.1826171875
885.509517819843	3.9296875
889.900327768119	10.0849609375
894.288845945186	-13.330078125
898.675074033981	8.662109375
903.059013715767	0.1220703125
907.440666670198	-13.623046875
911.820034575245	6.3291015625
916.197119107281	6.37109375
920.571921941017	-17.3037109375
924.944444749533	13.396484375
929.314689204286	-8.623046875
933.682656975085	15.255859375
938.048349730125	-2.1240234375
942.411769135975	7.1201171875
946.772916857561	-19.2919921875
951.131794558201	5.5185546875
955.488403899588	2.5693359375
959.842746541792	10.302734375
964.19482414328	-21.0703125
968.544638360883	25.0863647460938
972.892190849834	-21.2117309570313
977.237483263751	20.538818359375
981.580517254632	-13.124267578125
985.92129447289	-22.2928466796875
990.259816567315	12.2703247070312
994.596085185094	-2.85198974609375
998.930101971822	2.0257568359375
1003.2618685715	24.8191528320313
1007.59138662649	38.3309936523438
1011.91865777761	75.8428344726563
1016.24368366407	63.8546752929688
1020.56646592346	52.1110229492188
1024.88700619182	26.9405517578125
1029.20530610358	20.7700805664062
1033.52136729159	23.1085205078125
1037.8351913871	5.64605712890625
1042.14678001981	-4.98699951171875
1046.45613481781	-7.07830810546875
1050.76325740763	-10.832275390625
1055.06814941421	4.44140625
1059.37081246092	5.4111328125
1063.67124816958	9.4296875
1067.96945816039	4.3427734375
1072.26544405203	-11.13330078125
1076.55920746159	3.255859375
1080.8507500046	2.91162109375
1085.14007329502	-2.55279541015625
1089.42717894527	-14.3296508789062
1093.71206856617	14.8536987304687
1097.99474376703	0.03692626953125
1102.27520615557	16.4852294921875
1106.55345733798	-2.59393310546875
1110.82949891888	0.326904296875
1115.10333250134	13.2477416992187
1119.37495968691	12.1686401367188
1123.64438207556	15.4719848632812
1127.91160126572	-1.15380859375
1132.17661885431	28.220458984375
1136.43943643667	19.5946655273438
1140.70005560662	37.9688720703125
1144.95847795644	53.3430786132812
1149.21470507689	72.71728515625
1153.46873855716	93.159912109375
1157.72057998495	179.637390136719
1161.97023094641	239.114868164062
1166.21769302616	246.592346191406
1170.4629678073	263.06982421875
1174.70605687141	169.54736328125
1178.94696179854	78.0248413085938
1183.18568416722	49.5023193359375
1187.42222555447	63.9797973632813
1191.65658753578	42.259033203125
1195.88877168516	33.5354614257812
1200.11877957504	54.8119506835937
1204.34661277642	54.08837890625
1208.57227285873	47.3648681640625
1212.79576138991	43.6412963867188
1217.01707993641	20.9177856445313
1221.23623006316	25.1942138671875
1225.45321333358	-0.725341796875
1229.66803130962	45.1708984375
1233.88068555171	-13.9328002929688
1238.09117761878	-10.0364990234375
1242.29950906828	1.8597412109375
1246.50568145615	3.75604248046875
1250.70969633685	-20.34765625
1254.91155526336	6.548583984375
1259.11125978715	1.3624267578125
1263.30881145822	-1.9114990234375
1267.50421182508	9.8145751953125
1271.69746243476	4.5406494140625
1275.88856483281	8.2667236328125
1280.07752056329	11.9927978515625
1284.26433116882	4.71893310546875
1288.44899819048	19.4450073242187
1292.63152316794	16.172607421875
1296.81190763937	31.0126953125
1300.99015314147	13.8527221679688
1305.16626120947	0.6927490234375
1309.34023337715	25.5328369140625
1313.51207117681	43.3728637695313
1317.68177613928	22.212890625
1321.84934979396	7.052978515625
1326.01479366875	17.8930053710938
1330.17810929013	-1.20654296875
1334.3392981831	2.81219482421875
1338.49836187121	2.83099365234375
1342.65530187658	20.8497314453125
1346.81011971983	13.3685302734375
1350.96281692018	5.88726806640625
1355.11339499538	5.40606689453125
1359.26185546175	4.9373779296875
1363.40819983413	5.03643798828125
1367.55242962597	8.135498046875
1371.69454634923	1.234619140625
1375.83455151447	11.3336791992187
1379.97244663079	-6.74041748046875
1384.10823320586	3.06646728515625
1388.24191274593	-13.1265869140625
1392.3734867558	17.2857055664062
1396.50295673884	-11.4031372070312
1400.63032419701	-0.09197998046875
1404.75559063083	9.18572998046875
1408.87875753938	-2.59869384765625
1412.99982642036	-3.383056640625
1417.11879877001	-9.16748046875
1421.23567608316	14.0481567382812
1425.35045985322	19.2637329101562
1429.4631515722	5.4793701171875
1433.57375273068	37.6770629882812
1437.68226481782	34.8616943359375
1441.78868932139	77.0463256835938
1445.89302772774	98.23095703125
1449.99528152179	91.4155883789063
1454.09545218711	126.600219726563
1458.1935412058	93.784912109375
1462.28955005859	109.969543457031
1466.38348022481	74.1541748046875
1470.47533318239	67.3388061523437
1474.56511040785	69.5234375
1478.65281337632	64.68505859375
1482.73844356155	35.8262939453125
1486.82200243586	42.9674682617188
1490.90349147022	43.108642578125
1494.98291213418	5.24981689453125
1499.06026589591	41.3910522460937
1503.13555422222	64.5322265625
1507.20877857848	66.6734008789063
1511.27994042873	93.8146362304687
1515.3490412356	127.955810546875
1519.41608246035	206.096984863281
1523.48106556286	236.238159179687
1527.54399200163	286.37939453125
1531.60486323377	292.500915527344
1535.66368071505	231.600341796875
1539.72044589986	188.699768066406
1543.7751602412	126.799194335938
1547.82782519071	56.8986206054687
1551.87844219866	36.998046875
1555.92701271397	18.0975341796875
1559.97353818419	18.1969604492187
1564.0180200555	-12.70361328125
1568.06045977271	10.3958129882813
1572.1008587793	18.4952392578125
1576.13921851737	3.603515625
1580.17554042768	-5.2760009765625
1584.20982594961	-9.15557861328125
1588.24207652123	10.96484375
1592.27229357921	-0.9146728515625
1596.3004785589	-1.79425048828125
1600.3266328943	-0.673828125
1604.35075801806	0.73095703125
1608.37285536149	-1.7120361328125
1612.39292635454	-0.15509033203125
1616.41097242584	13.6458129882812
1620.42699500266	-6.6617431640625
1624.44099551096	-2.96929931640625
1628.45297537533	1.83477783203125
1632.46293601906	9.7689208984375
1636.47087886406	16.7030029296875
1640.47680533095	14.6371459960938
1644.48071683901	18.5684204101562
1648.48261480617	20.3234252929687
1652.48250064906	32.0784301757812
1656.48037578297	46.8334350585937
1660.47624162187	53.58837890625
1664.47009957839	62.3433837890625
1668.46195106388	74.098388671875
1672.45179748832	80.84228515625
1676.43964026041	55.435302734375
1680.42548078752	55.0283203125
1684.4093204757	53.621337890625
1688.39116072969	34.21435546875
1692.37100295292	13.807373046875
1696.34884854752	21.400390625
1700.32469891429	-9.006591796875
1704.29855545273	37.58642578125
1708.27041956104	4.01812744140625
1712.24029263612	-1.56201171875
1716.20817607355	13.8578491210938
1720.17407126762	-1.72222900390625
1724.13797961133	-0.3023681640625
1728.09990249636	-6.88250732421875
1732.05984131312	8.53741455078125
1736.01779745068	4.6971435546875
1739.97377229687	-11.147216796875
1743.9277672382	-11.9915771484375
1747.87978365989	-12.8359375
1751.82982294586	1.1298828125
1755.77788647879	-1.03839111328125
1759.72397564	-3.11566162109375
1763.6680918096	10.0439453125
1767.61023636636	-2.576171875
1771.5504106878	0.3759765625
1775.48861615014	-4.625
1779.42485412834	-7.3388671875
1783.35912599608	7.93359375
1787.29143312576	3.41015625
1791.2217768885	-7.2744140625
1795.15015865414	4.1396484375
1799.07657979128	12.6630859375
1803.00104166722	-13.740234375
1806.923545648	-8.6171875
1810.84409309841	10.0576171875
1814.76268538195	-1.08203125
1818.67932386087	11.705078125
1822.59400989615	-24.47900390625
1826.50674484753	12.025390625
1830.41753007345	14.26513671875
1834.32636693114	-13.421875
1838.23325677653	-2.25390625
1842.13820096433	1.4453125
1846.04120084797	4.6572265625
1849.94225777965	-2.8017578125
1853.84137311029	-7.99560546875
1857.7385481896	5.7431640625
1861.63378436601	-1.96533203125
1865.52708298671	1.8671875
1869.41844539766	2.779296875
1873.30787294356	4.55859375
1877.19536696788	-14.3369140625
1881.08092881284	15.9404296875
1884.96455981942	-4.42578125
1888.84626132737	-6.5771484375
1892.72603467521	9.8955078125
1896.6038812002	-10.6435546875
1900.47980223839	-1.375
1904.35379912459	3.33984375
1908.22587319237	6.4189453125
1912.0960257741	-8.0224609375
1915.96425820089	1.458984375
1919.83057180263	0.794921875
1923.694967908	1.5205078125
1927.55744784445	5.69921875
1931.4180129382	-14.2978515625
1935.27666451425	7.3271484375
1939.13340389641	7.2314453125
1942.98823240721	-9.0927734375
1946.84115136803	7.05078125
1950.692162099	-5.8662109375
1954.54126591903	4.873046875
1958.38846414585	-6.84375
1962.23375809594	4.1025390625
1966.0771490846	-0.8671875
1969.91863842592	3.6181640625
1973.75822743275	-4.4521484375
1977.59591741678	5.7666015625
1981.43170968848	-7.6015625
1985.2656055571	13.6181640625
1989.0976063307	-10.078125
1992.92771331615	-2.7861328125
1996.75592781911	-1.9951171875
2000.58225114405	5.078125
2004.40668459424	-1.3486328125
2008.22922947176	3.1171875
2012.04988707749	2.6318359375
2015.86865871112	-20.189453125
2019.68554567116	19.990234375
2023.50054925491	-23.9150390625
2027.31367075851	24.1845703125
2031.12491147689	2.814453125
2034.93427270382	-6.54296875
2038.74175573186	-5.6728515625
2042.54736185239	10.296875
2046.35109235564	-10.6201171875
2050.15294853063	1.17578125
2053.95293166521	8.6240234375
2057.75104304606	-0.5791015625
2061.54728395867	-0.828125
2065.34165568739	-2.2470703125
2069.13415951534	-4.4580078125
2072.92479672452	9.6650390625
2076.71356859575	-11.9375
2080.50047640867	6.087890625
2084.28552144174	-15.5029296875
2088.06870497229	15.3505859375
2091.85002827646	0.1650390625
2095.62949262924	-2.7998046875
2099.40709930443	4.298828125
2103.18284957471	-17.2451171875
2106.95674471157	19.6435546875
2110.72878598537	6.3759765625
2114.49897466528	-12.45703125
2118.26731201934	-2.4267578125
2122.03379931443	8.8642578125
2125.79843781626	-2.220703125
2129.56122878942	-10.6494140625
2133.32217349733	14.2353515625
2137.08127320226	-14.7021484375
2140.83852916534	6.6669921875
2144.59394264655	-1.2568359375
2148.34751490473	-0.7294921875
2152.09924719757	8.0302734375
2155.84914078163	-2.7236328125
2159.59719691231	3.40625
2163.34341684388	-5.740234375
2167.08780182947	-2.0234375
2170.83035312109	0.70068359375
2174.57107196959	1.3955078125
2178.30995962469	4.90283203125
2182.04701733499	-3.7587890625
2185.78224634796	0.814453125
2189.5156479099	-0.46484375
2193.24722326604	-2.435546875
2196.97697366044	0.2314453125
2200.70490033604	-2.85791015625
2204.43100453467	0.8203125
2208.15528749703	6.81103515625
2211.87775046268	-6.873046875
2215.59839467008	-0.458984375
2219.31722135656	6.31640625
2223.03423175833	0.0546875
2226.74942711049	-1.123046875
2230.46280864702	5.1220703125
2234.17437760077	-10.236328125
2237.8841352035	3.0849609375
2241.59208268584	-4.8583984375
2245.29822127732	6.576171875
2249.00255220636	-9.087890625
2252.70507670024	15.13671875
2256.40579598519	-23.724609375
2260.10471128628	22.234375
2263.80182382751	3.095703125
2267.49713483175	-6.630859375
2271.19064552079	-6.880859375
2274.8823571153	5.052734375
2278.57227083485	-7.4462890625
2282.26038789795	5.7607421875
2285.94670952195	4.40625
2289.63123692315	-10.365234375
2293.31397131673	10.4736328125
2296.99491391679	0.826171875
2300.67406593634	-8.0078125
2304.35142858727	0.0869140625
2308.02700308043	-1.8076171875
2311.70079062553	7.5
2315.37279243123	-2.7099609375
2319.04300970507	6.9482421875
2322.71144365353	3.6689453125
2326.378095482	-19.724609375
2330.04296639479	17.576171875
2333.7060575951	0.1328125
2337.3673702851	-7.4248046875
2341.02690566583	-4.419921875
2344.6846649373	-2.1826171875
2348.3406492984	9.548828125
2351.99485994696	-3.9853515625
2355.64729807974	2.2490234375
2359.29796489244	-4.455078125
2362.94686157966	6.1875
2366.59398933494	-12.1962890625
2370.23934935076	3.8310546875
2373.88294281852	10.47265625
2377.52477092856	-5.4697265625
2381.16483487014	1.5361328125
2384.80313583148	0.330078125
2388.4396749997	-7.82421875
2392.07445356091	5.33984375
2395.70747270011	-0.18359375
2399.33873360126	7.3662109375
2402.96823744725	-8.123046875
2406.59598541995	4.75
2410.22197870012	1.54296875
2413.84621846749	-9.9150390625
2417.46870590075	13.25
2421.08944217751	-12.255859375
2424.70842847435	0.2275390625
2428.32566596678	3.787109375
2431.94115582928	-5.841796875
2435.55489923528	9.4267578125
2439.16689735713	-1.5556640625
2442.77715136618	8.0888671875
2446.38566243272	-8.970703125
2449.99243172597	-5.2421875
2453.59746041414	4.91015625
2457.20074966439	-2.8603515625
2460.80230064284	0.9140625
2464.40211451455	-1.8486328125
2468.00019244359	-4.935546875
2471.59653559293	11.5068359375
2475.19114512457	0.96484375
2478.78402219943	-11.029296875
2482.37516797741	6.1884765625
2485.96458361739	9.1767578125
2489.55227027719	-9.7900390625
2493.13822911363	9.0498046875
2496.7224612825	-18.12890625
2500.30496793853	-1.5224609375
2503.88575023547	15.7939453125
2507.464809326	1.4658203125
2511.04214636182	-12.1376953125
2514.61776249357	0.5966796875
2518.19165887088	4.9638671875
2521.76383664238	5.478515625
2525.33429695564	-1.1240234375
2528.90304095725	-1.3037109375
2532.47006979276	7.0244140625
2536.03538460672	-9.248046875
2539.59898654265	-3.0810546875
2543.16087674307	-0.2958984375
2546.72105634948	5.6064453125
2550.27952650235	4.92578125
2553.83628834118	-3.798828125
2557.39134300444	-3.384765625
2560.94469162957	-12.103515625
2564.49633535304	16.390625
2568.0462753103	-13.548828125
2571.59451263579	5.4443359375
2575.14104846294	18.9794921875
2578.6858839242	-26.6435546875
2582.22902015101	16.220703125
2585.77045827378	-13.875
2589.31019942197	13.89453125
2592.84824472401	-7.4130859375
2596.38459530734	7.611328125
2599.91925229841	1.49609375
2603.45221682266	-9.71875
2606.98349000456	2.455078125
2610.51307296756	6.1044921875
2614.04096683414	-5.1240234375
2617.56717272579	-13.9443359375
2621.09169176298	10.2373046875
2624.61452506524	10.248046875
2628.13567375106	-5.234375
2631.655138938	-8.337890625
2635.17292174259	7.06201171875
2638.68902328039	1.4013671875
2642.20344466599	-1.72802734375
2645.71618701297	-0.4814453125
2649.22725143397	2.4072265625
2652.73663904062	-4.4873046875
2656.24435094357	-12.9345703125
2659.75038825251	17.6669921875
2663.25475207615	3.20556640625
2666.75744352221	-17.27734375
2670.25846369745	19.36865234375
2673.75781370765	-17.923828125
2677.25549465763	16.89453125
2680.75150765123	-0.345703125
2684.24585379131	3.62890625
2687.73853417978	-17.9208984375
2691.22954991757	9.1875
2694.71890210465	6.4560546875
2698.20659184002	-15.8173828125
2701.69262022172	8.888671875
2705.17698834682	-7.71875
2708.65969731143	2.65625
2712.14074821071	-0.6103515625
2715.62014213884	-2.087890625
2719.09788018905	1.3076171875
2722.57396345362	12.0341796875
2726.04839302385	6.34375
2729.52116999012	-21.3818359375
2732.99229544182	16.0009765625
2736.4617704674	-12.8056640625
2739.92959615436	6.4541015625
2743.39577358926	7.4267578125
2746.86030385767	1.767578125
2750.32318804425	1.3447265625
2753.78442723268	-15.88671875
2757.24402250572	10.90234375
2760.70197494518	-9.00390625
2764.1582856319	1.28125
2767.61295564579	6.322265625
2771.06598606584	-8.904296875
2774.51737797005	2.4638671875
2777.96713243552	-0.203125
2781.41525053838	7.6337890625
2784.86173335384	-8.2353515625
2788.30658195617	0.3466796875
2791.7497974187	-2.11492919921875
2795.1913808138	3.7764892578125
2798.63133321295	-7.41827392578125
2802.06965568666	13.2695922851562
2805.50634930452	-19.0426025390625
2808.94141513519	12.645263671875
2812.3748542464	-8.68194580078125
2815.80666770493	5.91851806640625
2819.23685657665	-6.48095703125
2822.66542192651	7.1195068359375
2826.0923648185	3.72003173828125
2829.51768631572	36.3204956054687
2832.94138748033	42.9209594726562
2836.36346937355	50.521484375
2839.7839330557	81.1219482421875
2843.20277958617	120.722473144531
2846.62001002343	207.211791992187
2850.03562542502	273.697509765625
2853.44962684758	345.183288574219
2856.86201534681	402.669067382812
2860.27279197751	385.15478515625
2863.68195779356	375.640563964844
2867.08951384791	349.126281738281
2870.49546119263	311.612060546875
2873.89980087883	331.097839355469
2877.30253395675	337.583557128906
2880.70366147569	340.0693359375
2884.10318448407	328.555053710937
2887.50110402936	336.040832519531
2890.89742115816	329.193298339844
2894.29213691614	322.345642089844
2897.68525234807	315.406555175781
2901.07676849782	366.743041992188
2904.46668640835	344.079528808594
2907.85500712172	321.415954589844
2911.24173167908	302.75244140625
2914.62686112069	288.088928222656
2918.0103964859	283.425415039062
2921.39233881316	281.761901855469
2924.77268914005	288.098388671875
2928.1514485032	265.434814453125
2931.52861793838	285.771301269531
2934.90419848047	306.107788085937
2938.27819116343	295.444274902344
2941.65059702035	279.78076171875
2945.0214170834	268.117248535156
2948.39065238389	251.453674316406
2951.75830395222	204.790161132813
2955.12437281791	175.126647949219
2958.48886000957	150.374267578125
2961.85176655495	120.481018066406
2965.21309348089	122.587707519531
2968.57284181338	110.694396972656
2971.93101257748	92.8011474609375
2975.28760679739	88.9078369140625
2978.64262549643	64.0145874023437
2981.99606969703	65.1212768554687
2985.34794042073	32.22802734375
2988.69823868822	30.334716796875
2992.04696551928	30.44140625
2995.39412193282	14.5481567382812
2998.73970894689	4.65484619140625
3002.08372757864	-16.2384033203125
3005.42617884436	-9.1317138671875
3008.76706375945	16.9603271484375
3012.10638333846	3.597900390625
3015.44413859505	15.2354125976562
3018.780330542	1.8729248046875
3022.11496019125	-4.48956298828125
3025.44802855385	-15.85205078125
3028.77953663997	4.78546142578125
3032.10948545894	1.4229736328125
3035.43787601921	-27.939453125
3038.76470932835	-1.30194091796875
3042.08998639308	-13.6197509765625
3045.41370821926	-22.1358032226562
3048.73587581189	-13.65185546875
3052.05649017508	-2.16790771484375
3055.37555231211	-15.197998046875
3058.69306322538	13.2867431640625
3062.00902391644	11.966796875
3065.32343538598	-12.4208984375
3068.63629863383	3.294921875
3071.94761465896	-11.298828125
3075.2573844595	14.1787109375
3078.5656090327	-7.4794921875
3081.87228937498	0.6923828125
3085.1774264819	-5.48828125
3088.48102134815	10.3232421875
3091.7830749676	-2.0244140625
3095.08358833324	-12.951171875
3098.38256243724	-2.658203125
3101.67999827089	4.6640625
3104.97589682465	0.1884765625
3108.27025908815	10.22265625
3111.56308605013	-10.828125
3114.85437869852	1.5146484375
3118.14413802041	-3.763671875
3121.43236500202	-0.7626953125
3124.71906062875	-3.0107421875
3128.00422588514	0
3131.28786175491	0
3134.56996922093	0
3137.85054926524	0
3141.12960286901	0
3144.40713101263	0
3147.6831346756	0
3150.95761483661	0
3154.23057247352	0
3157.50200856335	0
3160.77192408229	0
3164.04032000569	0
3167.30719730808	0
3170.57255696316	0
3173.8363999438	0
3177.09872722202	0
3180.35953976906	0
3183.61883855529	0
3186.87662455028	0
3190.13289872277	0
3193.38766204066	0
3196.64091547106	0
3199.89265998023	0
3203.14289653361	0
3206.39162609586	0
3209.63884963076	0
3212.88456810132	0
3216.1287824697	0
3219.37149369728	0
3222.61270274458	0
3225.85241057135	0
3229.09061813648	0
3232.3273263981	0
3235.56253631347	0
3238.79624883909	0
3242.02846493063	0
3245.25918554293	0
3248.48841163005	0
3251.71614414523	0
3254.94238404091	0
3258.16713226871	0
3261.39038977947	0
3264.61215752319	0
3267.8324364491	0
3271.05122750561	0
3274.26853164033	0
3277.48434980006	0
3280.69868293083	0
3283.91153197784	0
3287.12289788551	0
3290.33278159744	0
3293.54118405647	0
3296.7481062046	0
3299.95354898308	0
3303.15751333233	0
3306.36000019198	0
3309.5610105009	0
3312.76054519714	0
3315.95860521796	0
3319.15519149983	0
3322.35030497845	0
3325.5439465887	0
3328.73611726471	0
3331.92681793979	0
3335.11604954647	0
3338.30381301653	0
3341.49010928091	0
3344.67493926981	0
3347.85830391262	0
3351.04020413798	0
3354.22064087372	0
3357.3996150469	0
3360.5771275838	0
3363.75317940992	0
3366.92777144999	0
3370.10090462796	0
3373.27257986699	0
3376.44279808949	0
3379.61156021706	0
3382.77886717059	0
3385.94471987011	0
3389.10911923496	0
3392.27206618366	0
3395.43356163397	0
3398.59360650288	0
3401.75220170663	0
3404.90934816067	0
3408.06504677969	0
3411.21929847761	0
3414.37210416759	0
3417.52346476203	0
3420.67338117256	0
3423.82185431003	0
3426.96888508457	0
3430.11447440551	0
3433.25862318144	0
3436.40133232017	0
3439.54260272877	0
3442.68243531356	0
3445.82083098007	0
3448.95779063311	0
3452.0933151767	0
3455.22740551412	0
3458.36006254791	0
3461.49128717984	0
3464.62108031093	0
3467.74944284144	0
3470.8763756709	0
3474.00187969807	0
3477.12595582097	0
3480.24860493687	0
3483.3698279423	0
3486.48962573301	0
3489.60799920406	0
3492.7249492497	0
3495.8404767635	0
3498.95458263822	0
3502.06726776593	0
3505.17853303794	0
3508.28837934481	0
3511.39680757636	0
3514.50381862168	0
3517.60941336912	0
3520.71359270628	0
3523.81635752002	0
3526.91770869649	0
3530.01764712108	0
3533.11617367844	0
3536.21328925251	0
3539.30899472647	0
3542.40329098277	0
3545.49617890316	0
3548.58765936862	0
3551.67773325941	0
3554.76640145506	0
3557.85366483438	0
3560.93952427544	0
3564.02398065559	0
3567.10703485145	0
3570.18868773891	0
3573.26894019313	0
3576.34779308856	0
3579.42524729892	0
3582.50130369721	0
3585.57596315568	0
3588.6492265459	0
3591.72109473869	0
3594.79156860416	0
3597.8606490117	0
3600.92833682998	0
3603.99463292695	0
3607.05953816984	0
3610.12305342518	0
3613.18517955876	0
3616.24591743568	0
3619.30526792029	0
3622.36323187627	0
3625.41981016655	0
3628.47500365337	0
3631.52881319825	0
3634.58123966201	0
3637.63228390473	0
3640.68194678582	0
3643.73022916396	0
3646.77713189712	0
3649.82265584256	0
3652.86680185686	0
3655.90957079587	0
3658.95096351473	0
3661.9909808679	0
3665.02962370912	0
3668.06689289143	0
3671.10278926717	0
3674.13731368797	0
3677.17046700478	0
3680.20225006782	0
3683.23266372664	0
3686.26170883008	0
3689.28938622628	0
3692.31569676268	0
3695.34064128604	0
3698.3642206424	0
3701.38643567713	0
3704.40728723488	0
3707.42677615964	0
3710.44490329468	0
3713.46166948258	0
3716.47707556524	0
3719.49112238386	0
3722.50381077897	0
3725.51514159039	0
3728.52511565724	0
3731.53373381799	0
3734.54099691039	0
3737.54690577153	0
3740.55146123779	0
3743.55466414488	0
3746.55651532782	0
3749.55701562096	0
3752.55616585794	0
3755.55396687174	0
3758.55041949464	0
3761.54552455828	0
3764.53928289357	0
3767.53169533077	0
3770.52276269945	0
