# Supplementary material for: ATP-Mediated Compositional Change in Peripheral Myelin Membranes: A Comparative Raman Spectroscopy and Time-Of-Flight Secondary Ion Mass Spectrometry Study
Source: PLoS One. 2015 Nov 6;10(11):e0142084. doi: 10.1371/journal.pone.0142084 (PMC4636249; doi:10.1371/journal.pone.0142084)
Supplement: S1 Dataset — (ZIP) [file pone.0142084.s001.zip › S1_dataset/Raman_spectra/20_90_90.txt]

-178.994036100499	0
-174.033225536557	0
-169.0751377995	0
-164.119770772188	0
-159.167122339648	0
-154.217190389139	0
-149.269972810082	0
-144.325467494084	0
-139.383672334927	0
-134.444585228594	0
-129.508204073223	0
-124.574526769135	0
-119.643551218822	0
-114.715275326933	0
-109.789697000295	0
-104.866814147885	0
-99.9466246808552	0
-95.0291265124906	0
-90.1143175582511	0
-85.2021957357429	0
-80.2927589647043	0
-75.3860051670417	0
-70.481932266779	0
-65.5805381901118	0
-60.6818208653458	0
-55.7857782229294	0
-50.8924081954356	0
-46.0017087175875	0
-41.1136777262036	0
-36.2283131602562	0
-31.3456129608094	0
-26.4655750710663	0
-21.5881974363401	0
-16.7134780040433	0
-11.8414147237163	0
-6.97200554699157	0
-2.10524842762243	0
2.7588586785605	0
7.62031781361293	0
12.4791310174805	0
17.3353003280426	0
22.1888277810758	0
27.039715410272	0
31.8879652472351	0
36.7335793214806	0
41.5765596604579	0
46.4169082895241	0
51.2546272319742	0
56.0897185090253	0
60.9221841398248	0
65.7520261414575	0
70.5792465289414	0
75.4038473152359	0
80.2258305112373	0
85.0451981257829	0
89.8619521656728	0
94.6760946356408	0
99.4876275383722	0
104.296552874519	0
109.102872642681	0
113.906588839414	0
118.707703459255	0
123.50621849468	0
128.302135936152	0
133.095457772095	0
137.886185988911	0
142.67432257098	0
147.459869500643	0
152.242828758237	0
157.023202322085	0
161.800992168482	0
166.57620027172	0
171.348828604074	0
176.118879135829	0
180.886353835249	0
185.651254668599	0
190.413583600155	0
195.173342592185	0
199.930533604973	0
204.685158596796	0
209.437219523967	0
214.186718340789	0
218.933656999594	0
223.678037450722	0
228.419861642549	0
233.159131521472	0
237.895849031895	0
242.630016116276	0
247.361634715089	0
252.090706766845	0
256.817234208094	0
261.541218973423	0
266.262662995465	0
270.981568204883	0
275.6979365304	0
280.411769898787	0
285.123070234848	0
289.831839461473	0
294.538079499573	0
299.241792268145	0
303.942979684238	0
308.641643662944	0
313.337786117456	0
318.031408959021	0
322.722514096949	0
327.411103438619	0
332.097178889511	0
336.780742353159	0
341.461795731189	0
346.140340923303	0
350.816379827291	0
355.489914339047	0
360.160946352513	0
364.829477759773	0
369.495510450979	0
374.159046314377	0
378.82008723633	0
383.478635101284	0
388.134691791813	0
392.788259188568	0
397.439339170342	0
402.087933614013	0
406.734044394583	0
411.377673385177	0
416.018822457034	0
420.657493479503	0
425.293688320078	0
429.927408844356	0
434.558656916088	0
439.187434397129	0
443.813743147486	0
448.437585025291	0
453.058961886814	0
457.67787558648	0
462.29432797683	0
466.908320908577	0
471.519856230563	0
476.128935789788	0
480.735561431389	0
485.339734998681	0
489.941458333116	0
494.540733274316	0
499.137561660049	0
503.731945326264	0
508.323886107064	0
512.913385834734	0
517.500446339694	0
522.085069450583	0
526.667256994191	0
531.247010795469	0
535.824332677577	0
540.399224461846	0
544.97168796778	0
549.541725013081	0
554.109337413644	0
558.67452698353	0
563.237295535018	0
567.797644878581	0
572.355576822862	0
576.911093174738	0
581.464195739274	0
586.014886319725	0
590.563166717577	0
595.109038732502	0
599.652504162404	0
604.193564803387	0
608.732222449762	0
613.268478894079	0
617.802335927085	0
622.333795337774	0
626.86285891334	0
631.38952843922	0
635.913805699067	0
640.435692474774	0
644.955190546461	0
649.472301692484	0
653.987027689447	0
658.499370312169	0
663.009331333738	0
667.516912525469	0
672.022115656928	0
676.524942495926	0
681.02539480853	0
685.523474359055	0
690.01918291007	0
694.512522222405	0
699.003494055145	0
703.492100165644	0
707.9783423095	0
712.462222240603	0
716.943741711089	0
721.422902471375	0
725.899706270146	0
730.374154854366	0
734.846249969258	0
739.315993358352	0
743.783386763425	0
748.24843192457	0
752.711130580137	0
757.171484466788	0
761.629495319437	0
766.085164871336	-0.29296875
770.538494853994	-0.537109375
774.989486997223	10.37890625
779.43814302915	2.75390625
783.884464676175	-4.9345703125
788.32845366302	5.87890625
792.770111712696	-11.884765625
797.209440546543	11.4453125
801.646441884168	-12.072265625
806.081117443533	6.76953125
810.513468940881	-4.59375
814.943498090775	7.388671875
819.371206606105	-5.9384765625
823.796596198077	7.47265625
828.219668576199	-6.7353515625
832.640425448324	10.390625
837.058868520624	-26.1708984375
841.474999497579	14.306640625
845.888820082022	14.11328125
850.300331975104	-5.783203125
854.709536876311	-7.2060546875
859.116436483469	-1.58984375
863.521032492725	-4.4306640625
867.923326598575	3.8046875
872.323320493862	3.0576171875
876.72101586976	10.9560546875
881.116414415799	-18.5390625
885.509517819843	6.3779296875
889.900327768119	4.7529296875
894.288845945186	-6.5146484375
898.675074033981	6.357421875
903.059013715767	6.6650390625
907.440666670198	-8.9404296875
911.820034575245	5.4388427734375
916.197119107281	-2.60247802734375
920.571921941017	-16.59375
924.944444749533	20.0236206054687
929.314689204286	-2.429443359375
933.682656975085	13.0377197265625
938.048349730125	5.50482177734375
942.411769135975	11.9719848632812
946.772916857561	1.47698974609375
951.131794558201	21.1458740234375
955.488403899588	10.8147583007813
959.842746541792	42.483642578125
964.19482414328	4.15252685546875
968.544638360883	41.8214111328125
972.892190849834	16.4902954101562
977.237483263751	46.226318359375
981.580517254632	26.0460205078125
985.92129447289	-6.13427734375
990.259816567315	37.6853637695313
994.596085185094	7.50506591796875
998.930101971822	10.32470703125
1003.2618685715	43.1444091796875
1007.59138662649	40.964111328125
1011.91865777761	78.7745971679688
1016.24368366407	60.5777587890625
1020.56646592346	48.3809204101562
1024.88700619182	37.18408203125
1029.20530610358	9.98724365234375
1033.52136729159	28.7904052734375
1037.8351913871	2.59356689453125
1042.14678001981	-7.87738037109375
1046.45613481781	4.58837890625
1050.76325740763	-2.94586181640625
1055.06814941421	1.51995849609375
1059.37081246092	-4.44268798828125
1063.67124816958	-11.7833251953125
1067.96945816039	4.8048095703125
1072.26544405203	6.2791748046875
1076.55920746159	5.5955810546875
1080.8507500046	-5.13232421875
1085.14007329502	-0.95758056640625
1089.42717894527	-16.2905883789062
1093.71206856617	17.3763427734375
1097.99474376703	-2.9566650390625
1102.27520615557	22.6505737304687
1106.55345733798	1.96978759765625
1110.82949891888	-8.71099853515625
1115.10333250134	6.60821533203125
1119.37495968691	-1.072509765625
1123.64438207556	1.2467041015625
1127.91160126572	-10.43408203125
1132.17661885431	18.8851318359375
1136.43943643667	5.204345703125
1140.70005560662	20.5235595703125
1144.95847795644	44.8181762695313
1149.21470507689	52.110595703125
1153.46873855716	65.403076171875
1157.72057998495	116.695556640625
1161.97023094641	179.988037109375
1166.21769302616	173.280456542969
1170.4629678073	172.572937011719
1174.70605687141	106.865417480469
1178.94696179854	61.1578369140625
1183.18568416722	30.4503173828125
1187.42222555447	49.7427978515625
1191.65658753578	30.0352783203125
1195.88877168516	23.3276977539062
1200.11877957504	36.6201782226562
1204.34661277642	31.9126586914063
1208.57227285873	21.2093505859375
1212.79576138991	23.5504760742187
1217.01707993641	15.8916015625
1221.23623006316	16.2327270507813
1225.45321333358	-0.4261474609375
1229.66803130962	36.9149780273438
1233.88068555171	-3.743896484375
1238.09117761878	-2.40277099609375
1242.29950906828	5.9383544921875
1246.50568145615	1.27947998046875
1250.70969633685	2.62060546875
1254.91155526336	10.9617309570312
1259.11125978715	10.3028869628906
1263.30881145822	3.64401245117188
1267.50421182508	6.98513793945313
1271.69746243476	17.3262634277344
1275.88856483281	30.6673889160156
1280.07752056329	17.0085144042969
1284.26433116882	11.3496398925781
1288.44899819048	13.6907653808594
1292.63152316794	18.0318908691406
1296.81190763937	32.3774719238281
1300.99015314147	34.7249145507812
1305.16626120947	13.0723571777344
1309.34023337715	27.4197998046875
1313.51207117681	43.7672119140625
1317.68177613928	20.1146545410156
1321.84934979396	13.4620971679688
1326.01479366875	15.8095397949219
1330.17810929013	-4.843017578125
1334.3392981831	11.50439453125
1338.49836187121	11.8518371582031
1342.65530187658	28.1992797851562
1346.81011971983	8.54672241210937
1350.96281692018	8.89413452148438
1355.11339499538	13.2415771484375
1359.26185546175	-3.41098022460937
1363.40819983413	5.93646240234375
1367.55242962597	9.28390502929688
1371.69454634923	-4.36868286132812
1375.83455151447	4.978759765625
1379.97244663079	-11.6737976074219
1384.10823320586	1.62301635742187
1388.24191274593	-9.11260986328125
1392.3734867558	5.15179443359375
1396.50295673884	-14.5838317871094
1400.63032419701	-3.3194580078125
1404.75559063083	7.94491577148438
1408.87875753938	3.20932006835937
1412.99982642036	-7.52630615234375
1417.11879877001	-9.26193237304687
1421.23567608316	11.00244140625
1425.35045985322	10.2668151855469
1429.4631515722	2.53121948242187
1433.57375273068	23.7955932617187
1437.68226481782	23.0599670410156
1441.78868932139	42.3243408203125
1445.89302772774	51.5887451171875
1449.99528152179	26.8531188964844
1454.09545218711	80.1174926757812
1458.1935412058	41.3818664550781
1462.28955005859	63.603515625
1466.38348022481	44.7483520507812
1470.47533318239	45.8931884765625
1474.56511040785	42.0380249023438
1478.65281337632	37.182861328125
1482.73844356155	21.3276977539062
1486.82200243586	28.4725341796875
1490.90349147022	24.6174011230469
1494.98291213418	4.76223754882812
1499.06026589591	22.9070739746094
1503.13555422222	49.0519104003906
1507.20877857848	49.1967468261719
1511.27994042873	75.3415832519531
1515.3490412356	105.486419677734
1519.41608246035	145.631256103516
1523.48106556286	157.776092529297
1527.54399200163	173.908935546875
1531.60486323377	162
1535.66368071505	115.091064453125
1539.72044589986	96.18212890625
1543.7751602412	63.273193359375
1547.82782519071	28.3642578125
1551.87844219866	13.455322265625
1555.92701271397	3.54635620117188
1559.97353818419	7.63742065429688
1564.0180200555	-11.2715148925781
1568.06045977271	4.81954956054687
1572.1008587793	13.9106140136719
1576.13921851737	13.05859375
1580.17554042768	-2.73419189453125
1584.20982594961	-1.52700805664062
1588.24207652123	10.6802062988281
1592.27229357921	-3.11260986328125
1596.3004785589	-10.9053955078125
1600.3266328943	10.3017883300781
1604.35075801806	0.8760986328125
1608.37285536149	5.62338256835937
1612.39292635454	0.37066650390625
1616.41097242584	7.65740966796875
1620.42699500266	-2.59039306640625
1624.44099551096	-8.234375
1628.45297537533	-3.77734375
1632.46293601906	7.5498046875
1636.47087886406	1.15234375
1640.47680533095	-4.3564453125
1644.48071683901	4.8974609375
1648.48261480617	2.6083984375
1652.48250064906	-8.6669921875
1656.48037578297	6.6279296875
1660.47624162187	-5.49609375
1664.47009957839	3.537109375
1668.46195106388	2.4140625
1672.45179748832	3.275390625
1676.43964026041	-6.423828125
1680.42548078752	1.7666015625
1684.4093204757	2.83203125
1688.39116072969	-1.0419921875
1692.37100295292	-5.9208984375
1696.34884854752	14.0029296875
1700.32469891429	-22.173828125
1704.29855545273	23.0048828125
1708.27041956104	-7.3603515625
1712.24029263612	-7.083984375
1716.20817607355	0.0244140625
1720.17407126762	3.2568359375
1724.13797961133	2.404296875
1728.09990249636	-8.2412109375
1732.05984131312	7.3095703125
1736.01779745068	3.0625
1739.97377229687	-12.1767578125
1743.9277672382	11.357421875
1747.87978365989	-6.2763671875
1751.82982294586	1.9931640625
1755.77788647879	-0.0087890625
1759.72397564	-5.2255859375
1763.6680918096	8.1279296875
1767.61023636636	1.984375
1771.5504106878	2.9912109375
1775.48861615014	-8.91796875
1779.42485412834	-11.671875
1783.35912599608	4.189453125
1787.29143312576	14.0927734375
1791.2217768885	-10.1171875
1795.15015865414	9.5087890625
1799.07657979128	-3.20703125
1803.00104166722	-4.4541015625
1806.923545648	-1.69140625
1810.84409309841	4.6611328125
1814.76268538195	-0.4580078125
1818.67932386087	5.1376953125
1822.59400989615	-10.0810546875
1826.50674484753	4.634765625
1830.41753007345	7.3115234375
1834.32636693114	-9.6201171875
1838.23325677653	-11.685546875
1842.13820096433	21.197265625
1846.04120084797	-2.060546875
1849.94225777965	1.830078125
1853.84137311029	-5.822265625
1857.7385481896	-0.8046875
1861.63378436601	-3.6357421875
1865.52708298671	-0.638671875
1869.41844539766	4.20703125
1873.30787294356	4.4052734375
1877.19536696788	-16.833984375
1881.08092881284	23.2685546875
1884.96455981942	-0.6728515625
1888.84626132737	-8.0068359375
1892.72603467521	-6.4599609375
1896.6038812002	-9.1533203125
1900.47980223839	13.7333984375
1904.35379912459	-0.06640625
1908.22587319237	7.4755859375
1912.0960257741	-10.6767578125
1915.96425820089	7.8193359375
1919.83057180263	-10.044921875
1923.694967908	-2.2744140625
1927.55744784445	12.810546875
1931.4180129382	-15.970703125
1935.27666451425	13.06640625
1939.13340389641	4.23828125
1942.98823240721	-11.8720703125
1946.84115136803	8.8701171875
1950.692162099	-8.052734375
1954.54126591903	5.3076171875
1958.38846414585	-5.9814453125
1962.23375809594	1.4345703125
1966.0771490846	3.431640625
1969.91863842592	5.7998046875
1973.75822743275	-5.65625
1977.59591741678	4.98046875
1981.43170968848	-13.12109375
1985.2656055571	13.25
1989.0976063307	-5.169921875
1992.92771331615	1.87890625
1996.75592781911	-0.986328125
2000.58225114405	-1.1552734375
2004.40668459424	-0.5166015625
2008.22922947176	2.3671875
2012.04988707749	5.5419921875
2015.86865871112	-16.783203125
2019.68554567116	17.3720703125
2023.50054925491	-29.978515625
2027.31367075851	32.5595703125
2031.12491147689	-11.6875
2034.93427270382	2.0517578125
2038.74175573186	-7.2705078125
2042.54736185239	9.177734375
2046.35109235564	-1.8603515625
2050.15294853063	0.166015625
2053.95293166521	4.1826171875
2057.75104304606	-0.349609375
2061.54728395867	-7.1103515625
2065.34165568739	5.662109375
2069.13415951534	-2.708984375
2072.92479672452	5.826171875
2076.71356859575	-12.5224609375
2080.50047640867	4.4267578125
2084.28552144174	-8.9736328125
2088.06870497229	14.65625
2091.85002827646	-4.734375
2095.62949262924	-2.6337890625
2099.40709930443	4.73828125
2103.18284957471	-18.8076171875
2106.95674471157	24.2080078125
2110.72878598537	2.1533203125
2114.49897466528	-12.513671875
2118.26731201934	-0.060546875
2122.03379931443	11.4873046875
2125.79843781626	-0.4638671875
2129.56122878942	-15.701171875
2133.32217349733	13.4931640625
2137.08127320226	-17.125
2140.83852916534	11.3173828125
2144.59394264655	-1.0146484375
2148.34751490473	-1.2041015625
2152.09924719757	8.185546875
2155.84914078163	-1.2490234375
2159.59719691231	-2.7978515625
2163.34341684388	-10.5146484375
2167.08780182947	12.021484375
2170.83035312109	1.0859375
2174.57107196959	-4.8896484375
2178.30995962469	5.3291015625
2182.04701733499	-7.998046875
2185.78224634796	0.4892578125
2189.5156479099	13.8388671875
2193.24722326604	-7.712890625
2196.97697366044	-3.27734375
2200.70490033604	-0.0771484375
2204.43100453467	-3.4189453125
2208.15528749703	4.935546875
2211.87775046268	-14.5126953125
2215.59839467008	16.3662109375
2219.31722135656	1.8486328125
2223.03423175833	-3.8212890625
2226.74942711049	1.5712890625
2230.46280864702	4.1884765625
2234.17437760077	-9.578125
2237.8841352035	7.556640625
2241.59208268584	-13.0234375
2245.29822127732	3.9853515625
2249.00255220636	-1.0576171875
2252.70507670024	19.875
2256.40579598519	-30.6103515625
2260.10471128628	19.775390625
2263.80182382751	-2.6865234375
2267.49713483175	0.533203125
2271.19064552079	-3.9228515625
2274.8823571153	7.0576171875
2278.57227083485	-16.89453125
2282.26038789795	14.7822265625
2285.94670952195	0.876953125
2289.63123692315	-8.515625
2293.31397131673	4.28515625
2296.99491391679	4.2646484375
2300.67406593634	-4.6845703125
2304.35142858727	-0.26171875
2308.02700308043	-6.9072265625
2311.70079062553	8.265625
2315.37279243123	1.9873046875
2319.04300970507	7.0341796875
2322.71144365353	-0.8173828125
2326.378095482	-19.4228515625
2330.04296639479	15.9560546875
2333.7060575951	4.3720703125
2337.3673702851	-12.0654296875
2341.02690566583	1.494140625
2344.6846649373	-4.443359375
2348.3406492984	7.0361328125
2351.99485994696	-1.8974609375
2355.64729807974	1.2275390625
2359.29796489244	4.1201171875
2362.94686157966	-4.060546875
2366.59398933494	-7.0458984375
2370.23934935076	7.45703125
2373.88294281852	1.6015625
2377.52477092856	2.068359375
2381.16483487014	-1.7548828125
2384.80313583148	-2.2890625
2388.4396749997	-5.689453125
2392.07445356091	-1.8916015625
2395.70747270011	3.5859375
2399.33873360126	9.5302734375
2402.96823744725	-3.525390625
2406.59598541995	-0.5673828125
2410.22197870012	0.046875
2413.84621846749	-6.400390625
2417.46870590075	6.083984375
2421.08944217751	-7.0361328125
2424.70842847435	3.0498046875
2428.32566596678	11.01953125
2431.94115582928	-13.2548828125
2435.55489923528	7.61328125
2439.16689735713	-6.4013671875
2442.77715136618	13.2099609375
2446.38566243272	-8.7001953125
2449.99243172597	-3.0888671875
2453.59746041414	0.494140625
2457.20074966439	3.3505859375
2460.80230064284	-4.2998046875
2464.40211451455	-0.6640625
2468.00019244359	-5.43359375
2471.59653559293	15.3984375
2475.19114512457	-3.8427734375
2478.78402219943	-12.009765625
2482.37516797741	8.34375
2485.96458361739	6.82421875
2489.55227027719	-13.86328125
2493.13822911363	19.017578125
2496.7224612825	-16.5224609375
2500.30496793853	-2.0283203125
2503.88575023547	9.23046875
2507.464809326	4.232421875
2511.04214636182	-7.498046875
2514.61776249357	-9.21875
2518.19165887088	11.19921875
2521.76383664238	1.2412109375
2525.33429695564	0.701171875
2528.90304095725	-2.0888671875
2532.47006979276	-0.06640625
2536.03538460672	-3.3544921875
2539.59898654265	9.4912109375
2543.16087674307	-8.341796875
2546.72105634948	3.93359375
2550.27952650235	-2.8642578125
2553.83628834118	4.9658203125
2557.39134300444	-6.40625
2560.94469162957	-14.578125
2564.49633535304	23.298828125
2568.0462753103	-14.9033203125
2571.59451263579	14.9267578125
2575.14104846294	2.0927734375
2578.6858839242	-22.095703125
2582.22902015101	17.5205078125
2585.77045827378	-8.3701171875
2589.31019942197	8.2421875
2592.84824472401	-6.34765625
2596.38459530734	4.677734375
2599.91925229841	2.7978515625
2603.45221682266	-8.9248046875
2606.98349000456	-6.8623046875
2610.51307296756	15.96875
2614.04096683414	0.5625
2617.56717272579	-15.4365234375
2621.09169176298	9.296875
2624.61452506524	5.8134765625
2628.13567375106	-10.9365234375
2631.655138938	-1.3193359375
2635.17292174259	6.083984375
2638.68902328039	5.1865234375
2642.20344466599	-7.083984375
2645.71618701297	-1.66015625
2649.22725143397	0.921875
2652.73663904062	6.72265625
2656.24435094357	-21.7783203125
2659.75038825251	25.533203125
2663.25475207615	4.5322265625
2666.75744352221	-26.4072265625
2670.25846369745	26.4111328125
2673.75781370765	-20.3017578125
2677.25549465763	13.1767578125
2680.75150765123	-3.544921875
2684.24585379131	7.35546875
2687.73853417978	-15.765625
2691.22954991757	11.798828125
2694.71890210465	3.0986328125
2698.20659184002	-18.0712890625
2701.69262022172	15.1474609375
2705.17698834682	-5.822265625
2708.65969731143	2.2783203125
2712.14074821071	-2.169921875
2715.62014213884	-6.755859375
2719.09788018905	2.3828125
2722.57396345362	13.05859375
2726.04839302385	4.7314453125
2729.52116999012	-26.2216796875
2732.99229544182	21.5888671875
2736.4617704674	-12.7890625
2739.92959615436	2.658203125
2743.39577358926	6.755859375
2746.86030385767	-3.31640625
2750.32318804425	1.9453125
2753.78442723268	-8.0859375
2757.24402250572	10.4287109375
2760.70197494518	-7.3427734375
2764.1582856319	-2.2568359375
2767.61295564579	10.353515625
2771.06598606584	-13.1279296875
2774.51737797005	-8.5224609375
2777.96713243552	-24.0595703125
2781.41525053838	74.171875
2784.86173335384	-19.0546875
2788.30658195617	-12.8271484375
2791.7497974187	-3.96875
2795.1913808138	2.177734375
2798.63133321295	-6.10546875
2802.06965568666	6.9716796875
2805.50634930452	-6.49606323242188
2808.94141513519	12.6362915039062
2812.3748542464	-11.1940307617187
2815.80666770493	1.92068481445313
2819.23685657665	-9.964599609375
2822.66542192651	7.150146484375
2826.0923648185	-4.73513793945313
2829.51768631572	11.2119445800781
2832.94138748033	10.1142272949219
2836.36346937355	-1.98348999023438
2839.7839330557	1.91879272460938
2843.20277958617	-5.17892456054687
2846.62001002343	18.7233581542969
2850.03562542502	6.62564086914062
2853.44962684758	16.5279235839844
2856.86201534681	27.4302062988281
2860.27279197751	10.3324584960938
2863.68195779356	33.1366577148438
2867.08951384791	18.9108276367187
2870.49546119263	26.6849975585938
2873.89980087883	36.4591674804687
2877.30253395675	38.2333374023438
2880.70366147569	43.0075073242188
2884.10318448407	51.7816467285156
2887.50110402936	66.5558166503906
2890.89742115816	60.3299865722656
2894.29213691614	63.1041564941406
2897.68525234807	50.8783264160156
2901.07676849782	71.6524963378906
2904.46668640835	46.4266357421875
2907.85500712172	64.2008056640625
2911.24173167908	53.9749755859375
2914.62686112069	51.7491455078125
2918.0103964859	52.5233154296875
2921.39233881316	43.2239685058594
2924.77268914005	35.9227294921875
2928.1514485032	35.6214599609375
2931.52861793838	39.3202209472656
2934.90419848047	35.0189514160156
2938.27819116343	34.7177124023438
2941.65059702035	37.4164428710937
2945.0214170834	36.1152038574219
2948.39065238389	46.8139343261719
2951.75830395222	20.5126953125
2955.12437281791	37.2114562988281
2958.48886000957	26.9101867675781
2961.85176655495	34.6089477539063
2965.21309348089	42.3076782226562
2968.57284181338	40.0064392089844
2971.93101257748	40.7051696777344
2975.28760679739	34.4039306640625
2978.64262549643	30.1026611328125
2981.99606969703	43.8014221191406
2985.34794042073	19.4989318847656
2988.69823868822	26.1486206054687
2992.04696551928	29.79833984375
2995.39412193282	6.44802856445313
2998.73970894689	33.0977172851562
3002.08372757864	8.7474365234375
3005.42617884436	1.39712524414062
3008.76706375945	21.0468444824219
3012.10638333846	14.696533203125
3015.44413859505	16.3462524414062
3018.780330542	15.9959411621094
3022.11496019125	-8.35433959960937
3025.44802855385	-2.70465087890625
3028.77953663997	15.945068359375
3032.10948545894	14.5947570800781
3035.43787601921	-7.75552368164062
3038.76470932835	23.8941650390625
3042.08998639308	7.5411376953125
3045.41370821926	-0.82080078125
3048.73587581189	3.8172607421875
3052.05649017508	-2.544677734375
3055.37555231211	-7.90664672851562
3058.69306322538	6.73141479492188
3062.00902391644	16.3694763183594
3065.32343538598	0.007537841796875
3068.63629863383	4.64559936523438
3071.94761465896	-8.71636962890625
3075.2573844595	22.9447631835938
3078.5656090327	-7.307861328125
3081.87228937498	-3.56048583984375
3085.1774264819	0.186920166015625
3088.48102134815	3.93429565429687
3091.7830749676	3.93026733398438
3095.08358833324	-8.0408935546875
3098.38256243724	4.7529296875
3101.67999827089	-5.408203125
3104.97589682465	-1.1103515625
3108.27025908815	8.5771484375
3111.56308605013	-1.8046875
3114.85437869852	-2.5498046875
3118.14413802041	0.828125
3121.43236500202	3.208984375
3124.71906062875	-4.419921875
3128.00422588514	3.720703125
3131.28786175491	-8.474609375
3134.56996922093	12.087890625
3137.85054926524	-8.7666015625
3141.12960286901	-5.318359375
3144.40713101263	7.7421875
3147.6831346756	5.9052734375
3150.95761483661	-18.0576171875
3154.23057247352	12.4619140625
3157.50200856335	-3.158203125
3160.77192408229	2.69140625
3164.04032000569	-0.830078125
3167.30719730808	-3.5244140625
3170.57255696316	0
3173.8363999438	0
3177.09872722202	0
3180.35953976906	0
3183.61883855529	0
3186.87662455028	0
3190.13289872277	0
3193.38766204066	0
3196.64091547106	0
3199.89265998023	0
3203.14289653361	0
3206.39162609586	0
3209.63884963076	0
3212.88456810132	0
3216.1287824697	0
3219.37149369728	0
3222.61270274458	0
3225.85241057135	0
3229.09061813648	0
3232.3273263981	0
3235.56253631347	0
3238.79624883909	0
3242.02846493063	0
3245.25918554293	0
3248.48841163005	0
3251.71614414523	0
3254.94238404091	0
3258.16713226871	0
3261.39038977947	0
3264.61215752319	0
3267.8324364491	0
3271.05122750561	0
3274.26853164033	0
3277.48434980006	0
3280.69868293083	0
3283.91153197784	0
3287.12289788551	0
3290.33278159744	0
3293.54118405647	0
3296.7481062046	0
3299.95354898308	0
3303.15751333233	0
3306.36000019198	0
3309.5610105009	0
3312.76054519714	0
3315.95860521796	0
3319.15519149983	0
3322.35030497845	0
3325.5439465887	0
3328.73611726471	0
3331.92681793979	0
3335.11604954647	0
3338.30381301653	0
3341.49010928091	0
3344.67493926981	0
3347.85830391262	0
3351.04020413798	0
3354.22064087372	0
3357.3996150469	0
3360.5771275838	0
3363.75317940992	0
3366.92777144999	0
3370.10090462796	0
3373.27257986699	0
3376.44279808949	0
3379.61156021706	0
3382.77886717059	0
3385.94471987011	0
3389.10911923496	0
3392.27206618366	0
3395.43356163397	0
3398.59360650288	0
3401.75220170663	0
3404.90934816067	0
3408.06504677969	0
3411.21929847761	0
3414.37210416759	0
3417.52346476203	0
3420.67338117256	0
3423.82185431003	0
3426.96888508457	0
3430.11447440551	0
3433.25862318144	0
3436.40133232017	0
3439.54260272877	0
3442.68243531356	0
3445.82083098007	0
3448.95779063311	0
3452.0933151767	0
3455.22740551412	0
3458.36006254791	0
3461.49128717984	0
3464.62108031093	0
3467.74944284144	0
3470.8763756709	0
3474.00187969807	0
3477.12595582097	0
3480.24860493687	0
3483.3698279423	0
3486.48962573301	0
3489.60799920406	0
3492.7249492497	0
3495.8404767635	0
3498.95458263822	0
3502.06726776593	0
3505.17853303794	0
3508.28837934481	0
3511.39680757636	0
3514.50381862168	0
3517.60941336912	0
3520.71359270628	0
3523.81635752002	0
3526.91770869649	0
3530.01764712108	0
3533.11617367844	0
3536.21328925251	0
3539.30899472647	0
3542.40329098277	0
3545.49617890316	0
3548.58765936862	0
3551.67773325941	0
3554.76640145506	0
3557.85366483438	0
3560.93952427544	0
3564.02398065559	0
3567.10703485145	0
3570.18868773891	0
3573.26894019313	0
3576.34779308856	0
3579.42524729892	0
3582.50130369721	0
3585.57596315568	0
3588.6492265459	0
3591.72109473869	0
3594.79156860416	0
3597.8606490117	0
3600.92833682998	0
3603.99463292695	0
3607.05953816984	0
3610.12305342518	0
3613.18517955876	0
3616.24591743568	0
3619.30526792029	0
3622.36323187627	0
3625.41981016655	0
3628.47500365337	0
3631.52881319825	0
3634.58123966201	0
3637.63228390473	0
3640.68194678582	0
3643.73022916396	0
3646.77713189712	0
3649.82265584256	0
3652.86680185686	0
3655.90957079587	0
3658.95096351473	0
3661.9909808679	0
3665.02962370912	0
3668.06689289143	0
3671.10278926717	0
3674.13731368797	0
3677.17046700478	0
3680.20225006782	0
3683.23266372664	0
3686.26170883008	0
3689.28938622628	0
3692.31569676268	0
3695.34064128604	0
3698.3642206424	0
3701.38643567713	0
3704.40728723488	0
3707.42677615964	0
3710.44490329468	0
3713.46166948258	0
3716.47707556524	0
3719.49112238386	0
3722.50381077897	0
3725.51514159039	0
3728.52511565724	0
3731.53373381799	0
3734.54099691039	0
3737.54690577153	0
3740.55146123779	0
3743.55466414488	0
3746.55651532782	0
3749.55701562096	0
3752.55616585794	0
3755.55396687174	0
3758.55041949464	0
3761.54552455828	0
3764.53928289357	0
3767.53169533077	0
3770.52276269945	0
