# Supplementary material for: ATP-Mediated Compositional Change in Peripheral Myelin Membranes: A Comparative Raman Spectroscopy and Time-Of-Flight Secondary Ion Mass Spectrometry Study
Source: PLoS One. 2015 Nov 6;10(11):e0142084. doi: 10.1371/journal.pone.0142084 (PMC4636249; doi:10.1371/journal.pone.0142084)
Supplement: S1 Dataset — (ZIP) [file pone.0142084.s001.zip › S1_dataset/Raman_spectra/21_0_0.txt]

-178.994036100499	0
-174.033225536557	0
-169.0751377995	0
-164.119770772188	0
-159.167122339648	0
-154.217190389139	0
-149.269972810082	0
-144.325467494084	0
-139.383672334927	0
-134.444585228594	0
-129.508204073223	0
-124.574526769135	0
-119.643551218822	0
-114.715275326933	0
-109.789697000295	0
-104.866814147885	0
-99.9466246808552	0
-95.0291265124906	0
-90.1143175582511	0
-85.2021957357429	0
-80.2927589647043	0
-75.3860051670417	0
-70.481932266779	0
-65.5805381901118	0
-60.6818208653458	0
-55.7857782229294	0
-50.8924081954356	0
-46.0017087175875	0
-41.1136777262036	0
-36.2283131602562	0
-31.3456129608094	0
-26.4655750710663	0
-21.5881974363401	0
-16.7134780040433	0
-11.8414147237163	0
-6.97200554699157	0
-2.10524842762243	0
2.7588586785605	0
7.62031781361293	0
12.4791310174805	0
17.3353003280426	0
22.1888277810758	0
27.039715410272	0
31.8879652472351	0
36.7335793214806	0
41.5765596604579	0
46.4169082895241	0
51.2546272319742	0
56.0897185090253	0
60.9221841398248	0
65.7520261414575	0
70.5792465289414	0
75.4038473152359	0
80.2258305112373	0
85.0451981257829	0
89.8619521656728	0
94.6760946356408	0
99.4876275383722	0
104.296552874519	0
109.102872642681	0
113.906588839414	0
118.707703459255	0
123.50621849468	0
128.302135936152	0
133.095457772095	0
137.886185988911	0
142.67432257098	0
147.459869500643	0
152.242828758237	0
157.023202322085	0
161.800992168482	0
166.57620027172	0
171.348828604074	0
176.118879135829	0
180.886353835249	0
185.651254668599	0
190.413583600155	0
195.173342592185	0
199.930533604973	0
204.685158596796	0
209.437219523967	0
214.186718340789	0
218.933656999594	0
223.678037450722	0
228.419861642549	0
233.159131521472	0
237.895849031895	0
242.630016116276	0
247.361634715089	0
252.090706766845	0
256.817234208094	0
261.541218973423	0
266.262662995465	0
270.981568204883	0
275.6979365304	0
280.411769898787	0
285.123070234848	0
289.831839461473	0
294.538079499573	0
299.241792268145	0
303.942979684238	0
308.641643662944	0
313.337786117456	0
318.031408959021	0
322.722514096949	0
327.411103438619	0
332.097178889511	0
336.780742353159	0
341.461795731189	0
346.140340923303	0
350.816379827291	0
355.489914339047	0
360.160946352513	0
364.829477759773	0
369.495510450979	0
374.159046314377	0
378.82008723633	0
383.478635101284	0
388.134691791813	0
392.788259188568	0
397.439339170342	0
402.087933614013	0
406.734044394583	0
411.377673385177	0
416.018822457034	0
420.657493479503	0
425.293688320078	0
429.927408844356	0
434.558656916088	0
439.187434397129	0
443.813743147486	0
448.437585025291	0
453.058961886814	0
457.67787558648	0
462.29432797683	0
466.908320908577	0
471.519856230563	0
476.128935789788	0
480.735561431389	0
485.339734998681	0
489.941458333116	0
494.540733274316	0
499.137561660049	0
503.731945326264	0
508.323886107064	0
512.913385834734	0
517.500446339694	0
522.085069450583	0
526.667256994191	0
531.247010795469	0
535.824332677577	0
540.399224461846	0
544.97168796778	0
549.541725013081	0
554.109337413644	0
558.67452698353	0
563.237295535018	0
567.797644878581	0
572.355576822862	0
576.911093174738	0
581.464195739274	0
586.014886319725	0
590.563166717577	0
595.109038732502	0
599.652504162404	0
604.193564803387	0
608.732222449762	4.3720703125
613.268478894079	-6.6142578125
617.802335927085	0.7626953125
622.333795337774	-16.525390625
626.86285891334	12.685546875
631.38952843922	-10.462890625
635.913805699067	20.3291015625
640.435692474774	-2.716796875
644.955190546461	-8.7998046875
649.472301692484	-15.884765625
653.987027689447	26.5595703125
658.499370312169	-14.0205078125
663.009331333738	4.228515625
667.516912525469	-17.6376953125
672.022115656928	23.6357421875
676.524942495926	-13.8720703125
681.02539480853	3.56640625
685.523474359055	5.4365234375
690.01918291007	6.7978515625
694.512522222405	-9.5595703125
699.003494055145	-9.408203125
703.492100165644	9.4755859375
707.9783423095	-4.841796875
712.462222240603	-15.0400390625
716.943741711089	13.39453125
721.422902471375	9.1240234375
725.899706270146	9.31640625
730.374154854366	-20.70703125
734.846249969258	9.8310546875
739.315993358352	0.5625
743.783386763425	-6.328125
748.24843192457	14.3681640625
752.711130580137	-0.3359375
757.171484466788	-8.9755859375
761.629495319437	-4.447265625
766.085164871336	1.515625
770.538494853994	-2.732421875
774.989486997223	-5.46484375
779.43814302915	2.6171875
783.884464676175	12.173828125
788.32845366302	0.71484375
792.770111712696	-16.0322265625
797.209440546543	17.12109375
801.646441884168	-19.921875
806.081117443533	0.970703125
810.513468940881	6.201171875
814.943498090775	8.2177734375
819.371206606105	-12.9970703125
823.796596198077	4.8193359375
828.219668576199	-3.076171875
832.640425448324	20.830078125
837.058868520624	-26.44921875
841.474999497579	-0.3427734375
845.888820082022	12.5537109375
850.300331975104	-2.1943359375
854.709536876311	-4.2099609375
859.116436483469	4.5361328125
863.521032492725	-10.5771484375
867.923326598575	7.8046875
872.323320493862	3.68359375
876.72101586976	-12.201171875
881.116414415799	-17.2451171875
885.509517819843	29.640625
889.900327768119	18.03515625
894.288845945186	-9.5673828125
898.675074033981	6.7333984375
903.059013715767	4.365234375
907.440666670198	-3.8916015625
911.820034575245	-7.77392578125
916.197119107281	-13.0379638671875
920.571921941017	-23.9337158203125
924.944444749533	46.6390380859375
929.314689204286	21.9990234375
933.682656975085	20.3590087890625
938.048349730125	-3.2808837890625
942.411769135975	26.0791015625
946.772916857561	15.4326171875
951.131794558201	36.7828369140625
955.488403899588	52.1331787109375
959.842746541792	95.4833984375
964.19482414328	72.833740234375
968.544638360883	136.183959960938
972.892190849834	85.5343017578125
977.237483263751	89.00732421875
981.580517254632	19.7481689453125
985.92129447289	3.489013671875
990.259816567315	64.2298583984375
994.596085185094	49.970703125
998.930101971822	89.7115478515625
1003.2618685715	222.452392578125
1007.59138662649	327.193237304687
1011.91865777761	412.93408203125
1016.24368366407	396.916381835937
1020.56646592346	317.009521484375
1024.88700619182	221.102661132813
1029.20530610358	139.19580078125
1033.52136729159	118.288940429688
1037.8351913871	54.382080078125
1042.14678001981	21.4752197265625
1046.45613481781	24.6019287109375
1050.76325740763	18.8089599609375
1055.06814941421	5.01611328125
1059.37081246092	4.2232666015625
1063.67124816958	-1.5697021484375
1067.96945816039	0.6678466796875
1072.26544405203	-14.0296630859375
1076.55920746159	7.2728271484375
1080.8507500046	9.5751953125
1085.14007329502	13.1790771484375
1089.42717894527	-15.7991943359375
1093.71206856617	33.2225341796875
1097.99474376703	3.244384765625
1102.27520615557	29.26611328125
1106.55345733798	22.2879638671875
1110.82949891888	17.98681640625
1115.10333250134	50.6910400390625
1119.37495968691	52.395263671875
1123.64438207556	45.0994873046875
1127.91160126572	59.8037109375
1132.17661885431	142.507934570312
1136.43943643667	135.212158203125
1140.70005560662	204.916381835938
1144.95847795644	282.87451171875
1149.21470507689	350.032470703125
1153.46873855716	566.190307617188
1157.72057998495	940.348266601562
1161.97023094641	1233.50622558594
1166.21769302616	1315.6640625
1170.4629678073	1147.82202148438
1174.70605687141	754.97998046875
1178.94696179854	438.137817382812
1183.18568416722	280.295776367187
1187.42222555447	207.453735351562
1191.65658753578	179.859741210938
1195.88877168516	178.282836914062
1200.11877957504	188.705932617187
1204.34661277642	170.129028320313
1208.57227285873	161.55224609375
1212.79576138991	116.975341796875
1217.01707993641	103.3984375
1221.23623006316	97.821533203125
1225.45321333358	63.24462890625
1229.66803130962	71.667724609375
1233.88068555171	29.0897216796875
1238.09117761878	15.4947509765625
1242.29950906828	5.8997802734375
1246.50568145615	-24.6951904296875
1250.70969633685	-25.2901611328125
1254.91155526336	8.1148681640625
1259.11125978715	13.5198974609375
1263.30881145822	33.9248046875
1267.50421182508	49.329833984375
1271.69746243476	57.73486328125
1275.88856483281	122.064208984375
1280.07752056329	85.1593017578125
1284.26433116882	80.25439453125
1288.44899819048	97.349365234375
1292.63152316794	92.4444580078125
1296.81190763937	86.53955078125
1300.99015314147	84.634521484375
1305.16626120947	48.7296142578125
1309.34023337715	72.8087158203125
1313.51207117681	58.5567626953125
1317.68177613928	32.304931640625
1321.84934979396	24.052978515625
1326.01479366875	8.801025390625
1330.17810929013	-2.450927734375
1334.3392981831	-10.702880859375
1338.49836187121	7.00390625
1342.65530187658	8.7100830078125
1346.81011971983	-7.583740234375
1350.96281692018	12.28955078125
1355.11339499538	-0.3564453125
1359.26185546175	2.330078125
1363.40819983413	1.0587158203125
1367.55242962597	-4.9365234375
1371.69454634923	12.4697265625
1375.83455151447	2.5830078125
1379.97244663079	-22.2822265625
1384.10823320586	-2.568359375
1388.24191274593	-6.267578125
1392.3734867558	26.3388671875
1396.50295673884	-8.271484375
1400.63032419701	-3.4091796875
1404.75559063083	7.04296875
1408.87875753938	4.8818359375
1412.99982642036	0.649658203125
1417.11879877001	-23.4752197265625
1421.23567608316	-1.703369140625
1425.35045985322	19.196044921875
1429.4631515722	23.0955810546875
1433.57375273068	49.1741943359375
1437.68226481782	40.37548828125
1441.78868932139	93.5767822265625
1445.89302772774	127.778076171875
1449.99528152179	130.979370117188
1454.09545218711	162.1806640625
1458.1935412058	146.629272460938
1462.28955005859	160.395751953125
1466.38348022481	129.162109375
1470.47533318239	125.928588867188
1474.56511040785	129.695068359375
1478.65281337632	117.461547851562
1482.73844356155	96.2279052734375
1486.82200243586	107.994384765625
1490.90349147022	123.760864257813
1494.98291213418	104.52734375
1499.06026589591	189.4599609375
1503.13555422222	279.65283203125
1507.20877857848	381.845825195313
1511.27994042873	582.038696289063
1515.3490412356	792.231689453125
1519.41608246035	1064.42456054688
1523.48106556286	1222.61755371094
1527.54399200163	1283.81042480469
1531.60486323377	1112.00341796875
1535.66368071505	833.1962890625
1539.72044589986	583.389282226563
1543.7751602412	376.582153320313
1547.82782519071	221.915771484375
1551.87844219866	151.552124023438
1555.92701271397	84.1884765625
1559.97353818419	67.8248291015625
1564.0180200555	27.4610595703125
1568.06045977271	61.097412109375
1572.1008587793	69.7337646484375
1576.13921851737	41.3699951171875
1580.17554042768	25.00634765625
1584.20982594961	35.6427001953125
1588.24207652123	47.2789306640625
1592.27229357921	19.0494384765625
1596.3004785589	34.3724365234375
1600.3266328943	53.6953735351562
1604.35075801806	39.0183715820313
1608.37285536149	37.34130859375
1612.39292635454	6.664306640625
1616.41097242584	14.9873046875
1620.42699500266	9.31024169921875
1624.44099551096	-1.36676025390625
1628.45297537533	-3.9627685546875
1632.46293601906	12.1009521484375
1636.47087886406	23.1646728515625
1640.47680533095	11.2283935546875
1644.48071683901	21.2921752929687
1648.48261480617	36.3558959960937
1652.48250064906	39.4196166992188
1656.48037578297	70.4833374023437
1660.47624162187	91.56494140625
1664.47009957839	119.994873046875
1668.46195106388	134.4248046875
1672.45179748832	108.854736328125
1676.43964026041	77.28466796875
1680.42548078752	80.714599609375
1684.4093204757	60.14453125
1688.39116072969	52.574462890625
1692.37100295292	44.073486328125
1696.34884854752	37.6513061523438
1700.32469891429	-5.77081298828125
1704.29855545273	36.8070678710937
1708.27041956104	7.38494873046875
1712.24029263612	18.9628295898438
1716.20817607355	-9.41912841796875
1720.17407126762	3.29412841796875
1724.13797961133	6.00732421875
1728.09990249636	-1.27947998046875
1732.05984131312	14.4599609375
1736.01779745068	-3.7554931640625
1739.97377229687	-17.9225463867187
1743.9277672382	23.0621337890625
1747.87978365989	-2.1533203125
1751.82982294586	-11.150390625
1755.77788647879	3.2216796875
1759.72397564	-9.9638671875
1763.6680918096	2.4765625
1767.61023636636	10.80859375
1771.5504106878	1.19140625
1775.48861615014	-3.5009765625
1779.42485412834	-9.345703125
1783.35912599608	0.890625
1787.29143312576	9.123046875
1791.2217768885	-13.357421875
1795.15015865414	15.16796875
1799.07657979128	-0.4130859375
1803.00104166722	-13.888671875
1806.923545648	12.1025390625
1810.84409309841	-4.21875
1814.76268538195	-4.0625
1818.67932386087	17.244140625
1822.59400989615	-15.0693359375
1826.50674484753	10.7353515625
1830.41753007345	1.7861328125
1834.32636693114	-14.255859375
1838.23325677653	-0.0966796875
1842.13820096433	8.181640625
1846.04120084797	-1.7724609375
1849.94225777965	4.623046875
1853.84137311029	-3.5400390625
1857.7385481896	-4.6123046875
1861.63378436601	-0.1572265625
1865.52708298671	-1.4248046875
1869.41844539766	5.9375
1873.30787294356	8.3662109375
1877.19536696788	-21.0673828125
1881.08092881284	12.6337890625
1884.96455981942	-0.6611328125
1888.84626132737	-10.7255859375
1892.72603467521	8.5869140625
1896.6038812002	-2.3994140625
1900.47980223839	-2.0400390625
1904.35379912459	6.6259765625
1908.22587319237	4.490234375
1912.0960257741	3.025390625
1915.96425820089	-6.41796875
1919.83057180263	-24.2939453125
1923.694967908	14.4794921875
1927.55744784445	20.771484375
1931.4180129382	-8.2998046875
1935.27666451425	-4.3564453125
1939.13340389641	2.9189453125
1942.98823240721	-9.4892578125
1946.84115136803	7.9248046875
1950.692162099	-5.203125
1954.54126591903	3.126953125
1958.38846414585	-8.423828125
1962.23375809594	5.41796875
1966.0771490846	-2.083984375
1969.91863842592	16.259765625
1973.75822743275	-13.82421875
1977.59591741678	7.2373046875
1981.43170968848	-14.3818359375
1985.2656055571	19.544921875
1989.0976063307	-10.29296875
1992.92771331615	-14.146484375
1996.75592781911	3.046875
2000.58225114405	15.6865234375
2004.40668459424	0.873046875
2008.22922947176	-6.9951171875
2012.04988707749	2.95703125
2015.86865871112	-10.638671875
2019.68554567116	14.1005859375
2023.50054925491	-25.9951171875
2027.31367075851	30.6650390625
2031.12491147689	-5.787109375
2034.93427270382	-4.98828125
2038.74175573186	-4.236328125
2042.54736185239	9.4814453125
2046.35109235564	2.9912109375
2050.15294853063	-8.7041015625
2053.95293166521	3.7822265625
2057.75104304606	4.263671875
2061.54728395867	-7.23919677734375
2065.34165568739	5.55584716796875
2069.13415951534	-9.7261962890625
2072.92479672452	4.5369873046875
2076.71356859575	-22.6926879882813
2080.50047640867	-1.48077392578125
2084.28552144174	-1.26885986328125
2088.06870497229	22.9430541992187
2091.85002827646	-4.93756103515625
2095.62949262924	-5.21929931640625
2099.40709930443	10.4989624023438
2103.18284957471	-1.78277587890625
2106.95674471157	26.935546875
2110.72878598537	31.65380859375
2114.49897466528	20.3720703125
2118.26731201934	23.0167236328125
2122.03379931443	26.5695190429687
2125.79843781626	9.12237548828125
2129.56122878942	17.6752319335938
2133.32217349733	39.2280883789063
2137.08127320226	11.7809448242187
2140.83852916534	33.3338012695313
2144.59394264655	35.8865966796875
2148.34751490473	42.5327758789063
2152.09924719757	56.2537841796875
2155.84914078163	64.9747924804687
2159.59719691231	57.6958618164062
2163.34341684388	42.4168701171875
2167.08780182947	71.137939453125
2170.83035312109	41.8589477539063
2174.57107196959	30.2197265625
2178.30995962469	24.7282104492187
2182.04701733499	10.2366333007813
2185.78224634796	11.7450561523437
2189.5156479099	18.2214965820313
2193.24722326604	4.55206298828125
2196.97697366044	3.280517578125
2200.70490033604	-9.13568115234375
2204.43100453467	-13.02734375
2208.15528749703	5.490234375
2211.87775046268	-3.115234375
2215.59839467008	16.9619140625
2219.31722135656	-6.3046875
2223.03423175833	1.208984375
2226.74942711049	-0.798828125
2230.46280864702	4.59454345703125
2234.17437760077	-15.4854125976562
2237.8841352035	7.7086181640625
2241.59208268584	-1.4368896484375
2245.29822127732	8.40606689453125
2249.00255220636	-7.77734375
2252.70507670024	19.0392456054687
2256.40579598519	-17.1441040039062
2260.10471128628	30.6724853515625
2263.80182382751	2.6053466796875
2267.49713483175	-0.405029296875
2271.19064552079	-6.41534423828125
2274.8823571153	21.5742797851562
2278.57227083485	20.56396484375
2282.26038789795	25.5535888671875
2285.94670952195	23.543212890625
2289.63123692315	22.5692749023438
2293.31397131673	40.6748046875
2296.99491391679	22.7802734375
2300.67406593634	48.8857421875
2304.35142858727	53.9912109375
2308.02700308043	65.0966796875
2311.70079062553	76.2021484375
2315.37279243123	72.3076171875
2319.04300970507	61.4131469726563
2322.71144365353	51.5348510742188
2326.378095482	20.6640014648438
2330.04296639479	20.7931518554687
2333.7060575951	10.9222412109375
2337.3673702851	-6.9486083984375
2341.02690566583	6.1805419921875
2344.6846649373	12.3096923828125
2348.3406492984	16.409423828125
2351.99485994696	-5.5511474609375
2355.64729807974	1.48828125
2359.29796489244	-7.47235107421875
2362.94686157966	-1.43292236328125
2366.59398933494	-2.47119140625
2370.23934935076	-2.54351806640625
2373.88294281852	0.56744384765625
2377.52477092856	9.086181640625
2381.16483487014	-2.099609375
2384.80313583148	-4.654296875
2388.4396749997	2.5029296875
2392.07445356091	2.060546875
2395.70747270011	-10.6689453125
2399.33873360126	14.2177734375
2402.96823744725	-0.3798828125
2406.59598541995	0.23828125
2410.22197870012	-4.5458984375
2413.84621846749	-8.2392578125
2417.46870590075	6.8125
2421.08944217751	-7.947265625
2424.70842847435	-1.8046875
2428.32566596678	8.3603515625
2431.94115582928	-4.138671875
2435.55489923528	15.2255859375
2439.16689735713	-17.3232421875
2442.77715136618	10.7719116210938
2446.38566243272	-8.19171142578125
2449.99243172597	-5.2021484375
2453.59746041414	18.7799682617187
2457.20074966439	4.11029052734375
2460.80230064284	-2.242431640625
2464.40211451455	0.40484619140625
2468.00019244359	-20.9478759765625
2471.59653559293	12.8521728515625
2475.19114512457	10.9244384765625
2478.78402219943	7.99676513671875
2482.37516797741	18.069091796875
2485.96458361739	8.141357421875
2489.55227027719	2.21368408203125
2493.13822911363	29.2859497070313
2496.7224612825	2.43212890625
2500.30496793853	15.59423828125
2503.88575023547	35.75634765625
2507.464809326	30.91845703125
2511.04214636182	22.08056640625
2514.61776249357	26.24267578125
2518.19165887088	49.40478515625
2521.76383664238	38.535400390625
2525.33429695564	34.5203247070313
2528.90304095725	23.5052490234375
2532.47006979276	20.4901123046875
2536.03538460672	31.4750366210937
2539.59898654265	14.4599609375
2543.16087674307	13.4448852539062
2546.72105634948	8.186279296875
2550.27952650235	4.7911376953125
2553.83628834118	-8.60406494140625
2557.39134300444	-7.99920654296875
2560.94469162957	-22.5889892578125
2564.49633535304	27.6075439453125
2568.0462753103	-19.269287109375
2571.59451263579	11.6512451171875
2575.14104846294	-5.279296875
2578.6858839242	-16.826171875
2582.22902015101	22.6328125
2585.77045827378	-10.6279296875
2589.31019942197	3.0615234375
2592.84824472401	0.962890625
2596.38459530734	7.504150390625
2599.91925229841	-0.99200439453125
2603.45221682266	-3.7786865234375
2606.98349000456	-14.8380737304687
2610.51307296756	14.1026000976563
2614.04096683414	-5.368896484375
2617.56717272579	-1.01434326171875
2621.09169176298	17.3402099609375
2624.61452506524	7.69476318359375
2628.13567375106	6.04931640625
2631.655138938	13.4038696289062
2635.17292174259	24.613037109375
2638.68902328039	28.7814331054687
2642.20344466599	37.9498901367188
2645.71618701297	58.1182861328125
2649.22725143397	78.2867431640625
2652.73663904062	87.4551391601562
2656.24435094357	52.6235961914063
2659.75038825251	127.7919921875
2663.25475207615	86.96044921875
2666.75744352221	64.1264038085938
2670.25846369745	131.2802734375
2673.75781370765	65.4341430664062
2677.25549465763	87.5880126953125
2680.75150765123	58.7418823242188
2684.24585379131	54.895751953125
2687.73853417978	22.049560546875
2691.22954991757	44.2034301757812
2694.71890210465	23.3572998046875
2698.20659184002	0.51116943359375
2701.69262022172	25.6650390625
2705.17698834682	17.8189086914062
2708.65969731143	34.0033569335937
2712.14074821071	5.19403076171875
2715.62014213884	11.3847045898438
2719.09788018905	12.5753784179688
2722.57396345362	19.7660522460938
2726.04839302385	24.9567260742187
2729.52116999012	7.14739990234375
2732.99229544182	27.3380737304687
2736.4617704674	-1.47125244140625
2739.92959615436	33.724853515625
2743.39577358926	10.9404296875
2746.86030385767	2.15594482421875
2750.32318804425	2.3714599609375
2753.78442723268	-16.4129638671875
2757.24402250572	9.80255126953125
2760.70197494518	-7.02349853515625
2764.1582856319	-0.947998046875
2767.61295564579	11.1275024414062
2771.06598606584	-21.0322875976562
2774.51737797005	15.5166625976562
2777.96713243552	-7.052734375
2781.41525053838	9.0322265625
2784.86173335384	-7.486328125
2788.30658195617	-1.2626953125
2791.7497974187	5.4208984375
2795.1913808138	-4.54296875
2798.63133321295	-6.4140625
2802.06965568666	9.7119140625
2805.50634930452	-12.787109375
2808.94141513519	11.7202758789062
2812.3748542464	-4.56463623046875
2815.80666770493	2.121826171875
2819.23685657665	-9.259521484375
2822.66542192651	7.35906982421875
2826.0923648185	10.9776611328125
2829.51768631572	10.5100708007813
2832.94138748033	18.0245971679687
2836.36346937355	17.5391235351562
2839.7839330557	16.0536499023438
2843.20277958617	34.5681762695313
2846.62001002343	98.0827026367187
2850.03562542502	104.597229003906
2853.44962684758	151.111633300781
2856.86201534681	182.622314453125
2860.27279197751	160.132995605469
2863.68195779356	174.643676757813
2867.08951384791	160.154357910156
2870.49546119263	306.6650390625
2873.89980087883	171.175720214844
2877.30253395675	190.686401367187
2880.70366147569	189.197082519531
2884.10318448407	187.707763671875
2887.50110402936	171.218444824219
2890.89742115816	151.729125976562
2894.29213691614	151.239807128906
2897.68525234807	142.756103515625
2901.07676849782	185.308044433594
2904.46668640835	165.859985351562
2907.85500712172	194.411865234375
2911.24173167908	160.963806152344
2914.62686112069	155.515686035156
2918.0103964859	196.067626953125
2921.39233881316	190.619567871094
2924.77268914005	201.171447753906
2928.1514485032	189.723388671875
2931.52861793838	194.275329589844
2934.90419848047	191.827209472656
2938.27819116343	184.379150390625
2941.65059702035	183.931030273438
2945.0214170834	177.482971191406
2948.39065238389	164.034912109375
2951.75830395222	113.652893066406
2955.12437281791	124.281311035156
2958.48886000957	88.9097900390625
2961.85176655495	88.5382080078125
2965.21309348089	92.1666870117187
2968.57284181338	79.7951049804687
2971.93101257748	70.4235229492188
2975.28760679739	75.052001953125
2978.64262549643	40.680419921875
2981.99606969703	38.3088989257812
2985.34794042073	25.9373168945313
2988.69823868822	19.5657958984375
2992.04696551928	45.1942138671875
2995.39412193282	-0.95269775390625
2998.73970894689	-9.09234619140625
3002.08372757864	-18.2319946289062
3005.42617884436	-14.3716430664062
3008.76706375945	5.48870849609375
3012.10638333846	-16.6509399414062
3015.44413859505	-0.79058837890625
3018.780330542	14.2156372070312
3022.11496019125	13.9247436523437
3025.44802855385	-9.3660888671875
3028.77953663997	11.343017578125
3032.10948545894	20.0992431640625
3035.43787601921	-18.5565795898438
3038.76470932835	-11.96875
3042.08998639308	6.587890625
3045.41370821926	1.9326171875
3048.73587581189	5.0146484375
3052.05649017508	-4.4130859375
3055.37555231211	-8.478515625
3058.69306322538	6.1005859375
3062.00902391644	12.5595703125
3065.32343538598	-11.3916015625
3068.63629863383	-4.7607421875
3071.94761465896	-10.17578125
3075.2573844595	20.8037109375
3078.5656090327	8.7109375
3081.87228937498	-10.412109375
3085.1774264819	0
3088.48102134815	0
3091.7830749676	0
3095.08358833324	0
3098.38256243724	0
3101.67999827089	0
3104.97589682465	0
3108.27025908815	0
3111.56308605013	0
3114.85437869852	0
3118.14413802041	0
3121.43236500202	0
3124.71906062875	0
3128.00422588514	0
3131.28786175491	0
3134.56996922093	0
3137.85054926524	0
3141.12960286901	0
3144.40713101263	0
3147.6831346756	0
3150.95761483661	0
3154.23057247352	0
3157.50200856335	0
3160.77192408229	0
3164.04032000569	0
3167.30719730808	0
3170.57255696316	0
3173.8363999438	0
3177.09872722202	0
3180.35953976906	0
3183.61883855529	0
3186.87662455028	0
3190.13289872277	0
3193.38766204066	0
3196.64091547106	0
3199.89265998023	0
3203.14289653361	0
3206.39162609586	0
3209.63884963076	0
3212.88456810132	0
3216.1287824697	0
3219.37149369728	0
3222.61270274458	0
3225.85241057135	0
3229.09061813648	0
3232.3273263981	0
3235.56253631347	0
3238.79624883909	0
3242.02846493063	0
3245.25918554293	0
3248.48841163005	0
3251.71614414523	0
3254.94238404091	0
3258.16713226871	0
3261.39038977947	0
3264.61215752319	0
3267.8324364491	0
3271.05122750561	0
3274.26853164033	0
3277.48434980006	0
3280.69868293083	0
3283.91153197784	0
3287.12289788551	0
3290.33278159744	0
3293.54118405647	0
3296.7481062046	0
3299.95354898308	0
3303.15751333233	0
3306.36000019198	0
3309.5610105009	0
3312.76054519714	0
3315.95860521796	0
3319.15519149983	0
3322.35030497845	0
3325.5439465887	0
3328.73611726471	0
3331.92681793979	0
3335.11604954647	0
3338.30381301653	0
3341.49010928091	0
3344.67493926981	0
3347.85830391262	0
3351.04020413798	0
3354.22064087372	0
3357.3996150469	0
3360.5771275838	0
3363.75317940992	0
3366.92777144999	0
3370.10090462796	0
3373.27257986699	0
3376.44279808949	0
3379.61156021706	0
3382.77886717059	0
3385.94471987011	0
3389.10911923496	0
3392.27206618366	0
3395.43356163397	0
3398.59360650288	0
3401.75220170663	0
3404.90934816067	0
3408.06504677969	0
3411.21929847761	0
3414.37210416759	0
3417.52346476203	0
3420.67338117256	0
3423.82185431003	0
3426.96888508457	0
3430.11447440551	0
3433.25862318144	0
3436.40133232017	0
3439.54260272877	0
3442.68243531356	0
3445.82083098007	0
3448.95779063311	0
3452.0933151767	0
3455.22740551412	0
3458.36006254791	0
3461.49128717984	0
3464.62108031093	0
3467.74944284144	0
3470.8763756709	0
3474.00187969807	0
3477.12595582097	0
3480.24860493687	0
3483.3698279423	0
3486.48962573301	0
3489.60799920406	0
3492.7249492497	0
3495.8404767635	0
3498.95458263822	0
3502.06726776593	0
3505.17853303794	0
3508.28837934481	0
3511.39680757636	0
3514.50381862168	0
3517.60941336912	0
3520.71359270628	0
3523.81635752002	0
3526.91770869649	0
3530.01764712108	0
3533.11617367844	0
3536.21328925251	0
3539.30899472647	0
3542.40329098277	0
3545.49617890316	0
3548.58765936862	0
3551.67773325941	0
3554.76640145506	0
3557.85366483438	0
3560.93952427544	0
3564.02398065559	0
3567.10703485145	0
3570.18868773891	0
3573.26894019313	0
3576.34779308856	0
3579.42524729892	0
3582.50130369721	0
3585.57596315568	0
3588.6492265459	0
3591.72109473869	0
3594.79156860416	0
3597.8606490117	0
3600.92833682998	0
3603.99463292695	0
3607.05953816984	0
3610.12305342518	0
3613.18517955876	0
3616.24591743568	0
3619.30526792029	0
3622.36323187627	0
3625.41981016655	0
3628.47500365337	0
3631.52881319825	0
3634.58123966201	0
3637.63228390473	0
3640.68194678582	0
3643.73022916396	0
3646.77713189712	0
3649.82265584256	0
3652.86680185686	0
3655.90957079587	0
3658.95096351473	0
3661.9909808679	0
3665.02962370912	0
3668.06689289143	0
3671.10278926717	0
3674.13731368797	0
3677.17046700478	0
3680.20225006782	0
3683.23266372664	0
3686.26170883008	0
3689.28938622628	0
3692.31569676268	0
3695.34064128604	0
3698.3642206424	0
3701.38643567713	0
3704.40728723488	0
3707.42677615964	0
3710.44490329468	0
3713.46166948258	0
3716.47707556524	0
3719.49112238386	0
3722.50381077897	0
3725.51514159039	0
3728.52511565724	0
3731.53373381799	0
3734.54099691039	0
3737.54690577153	0
3740.55146123779	0
3743.55466414488	0
3746.55651532782	0
3749.55701562096	0
3752.55616585794	0
3755.55396687174	0
3758.55041949464	0
3761.54552455828	0
3764.53928289357	0
3767.53169533077	0
3770.52276269945	0
