# Supplementary material for: ATP-Mediated Compositional Change in Peripheral Myelin Membranes: A Comparative Raman Spectroscopy and Time-Of-Flight Secondary Ion Mass Spectrometry Study
Source: PLoS One. 2015 Nov 6;10(11):e0142084. doi: 10.1371/journal.pone.0142084 (PMC4636249; doi:10.1371/journal.pone.0142084)
Supplement: S1 Dataset — (ZIP) [file pone.0142084.s001.zip › S1_dataset/Raman_spectra/21_0_90.txt]

-178.994036100499	0
-174.033225536557	0
-169.0751377995	0
-164.119770772188	0
-159.167122339648	0
-154.217190389139	0
-149.269972810082	0
-144.325467494084	0
-139.383672334927	0
-134.444585228594	0
-129.508204073223	0
-124.574526769135	0
-119.643551218822	0
-114.715275326933	0
-109.789697000295	0
-104.866814147885	0
-99.9466246808552	0
-95.0291265124906	0
-90.1143175582511	0
-85.2021957357429	0
-80.2927589647043	0
-75.3860051670417	0
-70.481932266779	0
-65.5805381901118	0
-60.6818208653458	0
-55.7857782229294	0
-50.8924081954356	0
-46.0017087175875	0
-41.1136777262036	0
-36.2283131602562	0
-31.3456129608094	0
-26.4655750710663	0
-21.5881974363401	0
-16.7134780040433	0
-11.8414147237163	0
-6.97200554699157	0
-2.10524842762243	0
2.7588586785605	0
7.62031781361293	0
12.4791310174805	0
17.3353003280426	0
22.1888277810758	0
27.039715410272	0
31.8879652472351	0
36.7335793214806	0
41.5765596604579	0
46.4169082895241	0
51.2546272319742	0
56.0897185090253	0
60.9221841398248	0
65.7520261414575	0
70.5792465289414	0
75.4038473152359	0
80.2258305112373	0
85.0451981257829	0
89.8619521656728	0
94.6760946356408	0
99.4876275383722	0
104.296552874519	0
109.102872642681	0
113.906588839414	0
118.707703459255	0
123.50621849468	0
128.302135936152	0
133.095457772095	0
137.886185988911	0
142.67432257098	0
147.459869500643	0
152.242828758237	0
157.023202322085	0
161.800992168482	0
166.57620027172	0
171.348828604074	0
176.118879135829	0
180.886353835249	0
185.651254668599	0
190.413583600155	0
195.173342592185	0
199.930533604973	0
204.685158596796	0
209.437219523967	0
214.186718340789	0
218.933656999594	0
223.678037450722	0
228.419861642549	0
233.159131521472	0
237.895849031895	0
242.630016116276	0
247.361634715089	0
252.090706766845	0
256.817234208094	0
261.541218973423	0
266.262662995465	0
270.981568204883	0
275.6979365304	0
280.411769898787	0
285.123070234848	0
289.831839461473	0
294.538079499573	0
299.241792268145	0
303.942979684238	0
308.641643662944	0
313.337786117456	0
318.031408959021	0
322.722514096949	0
327.411103438619	0
332.097178889511	0
336.780742353159	0
341.461795731189	0
346.140340923303	0
350.816379827291	0
355.489914339047	0
360.160946352513	0
364.829477759773	0
369.495510450979	0
374.159046314377	0
378.82008723633	0
383.478635101284	0
388.134691791813	0
392.788259188568	0
397.439339170342	0
402.087933614013	0
406.734044394583	0
411.377673385177	0
416.018822457034	0
420.657493479503	0
425.293688320078	0
429.927408844356	0
434.558656916088	0
439.187434397129	0
443.813743147486	0
448.437585025291	0
453.058961886814	0
457.67787558648	0
462.29432797683	0
466.908320908577	0
471.519856230563	0
476.128935789788	0
480.735561431389	0
485.339734998681	0
489.941458333116	0
494.540733274316	0
499.137561660049	0
503.731945326264	0
508.323886107064	0
512.913385834734	0
517.500446339694	0
522.085069450583	0
526.667256994191	0
531.247010795469	0
535.824332677577	0
540.399224461846	0
544.97168796778	0
549.541725013081	0
554.109337413644	0
558.67452698353	0
563.237295535018	0
567.797644878581	0
572.355576822862	0
576.911093174738	0
581.464195739274	0
586.014886319725	0
590.563166717577	0
595.109038732502	0
599.652504162404	0
604.193564803387	0
608.732222449762	0
613.268478894079	0
617.802335927085	0
622.333795337774	0
626.86285891334	0
631.38952843922	0
635.913805699067	0
640.435692474774	-0.185546875
644.955190546461	-10.931640625
649.472301692484	-0.9130859375
653.987027689447	10.5634765625
658.499370312169	-4.3935546875
663.009331333738	-1.2099609375
667.516912525469	5.365234375
672.022115656928	11.763671875
676.524942495926	-25.0927734375
681.02539480853	-4.8095703125
685.523474359055	15.078125
690.01918291007	6.5849609375
694.512522222405	-2.4716796875
699.003494055145	-8.7900390625
703.492100165644	5.05078125
707.9783423095	2.6806640625
712.462222240603	-15.666015625
716.943741711089	12.9013671875
721.422902471375	4.7060546875
725.899706270146	1.98046875
730.374154854366	-16.505859375
734.846249969258	14.1484375
739.315993358352	-4.1865234375
743.783386763425	-11.095703125
748.24843192457	13.31640625
752.711130580137	5.9423828125
757.171484466788	-10.6953125
761.629495319437	-1.3662109375
766.085164871336	-2.15625
770.538494853994	-4.251953125
774.989486997223	13.138671875
779.43814302915	-2.0263671875
783.884464676175	-4.3681640625
788.32845366302	1.9921875
792.770111712696	-6.1103515625
797.209440546543	13.033203125
801.646441884168	-8.2705078125
806.081117443533	1.43359375
810.513468940881	-4.28125
814.943498090775	6.998046875
819.371206606105	-1.109375
823.796596198077	1.43359375
828.219668576199	-7.7919921875
832.640425448324	17.5908203125
837.058868520624	-27.09375
841.474999497579	12.240234375
845.888820082022	6.7138671875
850.300331975104	-2.021484375
854.709536876311	-9.720703125
859.116436483469	5.8076171875
863.521032492725	0.85546875
867.923326598575	-1.890625
872.323320493862	0.8291015625
876.72101586976	4.9892578125
881.116414415799	-8.4306640625
885.509517819843	10.4697265625
889.900327768119	-5.673828125
894.288845945186	-5.2177734375
898.675074033981	6.09375
903.059013715767	4.986328125
907.440666670198	-7.2193603515625
911.820034575245	3.8133544921875
916.197119107281	5.3397216796875
920.571921941017	-23.3325805664062
924.944444749533	16.6444091796875
929.314689204286	3.36541748046875
933.682656975085	14.0864868164062
938.048349730125	12.8074951171875
942.411769135975	15.4164428710938
946.772916857561	2.92645263671875
951.131794558201	24.4365234375
955.488403899588	14.946533203125
959.842746541792	37.45654296875
964.19482414328	14.966552734375
968.544638360883	52.4757080078125
972.892190849834	20.9810791015625
977.237483263751	40.4865112304687
981.580517254632	18.991943359375
985.92129447289	9.497314453125
990.259816567315	34.0027465820313
994.596085185094	16.5081787109375
998.930101971822	12.0135498046875
1003.2618685715	46.576416015625
1007.59138662649	53.1535034179687
1011.91865777761	75.7306518554687
1016.24368366407	60.3077392578125
1020.56646592346	53.8848266601562
1024.88700619182	42.4619750976562
1029.20530610358	22.0870971679687
1033.52136729159	33.7666015625
1037.8351913871	6.4461669921875
1042.14678001981	-1.87432861328125
1046.45613481781	-0.12664794921875
1050.76325740763	-2.2857666015625
1055.06814941421	4.5428466796875
1059.37081246092	2.31219482421875
1063.67124816958	-14.9697265625
1067.96945816039	5.326171875
1072.26544405203	3.5126953125
1076.55920746159	6.28125
1080.8507500046	-3.0078125
1085.14007329502	3.62109375
1089.42717894527	-8.962890625
1093.71206856617	7.89044189453125
1097.99474376703	-5.579345703125
1102.27520615557	3.7789306640625
1106.55345733798	-2.9261474609375
1110.82949891888	-2.78070068359375
1115.10333250134	6.2557373046875
1119.37495968691	6.29217529296875
1123.64438207556	2.32861328125
1127.91160126572	-6.72705078125
1132.17661885431	24.135986328125
1136.43943643667	10.9990234375
1140.70005560662	17.862060546875
1144.95847795644	31.7251586914063
1149.21470507689	36.5881958007812
1153.46873855716	62.4501342773437
1157.72057998495	122.307739257813
1161.97023094641	164.165283203125
1166.21769302616	172.022888183594
1170.4629678073	158.880432128906
1174.70605687141	86.738037109375
1178.94696179854	47.5955810546875
1183.18568416722	19.4531860351562
1187.42222555447	38.520263671875
1191.65658753578	18.6394653320313
1195.88877168516	17.7587280273438
1200.11877957504	37.8779296875
1204.34661277642	15.9971313476562
1208.57227285873	13.1163330078125
1212.79576138991	22.533935546875
1217.01707993641	7.28961181640625
1221.23623006316	11.0452880859375
1225.45321333358	-5.19903564453125
1229.66803130962	34.7998046875
1233.88068555171	-8.8236083984375
1238.09117761878	-14.4469604492187
1242.29950906828	3.3369140625
1246.50568145615	5.08721923828125
1250.70969633685	-1.29541015625
1254.91155526336	13.0521850585938
1259.11125978715	-6.6002197265625
1263.30881145822	4.747314453125
1267.50421182508	6.09490966796875
1271.69746243476	2.5064697265625
1275.88856483281	24.9492797851562
1280.07752056329	11.39208984375
1284.26433116882	13.8348388671875
1288.44899819048	23.2776489257813
1292.63152316794	10.720458984375
1296.81190763937	36.1632690429687
1300.99015314147	16.6522827148438
1305.16626120947	11.2420654296875
1309.34023337715	34.8318481445313
1313.51207117681	53.421630859375
1317.68177613928	22.0114135742187
1321.84934979396	18.6011962890625
1326.01479366875	17.1909790039062
1330.17810929013	-1.21923828125
1334.3392981831	4.37054443359375
1338.49836187121	3.0445556640625
1342.65530187658	13.7670288085938
1346.81011971983	18.4895629882813
1350.96281692018	-1.7879638671875
1355.11339499538	21.9345703125
1359.26185546175	3.65704345703125
1363.40819983413	12.3795166015625
1367.55242962597	7.10205078125
1371.69454634923	2.84197998046875
1375.83455151447	-0.41290283203125
1379.97244663079	-13.6677551269531
1384.10823320586	8.077392578125
1388.24191274593	-2.17745971679687
1392.3734867558	4.56768798828125
1396.50295673884	-10.6871948242187
1400.63032419701	-6.1279296875
1404.75559063083	6.394287109375
1408.87875753938	1.91650390625
1412.99982642036	-2.56124877929687
1417.11879877001	-7.03903198242188
1421.23567608316	-0.51678466796875
1425.35045985322	9.00543212890625
1429.4631515722	8.52767944335938
1433.57375273068	27.015380859375
1437.68226481782	31.3668823242188
1441.78868932139	47.7183837890625
1445.89302772774	63.0698852539063
1449.99528152179	52.42138671875
1454.09545218711	97.7728881835938
1458.1935412058	57.1243896484375
1462.28955005859	78.4758911132813
1466.38348022481	50.827392578125
1470.47533318239	42.1788940429687
1474.56511040785	49.5303955078125
1478.65281337632	44.8818969726562
1482.73844356155	24.2333984375
1486.82200243586	40.582275390625
1490.90349147022	28.9278869628906
1494.98291213418	0.27349853515625
1499.06026589591	30.6191101074219
1503.13555422222	58.9647216796875
1507.20877857848	53.3103332519531
1511.27994042873	76.6559448242188
1515.3490412356	93.0015563964844
1519.41608246035	148.34716796875
1523.48106556286	169.692749023438
1527.54399200163	182.038360595703
1531.60486323377	167.383972167969
1535.66368071505	126.729583740234
1539.72044589986	106.0751953125
1543.7751602412	61.4208068847656
1547.82782519071	37.7664184570313
1551.87844219866	10.1637573242187
1555.92701271397	7.61123657226563
1559.97353818419	6.05868530273437
1564.0180200555	-8.49383544921875
1568.06045977271	11.9536437988281
1572.1008587793	22.4010925292969
1576.13921851737	14.8485717773438
1580.17554042768	1.2960205078125
1584.20982594961	-3.25650024414063
1588.24207652123	9.19097900390625
1592.27229357921	-3.361572265625
1596.3004785589	-1.91409301757813
1600.3266328943	22.5333862304687
1604.35075801806	5.9808349609375
1608.37285536149	3.42831420898438
1612.39292635454	5.89752197265625
1616.41097242584	11.4877014160156
1620.42699500266	7.07785034179688
1624.44099551096	-6.33197021484375
1628.45297537533	-1.74179077148438
1632.46293601906	18.8483581542969
1636.47087886406	13.4385375976563
1640.47680533095	6.02871704101562
1644.48071683901	11.618896484375
1648.48261480617	10.2090454101562
1652.48250064906	6.79922485351562
1656.48037578297	22.389404296875
1660.47624162187	21.0308532714844
1664.47009957839	20.7026062011719
1668.46195106388	25.3743591308594
1672.45179748832	13.0461120605469
1676.43964026041	1.71786499023438
1680.42548078752	8.38961791992188
1684.4093204757	8.06137084960937
1688.39116072969	-0.2882080078125
1692.37100295292	-12.649169921875
1696.34884854752	2.9898681640625
1700.32469891429	-21.3674621582031
1704.29855545273	21.3748474121094
1708.27041956104	-5.8177490234375
1712.24029263612	0.258544921875
1716.20817607355	-6.8115234375
1720.17407126762	5.98828125
1724.13797961133	7.3525390625
1728.09990249636	-10.6728515625
1732.05984131312	2.2548828125
1736.01779745068	6.7255859375
1739.97377229687	-15.1396484375
1743.9277672382	16.982421875
1747.87978365989	-10.75390625
1751.82982294586	4.3115234375
1755.77788647879	-4.498046875
1759.72397564	-3.4208984375
1763.6680918096	4.291015625
1767.61023636636	2.8466796875
1771.5504106878	3.5859375
1775.48861615014	-5.625
1779.42485412834	-7.087890625
1783.35912599608	1.5517578125
1787.29143312576	17.00390625
1791.2217768885	-12.748046875
1795.15015865414	5.62109375
1799.07657979128	1.6953125
1803.00104166722	-13.560546875
1806.923545648	5.83984375
1810.84409309841	3.9228515625
1814.76268538195	-4.1884765625
1818.67932386087	10.70703125
1822.59400989615	-12.927734375
1826.50674484753	6.4833984375
1830.41753007345	4.6083984375
1834.32636693114	-11.3232421875
1838.23325677653	-6.71875
1842.13820096433	14.640625
1846.04120084797	3.52734375
1849.94225777965	-5.0380859375
1853.84137311029	-3.66015625
1857.7385481896	-0.40625
1861.63378436601	3.0908203125
1865.52708298671	-2.2275390625
1869.41844539766	2.2705078125
1873.30787294356	8.5966796875
1877.19536696788	-16.669921875
1881.08092881284	14.18359375
1884.96455981942	-1.978515625
1888.84626132737	-8.7626953125
1892.72603467521	2.9892578125
1896.6038812002	-7.650390625
1900.47980223839	10.4951171875
1904.35379912459	-1.4853515625
1908.22587319237	0.5654296875
1912.0960257741	-3.689453125
1915.96425820089	11.4765625
1919.83057180263	-12.322265625
1923.694967908	2.291015625
1927.55744784445	3.8369140625
1931.4180129382	-12.5546875
1935.27666451425	8.0595703125
1939.13340389641	12.7734375
1942.98823240721	-16.400390625
1946.84115136803	8.51953125
1950.692162099	-6.1787109375
1954.54126591903	4.4921875
1958.38846414585	-3.5068359375
1962.23375809594	-5.2099609375
1966.0771490846	6.12890625
1969.91863842592	6.8037109375
1973.75822743275	-3.6787109375
1977.59591741678	5.8056640625
1981.43170968848	-13.0146484375
1985.2656055571	9.4208984375
1989.0976063307	-3.552734375
1992.92771331615	1.203125
1996.75592781911	-4.6455078125
2000.58225114405	-0.119140625
2004.40668459424	4.5205078125
2008.22922947176	0.974609375
2012.04988707749	1.91796875
2015.86865871112	-12.78125
2019.68554567116	12.1171875
2023.50054925491	-16.9541015625
2027.31367075851	18.2978515625
2031.12491147689	-2.244140625
2034.93427270382	-3.9345703125
2038.74175573186	-2.533203125
2042.54736185239	8.0009765625
2046.35109235564	-0.81640625
2050.15294853063	-3.93359375
2053.95293166521	5.2744140625
2057.75104304606	-1.646484375
2061.54728395867	-5.2587890625
2065.34165568739	2.1064453125
2069.13415951534	-6.0634765625
2072.92479672452	16.115234375
2076.71356859575	-15.330078125
2080.50047640867	8.4990234375
2084.28552144174	-16.24609375
2088.06870497229	11.1357421875
2091.85002827646	5.240234375
2095.62949262924	-5.3173828125
2099.40709930443	6.56640625
2103.18284957471	-17.8837890625
2106.95674471157	21.044921875
2110.72878598537	-0.5927734375
2114.49897466528	-5.2197265625
2118.26731201934	-7.1396484375
2122.03379931443	11.1982421875
2125.79843781626	-2.990234375
2129.56122878942	-12.955078125
2133.32217349733	14.8203125
2137.08127320226	-16.5791015625
2140.83852916534	10.5732421875
2144.59394264655	-1.67578125
2148.34751490473	4.5341796875
2152.09924719757	3.1923828125
2155.84914078163	-6.775390625
2159.59719691231	2.283203125
2163.34341684388	-10.9814453125
2167.08780182947	12.5380859375
2170.83035312109	3.337890625
2174.57107196959	-6.0947265625
2178.30995962469	8.505859375
2182.04701733499	-5.05078125
2185.78224634796	-9.4267578125
2189.5156479099	11.8330078125
2193.24722326604	1.5517578125
2196.97697366044	-7.5322265625
2200.70490033604	0.2470703125
2204.43100453467	-7.0517578125
2208.15528749703	3.921875
2211.87775046268	-4.435546875
2215.59839467008	11.5791015625
2219.31722135656	1.0107421875
2223.03423175833	1.58203125
2226.74942711049	-3.9736328125
2230.46280864702	3.9873046875
2234.17437760077	-11.396484375
2237.8841352035	6.708984375
2241.59208268584	-7.185546875
2245.29822127732	8.767578125
2249.00255220636	-8.859375
2252.70507670024	16.7763671875
2256.40579598519	-26.78515625
2260.10471128628	21.7314453125
2263.80182382751	-0.7802734375
2267.49713483175	-3.216796875
2271.19064552079	-3.625
2274.8823571153	4.98046875
2278.57227083485	-10.5927734375
2282.26038789795	7.0771484375
2285.94670952195	-0.3603515625
2289.63123692315	-3.2763671875
2293.31397131673	8.6923828125
2296.99491391679	-2.6884765625
2300.67406593634	-5.322265625
2304.35142858727	1.859375
2308.02700308043	-6.2548828125
2311.70079062553	6.2314453125
2315.37279243123	-0.3388671875
2319.04300970507	6.8515625
2322.71144365353	1.408203125
2326.378095482	-12.6611328125
2330.04296639479	11.3974609375
2333.7060575951	3.984375
2337.3673702851	-9.2958984375
2341.02690566583	-0.728515625
2344.6846649373	-4.9150390625
2348.3406492984	6.8974609375
2351.99485994696	-3.109375
2355.64729807974	1.83203125
2359.29796489244	5.833984375
2362.94686157966	-2.8388671875
2366.59398933494	-9.3349609375
2370.23934935076	4.0556640625
2373.88294281852	4.271484375
2377.52477092856	0.259765625
2381.16483487014	-3.984375
2384.80313583148	6.796875
2388.4396749997	-8.447265625
2392.07445356091	-4.462890625
2395.70747270011	-0.6142578125
2399.33873360126	13.169921875
2402.96823744725	0.654296875
2406.59598541995	-0.26171875
2410.22197870012	4.75390625
2413.84621846749	-15.1357421875
2417.46870590075	8.19921875
2421.08944217751	-6.8818359375
2424.70842847435	2.5830078125
2428.32566596678	7.2451171875
2431.94115582928	-13.8427734375
2435.55489923528	14.3017578125
2439.16689735713	-8.9775390625
2442.77715136618	9.5693359375
2446.38566243272	-3.6181640625
2449.99243172597	-7.6201171875
2453.59746041414	1.1328125
2457.20074966439	5.173828125
2460.80230064284	-4.1083984375
2464.40211451455	-2.0224609375
2468.00019244359	-5.4658203125
2471.59653559293	14.6904296875
2475.19114512457	0.2431640625
2478.78402219943	-12.3828125
2482.37516797741	9.95703125
2485.96458361739	-0.6435546875
2489.55227027719	-4.6279296875
2493.13822911363	12.9033203125
2496.7224612825	-14.9853515625
2500.30496793853	-1.0771484375
2503.88575023547	6.8798828125
2507.464809326	-1.4833984375
2511.04214636182	-4.2763671875
2514.61776249357	-3.822265625
2518.19165887088	7.5712890625
2521.76383664238	2.2255859375
2525.33429695564	2.6455078125
2528.90304095725	-3.8037109375
2532.47006979276	3.02734375
2536.03538460672	-3.37109375
2539.59898654265	4.5390625
2543.16087674307	-13.61328125
2546.72105634948	9.6826171875
2550.27952650235	1.806640625
2553.83628834118	5.376953125
2557.39134300444	-4.880859375
2560.94469162957	-17.7763671875
2564.49633535304	21.4638671875
2568.0462753103	-16.7265625
2571.59451263579	13.0693359375
2575.14104846294	5.94921875
2578.6858839242	-22.0576171875
2582.22902015101	18.4033203125
2585.77045827378	-9.2802734375
2589.31019942197	9.4697265625
2592.84824472401	-11.2412109375
2596.38459530734	10.5673828125
2599.91925229841	0.58984375
2603.45221682266	-9.1474609375
2606.98349000456	-8.0439453125
2610.51307296756	19.2392578125
2614.04096683414	3.0078125
2617.56717272579	-16.6337890625
2621.09169176298	1.5087890625
2624.61452506524	5.0859375
2628.13567375106	-3.1611328125
2631.655138938	-4.7548828125
2635.17292174259	4.7392578125
2638.68902328039	6.0341796875
2642.20344466599	-4.6162109375
2645.71618701297	0.302734375
2649.22725143397	1.07421875
2652.73663904062	3.0634765625
2656.24435094357	-21.6953125
2659.75038825251	28.0224609375
2663.25475207615	2.248046875
2666.75744352221	-25.87890625
2670.25846369745	21.1064453125
2673.75781370765	-15.677734375
2677.25549465763	15.3291015625
2680.75150765123	-1.9775390625
2684.24585379131	2.9345703125
2687.73853417978	-22.291015625
2691.22954991757	-17.955078125
2694.71890210465	-55.779296875
2698.20659184002	-122.75390625
2701.69262022172	309.9794921875
2705.17698834682	56.013671875
2708.65969731143	-87.0869140625
2712.14074821071	-53.78515625
2715.62014213884	-17.7890625
2719.09788018905	-0.1552734375
2722.57396345362	10.0107421875
2726.04839302385	8.4521484375
2729.52116999012	-22.330078125
2732.99229544182	16.7421875
2736.4617704674	-19.1015625
2739.92959615436	10.99609375
2743.39577358926	1.3583984375
2746.86030385767	-1.455078125
2750.32318804425	2.06640625
2753.78442723268	-8.7802734375
2757.24402250572	9.89453125
2760.70197494518	-5.533203125
2764.1582856319	-1.6083984375
2767.61295564579	11.9619140625
2771.06598606584	-11.0439453125
2774.51737797005	3.5859375
2777.96713243552	-4.794921875
2781.41525053838	0.96875
2784.86173335384	1.6630859375
2788.30658195617	2.021484375
2791.7497974187	0.085723876953125
2795.1913808138	1.03207397460938
2798.63133321295	-11.0746459960938
2802.06965568666	13.5310363769531
2805.50634930452	-7.86325073242188
2808.94141513519	17.742431640625
2812.3748542464	-0.65185546875
2815.80666770493	1.92105102539062
2819.23685657665	-5.53073120117188
2822.66542192651	6.01748657226563
2826.0923648185	-0.434295654296875
2829.51768631572	19.1138916015625
2832.94138748033	9.662109375
2836.36346937355	5.2103271484375
2839.7839330557	5.758544921875
2843.20277958617	6.3067626953125
2846.62001002343	27.85498046875
2850.03562542502	4.40399169921875
2853.44962684758	9.96243286132813
2856.86201534681	32.5208740234375
2860.27279197751	14.0793151855469
2863.68195779356	39.6377563476562
2867.08951384791	30.1961975097656
2870.49546119263	21.754638671875
2873.89980087883	34.3131103515625
2877.30253395675	41.8715515136719
2880.70366147569	54.4299926757812
2884.10318448407	54.9884338378906
2887.50110402936	67.546875
2890.89742115816	73.1053161621094
2894.29213691614	79.6637573242188
2897.68525234807	65.2221984863281
2901.07676849782	90.7806701660156
2904.46668640835	44.339111328125
2907.85500712172	62.8975524902344
2911.24173167908	59.4504089355469
2914.62686112069	55.9968566894531
2918.0103964859	67.5433349609375
2921.39233881316	41.0897827148438
2924.77268914005	49.6362609863281
2928.1514485032	33.1827087402344
2931.52861793838	54.7291870117188
2934.90419848047	55.275634765625
2938.27819116343	49.8221130371094
2941.65059702035	42.3685607910156
2945.0214170834	29.9150390625
2948.39065238389	43.4615173339844
2951.75830395222	35.0079650878906
2955.12437281791	43.554443359375
2958.48886000957	27.1008911132813
2961.85176655495	36.6473693847656
2965.21309348089	57.1938171386719
2968.57284181338	46.7402954101562
2971.93101257748	44.2867431640625
2975.28760679739	38.8332214355469
2978.64262549643	29.3796691894531
2981.99606969703	50.8862915039063
2985.34794042073	27.3580017089844
2988.69823868822	29.8297424316406
2992.04696551928	41.3014526367188
2995.39412193282	8.77316284179688
2998.73970894689	32.2449035644531
3002.08372757864	10.7166137695312
3005.42617884436	6.18832397460937
3008.76706375945	24.6600341796875
3012.10638333846	16.1317749023438
3015.44413859505	18.6034851074219
3018.780330542	11.0751953125
3022.11496019125	-0.45306396484375
3025.44802855385	4.01864624023438
3028.77953663997	17.4903564453125
3032.10948545894	23.9620971679687
3035.43787601921	-11.5661926269531
3038.76470932835	13.905517578125
3042.08998639308	13.2037353515625
3045.41370821926	-1.51275634765625
3048.73587581189	-0.229248046875
3052.05649017508	12.0542602539062
3055.37555231211	-3.6622314453125
3058.69306322538	10.6212768554688
3062.00902391644	23.90478515625
3065.32343538598	8.18829345703125
3068.63629863383	15.4718017578125
3071.94761465896	-6.24468994140625
3075.2573844595	20.9172668457031
3078.5656090327	-5.08209228515625
3081.87228937498	-1.08145141601562
3085.1774264819	-14.080810546875
3088.48102134815	-7.08016967773437
3091.7830749676	14.2188110351562
3095.08358833324	2.68862915039062
3098.38256243724	-0.37109375
3101.67999827089	-9.3994140625
3104.97589682465	-0.6923828125
3108.27025908815	10.177734375
3111.56308605013	-9.1162109375
3114.85437869852	-0.359375
3118.14413802041	5.875
3121.43236500202	5.0166015625
3124.71906062875	-8.5439453125
3128.00422588514	-1.884765625
3131.28786175491	-0.826171875
3134.56996922093	13.9287109375
3137.85054926524	-7.169921875
3141.12960286901	-5.1806640625
3144.40713101263	2.548828125
3147.6831346756	0.265625
3150.95761483661	-19.9365234375
3154.23057247352	22.2626953125
3157.50200856335	-2.291015625
3160.77192408229	0.0009765625
3164.04032000569	0.2890625
3167.30719730808	-5.1416015625
3170.57255696316	13.6826171875
3173.8363999438	-11.4697265625
3177.09872722202	-4.0947265625
3180.35953976906	0
3183.61883855529	0
3186.87662455028	0
3190.13289872277	0
3193.38766204066	0
3196.64091547106	0
3199.89265998023	0
3203.14289653361	0
3206.39162609586	0
3209.63884963076	0
3212.88456810132	0
3216.1287824697	0
3219.37149369728	0
3222.61270274458	0
3225.85241057135	0
3229.09061813648	0
3232.3273263981	0
3235.56253631347	0
3238.79624883909	0
3242.02846493063	0
3245.25918554293	0
3248.48841163005	0
3251.71614414523	0
3254.94238404091	0
3258.16713226871	0
3261.39038977947	0
3264.61215752319	0
3267.8324364491	0
3271.05122750561	0
3274.26853164033	0
3277.48434980006	0
3280.69868293083	0
3283.91153197784	0
3287.12289788551	0
3290.33278159744	0
3293.54118405647	0
3296.7481062046	0
3299.95354898308	0
3303.15751333233	0
3306.36000019198	0
3309.5610105009	0
3312.76054519714	0
3315.95860521796	0
3319.15519149983	0
3322.35030497845	0
3325.5439465887	0
3328.73611726471	0
3331.92681793979	0
3335.11604954647	0
3338.30381301653	0
3341.49010928091	0
3344.67493926981	0
3347.85830391262	0
3351.04020413798	0
3354.22064087372	0
3357.3996150469	0
3360.5771275838	0
3363.75317940992	0
3366.92777144999	0
3370.10090462796	0
3373.27257986699	0
3376.44279808949	0
3379.61156021706	0
3382.77886717059	0
3385.94471987011	0
3389.10911923496	0
3392.27206618366	0
3395.43356163397	0
3398.59360650288	0
3401.75220170663	0
3404.90934816067	0
3408.06504677969	0
3411.21929847761	0
3414.37210416759	0
3417.52346476203	0
3420.67338117256	0
3423.82185431003	0
3426.96888508457	0
3430.11447440551	0
3433.25862318144	0
3436.40133232017	0
3439.54260272877	0
3442.68243531356	0
3445.82083098007	0
3448.95779063311	0
3452.0933151767	0
3455.22740551412	0
3458.36006254791	0
3461.49128717984	0
3464.62108031093	0
3467.74944284144	0
3470.8763756709	0
3474.00187969807	0
3477.12595582097	0
3480.24860493687	0
3483.3698279423	0
3486.48962573301	0
3489.60799920406	0
3492.7249492497	0
3495.8404767635	0
3498.95458263822	0
3502.06726776593	0
3505.17853303794	0
3508.28837934481	0
3511.39680757636	0
3514.50381862168	0
3517.60941336912	0
3520.71359270628	0
3523.81635752002	0
3526.91770869649	0
3530.01764712108	0
3533.11617367844	0
3536.21328925251	0
3539.30899472647	0
3542.40329098277	0
3545.49617890316	0
3548.58765936862	0
3551.67773325941	0
3554.76640145506	0
3557.85366483438	0
3560.93952427544	0
3564.02398065559	0
3567.10703485145	0
3570.18868773891	0
3573.26894019313	0
3576.34779308856	0
3579.42524729892	0
3582.50130369721	0
3585.57596315568	0
3588.6492265459	0
3591.72109473869	0
3594.79156860416	0
3597.8606490117	0
3600.92833682998	0
3603.99463292695	0
3607.05953816984	0
3610.12305342518	0
3613.18517955876	0
3616.24591743568	0
3619.30526792029	0
3622.36323187627	0
3625.41981016655	0
3628.47500365337	0
3631.52881319825	0
3634.58123966201	0
3637.63228390473	0
3640.68194678582	0
3643.73022916396	0
3646.77713189712	0
3649.82265584256	0
3652.86680185686	0
3655.90957079587	0
3658.95096351473	0
3661.9909808679	0
3665.02962370912	0
3668.06689289143	0
3671.10278926717	0
3674.13731368797	0
3677.17046700478	0
3680.20225006782	0
3683.23266372664	0
3686.26170883008	0
3689.28938622628	0
3692.31569676268	0
3695.34064128604	0
3698.3642206424	0
3701.38643567713	0
3704.40728723488	0
3707.42677615964	0
3710.44490329468	0
3713.46166948258	0
3716.47707556524	0
3719.49112238386	0
3722.50381077897	0
3725.51514159039	0
3728.52511565724	0
3731.53373381799	0
3734.54099691039	0
3737.54690577153	0
3740.55146123779	0
3743.55466414488	0
3746.55651532782	0
3749.55701562096	0
3752.55616585794	0
3755.55396687174	0
3758.55041949464	0
3761.54552455828	0
3764.53928289357	0
3767.53169533077	0
3770.52276269945	0
