# Supplementary material for: ATP-Mediated Compositional Change in Peripheral Myelin Membranes: A Comparative Raman Spectroscopy and Time-Of-Flight Secondary Ion Mass Spectrometry Study
Source: PLoS One. 2015 Nov 6;10(11):e0142084. doi: 10.1371/journal.pone.0142084 (PMC4636249; doi:10.1371/journal.pone.0142084)
Supplement: S1 Dataset — (ZIP) [file pone.0142084.s001.zip › S1_dataset/Raman_spectra/21_90_0.txt]

-178.994036100499	0
-174.033225536557	0
-169.0751377995	0
-164.119770772188	0
-159.167122339648	0
-154.217190389139	0
-149.269972810082	0
-144.325467494084	0
-139.383672334927	0
-134.444585228594	0
-129.508204073223	0
-124.574526769135	0
-119.643551218822	0
-114.715275326933	0
-109.789697000295	0
-104.866814147885	0
-99.9466246808552	0
-95.0291265124906	0
-90.1143175582511	0
-85.2021957357429	0
-80.2927589647043	0
-75.3860051670417	0
-70.481932266779	0
-65.5805381901118	0
-60.6818208653458	0
-55.7857782229294	0
-50.8924081954356	0
-46.0017087175875	0
-41.1136777262036	0
-36.2283131602562	0
-31.3456129608094	0
-26.4655750710663	0
-21.5881974363401	0
-16.7134780040433	0
-11.8414147237163	0
-6.97200554699157	0
-2.10524842762243	0
2.7588586785605	0
7.62031781361293	0
12.4791310174805	0
17.3353003280426	0
22.1888277810758	0
27.039715410272	0
31.8879652472351	0
36.7335793214806	0
41.5765596604579	0
46.4169082895241	0
51.2546272319742	0
56.0897185090253	0
60.9221841398248	0
65.7520261414575	0
70.5792465289414	0
75.4038473152359	0
80.2258305112373	0
85.0451981257829	0
89.8619521656728	0
94.6760946356408	0
99.4876275383722	0
104.296552874519	0
109.102872642681	0
113.906588839414	0
118.707703459255	0
123.50621849468	0
128.302135936152	0
133.095457772095	0
137.886185988911	0
142.67432257098	0
147.459869500643	0
152.242828758237	0
157.023202322085	0
161.800992168482	0
166.57620027172	0
171.348828604074	0
176.118879135829	0
180.886353835249	0
185.651254668599	0
190.413583600155	0
195.173342592185	0
199.930533604973	0
204.685158596796	0
209.437219523967	0
214.186718340789	0
218.933656999594	0
223.678037450722	0
228.419861642549	0
233.159131521472	0
237.895849031895	0
242.630016116276	0
247.361634715089	0
252.090706766845	0
256.817234208094	0
261.541218973423	0
266.262662995465	0
270.981568204883	0
275.6979365304	0
280.411769898787	0
285.123070234848	0
289.831839461473	0
294.538079499573	0
299.241792268145	0
303.942979684238	0
308.641643662944	0
313.337786117456	0
318.031408959021	0
322.722514096949	0
327.411103438619	0
332.097178889511	0
336.780742353159	0
341.461795731189	0
346.140340923303	0
350.816379827291	0
355.489914339047	0
360.160946352513	0
364.829477759773	0
369.495510450979	0
374.159046314377	0
378.82008723633	0
383.478635101284	0
388.134691791813	0
392.788259188568	0
397.439339170342	0
402.087933614013	0
406.734044394583	0
411.377673385177	0
416.018822457034	0
420.657493479503	0
425.293688320078	0
429.927408844356	0
434.558656916088	0
439.187434397129	0
443.813743147486	0
448.437585025291	0
453.058961886814	0
457.67787558648	0
462.29432797683	0
466.908320908577	0
471.519856230563	0
476.128935789788	0
480.735561431389	0
485.339734998681	0
489.941458333116	0
494.540733274316	0
499.137561660049	0
503.731945326264	0
508.323886107064	0
512.913385834734	0
517.500446339694	0
522.085069450583	0
526.667256994191	0
531.247010795469	0
535.824332677577	0
540.399224461846	0
544.97168796778	0
549.541725013081	0
554.109337413644	0
558.67452698353	0
563.237295535018	0
567.797644878581	0
572.355576822862	0
576.911093174738	0
581.464195739274	0
586.014886319725	0
590.563166717577	0
595.109038732502	0
599.652504162404	0
604.193564803387	0
608.732222449762	0
613.268478894079	0
617.802335927085	0
622.333795337774	0
626.86285891334	0
631.38952843922	0
635.913805699067	0
640.435692474774	0
644.955190546461	0
649.472301692484	0
653.987027689447	0
658.499370312169	0
663.009331333738	0
667.516912525469	0
672.022115656928	0
676.524942495926	0
681.02539480853	0
685.523474359055	0
690.01918291007	0
694.512522222405	0
699.003494055145	0
703.492100165644	0
707.9783423095	0
712.462222240603	0
716.943741711089	0
721.422902471375	0
725.899706270146	0
730.374154854366	0
734.846249969258	0
739.315993358352	0
743.783386763425	0
748.24843192457	0
752.711130580137	0
757.171484466788	0
761.629495319437	0
766.085164871336	0
770.538494853994	0.7587890625
774.989486997223	7.1298828125
779.43814302915	-0.7451171875
783.884464676175	2.5361328125
788.32845366302	-4.349609375
792.770111712696	-9.0244140625
797.209440546543	19.0537109375
801.646441884168	-12.724609375
806.081117443533	1.724609375
810.513468940881	-9.8740234375
814.943498090775	3.572265625
819.371206606105	-0.29296875
823.796596198077	11.3203125
828.219668576199	-8.1435546875
832.640425448324	13.076171875
837.058868520624	-26.609375
841.474999497579	17.8330078125
845.888820082022	1.171875
850.300331975104	6.6474609375
854.709536876311	-7.609375
859.116436483469	-2.3876953125
863.521032492725	1.619140625
867.923326598575	-2.8359375
872.323320493862	8.1806640625
876.72101586976	-1.45703125
881.116414415799	-12.7109375
885.509517819843	8.869140625
889.900327768119	0.53125
894.288845945186	-11.2353515625
898.675074033981	11.2587890625
903.059013715767	3.0185546875
907.440666670198	-2.330078125
911.820034575245	4.677734375
916.197119107281	1.3408203125
920.571921941017	-23.123046875
924.944444749533	14.234375
929.314689204286	-1.51171875
933.682656975085	12.6904296875
938.048349730125	-10.09765625
942.411769135975	4.9404296875
946.772916857561	-4.7900390625
951.131794558201	11.9716796875
955.488403899588	-12.7138671875
959.842746541792	12.5693359375
964.19482414328	-18.673828125
968.544638360883	18.9365234375
972.892190849834	-10.5439453125
977.237483263751	11.50732421875
981.580517254632	0.12713623046875
985.92129447289	-18.4208984375
990.259816567315	9.197509765625
994.596085185094	-5.01971435546875
998.930101971822	-5.43505859375
1003.2618685715	20.64306640625
1007.59138662649	41.7211303710937
1011.91865777761	85.7274169921875
1016.24368366407	84.4937744140625
1020.56646592346	55.2601318359375
1024.88700619182	46.0264892578125
1029.20530610358	19.5546264648438
1033.52136729159	26.0114135742187
1037.8351913871	0.46820068359375
1042.14678001981	-4.34710693359375
1046.45613481781	-4.26885986328125
1050.76325740763	2.6812744140625
1055.06814941421	1.50396728515625
1059.37081246092	2.14019775390625
1063.67124816958	-12.203125
1067.96945816039	4.142578125
1072.26544405203	0.6298828125
1076.55920746159	12.412109375
1080.8507500046	1.7802734375
1085.14007329502	-7.81640625
1089.42717894527	-18.37890625
1093.71206856617	10.994140625
1097.99474376703	2.3037109375
1102.27520615557	11.44482421875
1106.55345733798	-0.98870849609375
1110.82949891888	-12.445556640625
1115.10333250134	3.0667724609375
1119.37495968691	-3.7685546875
1123.64438207556	-9.80560302734375
1127.91160126572	-15.8425903320313
1132.17661885431	26.120361328125
1136.43943643667	-1.8917236328125
1140.70005560662	20.106689453125
1144.95847795644	33.1050415039063
1149.21470507689	56.1034545898438
1153.46873855716	68.1018676757812
1157.72057998495	134.100280761719
1161.97023094641	195.299743652344
1166.21769302616	209.647155761719
1170.4629678073	219.994506835938
1174.70605687141	131.341918945312
1178.94696179854	71.6892700195313
1183.18568416722	33.0366821289063
1187.42222555447	40.384033203125
1191.65658753578	22.8895263671875
1195.88877168516	19.6386108398438
1200.11877957504	45.3876953125
1204.34661277642	28.1367797851562
1208.57227285873	32.8858642578125
1212.79576138991	38.6349487304687
1217.01707993641	1.38409423828125
1221.23623006316	20.1942749023438
1225.45321333358	-4.99322509765625
1229.66803130962	35.8193359375
1233.88068555171	-10.3681640625
1238.09117761878	-17.5556640625
1242.29950906828	7.92535400390625
1246.50568145615	1.2445068359375
1250.70969633685	-7.4364013671875
1254.91155526336	8.88275146484375
1259.11125978715	0.201904296875
1263.30881145822	6.52105712890625
1267.50421182508	10.5253295898438
1271.69746243476	6.5096435546875
1275.88856483281	27.4939575195313
1280.07752056329	19.478271484375
1284.26433116882	16.4625854492187
1288.44899819048	14.4469604492187
1292.63152316794	9.4312744140625
1296.81190763937	36.3787841796875
1300.99015314147	20.25439453125
1305.16626120947	3.1300048828125
1309.34023337715	24.0056762695313
1313.51207117681	40.8812866210937
1317.68177613928	26.7569580078125
1321.84934979396	15.632568359375
1326.01479366875	24.5081787109375
1330.17810929013	-1.61614990234375
1334.3392981831	10.1749267578125
1338.49836187121	11.92724609375
1342.65530187658	20.6795654296875
1346.81011971983	9.431884765625
1350.96281692018	6.1842041015625
1355.11339499538	14.9365234375
1359.26185546175	8.6888427734375
1363.40819983413	10.3703002929688
1367.55242962597	3.90655517578125
1371.69454634923	2.44281005859375
1375.83455151447	-0.02093505859375
1379.97244663079	-13.4846801757813
1384.10823320586	0.88079833984375
1388.24191274593	-4.82861328125
1392.3734867558	11.3947143554688
1396.50295673884	-6.52734375
1400.63032419701	-8.78515625
1404.75559063083	13.0283203125
1408.87875753938	0.51861572265625
1412.99982642036	-2.95208740234375
1417.11879877001	-11.4147338867187
1421.23567608316	8.12261962890625
1425.35045985322	6.46209716796875
1429.4631515722	5.6943359375
1433.57375273068	33.926513671875
1437.68226481782	34.1587524414063
1441.78868932139	64.3909301757812
1445.89302772774	75.6231689453125
1449.99528152179	68.7791137695313
1454.09545218711	109.886108398438
1458.1935412058	66.9931030273437
1462.28955005859	93.1001586914062
1466.38348022481	65.2071533203125
1470.47533318239	77.314208984375
1474.56511040785	60.4212036132813
1478.65281337632	54.5282592773438
1482.73844356155	34.63525390625
1486.82200243586	39.7423095703125
1490.90349147022	30.8590087890625
1494.98291213418	-4.02166748046875
1499.06026589591	22.09765625
1503.13555422222	47.2169189453125
1507.20877857848	41.3362426757812
1511.27994042873	74.45556640625
1515.3490412356	114.574890136719
1519.41608246035	171.694213867187
1523.48106556286	205.8134765625
1527.54399200163	236.932800292969
1531.60486323377	243.052124023438
1535.66368071505	194.187927246094
1539.72044589986	167.386291503906
1543.7751602412	109.584716796875
1547.82782519071	48.7830810546875
1551.87844219866	12.9814453125
1555.92701271397	2.1798095703125
1559.97353818419	8.378173828125
1564.0180200555	-8.4234619140625
1568.06045977271	-0.22509765625
1572.1008587793	2.97332763671875
1576.13921851737	1.2376708984375
1580.17554042768	0.6177978515625
1584.20982594961	-11.0020751953125
1588.24207652123	11.3779907226562
1592.27229357921	-11.2418823242187
1596.3004785589	-15.8617553710938
1600.3266328943	2.5494384765625
1604.35075801806	4.5421142578125
1608.37285536149	-2.46527099609375
1612.39292635454	3.52740478515625
1616.41097242584	7.52001953125
1620.42699500266	-4.72918701171875
1624.44099551096	-10.9219970703125
1628.45297537533	-3.11474609375
1632.46293601906	10.6925048828125
1636.47087886406	13.5527954101562
1640.47680533095	20.5913696289062
1644.48071683901	22.6299438476562
1648.48261480617	25.6685180664062
1652.48250064906	35.7070922851562
1656.48037578297	59.7456665039063
1660.47624162187	62.7842407226563
1664.47009957839	84.791259765625
1668.46195106388	91.7589721679688
1672.45179748832	91.7266845703125
1676.43964026041	74.6943969726563
1680.42548078752	65.6620483398438
1684.4093204757	53.6297607421875
1688.39116072969	28.5974731445313
1692.37100295292	25.565185546875
1696.34884854752	29.3975830078125
1700.32469891429	-5.878662109375
1704.29855545273	35.8451538085937
1708.27041956104	3.56890869140625
1712.24029263612	5.292724609375
1716.20817607355	-2.9835205078125
1720.17407126762	6.74029541015625
1724.13797961133	7.1402587890625
1728.09990249636	1.46551513671875
1732.05984131312	5.79083251953125
1736.01779745068	-0.8839111328125
1739.97377229687	-21.7021484375
1743.9277672382	15.35302734375
1747.87978365989	-3.40838623046875
1751.82982294586	8.2696533203125
1755.77788647879	-6.583984375
1759.72397564	-9.4765625
1763.6680918096	8.5595703125
1767.61023636636	1.0048828125
1771.5504106878	5.74609375
1775.48861615014	-7.1572265625
1779.42485412834	-5.255859375
1783.35912599608	0.1162109375
1787.29143312576	8.884765625
1791.2217768885	-10.921875
1795.15015865414	9.375
1799.07657979128	5.0224609375
1803.00104166722	-4.6826171875
1806.923545648	-9.046875
1810.84409309841	7.486328125
1814.76268538195	-1.3701171875
1818.67932386087	3.0078125
1822.59400989615	-8.2490234375
1826.50674484753	10.14453125
1830.41753007345	3.173828125
1834.32636693114	-9.4033203125
1838.23325677653	-13.7421875
1842.13820096433	20.2431640625
1846.04120084797	0.8076171875
1849.94225777965	2.1904296875
1853.84137311029	-15.6689453125
1857.7385481896	5.7548828125
1861.63378436601	1.2158203125
1865.52708298671	1.40625
1869.41844539766	4.001953125
1873.30787294356	3.1416015625
1877.19536696788	-22.3359375
1881.08092881284	23.5234375
1884.96455981942	-5.7646484375
1888.84626132737	-10.5751953125
1892.72603467521	3.35546875
1896.6038812002	0.5234375
1900.47980223839	3.3818359375
1904.35379912459	4.6474609375
1908.22587319237	-4.3310546875
1912.0960257741	-5.611328125
1915.96425820089	9.4267578125
1919.83057180263	-9.806640625
1923.694967908	6.3505859375
1927.55744784445	6.1943359375
1931.4180129382	-10.6171875
1935.27666451425	2.4970703125
1939.13340389641	6.677734375
1942.98823240721	-5.8876953125
1946.84115136803	3.2919921875
1950.692162099	-10.470703125
1954.54126591903	8.8193359375
1958.38846414585	-3.431640625
1962.23375809594	-2.0146484375
1966.0771490846	-1.56640625
1969.91863842592	10.861328125
1973.75822743275	-2.96484375
1977.59591741678	4.5908203125
1981.43170968848	-8.5478515625
1985.2656055571	5.93359375
1989.0976063307	-3.126953125
1992.92771331615	0.9541015625
1996.75592781911	-10.291015625
2000.58225114405	7.330078125
2004.40668459424	-1.099609375
2008.22922947176	1.5263671875
2012.04988707749	9.302734375
2015.86865871112	-16.9423828125
2019.68554567116	12.24609375
2023.50054925491	-24.4306640625
2027.31367075851	25.6552734375
2031.12491147689	-2.5087890625
2034.93427270382	0.302734375
2038.74175573186	-6.27734375
2042.54736185239	5.65625
2046.35109235564	-3.9189453125
2050.15294853063	0.498046875
2053.95293166521	3.423828125
2057.75104304606	2.09375
2061.54728395867	-4.7275390625
2065.34165568739	4.6376953125
2069.13415951534	-5.7119140625
2072.92479672452	13.2666015625
2076.71356859575	-15.4716796875
2080.50047640867	0.2587890625
2084.28552144174	-14.0546875
2088.06870497229	14.65234375
2091.85002827646	8.18359375
2095.62949262924	-3.078125
2099.40709930443	-5.4365234375
2103.18284957471	-14.5419921875
2106.95674471157	21.009765625
2110.72878598537	5.59765625
2114.49897466528	-6.7509765625
2118.26731201934	-9.8544921875
2122.03379931443	12.3935546875
2125.79843781626	1.22265625
2129.56122878942	-17.6708984375
2133.32217349733	14.0166015625
2137.08127320226	-13.4453125
2140.83852916534	11.1708984375
2144.59394264655	1.8134765625
2148.34751490473	-4.6142578125
2152.09924719757	2.158203125
2155.84914078163	-2.365234375
2159.59719691231	2.892578125
2163.34341684388	-4.57421875
2167.08780182947	9.8642578125
2170.83035312109	-2.50390625
2174.57107196959	-1.15625
2178.30995962469	1.822265625
2182.04701733499	-7.427734375
2185.78224634796	-3.4853515625
2189.5156479099	17.33984375
2193.24722326604	-2.833984375
2196.97697366044	-3.119140625
2200.70490033604	-6.9033203125
2204.43100453467	-5.4833984375
2208.15528749703	5.7919921875
2211.87775046268	-4.4521484375
2215.59839467008	6.2822265625
2219.31722135656	3.8701171875
2223.03423175833	1.39453125
2226.74942711049	-3.6904296875
2230.46280864702	8.71484375
2234.17437760077	-10.623046875
2237.8841352035	-2.8623046875
2241.59208268584	-4.02734375
2245.29822127732	11.181640625
2249.00255220636	-8.02734375
2252.70507670024	11.3291015625
2256.40579598519	-20.205078125
2260.10471128628	21.7548828125
2263.80182382751	-4.02734375
2267.49713483175	-1.8076171875
2271.19064552079	-3.837890625
2274.8823571153	3.783203125
2278.57227083485	-10.3427734375
2282.26038789795	2.1005859375
2285.94670952195	4.154296875
2289.63123692315	-1.8447265625
2293.31397131673	8.8935546875
2296.99491391679	-2.9482421875
2300.67406593634	-1.603515625
2304.35142858727	-4.263671875
2308.02700308043	-1.1318359375
2311.70079062553	6.5400390625
2315.37279243123	-6.2958984375
2319.04300970507	6.916015625
2322.71144365353	6.037109375
2326.378095482	-17.4931640625
2330.04296639479	15.22265625
2333.7060575951	0.5546875
2337.3673702851	-4.89453125
2341.02690566583	-4.490234375
2344.6846649373	-3.986328125
2348.3406492984	6.4130859375
2351.99485994696	-1.8466796875
2355.64729807974	4.07421875
2359.29796489244	0.916015625
2362.94686157966	-2.4931640625
2366.59398933494	-9.2861328125
2370.23934935076	4.7099609375
2373.88294281852	5.0185546875
2377.52477092856	2.0263671875
2381.16483487014	0.71484375
2384.80313583148	-0.224609375
2388.4396749997	-7.3984375
2392.07445356091	-1.537109375
2395.70747270011	-1.771484375
2399.33873360126	12.84765625
2402.96823744725	-4.1640625
2406.59598541995	8.1328125
2410.22197870012	-2.7978515625
2413.84621846749	-12.794921875
2417.46870590075	8.2724609375
2421.08944217751	-5.3251953125
2424.70842847435	-2.9501953125
2428.32566596678	6.0166015625
2431.94115582928	-6.6162109375
2435.55489923528	14.068359375
2439.16689735713	-8.4677734375
2442.77715136618	11.3017578125
2446.38566243272	-10.845703125
2449.99243172597	-1.9296875
2453.59746041414	5.01171875
2457.20074966439	-2.5419921875
2460.80230064284	-1.6953125
2464.40211451455	-0.1962890625
2468.00019244359	-13.1650390625
2471.59653559293	16.681640625
2475.19114512457	2.85546875
2478.78402219943	-9.48828125
2482.37516797741	6.724609375
2485.96458361739	-0.1796875
2489.55227027719	-8.2412109375
2493.13822911363	13.6123046875
2496.7224612825	-11.7177734375
2500.30496793853	-0.091796875
2503.88575023547	11.087890625
2507.464809326	-2.134765625
2511.04214636182	-9.041015625
2514.61776249357	-5.7314453125
2518.19165887088	9.75
2521.76383664238	4.5576171875
2525.33429695564	0.67578125
2528.90304095725	-0.6708984375
2532.47006979276	-1.7373046875
2536.03538460672	1.681640625
2539.59898654265	-3.73828125
2543.16087674307	-3.7744140625
2546.72105634948	10.431640625
2550.27952650235	-3.4404296875
2553.83628834118	1.943359375
2557.39134300444	-7.2275390625
2560.94469162957	-14.21875
2564.49633535304	19.4619140625
2568.0462753103	-18.3681640625
2571.59451263579	15.208984375
2575.14104846294	12.09375
2578.6858839242	-22.2490234375
2582.22902015101	18.056640625
2585.77045827378	-7.7236328125
2589.31019942197	0.94140625
2592.84824472401	-8.154296875
2596.38459530734	8.5908203125
2599.91925229841	5.90625
2603.45221682266	-10.5751953125
2606.98349000456	-4.54296875
2610.51307296756	13.4228515625
2614.04096683414	0.9951171875
2617.56717272579	-14.27734375
2621.09169176298	5.9423828125
2624.61452506524	7.8427734375
2628.13567375106	-9.501953125
2631.655138938	-2.662109375
2635.17292174259	0.384765625
2638.68902328039	10.513671875
2642.20344466599	-8.9775390625
2645.71618701297	-1.703125
2649.22725143397	0.9609375
2652.73663904062	9.23828125
2656.24435094357	-21.4150390625
2659.75038825251	22.7470703125
2663.25475207615	3.2919921875
2666.75744352221	-22.3173828125
2670.25846369745	23.7529296875
2673.75781370765	-20.9482421875
2677.25549465763	11.142578125
2680.75150765123	0.83984375
2684.24585379131	3.3779296875
2687.73853417978	-10.580078125
2691.22954991757	9.7333984375
2694.71890210465	5.0546875
2698.20659184002	-20.4521484375
2701.69262022172	9.6865234375
2705.17698834682	0.1865234375
2708.65969731143	4.7353515625
2712.14074821071	-11.388671875
2715.62014213884	-2.96875
2719.09788018905	6.212890625
2722.57396345362	11.5458984375
2726.04839302385	2.7861328125
2729.52116999012	-15.7666015625
2732.99229544182	13.7578125
2736.4617704674	-18.1064453125
2739.92959615436	13.025390625
2743.39577358926	8.87109375
2746.86030385767	-7.4091796875
2750.32318804425	2.5322265625
2753.78442723268	-12.8935546875
2757.24402250572	9.373046875
2760.70197494518	2.3935546875
2764.1582856319	-9.2724609375
2767.61295564579	11.0712890625
2771.06598606584	-11.2275390625
2774.51737797005	3.29296875
2777.96713243552	-6.3603515625
2781.41525053838	6.51953125
2784.86173335384	-0.2646484375
2788.30658195617	-0.517578125
2791.7497974187	-1.583984375
2795.1913808138	4.087890625
2798.63133321295	-8.8818359375
2802.06965568666	6.3310546875
2805.50634930452	-7.98410034179688
2808.94141513519	10.8327941894531
2812.3748542464	-8.25811767578125
2815.80666770493	7.79034423828125
2819.23685657665	-12.1612548828125
2822.66542192651	3.88720703125
2826.0923648185	3.94696044921875
2829.51768631572	27.0090942382813
2832.94138748033	29.0712280273438
2836.36346937355	45.13330078125
2839.7839330557	58.1954345703125
2843.20277958617	86.257568359375
2846.62001002343	154.319702148438
2850.03562542502	211.381164550781
2853.44962684758	289.421569824219
2856.86201534681	342.462036132812
2860.27279197751	321.502502441406
2863.68195779356	302.542907714844
2867.08951384791	270.583374023438
2870.49546119263	274.623779296875
2873.89980087883	292.664245605469
2877.30253395675	297.704711914063
2880.70366147569	305.7451171875
2884.10318448407	297.785583496094
2887.50110402936	282.825988769531
2890.89742115816	288.866455078125
2894.29213691614	286.907043457031
2897.68525234807	280.948608398438
2901.07676849782	285.990173339844
2904.46668640835	247.03173828125
2907.85500712172	274.073303222656
2911.24173167908	252.114868164062
2914.62686112069	249.156433105469
2918.0103964859	261.197998046875
2921.39233881316	255.239501953125
2924.77268914005	245.281066894531
2928.1514485032	237.322631835938
2931.52861793838	252.364196777344
2934.90419848047	270.40576171875
2938.27819116343	269.447326660156
2941.65059702035	269.488891601562
2945.0214170834	233.530456542969
2948.39065238389	220.611145019531
2951.75830395222	195.697998046875
2955.12437281791	157.784851074219
2958.48886000957	119.871704101562
2961.85176655495	110.958618164062
2965.21309348089	106.045471191406
2968.57284181338	85.13232421875
2971.93101257748	69.2191772460937
2975.28760679739	77.3060913085938
2978.64262549643	43.3929443359375
2981.99606969703	44.4797973632812
2985.34794042073	25.566650390625
2988.69823868822	21.653564453125
2992.04696551928	29.9080200195313
2995.39412193282	4.16790771484375
2998.73970894689	8.42779541015625
3002.08372757864	-22.3123168945313
3005.42617884436	-18.0523681640625
3008.76706375945	7.20751953125
3012.10638333846	-4.5325927734375
3015.44413859505	-3.16326904296875
3018.780330542	14.7332153320313
3022.11496019125	1.6297607421875
3025.44802855385	0.52630615234375
3028.77953663997	8.357421875
3032.10948545894	6.7652587890625
3035.43787601921	-23.6376953125
3038.76470932835	8.9873046875
3042.08998639308	0.955078125
3045.41370821926	-1.9580078125
3048.73587581189	-6.103515625
3052.05649017508	-1.2587890625
3055.37555231211	-3.087890625
3058.69306322538	3.080078125
3062.00902391644	12.7802734375
3065.32343538598	-9.33203125
3068.63629863383	0
3071.94761465896	0
3075.2573844595	0
3078.5656090327	0
3081.87228937498	0
3085.1774264819	0
3088.48102134815	0
3091.7830749676	0
3095.08358833324	0
3098.38256243724	0
3101.67999827089	0
3104.97589682465	0
3108.27025908815	0
3111.56308605013	0
3114.85437869852	0
3118.14413802041	0
3121.43236500202	0
3124.71906062875	0
3128.00422588514	0
3131.28786175491	0
3134.56996922093	0
3137.85054926524	0
3141.12960286901	0
3144.40713101263	0
3147.6831346756	0
3150.95761483661	0
3154.23057247352	0
3157.50200856335	0
3160.77192408229	0
3164.04032000569	0
3167.30719730808	0
3170.57255696316	0
3173.8363999438	0
3177.09872722202	0
3180.35953976906	0
3183.61883855529	0
3186.87662455028	0
3190.13289872277	0
3193.38766204066	0
3196.64091547106	0
3199.89265998023	0
3203.14289653361	0
3206.39162609586	0
3209.63884963076	0
3212.88456810132	0
3216.1287824697	0
3219.37149369728	0
3222.61270274458	0
3225.85241057135	0
3229.09061813648	0
3232.3273263981	0
3235.56253631347	0
3238.79624883909	0
3242.02846493063	0
3245.25918554293	0
3248.48841163005	0
3251.71614414523	0
3254.94238404091	0
3258.16713226871	0
3261.39038977947	0
3264.61215752319	0
3267.8324364491	0
3271.05122750561	0
3274.26853164033	0
3277.48434980006	0
3280.69868293083	0
3283.91153197784	0
3287.12289788551	0
3290.33278159744	0
3293.54118405647	0
3296.7481062046	0
3299.95354898308	0
3303.15751333233	0
3306.36000019198	0
3309.5610105009	0
3312.76054519714	0
3315.95860521796	0
3319.15519149983	0
3322.35030497845	0
3325.5439465887	0
3328.73611726471	0
3331.92681793979	0
3335.11604954647	0
3338.30381301653	0
3341.49010928091	0
3344.67493926981	0
3347.85830391262	0
3351.04020413798	0
3354.22064087372	0
3357.3996150469	0
3360.5771275838	0
3363.75317940992	0
3366.92777144999	0
3370.10090462796	0
3373.27257986699	0
3376.44279808949	0
3379.61156021706	0
3382.77886717059	0
3385.94471987011	0
3389.10911923496	0
3392.27206618366	0
3395.43356163397	0
3398.59360650288	0
3401.75220170663	0
3404.90934816067	0
3408.06504677969	0
3411.21929847761	0
3414.37210416759	0
3417.52346476203	0
3420.67338117256	0
3423.82185431003	0
3426.96888508457	0
3430.11447440551	0
3433.25862318144	0
3436.40133232017	0
3439.54260272877	0
3442.68243531356	0
3445.82083098007	0
3448.95779063311	0
3452.0933151767	0
3455.22740551412	0
3458.36006254791	0
3461.49128717984	0
3464.62108031093	0
3467.74944284144	0
3470.8763756709	0
3474.00187969807	0
3477.12595582097	0
3480.24860493687	0
3483.3698279423	0
3486.48962573301	0
3489.60799920406	0
3492.7249492497	0
3495.8404767635	0
3498.95458263822	0
3502.06726776593	0
3505.17853303794	0
3508.28837934481	0
3511.39680757636	0
3514.50381862168	0
3517.60941336912	0
3520.71359270628	0
3523.81635752002	0
3526.91770869649	0
3530.01764712108	0
3533.11617367844	0
3536.21328925251	0
3539.30899472647	0
3542.40329098277	0
3545.49617890316	0
3548.58765936862	0
3551.67773325941	0
3554.76640145506	0
3557.85366483438	0
3560.93952427544	0
3564.02398065559	0
3567.10703485145	0
3570.18868773891	0
3573.26894019313	0
3576.34779308856	0
3579.42524729892	0
3582.50130369721	0
3585.57596315568	0
3588.6492265459	0
3591.72109473869	0
3594.79156860416	0
3597.8606490117	0
3600.92833682998	0
3603.99463292695	0
3607.05953816984	0
3610.12305342518	0
3613.18517955876	0
3616.24591743568	0
3619.30526792029	0
3622.36323187627	0
3625.41981016655	0
3628.47500365337	0
3631.52881319825	0
3634.58123966201	0
3637.63228390473	0
3640.68194678582	0
3643.73022916396	0
3646.77713189712	0
3649.82265584256	0
3652.86680185686	0
3655.90957079587	0
3658.95096351473	0
3661.9909808679	0
3665.02962370912	0
3668.06689289143	0
3671.10278926717	0
3674.13731368797	0
3677.17046700478	0
3680.20225006782	0
3683.23266372664	0
3686.26170883008	0
3689.28938622628	0
3692.31569676268	0
3695.34064128604	0
3698.3642206424	0
3701.38643567713	0
3704.40728723488	0
3707.42677615964	0
3710.44490329468	0
3713.46166948258	0
3716.47707556524	0
3719.49112238386	0
3722.50381077897	0
3725.51514159039	0
3728.52511565724	0
3731.53373381799	0
3734.54099691039	0
3737.54690577153	0
3740.55146123779	0
3743.55466414488	0
3746.55651532782	0
3749.55701562096	0
3752.55616585794	0
3755.55396687174	0
3758.55041949464	0
3761.54552455828	0
3764.53928289357	0
3767.53169533077	0
3770.52276269945	0
