# Supplementary material for: ATP-Mediated Compositional Change in Peripheral Myelin Membranes: A Comparative Raman Spectroscopy and Time-Of-Flight Secondary Ion Mass Spectrometry Study
Source: PLoS One. 2015 Nov 6;10(11):e0142084. doi: 10.1371/journal.pone.0142084 (PMC4636249; doi:10.1371/journal.pone.0142084)
Supplement: S1 Dataset — (ZIP) [file pone.0142084.s001.zip › S1_dataset/Raman_spectra/21_90_90.txt]

-178.994036100499	0
-174.033225536557	0
-169.0751377995	0
-164.119770772188	0
-159.167122339648	0
-154.217190389139	0
-149.269972810082	0
-144.325467494084	0
-139.383672334927	0
-134.444585228594	0
-129.508204073223	0
-124.574526769135	0
-119.643551218822	0
-114.715275326933	0
-109.789697000295	0
-104.866814147885	0
-99.9466246808552	0
-95.0291265124906	0
-90.1143175582511	0
-85.2021957357429	0
-80.2927589647043	0
-75.3860051670417	0
-70.481932266779	0
-65.5805381901118	0
-60.6818208653458	0
-55.7857782229294	0
-50.8924081954356	0
-46.0017087175875	0
-41.1136777262036	0
-36.2283131602562	0
-31.3456129608094	0
-26.4655750710663	0
-21.5881974363401	0
-16.7134780040433	0
-11.8414147237163	0
-6.97200554699157	0
-2.10524842762243	0
2.7588586785605	0
7.62031781361293	0
12.4791310174805	0
17.3353003280426	0
22.1888277810758	0
27.039715410272	0
31.8879652472351	0
36.7335793214806	0
41.5765596604579	0
46.4169082895241	0
51.2546272319742	0
56.0897185090253	0
60.9221841398248	0
65.7520261414575	0
70.5792465289414	0
75.4038473152359	0
80.2258305112373	0
85.0451981257829	0
89.8619521656728	0
94.6760946356408	0
99.4876275383722	0
104.296552874519	0
109.102872642681	0
113.906588839414	0
118.707703459255	0
123.50621849468	0
128.302135936152	0
133.095457772095	0
137.886185988911	0
142.67432257098	0
147.459869500643	0
152.242828758237	0
157.023202322085	0
161.800992168482	0
166.57620027172	0
171.348828604074	0
176.118879135829	0
180.886353835249	0
185.651254668599	0
190.413583600155	0
195.173342592185	0
199.930533604973	0
204.685158596796	0
209.437219523967	0
214.186718340789	0
218.933656999594	0
223.678037450722	0
228.419861642549	0
233.159131521472	0
237.895849031895	0
242.630016116276	0
247.361634715089	0
252.090706766845	0
256.817234208094	0
261.541218973423	0
266.262662995465	0
270.981568204883	0
275.6979365304	0
280.411769898787	0
285.123070234848	0
289.831839461473	0
294.538079499573	0
299.241792268145	0
303.942979684238	0
308.641643662944	0
313.337786117456	0
318.031408959021	0
322.722514096949	0
327.411103438619	0
332.097178889511	0
336.780742353159	0
341.461795731189	0
346.140340923303	0
350.816379827291	0
355.489914339047	0
360.160946352513	0
364.829477759773	0
369.495510450979	0
374.159046314377	0
378.82008723633	0
383.478635101284	0
388.134691791813	0
392.788259188568	0
397.439339170342	0
402.087933614013	0
406.734044394583	0
411.377673385177	0
416.018822457034	0
420.657493479503	0
425.293688320078	0
429.927408844356	-13.060546875
434.558656916088	6.3203125
439.187434397129	4.162109375
443.813743147486	3.4453125
448.437585025291	-5.18359375
453.058961886814	2.998046875
457.67787558648	-7.0341796875
462.29432797683	-1.279296875
466.908320908577	6.041015625
471.519856230563	0.265625
476.128935789788	-8.283203125
480.735561431389	-4.8779296875
485.339734998681	13.9658203125
489.941458333116	6.060546875
494.540733274316	-6.8681640625
499.137561660049	-0.8935546875
503.731945326264	-9.4697265625
508.323886107064	14.6484375
512.913385834734	-15.5439453125
517.500446339694	12.6640625
522.085069450583	-0.5947265625
526.667256994191	-7.5302734375
531.247010795469	4.9794921875
535.824332677577	8.5029296875
540.399224461846	-5.9931640625
544.97168796778	-1.6240234375
549.541725013081	-3.3662109375
554.109337413644	1.0322265625
558.67452698353	6.314453125
563.237295535018	-7.6943359375
567.797644878581	-0.9990234375
572.355576822862	-8.8388671875
576.911093174738	15.111328125
581.464195739274	-2.486328125
586.014886319725	1.873046875
590.563166717577	1.583984375
595.109038732502	-0.1396484375
599.652504162404	-2.6826171875
604.193564803387	2.9921875
608.732222449762	3.8115234375
613.268478894079	-10.0380859375
617.802335927085	2.2568359375
622.333795337774	-12.55078125
626.86285891334	15.892578125
631.38952843922	-7.4384765625
635.913805699067	15.197265625
640.435692474774	-10.6298828125
644.955190546461	-9.044921875
649.472301692484	-3.0986328125
653.987027689447	24.48828125
658.499370312169	-8.72265625
663.009331333738	-5.595703125
667.516912525469	0.40625
672.022115656928	12.60546875
676.524942495926	-21.6328125
681.02539480853	-0.498046875
685.523474359055	14.6005859375
690.01918291007	4.6337890625
694.512522222405	-6.673828125
699.003494055145	-7.2431640625
703.492100165644	5.8935546875
707.9783423095	1.9091796875
712.462222240603	-12.955078125
716.943741711089	6.763671875
721.422902471375	7.9990234375
725.899706270146	-1.869140625
730.374154854366	-15.150390625
734.846249969258	25.3173828125
739.315993358352	-8.0517578125
743.783386763425	-7.7041015625
748.24843192457	8.546875
752.711130580137	-2.5791015625
757.171484466788	-2.3359375
761.629495319437	-4.4208984375
766.085164871336	0.7177734375
770.538494853994	-6.4482421875
774.989486997223	10.1923828125
779.43814302915	-3.4267578125
783.884464676175	1.005859375
788.32845366302	4.4755859375
792.770111712696	-4.0087890625
797.209440546543	10.349609375
801.646441884168	-13.1689453125
806.081117443533	7.576171875
810.513468940881	-9.6708984375
814.943498090775	8.6083984375
819.371206606105	-3.9072265625
823.796596198077	4.94140625
828.219668576199	-9.373046875
832.640425448324	12.3486328125
837.058868520624	-25.9423828125
841.474999497579	26.15625
845.888820082022	3.12109375
850.300331975104	-10.70703125
854.709536876311	-5.4912109375
859.116436483469	1.9658203125
863.521032492725	5.9501953125
867.923326598575	-2.119140625
872.323320493862	1.8408203125
876.72101586976	2.849609375
881.116414415799	-15.0234375
885.509517819843	11.302734375
889.900327768119	1.7890625
894.288845945186	-5.7451171875
898.675074033981	8.8408203125
903.059013715767	-0.7921142578125
907.440666670198	-7.4000244140625
911.820034575245	6.55401611328125
916.197119107281	-0.732940673828125
920.571921941017	-24.1366577148438
924.944444749533	26.9787292480469
929.314689204286	10.0940856933594
933.682656975085	15.20947265625
938.048349730125	14.3248291015625
942.411769135975	17.3229370117187
946.772916857561	4.08090209960937
951.131794558201	29.8388977050781
955.488403899588	10.5968933105469
959.842746541792	39.3548583984375
964.19482414328	0.11285400390625
968.544638360883	44.8708190917969
972.892190849834	16.6288146972656
977.237483263751	35.2800598144531
981.580517254632	23.8476257324219
985.92129447289	12.4151611328125
990.259816567315	32.9827270507812
994.596085185094	10.55029296875
998.930101971822	15.1178588867188
1003.2618685715	44.6854248046875
1007.59138662649	43.2529602050781
1011.91865777761	52.8205261230469
1016.24368366407	61.3765258789063
1020.56646592346	38.9177551269531
1024.88700619182	30.458984375
1029.20530610358	7.000244140625
1033.52136729159	28.5414733886719
1037.8351913871	-5.91729736328125
1042.14678001981	-9.37606811523437
1046.45613481781	-3.83480834960937
1050.76325740763	1.85650634765625
1055.06814941421	1.62109375
1059.37081246092	-1.61431884765625
1063.67124816958	-12.8497314453125
1067.96945816039	9.91485595703125
1072.26544405203	7.054931640625
1076.55920746159	0.30816650390625
1080.8507500046	-1.4385986328125
1085.14007329502	2.70050048828125
1089.42717894527	-20.16552734375
1093.71206856617	22.968505859375
1097.99474376703	-2.20574951171875
1102.27520615557	6.61480712890625
1106.55345733798	2.43536376953125
1110.82949891888	-12.7440795898438
1115.10333250134	16.0765380859375
1119.37495968691	1.93157958984375
1123.64438207556	2.84771728515625
1127.91160126572	-5.2362060546875
1132.17661885431	16.6798706054687
1136.43943643667	6.59600830078125
1140.70005560662	19.5120849609375
1144.95847795644	30.4281616210937
1149.21470507689	31.3442993164063
1153.46873855716	54.2603759765625
1157.72057998495	103.176452636719
1161.97023094641	138.247009277344
1166.21769302616	123.407897949219
1170.4629678073	128.568786621094
1174.70605687141	85.729736328125
1178.94696179854	50.890625
1183.18568416722	27.051513671875
1187.42222555447	25.21240234375
1191.65658753578	17.373291015625
1195.88877168516	15.5342407226562
1200.11877957504	24.6951293945313
1204.34661277642	14.8560180664062
1208.57227285873	3.01690673828125
1212.79576138991	12.1778259277344
1217.01707993641	7.45602416992188
1221.23623006316	9.86209106445313
1225.45321333358	-13.7318420410156
1229.66803130962	38.6742248535156
1233.88068555171	-4.91973876953125
1238.09117761878	-13.513671875
1242.29950906828	-1.10760498046875
1246.50568145615	-2.7015380859375
1250.70969633685	-8.29547119140625
1254.91155526336	15.1105651855469
1259.11125978715	-6.48336791992188
1263.30881145822	-9.07730102539063
1267.50421182508	-0.671234130859375
1271.69746243476	4.73483276367188
1275.88856483281	25.2424926757813
1280.07752056329	-2.16952514648438
1284.26433116882	12.4184265136719
1288.44899819048	15.0064086914062
1292.63152316794	7.5943603515625
1296.81190763937	32.1823120117188
1300.99015314147	8.77029418945313
1305.16626120947	5.35824584960937
1309.34023337715	20.9462280273438
1313.51207117681	42.5341796875
1317.68177613928	8.12216186523437
1321.84934979396	6.71011352539063
1326.01479366875	18.3773498535156
1330.17810929013	8.06149291992188
1334.3392981831	10.74560546875
1338.49836187121	7.42974853515625
1342.65530187658	24.1138916015625
1346.81011971983	10.7980041503906
1350.96281692018	4.48214721679687
1355.11339499538	14.1662902832031
1359.26185546175	0.8214111328125
1363.40819983413	5.4720458984375
1367.55242962597	14.1226806640625
1371.69454634923	2.77334594726562
1375.83455151447	3.24667358398438
1379.97244663079	-8.48974609375
1384.10823320586	5.53182983398438
1388.24191274593	-12.0784912109375
1392.3734867558	17.0224609375
1396.50295673884	-10.298828125
1400.63032419701	4.16720581054687
1404.75559063083	1.15673828125
1408.87875753938	2.115478515625
1412.99982642036	-5.99630737304687
1417.11879877001	-12.1080932617188
1421.23567608316	5.70599365234375
1425.35045985322	8.24282836914062
1429.4631515722	4.77963256835937
1433.57375273068	27.3164367675781
1437.68226481782	25.853271484375
1441.78868932139	39.3900756835937
1445.89302772774	54.9268798828125
1449.99528152179	39.3993225097656
1454.09545218711	76.6614685058594
1458.1935412058	36.9236145019531
1462.28955005859	63.1857604980469
1466.38348022481	36.4479064941406
1470.47533318239	41.7100524902344
1474.56511040785	46.9721984863281
1478.65281337632	34.2343444824219
1482.73844356155	15.4964904785156
1486.82200243586	29.7586364746094
1490.90349147022	24.0207824707031
1494.98291213418	2.28292846679687
1499.06026589591	29.3980102539063
1503.13555422222	56.4705200195313
1507.20877857848	43.5429992675781
1511.27994042873	65.6155090332031
1515.3490412356	78.6880187988281
1519.41608246035	133.760498046875
1523.48106556286	137.8330078125
1527.54399200163	147.905517578125
1531.60486323377	135.977996826172
1535.66368071505	101.050506591797
1539.72044589986	90.1230163574219
1543.7751602412	61.1954956054687
1547.82782519071	20.2680053710938
1551.87844219866	18.3155212402344
1555.92701271397	4.27682495117188
1559.97353818419	12.2381591796875
1564.0180200555	-5.800537109375
1568.06045977271	2.1607666015625
1572.1008587793	22.1220703125
1576.13921851737	12.0833740234375
1580.17554042768	5.044677734375
1584.20982594961	3.00601196289063
1588.24207652123	2.96731567382812
1592.27229357921	2.92861938476562
1596.3004785589	-6.11007690429688
1600.3266328943	15.86865234375
1604.35075801806	2.85269165039062
1608.37285536149	-1.16326904296875
1612.39292635454	0.820770263671875
1616.41097242584	6.8048095703125
1620.42699500266	-6.21115112304687
1624.44099551096	-13.2271118164062
1628.45297537533	-10.9953308105469
1632.46293601906	8.30264282226563
1636.47087886406	7.60061645507812
1640.47680533095	-3.84249877929687
1644.48071683901	-3.09927368164063
1648.48261480617	1.123046875
1652.48250064906	-4.759765625
1656.48037578297	4.751953125
1660.47624162187	-2.5810546875
1664.47009957839	2.23046875
1668.46195106388	8.966796875
1672.45179748832	2.04296875
1676.43964026041	-17.4306640625
1680.42548078752	2.5712890625
1684.4093204757	11.298828125
1688.39116072969	1.3798828125
1692.37100295292	-10.2763671875
1696.34884854752	14.0947265625
1700.32469891429	-21.16796875
1704.29855545273	20.24609375
1708.27041956104	-9.318359375
1712.24029263612	-1.1376953125
1716.20817607355	-1.5224609375
1720.17407126762	3.8681640625
1724.13797961133	2.5703125
1728.09990249636	-8.3330078125
1732.05984131312	8.8271484375
1736.01779745068	-0.607421875
1739.97377229687	-19.291015625
1743.9277672382	19.0322265625
1747.87978365989	-5.5712890625
1751.82982294586	1.291015625
1755.77788647879	-3.1396484375
1759.72397564	-4.4345703125
1763.6680918096	7.076171875
1767.61023636636	0.7431640625
1771.5504106878	4.2333984375
1775.48861615014	1.7138671875
1779.42485412834	-11.5595703125
1783.35912599608	-1.646484375
1787.29143312576	8.9658203125
1791.2217768885	-9.27734375
1795.15015865414	9.80859375
1799.07657979128	8.1982421875
1803.00104166722	-19.4453125
1806.923545648	3.6767578125
1810.84409309841	8
1814.76268538195	-8.1171875
1818.67932386087	15.7880859375
1822.59400989615	-18.9326171875
1826.50674484753	9.1259765625
1830.41753007345	4.6884765625
1834.32636693114	-12.8115234375
1838.23325677653	-4.572265625
1842.13820096433	14.7763671875
1846.04120084797	3.986328125
1849.94225777965	-5.1669921875
1853.84137311029	-6.5810546875
1857.7385481896	3.5595703125
1861.63378436601	-2.23828125
1865.52708298671	2.26953125
1869.41844539766	3.8251953125
1873.30787294356	4.072265625
1877.19536696788	-18.8349609375
1881.08092881284	18.009765625
1884.96455981942	-0.896484375
1888.84626132737	-9.8095703125
1892.72603467521	3.291015625
1896.6038812002	-3.912109375
1900.47980223839	2.4384765625
1904.35379912459	1.595703125
1908.22587319237	8.1259765625
1912.0960257741	-8.6962890625
1915.96425820089	-0.3037109375
1919.83057180263	-4.3408203125
1923.694967908	2.021484375
1927.55744784445	11.08203125
1931.4180129382	-11.6396484375
1935.27666451425	7.5732421875
1939.13340389641	4.12890625
1942.98823240721	-13.732421875
1946.84115136803	7.47265625
1950.692162099	-3.962890625
1954.54126591903	4.599609375
1958.38846414585	-0.85546875
1962.23375809594	-7.828125
1966.0771490846	3.806640625
1969.91863842592	8.8896484375
1973.75822743275	-9.189453125
1977.59591741678	7.1103515625
1981.43170968848	-10.498046875
1985.2656055571	16.4111328125
1989.0976063307	-8.86328125
1992.92771331615	1.2119140625
1996.75592781911	-1.0732421875
2000.58225114405	0.943359375
2004.40668459424	-4.6396484375
2008.22922947176	1.6494140625
2012.04988707749	9.2421875
2015.86865871112	-14.31640625
2019.68554567116	9.7314453125
2023.50054925491	-23.990234375
2027.31367075851	27.0322265625
2031.12491147689	-3.37109375
2034.93427270382	-3.1669921875
2038.74175573186	-3.6220703125
2042.54736185239	6.65625
2046.35109235564	-2.94921875
2050.15294853063	0.91015625
2053.95293166521	2.1259765625
2057.75104304606	-2.5703125
2061.54728395867	-0.29296875
2065.34165568739	3.1103515625
2069.13415951534	-2.21875
2072.92479672452	4.3359375
2076.71356859575	-12.150390625
2080.50047640867	6.671875
2084.28552144174	-11.6796875
2088.06870497229	16.244140625
2091.85002827646	-1.6484375
2095.62949262924	-7.9892578125
2099.40709930443	6.0107421875
2103.18284957471	-12.642578125
2106.95674471157	19.4091796875
2110.72878598537	-1.9755859375
2114.49897466528	-7.533203125
2118.26731201934	-2.169921875
2122.03379931443	12.3935546875
2125.79843781626	-0.583984375
2129.56122878942	-18.2236328125
2133.32217349733	14.0546875
2137.08127320226	-17.8251953125
2140.83852916534	13.40625
2144.59394264655	-3.58203125
2148.34751490473	7.375
2152.09924719757	3.185546875
2155.84914078163	-7.5419921875
2159.59719691231	-1.2236328125
2163.34341684388	-3.7314453125
2167.08780182947	14.396484375
2170.83035312109	-1.9541015625
2174.57107196959	-9.4296875
2178.30995962469	9.763671875
2182.04701733499	-6.0810546875
2185.78224634796	-9.8740234375
2189.5156479099	17.203125
2193.24722326604	-5.1298828125
2196.97697366044	-5.2158203125
2200.70490033604	2.9833984375
2204.43100453467	-5.0087890625
2208.15528749703	3.01953125
2211.87775046268	-6.2763671875
2215.59839467008	11.119140625
2219.31722135656	-1.8505859375
2223.03423175833	4.0322265625
2226.74942711049	-0.8408203125
2230.46280864702	0.51171875
2234.17437760077	-5.8994140625
2237.8841352035	2.291015625
2241.59208268584	-6.9755859375
2245.29822127732	5.8779296875
2249.00255220636	-7.2880859375
2252.70507670024	19.9189453125
2256.40579598519	-30.6650390625
2260.10471128628	26.166015625
2263.80182382751	-3.919921875
2267.49713483175	-2.0830078125
2271.19064552079	-5.6630859375
2274.8823571153	5.111328125
2278.57227083485	-13.7978515625
2282.26038789795	10.7001953125
2285.94670952195	4.9287109375
2289.63123692315	-7.5517578125
2293.31397131673	6.96484375
2296.99491391679	-0.126953125
2300.67406593634	-5.5439453125
2304.35142858727	1.0556640625
2308.02700308043	-4.384765625
2311.70079062553	5.921875
2315.37279243123	-1.826171875
2319.04300970507	7.1572265625
2322.71144365353	4.546875
2326.378095482	-17.7705078125
2330.04296639479	15.4775390625
2333.7060575951	-4.80078125
2337.3673702851	-5.8798828125
2341.02690566583	-0.2158203125
2344.6846649373	0.3193359375
2348.3406492984	2.3935546875
2351.99485994696	-6.2646484375
2355.64729807974	11.107421875
2359.29796489244	-1.0380859375
2362.94686157966	1.6474609375
2366.59398933494	-9.2578125
2370.23934935076	-0.30078125
2373.88294281852	8.5654296875
2377.52477092856	-0.4228515625
2381.16483487014	1.4814453125
2384.80313583148	-8.341796875
2388.4396749997	-1.361328125
2392.07445356091	-3.5517578125
2395.70747270011	-0.09765625
2399.33873360126	17.4560546875
2402.96823744725	-1.904296875
2406.59598541995	-4.6279296875
2410.22197870012	-1.1181640625
2413.84621846749	-8.5537109375
2417.46870590075	8.5869140625
2421.08944217751	-3.6298828125
2424.70842847435	-0.6474609375
2428.32566596678	5.5419921875
2431.94115582928	-9.0263671875
2435.55489923528	11.181640625
2439.16689735713	-3.060546875
2442.77715136618	10.1943359375
2446.38566243272	-11.4716796875
2449.99243172597	-6.6064453125
2453.59746041414	7.646484375
2457.20074966439	0.0595703125
2460.80230064284	-8.1806640625
2464.40211451455	3.7177734375
2468.00019244359	-5.4619140625
2471.59653559293	16.7880859375
2475.19114512457	-1.2646484375
2478.78402219943	-16.0185546875
2482.37516797741	8.5244140625
2485.96458361739	6.9296875
2489.55227027719	-9.1748046875
2493.13822911363	6.505859375
2496.7224612825	-11.181640625
2500.30496793853	-1.201171875
2503.88575023547	12.724609375
2507.464809326	-4.4912109375
2511.04214636182	-3.2587890625
2514.61776249357	-0.2412109375
2518.19165887088	3.875
2521.76383664238	2.8623046875
2525.33429695564	-2.201171875
2528.90304095725	1.0361328125
2532.47006979276	-2.9443359375
2536.03538460672	0.9375
2539.59898654265	5.9443359375
2543.16087674307	-8.98828125
2546.72105634948	3.98046875
2550.27952650235	1.9169921875
2553.83628834118	-1.3447265625
2557.39134300444	-4.5244140625
2560.94469162957	-6.1904296875
2564.49633535304	12.9638671875
2568.0462753103	-17.9482421875
2571.59451263579	19.4326171875
2575.14104846294	5.6650390625
2578.6858839242	-21.267578125
2582.22902015101	17.0126953125
2585.77045827378	-17.921875
2589.31019942197	15.0302734375
2592.84824472401	-1.6982421875
2596.38459530734	3.3203125
2599.91925229841	0.8759765625
2603.45221682266	-10.1103515625
2606.98349000456	-10.43359375
2610.51307296756	17.4912109375
2614.04096683414	6.578125
2617.56717272579	-18.2939453125
2621.09169176298	6.71484375
2624.61452506524	5.4423828125
2628.13567375106	-2.7978515625
2631.655138938	-6.3369140625
2635.17292174259	1.6396484375
2638.68902328039	8.7412109375
2642.20344466599	-6.6552734375
2645.71618701297	-0.0224609375
2649.22725143397	-2.927734375
2652.73663904062	10.5234375
2656.24435094357	-22.25390625
2659.75038825251	23.68359375
2663.25475207615	3.9638671875
2666.75744352221	-26.0498046875
2670.25846369745	26.580078125
2673.75781370765	-19.1962890625
2677.25549465763	10.4638671875
2680.75150765123	3.1416015625
2684.24585379131	-0.5537109375
2687.73853417978	-12.51953125
2691.22954991757	12.8603515625
2694.71890210465	-2.314453125
2698.20659184002	-12.125
2701.69262022172	10.53125
2705.17698834682	-1.66796875
2708.65969731143	3.5302734375
2712.14074821071	-8.7470703125
2715.62014213884	-0.2666015625
2719.09788018905	-0.1708984375
2722.57396345362	11.384765625
2726.04839302385	5.99609375
2729.52116999012	-22.7509765625
2732.99229544182	19.4638671875
2736.4617704674	-17.60546875
2739.92959615436	9.9853515625
2743.39577358926	4.103515625
2746.86030385767	-8.3017578125
2750.32318804425	6.078125
2753.78442723268	-11.04296875
2757.24402250572	14.822265625
2760.70197494518	-6.8486328125
2764.1582856319	-3.1357421875
2767.61295564579	9.6171875
2771.06598606584	-10.001953125
2774.51737797005	2.5947265625
2777.96713243552	-5.439453125
2781.41525053838	10.8193359375
2784.86173335384	-2.8935546875
2788.30658195617	0.09375
2791.7497974187	-3.1796875
2795.1913808138	1.67474365234375
2798.63133321295	-6.91610717773437
2802.06965568666	14.4685668945313
2805.50634930452	-16.0411987304687
2808.94141513519	19.4490356445313
2812.3748542464	-1.06069946289062
2815.80666770493	9.42953491210937
2819.23685657665	-1.0233154296875
2822.66542192651	3.57730102539063
2826.0923648185	-6.82211303710937
2829.51768631572	14.7785034179687
2832.94138748033	9.37911987304687
2836.36346937355	2.97970581054687
2839.7839330557	-4.419677734375
2843.20277958617	-2.81906127929687
2846.62001002343	22.7815551757813
2850.03562542502	5.38214111328125
2853.44962684758	10.9827575683594
2856.86201534681	22.6309814453125
2860.27279197751	10.2841186523438
2863.68195779356	26.937255859375
2867.08951384791	15.5904235839844
2870.49546119263	20.2435607910156
2873.89980087883	27.8966979980469
2877.30253395675	30.5498657226562
2880.70366147569	36.2030029296875
2884.10318448407	36.8561401367188
2887.50110402936	53.50927734375
2890.89742115816	52.1624450683594
2894.29213691614	55.8155822753906
2897.68525234807	46.4687194824219
2901.07676849782	70.1218872070312
2904.46668640835	37.7750244140625
2907.85500712172	48.4281616210937
2911.24173167908	40.0813293457031
2914.62686112069	28.7383728027344
2918.0103964859	50.4351806640625
2921.39233881316	39.1319580078125
2924.77268914005	34.8287658691406
2928.1514485032	24.5255432128906
2931.52861793838	35.2223510742188
2934.90419848047	30.9191284179687
2938.27819116343	32.6159057617188
2941.65059702035	35.3127136230469
2945.0214170834	22.0094909667969
2948.39065238389	44.706298828125
2951.75830395222	83.403076171875
2955.12437281791	150.099884033203
2958.48886000957	22.7966613769531
2961.85176655495	26.4934692382813
2965.21309348089	39.1902465820313
2968.57284181338	39.8870239257812
2971.93101257748	23.5838317871094
2975.28760679739	34.2806091308594
2978.64262549643	13.9774169921875
2981.99606969703	32.6741943359375
2985.34794042073	11.3710021972656
2988.69823868822	13.1286315917969
2992.04696551928	28.8922729492188
2995.39412193282	-1.34405517578125
2998.73970894689	20.4195861816406
3002.08372757864	-4.8167724609375
3005.42617884436	-4.05313110351562
3008.76706375945	13.7105102539062
3012.10638333846	1.47418212890625
3015.44413859505	9.23782348632813
3018.780330542	0.00146484375
3022.11496019125	-5.23489379882812
3025.44802855385	-8.47122192382813
3028.77953663997	8.29241943359375
3032.10948545894	15.0560607910156
3035.43787601921	-25.1802978515625
3038.76470932835	11.5833435058594
3042.08998639308	3.34701538085937
3045.41370821926	-7.87747192382813
3048.73587581189	-3.9871826171875
3052.05649017508	-1.096923828125
3055.37555231211	-3.20663452148438
3058.69306322538	16.6836547851562
3062.00902391644	18.5739135742187
3065.32343538598	-3.53579711914063
3068.63629863383	6.3544921875
3071.94761465896	-16.7552490234375
3075.2573844595	21.1350402832031
3078.5656090327	-5.97467041015625
3081.87228937498	-3.99026489257812
3085.1774264819	-3.90560913085937
3088.48102134815	-5.82098388671875
3091.7830749676	14.263671875
3095.08358833324	-2.65167236328125
3098.38256243724	-0.66595458984375
3101.67999827089	-5.76113891601562
3104.97589682465	-1.6318359375
3108.27025908815	12.5322265625
3111.56308605013	-8.521484375
3114.85437869852	3.61328125
3118.14413802041	-7.01171875
3121.43236500202	1.4921875
3124.71906062875	5.7578125
3128.00422588514	-6.5625
3131.28786175491	3.9873046875
3134.56996922093	9.5498046875
3137.85054926524	-12.40625
3141.12960286901	2.1767578125
3144.40713101263	1.619140625
3147.6831346756	-3.396484375
3150.95761483661	-12.626953125
3154.23057247352	21.205078125
3157.50200856335	-6.5087890625
3160.77192408229	5.041015625
3164.04032000569	-11.46484375
3167.30719730808	2.6123046875
3170.57255696316	14.9443359375
3173.8363999438	-12.623046875
3177.09872722202	-11.974609375
3180.35953976906	19.2080078125
3183.61883855529	-0.912109375
3186.87662455028	0
3190.13289872277	0
3193.38766204066	0
3196.64091547106	0
3199.89265998023	0
3203.14289653361	0
3206.39162609586	0
3209.63884963076	0
3212.88456810132	0
3216.1287824697	0
3219.37149369728	0
3222.61270274458	0
3225.85241057135	0
3229.09061813648	0
3232.3273263981	0
3235.56253631347	0
3238.79624883909	0
3242.02846493063	0
3245.25918554293	0
3248.48841163005	0
3251.71614414523	0
3254.94238404091	0
3258.16713226871	0
3261.39038977947	0
3264.61215752319	0
3267.8324364491	0
3271.05122750561	0
3274.26853164033	0
3277.48434980006	0
3280.69868293083	0
3283.91153197784	0
3287.12289788551	0
3290.33278159744	0
3293.54118405647	0
3296.7481062046	0
3299.95354898308	0
3303.15751333233	0
3306.36000019198	0
3309.5610105009	0
3312.76054519714	0
3315.95860521796	0
3319.15519149983	0
3322.35030497845	0
3325.5439465887	0
3328.73611726471	0
3331.92681793979	0
3335.11604954647	0
3338.30381301653	0
3341.49010928091	0
3344.67493926981	0
3347.85830391262	0
3351.04020413798	0
3354.22064087372	0
3357.3996150469	0
3360.5771275838	0
3363.75317940992	0
3366.92777144999	0
3370.10090462796	0
3373.27257986699	0
3376.44279808949	0
3379.61156021706	0
3382.77886717059	0
3385.94471987011	0
3389.10911923496	0
3392.27206618366	0
3395.43356163397	0
3398.59360650288	0
3401.75220170663	0
3404.90934816067	0
3408.06504677969	0
3411.21929847761	0
3414.37210416759	0
3417.52346476203	0
3420.67338117256	0
3423.82185431003	0
3426.96888508457	0
3430.11447440551	0
3433.25862318144	0
3436.40133232017	0
3439.54260272877	0
3442.68243531356	0
3445.82083098007	0
3448.95779063311	0
3452.0933151767	0
3455.22740551412	0
3458.36006254791	0
3461.49128717984	0
3464.62108031093	0
3467.74944284144	0
3470.8763756709	0
3474.00187969807	0
3477.12595582097	0
3480.24860493687	0
3483.3698279423	0
3486.48962573301	0
3489.60799920406	0
3492.7249492497	0
3495.8404767635	0
3498.95458263822	0
3502.06726776593	0
3505.17853303794	0
3508.28837934481	0
3511.39680757636	0
3514.50381862168	0
3517.60941336912	0
3520.71359270628	0
3523.81635752002	0
3526.91770869649	0
3530.01764712108	0
3533.11617367844	0
3536.21328925251	0
3539.30899472647	0
3542.40329098277	0
3545.49617890316	0
3548.58765936862	0
3551.67773325941	0
3554.76640145506	0
3557.85366483438	0
3560.93952427544	0
3564.02398065559	0
3567.10703485145	0
3570.18868773891	0
3573.26894019313	0
3576.34779308856	0
3579.42524729892	0
3582.50130369721	0
3585.57596315568	0
3588.6492265459	0
3591.72109473869	0
3594.79156860416	0
3597.8606490117	0
3600.92833682998	0
3603.99463292695	0
3607.05953816984	0
3610.12305342518	0
3613.18517955876	0
3616.24591743568	0
3619.30526792029	0
3622.36323187627	0
3625.41981016655	0
3628.47500365337	0
3631.52881319825	0
3634.58123966201	0
3637.63228390473	0
3640.68194678582	0
3643.73022916396	0
3646.77713189712	0
3649.82265584256	0
3652.86680185686	0
3655.90957079587	0
3658.95096351473	0
3661.9909808679	0
3665.02962370912	0
3668.06689289143	0
3671.10278926717	0
3674.13731368797	0
3677.17046700478	0
3680.20225006782	0
3683.23266372664	0
3686.26170883008	0
3689.28938622628	0
3692.31569676268	0
3695.34064128604	0
3698.3642206424	0
3701.38643567713	0
3704.40728723488	0
3707.42677615964	0
3710.44490329468	0
3713.46166948258	0
3716.47707556524	0
3719.49112238386	0
3722.50381077897	0
3725.51514159039	0
3728.52511565724	0
3731.53373381799	0
3734.54099691039	0
3737.54690577153	0
3740.55146123779	0
3743.55466414488	0
3746.55651532782	0
3749.55701562096	0
3752.55616585794	0
3755.55396687174	0
3758.55041949464	0
3761.54552455828	0
3764.53928289357	0
3767.53169533077	0
3770.52276269945	0
