# Supplementary material for: ATP-Mediated Compositional Change in Peripheral Myelin Membranes: A Comparative Raman Spectroscopy and Time-Of-Flight Secondary Ion Mass Spectrometry Study
Source: PLoS One. 2015 Nov 6;10(11):e0142084. doi: 10.1371/journal.pone.0142084 (PMC4636249; doi:10.1371/journal.pone.0142084)
Supplement: S1 Dataset — (ZIP) [file pone.0142084.s001.zip › S1_dataset/Raman_spectra/22_0_0.txt]

-178.994036100499	0
-174.033225536557	0
-169.0751377995	0
-164.119770772188	0
-159.167122339648	0
-154.217190389139	0
-149.269972810082	0
-144.325467494084	0
-139.383672334927	0
-134.444585228594	0
-129.508204073223	0
-124.574526769135	0
-119.643551218822	0
-114.715275326933	0
-109.789697000295	0
-104.866814147885	0
-99.9466246808552	0
-95.0291265124906	0
-90.1143175582511	0
-85.2021957357429	0
-80.2927589647043	0
-75.3860051670417	0
-70.481932266779	0
-65.5805381901118	0
-60.6818208653458	0
-55.7857782229294	0
-50.8924081954356	0
-46.0017087175875	0
-41.1136777262036	0
-36.2283131602562	0
-31.3456129608094	0
-26.4655750710663	0
-21.5881974363401	0
-16.7134780040433	0
-11.8414147237163	0
-6.97200554699157	0
-2.10524842762243	0
2.7588586785605	0
7.62031781361293	0
12.4791310174805	0
17.3353003280426	0
22.1888277810758	0
27.039715410272	0
31.8879652472351	0
36.7335793214806	0
41.5765596604579	0
46.4169082895241	0
51.2546272319742	0
56.0897185090253	0
60.9221841398248	0
65.7520261414575	0
70.5792465289414	0
75.4038473152359	0
80.2258305112373	0
85.0451981257829	0
89.8619521656728	0
94.6760946356408	0
99.4876275383722	0
104.296552874519	0
109.102872642681	0
113.906588839414	0
118.707703459255	0
123.50621849468	0
128.302135936152	0
133.095457772095	0
137.886185988911	0
142.67432257098	0
147.459869500643	0
152.242828758237	0
157.023202322085	0
161.800992168482	0
166.57620027172	0
171.348828604074	0
176.118879135829	0
180.886353835249	0
185.651254668599	0
190.413583600155	0
195.173342592185	0
199.930533604973	0
204.685158596796	0
209.437219523967	0
214.186718340789	0
218.933656999594	0
223.678037450722	0
228.419861642549	0
233.159131521472	0
237.895849031895	0
242.630016116276	0
247.361634715089	0
252.090706766845	0
256.817234208094	0
261.541218973423	0
266.262662995465	0
270.981568204883	0
275.6979365304	0
280.411769898787	0
285.123070234848	0
289.831839461473	0
294.538079499573	0
299.241792268145	0
303.942979684238	0
308.641643662944	0
313.337786117456	0
318.031408959021	0
322.722514096949	0
327.411103438619	0
332.097178889511	0
336.780742353159	0
341.461795731189	0
346.140340923303	0
350.816379827291	0
355.489914339047	0
360.160946352513	0
364.829477759773	0
369.495510450979	0
374.159046314377	0
378.82008723633	0
383.478635101284	0
388.134691791813	0
392.788259188568	0
397.439339170342	0
402.087933614013	0
406.734044394583	0
411.377673385177	0
416.018822457034	0
420.657493479503	0
425.293688320078	0
429.927408844356	0
434.558656916088	0
439.187434397129	0
443.813743147486	0
448.437585025291	0
453.058961886814	0
457.67787558648	0
462.29432797683	0
466.908320908577	0
471.519856230563	0
476.128935789788	0
480.735561431389	0
485.339734998681	0
489.941458333116	0
494.540733274316	0
499.137561660049	0
503.731945326264	0
508.323886107064	0
512.913385834734	0
517.500446339694	0
522.085069450583	0
526.667256994191	0
531.247010795469	0
535.824332677577	0
540.399224461846	0
544.97168796778	0
549.541725013081	0
554.109337413644	0
558.67452698353	0
563.237295535018	0
567.797644878581	0
572.355576822862	0
576.911093174738	0
581.464195739274	0
586.014886319725	0
590.563166717577	0
595.109038732502	0
599.652504162404	0
604.193564803387	0
608.732222449762	0
613.268478894079	0
617.802335927085	0
622.333795337774	0
626.86285891334	0
631.38952843922	0
635.913805699067	0
640.435692474774	0
644.955190546461	-10.267578125
649.472301692484	1.4345703125
653.987027689447	19.6884765625
658.499370312169	-15.3115234375
663.009331333738	-4.056640625
667.516912525469	-3.2724609375
672.022115656928	17.0419921875
676.524942495926	-12.421875
681.02539480853	-4.1201171875
685.523474359055	4.89453125
690.01918291007	11.099609375
694.512522222405	-16.0791015625
699.003494055145	-7.828125
703.492100165644	16.896484375
707.9783423095	-8.9765625
712.462222240603	-5.025390625
716.943741711089	8.025390625
721.422902471375	0.94140625
725.899706270146	4.349609375
730.374154854366	-9.5849609375
734.846249969258	21.0322265625
739.315993358352	-9.59765625
743.783386763425	-16.685546875
748.24843192457	21.5224609375
752.711130580137	-4.5380859375
757.171484466788	-11.36328125
761.629495319437	-0.8369140625
766.085164871336	5.533203125
770.538494853994	2.166015625
774.989486997223	-3.150390625
779.43814302915	2.7197265625
783.884464676175	6.771484375
788.32845366302	-2.4873046875
792.770111712696	-12.0908203125
797.209440546543	15.9462890625
801.646441884168	-18.341796875
806.081117443533	-3.6630859375
810.513468940881	-1.265625
814.943498090775	14.1982421875
819.371206606105	-6.421875
823.796596198077	10.3359375
828.219668576199	-18.990234375
832.640425448324	3.41796875
837.058868520624	-16.330078125
841.474999497579	23.0908203125
845.888820082022	-3.8984375
850.300331975104	-5.3447265625
854.709536876311	19.5322265625
859.116436483469	-12.1728515625
863.521032492725	0.0419921875
867.923326598575	-2.0185546875
872.323320493862	-5.1669921875
876.72101586976	14.818359375
881.116414415799	-10.9306640625
885.509517819843	9.3330078125
889.900327768119	7.2685546875
894.288845945186	-0.5537109375
898.675074033981	3.1923828125
903.059013715767	16.111328125
907.440666670198	-13.256103515625
911.820034575245	-14.9599609375
916.197119107281	-2.4500732421875
920.571921941017	-24.8502197265625
924.944444749533	33.293212890625
929.314689204286	11.0673828125
933.682656975085	29.8416748046875
938.048349730125	-1.384033203125
942.411769135975	10.3902587890625
946.772916857561	3.1904296875
951.131794558201	106.0166015625
955.488403899588	76.8427734375
959.842746541792	124.6689453125
964.19482414328	119.495239257813
968.544638360883	137.321411132812
972.892190849834	96.1475830078125
977.237483263751	97.9737548828125
981.580517254632	22.3922119140625
985.92129447289	35.8502197265625
990.259816567315	84.30810546875
994.596085185094	73.76611328125
998.930101971822	113.22412109375
1003.2618685715	252.682006835938
1007.59138662649	386.140014648438
1011.91865777761	523.598022460937
1016.24368366407	503.086547851562
1020.56646592346	418.623291015625
1024.88700619182	298.16015625
1029.20530610358	147.696899414062
1033.52136729159	123.233764648438
1037.8351913871	70.7706298828125
1042.14678001981	52.307373046875
1046.45613481781	33.84423828125
1050.76325740763	7.5902099609375
1055.06814941421	15.813232421875
1059.37081246092	0.0361328125
1063.67124816958	-14.7408447265625
1067.96945816039	36.482177734375
1072.26544405203	27.7052001953125
1076.55920746159	-7.07177734375
1080.8507500046	-7.7979736328125
1085.14007329502	-8.31787109375
1089.42717894527	3.162109375
1093.71206856617	40.6422119140625
1097.99474376703	27.1221923828125
1102.27520615557	47.602294921875
1106.55345733798	41.09033203125
1110.82949891888	47.5948486328125
1115.10333250134	64.099365234375
1119.37495968691	53.6038818359375
1123.64438207556	103.1083984375
1127.91160126572	116.613037109375
1132.17661885431	175.117553710938
1136.43943643667	227.6220703125
1140.70005560662	274.126586914062
1144.95847795644	358.477905273438
1149.21470507689	516.792114257812
1153.46873855716	786.1064453125
1157.72057998495	1200.42077636719
1161.97023094641	1594.73510742187
1166.21769302616	1743.04943847656
1170.4629678073	1505.36376953125
1174.70605687141	1004.67810058594
1178.94696179854	563.992431640625
1183.18568416722	342.306762695313
1187.42222555447	277.537475585938
1191.65658753578	241.752075195313
1195.88877168516	228.966674804687
1200.11877957504	274.181396484375
1204.34661277642	252.39599609375
1208.57227285873	243.610595703125
1212.79576138991	195.8251953125
1217.01707993641	150.039794921875
1221.23623006316	147.254516601562
1225.45321333358	87.453857421875
1229.66803130962	115.596069335938
1233.88068555171	49.73828125
1238.09117761878	8.8804931640625
1242.29950906828	-7.9774169921875
1246.50568145615	0.164794921875
1250.70969633685	-1.6929931640625
1254.91155526336	36.44921875
1259.11125978715	23.5914306640625
1263.30881145822	45.731201171875
1267.50421182508	73.8631591796875
1271.69746243476	98.9952392578125
1275.88856483281	151.127197265625
1280.07752056329	120.25927734375
1284.26433116882	114.391235351562
1288.44899819048	79.5233154296875
1292.63152316794	91.6552734375
1296.81190763937	125.787353515625
1300.99015314147	97.9193115234375
1305.16626120947	71.1790771484375
1309.34023337715	87.4473876953125
1313.51207117681	84.7156982421875
1317.68177613928	37.9840087890625
1321.84934979396	46.2523193359375
1326.01479366875	33.5206298828125
1330.17810929013	13.7889404296875
1334.3392981831	35.0572509765625
1338.49836187121	19.3255615234375
1342.65530187658	42.7498779296875
1346.81011971983	33.347412109375
1350.96281692018	-2.0550537109375
1355.11339499538	38.54248046875
1359.26185546175	45.14013671875
1363.40819983413	45.7376708984375
1367.55242962597	30.335205078125
1371.69454634923	-5.067138671875
1375.83455151447	0.9940185546875
1379.97244663079	-27.718505859375
1384.10823320586	-0.4310302734375
1388.24191274593	15.8565673828125
1392.3734867558	21.14404296875
1396.50295673884	7.42724609375
1400.63032419701	0.9521484375
1404.75559063083	10.56103515625
1408.87875753938	-19.6773681640625
1412.99982642036	-4.790771484375
1417.11879877001	2.6268310546875
1421.23567608316	14.606689453125
1425.35045985322	16.586669921875
1429.4631515722	12.858154296875
1433.57375273068	52.5166015625
1437.68226481782	71.175048828125
1441.78868932139	126.83349609375
1445.89302772774	151.491943359375
1449.99528152179	155.150390625
1454.09545218711	204.808959960938
1458.1935412058	176.957885742187
1462.28955005859	216.1484375
1466.38348022481	165.338989257813
1470.47533318239	160.529541015625
1474.56511040785	159.72021484375
1478.65281337632	162.910766601562
1482.73844356155	144.101318359375
1486.82200243586	164.291870117187
1490.90349147022	171.482421875
1494.98291213418	173.672973632813
1499.06026589591	231.944580078125
1503.13555422222	333.421508789063
1507.20877857848	487.898315429687
1511.27994042873	775.375122070312
1515.3490412356	1056.85192871094
1519.41608246035	1336.32885742188
1523.48106556286	1521.8056640625
1527.54399200163	1599.28247070313
1531.60486323377	1430.75939941406
1535.66368071505	1084.23620605469
1539.72044589986	800.713012695313
1543.7751602412	523.189819335937
1547.82782519071	317.666748046875
1551.87844219866	189.2431640625
1555.92701271397	119.85888671875
1559.97353818419	101.474731445312
1564.0180200555	61.0904541015625
1568.06045977271	58.706298828125
1572.1008587793	48.322021484375
1576.13921851737	26.9378662109375
1580.17554042768	41.5535888671875
1584.20982594961	51.16943359375
1588.24207652123	70.78515625
1592.27229357921	45.4044189453125
1596.3004785589	46.07763671875
1600.3266328943	44.7509765625
1604.35075801806	22.42431640625
1608.37285536149	15.09765625
1612.39292635454	20.77099609375
1616.41097242584	20.4443359375
1620.42699500266	7.252197265625
1624.44099551096	-5.7069091796875
1628.45297537533	2.3338623046875
1632.46293601906	-2.6253662109375
1636.47087886406	10.0430908203125
1640.47680533095	21.4312744140625
1644.48071683901	14.8194580078125
1648.48261480617	15.2076416015625
1652.48250064906	31.4034423828125
1656.48037578297	78.82666015625
1660.47624162187	100.25
1664.47009957839	138.673217773438
1668.46195106388	128.096435546875
1672.45179748832	114.84423828125
1676.43964026041	109.65478515625
1680.42548078752	103.46533203125
1684.4093204757	74.27587890625
1688.39116072969	45.08642578125
1692.37100295292	25.8961181640625
1696.34884854752	37.7010498046875
1700.32469891429	-20.4940185546875
1704.29855545273	32.3109130859375
1708.27041956104	5.1158447265625
1712.24029263612	-0.144287109375
1716.20817607355	-26.5843505859375
1720.17407126762	-15.0244140625
1724.13797961133	1.53857421875
1728.09990249636	-7.824951171875
1732.05984131312	13.0452880859375
1736.01779745068	10.835205078125
1739.97377229687	-27.943359375
1743.9277672382	14.7890625
1747.87978365989	-8.2041015625
1751.82982294586	5.1162109375
1755.77788647879	-3.3603515625
1759.72397564	2.66796875
1763.6680918096	6.8134765625
1767.61023636636	-18.8232421875
1771.5504106878	8.46484375
1775.48861615014	5.599609375
1779.42485412834	-4.4501953125
1783.35912599608	1.98046875
1787.29143312576	0.4033203125
1791.2217768885	-17.32421875
1795.15015865414	7.619140625
1799.07657979128	15.7470703125
1803.00104166722	-5.140625
1806.923545648	1.5078125
1810.84409309841	4.9931640625
1814.76268538195	-14.060546875
1818.67932386087	11.9150390625
1822.59400989615	-10.47265625
1826.50674484753	7.921875
1830.41753007345	12.2021484375
1834.32636693114	-22.4833984375
1838.23325677653	-9.8671875
1842.13820096433	21.109375
1846.04120084797	-2.916015625
1849.94225777965	1.798828125
1853.84137311029	-6.390625
1857.7385481896	-3.94921875
1861.63378436601	4.3994140625
1865.52708298671	2.716796875
1869.41844539766	-4.5966796875
1873.30787294356	4.35546875
1877.19536696788	-7.7783203125
1881.08092881284	22.2099609375
1884.96455981942	-3.1416015625
1888.84626132737	-22.76171875
1892.72603467521	2.904296875
1896.6038812002	-3.0859375
1900.47980223839	16.59765625
1904.35379912459	-2.03125
1908.22587319237	-2.587890625
1912.0960257741	1.1826171875
1915.96425820089	-0.96484375
1919.83057180263	-9.1318359375
1923.694967908	9.6708984375
1927.55744784445	8.41796875
1931.4180129382	-14.2294921875
1935.27666451425	1.5888671875
1939.13340389641	5.3857421875
1942.98823240721	-8.6865234375
1946.84115136803	5.435546875
1950.692162099	-10.865234375
1954.54126591903	17.609375
1958.38846414585	-4.1103515625
1962.23375809594	2.5986328125
1966.0771490846	-7.72265625
1969.91863842592	5.7314453125
1973.75822743275	-13.0771484375
1977.59591741678	13.955078125
1981.43170968848	-2.9202880859375
1985.2656055571	7.01416015625
1989.0976063307	-14.5810546875
1992.92771331615	-0.3160400390625
1996.75592781911	6.27667236328125
2000.58225114405	9.842041015625
2004.40668459424	16.4074096679687
2008.22922947176	16.8895874023438
2012.04988707749	17.3416748046875
2015.86865871112	17.793701171875
2019.68554567116	48.2457885742188
2023.50054925491	19.6978149414062
2027.31367075851	51.1387939453125
2031.12491147689	15.5770263671875
2034.93427270382	22.0152587890625
2038.74175573186	32.4534912109375
2042.54736185239	24.8917236328125
2046.35109235564	16.3299560546875
2050.15294853063	24.4401245117187
2053.95293166521	8.46673583984375
2057.75104304606	18.4932861328125
2061.54728395867	11.5198974609375
2065.34165568739	26.5465087890625
2069.13415951534	4.57305908203125
2072.92479672452	6.26983642578125
2076.71356859575	-29.5155029296875
2080.50047640867	1.6990966796875
2084.28552144174	0.91375732421875
2088.06870497229	28.12841796875
2091.85002827646	5.34307861328125
2095.62949262924	4.5577392578125
2099.40709930443	26.6810913085938
2103.18284957471	7.42840576171875
2106.95674471157	51.1757202148438
2110.72878598537	23.9230346679687
2114.49897466528	26.6703491210938
2118.26731201934	16.4176635742187
2122.03379931443	44.1649780273438
2125.79843781626	42.9122924804687
2129.56122878942	10.6596069335938
2133.32217349733	53.4295043945313
2137.08127320226	28.2350463867187
2140.83852916534	48.0406494140625
2144.59394264655	21.84619140625
2148.34751490473	58.6517333984375
2152.09924719757	69.4573364257812
2155.84914078163	69.2628784179688
2159.59719691231	92.0684204101562
2163.34341684388	73.8739624023437
2167.08780182947	80.6795654296875
2170.83035312109	57.8265380859375
2174.57107196959	45.041015625
2178.30995962469	59.2554931640625
2182.04701733499	18.469970703125
2185.78224634796	11.6843872070312
2189.5156479099	32.8988647460937
2193.24722326604	7.11334228515625
2196.97697366044	4.32781982421875
2200.70490033604	3.2706298828125
2204.43100453467	-17.6517333984375
2208.15528749703	-1.57403564453125
2211.87775046268	-4.49639892578125
2215.59839467008	18.581298828125
2219.31722135656	8.71356201171875
2223.03423175833	18.066162109375
2226.74942711049	-17.58740234375
2230.46280864702	-1.81304931640625
2234.17437760077	-11.0387573242187
2237.8841352035	0.4334716796875
2241.59208268584	3.88604736328125
2245.29822127732	24.338623046875
2249.00255220636	-12.2088012695313
2252.70507670024	13.2437744140625
2256.40579598519	-29.4159545898438
2260.10471128628	22.6944580078125
2263.80182382751	15.8048706054687
2267.49713483175	23.9152221679687
2271.19064552079	15.025634765625
2274.8823571153	13.135986328125
2278.57227083485	5.24639892578125
2282.26038789795	38.3567504882812
2285.94670952195	51.4910278320313
2289.63123692315	43.64404296875
2293.31397131673	53.7970581054687
2296.99491391679	67.9500122070312
2300.67406593634	78.10302734375
2304.35142858727	79.2560424804687
2308.02700308043	80.4089965820312
2311.70079062553	109.56201171875
2315.37279243123	90.7150268554687
2319.04300970507	100.93408203125
2322.71144365353	73.2374877929688
2326.378095482	31.5408325195313
2330.04296639479	31.8441772460937
2333.7060575951	21.1475830078125
2337.3673702851	14.450927734375
2341.02690566583	30.7543334960937
2344.6846649373	15.0576782226562
2348.3406492984	16.526611328125
2351.99485994696	-0.92364501953125
2355.64729807974	-8.3739013671875
2359.29796489244	4.1759033203125
2362.94686157966	15.7256469726562
2366.59398933494	-3.115966796875
2370.23934935076	-3.80987548828125
2373.88294281852	10.2804565429688
2377.52477092856	7.8555908203125
2381.16483487014	-4.8671875
2384.80313583148	-11.3408203125
2388.4396749997	-11.79296875
2392.07445356091	14.677734375
2395.70747270011	-10.7431640625
2399.33873360126	21.21875
2402.96823744725	4.962890625
2406.59598541995	-2.1142578125
2410.22197870012	-7.9012451171875
2413.84621846749	-16.3148193359375
2417.46870590075	13.8164672851562
2421.08944217751	-0.9224853515625
2424.70842847435	-2.661376953125
2428.32566596678	9.3270263671875
2431.94115582928	3.30889892578125
2435.55489923528	29.290771484375
2439.16689735713	11.272705078125
2442.77715136618	34.2545776367188
2446.38566243272	27.228759765625
2449.99243172597	24.1986083984375
2453.59746041414	12.16845703125
2457.20074966439	18.1383666992187
2460.80230064284	19.1082153320313
2464.40211451455	29.0780639648438
2468.00019244359	9.04791259765625
2471.59653559293	17.017822265625
2475.19114512457	32.9848022460937
2478.78402219943	15.90087890625
2482.37516797741	36.81689453125
2485.96458361739	41.73291015625
2489.55227027719	14.64892578125
2493.13822911363	37.56494140625
2496.7224612825	21.48095703125
2500.30496793853	18.39697265625
2503.88575023547	54.31298828125
2507.464809326	49.22900390625
2511.04214636182	49.1450805664063
2514.61776249357	62.009521484375
2518.19165887088	57.8711547851562
2521.76383664238	42.7327270507812
2525.33429695564	48.5943603515625
2528.90304095725	45.4559936523438
2532.47006979276	37.3175659179687
2536.03538460672	26.17919921875
2539.59898654265	28.0408325195313
2543.16087674307	13.8961181640625
2546.72105634948	11.7401733398438
2550.27952650235	-2.415771484375
2553.83628834118	1.4283447265625
2557.39134300444	1.27239990234375
2560.94469162957	-14.8859252929687
2564.49633535304	21.8563842773438
2568.0462753103	-16.4013671875
2571.59451263579	7.05670166015625
2575.14104846294	-5.91619873046875
2578.6858839242	-3.466552734375
2582.22902015101	14.3401489257813
2585.77045827378	-7.52972412109375
2589.31019942197	11.6004638671875
2592.84824472401	-5.94281005859375
2596.38459530734	-5.26263427734375
2599.91925229841	0.4176025390625
2603.45221682266	-5.9022216796875
2606.98349000456	-15.2219848632812
2610.51307296756	21.4581909179687
2614.04096683414	8.25244140625
2617.56717272579	-0.80670166015625
2621.09169176298	15.1341552734375
2624.61452506524	13.0750122070312
2628.13567375106	14.015869140625
2631.655138938	14.9567260742187
2635.17292174259	24.8976440429687
2638.68902328039	43.8385009765625
2642.20344466599	38.7793579101562
2645.71618701297	77.72021484375
2649.22725143397	323.733215332031
2652.73663904062	315.848388671875
2656.24435094357	85.9635620117187
2659.75038825251	130.078735351562
2663.25475207615	131.193908691406
2666.75744352221	93.30908203125
2670.25846369745	128.42431640625
2673.75781370765	78.5394897460937
2677.25549465763	119.654663085938
2680.75150765123	90.7698364257812
2684.24585379131	76.885009765625
2687.73853417978	36.0001831054687
2691.22954991757	54.2233276367188
2694.71890210465	34.5228271484375
2698.20659184002	21.8223266601562
2701.69262022172	31.121826171875
2705.17698834682	26.4213256835938
2708.65969731143	36.7208251953125
2712.14074821071	28.0203247070313
2715.62014213884	5.31976318359375
2719.09788018905	8.6192626953125
2722.57396345362	28.9187622070313
2726.04839302385	40.3480834960937
2729.52116999012	0.87841796875
2732.99229544182	41.40869140625
2736.4617704674	-2.06103515625
2739.92959615436	26.4692993164062
2743.39577358926	0.99957275390625
2746.86030385767	11.6172485351562
2750.32318804425	6.36260986328125
2753.78442723268	-9.89208984375
2757.24402250572	6.7237548828125
2760.70197494518	-4.85205078125
2764.1582856319	-3.4775390625
2767.61295564579	3.9775390625
2771.06598606584	-5.8525390625
2774.51737797005	12.3779296875
2777.96713243552	-15.541015625
2781.41525053838	6.3515625
2784.86173335384	4.87890625
2788.30658195617	1.9169921875
2791.7497974187	-0.9716796875
2795.1913808138	-1.4716796875
2798.63133321295	-15.0853881835938
2802.06965568666	15.7911987304687
2805.50634930452	-12.4339599609375
2808.94141513519	14.375244140625
2812.3748542464	2.1844482421875
2815.80666770493	9.99365234375
2819.23685657665	-16.1712036132813
2822.66542192651	0.8597412109375
2826.0923648185	-8.109375
2829.51768631572	7.92156982421875
2832.94138748033	13.9524536132812
2836.36346937355	22.9833374023438
2839.7839330557	51.0142822265625
2843.20277958617	64.045166015625
2846.62001002343	104.076110839844
2850.03562542502	127.106994628906
2853.44962684758	167.178649902344
2856.86201534681	224.260681152344
2860.27279197751	217.342712402344
2863.68195779356	231.424743652344
2867.08951384791	201.506774902344
2870.49546119263	196.588745117187
2873.89980087883	216.670776367187
2877.30253395675	207.752807617187
2880.70366147569	236.834838867187
2884.10318448407	235.916870117187
2887.50110402936	218.998901367187
2890.89742115816	219.080932617187
2894.29213691614	222.162963867187
2897.68525234807	192.244995117187
2901.07676849782	223.327026367187
2904.46668640835	210.397888183594
2907.85500712172	237.432800292969
2911.24173167908	249.467651367187
2914.62686112069	235.502563476562
2918.0103964859	229.537475585938
2921.39233881316	217.572326660156
2924.77268914005	219.607238769531
2928.1514485032	218.642150878906
2931.52861793838	254.677001953125
2934.90419848047	254.7119140625
2938.27819116343	258.746826171875
2941.65059702035	255.781677246094
2945.0214170834	212.816589355469
2948.39065238389	226.851501464844
2951.75830395222	177.886352539062
2955.12437281791	163.921264648438
2958.48886000957	135.956176757812
2961.85176655495	114.991027832031
2965.21309348089	120.025939941406
2968.57284181338	110.982360839844
2971.93101257748	107.91455078125
2975.28760679739	115.8466796875
2978.64262549643	71.7788696289063
2981.99606969703	82.7109985351562
2985.34794042073	45.6431884765625
2988.69823868822	44.5753173828125
2992.04696551928	48.5074462890625
2995.39412193282	18.4396362304687
2998.73970894689	9.37176513671875
3002.08372757864	-3.696044921875
3005.42617884436	-12.763916015625
3008.76706375945	13.1682739257813
3012.10638333846	5.10040283203125
3015.44413859505	6.0325927734375
3018.780330542	4.94036865234375
3022.11496019125	-4.24725341796875
3025.44802855385	10.5650634765625
3028.77953663997	24.37744140625
3032.10948545894	36.1897583007812
3035.43787601921	-27.9978637695313
3038.76470932835	11.814453125
3042.08998639308	3.62677001953125
3045.41370821926	-8.56085205078125
3048.73587581189	-13.74853515625
3052.05649017508	-9.947509765625
3055.37555231211	-23.1480712890625
3058.69306322538	1.65142822265625
3062.00902391644	8.450927734375
3065.32343538598	-3.50653076171875
3068.63629863383	7.61944580078125
3071.94761465896	-19.150390625
3075.2573844595	20.5390625
3078.5656090327	-10.82421875
3081.87228937498	-11.2353515625
3085.1774264819	3.0849609375
3088.48102134815	2.759765625
3091.7830749676	10.484375
3095.08358833324	-10.41796875
3098.38256243724	-8.40234375
3101.67999827089	-3.509765625
3104.97589682465	2.54296875
3108.27025908815	20.3173828125
3111.56308605013	2.4306640625
3114.85437869852	-21.6748046875
3118.14413802041	-10.8125
3121.43236500202	11.078125
3124.71906062875	0.0322265625
3128.00422588514	3.2783203125
3131.28786175491	0
3134.56996922093	0
3137.85054926524	0
3141.12960286901	0
3144.40713101263	0
3147.6831346756	0
3150.95761483661	0
3154.23057247352	0
3157.50200856335	0
3160.77192408229	0
3164.04032000569	0
3167.30719730808	0
3170.57255696316	0
3173.8363999438	0
3177.09872722202	0
3180.35953976906	0
3183.61883855529	0
3186.87662455028	0
3190.13289872277	0
3193.38766204066	0
3196.64091547106	0
3199.89265998023	0
3203.14289653361	0
3206.39162609586	0
3209.63884963076	0
3212.88456810132	0
3216.1287824697	0
3219.37149369728	0
3222.61270274458	0
3225.85241057135	0
3229.09061813648	0
3232.3273263981	0
3235.56253631347	0
3238.79624883909	0
3242.02846493063	0
3245.25918554293	0
3248.48841163005	0
3251.71614414523	0
3254.94238404091	0
3258.16713226871	0
3261.39038977947	0
3264.61215752319	0
3267.8324364491	0
3271.05122750561	0
3274.26853164033	0
3277.48434980006	0
3280.69868293083	0
3283.91153197784	0
3287.12289788551	0
3290.33278159744	0
3293.54118405647	0
3296.7481062046	0
3299.95354898308	0
3303.15751333233	0
3306.36000019198	0
3309.5610105009	0
3312.76054519714	0
3315.95860521796	0
3319.15519149983	0
3322.35030497845	0
3325.5439465887	0
3328.73611726471	0
3331.92681793979	0
3335.11604954647	0
3338.30381301653	0
3341.49010928091	0
3344.67493926981	0
3347.85830391262	0
3351.04020413798	0
3354.22064087372	0
3357.3996150469	0
3360.5771275838	0
3363.75317940992	0
3366.92777144999	0
3370.10090462796	0
3373.27257986699	0
3376.44279808949	0
3379.61156021706	0
3382.77886717059	0
3385.94471987011	0
3389.10911923496	0
3392.27206618366	0
3395.43356163397	0
3398.59360650288	0
3401.75220170663	0
3404.90934816067	0
3408.06504677969	0
3411.21929847761	0
3414.37210416759	0
3417.52346476203	0
3420.67338117256	0
3423.82185431003	0
3426.96888508457	0
3430.11447440551	0
3433.25862318144	0
3436.40133232017	0
3439.54260272877	0
3442.68243531356	0
3445.82083098007	0
3448.95779063311	0
3452.0933151767	0
3455.22740551412	0
3458.36006254791	0
3461.49128717984	0
3464.62108031093	0
3467.74944284144	0
3470.8763756709	0
3474.00187969807	0
3477.12595582097	0
3480.24860493687	0
3483.3698279423	0
3486.48962573301	0
3489.60799920406	0
3492.7249492497	0
3495.8404767635	0
3498.95458263822	0
3502.06726776593	0
3505.17853303794	0
3508.28837934481	0
3511.39680757636	0
3514.50381862168	0
3517.60941336912	0
3520.71359270628	0
3523.81635752002	0
3526.91770869649	0
3530.01764712108	0
3533.11617367844	0
3536.21328925251	0
3539.30899472647	0
3542.40329098277	0
3545.49617890316	0
3548.58765936862	0
3551.67773325941	0
3554.76640145506	0
3557.85366483438	0
3560.93952427544	0
3564.02398065559	0
3567.10703485145	0
3570.18868773891	0
3573.26894019313	0
3576.34779308856	0
3579.42524729892	0
3582.50130369721	0
3585.57596315568	0
3588.6492265459	0
3591.72109473869	0
3594.79156860416	0
3597.8606490117	0
3600.92833682998	0
3603.99463292695	0
3607.05953816984	0
3610.12305342518	0
3613.18517955876	0
3616.24591743568	0
3619.30526792029	0
3622.36323187627	0
3625.41981016655	0
3628.47500365337	0
3631.52881319825	0
3634.58123966201	0
3637.63228390473	0
3640.68194678582	0
3643.73022916396	0
3646.77713189712	0
3649.82265584256	0
3652.86680185686	0
3655.90957079587	0
3658.95096351473	0
3661.9909808679	0
3665.02962370912	0
3668.06689289143	0
3671.10278926717	0
3674.13731368797	0
3677.17046700478	0
3680.20225006782	0
3683.23266372664	0
3686.26170883008	0
3689.28938622628	0
3692.31569676268	0
3695.34064128604	0
3698.3642206424	0
3701.38643567713	0
3704.40728723488	0
3707.42677615964	0
3710.44490329468	0
3713.46166948258	0
3716.47707556524	0
3719.49112238386	0
3722.50381077897	0
3725.51514159039	0
3728.52511565724	0
3731.53373381799	0
3734.54099691039	0
3737.54690577153	0
3740.55146123779	0
3743.55466414488	0
3746.55651532782	0
3749.55701562096	0
3752.55616585794	0
3755.55396687174	0
3758.55041949464	0
3761.54552455828	0
3764.53928289357	0
3767.53169533077	0
3770.52276269945	0
