# Supplementary material for: ATP-Mediated Compositional Change in Peripheral Myelin Membranes: A Comparative Raman Spectroscopy and Time-Of-Flight Secondary Ion Mass Spectrometry Study
Source: PLoS One. 2015 Nov 6;10(11):e0142084. doi: 10.1371/journal.pone.0142084 (PMC4636249; doi:10.1371/journal.pone.0142084)
Supplement: S1 Dataset — (ZIP) [file pone.0142084.s001.zip › S1_dataset/Raman_spectra/22_0_90.txt]

-178.994036100499	0
-174.033225536557	0
-169.0751377995	0
-164.119770772188	0
-159.167122339648	0
-154.217190389139	0
-149.269972810082	0
-144.325467494084	0
-139.383672334927	0
-134.444585228594	0
-129.508204073223	0
-124.574526769135	0
-119.643551218822	0
-114.715275326933	0
-109.789697000295	0
-104.866814147885	0
-99.9466246808552	0
-95.0291265124906	0
-90.1143175582511	0
-85.2021957357429	0
-80.2927589647043	0
-75.3860051670417	0
-70.481932266779	0
-65.5805381901118	0
-60.6818208653458	0
-55.7857782229294	0
-50.8924081954356	0
-46.0017087175875	0
-41.1136777262036	0
-36.2283131602562	0
-31.3456129608094	0
-26.4655750710663	0
-21.5881974363401	0
-16.7134780040433	0
-11.8414147237163	0
-6.97200554699157	0
-2.10524842762243	0
2.7588586785605	0
7.62031781361293	0
12.4791310174805	0
17.3353003280426	0
22.1888277810758	0
27.039715410272	0
31.8879652472351	0
36.7335793214806	0
41.5765596604579	0
46.4169082895241	0
51.2546272319742	0
56.0897185090253	0
60.9221841398248	0
65.7520261414575	0
70.5792465289414	0
75.4038473152359	0
80.2258305112373	0
85.0451981257829	0
89.8619521656728	0
94.6760946356408	0
99.4876275383722	0
104.296552874519	0
109.102872642681	0
113.906588839414	0
118.707703459255	0
123.50621849468	0
128.302135936152	0
133.095457772095	0
137.886185988911	0
142.67432257098	0
147.459869500643	0
152.242828758237	0
157.023202322085	0
161.800992168482	0
166.57620027172	0
171.348828604074	0
176.118879135829	0
180.886353835249	0
185.651254668599	0
190.413583600155	0
195.173342592185	0
199.930533604973	0
204.685158596796	0
209.437219523967	0
214.186718340789	0
218.933656999594	0
223.678037450722	0
228.419861642549	0
233.159131521472	0
237.895849031895	0
242.630016116276	0
247.361634715089	0
252.090706766845	0
256.817234208094	0
261.541218973423	0
266.262662995465	0
270.981568204883	0
275.6979365304	0
280.411769898787	0
285.123070234848	0
289.831839461473	0
294.538079499573	0
299.241792268145	0
303.942979684238	0
308.641643662944	0
313.337786117456	0
318.031408959021	0
322.722514096949	0
327.411103438619	0
332.097178889511	0
336.780742353159	0
341.461795731189	0
346.140340923303	0
350.816379827291	0
355.489914339047	0
360.160946352513	0
364.829477759773	0
369.495510450979	0
374.159046314377	0
378.82008723633	0
383.478635101284	0
388.134691791813	0
392.788259188568	0
397.439339170342	0
402.087933614013	0
406.734044394583	0
411.377673385177	0
416.018822457034	0
420.657493479503	0
425.293688320078	0
429.927408844356	0
434.558656916088	0
439.187434397129	0
443.813743147486	0
448.437585025291	0
453.058961886814	0
457.67787558648	0
462.29432797683	0
466.908320908577	0
471.519856230563	0
476.128935789788	0
480.735561431389	0
485.339734998681	0
489.941458333116	0
494.540733274316	-8.083984375
499.137561660049	8.0419921875
503.731945326264	-8.123046875
508.323886107064	12.73046875
512.913385834734	-15.4052734375
517.500446339694	9.3955078125
522.085069450583	1.34375
526.667256994191	-5.326171875
531.247010795469	3.5439453125
535.824332677577	5.0712890625
540.399224461846	-4.0546875
544.97168796778	-4.5185546875
549.541725013081	3.5068359375
554.109337413644	1.4755859375
558.67452698353	1.298828125
563.237295535018	-11.1083984375
567.797644878581	0.5302734375
572.355576822862	0.2255859375
576.911093174738	9.1337890625
581.464195739274	3.595703125
586.014886319725	-2.0185546875
590.563166717577	-2.5595703125
595.109038732502	-5.31640625
599.652504162404	3.1083984375
604.193564803387	4.2216796875
608.732222449762	6.8662109375
613.268478894079	-10.88671875
617.802335927085	3.1123046875
622.333795337774	-14.115234375
626.86285891334	15.0390625
631.38952843922	-12.009765625
635.913805699067	11.7763671875
640.435692474774	-0.69140625
644.955190546461	-7.3408203125
649.472301692484	-5.5634765625
653.987027689447	21.34765625
658.499370312169	-15.099609375
663.009331333738	0.83984375
667.516912525469	0.3427734375
672.022115656928	21.748046875
676.524942495926	-28.12109375
681.02539480853	-3.7939453125
685.523474359055	16.6162109375
690.01918291007	4.3447265625
694.512522222405	-6.4306640625
699.003494055145	-9.490234375
703.492100165644	10.1787109375
707.9783423095	-3.0234375
712.462222240603	-6.546875
716.943741711089	7.06640625
721.422902471375	2.2568359375
725.899706270146	0.806640625
730.374154854366	-16.93359375
734.846249969258	23.005859375
739.315993358352	-10.9404296875
743.783386763425	-5.484375
748.24843192457	12.935546875
752.711130580137	3.900390625
757.171484466788	-7.5078125
761.629495319437	-6.6142578125
766.085164871336	-4.7861328125
770.538494853994	1.0849609375
774.989486997223	9.4189453125
779.43814302915	0.6826171875
783.884464676175	-1.4638671875
788.32845366302	-1.0185546875
792.770111712696	-0.4033203125
797.209440546543	11.21875
801.646441884168	-22.7412109375
806.081117443533	15.2001953125
810.513468940881	-6.7734375
814.943498090775	0.8779296875
819.371206606105	-2.2041015625
823.796596198077	10.9169921875
828.219668576199	-5.146484375
832.640425448324	12.783203125
837.058868520624	-26.0634765625
841.474999497579	11.5888671875
845.888820082022	6.5712890625
850.300331975104	-8.451171875
854.709536876311	-2.771484375
859.116436483469	4.548828125
863.521032492725	4.080078125
867.923326598575	-5.9990234375
872.323320493862	-0.1435546875
876.72101586976	5.3349609375
881.116414415799	-9.349609375
885.509517819843	8.3060302734375
889.900327768119	4.590087890625
894.288845945186	-13.856689453125
898.675074033981	12.8328247070312
903.059013715767	-0.44989013671875
907.440666670198	-6.61822509765625
911.820034575245	8.21343994140625
916.197119107281	3.04510498046875
920.571921941017	-32.1232299804687
924.944444749533	3.73626708984375
929.314689204286	0.65264892578125
933.682656975085	1.56903076171875
938.048349730125	-7.51458740234375
942.411769135975	7.40179443359375
946.772916857561	-1.6817626953125
951.131794558201	17.234619140625
955.488403899588	-4.8489990234375
959.842746541792	40.0858154296875
964.19482414328	10.0350341796875
968.544638360883	51.9843139648438
972.892190849834	23.9335327148438
977.237483263751	36.8828125
981.580517254632	18.8320922851562
985.92129447289	1.78131103515625
990.259816567315	38.7305908203125
994.596085185094	17.6798095703125
998.930101971822	16.5979614257813
1003.2618685715	53.4763793945313
1007.59138662649	60.3547973632813
1011.91865777761	75.2332153320312
1016.24368366407	86.1116333007812
1020.56646592346	64.9900512695313
1024.88700619182	56.8684692382812
1029.20530610358	14.7469482421875
1033.52136729159	33.4038696289063
1037.8351913871	10.95263671875
1042.14678001981	-2.4986572265625
1046.45613481781	2.05010986328125
1050.76325740763	-3.401123046875
1055.06814941421	-8.61468505859375
1059.37081246092	2.98675537109375
1063.67124816958	-15.8595581054687
1067.96945816039	15.5023193359375
1072.26544405203	-0.42578125
1076.55920746159	3.08984375
1080.8507500046	1.78515625
1085.14007329502	5.99462890625
1089.42717894527	-23.3969116210938
1093.71206856617	11.1893310546875
1097.99474376703	1.29022216796875
1102.27520615557	6.3438720703125
1106.55345733798	-5.7100830078125
1110.82949891888	-9.76409912109375
1115.10333250134	7.181884765625
1119.37495968691	3.1279296875
1123.64438207556	7.14752197265625
1127.91160126572	-1.79132080078125
1132.17661885431	37.2698974609375
1136.43943643667	26.3311157226562
1140.70005560662	28.392333984375
1144.95847795644	50.4535522460937
1149.21470507689	61.5147705078125
1153.46873855716	91.5759887695313
1157.72057998495	161.671020507813
1161.97023094641	197.767883300781
1166.21769302616	213.86474609375
1170.4629678073	213.961608886719
1174.70605687141	130.058471679688
1178.94696179854	78.1553344726563
1183.18568416722	35.252197265625
1187.42222555447	53.3489990234375
1191.65658753578	33.4458618164063
1195.88877168516	30.542724609375
1200.11877957504	40.6498413085937
1204.34661277642	20.7590942382813
1208.57227285873	35.8683471679687
1212.79576138991	25.9776611328125
1217.01707993641	17.0869140625
1221.23623006316	16.1961669921875
1225.45321333358	-2.694580078125
1229.66803130962	36.4146728515625
1233.88068555171	1.52398681640625
1238.09117761878	-12.3667602539062
1242.29950906828	6.74249267578125
1246.50568145615	3.903564453125
1250.70969633685	-3.88031005859375
1254.91155526336	15.3358764648438
1259.11125978715	4.55206298828125
1263.30881145822	1.76824951171875
1267.50421182508	5.984375
1271.69746243476	6.2005615234375
1275.88856483281	36.416748046875
1280.07752056329	23.6329345703125
1284.26433116882	21.84912109375
1288.44899819048	17.0652465820313
1292.63152316794	16.2814331054687
1296.81190763937	40.6876220703125
1300.99015314147	27.1199340820313
1305.16626120947	7.55224609375
1309.34023337715	39.9845581054687
1313.51207117681	39.4169311523438
1317.68177613928	20.8492431640625
1321.84934979396	14.2815551757813
1326.01479366875	22.7139282226562
1330.17810929013	10.146240234375
1334.3392981831	0.57855224609375
1338.49836187121	6.049560546875
1342.65530187658	22.74072265625
1346.81011971983	15.4319458007813
1350.96281692018	9.12310791015625
1355.11339499538	11.8142700195313
1359.26185546175	4.50543212890625
1363.40819983413	4.1966552734375
1367.55242962597	12.8878173828125
1371.69454634923	-1.4210205078125
1375.83455151447	2.44989013671875
1379.97244663079	-14.6406860351562
1384.10823320586	6.268798828125
1388.24191274593	-2.82171630859375
1392.3734867558	16.0877075195313
1396.50295673884	-1.03948974609375
1400.63032419701	-8.25201416015625
1404.75559063083	6.53546142578125
1408.87875753938	-4.677001953125
1412.99982642036	-8.8895263671875
1417.11879877001	-11.2879638671875
1421.23567608316	21.1430053710938
1425.35045985322	19.573974609375
1429.4631515722	8.00494384765625
1433.57375273068	36.4358520507812
1437.68226481782	31.8668212890625
1441.78868932139	59.2977905273437
1445.89302772774	77.7109375
1449.99528152179	70.9555053710937
1454.09545218711	104.200134277344
1458.1935412058	64.4447631835938
1462.28955005859	90.6893920898438
1466.38348022481	52.9339599609375
1470.47533318239	54.1785888671875
1474.56511040785	52.4232177734375
1478.65281337632	48.6678466796875
1482.73844356155	31.9124755859375
1486.82200243586	30.1570434570313
1490.90349147022	36.4016723632812
1494.98291213418	16.6082153320313
1499.06026589591	45.7572631835937
1503.13555422222	68.9063720703125
1507.20877857848	81.055419921875
1511.27994042873	105.204467773438
1515.3490412356	131.353576660156
1519.41608246035	208.502624511719
1523.48106556286	240.651672363281
1527.54399200163	255.800720214844
1531.60486323377	236.949829101562
1535.66368071505	168.098876953125
1539.72044589986	140.247924804688
1543.7751602412	97.3970336914062
1547.82782519071	50.5460815429687
1551.87844219866	26.6707153320313
1555.92701271397	18.7791137695313
1559.97353818419	15.8875122070313
1564.0180200555	5.9959716796875
1568.06045977271	15.1043701171875
1572.1008587793	20.2128295898438
1576.13921851737	16.3212280273438
1580.17554042768	7.42962646484375
1584.20982594961	-2.4619140625
1588.24207652123	13.646484375
1592.27229357921	6.75494384765625
1596.3004785589	4.86334228515625
1600.3266328943	19.0150756835938
1604.35075801806	2.169677734375
1608.37285536149	5.32421875
1612.39292635454	-6.52117919921875
1616.41097242584	17.6334228515625
1620.42699500266	146.788024902344
1624.44099551096	-7.057373046875
1628.45297537533	-4.740234375
1632.46293601906	9.60693359375
1636.47087886406	-1.04583740234375
1640.47680533095	-0.67010498046875
1644.48071683901	-0.32061767578125
1648.48261480617	-4.884765625
1652.48250064906	-1.513671875
1656.48037578297	6.91015625
1660.47624162187	0.6298828125
1664.47009957839	2.17578125
1668.46195106388	2.12890625
1672.45179748832	-0.60546875
1676.43964026041	-8.0625
1680.42548078752	2.7451171875
1684.4093204757	6.7216796875
1688.39116072969	0.2919921875
1692.37100295292	-14.240234375
1696.34884854752	18.37109375
1700.32469891429	-23.580078125
1704.29855545273	24.9609375
1708.27041956104	-8.4775390625
1712.24029263612	-2.615234375
1716.20817607355	-2.4921875
1720.17407126762	1.8408203125
1724.13797961133	4.171875
1728.09990249636	-5.8486328125
1732.05984131312	6.7958984375
1736.01779745068	3.3603515625
1739.97377229687	-23.1923828125
1743.9277672382	20.029296875
1747.87978365989	-6.9267578125
1751.82982294586	2.6298828125
1755.77788647879	1.0419921875
1759.72397564	-13.603515625
1763.6680918096	11.1328125
1767.61023636636	1.884765625
1771.5504106878	5.529296875
1775.48861615014	-4.1181640625
1779.42485412834	-11.0625
1783.35912599608	2.1708984375
1787.29143312576	9.927734375
1791.2217768885	-7.169921875
1795.15015865414	6.484375
1799.07657979128	8.1474609375
1803.00104166722	-19.0380859375
1806.923545648	-0.6025390625
1810.84409309841	4.046875
1814.76268538195	1.14453125
1818.67932386087	14.0859375
1822.59400989615	-18.6298828125
1826.50674484753	8.9736328125
1830.41753007345	5.3505859375
1834.32636693114	-11.1240234375
1838.23325677653	-6.927734375
1842.13820096433	13.8720703125
1846.04120084797	1.04296875
1849.94225777965	0.951171875
1853.84137311029	-4.96875
1857.7385481896	-4.392578125
1861.63378436601	-1.4326171875
1865.52708298671	7.24609375
1869.41844539766	-2.9609375
1873.30787294356	11.2900390625
1877.19536696788	-16.474609375
1881.08092881284	16.3193359375
1884.96455981942	-4.74609375
1888.84626132737	-8.67578125
1892.72603467521	2.427734375
1896.6038812002	-8.3408203125
1900.47980223839	9.5830078125
1904.35379912459	1.958984375
1908.22587319237	5.18359375
1912.0960257741	-8.96484375
1915.96425820089	1.0341796875
1919.83057180263	-3.072265625
1923.694967908	3.6376953125
1927.55744784445	6.900390625
1931.4180129382	-12.5234375
1935.27666451425	5.8583984375
1939.13340389641	3.0654296875
1942.98823240721	-6.7021484375
1946.84115136803	6.3896484375
1950.692162099	-7.97265625
1954.54126591903	5.1611328125
1958.38846414585	-2.953125
1962.23375809594	1.1533203125
1966.0771490846	3.0380859375
1969.91863842592	2.9814453125
1973.75822743275	-4.4169921875
1977.59591741678	4.9794921875
1981.43170968848	-14.2333984375
1985.2656055571	17.498046875
1989.0976063307	-6.16796875
1992.92771331615	-0.5390625
1996.75592781911	-3.4697265625
2000.58225114405	0.8779296875
2004.40668459424	3.1748046875
2008.22922947176	-1.119140625
2012.04988707749	2.4970703125
2015.86865871112	-13.0302734375
2019.68554567116	10.8173828125
2023.50054925491	-16.0771484375
2027.31367075851	24.02734375
2031.12491147689	-6.91796875
2034.93427270382	-1.6845703125
2038.74175573186	-2.681640625
2042.54736185239	2.548828125
2046.35109235564	-0.646484375
2050.15294853063	-2.732421875
2053.95293166521	6.7978515625
2057.75104304606	-0.7119140625
2061.54728395867	-0.3759765625
2065.34165568739	1.3125
2069.13415951534	-3.234375
2072.92479672452	3.2626953125
2076.71356859575	-13.0302734375
2080.50047640867	6.5712890625
2084.28552144174	-10.029296875
2088.06870497229	15.9853515625
2091.85002827646	-2.029296875
2095.62949262924	-0.3818359375
2099.40709930443	4.2890625
2103.18284957471	-22.107421875
2106.95674471157	23.2041015625
2110.72878598537	1.6044921875
2114.49897466528	-10.8173828125
2118.26731201934	-0.6044921875
2122.03379931443	18.361328125
2125.79843781626	-9.3154296875
2129.56122878942	-16.4970703125
2133.32217349733	8.474609375
2137.08127320226	-5.5869140625
2140.83852916534	7.94140625
2144.59394264655	-7.12890625
2148.34751490473	3.5498046875
2152.09924719757	7.494140625
2155.84914078163	-3.24609375
2159.59719691231	2.3876953125
2163.34341684388	-13.494140625
2167.08780182947	16.4609375
2170.83035312109	-2.7470703125
2174.57107196959	-3.8662109375
2178.30995962469	7.373046875
2182.04701733499	-7.9169921875
2185.78224634796	-3.8837890625
2189.5156479099	11.30078125
2193.24722326604	-0.5986328125
2196.97697366044	-4.1845703125
2200.70490033604	-4.056640625
2204.43100453467	-4.18359375
2208.15528749703	1.943359375
2211.87775046268	-1.09765625
2215.59839467008	8.4658203125
2219.31722135656	3.6494140625
2223.03423175833	1.1103515625
2226.74942711049	-4.4599609375
2230.46280864702	2.63671875
2234.17437760077	-4.5107421875
2237.8841352035	-2.6220703125
2241.59208268584	-7.0205078125
2245.29822127732	4.921875
2249.00255220636	-4.4208984375
2252.70507670024	16.05859375
2256.40579598519	-21.177734375
2260.10471128628	23.2578125
2263.80182382751	-3.4443359375
2267.49713483175	-3.27734375
2271.19064552079	-6.22265625
2274.8823571153	0.390625
2278.57227083485	-8.009765625
2282.26038789795	9.294921875
2285.94670952195	6.837890625
2289.63123692315	-10.1630859375
2293.31397131673	8.486328125
2296.99491391679	-5.0732421875
2300.67406593634	-1.384765625
2304.35142858727	-0.6162109375
2308.02700308043	-2.3193359375
2311.70079062553	8.4423828125
2315.37279243123	-3.5771484375
2319.04300970507	3.646484375
2322.71144365353	3.46484375
2326.378095482	-13.7294921875
2330.04296639479	14.2099609375
2333.7060575951	-0.2861328125
2337.3673702851	-6.6875
2341.02690566583	-0.216796875
2344.6846649373	-6.345703125
2348.3406492984	7.8271484375
2351.99485994696	-0.4404296875
2355.64729807974	1.33984375
2359.29796489244	-1.2626953125
2362.94686157966	2.7744140625
2366.59398933494	-11.568359375
2370.23934935076	3.48828125
2373.88294281852	-0.9169921875
2377.52477092856	9.9169921875
2381.16483487014	-1.373046875
2384.80313583148	-0.8642578125
2388.4396749997	-6.3056640625
2392.07445356091	-1.478515625
2395.70747270011	0.5107421875
2399.33873360126	8.451171875
2402.96823744725	0.55078125
2406.59598541995	1.53125
2410.22197870012	0.8662109375
2413.84621846749	-13.0986328125
2417.46870590075	6.05078125
2421.08944217751	-1.9931640625
2424.70842847435	-0.185546875
2428.32566596678	6.009765625
2431.94115582928	-10.3046875
2435.55489923528	15.046875
2439.16689735713	-11.5859375
2442.77715136618	12.8330078125
2446.38566243272	-5.4951171875
2449.99243172597	-8.822265625
2453.59746041414	2.375
2457.20074966439	4.787109375
2460.80230064284	-4.8701171875
2464.40211451455	3.3701171875
2468.00019244359	-9.5087890625
2471.59653559293	16.0146484375
2475.19114512457	-4.8984375
2478.78402219943	-10.8779296875
2482.37516797741	9.7421875
2485.96458361739	3.494140625
2489.55227027719	-11.1015625
2493.13822911363	14.724609375
2496.7224612825	-9.8369140625
2500.30496793853	-7.3818359375
2503.88575023547	9.513671875
2507.464809326	3.7216796875
2511.04214636182	-6.9228515625
2514.61776249357	-6.326171875
2518.19165887088	7.744140625
2521.76383664238	2.9052734375
2525.33429695564	5.283203125
2528.90304095725	-1.7333984375
2532.47006979276	-5.73046875
2536.03538460672	2.0966796875
2539.59898654265	-3.6171875
2543.16087674307	-2.58984375
2546.72105634948	1.13671875
2550.27952650235	7.890625
2553.83628834118	0.099609375
2557.39134300444	-0.537109375
2560.94469162957	-19.88671875
2564.49633535304	21.53125
2568.0462753103	-21.9912109375
2571.59451263579	19.4931640625
2575.14104846294	7.966796875
2578.6858839242	-22.2451171875
2582.22902015101	19.6162109375
2585.77045827378	-14.8154296875
2589.31019942197	12.837890625
2592.84824472401	-8.140625
2596.38459530734	2.3681640625
2599.91925229841	6.2734375
2603.45221682266	-4.185546875
2606.98349000456	-15.8740234375
2610.51307296756	17.4853515625
2614.04096683414	-0.1806640625
2617.56717272579	-11.75
2621.09169176298	3.4619140625
2624.61452506524	10.6337890625
2628.13567375106	-10.240234375
2631.655138938	-4.6376953125
2635.17292174259	6.7275390625
2638.68902328039	7.869140625
2642.20344466599	-8.1826171875
2645.71618701297	-2.6220703125
2649.22725143397	-0.384765625
2652.73663904062	5.6005859375
2656.24435094357	-18.67578125
2659.75038825251	26.3916015625
2663.25475207615	4.6201171875
2666.75744352221	-29.1513671875
2670.25846369745	27.3642578125
2673.75781370765	-22.8759765625
2677.25549465763	18.6474609375
2680.75150765123	0.12109375
2684.24585379131	2.037109375
2687.73853417978	-13.2841796875
2691.22954991757	6.0263671875
2694.71890210465	2.0517578125
2698.20659184002	-11.728515625
2701.69262022172	12.05078125
2705.17698834682	-8.2119140625
2708.65969731143	6.69140625
2712.14074821071	-4.6220703125
2715.62014213884	-1.7314453125
2719.09788018905	-3.3046875
2722.57396345362	9.201171875
2726.04839302385	12.9990234375
2729.52116999012	-20.6845703125
2732.99229544182	13.984375
2736.4617704674	-18.4150390625
2739.92959615436	5.6572265625
2743.39577358926	9.93359375
2746.86030385767	-5.5537109375
2750.32318804425	4.6025390625
2753.78442723268	-13.6123046875
2757.24402250572	13.8779296875
2760.70197494518	-1.1357421875
2764.1582856319	-5.47265625
2767.61295564579	7.2236328125
2771.06598606584	-9.78515625
2774.51737797005	4.16796875
2777.96713243552	-4.720703125
2781.41525053838	4.15234375
2784.86173335384	0.337890625
2788.30658195617	-0.055999755859375
2791.7497974187	-2.274658203125
2795.1913808138	4.52587890625
2798.63133321295	-5.62579345703125
2802.06965568666	8.22250366210937
2805.50634930452	-10.9291687011719
2808.94141513519	25.9191284179687
2812.3748542464	-7.22698974609375
2815.80666770493	10.6509399414062
2819.23685657665	-8.47113037109375
2822.66542192651	0.406829833984375
2826.0923648185	-4.71524047851562
2829.51768631572	18.1626892089844
2832.94138748033	8.04061889648438
2836.36346937355	5.91854858398438
2839.7839330557	3.79647827148438
2843.20277958617	-3.3255615234375
2846.62001002343	23.5523681640625
2850.03562542502	9.4302978515625
2853.44962684758	20.3229675292969
2856.86201534681	38.2177734375
2860.27279197751	22.112548828125
2863.68195779356	35.0073547363281
2867.08951384791	29.9021301269531
2870.49546119263	30.7969360351562
2873.89980087883	37.6917114257812
2877.30253395675	27.5865173339844
2880.70366147569	51.4812927246094
2884.10318448407	64.3760986328125
2887.50110402936	80.2708740234375
2890.89742115816	85.1656799316406
2894.29213691614	87.0604858398438
2897.68525234807	61.9552612304687
2901.07676849782	89.8500671386719
2904.46668640835	50.7448425292969
2907.85500712172	73.6396484375
2911.24173167908	66.534423828125
2914.62686112069	48.4292297363281
2918.0103964859	65.332275390625
2921.39233881316	47.237060546875
2924.77268914005	54.141845703125
2928.1514485032	48.046630859375
2931.52861793838	56.951416015625
2934.90419848047	48.856201171875
2938.27819116343	57.760986328125
2941.65059702035	50.665771484375
2945.0214170834	39.570556640625
2948.39065238389	53.475341796875
2951.75830395222	39.380126953125
2955.12437281791	34.284912109375
2958.48886000957	34.189697265625
2961.85176655495	39.094482421875
2965.21309348089	47.999267578125
2968.57284181338	47.904052734375
2971.93101257748	47.808837890625
2975.28760679739	44.713623046875
2978.64262549643	37.618408203125
2981.99606969703	47.523193359375
2985.34794042073	27.427978515625
2988.69823868822	30.332763671875
2992.04696551928	43.23974609375
2995.39412193282	14.1572875976563
2998.73970894689	30.0748596191406
3002.08372757864	14.9924011230469
3005.42617884436	-2.09005737304687
3008.76706375945	21.8275146484375
3012.10638333846	9.74505615234375
3015.44413859505	20.6626281738281
3018.780330542	16.5801696777344
3022.11496019125	-0.50225830078125
3025.44802855385	-3.584716796875
3028.77953663997	10.3328552246094
3032.10948545894	19.2503967285156
3035.43787601921	-13.83203125
3038.76470932835	20.0855102539062
3042.08998639308	14.0030517578125
3045.41370821926	-4.07937622070313
3048.73587581189	1.83816528320313
3052.05649017508	3.7557373046875
3055.37555231211	1.67706298828125
3058.69306322538	16.6249389648438
3062.00902391644	15.5727844238281
3065.32343538598	-6.47933959960937
3068.63629863383	9.468505859375
3071.94761465896	-6.5836181640625
3075.2573844595	22.3642272949219
3078.5656090327	-1.68789672851562
3081.87228937498	-3.74005126953125
3085.1774264819	-1.79220581054687
3088.48102134815	4.15567016601562
3091.7830749676	12.103515625
3095.08358833324	-6.90902709960937
3098.38256243724	1.08755493164062
3101.67999827089	-3.91583251953125
3104.97589682465	1.08074951171875
3108.27025908815	6.07733154296875
3111.56308605013	-5.01519775390625
3114.85437869852	-3.14459228515625
3118.14413802041	3.388671875
3121.43236500202	2.9716796875
3124.71906062875	-5.115234375
3128.00422588514	4.10546875
3131.28786175491	-2.220703125
3134.56996922093	7.916015625
3137.85054926524	-9.1552734375
3141.12960286901	-4.208984375
3144.40713101263	6.703125
3147.6831346756	1.8134765625
3150.95761483661	-19.837890625
3154.23057247352	22.2841796875
3157.50200856335	-6.7490234375
3160.77192408229	3.40625
3164.04032000569	-3.8642578125
3167.30719730808	-0.0517578125
3170.57255696316	9.5615234375
3173.8363999438	-15.7158203125
3177.09872722202	-2.12109375
3180.35953976906	14.6484375
3183.61883855529	2.0234375
3186.87662455028	-6.4052734375
3190.13289872277	-7.9814453125
3193.38766204066	16.8740234375
3196.64091547106	-10.775390625
3199.89265998023	-7.3232421875
3203.14289653361	8.1943359375
3206.39162609586	-0.3203125
3209.63884963076	-0.1748046875
3212.88456810132	0
3216.1287824697	0
3219.37149369728	0
3222.61270274458	0
3225.85241057135	0
3229.09061813648	0
3232.3273263981	0
3235.56253631347	0
3238.79624883909	0
3242.02846493063	0
3245.25918554293	0
3248.48841163005	0
3251.71614414523	0
3254.94238404091	0
3258.16713226871	0
3261.39038977947	0
3264.61215752319	0
3267.8324364491	0
3271.05122750561	0
3274.26853164033	0
3277.48434980006	0
3280.69868293083	0
3283.91153197784	0
3287.12289788551	0
3290.33278159744	0
3293.54118405647	0
3296.7481062046	0
3299.95354898308	0
3303.15751333233	0
3306.36000019198	0
3309.5610105009	0
3312.76054519714	0
3315.95860521796	0
3319.15519149983	0
3322.35030497845	0
3325.5439465887	0
3328.73611726471	0
3331.92681793979	0
3335.11604954647	0
3338.30381301653	0
3341.49010928091	0
3344.67493926981	0
3347.85830391262	0
3351.04020413798	0
3354.22064087372	0
3357.3996150469	0
3360.5771275838	0
3363.75317940992	0
3366.92777144999	0
3370.10090462796	0
3373.27257986699	0
3376.44279808949	0
3379.61156021706	0
3382.77886717059	0
3385.94471987011	0
3389.10911923496	0
3392.27206618366	0
3395.43356163397	0
3398.59360650288	0
3401.75220170663	0
3404.90934816067	0
3408.06504677969	0
3411.21929847761	0
3414.37210416759	0
3417.52346476203	0
3420.67338117256	0
3423.82185431003	0
3426.96888508457	0
3430.11447440551	0
3433.25862318144	0
3436.40133232017	0
3439.54260272877	0
3442.68243531356	0
3445.82083098007	0
3448.95779063311	0
3452.0933151767	0
3455.22740551412	0
3458.36006254791	0
3461.49128717984	0
3464.62108031093	0
3467.74944284144	0
3470.8763756709	0
3474.00187969807	0
3477.12595582097	0
3480.24860493687	0
3483.3698279423	0
3486.48962573301	0
3489.60799920406	0
3492.7249492497	0
3495.8404767635	0
3498.95458263822	0
3502.06726776593	0
3505.17853303794	0
3508.28837934481	0
3511.39680757636	0
3514.50381862168	0
3517.60941336912	0
3520.71359270628	0
3523.81635752002	0
3526.91770869649	0
3530.01764712108	0
3533.11617367844	0
3536.21328925251	0
3539.30899472647	0
3542.40329098277	0
3545.49617890316	0
3548.58765936862	0
3551.67773325941	0
3554.76640145506	0
3557.85366483438	0
3560.93952427544	0
3564.02398065559	0
3567.10703485145	0
3570.18868773891	0
3573.26894019313	0
3576.34779308856	0
3579.42524729892	0
3582.50130369721	0
3585.57596315568	0
3588.6492265459	0
3591.72109473869	0
3594.79156860416	0
3597.8606490117	0
3600.92833682998	0
3603.99463292695	0
3607.05953816984	0
3610.12305342518	0
3613.18517955876	0
3616.24591743568	0
3619.30526792029	0
3622.36323187627	0
3625.41981016655	0
3628.47500365337	0
3631.52881319825	0
3634.58123966201	0
3637.63228390473	0
3640.68194678582	0
3643.73022916396	0
3646.77713189712	0
3649.82265584256	0
3652.86680185686	0
3655.90957079587	0
3658.95096351473	0
3661.9909808679	0
3665.02962370912	0
3668.06689289143	0
3671.10278926717	0
3674.13731368797	0
3677.17046700478	0
3680.20225006782	0
3683.23266372664	0
3686.26170883008	0
3689.28938622628	0
3692.31569676268	0
3695.34064128604	0
3698.3642206424	0
3701.38643567713	0
3704.40728723488	0
3707.42677615964	0
3710.44490329468	0
3713.46166948258	0
3716.47707556524	0
3719.49112238386	0
3722.50381077897	0
3725.51514159039	0
3728.52511565724	0
3731.53373381799	0
3734.54099691039	0
3737.54690577153	0
3740.55146123779	0
3743.55466414488	0
3746.55651532782	0
3749.55701562096	0
3752.55616585794	0
3755.55396687174	0
3758.55041949464	0
3761.54552455828	0
3764.53928289357	0
3767.53169533077	0
3770.52276269945	0
