# Supplementary material for: ATP-Mediated Compositional Change in Peripheral Myelin Membranes: A Comparative Raman Spectroscopy and Time-Of-Flight Secondary Ion Mass Spectrometry Study
Source: PLoS One. 2015 Nov 6;10(11):e0142084. doi: 10.1371/journal.pone.0142084 (PMC4636249; doi:10.1371/journal.pone.0142084)
Supplement: S1 Dataset — (ZIP) [file pone.0142084.s001.zip › S1_dataset/Raman_spectra/22_90_0.txt]

-178.994036100499	0
-174.033225536557	0
-169.0751377995	0
-164.119770772188	0
-159.167122339648	0
-154.217190389139	0
-149.269972810082	0
-144.325467494084	0
-139.383672334927	0
-134.444585228594	0
-129.508204073223	0
-124.574526769135	0
-119.643551218822	0
-114.715275326933	0
-109.789697000295	0
-104.866814147885	0
-99.9466246808552	0
-95.0291265124906	0
-90.1143175582511	0
-85.2021957357429	0
-80.2927589647043	0
-75.3860051670417	0
-70.481932266779	0
-65.5805381901118	0
-60.6818208653458	0
-55.7857782229294	0
-50.8924081954356	0
-46.0017087175875	0
-41.1136777262036	0
-36.2283131602562	0
-31.3456129608094	0
-26.4655750710663	0
-21.5881974363401	0
-16.7134780040433	0
-11.8414147237163	0
-6.97200554699157	0
-2.10524842762243	0
2.7588586785605	0
7.62031781361293	0
12.4791310174805	0
17.3353003280426	0
22.1888277810758	0
27.039715410272	0
31.8879652472351	0
36.7335793214806	0
41.5765596604579	0
46.4169082895241	0
51.2546272319742	0
56.0897185090253	0
60.9221841398248	0
65.7520261414575	0
70.5792465289414	0
75.4038473152359	0
80.2258305112373	0
85.0451981257829	0
89.8619521656728	0
94.6760946356408	0
99.4876275383722	0
104.296552874519	0
109.102872642681	0
113.906588839414	0
118.707703459255	0
123.50621849468	0
128.302135936152	0
133.095457772095	0
137.886185988911	0
142.67432257098	0
147.459869500643	0
152.242828758237	0
157.023202322085	0
161.800992168482	0
166.57620027172	0
171.348828604074	0
176.118879135829	0
180.886353835249	0
185.651254668599	0
190.413583600155	0
195.173342592185	0
199.930533604973	0
204.685158596796	0
209.437219523967	0
214.186718340789	0
218.933656999594	0
223.678037450722	0
228.419861642549	0
233.159131521472	0
237.895849031895	0
242.630016116276	0
247.361634715089	0
252.090706766845	0
256.817234208094	0
261.541218973423	0
266.262662995465	0
270.981568204883	0
275.6979365304	0
280.411769898787	0
285.123070234848	0
289.831839461473	0
294.538079499573	0
299.241792268145	0
303.942979684238	0
308.641643662944	0
313.337786117456	0
318.031408959021	0
322.722514096949	0
327.411103438619	0
332.097178889511	0
336.780742353159	0
341.461795731189	0
346.140340923303	0
350.816379827291	0
355.489914339047	0
360.160946352513	0
364.829477759773	0
369.495510450979	0
374.159046314377	0
378.82008723633	0
383.478635101284	0
388.134691791813	0
392.788259188568	0
397.439339170342	0
402.087933614013	0
406.734044394583	0
411.377673385177	0
416.018822457034	0
420.657493479503	0
425.293688320078	0
429.927408844356	0
434.558656916088	0
439.187434397129	0
443.813743147486	0
448.437585025291	0
453.058961886814	0
457.67787558648	0
462.29432797683	0
466.908320908577	0
471.519856230563	0
476.128935789788	0
480.735561431389	0
485.339734998681	0
489.941458333116	0
494.540733274316	0
499.137561660049	0
503.731945326264	0
508.323886107064	0
512.913385834734	0
517.500446339694	0
522.085069450583	0
526.667256994191	0
531.247010795469	0
535.824332677577	0
540.399224461846	0
544.97168796778	0
549.541725013081	0
554.109337413644	0
558.67452698353	0
563.237295535018	0
567.797644878581	0
572.355576822862	0
576.911093174738	0
581.464195739274	0
586.014886319725	0
590.563166717577	0
595.109038732502	0
599.652504162404	0
604.193564803387	0
608.732222449762	0
613.268478894079	0
617.802335927085	0
622.333795337774	0
626.86285891334	0
631.38952843922	0
635.913805699067	0
640.435692474774	0
644.955190546461	0
649.472301692484	0
653.987027689447	0
658.499370312169	0
663.009331333738	0
667.516912525469	0
672.022115656928	0
676.524942495926	0
681.02539480853	0
685.523474359055	0
690.01918291007	0
694.512522222405	0
699.003494055145	0
703.492100165644	0
707.9783423095	0
712.462222240603	0
716.943741711089	0
721.422902471375	0
725.899706270146	9.171875
730.374154854366	-21.560546875
734.846249969258	16.6845703125
739.315993358352	-8.0283203125
743.783386763425	-4.8701171875
748.24843192457	13.4599609375
752.711130580137	5.548828125
757.171484466788	-13.0341796875
761.629495319437	-6.69140625
766.085164871336	2.82421875
770.538494853994	-1.931640625
774.989486997223	8.087890625
779.43814302915	0.6533203125
783.884464676175	-3.8828125
788.32845366302	1.521484375
792.770111712696	-4.400390625
797.209440546543	10.5966796875
801.646441884168	-13.6337890625
806.081117443533	10.1865234375
810.513468940881	-17.2373046875
814.943498090775	14.068359375
819.371206606105	3.4775390625
823.796596198077	-0.9013671875
828.219668576199	-13.236328125
832.640425448324	17.4560546875
837.058868520624	-18.0595703125
841.474999497579	5.5986328125
845.888820082022	2.388671875
850.300331975104	7.25390625
854.709536876311	-8.6728515625
859.116436483469	4.3203125
863.521032492725	7.12109375
867.923326598575	-5.806640625
872.323320493862	-6.81640625
876.72101586976	3.0986328125
881.116414415799	-11.3837890625
885.509517819843	19.5634765625
889.900327768119	-1.962890625
894.288845945186	-12.306640625
898.675074033981	13.9814453125
903.059013715767	-0.029296875
907.440666670198	-7.302734375
911.820034575245	6.6123046875
916.197119107281	0.67578125
920.571921941017	-19.1953125
924.944444749533	10.9892578125
929.314689204286	-1.0029296875
933.682656975085	8.2001953125
938.048349730125	5.615234375
942.411769135975	-0.7685546875
946.772916857561	-8.9384765625
951.131794558201	5.6806640625
955.488403899588	-8.2685546875
959.842746541792	6.4609375
964.19482414328	-14.3753051757813
968.544638360883	23.6827392578125
972.892190849834	-12.8544921875
977.237483263751	11.99755859375
981.580517254632	-14.6836547851562
985.92129447289	-26.3648681640625
990.259816567315	5.822021484375
994.596085185094	-15.0813598632812
998.930101971822	-9.9847412109375
1003.2618685715	29.1118774414063
1007.59138662649	51.8737182617188
1011.91865777761	66.507080078125
1016.24368366407	74.140380859375
1020.56646592346	52.7737426757812
1024.88700619182	48.258544921875
1029.20530610358	11.3561401367187
1033.52136729159	24.4537963867187
1037.8351913871	8.5513916015625
1042.14678001981	-0.6014404296875
1046.45613481781	-8.12030029296875
1050.76325740763	-3.63916015625
1055.06814941421	3.21026611328125
1059.37081246092	1.687744140625
1063.67124816958	-12.8557739257813
1067.96945816039	8.69140625
1072.26544405203	-0.482421875
1076.55920746159	6.5791015625
1080.8507500046	-5.552734375
1085.14007329502	0.65234375
1089.42717894527	-11.662109375
1093.71206856617	11.4891967773438
1097.99474376703	3.219970703125
1102.27520615557	3.2733154296875
1106.55345733798	-3.15057373046875
1110.82949891888	-6.3126220703125
1115.10333250134	5.7635498046875
1119.37495968691	2.83978271484375
1123.64438207556	5.916015625
1127.91160126572	-17.9740600585938
1132.17661885431	16.1959228515625
1136.43943643667	13.365966796875
1140.70005560662	27.5359497070313
1144.95847795644	29.7059326171875
1149.21470507689	52.8759765625
1153.46873855716	76.0459594726563
1157.72057998495	158.326904296875
1161.97023094641	219.6318359375
1166.21769302616	221.936767578125
1170.4629678073	235.24169921875
1174.70605687141	138.546630859375
1178.94696179854	75.8515625
1183.18568416722	44.156494140625
1187.42222555447	48.5006103515625
1191.65658753578	41.0260009765625
1195.88877168516	30.5513916015625
1200.11877957504	48.0767822265625
1204.34661277642	37.6021728515625
1208.57227285873	25.1275634765625
1212.79576138991	28.6529541015625
1217.01707993641	11.3401489257813
1221.23623006316	9.1180419921875
1225.45321333358	-8.10406494140625
1229.66803130962	25.6738891601562
1233.88068555171	-4.47686767578125
1238.09117761878	-10.5491943359375
1242.29950906828	9.30865478515625
1246.50568145615	1.97589111328125
1250.70969633685	-16.0859375
1254.91155526336	13.865234375
1259.11125978715	-7.3515625
1263.30881145822	-5.125
1267.50421182508	-0.3662109375
1271.69746243476	-1.3681640625
1275.88856483281	24.2939453125
1280.07752056329	-9.91796875
1284.26433116882	-5.2470703125
1288.44899819048	-0.0458984375
1292.63152316794	-9.158203125
1296.81190763937	22.228515625
1300.99015314147	-5.58984375
1305.16626120947	-19.5078125
1309.34023337715	1.7109375
1313.51207117681	20.470703125
1317.68177613928	2.41796875
1321.84934979396	-8.8515625
1326.01479366875	3.177734375
1330.17810929013	-4.4521484375
1334.3392981831	-4.375
1338.49836187121	-5.01171875
1342.65530187658	11.248046875
1346.81011971983	1.8310546875
1350.96281692018	-3.390625
1355.11339499538	-2.5849609375
1359.26185546175	0.77734375
1363.40819983413	2.4443359375
1367.55242962597	6.1962890625
1371.69454634923	-6.3095703125
1375.83455151447	0.7021484375
1379.97244663079	-6.7490234375
1384.10823320586	4.3173828125
1388.24191274593	-6.2578125
1392.3734867558	9.6396484375
1396.50295673884	-0.314453125
1400.63032419701	-3.23199462890625
1404.75559063083	3.83673095703125
1408.87875753938	-1.6168212890625
1412.99982642036	-11.5181274414062
1417.11879877001	-3.41943359375
1421.23567608316	13.2335815429688
1425.35045985322	19.6449584960938
1429.4631515722	7.05633544921875
1433.57375273068	50.4677124023438
1437.68226481782	44.8790893554687
1441.78868932139	77.2904663085938
1445.89302772774	105.510986328125
1449.99528152179	76.6091918945313
1454.09545218711	136.707336425781
1458.1935412058	79.8054809570312
1462.28955005859	98.9036865234375
1466.38348022481	76.0018310546875
1470.47533318239	71.1000366210937
1474.56511040785	60.1981811523437
1478.65281337632	56.2963256835937
1482.73844356155	44.39453125
1486.82200243586	40.40185546875
1490.90349147022	31.3851318359375
1494.98291213418	6.36846923828125
1499.06026589591	36.3517456054687
1503.13555422222	70.3350830078125
1507.20877857848	63.318359375
1511.27994042873	88.3016357421875
1515.3490412356	128.284973144531
1519.41608246035	192.268249511719
1523.48106556286	229.251586914062
1527.54399200163	264.23486328125
1531.60486323377	268.22216796875
1535.66368071505	205.224670410156
1539.72044589986	164.227172851562
1543.7751602412	125.229614257813
1547.82782519071	57.2321166992188
1551.87844219866	32.234619140625
1555.92701271397	16.237060546875
1559.97353818419	6.23956298828125
1564.0180200555	-15.7579345703125
1568.06045977271	14.2445068359375
1572.1008587793	12.3164672851562
1576.13921851737	-1.491943359375
1580.17554042768	-15.30029296875
1584.20982594961	-9.108642578125
1588.24207652123	4.08294677734375
1592.27229357921	-14.7254028320313
1596.3004785589	-6.48541259765625
1600.3266328943	21.22216796875
1604.35075801806	-10.0701904296875
1608.37285536149	2.63739013671875
1612.39292635454	-1.5703125
1616.41097242584	13.7039794921875
1620.42699500266	-0.02166748046875
1624.44099551096	-9.747314453125
1628.45297537533	-10.4729614257813
1632.46293601906	9.990234375
1636.47087886406	2.470458984375
1640.47680533095	12.9507446289062
1644.48071683901	17.4310302734375
1648.48261480617	23.9112548828125
1652.48250064906	22.3915405273438
1656.48037578297	52.9315795898438
1660.47624162187	43.474609375
1664.47009957839	63.017578125
1668.46195106388	66.560546875
1672.45179748832	74.103515625
1676.43964026041	50.6465454101562
1680.42548078752	53.1893920898438
1684.4093204757	38.72998046875
1688.39116072969	30.2705078125
1692.37100295292	8.81109619140625
1696.34884854752	19.3516845703125
1700.32469891429	-14.1077880859375
1704.29855545273	31.4323120117188
1708.27041956104	-5.03106689453125
1712.24029263612	3.50555419921875
1716.20817607355	-12.9578247070312
1720.17407126762	3.6558837890625
1724.13797961133	4.43914794921875
1728.09990249636	-3.57177734375
1732.05984131312	4.01708984375
1736.01779745068	5.9140625
1739.97377229687	-22.2861328125
1743.9277672382	14.048828125
1747.87978365989	-2.9345703125
1751.82982294586	5.9189453125
1755.77788647879	-2.666015625
1759.72397564	-9.615234375
1763.6680918096	12.150390625
1767.61023636636	-4.31640625
1771.5504106878	8.3251953125
1775.48861615014	-7.240234375
1779.42485412834	-11.5908203125
1783.35912599608	5.5703125
1787.29143312576	13.23828125
1791.2217768885	-8.205078125
1795.15015865414	2.8125
1799.07657979128	3.875
1803.00104166722	-12.388671875
1806.923545648	-0.6142578125
1810.84409309841	4.796875
1814.76268538195	-4.7705078125
1818.67932386087	12.6806640625
1822.59400989615	-11.6865234375
1826.50674484753	8.90234375
1830.41753007345	1.9140625
1834.32636693114	-8.7255859375
1838.23325677653	-5.73828125
1842.13820096433	8.779296875
1846.04120084797	7.4482421875
1849.94225777965	-4.6943359375
1853.84137311029	-9.3095703125
1857.7385481896	4.4775390625
1861.63378436601	-2.6591796875
1865.52708298671	6.8447265625
1869.41844539766	-1.9677734375
1873.30787294356	11.73046875
1877.19536696788	-18.1708984375
1881.08092881284	10.294921875
1884.96455981942	-3.2958984375
1888.84626132737	-5.251953125
1892.72603467521	-0.9111328125
1896.6038812002	-4.8203125
1900.47980223839	11.5419921875
1904.35379912459	-2.3359375
1908.22587319237	7.8193359375
1912.0960257741	-8.8994140625
1915.96425820089	7.3095703125
1919.83057180263	-9.26953125
1923.694967908	1.375
1927.55744784445	7.6455078125
1931.4180129382	-11.154296875
1935.27666451425	5.1953125
1939.13340389641	7.9755859375
1942.98823240721	-12.7548828125
1946.84115136803	10.6904296875
1950.692162099	-6.224609375
1954.54126591903	-0.322265625
1958.38846414585	-7.41015625
1962.23375809594	-2.1748046875
1966.0771490846	9.2421875
1969.91863842592	6.8603515625
1973.75822743275	-4.8369140625
1977.59591741678	9.037109375
1981.43170968848	-13.9228515625
1985.2656055571	10.6455078125
1989.0976063307	-7.203125
1992.92771331615	5.4892578125
1996.75592781911	-8.7685546875
2000.58225114405	0.689453125
2004.40668459424	0.3583984375
2008.22922947176	2.2373046875
2012.04988707749	4.8515625
2015.86865871112	-11.1806640625
2019.68554567116	14.388671875
2023.50054925491	-22.6533203125
2027.31367075851	23.3212890625
2031.12491147689	-9.05859375
2034.93427270382	0.9267578125
2038.74175573186	-5.4033203125
2042.54736185239	6.919921875
2046.35109235564	-0.5791015625
2050.15294853063	-5.4072265625
2053.95293166521	11.8056640625
2057.75104304606	-1.958984375
2061.54728395867	-6.435546875
2065.34165568739	3.5859375
2069.13415951534	-3.8955078125
2072.92479672452	8.46484375
2076.71356859575	-11.6259765625
2080.50047640867	5.044921875
2084.28552144174	-10.638671875
2088.06870497229	10.4287109375
2091.85002827646	3.515625
2095.62949262924	-4.513671875
2099.40709930443	-0.1357421875
2103.18284957471	-13.2158203125
2106.95674471157	16.32421875
2110.72878598537	1.3056640625
2114.49897466528	-0.63671875
2118.26731201934	-3.0712890625
2122.03379931443	11.20703125
2125.79843781626	-8.8349609375
2129.56122878942	-10.517578125
2133.32217349733	9.453125
2137.08127320226	-10.560546875
2140.83852916534	2.40625
2144.59394264655	3.6337890625
2148.34751490473	2.4423828125
2152.09924719757	7.2578125
2155.84914078163	-7.03515625
2159.59719691231	-2.091796875
2163.34341684388	-7.08984375
2167.08780182947	17.7353515625
2170.83035312109	2.9453125
2174.57107196959	-10.1572265625
2178.30995962469	4.203125
2182.04701733499	-9.396484375
2185.78224634796	-1.39453125
2189.5156479099	14.7919921875
2193.24722326604	-6.21875
2196.97697366044	-8.3779296875
2200.70490033604	6.37890625
2204.43100453467	-7.6083984375
2208.15528749703	15.32421875
2211.87775046268	-18.0048828125
2215.59839467008	4.2109375
2219.31722135656	7.0009765625
2223.03423175833	6.732421875
2226.74942711049	-6.689453125
2230.46280864702	3.1787109375
2234.17437760077	-8.2060546875
2237.8841352035	2.6162109375
2241.59208268584	-7.7998046875
2245.29822127732	13.783203125
2249.00255220636	-10.61328125
2252.70507670024	18.02734375
2256.40579598519	-24.845703125
2260.10471128628	20.783203125
2263.80182382751	-0.728515625
2267.49713483175	-6.01953125
2271.19064552079	-8.564453125
2274.8823571153	8.916015625
2278.57227083485	-10.0908203125
2282.26038789795	4.291015625
2285.94670952195	2.890625
2289.63123692315	-3.53515625
2293.31397131673	11.3017578125
2296.99491391679	-8.2333984375
2300.67406593634	-2.3271484375
2304.35142858727	0.3818359375
2308.02700308043	-2.681640625
2311.70079062553	9.322265625
2315.37279243123	-11.015625
2319.04300970507	10.681640625
2322.71144365353	4.580078125
2326.378095482	-13.4775390625
2330.04296639479	15.314453125
2333.7060575951	-3.3427734375
2337.3673702851	-5.4833984375
2341.02690566583	-4.4658203125
2344.6846649373	-3.51171875
2348.3406492984	9.6259765625
2351.99485994696	-6.541015625
2355.64729807974	8.65625
2359.29796489244	-0.2783203125
2362.94686157966	-7.6708984375
2366.59398933494	-2.5263671875
2370.23934935076	2.63671875
2373.88294281852	4.455078125
2377.52477092856	4.1611328125
2381.16483487014	-1.4208984375
2384.80313583148	0.37890625
2388.4396749997	-6.1083984375
2392.07445356091	-2.9794921875
2395.70747270011	-6.8603515625
2399.33873360126	13.2041015625
2402.96823744725	1.4033203125
2406.59598541995	3.3935546875
2410.22197870012	2.9267578125
2413.84621846749	-15.853515625
2417.46870590075	14.0244140625
2421.08944217751	-12.3818359375
2424.70842847435	2.431640625
2428.32566596678	7.83984375
2431.94115582928	-14.900390625
2435.55489923528	12.8427734375
2439.16689735713	1.0224609375
2442.77715136618	4.7314453125
2446.38566243272	-9.39453125
2449.99243172597	-3.7861328125
2453.59746041414	5.482421875
2457.20074966439	0.0009765625
2460.80230064284	-7.2734375
2464.40211451455	0.4677734375
2468.00019244359	0.0947265625
2471.59653559293	12.9033203125
2475.19114512457	-6.1513671875
2478.78402219943	-10.3037109375
2482.37516797741	8.9609375
2485.96458361739	5.4033203125
2489.55227027719	-11.396484375
2493.13822911363	13.201171875
2496.7224612825	-11.4033203125
2500.30496793853	1.7373046875
2503.88575023547	6.9765625
2507.464809326	-2.83203125
2511.04214636182	-9.5205078125
2514.61776249357	2.73046875
2518.19165887088	6.1884765625
2521.76383664238	4.14453125
2525.33429695564	-3.6533203125
2528.90304095725	-4.3203125
2532.47006979276	4.763671875
2536.03538460672	1.9384765625
2539.59898654265	-2.896484375
2543.16087674307	-5.322265625
2546.72105634948	4.7373046875
2550.27952650235	0.2490234375
2553.83628834118	6.697265625
2557.39134300444	-6.015625
2560.94469162957	-14.6259765625
2564.49633535304	13.458984375
2568.0462753103	-12.3740234375
2571.59451263579	15.2060546875
2575.14104846294	-3.0205078125
2578.6858839242	-27.8203125
2582.22902015101	-4.9267578125
2585.77045827378	-6.810546875
2589.31019942197	81.8701171875
2592.84824472401	-4.8232421875
2596.38459530734	-21.5830078125
2599.91925229841	-3.6435546875
2603.45221682266	-15.6884765625
2606.98349000456	-2.8466796875
2610.51307296756	10.4365234375
2614.04096683414	0.4453125
2617.56717272579	-13.7451171875
2621.09169176298	8.396484375
2624.61452506524	2.083984375
2628.13567375106	-5.3671875
2631.655138938	-1.8486328125
2635.17292174259	8.1064453125
2638.68902328039	2.001953125
2642.20344466599	-8.447265625
2645.71618701297	6.9423828125
2649.22725143397	-6.5908203125
2652.73663904062	3.361328125
2656.24435094357	-18.9541015625
2659.75038825251	26.0888671875
2663.25475207615	1.9599609375
2666.75744352221	-20.8544921875
2670.25846369745	21.1005859375
2673.75781370765	-20.509765625
2677.25549465763	17.447265625
2680.75150765123	0.8349609375
2684.24585379131	-3.0888671875
2687.73853417978	-11.8369140625
2691.22954991757	9.123046875
2694.71890210465	3.419921875
2698.20659184002	-14.4931640625
2701.69262022172	13.5478515625
2705.17698834682	-6.1611328125
2708.65969731143	8.0322265625
2712.14074821071	-17.3056640625
2715.62014213884	0.0107421875
2719.09788018905	4.6181640625
2722.57396345362	10.5107421875
2726.04839302385	10.951171875
2729.52116999012	-21.6083984375
2732.99229544182	14.6591796875
2736.4617704674	-10.7705078125
2739.92959615436	9.0419921875
2743.39577358926	0.9296875
2746.86030385767	-1.4111328125
2750.32318804425	-0.201171875
2753.78442723268	-12.318359375
2757.24402250572	12.6689453125
2760.70197494518	-1.126953125
2764.1582856319	-4.1953125
2767.61295564579	6.1103515625
2771.06598606584	-5.017578125
2774.51737797005	-1.73721313476562
2777.96713243552	-10.4422302246094
2781.41525053838	10.5489501953125
2784.86173335384	-1.96090698242187
2788.30658195617	-1.47073364257813
2791.7497974187	-2.98056030273438
2795.1913808138	0.515960693359375
2798.63133321295	-19.9395141601562
2802.06965568666	8.60501098632813
2805.50634930452	-8.85043334960937
2808.94141513519	10.694091796875
2812.3748542464	-5.76138305664063
2815.80666770493	-5.21685791015625
2819.23685657665	-7.67233276367187
2822.66542192651	1.8721923828125
2826.0923648185	4.416748046875
2829.51768631572	26.0264282226562
2832.94138748033	38.6526489257812
2836.36346937355	44.2789306640625
2839.7839330557	57.9052124023437
2843.20277958617	95.531494140625
2846.62001002343	172.157775878906
2850.03562542502	236.784057617187
2853.44962684758	318.410278320313
2856.86201534681	356.036560058594
2860.27279197751	339.662841796875
2863.68195779356	328.289123535156
2867.08951384791	298.915405273438
2870.49546119263	288.541625976562
2873.89980087883	303.167907714844
2877.30253395675	299.794189453125
2880.70366147569	301.429504394531
2884.10318448407	298.093872070313
2887.50110402936	301.75830078125
2890.89742115816	306.422729492188
2894.29213691614	306.087097167969
2897.68525234807	293.751525878906
2901.07676849782	310.415954589844
2904.46668640835	260.080383300781
2907.85500712172	291.744750976562
2911.24173167908	289.4091796875
2914.62686112069	281.073608398438
2918.0103964859	271.737976074219
2921.39233881316	242.402404785156
2924.77268914005	257.066833496094
2928.1514485032	239.731262207031
2931.52861793838	264.395629882813
2934.90419848047	262.06005859375
2938.27819116343	270.724487304687
2941.65059702035	260.388854980469
2945.0214170834	240.045104980469
2948.39065238389	236.698791503906
2951.75830395222	185.352478027344
2955.12437281791	157.006225585938
2958.48886000957	126.659912109375
2961.85176655495	120.313598632812
2965.21309348089	109.96728515625
2968.57284181338	87.6209716796875
2971.93101257748	70.274658203125
2975.28760679739	74.9284057617187
2978.64262549643	57.5820922851562
2981.99606969703	68.2357788085938
2985.34794042073	47.8894653320313
2988.69823868822	25.5431518554687
2992.04696551928	34.1968383789063
2995.39412193282	10.832763671875
2998.73970894689	20.3988647460938
3002.08372757864	1.9649658203125
3005.42617884436	-1.4688720703125
3008.76706375945	8.09722900390625
3012.10638333846	4.663330078125
3015.44413859505	19.2294311523438
3018.780330542	16.7955932617187
3022.11496019125	3.3616943359375
3025.44802855385	-2.07220458984375
3028.77953663997	10.3218383789062
3032.10948545894	14.6929931640625
3035.43787601921	-20.9358520507813
3038.76470932835	-0.56463623046875
3042.08998639308	13.6312255859375
3045.41370821926	-9.26397705078125
3048.73587581189	-1.6484375
3052.05649017508	2.3515625
3055.37555231211	-14.65234375
3058.69306322538	9.4677734375
3062.00902391644	11.267578125
3065.32343538598	-14.1220703125
3068.63629863383	4.2314453125
3071.94761465896	-8.7802734375
3075.2573844595	23.0439453125
3078.5656090327	-11.990234375
3081.87228937498	-7.2607421875
3085.1774264819	3.255859375
3088.48102134815	3.2392578125
3091.7830749676	2.3720703125
3095.08358833324	-9.3623046875
3098.38256243724	-3.8896484375
3101.67999827089	-8.111328125
3104.97589682465	1.791015625
3108.27025908815	5.7431640625
3111.56308605013	-12.7939453125
3114.85437869852	37.419921875
3118.14413802041	-15.32421875
3121.43236500202	0
3124.71906062875	0
3128.00422588514	0
3131.28786175491	0
3134.56996922093	0
3137.85054926524	0
3141.12960286901	0
3144.40713101263	0
3147.6831346756	0
3150.95761483661	0
3154.23057247352	0
3157.50200856335	0
3160.77192408229	0
3164.04032000569	0
3167.30719730808	0
3170.57255696316	0
3173.8363999438	0
3177.09872722202	0
3180.35953976906	0
3183.61883855529	0
3186.87662455028	0
3190.13289872277	0
3193.38766204066	0
3196.64091547106	0
3199.89265998023	0
3203.14289653361	0
3206.39162609586	0
3209.63884963076	0
3212.88456810132	0
3216.1287824697	0
3219.37149369728	0
3222.61270274458	0
3225.85241057135	0
3229.09061813648	0
3232.3273263981	0
3235.56253631347	0
3238.79624883909	0
3242.02846493063	0
3245.25918554293	0
3248.48841163005	0
3251.71614414523	0
3254.94238404091	0
3258.16713226871	0
3261.39038977947	0
3264.61215752319	0
3267.8324364491	0
3271.05122750561	0
3274.26853164033	0
3277.48434980006	0
3280.69868293083	0
3283.91153197784	0
3287.12289788551	0
3290.33278159744	0
3293.54118405647	0
3296.7481062046	0
3299.95354898308	0
3303.15751333233	0
3306.36000019198	0
3309.5610105009	0
3312.76054519714	0
3315.95860521796	0
3319.15519149983	0
3322.35030497845	0
3325.5439465887	0
3328.73611726471	0
3331.92681793979	0
3335.11604954647	0
3338.30381301653	0
3341.49010928091	0
3344.67493926981	0
3347.85830391262	0
3351.04020413798	0
3354.22064087372	0
3357.3996150469	0
3360.5771275838	0
3363.75317940992	0
3366.92777144999	0
3370.10090462796	0
3373.27257986699	0
3376.44279808949	0
3379.61156021706	0
3382.77886717059	0
3385.94471987011	0
3389.10911923496	0
3392.27206618366	0
3395.43356163397	0
3398.59360650288	0
3401.75220170663	0
3404.90934816067	0
3408.06504677969	0
3411.21929847761	0
3414.37210416759	0
3417.52346476203	0
3420.67338117256	0
3423.82185431003	0
3426.96888508457	0
3430.11447440551	0
3433.25862318144	0
3436.40133232017	0
3439.54260272877	0
3442.68243531356	0
3445.82083098007	0
3448.95779063311	0
3452.0933151767	0
3455.22740551412	0
3458.36006254791	0
3461.49128717984	0
3464.62108031093	0
3467.74944284144	0
3470.8763756709	0
3474.00187969807	0
3477.12595582097	0
3480.24860493687	0
3483.3698279423	0
3486.48962573301	0
3489.60799920406	0
3492.7249492497	0
3495.8404767635	0
3498.95458263822	0
3502.06726776593	0
3505.17853303794	0
3508.28837934481	0
3511.39680757636	0
3514.50381862168	0
3517.60941336912	0
3520.71359270628	0
3523.81635752002	0
3526.91770869649	0
3530.01764712108	0
3533.11617367844	0
3536.21328925251	0
3539.30899472647	0
3542.40329098277	0
3545.49617890316	0
3548.58765936862	0
3551.67773325941	0
3554.76640145506	0
3557.85366483438	0
3560.93952427544	0
3564.02398065559	0
3567.10703485145	0
3570.18868773891	0
3573.26894019313	0
3576.34779308856	0
3579.42524729892	0
3582.50130369721	0
3585.57596315568	0
3588.6492265459	0
3591.72109473869	0
3594.79156860416	0
3597.8606490117	0
3600.92833682998	0
3603.99463292695	0
3607.05953816984	0
3610.12305342518	0
3613.18517955876	0
3616.24591743568	0
3619.30526792029	0
3622.36323187627	0
3625.41981016655	0
3628.47500365337	0
3631.52881319825	0
3634.58123966201	0
3637.63228390473	0
3640.68194678582	0
3643.73022916396	0
3646.77713189712	0
3649.82265584256	0
3652.86680185686	0
3655.90957079587	0
3658.95096351473	0
3661.9909808679	0
3665.02962370912	0
3668.06689289143	0
3671.10278926717	0
3674.13731368797	0
3677.17046700478	0
3680.20225006782	0
3683.23266372664	0
3686.26170883008	0
3689.28938622628	0
3692.31569676268	0
3695.34064128604	0
3698.3642206424	0
3701.38643567713	0
3704.40728723488	0
3707.42677615964	0
3710.44490329468	0
3713.46166948258	0
3716.47707556524	0
3719.49112238386	0
3722.50381077897	0
3725.51514159039	0
3728.52511565724	0
3731.53373381799	0
3734.54099691039	0
3737.54690577153	0
3740.55146123779	0
3743.55466414488	0
3746.55651532782	0
3749.55701562096	0
3752.55616585794	0
3755.55396687174	0
3758.55041949464	0
3761.54552455828	0
3764.53928289357	0
3767.53169533077	0
3770.52276269945	0
