# Supplementary material for: ATP-Mediated Compositional Change in Peripheral Myelin Membranes: A Comparative Raman Spectroscopy and Time-Of-Flight Secondary Ion Mass Spectrometry Study
Source: PLoS One. 2015 Nov 6;10(11):e0142084. doi: 10.1371/journal.pone.0142084 (PMC4636249; doi:10.1371/journal.pone.0142084)
Supplement: S1 Dataset — (ZIP) [file pone.0142084.s001.zip › S1_dataset/Raman_spectra/22_90_90.txt]

-178.994036100499	0
-174.033225536557	0
-169.0751377995	0
-164.119770772188	0
-159.167122339648	0
-154.217190389139	0
-149.269972810082	0
-144.325467494084	0
-139.383672334927	0
-134.444585228594	0
-129.508204073223	0
-124.574526769135	0
-119.643551218822	0
-114.715275326933	0
-109.789697000295	0
-104.866814147885	0
-99.9466246808552	0
-95.0291265124906	0
-90.1143175582511	0
-85.2021957357429	0
-80.2927589647043	0
-75.3860051670417	0
-70.481932266779	0
-65.5805381901118	0
-60.6818208653458	0
-55.7857782229294	0
-50.8924081954356	0
-46.0017087175875	0
-41.1136777262036	0
-36.2283131602562	0
-31.3456129608094	0
-26.4655750710663	0
-21.5881974363401	0
-16.7134780040433	0
-11.8414147237163	0
-6.97200554699157	0
-2.10524842762243	0
2.7588586785605	0
7.62031781361293	0
12.4791310174805	0
17.3353003280426	0
22.1888277810758	0
27.039715410272	0
31.8879652472351	0
36.7335793214806	0
41.5765596604579	0
46.4169082895241	0
51.2546272319742	0
56.0897185090253	0
60.9221841398248	0
65.7520261414575	0
70.5792465289414	0
75.4038473152359	0
80.2258305112373	0
85.0451981257829	0
89.8619521656728	0
94.6760946356408	0
99.4876275383722	0
104.296552874519	0
109.102872642681	0
113.906588839414	0
118.707703459255	0
123.50621849468	0
128.302135936152	0
133.095457772095	0
137.886185988911	0
142.67432257098	0
147.459869500643	0
152.242828758237	0
157.023202322085	0
161.800992168482	0
166.57620027172	0
171.348828604074	0
176.118879135829	0
180.886353835249	0
185.651254668599	0
190.413583600155	0
195.173342592185	0
199.930533604973	0
204.685158596796	0
209.437219523967	0
214.186718340789	0
218.933656999594	0
223.678037450722	0
228.419861642549	0
233.159131521472	0
237.895849031895	0
242.630016116276	0
247.361634715089	0
252.090706766845	0
256.817234208094	0
261.541218973423	0
266.262662995465	0
270.981568204883	0
275.6979365304	0
280.411769898787	0
285.123070234848	0
289.831839461473	0
294.538079499573	0
299.241792268145	0
303.942979684238	0
308.641643662944	0
313.337786117456	0
318.031408959021	0
322.722514096949	0
327.411103438619	0
332.097178889511	0
336.780742353159	0
341.461795731189	0
346.140340923303	0
350.816379827291	0
355.489914339047	0
360.160946352513	0
364.829477759773	0
369.495510450979	0
374.159046314377	0
378.82008723633	0
383.478635101284	0
388.134691791813	0
392.788259188568	0
397.439339170342	0
402.087933614013	0
406.734044394583	0
411.377673385177	0
416.018822457034	0
420.657493479503	0
425.293688320078	0
429.927408844356	0
434.558656916088	0
439.187434397129	0
443.813743147486	0
448.437585025291	0
453.058961886814	0
457.67787558648	0
462.29432797683	0
466.908320908577	0
471.519856230563	0
476.128935789788	0
480.735561431389	0
485.339734998681	0
489.941458333116	0
494.540733274316	0
499.137561660049	0
503.731945326264	0
508.323886107064	0
512.913385834734	0
517.500446339694	0
522.085069450583	0
526.667256994191	0
531.247010795469	0
535.824332677577	0
540.399224461846	0
544.97168796778	0
549.541725013081	0
554.109337413644	0
558.67452698353	0
563.237295535018	0
567.797644878581	0
572.355576822862	0
576.911093174738	0
581.464195739274	0
586.014886319725	0
590.563166717577	0
595.109038732502	0
599.652504162404	0
604.193564803387	0
608.732222449762	0
613.268478894079	0
617.802335927085	0
622.333795337774	0
626.86285891334	0
631.38952843922	0
635.913805699067	0
640.435692474774	0
644.955190546461	0
649.472301692484	0
653.987027689447	0
658.499370312169	0
663.009331333738	0
667.516912525469	0
672.022115656928	0
676.524942495926	0
681.02539480853	0
685.523474359055	0
690.01918291007	0
694.512522222405	0
699.003494055145	0
703.492100165644	0
707.9783423095	0
712.462222240603	0
716.943741711089	0
721.422902471375	0
725.899706270146	0
730.374154854366	0
734.846249969258	0
739.315993358352	0
743.783386763425	0
748.24843192457	0
752.711130580137	0
757.171484466788	0
761.629495319437	0
766.085164871336	0
770.538494853994	0
774.989486997223	0
779.43814302915	0
783.884464676175	0
788.32845366302	0
792.770111712696	0
797.209440546543	0
801.646441884168	0
806.081117443533	0
810.513468940881	0
814.943498090775	0
819.371206606105	0
823.796596198077	0
828.219668576199	0
832.640425448324	0
837.058868520624	0
841.474999497579	0
845.888820082022	0
850.300331975104	0
854.709536876311	0
859.116436483469	0
863.521032492725	0
867.923326598575	-6.6533203125
872.323320493862	7.6083984375
876.72101586976	4.318359375
881.116414415799	-17.0556640625
885.509517819843	13.1513671875
889.900327768119	1.140625
894.288845945186	-12.84765625
898.675074033981	12.4169921875
903.059013715767	1.3779296875
907.440666670198	-7.7080078125
911.820034575245	9.638671875
916.197119107281	-1.88690185546875
920.571921941017	-23.2117614746094
924.944444749533	24.1624450683594
929.314689204286	6.52301025390625
933.682656975085	5.8736572265625
938.048349730125	1.22427368164062
942.411769135975	4.57489013671875
946.772916857561	-1.90139770507813
951.131794558201	12.7750549316406
955.488403899588	3.45147705078125
959.842746541792	31.1279296875
964.19482414328	5.8043212890625
968.544638360883	30.4807739257812
972.892190849834	17.2002563476562
977.237483263751	39.0926513671875
981.580517254632	26.985107421875
985.92129447289	9.87750244140625
990.259816567315	27.7699584960938
994.596085185094	6.662353515625
998.930101971822	17.5548095703125
1003.2618685715	30.4472045898438
1007.59138662649	48.3603515625
1011.91865777761	69.278564453125
1016.24368366407	73.1968383789063
1020.56646592346	49.1151123046875
1024.88700619182	38.0333862304687
1029.20530610358	12.9515991210938
1033.52136729159	24.8086547851562
1037.8351913871	6.5963134765625
1042.14678001981	-8.61602783203125
1046.45613481781	-4.82843017578125
1050.76325740763	-8.12750244140625
1055.06814941421	5.45452880859375
1059.37081246092	5.94451904296875
1063.67124816958	-12.8159790039062
1067.96945816039	4.9326171875
1072.26544405203	1.8037109375
1076.55920746159	4.8424072265625
1080.8507500046	-2.18408203125
1085.14007329502	1.61376953125
1089.42717894527	-16.7140502929687
1093.71206856617	16.9230346679687
1097.99474376703	-1.813232421875
1102.27520615557	13.450439453125
1106.55345733798	1.71417236328125
1110.82949891888	-7.02215576171875
1115.10333250134	19.2415161132813
1119.37495968691	2.41168212890625
1123.64438207556	10.5772094726562
1127.91160126572	1.74267578125
1132.17661885431	24.908203125
1136.43943643667	9.07373046875
1140.70005560662	27.2392578125
1144.95847795644	44.40478515625
1149.21470507689	48.5702514648438
1153.46873855716	74.7449951171875
1157.72057998495	123.930419921875
1161.97023094641	171.115783691406
1166.21769302616	185.301208496094
1170.4629678073	166.486572265625
1174.70605687141	103.671997070312
1178.94696179854	62.8573608398438
1183.18568416722	31.0427551269531
1187.42222555447	42.2281494140625
1191.65658753578	17.4135437011719
1195.88877168516	25.5989379882813
1200.11877957504	39.798828125
1204.34661277642	35.016845703125
1208.57227285873	26.23486328125
1212.79576138991	23.4529113769531
1217.01707993641	6.67092895507812
1221.23623006316	12.8889465332031
1225.45321333358	-3.89300537109375
1229.66803130962	36.3250122070313
1233.88068555171	2.54302978515625
1238.09117761878	-7.23892211914062
1242.29950906828	5.97909545898438
1246.50568145615	-1.80288696289062
1250.70969633685	-9.55661010742188
1254.91155526336	5.71615600585937
1259.11125978715	-2.01107788085938
1263.30881145822	-4.73831176757812
1267.50421182508	4.53448486328125
1271.69746243476	11.8072509765625
1275.88856483281	31.0800170898438
1280.07752056329	9.352783203125
1284.26433116882	8.62557983398438
1288.44899819048	11.8983459472656
1292.63152316794	9.17111206054687
1296.81190763937	31.4438781738281
1300.99015314147	18.8163452148438
1305.16626120947	5.20620727539063
1309.34023337715	24.5960693359375
1313.51207117681	30.9859313964844
1317.68177613928	13.3757629394531
1321.84934979396	9.765625
1326.01479366875	16.1554870605469
1330.17810929013	-5.45468139648438
1334.3392981831	13.9351806640625
1338.49836187121	7.32504272460937
1342.65530187658	19.7723083496094
1346.81011971983	8.29312133789063
1350.96281692018	5.81393432617187
1355.11339499538	7.33474731445313
1359.26185546175	2.85556030273438
1363.40819983413	1.37637329101562
1367.55242962597	2.897216796875
1371.69454634923	4.41802978515625
1375.83455151447	9.92666625976563
1379.97244663079	-12.5774841308594
1384.10823320586	7.9183349609375
1388.24191274593	-14.5858459472656
1392.3734867558	16.9099731445313
1396.50295673884	-10.6565246582031
1400.63032419701	-8.4393310546875
1404.75559063083	7.77783203125
1408.87875753938	1.99502563476562
1412.99982642036	-1.78781127929687
1417.11879877001	-15.5974426269531
1421.23567608316	5.57931518554687
1425.35045985322	16.7560729980469
1429.4631515722	2.932861328125
1433.57375273068	15.109619140625
1437.68226481782	19.2864074707031
1441.78868932139	38.4631652832031
1445.89302772774	51.6997985839844
1449.99528152179	37.9747924804687
1454.09545218711	77.249755859375
1458.1935412058	42.5247497558594
1462.28955005859	59.7997436523437
1466.38348022481	38.0747375488281
1470.47533318239	35.3497314453125
1474.56511040785	33.6246948242188
1478.65281337632	26.8996887207031
1482.73844356155	27.1746826171875
1486.82200243586	33.4496765136719
1490.90349147022	24.7593688964844
1494.98291213418	-5.90008544921875
1499.06026589591	25.4404907226562
1503.13555422222	59.7810363769531
1507.20877857848	54.1216125488281
1511.27994042873	83.462158203125
1515.3490412356	103.802734375
1519.41608246035	153.143310546875
1523.48106556286	173.483856201172
1527.54399200163	197.824432373047
1531.60486323377	179.164978027344
1535.66368071505	116.505554199219
1539.72044589986	92.8460998535156
1543.7751602412	67.2016906738281
1547.82782519071	31.5741577148438
1551.87844219866	9.94659423828125
1555.92701271397	4.31906127929687
1559.97353818419	6.6915283203125
1564.0180200555	-3.93603515625
1568.06045977271	8.43643188476563
1572.1008587793	20.8088989257813
1576.13921851737	11.1813659667969
1580.17554042768	3.55380249023438
1584.20982594961	4.92626953125
1588.24207652123	11.2807922363281
1592.27229357921	-3.38925170898438
1596.3004785589	1.94070434570313
1600.3266328943	15.2706604003906
1604.35075801806	2.60061645507813
1608.37285536149	4.93057250976562
1612.39292635454	-7.73947143554687
1616.41097242584	5.39337158203125
1620.42699500266	0.433319091796875
1624.44099551096	-7.5267333984375
1628.45297537533	-2.78732299804687
1632.46293601906	6.69085693359375
1636.47087886406	1.3525390625
1640.47680533095	-4.1650390625
1644.48071683901	3.7822265625
1648.48261480617	1.541015625
1652.48250064906	-10.603515625
1656.48037578297	4.1845703125
1660.47624162187	0.9208984375
1664.47009957839	5.158203125
1668.46195106388	6.3935546875
1672.45179748832	-8.63671875
1676.43964026041	-2.76171875
1680.42548078752	-3.47265625
1684.4093204757	8.529296875
1688.39116072969	0.890625
1692.37100295292	0.9033203125
1696.34884854752	5.208984375
1700.32469891429	-24.70703125
1704.29855545273	21.19140625
1708.27041956104	-2.9814453125
1712.24029263612	-2.8994140625
1716.20817607355	-8.0322265625
1720.17407126762	13.7802734375
1724.13797961133	-1.8427734375
1728.09990249636	-7.9072265625
1732.05984131312	6.13671875
1736.01779745068	5.8271484375
1739.97377229687	-20.4521484375
1743.9277672382	13.0849609375
1747.87978365989	-3.7177734375
1751.82982294586	5.125
1755.77788647879	-0.4541015625
1759.72397564	-9.9990234375
1763.6680918096	13.7314453125
1767.61023636636	-2.529296875
1771.5504106878	0.9970703125
1775.48861615014	-4.1865234375
1779.42485412834	-8.3642578125
1783.35912599608	1.861328125
1787.29143312576	11.1337890625
1791.2217768885	-7.34375
1795.15015865414	3.4453125
1799.07657979128	4.8505859375
1803.00104166722	-8.96484375
1806.923545648	1.3154296875
1810.84409309841	-0.220703125
1814.76268538195	-1.662109375
1818.67932386087	13.6884765625
1822.59400989615	-15.412109375
1826.50674484753	2.5126953125
1830.41753007345	12.1953125
1834.32636693114	-13.9296875
1838.23325677653	-9.3251953125
1842.13820096433	18.1357421875
1846.04120084797	2.44921875
1849.94225777965	-1.19140625
1853.84137311029	-7.837890625
1857.7385481896	-0.4609375
1861.63378436601	-4.095703125
1865.52708298671	3.0185546875
1869.41844539766	9.8369140625
1873.30787294356	5.66015625
1877.19536696788	-22.8701171875
1881.08092881284	18.15234375
1884.96455981942	-1.353515625
1888.84626132737	-12.6484375
1892.72603467521	5.5693359375
1896.6038812002	-5.634765625
1900.47980223839	4.9638671875
1904.35379912459	1.869140625
1908.22587319237	7.8173828125
1912.0960257741	-5.849609375
1915.96425820089	2.130859375
1919.83057180263	-13.546875
1923.694967908	6.5673828125
1927.55744784445	11.9716796875
1931.4180129382	-13.7021484375
1935.27666451425	5.8720703125
1939.13340389641	-0.0341796875
1942.98823240721	-8.384765625
1946.84115136803	14.24609375
1950.692162099	-11.9814453125
1954.54126591903	5.658203125
1958.38846414585	-3.169921875
1962.23375809594	-0.3525390625
1966.0771490846	-0.162109375
1969.91863842592	11.1884765625
1973.75822743275	-8.4521484375
1977.59591741678	2.7294921875
1981.43170968848	-11.1474609375
1985.2656055571	12.3623046875
1989.0976063307	-2.7578125
1992.92771331615	-0.2724609375
1996.75592781911	-1.6015625
2000.58225114405	2.0927734375
2004.40668459424	1.0244140625
2008.22922947176	-0.8359375
2012.04988707749	0.0556640625
2015.86865871112	-7.740234375
2019.68554567116	13.681640625
2023.50054925491	-21.4033203125
2027.31367075851	21.56640625
2031.12491147689	-8.9921875
2034.93427270382	-0.2119140625
2038.74175573186	-0.357421875
2042.54736185239	5.5673828125
2046.35109235564	-5.04296875
2050.15294853063	-6.1611328125
2053.95293166521	-8.20703125
2057.75104304606	-19.4443359375
2061.54728395867	71.5478515625
2065.34165568739	-11.6494140625
2069.13415951534	-21.68359375
2072.92479672452	8.7626953125
2076.71356859575	-20.630859375
2080.50047640867	10.9970703125
2084.28552144174	-9.1474609375
2088.06870497229	10.5107421875
2091.85002827646	-5.5927734375
2095.62949262924	-2.8427734375
2099.40709930443	6.4052734375
2103.18284957471	-11.4501953125
2106.95674471157	15.5888671875
2110.72878598537	0.03515625
2114.49897466528	-7.685546875
2118.26731201934	-0.25390625
2122.03379931443	12.3515625
2125.79843781626	-9.04296875
2129.56122878942	-8.3974609375
2133.32217349733	9.6630859375
2137.08127320226	-11.328125
2140.83852916534	11.638671875
2144.59394264655	-5.7861328125
2148.34751490473	3.5869140625
2152.09924719757	1.6083984375
2155.84914078163	-2.2255859375
2159.59719691231	-1.5009765625
2163.34341684388	-3.138671875
2167.08780182947	8.830078125
2170.83035312109	3.2216796875
2174.57107196959	-7.4052734375
2178.30995962469	4.57421875
2182.04701733499	-8.76171875
2185.78224634796	-0.921875
2189.5156479099	15.4140625
2193.24722326604	-8.24609375
2196.97697366044	-4.734375
2200.70490033604	5.0419921875
2204.43100453467	-4.0087890625
2208.15528749703	1.322265625
2211.87775046268	-3.8125
2215.59839467008	3.10546875
2219.31722135656	3.98046875
2223.03423175833	2.396484375
2226.74942711049	-2.8359375
2230.46280864702	5.4228515625
2234.17437760077	-7.166015625
2237.8841352035	-4.8427734375
2241.59208268584	-6.5986328125
2245.29822127732	17.1005859375
2249.00255220636	-12.1611328125
2252.70507670024	15.8740234375
2256.40579598519	-19.34375
2260.10471128628	17.9443359375
2263.80182382751	-3.466796875
2267.49713483175	-9.404296875
2271.19064552079	-1.5615234375
2274.8823571153	11.3232421875
2278.57227083485	-11.28515625
2282.26038789795	-0.3994140625
2285.94670952195	6.1171875
2289.63123692315	-4.0732421875
2293.31397131673	4.609375
2296.99491391679	2.1494140625
2300.67406593634	-6.0107421875
2304.35142858727	5.404296875
2308.02700308043	-9.923828125
2311.70079062553	8.5576171875
2315.37279243123	-0.9541015625
2319.04300970507	7.2978515625
2322.71144365353	0.7529296875
2326.378095482	-15.7392578125
2330.04296639479	16.529296875
2333.7060575951	-2.087890625
2337.3673702851	-7.9560546875
2341.02690566583	0.0244140625
2344.6846649373	-1.181640625
2348.3406492984	5.361328125
2351.99485994696	-3.5283203125
2355.64729807974	3.36328125
2359.29796489244	0.7548828125
2362.94686157966	-1.2275390625
2366.59398933494	-7.6943359375
2370.23934935076	-3.642578125
2373.88294281852	12.640625
2377.52477092856	3.8515625
2381.16483487014	-4.4345703125
2384.80313583148	-5.318359375
2388.4396749997	-4.2578125
2392.07445356091	4.1337890625
2395.70747270011	-2.697265625
2399.33873360126	8.5625
2402.96823744725	-4.376953125
2406.59598541995	9.427734375
2410.22197870012	-2.0107421875
2413.84621846749	-14.0556640625
2417.46870590075	12.689453125
2421.08944217751	-6.4794921875
2424.70842847435	-1.2861328125
2428.32566596678	1.3505859375
2431.94115582928	-4.96875
2435.55489923528	16.8544921875
2439.16689735713	-12.5263671875
2442.77715136618	12.5283203125
2446.38566243272	-7.0830078125
2449.99243172597	-4.568359375
2453.59746041414	2.3466796875
2457.20074966439	-5.365234375
2460.80230064284	-0.259765625
2464.40211451455	4.361328125
2468.00019244359	-7.5693359375
2471.59653559293	15.7333984375
2475.19114512457	-4.849609375
2478.78402219943	-10.1708984375
2482.37516797741	10.4287109375
2485.96458361739	3.3779296875
2489.55227027719	-10.3095703125
2493.13822911363	7.451171875
2496.7224612825	-8.2509765625
2500.30496793853	-6.2177734375
2503.88575023547	15.8203125
2507.464809326	-3.267578125
2511.04214636182	-6.0625
2514.61776249357	-2.2978515625
2518.19165887088	7.8515625
2521.76383664238	7.861328125
2525.33429695564	-4.3369140625
2528.90304095725	-5.4326171875
2532.47006979276	1.150390625
2536.03538460672	-3.7109375
2539.59898654265	4.5634765625
2543.16087674307	-7.3408203125
2546.72105634948	8.4287109375
2550.27952650235	3.4619140625
2553.83628834118	-2.978515625
2557.39134300444	-6.798828125
2560.94469162957	-11.1279296875
2564.49633535304	18.01953125
2568.0462753103	-11.21484375
2571.59451263579	11.6201171875
2575.14104846294	7.3583984375
2578.6858839242	-21.3505859375
2582.22902015101	17.3525390625
2585.77045827378	-12.5166015625
2589.31019942197	10.6689453125
2592.84824472401	-5.7744140625
2596.38459530734	0.0341796875
2599.91925229841	6.642578125
2603.45221682266	-11.57421875
2606.98349000456	-2.5634765625
2610.51307296756	15.74609375
2614.04096683414	-2.0126953125
2617.56717272579	-14.5498046875
2621.09169176298	8.587890625
2624.61452506524	8.884765625
2628.13567375106	-9.6884765625
2631.655138938	-6.1875
2635.17292174259	3.1396484375
2638.68902328039	7.4033203125
2642.20344466599	-2.74609375
2645.71618701297	-6.95703125
2649.22725143397	2.03125
2652.73663904062	8.3056640625
2656.24435094357	-21.275390625
2659.75038825251	27.48828125
2663.25475207615	2.9072265625
2666.75744352221	-32.302734375
2670.25846369745	29.5888671875
2673.75781370765	-15.0576171875
2677.25549465763	5.0458984375
2680.75150765123	5.71484375
2684.24585379131	5.6748046875
2687.73853417978	-18.1953125
2691.22954991757	11.2138671875
2694.71890210465	1.8291015625
2698.20659184002	-14.189453125
2701.69262022172	12.2705078125
2705.17698834682	-5.5400390625
2708.65969731143	2.298828125
2712.14074821071	-5.9111328125
2715.62014213884	-3.3544921875
2719.09788018905	4.515625
2722.57396345362	13.98046875
2726.04839302385	4.4130859375
2729.52116999012	-22.5390625
2732.99229544182	13.3330078125
2736.4617704674	-17.7509765625
2739.92959615436	8.6708984375
2743.39577358926	4.91796875
2746.86030385767	4.291015625
2750.32318804425	0.9931640625
2753.78442723268	-17.7451171875
2757.24402250572	15.388916015625
2760.70197494518	-2.82382202148438
2764.1582856319	-7.07205200195313
2767.61295564579	10.7032470703125
2771.06598606584	-11.5209350585938
2774.51737797005	5.2548828125
2777.96713243552	-3.96932983398438
2781.41525053838	4.80648803710937
2784.86173335384	3.5616455078125
2788.30658195617	3.31182861328125
2791.7497974187	3.06198120117188
2795.1913808138	2.8121337890625
2798.63133321295	-9.43771362304687
2802.06965568666	14.3124694824219
2805.50634930452	-8.9373779296875
2808.94141513519	15.8127746582031
2812.3748542464	-6.43707275390625
2815.80666770493	10.3131103515625
2819.23685657665	4.06326293945313
2822.66542192651	0.81341552734375
2826.0923648185	-6.45809936523437
2829.51768631572	18.2597961425781
2832.94138748033	6.97769165039063
2836.36346937355	3.695556640625
2839.7839330557	8.4134521484375
2843.20277958617	-1.86865234375
2846.62001002343	25.8492431640625
2850.03562542502	6.567138671875
2853.44962684758	16.2850036621094
2856.86201534681	32.0028991699219
2860.27279197751	16.7207946777344
2863.68195779356	28.4386901855469
2867.08951384791	19.1565551757813
2870.49546119263	9.87445068359375
2873.89980087883	28.5923461914062
2877.30253395675	35.3102416992188
2880.70366147569	67.0281372070312
2884.10318448407	89.7460021972656
2887.50110402936	58.4638977050781
2890.89742115816	59.1817932128906
2894.29213691614	63.894287109375
2897.68525234807	40.5836181640625
2901.07676849782	66.2729797363281
2904.46668640835	48.9623413085937
2907.85500712172	54.6516723632812
2911.24173167908	42.3410339355469
2914.62686112069	37.0303955078125
2918.0103964859	48.7197265625
2921.39233881316	38.4090881347656
2924.77268914005	48.0984497070313
2928.1514485032	28.7878112792969
2931.52861793838	41.4771423339844
2934.90419848047	33.16650390625
2938.27819116343	43.8558654785156
2941.65059702035	40.5451965332031
2945.0214170834	33.2345581054687
2948.39065238389	41.9239196777344
2951.75830395222	26.61328125
2955.12437281791	31.3026123046875
2958.48886000957	25.9919738769531
2961.85176655495	34.6813354492188
2965.21309348089	42.3706665039063
2968.57284181338	36.0600280761719
2971.93101257748	28.7493896484375
2975.28760679739	32.438720703125
2978.64262549643	18.1002807617187
2981.99606969703	40.7553405761719
2985.34794042073	18.4103698730469
2988.69823868822	23.0654296875
2992.04696551928	32.7204895019531
2995.39412193282	11.3755187988281
2998.73970894689	24.0305786132813
3002.08372757864	4.68563842773438
3005.42617884436	1.34066772460938
3008.76706375945	22.9957275390625
3012.10638333846	7.65078735351562
3015.44413859505	15.3058166503906
3018.780330542	9.96087646484375
3022.11496019125	-2.38406372070313
3025.44802855385	-2.72903442382813
3028.77953663997	8.926025390625
3032.10948545894	14.5810546875
3035.43787601921	-15.7638854980469
3038.76470932835	7.89117431640625
3042.08998639308	6.54620361328125
3045.41370821926	0.181243896484375
3048.73587581189	2.77523803710938
3052.05649017508	7.3692626953125
3055.37555231211	-0.036712646484375
3058.69306322538	13.5572814941406
3062.00902391644	17.1513061523438
3065.32343538598	-0.25469970703125
3068.63629863383	8.33932495117187
3071.94761465896	0.933319091796875
3075.2573844595	20.52734375
3078.5656090327	-11.8786315917969
3081.87228937498	3.71536254882812
3085.1774264819	-8.71621704101562
3088.48102134815	-0.2532958984375
3091.7830749676	8.2095947265625
3095.08358833324	-2.32748413085938
3098.38256243724	0.13543701171875
3101.67999827089	-3.40438842773438
3104.97589682465	-1.07510375976562
3108.27025908815	4.29095458984375
3111.56308605013	1.0166015625
3114.85437869852	-1.8193359375
3118.14413802041	-2.767578125
3121.43236500202	3.9541015625
3124.71906062875	-2.5966796875
3128.00422588514	-0.4580078125
3131.28786175491	-1.7080078125
3134.56996922093	3.7548828125
3137.85054926524	-4.775390625
3141.12960286901	4.138671875
3144.40713101263	2.73046875
3147.6831346756	0.4345703125
3150.95761483661	-14.7470703125
3154.23057247352	12.0966796875
3157.50200856335	-2.0283203125
3160.77192408229	3.5537109375
3164.04032000569	-5.4189453125
3167.30719730808	0
3170.57255696316	0
3173.8363999438	0
3177.09872722202	0
3180.35953976906	0
3183.61883855529	0
3186.87662455028	0
3190.13289872277	0
3193.38766204066	0
3196.64091547106	0
3199.89265998023	0
3203.14289653361	0
3206.39162609586	0
3209.63884963076	0
3212.88456810132	0
3216.1287824697	0
3219.37149369728	0
3222.61270274458	0
3225.85241057135	0
3229.09061813648	0
3232.3273263981	0
3235.56253631347	0
3238.79624883909	0
3242.02846493063	0
3245.25918554293	0
3248.48841163005	0
3251.71614414523	0
3254.94238404091	0
3258.16713226871	0
3261.39038977947	0
3264.61215752319	0
3267.8324364491	0
3271.05122750561	0
3274.26853164033	0
3277.48434980006	0
3280.69868293083	0
3283.91153197784	0
3287.12289788551	0
3290.33278159744	0
3293.54118405647	0
3296.7481062046	0
3299.95354898308	0
3303.15751333233	0
3306.36000019198	0
3309.5610105009	0
3312.76054519714	0
3315.95860521796	0
3319.15519149983	0
3322.35030497845	0
3325.5439465887	0
3328.73611726471	0
3331.92681793979	0
3335.11604954647	0
3338.30381301653	0
3341.49010928091	0
3344.67493926981	0
3347.85830391262	0
3351.04020413798	0
3354.22064087372	0
3357.3996150469	0
3360.5771275838	0
3363.75317940992	0
3366.92777144999	0
3370.10090462796	0
3373.27257986699	0
3376.44279808949	0
3379.61156021706	0
3382.77886717059	0
3385.94471987011	0
3389.10911923496	0
3392.27206618366	0
3395.43356163397	0
3398.59360650288	0
3401.75220170663	0
3404.90934816067	0
3408.06504677969	0
3411.21929847761	0
3414.37210416759	0
3417.52346476203	0
3420.67338117256	0
3423.82185431003	0
3426.96888508457	0
3430.11447440551	0
3433.25862318144	0
3436.40133232017	0
3439.54260272877	0
3442.68243531356	0
3445.82083098007	0
3448.95779063311	0
3452.0933151767	0
3455.22740551412	0
3458.36006254791	0
3461.49128717984	0
3464.62108031093	0
3467.74944284144	0
3470.8763756709	0
3474.00187969807	0
3477.12595582097	0
3480.24860493687	0
3483.3698279423	0
3486.48962573301	0
3489.60799920406	0
3492.7249492497	0
3495.8404767635	0
3498.95458263822	0
3502.06726776593	0
3505.17853303794	0
3508.28837934481	0
3511.39680757636	0
3514.50381862168	0
3517.60941336912	0
3520.71359270628	0
3523.81635752002	0
3526.91770869649	0
3530.01764712108	0
3533.11617367844	0
3536.21328925251	0
3539.30899472647	0
3542.40329098277	0
3545.49617890316	0
3548.58765936862	0
3551.67773325941	0
3554.76640145506	0
3557.85366483438	0
3560.93952427544	0
3564.02398065559	0
3567.10703485145	0
3570.18868773891	0
3573.26894019313	0
3576.34779308856	0
3579.42524729892	0
3582.50130369721	0
3585.57596315568	0
3588.6492265459	0
3591.72109473869	0
3594.79156860416	0
3597.8606490117	0
3600.92833682998	0
3603.99463292695	0
3607.05953816984	0
3610.12305342518	0
3613.18517955876	0
3616.24591743568	0
3619.30526792029	0
3622.36323187627	0
3625.41981016655	0
3628.47500365337	0
3631.52881319825	0
3634.58123966201	0
3637.63228390473	0
3640.68194678582	0
3643.73022916396	0
3646.77713189712	0
3649.82265584256	0
3652.86680185686	0
3655.90957079587	0
3658.95096351473	0
3661.9909808679	0
3665.02962370912	0
3668.06689289143	0
3671.10278926717	0
3674.13731368797	0
3677.17046700478	0
3680.20225006782	0
3683.23266372664	0
3686.26170883008	0
3689.28938622628	0
3692.31569676268	0
3695.34064128604	0
3698.3642206424	0
3701.38643567713	0
3704.40728723488	0
3707.42677615964	0
3710.44490329468	0
3713.46166948258	0
3716.47707556524	0
3719.49112238386	0
3722.50381077897	0
3725.51514159039	0
3728.52511565724	0
3731.53373381799	0
3734.54099691039	0
3737.54690577153	0
3740.55146123779	0
3743.55466414488	0
3746.55651532782	0
3749.55701562096	0
3752.55616585794	0
3755.55396687174	0
3758.55041949464	0
3761.54552455828	0
3764.53928289357	0
3767.53169533077	0
3770.52276269945	0
