# Supplementary material for: ATP-Mediated Compositional Change in Peripheral Myelin Membranes: A Comparative Raman Spectroscopy and Time-Of-Flight Secondary Ion Mass Spectrometry Study
Source: PLoS One. 2015 Nov 6;10(11):e0142084. doi: 10.1371/journal.pone.0142084 (PMC4636249; doi:10.1371/journal.pone.0142084)
Supplement: S1 Dataset — (ZIP) [file pone.0142084.s001.zip › S1_dataset/Raman_spectra/2_0_0.txt]

-178.9940361005	0
-174.033225536559	0
-169.075137799502	0
-164.119770772183	0
-159.167122339652	0
-154.217190389145	0
-149.26997281008	0
-144.325467494082	0
-139.38367233493	0
-134.444585228596	0
-129.508204073225	0
-124.574526769137	0
-119.643551218823	0
-114.715275326934	0
-109.789697000297	0
-104.866814147889	0
-99.9466246808543	0
-95.0291265124944	0
-90.114317558252	0
-85.2021957357436	0
-80.2927589647076	0
-75.3860051670387	0
-70.4819322667847	0
-65.5805381901157	0
-60.6818208653497	0
-55.7857782229291	0
-50.8924081954391	0
-46.0017087175838	0
-41.1136777262045	0
-36.2283131602561	0
-31.3456129608128	0
-26.4655750710695	0
-21.5881974363389	0
-16.7134780040407	0
-11.8414147237152	0
-6.97200554699234	0
-2.10524842762101	0
2.75885867856151	0
7.62031781360827	0
12.4791310174774	0
17.3353003280427	0
22.1888277810764	0
27.0397154102718	0
31.8879652472339	0
36.7335793214821	0
41.5765596604568	0
46.4169082895224	0
51.2546272319731	0
56.0897185090207	0
60.9221841398242	0
65.7520261414571	0
70.5792465289418	0
75.4038473152361	0
80.2258305112362	0
85.045198125787	0
89.8619521656727	0
94.6760946356395	0
99.4876275383746	0
104.296552874516	0
109.10287264268	0
113.906588839415	0
118.707703459252	0
123.506218494676	0
128.30213593615	0
133.095457772096	0
137.886185988912	0
142.674322570981	0
147.459869500641	0
152.242828758238	0
157.023202322084	0
161.800992168479	0
166.576200271718	0
171.348828604071	0
176.118879135827	0
180.886353835245	0
185.651254668599	0
190.413583600155	0
195.173342592186	0
199.93053360497	0
204.685158596798	0
209.437219523967	0
214.186718340788	0
218.933656999589	0
223.678037450723	0
228.419861642551	0
233.159131521468	0
237.895849031897	0
242.630016116271	0
247.361634715084	0
252.090706766841	0
256.817234208093	0
261.541218973424	0
266.262662995465	0
270.981568204883	0
275.697936530397	0
280.411769898781	0
285.123070234849	0
289.831839461471	0
294.538079499574	0
299.241792268144	0
303.942979684232	0
308.641643662944	0
313.33778611746	0
318.031408959018	0
322.722514096945	0
327.411103438622	0
332.09717888951	0
336.780742353159	0
341.461795731189	0
346.140340923302	0
350.816379827291	0
355.489914339041	0
360.160946352512	0
364.829477759773	0
369.495510450977	0
374.159046314375	0
378.820087236329	0
383.478635101283	0
388.134691791809	0
392.788259188568	0
397.43933917034	0
402.08793361401	0
406.734044394583	0
411.377673385178	0
416.018822457033	0
420.657493479502	0
425.293688320078	0
429.927408844357	0
434.558656916086	0
439.187434397127	0
443.813743147482	0
448.437585025286	0
453.058961886811	0
457.677875586478	0
462.294327976831	0
466.908320908578	0
471.519856230564	0
476.128935789788	0
480.73556143139	0
485.339734998681	0
489.941458333116	0
494.540733274312	0
499.137561660047	0
503.731945326265	0
508.323886107065	0
512.91338583473	0
517.500446339696	0
522.085069450583	0
526.667256994186	0
531.247010795468	0
535.824332677577	0
540.399224461841	0
544.97168796778	0
549.541725013083	0
554.109337413638	0
558.674526983528	0
563.237295535019	0
567.797644878573	0
572.355576822864	0
576.911093174738	0
581.464195739273	0
586.014886319722	0
590.563166717575	0
595.109038732503	0
599.652504162402	0
604.193564803382	0
608.73222244976	0
613.268478894073	0
617.802335927087	0
622.333795337774	-22.1201171875
626.86285891334	29.234375
631.389528439219	-7.23046875
635.913805699064	24.5947265625
640.435692474771	-13.7412109375
644.95519054646	-20.986328125
649.472301692485	-23.6962890625
653.987027689444	48.123046875
658.499370312169	-28.078125
663.009331333737	18.7724609375
667.51691252547	-18.427734375
672.022115656927	62.41015625
676.524942495927	-56.1494140625
681.025394808529	-22.0947265625
685.523474359052	29.2978515625
690.019182910066	12.05859375
694.512522222403	-22.869140625
699.003494055146	-2.70703125
703.49210016564	17.7138671875
707.978342309501	1.8740234375
712.4622222406	-50.546875
716.943741711089	45.9326171875
721.422902471377	-8.5361328125
725.899706270147	15.3271484375
730.374154854362	-33.5966796875
734.846249969256	58.619140625
739.315993358349	-36.806640625
743.783386763427	-30.859375
748.248431924569	64.2255859375
752.711130580137	6.857421875
757.171484466779	-37.4921875
761.629495319434	-2.8076171875
766.085164871334	-5.9130859375
770.538494853989	-12.892578125
774.989486997221	20.4013671875
779.438143029149	-5.1201171875
783.884464676174	-0.5234375
788.328453663017	11.236328125
792.770111712697	-11.1162109375
797.209440546538	28.7841796875
801.646441884169	-56.8203125
806.08111744353	26.3359375
810.513468940876	8.8134765625
814.943498090771	-0.1953125
819.371206606105	-13.6630859375
823.796596198072	2.76171875
828.2196685762	-1.90625
832.640425448326	26.8515625
837.05886852062	-70.771484375
841.474999497579	38.30078125
845.888820082023	29.9501953125
850.300331975104	-6.7939453125
854.709536876313	-35.966796875
859.116436483463	12.736328125
863.521032492721	12.0205078125
867.923326598572	3.169921875
872.32332049386	-9.96875
876.721015869761	7.2568359375
881.116414415797	-26.1044921875
885.509517819844	43.669921875
889.900327768115	15.07421875
894.288845945188	-30.25390625
898.675074033979	24.5537109375
903.059013715769	2.53125
907.440666670193	-41.36962890625
911.820034575246	3.8212890625
916.197119107279	-48.15380859375
920.571921941015	-62.7900390625
924.944444749532	23.573974609375
929.314689204282	-7.062255859375
933.682656975088	23.301513671875
938.048349730129	3.662353515625
942.411769135974	52.533447265625
946.772916857561	5.40478515625
951.131794558198	125.27587890625
955.488403899583	100.14697265625
959.842746541793	235.01806640625
964.194824143277	162.88916015625
968.544638360882	185.680908203125
972.89219084983	152.299560546875
977.237483263745	173.918212890625
981.580517254633	95.537109375
985.921294472888	57.15576171875
990.259816567313	125.7744140625
994.596085185094	102.393310546875
998.930101971824	236.011962890625
1003.26186857149	456.630615234375
1007.59138662648	654.737548828125
1011.91865777761	895.068603515625
1016.24368366406	846.3994140625
1020.56646592346	619.730224609375
1024.88700619182	487.061279296875
1029.20530610358	327.39208984375
1033.52136729159	240.722900390625
1037.8351913871	122.748779296875
1042.14678001981	45.197509765625
1046.45613481781	-12.353759765625
1050.76325740763	24.094970703125
1055.06814941421	32.543701171875
1059.37081246092	72.460693359375
1063.67124816957	-14.351806640625
1067.96945816039	-1.164306640625
1072.26544405203	-16.4951171875
1076.55920746159	-14.79833984375
1080.8507500046	11.7919921875
1085.14007329502	7.760009765625
1089.42717894526	-38.272216796875
1093.71206856617	74.69580078125
1097.99474376703	24.66357421875
1102.27520615557	79.631591796875
1106.55345733798	81.292236328125
1110.82949891888	61.87353515625
1115.10333250134	69.454833984375
1119.37495968691	105.036376953125
1123.64438207555	165.61767578125
1127.91160126572	187.198974609375
1132.17661885431	315.7802734375
1136.43943643666	283.36181640625
1140.70005560662	417.990478515625
1144.95847795644	609.772705078125
1149.21470507689	865.554931640625
1153.46873855716	1281.33715820313
1157.72057998495	2007.11938476563
1161.97023094641	2603.90161132813
1166.21769302616	2675.68383789063
1170.4629678073	2237.46606445313
1174.70605687141	1399.24829101563
1178.94696179853	847.030517578125
1183.18568416722	543.812744140625
1187.42222555447	445.828857421875
1191.65658753578	321.010009765625
1195.88877168515	339.191162109375
1200.11877957505	448.37255859375
1204.34661277642	367.5537109375
1208.57227285872	297.73486328125
1212.79576138991	275.916259765625
1217.01707993641	227.097412109375
1221.23623006315	214.278564453125
1225.45321333358	159.459716796875
1229.66803130962	161.6884765625
1233.88068555171	17.375244140625
1238.09117761878	21.06201171875
1242.29950906827	-2.251220703125
1246.50568145615	1.435546875
1250.70969633685	-0.877685546875
1254.91155526336	40.80908203125
1259.11125978715	8.495849609375
1263.30881145822	-1.817626953125
1267.50421182508	56.960693359375
1271.69746243476	61.145751953125
1275.88856483281	148.33056640625
1280.07752056329	88.515625
1284.26433116881	100.700439453125
1288.44899819048	120.885498046875
1292.63152316794	110.070556640625
1296.81190763937	168.303466796875
1300.99015314147	158.768310546875
1305.16626120947	78.23291015625
1309.34023337715	66.69775390625
1313.5120711768	80.16259765625
1317.68177613928	30.589599609375
1321.84934979395	-3.238037109375
1326.01479366875	19.934326171875
1330.17810929013	-14.893310546875
1334.3392981831	-6.116455078125
1338.49836187122	-7.77294921875
1342.65530187657	14.836669921875
1346.81011971983	-5.623046875
1350.96281692018	-21.0224609375
1355.11339499538	42.05859375
1359.26185546175	-15.791015625
1363.40819983413	-3.4267578125
1367.55242962597	29.646484375
1371.69454634923	7.7919921875
1375.83455151447	-2.80078125
1379.97244663079	-60.9873046875
1384.10823320587	10.4658203125
1388.24191274593	-14.9775390625
1392.3734867558	49.46484375
1396.50295673884	-14.353515625
1400.63032419701	-12.703125
1404.75559063083	35.30908203125
1408.87875753938	-6.427978515625
1412.99982642036	-13.60400390625
1417.11879877001	-46.377197265625
1421.23567608315	5.849365234375
1425.35045985322	-3.799560546875
1429.4631515722	27.091552734375
1433.57375273068	102.98291015625
1437.68226481782	98.8740234375
1441.78868932139	140.765380859375
1445.89302772774	146.656494140625
1449.9952815218	141.547607421875
1454.0954521871	279.81494140625
1458.19354120579	209.8740234375
1462.28955005859	253.93310546875
1466.38348022481	169.9921875
1470.47533318239	219.05126953125
1474.56511040785	203.1103515625
1478.65281337632	223.16943359375
1482.73844356155	197.228759765625
1486.82200243586	289.287841796875
1490.90349147021	279.346923828125
1494.98291213417	231.406005859375
1499.06026589591	415.34619140625
1503.13555422221	558.270263671875
1507.20877857848	882.1943359375
1511.27994042873	1318.11840820313
1515.3490412356	1724.04248046875
1519.41608246035	2247.96655273438
1523.48106556286	2572.890625
1527.54399200162	2483.81469726563
1531.60486323377	2089.73852539063
1535.66368071506	1465.66259765625
1539.72044589986	1060.58666992188
1543.7751602412	670.5107421875
1547.8278251907	375.434814453125
1551.87844219866	254.561279296875
1555.92701271397	161.73681640625
1559.97353818419	153.91259765625
1564.01802005549	126.08837890625
1568.06045977271	110.26416015625
1572.1008587793	141.43994140625
1576.13921851737	142.61572265625
1580.17554042768	108.79150390625
1584.20982594961	128.967041015625
1588.24207652123	144.142822265625
1592.27229357921	70.318603515625
1596.3004785589	94.494384765625
1600.3266328943	117.29150390625
1604.35075801806	72.270751953125
1608.37285536149	48.249755859375
1612.39292635454	36.22900390625
1616.41097242584	75.2080078125
1620.42699500266	22.187255859375
1624.44099551096	1.16650390625
1628.45297537533	-2.8544921875
1632.46293601905	48.124755859375
1636.47087886406	-3.896240234375
1640.47680533095	-15.546875
1644.480716839	0
1648.48261480617	0
1652.48250064906	0
1656.48037578297	0
1660.47624162187	66.308837890625
1664.47009957839	81.679931640625
1668.46195106388	70.051025390625
1672.45179748832	49.86279296875
1676.43964026041	26.537353515625
1680.42548078752	74.2119140625
1684.40932047569	25.88671875
1688.39116072969	11.561279296875
1692.37100295292	-2.763916015625
1696.34884854752	40.91064453125
1700.32469891428	-39.414794921875
1704.29855545272	53.47802734375
1708.27041956104	-15.8759765625
1712.24029263612	-2.22998046875
1716.20817607355	-28.583984375
1720.17407126762	-17.93798828125
1724.13797961133	7.707763671875
1728.09990249636	-47.646240234375
1732.05984131311	-7.5791015625
1736.01779745068	-22.27587890625
1739.97377229687	-87.97265625
1743.9277672382	27.33056640625
1747.87978365989	-5.63623046875
1751.82982294587	-3.89990234375
1755.77788647878	-8.217041015625
1759.72397564	-15.2001953125
1763.6680918096	8.6123046875
1767.61023636636	14.919921875
1771.55041068779	3.0703125
1775.48861615014	-1.19140625
1779.42485412835	-26.1435546875
1783.35912599609	0.4404296875
1787.29143312576	23.30078125
1791.22177688849	-29.9296875
1795.15015865414	20.431640625
1799.07657979127	18.75
1803.00104166721	-36.962890625
1806.923545648	17.6044921875
1810.84409309841	15.9755859375
1814.76268538195	-11.76171875
1818.67932386087	30.849609375
1822.59400989615	-43.9423828125
1826.50674484752	18.9794921875
1830.41753007345	14.9716796875
1834.32636693114	-39.435546875
1838.23325677653	-2.359375
1842.13820096433	17.9931640625
1846.04120084797	10.9921875
1849.94225777965	13.5751953125
1853.84137311029	-22.26171875
1857.7385481896	-11.248046875
1861.63378436601	-8.078125
1865.52708298671	11.7431640625
1869.41844539766	12.7119140625
1873.30787294356	6.181640625
1877.19536696788	-36.7685546875
1881.08092881284	60.3935546875
1884.96455981942	-28.3115234375
1888.84626132737	-24.875
1892.7260346752	16.427734375
1896.6038812002	-5.470703125
1900.47980223839	-0.2392578125
1904.35379912459	-4.255859375
1908.22587319237	24.3896484375
1912.0960257741	-25.115234375
1915.96425820088	23.7890625
1919.83057180263	-18.92578125
1923.694967908	22.05078125
1927.55744784445	0.6767578125
1931.4180129382	-38.4091796875
1935.27666451426	27.447265625
1939.13340389641	-0.42578125
1942.98823240721	-36.263671875
1946.84115136803	37.2763671875
1950.692162099	-7.9072265625
1954.54126591903	6.603515625
1958.38846414584	-23.52734375
1962.23375809594	28.02734375
1966.0771490846	-14.96484375
1969.91863842591	7.4951171875
1973.75822743275	-1.8291015625
1977.59591741678	25.0380859375
1981.43170968848	-33.880859375
1985.26560555709	10.4931640625
1989.09760633069	-18.7998046875
1992.92771331615	20.7958984375
1996.75592781911	-12.025390625
2000.58225114405	1.27734375
2004.40668459424	0.2001953125
2008.22922947176	11.3837890625
2012.04988707749	1.6630859375
2015.86865871112	-39.1396484375
2019.68554567116	27.517578125
2023.50054925491	-32.7724609375
2027.31367075851	69.2080078125
2031.1249114769	-18.2763671875
2034.93427270382	-8.4697265625
2038.74175573186	-21.6640625
2042.54736185239	24.859375
2046.35109235564	5.4482421875
2050.15294853063	-12.1103515625
2053.95293166521	16.9892578125
2057.75104304606	-14.94921875
2061.54728395867	-7.9345703125
2065.34165568738	41.0205078125
2069.13415951534	-42.2080078125
2072.92479672452	12.7275390625
2076.71356859575	-44.4609375
2080.50047640866	1.4140625
2084.28552144174	51.707275390625
2088.06870497229	11.3505859375
2091.85002827646	-2.0521240234375
2095.62949262923	-56.5924072265625
2099.40709930443	-8.1326904296875
2103.18284957471	-50.6729736328125
2106.95674471158	88.7867431640625
2110.72878598537	28.9376220703125
2114.49897466528	-9.220458984375
2118.26731201934	21.6214599609375
2122.03379931443	54.46337890625
2125.79843781626	8.3052978515625
2129.56122878942	-15.8526611328125
2133.32217349733	54.9892578125
2137.08127320226	-27.1688232421875
2140.83852916534	51.0960693359375
2144.59394264655	36.3892822265625
2148.34751490473	69.682373046875
2152.09924719757	93.9754638671875
2155.84914078163	65.2686767578125
2159.5971969123	119.561767578125
2163.34341684387	95.8548583984375
2167.08780182947	125.148071289063
2170.83035312109	88.4730224609375
2174.57107196959	41.2762451171875
2178.30995962469	56.0794677734375
2182.04701733499	4.8826904296875
2185.78224634795	0.6859130859375
2189.5156479099	51.489013671875
2193.24722326604	-16.707763671875
2196.97697366044	-8.904541015625
2200.70490033604	-49.3795166015625
2204.43100453467	-46.1328125
2208.15528749703	-1.8861083984375
2211.87775046268	-48.639404296875
2215.59839467008	28.6072998046875
2219.31722135656	13.493896484375
2223.03423175833	35.2606201171875
2226.74942711049	-7.7132568359375
2230.46280864701	-11.3824462890625
2234.17437760077	-21.1513671875
2237.8841352035	13.2978515625
2241.59208268584	-23.978515625
2245.29822127732	20.9453125
2249.00255220635	-2.091064453125
2252.70507670024	35.56982421875
2256.40579598519	-59.3197021484375
2260.10471128628	32.899169921875
2263.80182382751	-6.6978759765625
2267.49713483175	-18.4371337890625
2271.19064552079	-16.176513671875
2274.8823571153	36.90087890625
2278.57227083486	22.6922607421875
2282.26038789795	62.4835205078125
2285.94670952195	72.27490234375
2289.63123692314	41.066162109375
2293.31397131672	105.838745117188
2296.99491391679	142.406860351563
2300.67406593633	81.974853515625
2304.35142858727	118.54296875
2308.02700308043	116.111083984375
2311.70079062553	177.679077148438
2315.37279243123	150.247192382813
2319.04300970507	185.499877929688
2322.71144365353	91.7236328125
2326.378095482	13.947509765625
2330.04296639478	51.1712646484375
2333.7060575951	6.39501953125
2337.3673702851	-23.6707763671875
2341.02690566583	-9.9222412109375
2344.68466493729	-21.173583984375
2348.34064929839	8.6492919921875
2351.99485994695	-20.1019287109375
2355.64729807974	30.9560546875
2359.29796489244	11.8565673828125
2362.94686157966	-21.134765625
2366.59398933494	-2.51953125
2370.23934935076	-8.5185546875
2373.88294281852	20.349609375
2377.52477092855	17.7021484375
2381.16483487014	-18.5302734375
2384.80313583148	0.083984375
2388.4396749997	-28.8505859375
2392.07445356091	-10.638671875
2395.70747270011	23.50390625
2399.33873360126	22.2265625
2402.96823744726	-1.6533203125
2406.59598541994	18.7548828125
2410.22197870011	-16.4912109375
2413.84621846749	-27.4189453125
2417.46870590075	13.9169921875
2421.08944217751	-27.8212890625
2424.70842847435	9.4921875
2428.32566596678	12.7958984375
2431.94115582928	-7.5498046875
2435.55489923527	25.2705078125
2439.16689735713	-9.052734375
2442.77715136619	13.775390625
2446.38566243272	-30.068359375
2449.99243172597	1.51171875
2453.59746041414	14.90625
2457.20074966439	-9.7421875
2460.80230064283	4.4432373046875
2464.40211451455	-6.354248046875
2468.00019244358	-20.2218017578125
2471.59653559293	63.2052001953125
2475.19114512457	-4.3944091796875
2478.78402219943	-11.490966796875
2482.37516797741	29.412353515625
2485.96458361738	13.61669921875
2489.55227027719	-25.10400390625
2493.13822911363	45.1751708984375
2496.7224612825	-22.5455322265625
2500.30496793853	-3.266357421875
2503.88575023547	60.012939453125
2507.464809326	80.4039306640625
2511.04214636182	38.8411865234375
2514.61776249357	62.2784423828125
2518.19165887088	104.715698242188
2521.76383664237	99.1529541015625
2525.33429695564	58.5902099609375
2528.90304095725	59.7730712890625
2532.47006979276	16.341796875
2536.03538460672	12.9105224609375
2539.59898654265	63.479248046875
2543.16087674307	19.048095703125
2546.72105634947	31.6168212890625
2550.27952650235	5.60595703125
2553.83628834118	5.1529541015625
2557.39134300444	-27.300048828125
2560.94469162957	-52.3695068359375
2564.49633535304	45.142822265625
2568.0462753103	-43.583740234375
2571.59451263579	31.9903564453125
2575.14104846294	23.9072265625
2578.6858839242	-46.98828125
2582.229020151	40.5576171875
2585.77045827378	-29.5048828125
2589.31019942197	8.9892578125
2592.84824472401	-16.1982421875
2596.38459530734	21.5517578125
2599.91925229841	14.1328125
2603.45221682266	-22.1719970703125
2606.98349000456	-15.2364501953125
2610.51307296756	23.9600830078125
2614.04096683414	9.845458984375
2617.56717272579	-35.132080078125
2621.09169176298	18.0841064453125
2624.61452506523	40.3004150390625
2628.13567375106	-24.4833984375
2631.655138938	23.7388916015625
2635.17292174258	36.3365478515625
2638.68902328039	57.9342041015625
2642.20344466598	68.5318603515625
2645.71618701297	80.129638671875
2649.22725143397	71.727294921875
2652.73663904062	124.324951171875
2656.24435094357	93.95458984375
2659.75038825251	227.019165039063
2663.25475207615	178.083740234375
2666.75744352221	77.1483154296875
2670.25846369744	264.212890625
2673.75781370765	171.277465820313
2677.25549465763	154.342041015625
2680.75150765123	109.406616210938
2684.24585379131	74.47119140625
2687.73853417978	30.3387451171875
2691.22954991757	50.2652587890625
2694.71890210465	98.191650390625
2698.20659184002	-33.8818359375
2701.69262022172	28.044677734375
2705.17698834682	-4.02880859375
2708.65969731143	-2.1024169921875
2712.14074821071	-14.749755859375
2715.62014213884	25.62548828125
2719.09788018905	8.0006103515625
2722.57396345361	62.3758544921875
2726.04839302385	43.61083984375
2729.52116999012	-49.5467529296875
2732.99229544182	30.018798828125
2736.4617704674	-39.08740234375
2739.92959615437	27.7568359375
2743.39577358925	0.416015625
2746.86030385767	-0.0869140625
2750.32318804424	-4.71484375
2753.78442723268	-16.3134765625
2757.24402250572	20.5849609375
2760.70197494518	-3.5390625
2764.1582856319	-14.6767578125
2767.6129556458	-0.2861328125
2771.06598606584	-251.8515625
2774.51737797005	0
2777.96713243552	0
2781.41525053838	0
2784.86173335384	0
2788.30658195617	0
2791.74979741869	0
2795.1913808138	0
2798.63133321295	0
2802.06965568666	-181.7958984375
2805.50634930452	-31.1630859375
2808.94141513519	55.8997802734375
2812.37485424639	-60.38671875
2815.80666770493	8.76904296875
2819.23685657665	-26.59228515625
2822.6654219265	3.0462646484375
2826.0923648185	-5.3150634765625
2829.51768631572	38.6951904296875
2832.94138748033	37.4893798828125
2836.36346937355	1.283447265625
2839.7839330557	-5.92236328125
2843.20277958617	-1.1282958984375
2846.62001002343	46.665771484375
2850.03562542502	35.4599609375
2853.44962684758	51.167724609375
2856.86201534681	116.536987304688
2860.27279197751	80.90625
2863.68195779356	113.275512695313
2867.08951384791	79.644775390625
2870.49546119262	62.0140380859375
2873.89980087883	105.38330078125
2877.30253395675	116.752563476563
2880.70366147569	104.121704101563
2884.10318448406	90.490966796875
2887.50110402936	72.8602294921875
2890.89742115815	88.2294921875
2894.29213691614	91.5987548828125
2897.68525234807	54.923583984375
2901.07676849782	166.206176757813
2904.46668640835	53.4888916015625
2907.85500712172	108.771606445313
2911.24173167908	104.054321289063
2914.62686112069	75.3369140625
2918.0103964859	111.61962890625
2921.39233881316	94.90234375
2924.77268914004	79.18505859375
2928.1514485032	57.4677734375
2931.52861793838	116.750366210938
2934.90419848047	95.0330810546875
2938.27819116343	110.315795898438
2941.65059702035	81.5985107421875
2945.0214170834	56.881103515625
2948.39065238389	98.0908203125
2951.75830395222	57.223388671875
2955.1243728179	58.3558349609375
2958.48886000957	22.4884033203125
2961.85176655495	30.620849609375
2965.21309348089	98.75341796875
2968.57284181338	52.885986328125
2971.93101257748	18.0184326171875
2975.28760679739	41.1510009765625
2978.64262549643	-7.7164306640625
2981.99606969702	42.416015625
2985.34794042073	-9.451416015625
2988.69823868822	14.6810302734375
2992.04696551928	41.432373046875
2995.39412193282	-9.9134521484375
2998.73970894689	10.7406005859375
3002.08372757864	-34.605224609375
3005.42617884436	-49.951171875
3008.76706375945	36.7030029296875
3012.10638333846	2.3570556640625
3015.44413859504	23.8887939453125
3018.780330542	-2.502197265625
3022.11496019125	-27.89306640625
3025.44802855385	-14.283935546875
3028.77953663997	11.9183349609375
3032.10948545894	28
3035.4378760192	-42.595703125
3038.76470932834	41.697265625
3042.08998639308	5.4521484375
3045.41370821926	-26.5546875
3048.73587581189	2.8544921875
3052.05649017508	-0.0087890625
3055.37555231211	-30.6552734375
3058.69306322538	26.6904296875
3062.00902391644	20.546875
3065.32343538598	-13.2333984375
3068.63629863383	0.904296875
3071.94761465896	-28.5224609375
3075.25738445949	45.5439453125
3078.5656090327	-6.3310546875
3081.87228937498	-5.5166015625
3085.1774264819	-36.1298828125
3088.48102134815	11.80078125
3091.7830749676	23.3388671875
3095.08358833324	-15.166015625
3098.38256243724	4.4296875
3101.67999827088	-11.1767578125
3104.97589682465	2.8740234375
3108.27025908814	10.3291015625
3111.56308605013	-1.9296875
3114.85437869852	-2.033203125
3118.14413802041	-17.1865234375
3121.43236500202	26.130859375
3124.71906062875	-10.3818359375
3128.00422588514	-6.208984375
3131.28786175491	-10.6767578125
3134.56996922093	-5.990234375
3137.85054926523	23.76171875
3141.12960286901	23.12109375
3144.40713101263	-14.2861328125
3147.68313467559	-7.4541015625
3150.95761483661	-44.056640625
3154.23057247352	33.6298828125
3157.50200856335	5.84765625
3160.77192408229	17.962890625
3164.04032000569	2.2490234375
3167.30719730808	0
3170.57255696316	0
3173.8363999438	0
3177.09872722202	0
3180.35953976906	0
3183.61883855529	0
3186.87662455028	0
3190.13289872276	0
3193.38766204066	0
3196.64091547106	0
3199.89265998022	0
3203.14289653362	0
3206.39162609586	0
3209.63884963076	0
3212.88456810132	0
3216.1287824697	0
3219.37149369728	0
3222.61270274458	0
3225.85241057134	0
3229.09061813648	0
3232.32732639809	0
3235.56253631347	0
3238.79624883909	0
3242.02846493062	0
3245.25918554292	0
3248.48841163005	0
3251.71614414523	0
3254.94238404091	0
3258.16713226871	0
3261.39038977947	0
3264.61215752319	0
3267.8324364491	0
3271.05122750561	0
3274.26853164032	0
3277.48434980006	0
3280.69868293083	0
3283.91153197784	0
3287.12289788551	0
3290.33278159744	0
3293.54118405647	0
3296.7481062046	0
3299.95354898308	0
3303.15751333233	0
3306.36000019198	0
3309.5610105009	0
3312.76054519714	0
3315.95860521796	0
3319.15519149983	0
3322.35030497844	0
3325.5439465887	0
3328.73611726471	0
3331.92681793978	0
3335.11604954647	0
3338.30381301652	0
3341.49010928091	0
3344.67493926981	0
3347.85830391262	0
3351.04020413798	0
3354.22064087372	0
3357.3996150469	0
3360.5771275838	0
3363.75317940992	0
3366.92777144999	0
3370.10090462795	0
3373.27257986699	0
3376.44279808948	0
3379.61156021707	0
3382.77886717058	0
3385.94471987011	0
3389.10911923496	0
3392.27206618366	0
3395.43356163397	0
3398.59360650288	0
3401.75220170663	0
3404.90934816067	0
3408.06504677969	0
3411.21929847761	0
3414.37210416759	0
3417.52346476203	0
3420.67338117256	0
3423.82185431003	0
3426.96888508457	0
3430.11447440551	0
3433.25862318143	0
3436.40133232017	0
3439.54260272877	0
3442.68243531356	0
3445.82083098007	0
3448.95779063311	0
3452.0933151767	0
3455.22740551412	0
3458.36006254791	0
3461.49128717984	0
3464.62108031093	0
3467.74944284144	0
3470.8763756709	0
3474.00187969807	0
3477.12595582097	0
3480.24860493687	0
3483.3698279423	0
3486.48962573301	0
3489.60799920405	0
3492.7249492497	0
3495.84047676349	0
3498.95458263822	0
3502.06726776593	0
3505.17853303794	0
3508.28837934481	0
3511.39680757636	0
3514.50381862168	0
3517.60941336912	0
3520.71359270627	0
3523.81635752002	0
3526.91770869649	0
3530.01764712108	0
3533.11617367844	0
3536.21328925251	0
3539.30899472646	0
3542.40329098277	0
3545.49617890316	0
3548.58765936862	0
3551.6777332594	0
3554.76640145506	0
3557.85366483438	0
3560.93952427544	0
3564.02398065559	0
3567.10703485145	0
3570.18868773891	0
3573.26894019313	0
3576.34779308856	0
3579.42524729892	0
3582.5013036972	0
3585.57596315568	0
3588.6492265459	0
3591.72109473869	0
3594.79156860416	0
3597.8606490117	0
3600.92833682998	0
3603.99463292695	0
3607.05953816984	0
3610.12305342518	0
3613.18517955876	0
3616.24591743568	0
3619.30526792029	0
3622.36323187627	0
3625.41981016655	0
3628.47500365337	0
3631.52881319825	0
3634.58123966201	0
3637.63228390473	0
3640.68194678582	0
3643.73022916395	0
3646.77713189711	0
3649.82265584256	0
3652.86680185686	0
3655.90957079587	0
3658.95096351473	0
3661.9909808679	0
3665.02962370912	0
3668.06689289143	0
3671.10278926717	0
3674.13731368797	0
3677.17046700477	0
3680.20225006781	0
3683.23266372664	0
3686.26170883008	0
3689.28938622628	0
3692.31569676268	0
3695.34064128604	0
3698.3642206424	0
3701.38643567713	0
3704.40728723488	0
3707.42677615964	0
3710.44490329468	0
3713.46166948258	0
3716.47707556524	0
3719.49112238387	0
3722.50381077897	0
3725.51514159038	0
3728.52511565724	0
3731.53373381799	0
3734.54099691039	0
3737.54690577153	0
3740.55146123779	0
3743.55466414488	0
3746.55651532782	0
3749.55701562096	0
3752.55616585793	0
3755.55396687173	0
3758.55041949465	0
3761.54552455828	0
3764.53928289357	0
3767.53169533077	0
3770.52276269945	0
