# Supplementary material for: ATP-Mediated Compositional Change in Peripheral Myelin Membranes: A Comparative Raman Spectroscopy and Time-Of-Flight Secondary Ion Mass Spectrometry Study
Source: PLoS One. 2015 Nov 6;10(11):e0142084. doi: 10.1371/journal.pone.0142084 (PMC4636249; doi:10.1371/journal.pone.0142084)
Supplement: S1 Dataset — (ZIP) [file pone.0142084.s001.zip › S1_dataset/Raman_spectra/2_0_90.txt]

-178.9940361005	0
-174.033225536559	0
-169.075137799502	0
-164.119770772183	0
-159.167122339652	0
-154.217190389145	0
-149.26997281008	0
-144.325467494082	0
-139.38367233493	0
-134.444585228596	0
-129.508204073225	0
-124.574526769137	0
-119.643551218823	0
-114.715275326934	0
-109.789697000297	0
-104.866814147889	0
-99.9466246808543	0
-95.0291265124944	0
-90.114317558252	0
-85.2021957357436	0
-80.2927589647076	0
-75.3860051670387	0
-70.4819322667847	0
-65.5805381901157	0
-60.6818208653497	0
-55.7857782229291	0
-50.8924081954391	0
-46.0017087175838	0
-41.1136777262045	0
-36.2283131602561	0
-31.3456129608128	0
-26.4655750710695	0
-21.5881974363389	0
-16.7134780040407	0
-11.8414147237152	0
-6.97200554699234	0
-2.10524842762101	0
2.75885867856151	0
7.62031781360827	0
12.4791310174774	0
17.3353003280427	0
22.1888277810764	0
27.0397154102718	0
31.8879652472339	0
36.7335793214821	0
41.5765596604568	0
46.4169082895224	0
51.2546272319731	0
56.0897185090207	0
60.9221841398242	0
65.7520261414571	0
70.5792465289418	0
75.4038473152361	0
80.2258305112362	0
85.045198125787	0
89.8619521656727	0
94.6760946356395	0
99.4876275383746	0
104.296552874516	0
109.10287264268	0
113.906588839415	0
118.707703459252	0
123.506218494676	0
128.30213593615	0
133.095457772096	0
137.886185988912	0
142.674322570981	0
147.459869500641	0
152.242828758238	0
157.023202322084	0
161.800992168479	0
166.576200271718	0
171.348828604071	0
176.118879135827	0
180.886353835245	0
185.651254668599	0
190.413583600155	0
195.173342592186	0
199.93053360497	0
204.685158596798	0
209.437219523967	0
214.186718340788	0
218.933656999589	0
223.678037450723	0
228.419861642551	0
233.159131521468	0
237.895849031897	0
242.630016116271	0
247.361634715084	0
252.090706766841	0
256.817234208093	0
261.541218973424	0
266.262662995465	0
270.981568204883	0
275.697936530397	0
280.411769898781	0
285.123070234849	0
289.831839461471	0
294.538079499574	0
299.241792268144	0
303.942979684232	0
308.641643662944	0
313.33778611746	0
318.031408959018	0
322.722514096945	0
327.411103438622	0
332.09717888951	0
336.780742353159	0
341.461795731189	0
346.140340923302	0
350.816379827291	0
355.489914339041	0
360.160946352512	0
364.829477759773	0
369.495510450977	0
374.159046314375	0
378.820087236329	0
383.478635101283	0
388.134691791809	0
392.788259188568	0
397.43933917034	0
402.08793361401	0
406.734044394583	0
411.377673385178	0
416.018822457033	0
420.657493479502	0
425.293688320078	0
429.927408844357	0
434.558656916086	0
439.187434397127	0
443.813743147482	0
448.437585025286	0
453.058961886811	0
457.677875586478	0
462.294327976831	0
466.908320908578	0
471.519856230564	0
476.128935789788	0
480.73556143139	0
485.339734998681	0
489.941458333116	0
494.540733274312	0
499.137561660047	0
503.731945326265	0
508.323886107065	0
512.91338583473	0
517.500446339696	0
522.085069450583	0
526.667256994186	0
531.247010795468	0
535.824332677577	0
540.399224461841	0
544.97168796778	0
549.541725013083	0
554.109337413638	0
558.674526983528	0
563.237295535019	0
567.797644878573	0
572.355576822864	0
576.911093174738	0
581.464195739273	0
586.014886319722	0
590.563166717575	0
595.109038732503	0
599.652504162402	0
604.193564803382	0
608.73222244976	0
613.268478894073	0
617.802335927087	0
622.333795337774	0
626.86285891334	0
631.389528439219	0
635.913805699064	0
640.435692474771	0
644.95519054646	0
649.472301692485	0
653.987027689444	0
658.499370312169	0
663.009331333737	0
667.51691252547	0
672.022115656927	0
676.524942495927	0
681.025394808529	0
685.523474359052	0
690.019182910066	0
694.512522222403	0
699.003494055146	0
703.49210016564	0
707.978342309501	0
712.4622222406	0
716.943741711089	0
721.422902471377	0
725.899706270147	0
730.374154854362	0
734.846249969256	0
739.315993358349	0
743.783386763427	0
748.248431924569	0
752.711130580137	0
757.171484466779	0
761.629495319434	0
766.085164871334	0
770.538494853989	0
774.989486997221	0
779.438143029149	0
783.884464676174	0
788.328453663017	0
792.770111712697	-6.447265625
797.209440546538	45.1953125
801.646441884169	-53.474609375
806.08111744353	27.7119140625
810.513468940876	-21.5439453125
814.943498090771	16.8369140625
819.371206606105	-11.673828125
823.796596198072	14.501953125
828.2196685762	-19.9658203125
832.640425448326	31.646484375
837.05886852062	-53.845703125
841.474999497579	32.8525390625
845.888820082023	17.962890625
850.300331975104	-8.03515625
854.709536876313	-24.0400390625
859.116436483463	1.5205078125
863.521032492721	3.90625
867.923326598572	6.3994140625
872.32332049386	6.07421875
876.721015869761	21.345703125
881.116414415797	-43.982421875
885.509517819844	16.8916015625
889.900327768115	18.5517578125
894.288845945188	-33.4365234375
898.675074033979	27.986328125
903.059013715769	2.67578125
907.440666670193	-10.1474609375
911.820034575246	12.8056640625
916.197119107279	-7.13671875
920.571921941015	-48.9822998046875
924.944444749532	43.6995849609375
929.314689204282	-7.0416259765625
933.682656975088	25.828125
938.048349730129	-10.7119140625
942.411769135974	8.6707763671875
946.772916857561	-32.946533203125
951.131794558198	43.4361572265625
955.488403899583	-10.5845947265625
959.842746541793	52.646484375
964.194824143277	-23.122314453125
968.544638360882	45.1087646484375
972.89219084983	-19.66015625
977.237483263745	78.571044921875
981.580517254633	16.8765869140625
985.921294472888	-25.76318359375
990.259816567313	40.59716796875
994.596085185094	-0.04248046875
998.930101971824	33.31787109375
1003.26186857149	71.67822265625
1007.59138662648	74.0384521484375
1011.91865777761	160.388427734375
1016.24368366406	126.724243164063
1020.56646592346	74.06005859375
1024.88700619182	70.3958740234375
1029.20530610358	5.731689453125
1033.52136729159	69.067626953125
1037.8351913871	19.4083251953125
1042.14678001981	4.7607421875
1046.45613481781	-2.886962890625
1050.76325740763	5.4654541015625
1055.06814941421	-10.1923828125
1059.37081246092	25.1319580078125
1063.67124816957	-28.5948486328125
1067.96945816039	10.5650634765625
1072.26544405203	5.748046875
1076.55920746159	11.6513671875
1080.8507500046	-9.197265625
1085.14007329502	-7.107177734375
1089.42717894526	-31.0589599609375
1093.71206856617	42.9239501953125
1097.99474376703	6.9169921875
1102.27520615557	30.951904296875
1106.55345733798	13.98681640625
1110.82949891888	-11.978271484375
1115.10333250134	33.056640625
1119.37495968691	17.3616943359375
1123.64438207555	29.219970703125
1127.91160126572	13.078369140625
1132.17661885431	56.9366455078125
1136.43943643666	22.794921875
1140.70005560662	50.6533203125
1144.95847795644	76.5115966796875
1149.21470507689	101.369873046875
1153.46873855716	148.60791015625
1157.72057998495	283.143676757813
1161.97023094641	333.679443359375
1166.21769302616	306.215209960938
1170.4629678073	311.7509765625
1174.70605687141	176.286743164063
1178.94696179853	90.822509765625
1183.18568416722	49.3582763671875
1187.42222555447	99.89404296875
1191.65658753578	34.6234130859375
1195.88877168515	13.5999755859375
1200.11877957505	87.576416015625
1204.34661277642	58.552978515625
1208.57227285872	42.5294189453125
1212.79576138991	22.505859375
1217.01707993641	37.482421875
1221.23623006315	36.4588623046875
1225.45321333358	15.5850830078125
1229.66803130962	107.784301757813
1233.88068555171	7.9835205078125
1238.09117761878	-16.8172607421875
1242.29950906827	31.3819580078125
1246.50568145615	-10.2901611328125
1250.70969633685	-17.9310302734375
1254.91155526336	24.62939453125
1259.11125978715	-3.4521484375
1263.30881145822	-8.7841796875
1267.50421182508	-5.8994140625
1271.69746243476	-15.0146484375
1275.88856483281	34.0654296875
1280.07752056329	-10.3935546875
1284.26433116881	11.21875
1288.44899819048	-14.529296875
1292.63152316794	-16.859375
1296.81190763937	23.5
1300.99015314147	10.322265625
1305.16626120947	-32.080078125
1309.34023337715	-2.998046875
1313.5120711768	49.7021484375
1317.68177613928	-11.197265625
1321.84934979395	-17.673828125
1326.01479366875	14.69140625
1330.17810929013	-21.3740234375
1334.3392981831	-2.076171875
1338.49836187122	-18.1376953125
1342.65530187657	27.7216796875
1346.81011971983	13.021484375
1350.96281692018	-8.4365234375
1355.11339499538	1.66015625
1359.26185546175	-3.201171875
1363.40819983413	2.775390625
1367.55242962597	2.7890625
1371.69454634923	4.22265625
1375.83455151447	5.046875
1379.97244663079	-45.0888671875
1384.10823320587	31.7373046875
1388.24191274593	-25.40576171875
1392.3734867558	41.3408203125
1396.50295673884	-15.720947265625
1400.63032419701	1.2171630859375
1404.75559063083	7.3175048828125
1408.87875753938	15.29345703125
1412.99982642036	-37.730712890625
1417.11879877001	-49.7547607421875
1421.23567608315	18.22119140625
1425.35045985322	34.197021484375
1429.4631515722	-17.8270263671875
1433.57375273068	53.16845703125
1437.68226481782	22.4571533203125
1441.78868932139	54.7459716796875
1445.89302772774	46.0347900390625
1449.9952815218	9.323486328125
1454.0954521871	109.6123046875
1458.19354120579	20.9010009765625
1462.28955005859	89.1898193359375
1466.38348022481	22.478515625
1470.47533318239	33.767333984375
1474.56511040785	32.0560302734375
1478.65281337632	47.3448486328125
1482.73844356155	8.7081298828125
1486.82200243586	46.183837890625
1490.90349147021	33.6595458984375
1494.98291213417	-17.86474609375
1499.06026589591	94.6109619140625
1503.13555422221	118.086669921875
1507.20877857848	139.562377929688
1511.27994042873	196.038208007813
1515.3490412356	225.513916015625
1519.41608246035	335.989624023438
1523.48106556286	356.46533203125
1527.54399200162	357.941040039063
1531.60486323377	325.416748046875
1535.66368071506	190.892456054688
1539.72044589986	173.48583984375
1543.7751602412	139.156982421875
1547.8278251907	52.8282470703125
1551.87844219866	29.49951171875
1555.92701271397	22.170654296875
1559.97353818419	24.8419189453125
1564.01802005549	5.5130615234375
1568.06045977271	18.184326171875
1572.1008587793	63.8555908203125
1576.13921851737	65.5267333984375
1580.17554042768	16.197998046875
1584.20982594961	16.869140625
1588.24207652123	52.60302734375
1592.27229357921	-12.658935546875
1596.3004785589	9.0791015625
1600.3266328943	50.817138671875
1604.35075801806	17.55517578125
1608.37285536149	10.2930908203125
1612.39292635454	22.0311279296875
1616.41097242584	33.3050537109375
1620.42699500266	0.492919921875
1624.44099551096	-24.3192138671875
1628.45297537533	-11.7685546875
1632.46293601905	30.333251953125
1636.47087886406	0.453125
1640.47680533095	-19.5107421875
1644.480716839	12.666015625
1648.48261480617	1.8544921875
1652.48250064906	-16.5986328125
1656.48037578297	6.7568359375
1660.47624162187	-9.94140625
1664.47009957839	19.6611328125
1668.46195106388	12.2802734375
1672.45179748832	1.576171875
1676.43964026041	-30.833984375
1680.42548078752	7.6279296875
1684.40932047569	13.6025390625
1688.39116072969	-0.759765625
1692.37100295292	-20.09375
1696.34884854752	24.51953125
1700.32469891428	-44.2080078125
1704.29855545272	43.216796875
1708.27041956104	-1.533203125
1712.24029263612	-5.982421875
1716.20817607355	-9.9716796875
1720.17407126762	-5.2138671875
1724.13797961133	33.8623046875
1728.09990249636	-15.783203125
1732.05984131311	-0.8828125
1736.01779745068	6.484375
1739.97377229687	-47.5595703125
1743.9277672382	36.568359375
1747.87978365989	-14.07421875
1751.82982294587	4.0810546875
1755.77788647878	6.75390625
1759.72397564	-6.0126953125
1763.6680918096	8.494140625
1767.61023636636	7.2373046875
1771.55041068779	7.34765625
1775.48861615014	-18.8515625
1779.42485412835	-17.7802734375
1783.35912599609	3.4775390625
1787.29143312576	36.9052734375
1791.22177688849	-32.4892578125
1795.15015865414	2.2041015625
1799.07657979127	22.724609375
1803.00104166721	-25.0966796875
1806.923545648	3.2568359375
1810.84409309841	24.0986328125
1814.76268538195	-17.5419921875
1818.67932386087	20.2314453125
1822.59400989615	-30.771484375
1826.50674484752	9.0078125
1830.41753007345	27.30859375
1834.32636693114	-37.1103515625
1838.23325677653	-10.3388671875
1842.13820096433	13.689453125
1846.04120084797	28.779296875
1849.94225777965	6.291015625
1853.84137311029	-31.2646484375
1857.7385481896	0.1435546875
1861.63378436601	-8.55078125
1865.52708298671	16.474609375
1869.41844539766	-2.6533203125
1873.30787294356	28.0830078125
1877.19536696788	-46.775390625
1881.08092881284	45.248046875
1884.96455981942	-14.3515625
1888.84626132737	-29.1142578125
1892.7260346752	9.17578125
1896.6038812002	-1.05078125
1900.47980223839	3.8388671875
1904.35379912459	1.83984375
1908.22587319237	28.5205078125
1912.0960257741	-39.15625
1915.96425820088	21.083984375
1919.83057180263	-15.5703125
1923.694967908	7.025390625
1927.55744784445	13.7705078125
1931.4180129382	-32.4228515625
1935.27666451426	27.7392578125
1939.13340389641	4.1533203125
1942.98823240721	-20.240234375
1946.84115136803	19.244140625
1950.692162099	-18.6201171875
1954.54126591903	6.6494140625
1958.38846414584	-7.005859375
1962.23375809594	0.9619140625
1966.0771490846	-2.962890625
1969.91863842591	21.1728515625
1973.75822743275	-16.4794921875
1977.59591741678	28.6337890625
1981.43170968848	-33.8203125
1985.26560555709	29.16015625
1989.09760633069	-14.095703125
1992.92771331615	-2.482421875
1996.75592781911	-7.396484375
2000.58225114405	15.046875
2004.40668459424	-5.1845703125
2008.22922947176	-7.5556640625
2012.04988707749	9.4970703125
2015.86865871112	-27.12109375
2019.68554567116	29.4287109375
2023.50054925491	-42.6181640625
2027.31367075851	44.4677734375
2031.1249114769	-4.1474609375
2034.93427270382	-3.4072265625
2038.74175573186	-18.0908203125
2042.54736185239	17.9326171875
2046.35109235564	0.43359375
2050.15294853063	-5.55078125
2053.95293166521	21.4990234375
2057.75104304606	-6.708984375
2061.54728395867	-23.2392578125
2065.34165568738	30.029296875
2069.13415951534	-26.3740234375
2072.92479672452	27.2548828125
2076.71356859575	-42.25
2080.50047640866	17.4697265625
2084.28552144174	-23.634765625
2088.06870497229	39.3876953125
2091.85002827646	6.7607421875
2095.62949262923	-21.802734375
2099.40709930443	7.1484375
2103.18284957471	-41.8740234375
2106.95674471158	44.474609375
2110.72878598537	11.015625
2114.49897466528	-22.0380859375
2118.26731201934	3.8974609375
2122.03379931443	33.5458984375
2125.79843781626	-30.201171875
2129.56122878942	-29.484375
2133.32217349733	42.6025390625
2137.08127320226	-36.4609375
2140.83852916534	12.9013671875
2144.59394264655	-3.8193359375
2148.34751490473	9.7587890625
2152.09924719757	20.1865234375
2155.84914078163	-25.865234375
2159.5971969123	12.796875
2163.34341684387	-14.9423828125
2167.08780182947	14.423828125
2170.83035312109	7.0869140625
2174.57107196959	-7.556640625
2178.30995962469	16.224609375
2182.04701733499	-36.5029296875
2185.78224634795	3.2568359375
2189.5156479099	41.6611328125
2193.24722326604	-26.5087890625
2196.97697366044	-5.5888671875
2200.70490033604	3.2763671875
2204.43100453467	-24.8681640625
2208.15528749703	-0.7431640625
2211.87775046268	-74.560546875
2215.59839467008	130.1875
2219.31722135656	31.40234375
2223.03423175833	-29.451171875
2226.74942711049	-31.234375
2230.46280864701	32.4365234375
2234.17437760077	-31.1533203125
2237.8841352035	4.3125
2241.59208268584	-29.1689453125
2245.29822127732	25.8271484375
2249.00255220635	-11.9814453125
2252.70507670024	45.3310546875
2256.40579598519	-54.1865234375
2260.10471128628	37.9921875
2263.80182382751	-16.759765625
2267.49713483175	0.2109375
2271.19064552079	-22.59375
2274.8823571153	19.65625
2278.57227083486	-22.0693359375
2282.26038789795	20.0947265625
2285.94670952195	12.87890625
2289.63123692314	-25.0185546875
2293.31397131672	20.244140625
2296.99491391679	-3.0361328125
2300.67406593633	-7.578125
2304.35142858727	3.376953125
2308.02700308043	-14.79296875
2311.70079062553	15.2470703125
2315.37279243123	-5.5341796875
2319.04300970507	25.0712890625
2322.71144365353	0.994140625
2326.378095482	-39.9296875
2330.04296639478	32.1201171875
2333.7060575951	8.333984375
2337.3673702851	-25.765625
2341.02690566583	3.755859375
2344.68466493729	-22.580078125
2348.34064929839	22.931640625
2351.99485994695	2.8564453125
2355.64729807974	6.9755859375
2359.29796489244	9.5595703125
2362.94686157966	-9.390625
2366.59398933494	-20.755859375
2370.23934935076	-12.017578125
2373.88294281852	22.78125
2377.52477092855	14.1162109375
2381.16483487014	-1.9853515625
2384.80313583148	-14.775390625
2388.4396749997	-7.958984375
2392.07445356091	-9.9775390625
2395.70747270011	16.169921875
2399.33873360126	19.2421875
2402.96823744726	-13.70703125
2406.59598541994	23.1005859375
2410.22197870011	-7.6044921875
2413.84621846749	-27.4765625
2417.46870590075	20.2880859375
2421.08944217751	-22.2490234375
2424.70842847435	2.6240234375
2428.32566596678	11.587890625
2431.94115582928	-2.5185546875
2435.55489923527	23.8427734375
2439.16689735713	-22.025390625
2442.77715136619	25.291015625
2446.38566243272	-31.3623046875
2449.99243172597	-2.6572265625
2453.59746041414	14.3203125
2457.20074966439	-7.7451171875
2460.80230064283	-2.9658203125
2464.40211451455	-3.447265625
2468.00019244358	-18.1435546875
2471.59653559293	49.0380859375
2475.19114512457	-15.86328125
2478.78402219943	-30.0859375
2482.37516797741	28.05078125
2485.96458361738	8.4990234375
2489.55227027719	-16.744140625
2493.13822911363	31.005859375
2496.7224612825	-36.1923828125
2500.30496793853	-10.20703125
2503.88575023547	10.1728515625
2507.464809326	20.349609375
2511.04214636182	-21.623046875
2514.61776249357	-7.8076171875
2518.19165887088	19.923828125
2521.76383664237	12.0703125
2525.33429695564	6.7060546875
2528.90304095725	-12.8466796875
2532.47006979276	-12.5478515625
2536.03538460672	-9.05078125
2539.59898654265	22.7431640625
2543.16087674307	-20.2509765625
2546.72105634947	18.8427734375
2550.27952650235	-2.130859375
2553.83628834118	11.75390625
2557.39134300444	-15.3232421875
2560.94469162957	-42.1943359375
2564.49633535304	48.4287109375
2568.0462753103	-36.9287109375
2571.59451263579	34.599609375
2575.14104846294	22.4404296875
2578.6858839242	-50.984375
2582.229020151	36.8408203125
2585.77045827378	-25.1767578125
2589.31019942197	14.302734375
2592.84824472401	-2.5927734375
2596.38459530734	10.6259765625
2599.91925229841	11.8203125
2603.45221682266	-31.0712890625
2606.98349000456	-20.5673828125
2610.51307296756	39.1533203125
2614.04096683414	12.255859375
2617.56717272579	-34.6455078125
2621.09169176298	0.345703125
2624.61452506523	25.3193359375
2628.13567375106	-23.9892578125
2631.655138938	-2.435546875
2635.17292174258	7.66015625
2638.68902328039	13.927734375
2642.20344466598	-14.20703125
2645.71618701297	1.2177734375
2649.22725143397	1.337890625
2652.73663904062	18.5322265625
2656.24435094357	-58.3876953125
2659.75038825251	59.1064453125
2663.25475207615	12.7158203125
2666.75744352221	-77.2685546875
2670.25846369744	85.7197265625
2673.75781370765	-48.8525390625
2677.25549465763	12.5029296875
2680.75150765123	19.3525390625
2684.24585379131	-2.72265625
2687.73853417978	-37.4755859375
2691.22954991757	23.9775390625
2694.71890210465	8.19921875
2698.20659184002	-21.4091796875
2701.69262022172	13.01953125
2705.17698834682	-5.64453125
2708.65969731143	11.3076171875
2712.14074821071	-20.142578125
2715.62014213884	-9.8720703125
2719.09788018905	-2.265625
2722.57396345361	42.345703125
2726.04839302385	22.6455078125
2729.52116999012	-54.2900390625
2732.99229544182	30.4619140625
2736.4617704674	-38.2255859375
2739.92959615437	23.6923828125
2743.39577358925	-1.25
2746.86030385767	1.578125
2750.32318804424	4.2373046875
2753.78442723268	-22.0478515625
2757.24402250572	21.0791015625
2760.70197494518	-12.572265625
2764.1582856319	-3.6337890625
2767.6129556458	33.619140625
2771.06598606584	-42.6591796875
2774.51737797005	24.740234375
2777.96713243552	-18.9658203125
2781.41525053838	7.357421875
2784.86173335384	5.6025390625
2788.30658195617	6.435546875
2791.74979741869	-14.5390625
2795.1913808138	2.697265625
2798.63133321295	-12.173828125
2802.06965568666	24.63671875
2805.50634930452	-25.27734375
2808.94141513519	45.9169921875
2812.37485424639	-28.076171875
2815.80666770493	15.8876953125
2819.23685657665	-27.1005859375
2822.6654219265	6.7158203125
2826.0923648185	-22.1220703125
2829.51768631572	34.40771484375
2832.94138748033	11.3236694335938
2836.36346937355	-17.141357421875
2839.7839330557	-15.1492919921875
2843.20277958617	-25.1572265625
2846.62001002343	28.5707397460938
2850.03562542502	-12.431396484375
2853.44962684758	-7.43353271484375
2856.86201534681	35.5643310546875
2860.27279197751	-10.4378051757813
2863.68195779356	36.56005859375
2867.08951384791	13.5579223632813
2870.49546119262	-8.670166015625
2873.89980087883	43.771484375
2877.30253395675	46.2131958007813
2880.70366147569	38.6549072265625
2884.10318448406	45.0965576171875
2887.50110402936	21.5382690429688
2890.89742115815	63.9799194335938
2894.29213691614	52.421630859375
2897.68525234807	16.8633422851563
2901.07676849782	115.304992675781
2904.46668640835	6.7467041015625
2907.85500712172	49.17333984375
2911.24173167908	46.5161743164063
2914.62686112069	32.8590087890625
2918.0103964859	67.201904296875
2921.39233881316	38.5447387695313
2924.77268914004	32.8875732421875
2928.1514485032	7.23040771484375
2931.52861793838	50.5733032226563
2934.90419848047	26.9161376953125
2938.27819116343	47.2589721679688
2941.65059702035	7.601806640625
2945.0214170834	-8.0552978515625
2948.39065238389	46.2875366210938
2951.75830395222	12.63037109375
2955.1243728179	23.0897216796875
2958.48886000957	-4.429931640625
2961.85176655495	6.05035400390625
2965.21309348089	61.5306396484375
2968.57284181338	38.010986328125
2971.93101257748	18.4912719726563
2975.28760679739	43.9715576171875
2978.64262549643	-11.5481567382813
2981.99606969702	46.9321899414063
2985.34794042073	9.4124755859375
2988.69823868822	31.8927612304688
2992.04696551928	50.4262084960938
2995.39412193282	-6.0040283203125
2998.73970894689	16.5657348632813
3002.08372757864	-3.864501953125
3005.42617884436	-21.2947998046875
3008.76706375945	46.2749633789063
3012.10638333846	8.8447265625
3015.44413859504	33.899169921875
3018.780330542	0.76727294921875
3022.11496019125	-14.3646850585938
3025.44802855385	-24.6240844726563
3028.77953663997	16.1541748046875
3032.10948545894	34.111328125
3035.4378760192	-45.18359375
3038.76470932834	25.365234375
3042.08998639308	8.783203125
3045.41370821926	-17.1640625
3048.73587581189	-9.96484375
3052.05649017508	6.546875
3055.37555231211	-22.5048828125
3058.69306322538	23.8505859375
3062.00902391644	14.7841796875
3065.32343538598	-0.9765625
3068.63629863383	-2.8505859375
3071.94761465896	-26.255859375
3075.25738445949	30.361328125
3078.5656090327	-0.2900390625
3081.87228937498	0.939453125
3085.1774264819	-18.6806640625
3088.48102134815	-0.52734375
3091.7830749676	21.2734375
3095.08358833324	-10.2607421875
3098.38256243724	4.900390625
3101.67999827088	-14.046875
3104.97589682465	-11.1923828125
3108.27025908814	22.3203125
3111.56308605013	-4.2021484375
3114.85437869852	-3.3974609375
3118.14413802041	-3.8603515625
3121.43236500202	16.5166015625
3124.71906062875	-6.2626953125
3128.00422588514	-10.037109375
3131.28786175491	3.888671875
3134.56996922093	19.1103515625
3137.85054926523	-25.478515625
3141.12960286901	6.1806640625
3144.40713101263	4.3525390625
3147.68313467559	-0.041015625
3150.95761483661	-41.19921875
3154.23057247352	36.2744140625
3157.50200856335	0.650390625
3160.77192408229	8.0673828125
3164.04032000569	4.0908203125
3167.30719730808	-12.6083984375
3170.57255696316	23.2978515625
3173.8363999438	-34.0615234375
3177.09872722202	-11.783203125
3180.35953976906	28.896484375
3183.61883855529	7.71484375
3186.87662455028	-13.96875
3190.13289872276	-15.703125
3193.38766204066	44.603515625
3196.64091547106	-20.888671875
3199.89265998022	-19.291015625
3203.14289653362	9.8017578125
3206.39162609586	7.9716796875
3209.63884963076	-4.810546875
3212.88456810132	11.267578125
3216.1287824697	-40.6708984375
3219.37149369728	22.32421875
3222.61270274458	2.3291015625
3225.85241057134	27.5927734375
3229.09061813648	-19.8330078125
3232.32732639809	14.82421875
3235.56253631347	-30.56640625
3238.79624883909	-8.306640625
3242.02846493062	11.7109375
3245.25918554292	0.7529296875
3248.48841163005	16.123046875
3251.71614414523	-22.7236328125
3254.94238404091	7.87890625
3258.16713226871	26.0263671875
3261.39038977947	-8.5087890625
3264.61215752319	-31.029296875
3267.8324364491	32.2158203125
3271.05122750561	-4.4248046875
3274.26853164032	-15.4951171875
3277.48434980006	-15.2939453125
3280.69868293083	37.8017578125
3283.91153197784	10.583984375
3287.12289788551	-42.04296875
3290.33278159744	29.3271484375
3293.54118405647	-9.4736328125
3296.7481062046	-36.07421875
3299.95354898308	4.6796875
3303.15751333233	44.634765625
3306.36000019198	15.0888671875
3309.5610105009	-86.212890625
3312.76054519714	99.59375
3315.95860521796	-47.08984375
3319.15519149983	0
3322.35030497844	0
3325.5439465887	0
3328.73611726471	0
3331.92681793978	0
3335.11604954647	0
3338.30381301652	0
3341.49010928091	0
3344.67493926981	0
3347.85830391262	0
3351.04020413798	0
3354.22064087372	0
3357.3996150469	0
3360.5771275838	0
3363.75317940992	0
3366.92777144999	0
3370.10090462795	0
3373.27257986699	0
3376.44279808948	0
3379.61156021707	0
3382.77886717058	0
3385.94471987011	0
3389.10911923496	0
3392.27206618366	0
3395.43356163397	0
3398.59360650288	0
3401.75220170663	0
3404.90934816067	0
3408.06504677969	0
3411.21929847761	0
3414.37210416759	0
3417.52346476203	0
3420.67338117256	0
3423.82185431003	0
3426.96888508457	0
3430.11447440551	0
3433.25862318143	0
3436.40133232017	0
3439.54260272877	0
3442.68243531356	0
3445.82083098007	0
3448.95779063311	0
3452.0933151767	0
3455.22740551412	0
3458.36006254791	0
3461.49128717984	0
3464.62108031093	0
3467.74944284144	0
3470.8763756709	0
3474.00187969807	0
3477.12595582097	0
3480.24860493687	0
3483.3698279423	0
3486.48962573301	0
3489.60799920405	0
3492.7249492497	0
3495.84047676349	0
3498.95458263822	0
3502.06726776593	0
3505.17853303794	0
3508.28837934481	0
3511.39680757636	0
3514.50381862168	0
3517.60941336912	0
3520.71359270627	0
3523.81635752002	0
3526.91770869649	0
3530.01764712108	0
3533.11617367844	0
3536.21328925251	0
3539.30899472646	0
3542.40329098277	0
3545.49617890316	0
3548.58765936862	0
3551.6777332594	0
3554.76640145506	0
3557.85366483438	0
3560.93952427544	0
3564.02398065559	0
3567.10703485145	0
3570.18868773891	0
3573.26894019313	0
3576.34779308856	0
3579.42524729892	0
3582.5013036972	0
3585.57596315568	0
3588.6492265459	0
3591.72109473869	0
3594.79156860416	0
3597.8606490117	0
3600.92833682998	0
3603.99463292695	0
3607.05953816984	0
3610.12305342518	0
3613.18517955876	0
3616.24591743568	0
3619.30526792029	0
3622.36323187627	0
3625.41981016655	0
3628.47500365337	0
3631.52881319825	0
3634.58123966201	0
3637.63228390473	0
3640.68194678582	0
3643.73022916395	0
3646.77713189711	0
3649.82265584256	0
3652.86680185686	0
3655.90957079587	0
3658.95096351473	0
3661.9909808679	0
3665.02962370912	0
3668.06689289143	0
3671.10278926717	0
3674.13731368797	0
3677.17046700477	0
3680.20225006781	0
3683.23266372664	0
3686.26170883008	0
3689.28938622628	0
3692.31569676268	0
3695.34064128604	0
3698.3642206424	0
3701.38643567713	0
3704.40728723488	0
3707.42677615964	0
3710.44490329468	0
3713.46166948258	0
3716.47707556524	0
3719.49112238387	0
3722.50381077897	0
3725.51514159038	0
3728.52511565724	0
3731.53373381799	0
3734.54099691039	0
3737.54690577153	0
3740.55146123779	0
3743.55466414488	0
3746.55651532782	0
3749.55701562096	0
3752.55616585793	0
3755.55396687173	0
3758.55041949465	0
3761.54552455828	0
3764.53928289357	0
3767.53169533077	0
3770.52276269945	0
