# Supplementary material for: ATP-Mediated Compositional Change in Peripheral Myelin Membranes: A Comparative Raman Spectroscopy and Time-Of-Flight Secondary Ion Mass Spectrometry Study
Source: PLoS One. 2015 Nov 6;10(11):e0142084. doi: 10.1371/journal.pone.0142084 (PMC4636249; doi:10.1371/journal.pone.0142084)
Supplement: S1 Dataset — (ZIP) [file pone.0142084.s001.zip › S1_dataset/Raman_spectra/2_90_90.txt]

-178.994036100499	0
-174.033225536557	0
-169.0751377995	0
-164.119770772188	0
-159.167122339648	0
-154.217190389139	0
-149.269972810082	0
-144.325467494084	0
-139.383672334927	0
-134.444585228594	0
-129.508204073223	0
-124.574526769135	0
-119.643551218822	0
-114.715275326933	0
-109.789697000295	0
-104.866814147885	0
-99.9466246808552	0
-95.0291265124906	0
-90.1143175582511	0
-85.2021957357429	0
-80.2927589647043	0
-75.3860051670417	0
-70.481932266779	0
-65.5805381901118	0
-60.6818208653458	0
-55.7857782229294	0
-50.8924081954356	0
-46.0017087175875	0
-41.1136777262036	0
-36.2283131602562	0
-31.3456129608094	0
-26.4655750710663	0
-21.5881974363401	0
-16.7134780040433	0
-11.8414147237163	0
-6.97200554699157	0
-2.10524842762243	0
2.7588586785605	0
7.62031781361293	0
12.4791310174805	0
17.3353003280426	0
22.1888277810758	0
27.039715410272	0
31.8879652472351	0
36.7335793214806	0
41.5765596604579	0
46.4169082895241	0
51.2546272319742	0
56.0897185090253	0
60.9221841398248	0
65.7520261414575	0
70.5792465289414	0
75.4038473152359	0
80.2258305112373	0
85.0451981257829	0
89.8619521656728	0
94.6760946356408	0
99.4876275383722	0
104.296552874519	0
109.102872642681	0
113.906588839414	0
118.707703459255	0
123.50621849468	0
128.302135936152	0
133.095457772095	0
137.886185988911	0
142.67432257098	0
147.459869500643	0
152.242828758237	0
157.023202322085	0
161.800992168482	0
166.57620027172	0
171.348828604074	0
176.118879135829	0
180.886353835249	0
185.651254668599	0
190.413583600155	0
195.173342592185	0
199.930533604973	0
204.685158596796	0
209.437219523967	0
214.186718340789	0
218.933656999594	0
223.678037450722	0
228.419861642549	0
233.159131521472	0
237.895849031895	0
242.630016116276	0
247.361634715089	0
252.090706766845	0
256.817234208094	0
261.541218973423	0
266.262662995465	0
270.981568204883	0
275.6979365304	0
280.411769898787	0
285.123070234848	0
289.831839461473	0
294.538079499573	0
299.241792268145	0
303.942979684238	0
308.641643662944	0
313.337786117456	0
318.031408959021	0
322.722514096949	0
327.411103438619	0
332.097178889511	0
336.780742353159	0
341.461795731189	0
346.140340923303	0
350.816379827291	0
355.489914339047	0
360.160946352513	0
364.829477759773	0
369.495510450979	0
374.159046314377	0
378.82008723633	0
383.478635101284	0
388.134691791813	0
392.788259188568	0
397.439339170342	0
402.087933614013	0
406.734044394583	0
411.377673385177	0
416.018822457034	0
420.657493479503	0
425.293688320078	0
429.927408844356	0
434.558656916088	0
439.187434397129	0
443.813743147486	0
448.437585025291	0
453.058961886814	0
457.67787558648	0
462.29432797683	0
466.908320908577	0
471.519856230563	0
476.128935789788	0
480.735561431389	0
485.339734998681	0
489.941458333116	0
494.540733274316	0
499.137561660049	0
503.731945326264	0
508.323886107064	0
512.913385834734	0
517.500446339694	0
522.085069450583	0
526.667256994191	0
531.247010795469	0
535.824332677577	0
540.399224461846	0
544.97168796778	0
549.541725013081	0
554.109337413644	0
558.67452698353	0
563.237295535018	0
567.797644878581	0
572.355576822862	0
576.911093174738	0
581.464195739274	0
586.014886319725	0
590.563166717577	0
595.109038732502	0
599.652504162404	0
604.193564803387	0
608.732222449762	0
613.268478894079	0
617.802335927085	16.966796875
622.333795337774	-37.1806640625
626.86285891334	21.6611328125
631.38952843922	-12.6650390625
635.913805699067	37.1142578125
640.435692474774	-6.55078125
644.955190546461	-30.595703125
649.472301692484	-15.6435546875
653.987027689447	56.6767578125
658.499370312169	-18.615234375
663.009331333738	-10.7919921875
667.516912525469	-0.4873046875
672.022115656928	45.9169921875
676.524942495926	-54.2265625
681.02539480853	-4.181640625
685.523474359055	26.6962890625
690.01918291007	15.28515625
694.512522222405	-17.6123046875
699.003494055145	-21.8466796875
703.492100165644	19.8349609375
707.9783423095	5.640625
712.462222240603	-31.490234375
716.943741711089	24.892578125
721.422902471375	-3.1025390625
725.899706270146	12.107421875
730.374154854366	-39.8056640625
734.846249969258	57.2177734375
739.315993358352	-25.869140625
743.783386763425	-25.42578125
748.24843192457	45.05078125
752.711130580137	6.70703125
757.171484466788	-17.755859375
761.629495319437	-24.775390625
766.085164871336	-4.0693359375
770.538494853994	1.0087890625
774.989486997223	14.990234375
779.43814302915	-0.607421875
783.884464676175	5.2880859375
788.32845366302	1.052734375
792.770111712696	-17.25390625
797.209440546543	39.6865234375
801.646441884168	-36.0498046875
806.081117443533	23.28515625
810.513468940881	-20.0078125
814.943498090775	3.3740234375
819.371206606105	-3.6689453125
823.796596198077	10.84765625
828.219668576199	-3.7822265625
832.640425448324	18.375
837.058868520624	-47.830078125
841.474999497579	32.123046875
845.888820082022	8.44921875
850.300331975104	-39.451171875
854.709536876311	-57.4482421875
859.116436483469	0
863.521032492725	0
867.923326598575	0
872.323320493862	-29.71875
876.72101586976	-1.5908203125
881.116414415799	-42.3935546875
885.509517819843	27.7431640625
889.900327768119	6.181640625
894.288845945186	-29.6748046875
898.675074033981	34.408203125
903.059013715767	3.6904296875
907.440666670198	-31.9366455078125
911.820034575245	26.29296875
916.197119107281	-6.0538330078125
920.571921941017	-35.0318603515625
924.944444749533	33.4178466796875
929.314689204286	-9.6531982421875
933.682656975085	42.2757568359375
938.048349730125	8.2047119140625
942.411769135975	25.0494384765625
946.772916857561	-13.255859375
951.131794558201	34.438720703125
955.488403899588	13.1334228515625
959.842746541792	70.8280029296875
964.19482414328	-4.477294921875
968.544638360883	67.2174072265625
972.892190849834	19.9979248046875
977.237483263751	85.797119140625
981.580517254632	27.5963134765625
985.92129447289	-25.6044921875
990.259816567315	43.1947021484375
994.596085185094	17.993896484375
998.930101971822	49.7930908203125
1003.2618685715	105.62744140625
1007.59138662649	104.624389648438
1011.91865777761	189.621459960938
1016.24368366407	157.618408203125
1020.56646592346	96.615478515625
1024.88700619182	100.612426757813
1029.20530610358	31.6094970703125
1033.52136729159	71.6993408203125
1037.8351913871	5.8411865234375
1042.14678001981	-7.0169677734375
1046.45613481781	0.125
1050.76325740763	-3.8082275390625
1055.06814941421	-8.8238525390625
1059.37081246092	20.87451171875
1063.67124816958	-28.15625
1067.96945816039	11.732421875
1072.26544405203	3.47607421875
1076.55920746159	13.6973876953125
1080.8507500046	-14.5350341796875
1085.14007329502	6.531494140625
1089.42717894527	-31.4019775390625
1093.71206856617	39.9434814453125
1097.99474376703	-2.7283935546875
1102.27520615557	21.599853515625
1106.55345733798	13.927978515625
1110.82949891888	3.256103515625
1115.10333250134	49.149169921875
1119.37495968691	11.798095703125
1123.64438207556	35.447021484375
1127.91160126572	22.0960693359375
1132.17661885431	73.7449951171875
1136.43943643667	55.3939208984375
1140.70005560662	84.04296875
1144.95847795644	112.69189453125
1149.21470507689	157.319458007813
1153.46873855716	204.5634765625
1157.72057998495	344.807495117188
1161.97023094641	434.051513671875
1166.21769302616	433.295532226562
1170.4629678073	412.53955078125
1174.70605687141	231.783569335938
1178.94696179854	152.027587890625
1183.18568416722	82.2716064453125
1187.42222555447	131.515625
1191.65658753578	73.7596435546875
1195.88877168516	46.86083984375
1200.11877957504	102.954223632813
1204.34661277642	79.047607421875
1208.57227285873	58.1409912109375
1212.79576138991	59.234375
1217.01707993641	50.32763671875
1221.23623006316	56.4210205078125
1225.45321333358	14.514404296875
1229.66803130962	127.651611328125
1233.88068555171	-1.1329345703125
1238.09117761878	-8.9176025390625
1242.29950906828	42.2978515625
1246.50568145615	11.5133056640625
1250.70969633685	-18.2679443359375
1254.91155526336	37.093994140625
1259.11125978715	-9.544189453125
1263.30881145822	-16.662353515625
1267.50421182508	13.4141845703125
1271.69746243476	-24.583984375
1275.88856483281	32.6298828125
1280.07752056329	-6.796875
1284.26433116882	-16.865234375
1288.44899819048	0.337890625
1292.63152316794	-5.2421875
1296.81190763937	36.0537109375
1300.99015314147	8.376953125
1305.16626120947	-46.5517578125
1309.34023337715	6.8212890625
1313.51207117681	31.62890625
1317.68177613928	-5.6533203125
1321.84934979396	-12.609375
1326.01479366875	4.5400390625
1330.17810929013	-5.53125
1334.3392981831	-7.7177734375
1338.49836187121	-16.240234375
1342.65530187658	26.125
1346.81011971983	11.134765625
1350.96281692018	-14.0458984375
1355.11339499538	16.9189453125
1359.26185546175	-4.939453125
1363.40819983413	-19.76953125
1367.55242962597	1.5693359375
1371.69454634923	-13.064453125
1375.83455151447	83.4716796875
1379.97244663079	-72.431640625
1384.10823320586	17.0361328125
1388.24191274593	-34.7802734375
1392.3734867558	49.662109375
1396.50295673884	-23.939453125
1400.63032419701	-3.6983642578125
1404.75559063083	16.5262451171875
1408.87875753938	-0.423583984375
1412.99982642036	-12.5889892578125
1417.11879877001	-41.7545166015625
1421.23567608316	9.6337890625
1425.35045985322	38.5469970703125
1429.4631515722	-12.539794921875
1433.57375273068	72.373291015625
1437.68226481782	46.2864990234375
1441.78868932139	66.19970703125
1445.89302772774	70.0479736328125
1449.99528152179	28.2674560546875
1454.09545218711	137.486938476562
1458.1935412058	46.7064208984375
1462.28955005859	85.9259033203125
1466.38348022481	34.1453857421875
1470.47533318239	69.3648681640625
1474.56511040785	66.5843505859375
1478.65281337632	71.8038330078125
1482.73844356155	43.0233154296875
1486.82200243586	75.2427978515625
1490.90349147022	55.1904296875
1494.98291213418	-10.0018310546875
1499.06026589591	118.805786132812
1503.13555422222	145.613525390625
1507.20877857848	166.421264648438
1511.27994042873	227.22900390625
1515.3490412356	302.03662109375
1519.41608246035	445.844360351562
1523.48106556286	437.652099609375
1527.54399200163	434.459838867188
1531.60486323377	385.267456054687
1535.66368071505	231.0751953125
1539.72044589986	192.847290039062
1543.7751602412	165.550415039062
1547.82782519071	64.2535400390625
1551.87844219866	55.9566650390625
1555.92701271397	21.6597900390625
1559.97353818419	23.3629150390625
1564.0180200555	1.0660400390625
1568.06045977271	27.76904296875
1572.1008587793	79.47216796875
1576.13921851737	63.17529296875
1580.17554042768	27.87841796875
1584.20982594961	8.0089111328125
1588.24207652123	36.18359375
1592.27229357921	-4.641845703125
1596.3004785589	29.5328369140625
1600.3266328943	39.70751953125
1604.35075801806	26.8822021484375
1608.37285536149	16.8553466796875
1612.39292635454	-5.4212646484375
1616.41097242584	41.302001953125
1620.42699500266	-5.567138671875
1624.44099551096	-28.2313232421875
1628.45297537533	-19.4013671875
1632.46293601906	31.2216796875
1636.47087886406	1.70703125
1640.47680533095	-10.4814453125
1644.48071683901	10.1796875
1648.48261480617	14.2060546875
1652.48250064906	-29.69921875
1656.48037578297	3.5673828125
1660.47624162187	0.4443359375
1664.47009957839	18.4130859375
1668.46195106388	14.0615234375
1672.45179748832	-5.646484375
1676.43964026041	-41.212890625
1680.42548078752	18.0947265625
1684.4093204757	25.056640625
1688.39116072969	-12.4189453125
1692.37100295292	-17.53515625
1696.34884854752	34.2353515625
1700.32469891429	-48.8232421875
1704.29855545273	37.4228515625
1708.27041956104	-7.5517578125
1712.24029263612	-2.720703125
1716.20817607355	-1.51953125
1720.17407126762	-11.6083984375
1724.13797961133	22.3427734375
1728.09990249636	-8.9052734375
1732.05984131312	2.7958984375
1736.01779745068	12.65625
1739.97377229687	-40.529296875
1743.9277672382	29.5107421875
1747.87978365989	-10.6025390625
1751.82982294586	-9.7255859375
1755.77788647879	2.7392578125
1759.72397564	-8.982421875
1763.6680918096	21.6533203125
1767.61023636636	10.7900390625
1771.5504106878	0.6640625
1775.48861615014	-10.44140625
1779.42485412834	-23.70703125
1783.35912599608	9.3095703125
1787.29143312576	30.8515625
1791.2217768885	-37.6650390625
1795.15015865414	6.0390625
1799.07657979128	28.607421875
1803.00104166722	-31.966796875
1806.923545648	2.212890625
1810.84409309841	24.373046875
1814.76268538195	-14.59375
1818.67932386087	27.73828125
1822.59400989615	-43.5087890625
1826.50674484753	11.44140625
1830.41753007345	28.7998046875
1834.32636693114	-25.72265625
1838.23325677653	-24.3671875
1842.13820096433	16.9248046875
1846.04120084797	31.4462890625
1849.94225777965	-0.1162109375
1853.84137311029	-26.552734375
1857.7385481896	3.8115234375
1861.63378436601	-7.94140625
1865.52708298671	9.6240234375
1869.41844539766	8.205078125
1873.30787294356	18.41015625
1877.19536696788	-42.9443359375
1881.08092881284	35.001953125
1884.96455981942	-10.8515625
1888.84626132737	-21.697265625
1892.72603467521	3.845703125
1896.6038812002	8.3505859375
1900.47980223839	-2.3994140625
1904.35379912459	1.37890625
1908.22587319237	22.712890625
1912.0960257741	-34.6875
1915.96425820089	30.615234375
1919.83057180263	-26.0791015625
1923.694967908	10.361328125
1927.55744784445	10.90625
1931.4180129382	-35.5673828125
1935.27666451425	29.865234375
1939.13340389641	10.5625
1942.98823240721	-31.7099609375
1946.84115136803	22.6376953125
1950.692162099	-13.8564453125
1954.54126591903	13.16015625
1958.38846414585	-17.537109375
1962.23375809594	9.775390625
1966.0771490846	-7.7490234375
1969.91863842592	20.1787109375
1973.75822743275	-2.25390625
1977.59591741678	8.4599609375
1981.43170968848	-31.423828125
1985.2656055571	27.9052734375
1989.0976063307	-15.8037109375
1992.92771331615	7.26171875
1996.75592781911	-7.8359375
2000.58225114405	9.9619140625
2004.40668459424	-8.912109375
2008.22922947176	6.703125
2012.04988707749	7.734375
2015.86865871112	-36.927734375
2019.68554567116	25.765625
2023.50054925491	-26.1337890625
2027.31367075851	41.8203125
2031.12491147689	-18.1923828125
2034.93427270382	-0.1728515625
2038.74175573186	-11.2041015625
2042.54736185239	16.140625
2046.35109235564	1.6552734375
2050.15294853063	-10.5673828125
2053.95293166521	21.6083984375
2057.75104304606	-3.4208984375
2061.54728395867	-18.8203125
2065.34165568739	25.6904296875
2069.13415951534	-20.9482421875
2072.92479672452	19.2392578125
2076.71356859575	-36.435546875
2080.50047640867	10.0234375
2084.28552144174	-22.5478515625
2088.06870497229	36.2353515625
2091.85002827646	14.486328125
2095.62949262924	-25.3466796875
2099.40709930443	10.3935546875
2103.18284957471	-40.9716796875
2106.95674471157	45.4462890625
2110.72878598537	4.7666015625
2114.49897466528	-16.50390625
2118.26731201934	-6.8916015625
2122.03379931443	39.4267578125
2125.79843781626	-19.8212890625
2129.56122878942	-26.1357421875
2133.32217349733	32.646484375
2137.08127320226	-41.55078125
2140.83852916534	10.990234375
2144.59394264655	-1.0478515625
2148.34751490473	13.3271484375
2152.09924719757	15.517578125
2155.84914078163	-17.689453125
2159.59719691231	11.447265625
2163.34341684388	-20.9404296875
2167.08780182947	13.486328125
2170.83035312109	19.5693359375
2174.57107196959	-14.142578125
2178.30995962469	9.9599609375
2182.04701733499	-36.1103515625
2185.78224634796	1.2421875
2189.5156479099	49.1728515625
2193.24722326604	-19.8330078125
2196.97697366044	-4.1328125
2200.70490033604	-0.931640625
2204.43100453467	-26.4619140625
2208.15528749703	19.365234375
2211.87775046268	-30.611328125
2215.59839467008	38.3603515625
2219.31722135656	8.59375
2223.03423175833	-0.9462890625
2226.74942711049	3.916015625
2230.46280864702	2.6123046875
2234.17437760077	-38.765625
2237.8841352035	27.220703125
2241.59208268584	-29.2236328125
2245.29822127732	18.06640625
2249.00255220636	-2.466796875
2252.70507670024	37.5693359375
2256.40579598519	-60.0087890625
2260.10471128628	48.537109375
2263.80182382751	-6.1806640625
2267.49713483175	-14.951171875
2271.19064552079	-20.8720703125
2274.8823571153	22.0771484375
2278.57227083485	-25.7607421875
2282.26038789795	21.1083984375
2285.94670952195	15
2289.63123692315	-23.728515625
2293.31397131673	25.048828125
2296.99491391679	-5.0498046875
2300.67406593634	-14.162109375
2304.35142858727	3.294921875
2308.02700308043	-19.443359375
2311.70079062553	15.8564453125
2315.37279243123	0.5966796875
2319.04300970507	21.2646484375
2322.71144365353	16.10546875
2326.378095482	-54.0390625
2330.04296639479	33.3857421875
2333.7060575951	7.6904296875
2337.3673702851	-14.1005859375
2341.02690566583	2.8955078125
2344.6846649373	-24.8359375
2348.3406492984	21.009765625
2351.99485994696	-11.9140625
2355.64729807974	10.2138671875
2359.29796489244	13.42578125
2362.94686157966	-7.421875
2366.59398933494	-24.2177734375
2370.23934935076	-2.982421875
2373.88294281852	28.1015625
2377.52477092856	4.3623046875
2381.16483487014	-7.26953125
2384.80313583148	-0.853515625
2388.4396749997	-10.8125
2392.07445356091	-19.8232421875
2395.70747270011	5.861328125
2399.33873360126	32.177734375
2402.96823744725	-6.146484375
2406.59598541995	19.8408203125
2410.22197870012	-8.0947265625
2413.84621846749	-25.87109375
2417.46870590075	17.8994140625
2421.08944217751	-17.744140625
2424.70842847435	-5.2353515625
2428.32566596678	17.9580078125
2431.94115582928	-8.447265625
2435.55489923528	28.7548828125
2439.16689735713	-34.2099609375
2442.77715136618	31.140625
2446.38566243272	-10.912109375
2449.99243172597	-22.3525390625
2453.59746041414	12.6591796875
2457.20074966439	-5.5517578125
2460.80230064284	-8.3037109375
2464.40211451455	3.2197265625
2468.00019244359	-8.732421875
2471.59653559293	40.4208984375
2475.19114512457	-19.7060546875
2478.78402219943	-25.8818359375
2482.37516797741	28.3779296875
2485.96458361739	12.7119140625
2489.55227027719	-20.5859375
2493.13822911363	25.658203125
2496.7224612825	-42.8671875
2500.30496793853	-1.3583984375
2503.88575023547	27.2744140625
2507.464809326	-2.673828125
2511.04214636182	-12.521484375
2514.61776249357	-5.1142578125
2518.19165887088	16.251953125
2521.76383664238	0.4033203125
2525.33429695564	11.6748046875
2528.90304095725	-3.8505859375
2532.47006979276	-12.5400390625
2536.03538460672	-9.8232421875
2539.59898654265	25.96484375
2543.16087674307	-11.8916015625
2546.72105634948	5.1796875
2550.27952650235	-3.3974609375
2553.83628834118	12.2626953125
2557.39134300444	-11.296875
2560.94469162957	-40.875
2564.49633535304	48.3720703125
2568.0462753103	-47.1162109375
2571.59451263579	40.3427734375
2575.14104846294	26.0166015625
2578.6858839242	-54.1162109375
2582.22902015101	38.0205078125
2585.77045827378	-32.4833984375
2589.31019942197	23.2275390625
2592.84824472401	-19.5546875
2596.38459530734	24.7060546875
2599.91925229841	15.294921875
2603.45221682266	-32.3232421875
2606.98349000456	-21.3564453125
2610.51307296756	39.0634765625
2614.04096683414	16.3671875
2617.56717272579	-47.4560546875
2621.09169176298	4.5478515625
2624.61452506524	29.6669921875
2628.13567375106	-19.1591796875
2631.655138938	-6.001953125
2635.17292174259	3.5546875
2638.68902328039	15.2138671875
2642.20344466599	-14.8125
2645.71618701297	-4.51953125
2649.22725143397	2.5517578125
2652.73663904062	21.6162109375
2656.24435094357	-56.6298828125
2659.75038825251	58.5810546875
2663.25475207615	15.509765625
2666.75744352221	-83.1435546875
2670.25846369745	90.962890625
2673.75781370765	-54.4814453125
2677.25549465763	23.302734375
2680.75150765123	7.0908203125
2684.24585379131	6.9853515625
2687.73853417978	-31.16796875
2691.22954991757	20.90234375
2694.71890210465	-0.22265625
2698.20659184002	-29.4296875
2701.69262022172	26.9501953125
2705.17698834682	-9.7734375
2708.65969731143	8.3994140625
2712.14074821071	-21.931640625
2715.62014213884	-0.54296875
2719.09788018905	-11.3310546875
2722.57396345362	48.767578125
2726.04839302385	27.6376953125
2729.52116999012	-60.8857421875
2732.99229544182	35.2158203125
2736.4617704674	-45.28125
2739.92959615436	19.3310546875
2743.39577358926	4.4248046875
2746.86030385767	7.7919921875
2750.32318804425	-5.169921875
2753.78442723268	-15.6484375
2757.24402250572	20.3037109375
2760.70197494518	-14.71875
2764.1582856319	-6.376953125
2767.61295564579	41.3251953125
2771.06598606584	-47.150390625
2774.51737797005	24.4013671875
2777.96713243552	-14.0732421875
2781.41525053838	1.1123046875
2784.86173335384	5.4228515625
2788.30658195617	4.75390625
2791.7497974187	-9.1796875
2795.1913808138	7.5126953125
2798.63133321295	-13.2265625
2802.06965568666	10.5341796875
2805.50634930452	-21.4609375
2808.94141513519	48.6064453125
2812.3748542464	-23.328125
2815.80666770493	4.080078125
2819.23685657665	-16.06640625
2822.66542192651	2.712646484375
2826.0923648185	-4.379638671875
2829.51768631572	11.2152099609375
2832.94138748033	28.0322265625
2836.36346937355	-20.1507568359375
2839.7839330557	-17.333740234375
2843.20277958617	-20.721435546875
2846.62001002343	16.0560302734375
2850.03562542502	-24.1666259765625
2853.44962684758	-12.38916015625
2856.86201534681	18.3883056640625
2860.27279197751	-15.834228515625
2863.68195779356	17.943115234375
2867.08951384791	22.724365234375
2870.49546119263	-21.3759765625
2873.89980087883	42.5235595703125
2877.30253395675	36.423095703125
2880.70366147569	44.32275390625
2884.10318448407	29.2222900390625
2887.50110402936	24.121826171875
2890.89742115816	62.021484375
2894.29213691614	48.9210205078125
2897.68525234807	27.820556640625
2901.07676849782	99.72021484375
2904.46668640835	-9.3802490234375
2907.85500712172	33.519287109375
2911.24173167908	42.3992919921875
2914.62686112069	29.155517578125
2918.0103964859	69.9117431640625
2921.39233881316	39.6678466796875
2924.77268914005	26.424072265625
2928.1514485032	19.1802978515625
2931.52861793838	43.9365234375
2934.90419848047	26.6927490234375
2938.27819116343	35.4488525390625
2941.65059702035	22.205078125
2945.0214170834	8.9613037109375
2948.39065238389	65.717529296875
2951.75830395222	5.4737548828125
2955.12437281791	18.2298583984375
2958.48886000957	-2.013916015625
2961.85176655495	2.7423095703125
2965.21309348089	65.367919921875
2968.57284181338	39.9727783203125
2971.93101257748	7.57763671875
2975.28760679739	61.1826171875
2978.64262549643	14.7874755859375
2981.99606969703	59.392333984375
2985.34794042073	9.99725341796875
2988.69823868822	50.6021728515625
2992.04696551928	61.20703125
2995.39412193282	-4.18804931640625
2998.73970894689	21.4168090820313
3002.08372757864	35.021728515625
3005.42617884436	-10.3734130859375
3008.76706375945	62.2271728515625
3012.10638333846	15.82763671875
3015.44413859505	48.4281005859375
3018.780330542	-0.971435546875
3022.11496019125	-17.3709716796875
3025.44802855385	-16.7705688476562
3028.77953663997	27.8298950195313
3032.10948545894	43.4310302734375
3035.43787601921	-32.9647216796875
3038.76470932835	27.6395874023438
3042.08998639308	15.243896484375
3045.41370821926	-28.382080078125
3048.73587581189	-9.0543212890625
3052.05649017508	7.2451171875
3055.37555231211	-13.6533203125
3058.69306322538	30.5791015625
3062.00902391644	8.802734375
3065.32343538598	-12.466796875
3068.63629863383	6.7197265625
3071.94761465896	-28.818359375
3075.2573844595	38.41015625
3078.5656090327	-8.8505859375
3081.87228937498	-7.3466796875
3085.1774264819	-18.3232421875
3088.48102134815	-0.2822265625
3091.7830749676	35.3115234375
3095.08358833324	-7.826171875
3098.38256243724	-7.5517578125
3101.67999827089	-18.5009765625
3104.97589682465	-0.1025390625
3108.27025908815	28.416015625
3111.56308605013	-9.396484375
3114.85437869852	-5.0595703125
3118.14413802041	-10.9814453125
3121.43236500202	13.9775390625
3124.71906062875	5.169921875
3128.00422588514	0
3131.28786175491	0
3134.56996922093	0
3137.85054926524	0
3141.12960286901	0
3144.40713101263	0
3147.6831346756	0
3150.95761483661	0
3154.23057247352	0
3157.50200856335	0
3160.77192408229	0
3164.04032000569	0
3167.30719730808	0
3170.57255696316	0
3173.8363999438	0
3177.09872722202	0
3180.35953976906	0
3183.61883855529	0
3186.87662455028	0
3190.13289872277	0
3193.38766204066	0
3196.64091547106	0
3199.89265998023	0
3203.14289653361	0
3206.39162609586	0
3209.63884963076	0
3212.88456810132	0
3216.1287824697	0
3219.37149369728	0
3222.61270274458	0
3225.85241057135	0
3229.09061813648	0
3232.3273263981	0
3235.56253631347	0
3238.79624883909	0
3242.02846493063	0
3245.25918554293	0
3248.48841163005	0
3251.71614414523	0
3254.94238404091	0
3258.16713226871	0
3261.39038977947	0
3264.61215752319	0
3267.8324364491	0
3271.05122750561	0
3274.26853164033	0
3277.48434980006	0
3280.69868293083	0
3283.91153197784	0
3287.12289788551	0
3290.33278159744	0
3293.54118405647	0
3296.7481062046	0
3299.95354898308	0
3303.15751333233	0
3306.36000019198	0
3309.5610105009	0
3312.76054519714	0
3315.95860521796	0
3319.15519149983	0
3322.35030497845	0
3325.5439465887	0
3328.73611726471	0
3331.92681793979	0
3335.11604954647	0
3338.30381301653	0
3341.49010928091	0
3344.67493926981	0
3347.85830391262	0
3351.04020413798	0
3354.22064087372	0
3357.3996150469	0
3360.5771275838	0
3363.75317940992	0
3366.92777144999	0
3370.10090462796	0
3373.27257986699	0
3376.44279808949	0
3379.61156021706	0
3382.77886717059	0
3385.94471987011	0
3389.10911923496	0
3392.27206618366	0
3395.43356163397	0
3398.59360650288	0
3401.75220170663	0
3404.90934816067	0
3408.06504677969	0
3411.21929847761	0
3414.37210416759	0
3417.52346476203	0
3420.67338117256	0
3423.82185431003	0
3426.96888508457	0
3430.11447440551	0
3433.25862318144	0
3436.40133232017	0
3439.54260272877	0
3442.68243531356	0
3445.82083098007	0
3448.95779063311	0
3452.0933151767	0
3455.22740551412	0
3458.36006254791	0
3461.49128717984	0
3464.62108031093	0
3467.74944284144	0
3470.8763756709	0
3474.00187969807	0
3477.12595582097	0
3480.24860493687	0
3483.3698279423	0
3486.48962573301	0
3489.60799920406	0
3492.7249492497	0
3495.8404767635	0
3498.95458263822	0
3502.06726776593	0
3505.17853303794	0
3508.28837934481	0
3511.39680757636	0
3514.50381862168	0
3517.60941336912	0
3520.71359270628	0
3523.81635752002	0
3526.91770869649	0
3530.01764712108	0
3533.11617367844	0
3536.21328925251	0
3539.30899472647	0
3542.40329098277	0
3545.49617890316	0
3548.58765936862	0
3551.67773325941	0
3554.76640145506	0
3557.85366483438	0
3560.93952427544	0
3564.02398065559	0
3567.10703485145	0
3570.18868773891	0
3573.26894019313	0
3576.34779308856	0
3579.42524729892	0
3582.50130369721	0
3585.57596315568	0
3588.6492265459	0
3591.72109473869	0
3594.79156860416	0
3597.8606490117	0
3600.92833682998	0
3603.99463292695	0
3607.05953816984	0
3610.12305342518	0
3613.18517955876	0
3616.24591743568	0
3619.30526792029	0
3622.36323187627	0
3625.41981016655	0
3628.47500365337	0
3631.52881319825	0
3634.58123966201	0
3637.63228390473	0
3640.68194678582	0
3643.73022916396	0
3646.77713189712	0
3649.82265584256	0
3652.86680185686	0
3655.90957079587	0
3658.95096351473	0
3661.9909808679	0
3665.02962370912	0
3668.06689289143	0
3671.10278926717	0
3674.13731368797	0
3677.17046700478	0
3680.20225006782	0
3683.23266372664	0
3686.26170883008	0
3689.28938622628	0
3692.31569676268	0
3695.34064128604	0
3698.3642206424	0
3701.38643567713	0
3704.40728723488	0
3707.42677615964	0
3710.44490329468	0
3713.46166948258	0
3716.47707556524	0
3719.49112238386	0
3722.50381077897	0
3725.51514159039	0
3728.52511565724	0
3731.53373381799	0
3734.54099691039	0
3737.54690577153	0
3740.55146123779	0
3743.55466414488	0
3746.55651532782	0
3749.55701562096	0
3752.55616585794	0
3755.55396687174	0
3758.55041949464	0
3761.54552455828	0
3764.53928289357	0
3767.53169533077	0
3770.52276269945	0
