# Supplementary material for: ATP-Mediated Compositional Change in Peripheral Myelin Membranes: A Comparative Raman Spectroscopy and Time-Of-Flight Secondary Ion Mass Spectrometry Study
Source: PLoS One. 2015 Nov 6;10(11):e0142084. doi: 10.1371/journal.pone.0142084 (PMC4636249; doi:10.1371/journal.pone.0142084)
Supplement: S1 Dataset — (ZIP) [file pone.0142084.s001.zip › S1_dataset/Raman_spectra/3_0_0.txt]

-178.994036100499	0
-174.033225536557	0
-169.0751377995	0
-164.119770772188	0
-159.167122339648	0
-154.217190389139	0
-149.269972810082	0
-144.325467494084	0
-139.383672334927	0
-134.444585228594	0
-129.508204073223	0
-124.574526769135	0
-119.643551218822	0
-114.715275326933	0
-109.789697000295	0
-104.866814147885	0
-99.9466246808552	0
-95.0291265124906	0
-90.1143175582511	0
-85.2021957357429	0
-80.2927589647043	0
-75.3860051670417	0
-70.481932266779	0
-65.5805381901118	0
-60.6818208653458	0
-55.7857782229294	0
-50.8924081954356	0
-46.0017087175875	0
-41.1136777262036	0
-36.2283131602562	0
-31.3456129608094	0
-26.4655750710663	0
-21.5881974363401	0
-16.7134780040433	0
-11.8414147237163	0
-6.97200554699157	0
-2.10524842762243	0
2.7588586785605	0
7.62031781361293	0
12.4791310174805	0
17.3353003280426	0
22.1888277810758	0
27.039715410272	0
31.8879652472351	0
36.7335793214806	0
41.5765596604579	0
46.4169082895241	0
51.2546272319742	0
56.0897185090253	0
60.9221841398248	0
65.7520261414575	0
70.5792465289414	0
75.4038473152359	0
80.2258305112373	0
85.0451981257829	0
89.8619521656728	0
94.6760946356408	0
99.4876275383722	0
104.296552874519	0
109.102872642681	0
113.906588839414	0
118.707703459255	0
123.50621849468	0
128.302135936152	0
133.095457772095	0
137.886185988911	0
142.67432257098	0
147.459869500643	0
152.242828758237	0
157.023202322085	0
161.800992168482	0
166.57620027172	0
171.348828604074	0
176.118879135829	0
180.886353835249	0
185.651254668599	0
190.413583600155	0
195.173342592185	0
199.930533604973	0
204.685158596796	0
209.437219523967	0
214.186718340789	0
218.933656999594	0
223.678037450722	0
228.419861642549	0
233.159131521472	0
237.895849031895	0
242.630016116276	0
247.361634715089	0
252.090706766845	0
256.817234208094	0
261.541218973423	0
266.262662995465	0
270.981568204883	0
275.6979365304	0
280.411769898787	0
285.123070234848	0
289.831839461473	0
294.538079499573	0
299.241792268145	0
303.942979684238	0
308.641643662944	0
313.337786117456	0
318.031408959021	0
322.722514096949	0
327.411103438619	0
332.097178889511	0
336.780742353159	0
341.461795731189	0
346.140340923303	0
350.816379827291	0
355.489914339047	0
360.160946352513	0
364.829477759773	0
369.495510450979	0
374.159046314377	0
378.82008723633	0
383.478635101284	0
388.134691791813	0
392.788259188568	0
397.439339170342	0
402.087933614013	0
406.734044394583	0
411.377673385177	0
416.018822457034	0
420.657493479503	0
425.293688320078	0
429.927408844356	0
434.558656916088	0
439.187434397129	0
443.813743147486	0
448.437585025291	0
453.058961886814	0
457.67787558648	0
462.29432797683	0
466.908320908577	0
471.519856230563	0
476.128935789788	0
480.735561431389	0
485.339734998681	0
489.941458333116	0
494.540733274316	0
499.137561660049	0
503.731945326264	0
508.323886107064	0
512.913385834734	0
517.500446339694	0
522.085069450583	0
526.667256994191	0
531.247010795469	0
535.824332677577	0
540.399224461846	0
544.97168796778	0
549.541725013081	0
554.109337413644	0
558.67452698353	0
563.237295535018	0
567.797644878581	0
572.355576822862	0
576.911093174738	0
581.464195739274	0
586.014886319725	0
590.563166717577	0
595.109038732502	0
599.652504162404	0
604.193564803387	0
608.732222449762	0
613.268478894079	0
617.802335927085	0
622.333795337774	0
626.86285891334	0
631.38952843922	0
635.913805699067	0
640.435692474774	0
644.955190546461	0
649.472301692484	0
653.987027689447	0
658.499370312169	0
663.009331333738	0
667.516912525469	0
672.022115656928	0
676.524942495926	0
681.02539480853	0
685.523474359055	0
690.01918291007	0
694.512522222405	0
699.003494055145	0
703.492100165644	0
707.9783423095	0
712.462222240603	0
716.943741711089	0
721.422902471375	0
725.899706270146	0
730.374154854366	0
734.846249969258	0
739.315993358352	0
743.783386763425	0
748.24843192457	0
752.711130580137	0
757.171484466788	0
761.629495319437	0
766.085164871336	0
770.538494853994	0
774.989486997223	22.59375
779.43814302915	-1.0478515625
783.884464676175	-25.6103515625
788.32845366302	14.958984375
792.770111712696	-33.7529296875
797.209440546543	63.8935546875
801.646441884168	-41.0302734375
806.081117443533	20.8271484375
810.513468940881	-25.1787109375
814.943498090775	23.9150390625
819.371206606105	-22.0361328125
823.796596198077	1.7939453125
828.219668576199	-6.4345703125
832.640425448324	27.35546875
837.058868520624	-61.5791015625
841.474999497579	50.564453125
845.888820082022	22.0322265625
850.300331975104	-13.6220703125
854.709536876311	-27.8486328125
859.116436483469	-7.6396484375
863.521032492725	11.8876953125
867.923326598575	14.685546875
872.323320493862	-16.0595703125
876.72101586976	10.2373046875
881.116414415799	0.31640625
885.509517819843	16.876953125
889.900327768119	23.6904296875
894.288845945186	-25.228515625
898.675074033981	20.7763671875
903.059013715767	11.53125
907.440666670198	-42.810546875
911.820034575245	30.6318359375
916.197119107281	-34.115234375
920.571921941017	-51.47509765625
924.944444749533	71.45703125
929.314689204286	18.265625
933.682656975085	38.07421875
938.048349730125	18.8828125
942.411769135975	51.69140625
946.772916857561	14.45703125
951.131794558201	122.179931640625
955.488403899588	116.902587890625
959.842746541792	245.625244140625
964.19482414328	241.34814453125
968.544638360883	285.07080078125
972.892190849834	184.793701171875
977.237483263751	196.516357421875
981.580517254632	103.940673828125
985.92129447289	73.411865234375
990.259816567315	164.883056640625
994.596085185094	181.354248046875
998.930101971822	293.825439453125
1003.2618685715	567.296630859375
1007.59138662649	821.767822265625
1011.91865777761	1079.23901367188
1016.24368366407	1071.76513671875
1020.56646592346	812.1162109375
1024.88700619182	574.467529296875
1029.20530610358	325.818603515625
1033.52136729159	278.169921875
1037.8351913871	195.521240234375
1042.14678001981	83.872314453125
1046.45613481781	47.2236328125
1050.76325740763	69.8310546875
1055.06814941421	60.732421875
1059.37081246092	71.6337890625
1063.67124816958	35.535400390625
1067.96945816039	39.436767578125
1072.26544405203	-15.731201171875
1076.55920746159	-23.014892578125
1080.8507500046	9.701416015625
1085.14007329502	23.417724609375
1089.42717894527	-36.77392578125
1093.71206856617	63.156494140625
1097.99474376703	53.087158203125
1102.27520615557	66.017578125
1106.55345733798	79.9482421875
1110.82949891888	52.892333984375
1115.10333250134	86.6923828125
1119.37495968691	105.4921875
1123.64438207556	169.292236328125
1127.91160126572	211.092041015625
1132.17661885431	351.89208984375
1136.43943643667	373.69189453125
1140.70005560662	472.491943359375
1144.95847795644	700.291748046875
1149.21470507689	1008.95166015625
1153.46873855716	1547.8388671875
1157.72057998495	2349.72607421875
1161.97023094641	3053.61328125
1166.21769302616	3191.50024414063
1170.4629678073	2675.38745117187
1174.70605687141	1632.27465820313
1178.94696179854	932.161865234375
1183.18568416722	585.048828125
1187.42222555447	496.965087890625
1191.65658753578	390.19970703125
1195.88877168516	375.434326171875
1200.11877957504	509.6689453125
1204.34661277642	393.903564453125
1208.57227285873	333.13818359375
1212.79576138991	290.373046875
1217.01707993641	226.607666015625
1221.23623006316	219.84228515625
1225.45321333358	140.2724609375
1229.66803130962	172.897216796875
1233.88068555171	30.52197265625
1238.09117761878	10.146484375
1242.29950906828	147.771240234375
1246.50568145615	-16.60400390625
1250.70969633685	-43.979248046875
1254.91155526336	24.7421875
1259.11125978715	9.955810546875
1263.30881145822	-6.83056640625
1267.50421182508	58.383056640625
1271.69746243476	83.5966796875
1275.88856483281	294.810302734375
1280.07752056329	186.91796875
1284.26433116882	135.824462890625
1288.44899819048	142.731201171875
1292.63152316794	163.6376953125
1296.81190763937	211.54443359375
1300.99015314147	167.40869140625
1305.16626120947	104.668212890625
1309.34023337715	47.927734375
1313.51207117681	86.187255859375
1317.68177613928	53.44677734375
1321.84934979396	-22.284912109375
1326.01479366875	-2.34716796875
1330.17810929013	-32.4091796875
1334.3392981831	7.66455078125
1338.49836187121	-14.561767578125
1342.65530187658	31.09130859375
1346.81011971983	1.3056640625
1350.96281692018	-29.0537109375
1355.11339499538	9.0751953125
1359.26185546175	-0.76171875
1363.40819983413	15.3447265625
1367.55242962597	34.7783203125
1371.69454634923	2.3701171875
1375.83455151447	-17.3837890625
1379.97244663079	-68.6103515625
1384.10823320586	24.248046875
1388.24191274593	-6.7900390625
1392.3734867558	55.068359375
1396.50295673884	-46.831298828125
1400.63032419701	-6.7900390625
1404.75559063083	41.19775390625
1408.87875753938	6.296630859375
1412.99982642036	-18.6044921875
1417.11879877001	-56.38134765625
1421.23567608316	-0.058349609375
1425.35045985322	-34.735107421875
1429.4631515722	-7.412109375
1433.57375273068	77.910888671875
1437.68226481782	86.23388671875
1441.78868932139	157.556884765625
1445.89302772774	164.8798828125
1449.99528152179	168.660400390625
1454.09545218711	291.509033203125
1458.1935412058	226.357666015625
1462.28955005859	258.206298828125
1466.38348022481	177.054931640625
1470.47533318239	268.90380859375
1474.56511040785	249.75244140625
1478.65281337632	279.60107421875
1482.73844356155	206.44970703125
1486.82200243586	299.29833984375
1490.90349147022	326.14697265625
1494.98291213418	265.995849609375
1499.06026589591	491.21875
1503.13555422222	662.53759765625
1507.20877857848	1001.8564453125
1511.27994042873	1545.17529296875
1515.3490412356	2063.494140625
1519.41608246035	2735.81298828125
1523.48106556286	3118.13208007812
1527.54399200163	3012.45092773438
1531.60486323377	2505.76977539062
1535.66368071505	1766.08862304687
1539.72044589986	1269.40747070312
1543.7751602412	827.7265625
1547.82782519071	495.04541015625
1551.87844219866	320.3642578125
1555.92701271397	198.68310546875
1559.97353818419	159.76513671875
1564.0180200555	127.003173828125
1568.06045977271	146.241455078125
1572.1008587793	184.479736328125
1576.13921851737	162.7177734375
1580.17554042768	132.9560546875
1584.20982594961	149.194091796875
1588.24207652123	172.432373046875
1592.27229357921	86.67041015625
1596.3004785589	122.90869140625
1600.3266328943	155.14697265625
1604.35075801806	107.385009765625
1608.37285536149	92.623291015625
1612.39292635454	80.861328125
1616.41097242584	106.902587890625
1620.42699500266	25.746826171875
1624.44099551096	-25.408935546875
1628.45297537533	5.435302734375
1632.46293601906	67.279541015625
1636.47087886406	52.123779296875
1640.47680533095	18.968017578125
1644.48071683901	31.812255859375
1648.48261480617	25.656494140625
1652.48250064906	50.500732421875
1656.48037578297	68.344970703125
1660.47624162187	95.189208984375
1664.47009957839	124.83837890625
1668.46195106388	127.519775390625
1672.45179748832	96.201171875
1676.43964026041	55.882568359375
1680.42548078752	88.56396484375
1684.4093204757	104.245361328125
1688.39116072969	61.9267578125
1692.37100295292	48.6083984375
1696.34884854752	87.83837890625
1700.32469891429	7.650146484375
1704.29855545273	66.462158203125
1708.27041956104	35.27392578125
1712.24029263612	42.0859375
1716.20817607355	29.897705078125
1720.17407126762	35.44677734375
1724.13797961133	53.861328125
1728.09990249636	-1.72412109375
1732.05984131312	8.121826171875
1736.01779745068	-9.294677734375
1739.97377229687	-56.4375
1743.9277672382	33.43896484375
1747.87978365989	0.7470703125
1751.82982294586	17.5625
1755.77788647879	1.0478515625
1759.72397564	-23.640625
1763.6680918096	10.1748046875
1767.61023636636	8.6357421875
1771.5504106878	-7.185546875
1775.48861615014	16.994140625
1779.42485412834	-18.1728515625
1783.35912599608	-0.09765625
1787.29143312576	19.14453125
1791.2217768885	-41.1689453125
1795.15015865414	14.7822265625
1799.07657979128	31.083984375
1803.00104166722	-33.7373046875
1806.923545648	-2.814453125
1810.84409309841	25.6357421875
1814.76268538195	-9.3369140625
1818.67932386087	31.46484375
1822.59400989615	-33.2392578125
1826.50674484753	3.802734375
1830.41753007345	22.08984375
1834.32636693114	-30.4130859375
1838.23325677653	-24.6591796875
1842.13820096433	21.5673828125
1846.04120084797	25.1787109375
1849.94225777965	-6.501953125
1853.84137311029	-7.7197265625
1857.7385481896	7.05078125
1861.63378436601	-20.0732421875
1865.52708298671	-4.87890625
1869.41844539766	13.63671875
1873.30787294356	21.6298828125
1877.19536696788	-34.3037109375
1881.08092881284	31.2705078125
1884.96455981942	-10.7392578125
1888.84626132737	-22.1513671875
1892.72603467521	10.6669921875
1896.6038812002	7.2314453125
1900.47980223839	-6.931640625
1904.35379912459	-4.51171875
1908.22587319237	18.837890625
1912.0960257741	-20.46875
1915.96425820089	40.046875
1919.83057180263	-22.83984375
1923.694967908	8.3447265625
1927.55744784445	-7.6591796875
1931.4180129382	-24.1953125
1935.27666451425	30.9638671875
1939.13340389641	-8.859375
1942.98823240721	-24.1376953125
1946.84115136803	19.2919921875
1950.692162099	-8.353515625
1954.54126591903	-1.4931640625
1958.38846414585	-13.94140625
1962.23375809594	36.0283203125
1966.0771490846	-4.2578125
1969.91863842592	-0.6240234375
1973.75822743275	-7.09375
1977.59591741678	8.1748046875
1981.43170968848	-19.982421875
1985.2656055571	27.28515625
1989.0976063307	-25.4208984375
1992.92771331615	19.564453125
1996.75592781911	-16.919921875
2000.58225114405	-1.8798828125
2004.40668459424	-1.9345703125
2008.22922947176	5.546875
2012.04988707749	9.4052734375
2015.86865871112	-25.728515625
2019.68554567116	15.3984375
2023.50054925491	-29.9111328125
2027.31367075851	51.853515625
2031.12491147689	-1.1748046875
2034.93427270382	-12.8310546875
2038.74175573186	-6.15625
2042.54736185239	8.6025390625
2046.35109235564	10.3798828125
2050.15294853063	-14.908203125
2053.95293166521	34.3271484375
2057.75104304606	-30.708984375
2061.54728395867	-18.9052734375
2065.34165568739	35.6103515625
2069.13415951534	-34.841796875
2072.92479672452	35.28125
2076.71356859575	-27.3544921875
2080.50047640867	3.2666015625
2084.28552144174	-31.7276611328125
2088.06870497229	36.798828125
2091.85002827646	11.459228515625
2095.62949262924	-17.956787109375
2099.40709930443	2.3050537109375
2103.18284957471	-8.6650390625
2106.95674471157	94.36474609375
2110.72878598537	73.3946533203125
2114.49897466528	29.4442138671875
2118.26731201934	73.5791015625
2122.03379931443	89.7139892578125
2125.79843781626	24.8487548828125
2129.56122878942	7.983642578125
2133.32217349733	95.1185302734375
2137.08127320226	23.2532958984375
2140.83852916534	98.2889404296875
2144.59394264655	93.200927734375
2148.34751490473	121.112915039062
2152.09924719757	149.02490234375
2155.84914078163	123.93701171875
2159.59719691231	173.848999023438
2163.34341684388	163.760986328125
2167.08780182947	157.672973632813
2170.83035312109	142.412353515625
2174.57107196959	92.01318359375
2178.30995962469	82.614013671875
2182.04701733499	19.21484375
2185.78224634796	18.8155517578125
2189.5156479099	69.4163818359375
2193.24722326604	-23.9827880859375
2196.97697366044	3.378173828125
2200.70490033604	9.683837890625
2204.43100453467	-56.010498046875
2208.15528749703	7.295166015625
2211.87775046268	-43.1072998046875
2215.59839467008	41.747802734375
2219.31722135656	-10.2818603515625
2223.03423175833	10.425048828125
2226.74942711049	11.2548828125
2230.46280864702	-0.840087890625
2234.17437760077	-43.6827392578125
2237.8841352035	22.8968505859375
2241.59208268584	-18.0799560546875
2245.29822127732	28.5096435546875
2249.00255220636	-7.514404296875
2252.70507670024	70.461669921875
2256.40579598519	-49.5623779296875
2260.10471128628	39.4200439453125
2263.80182382751	7.8004150390625
2267.49713483175	-9.8192138671875
2271.19064552079	9.5611572265625
2274.8823571153	37.9415283203125
2278.57227083485	11.3218994140625
2282.26038789795	84.7022705078125
2285.94670952195	76.1265869140625
2289.63123692315	58.1494140625
2293.31397131673	101.172119140625
2296.99491391679	105.194946289062
2300.67406593634	128.2177734375
2304.35142858727	137.240600585938
2308.02700308043	151.263427734375
2311.70079062553	210.2861328125
2315.37279243123	181.308959960938
2319.04300970507	192.0869140625
2322.71144365353	133.920166015625
2326.378095482	35.75341796875
2330.04296639479	89.586669921875
2333.7060575951	41.4200439453125
2337.3673702851	-6.7467041015625
2341.02690566583	12.0865478515625
2344.6846649373	-25.025634765625
2348.3406492984	42.87890625
2351.99485994696	3.783447265625
2355.64729807974	27.68798828125
2359.29796489244	5.9873046875
2362.94686157966	17.565673828125
2366.59398933494	-33.4429931640625
2370.23934935076	-5.79443359375
2373.88294281852	17.2919921875
2377.52477092856	18.123046875
2381.16483487014	0.236328125
2384.80313583148	-9.5048828125
2388.4396749997	-31.3994140625
2392.07445356091	-14.54296875
2395.70747270011	23.2392578125
2399.33873360126	33.75
2402.96823744725	-1.45703125
2406.59598541995	28.0654296875
2410.22197870012	-32.732421875
2413.84621846749	-28.1123046875
2417.46870590075	25.7353515625
2421.08944217751	-20.8173828125
2424.70842847435	-15.1689453125
2428.32566596678	13.8642578125
2431.94115582928	-0.595703125
2435.55489923528	34.4912109375
2439.16689735713	-28.9375
2442.77715136618	41.2568359375
2446.38566243272	-42.12109375
2449.99243172597	-15.1534423828125
2453.59746041414	18.023193359375
2457.20074966439	6.311279296875
2460.80230064284	13.068359375
2464.40211451455	8.9892578125
2468.00019244359	10.759521484375
2471.59653559293	89.52978515625
2475.19114512457	28.300048828125
2478.78402219943	19.31689453125
2482.37516797741	51.5511474609375
2485.96458361739	44.785400390625
2489.55227027719	-15.9803466796875
2493.13822911363	69.25390625
2496.7224612825	27.4881591796875
2500.30496793853	31.6585693359375
2503.88575023547	82.572265625
2507.464809326	91.4859619140625
2511.04214636182	64.399658203125
2514.61776249357	94.313232421875
2518.19165887088	134.226928710938
2521.76383664238	140.140625
2525.33429695564	96.0543212890625
2528.90304095725	73.404541015625
2532.47006979276	42.6146240234375
2536.03538460672	11.82470703125
2539.59898654265	82.03466796875
2543.16087674307	10.2447509765625
2546.72105634948	9.454833984375
2550.27952650235	-2.781982421875
2553.83628834118	-1.5252685546875
2557.39134300444	-8.2684326171875
2560.94469162957	-66.01171875
2564.49633535304	35.9920654296875
2568.0462753103	-35.3505859375
2571.59451263579	28.713623046875
2575.14104846294	13.88916015625
2578.6858839242	-34.59375
2582.22902015101	29.4736328125
2585.77045827378	-13.4033203125
2589.31019942197	-5.2529296875
2592.84824472401	-10.115234375
2596.38459530734	17.7255859375
2599.91925229841	10.3154296875
2603.45221682266	-31.2406005859375
2606.98349000456	-5.5084228515625
2610.51307296756	29.4755859375
2614.04096683414	24.0189208984375
2617.56717272579	-22.4051513671875
2621.09169176298	16.3409423828125
2624.61452506524	17.087158203125
2628.13567375106	-27.166748046875
2631.655138938	11.72119140625
2635.17292174259	36.22412109375
2638.68902328039	62.72705078125
2642.20344466599	80.22998046875
2645.71618701297	93.7327880859375
2649.22725143397	118.235717773437
2652.73663904062	162.738647460938
2656.24435094357	131.307861328125
2659.75038825251	252.959716796875
2663.25475207615	203.611572265625
2666.75744352221	104.263427734375
2670.25846369745	297.915283203125
2673.75781370765	138.567138671875
2677.25549465763	175.218994140625
2680.75150765123	145.870849609375
2684.24585379131	101.718994140625
2687.73853417978	54.724853515625
2691.22954991757	78.7305908203125
2694.71890210465	24.7364501953125
2698.20659184002	-47.2578125
2701.69262022172	24.748046875
2705.17698834682	-3.2462158203125
2708.65969731143	-2.12353515625
2712.14074821071	-8.7430419921875
2715.62014213884	-5.362548828125
2719.09788018905	3.0179443359375
2722.57396345362	42.10888671875
2726.04839302385	25.709228515625
2729.52116999012	-38.8248291015625
2732.99229544182	33.5938720703125
2736.4617704674	-47.1142578125
2739.92959615436	26.837890625
2743.39577358926	-0.9794921875
2746.86030385767	-8.3818359375
2750.32318804425	22.94921875
2753.78442723268	-23.3203125
2757.24402250572	6.1650390625
2760.70197494518	-3.91796875
2764.1582856319	-2.373046875
2767.61295564579	25.677734375
2771.06598606584	-43.6484375
2774.51737797005	33.0146484375
2777.96713243552	-29.841796875
2781.41525053838	13.84765625
2784.86173335384	0.5625
2788.30658195617	5.4443359375
2791.7497974187	-20.099609375
2795.1913808138	3.7705078125
2798.63133321295	-2.45703125
2802.06965568666	25.841064453125
2805.50634930452	-21.74560546875
2808.94141513519	41.26220703125
2812.3748542464	-49.050537109375
2815.80666770493	-25.3634033203125
2819.23685657665	-30.6761474609375
2822.66542192651	-9.313720703125
2826.0923648185	-27.2120361328125
2829.51768631572	18.8896484375
2832.94138748033	16.991455078125
2836.36346937355	-27.9068603515625
2839.7839330557	-7.80517578125
2843.20277958617	-28.7034912109375
2846.62001002343	59.398193359375
2850.03562542502	33.4228515625
2853.44962684758	77.0765380859375
2856.86201534681	124.730224609375
2860.27279197751	87.3837890625
2863.68195779356	127.037475585938
2867.08951384791	84.6910400390625
2870.49546119263	62.3447265625
2873.89980087883	115.998413085938
2877.30253395675	120.651977539062
2880.70366147569	112.3056640625
2884.10318448407	93.9593505859375
2887.50110402936	87.6129150390625
2890.89742115816	101.2666015625
2894.29213691614	86.920166015625
2897.68525234807	54.523681640625
2901.07676849782	149.978393554687
2904.46668640835	64.4329833984375
2907.85500712172	115.887573242187
2911.24173167908	110.342163085938
2914.62686112069	113.796752929688
2918.0103964859	127.25146484375
2921.39233881316	128.7060546875
2924.77268914005	89.16064453125
2928.1514485032	72.615234375
2931.52861793838	127.06982421875
2934.90419848047	107.524536132813
2938.27819116343	133.979125976562
2941.65059702035	89.4337158203125
2945.0214170834	77.8883056640625
2948.39065238389	127.342895507813
2951.75830395222	55.797607421875
2955.12437281791	73.236328125
2958.48886000957	15.6697998046875
2961.85176655495	20.1031494140625
2965.21309348089	77.53662109375
2968.57284181338	40.969970703125
2971.93101257748	10.4034423828125
2975.28760679739	32.8369140625
2978.64262549643	-5.729736328125
2981.99606969703	50.7037353515625
2985.34794042073	7.1370849609375
2988.69823868822	13.570556640625
2992.04696551928	38.0040283203125
2995.39412193282	11.4373779296875
2998.73970894689	7.870849609375
3002.08372757864	141.471801757812
3005.42617884436	-49.8924560546875
3008.76706375945	29.7431640625
3012.10638333846	4.37890625
3015.44413859505	10.0146484375
3018.780330542	12.650390625
3022.11496019125	-26.7138671875
3025.44802855385	-20.0782470703125
3028.77953663997	17.927734375
3032.10948545894	43.39501953125
3035.43787601921	-30.1378173828125
3038.76470932835	24.3294677734375
3042.08998639308	10.2047119140625
3045.41370821926	-12.216796875
3048.73587581189	-2.1689453125
3052.05649017508	-1.1767578125
3055.37555231211	-18.2060546875
3058.69306322538	18.904296875
3062.00902391644	22.740234375
3065.32343538598	-20.3173828125
3068.63629863383	10.8330078125
3071.94761465896	-23.0615234375
3075.2573844595	26.638671875
3078.5656090327	-5.16796875
3081.87228937498	-8.3427734375
3085.1774264819	-22.48828125
3088.48102134815	8.35546875
3091.7830749676	32.95703125
3095.08358833324	-29.2978515625
3098.38256243724	5.1611328125
3101.67999827089	-10.748046875
3104.97589682465	8.0234375
3108.27025908815	11.3232421875
3111.56308605013	-15.2802734375
3114.85437869852	-4.498046875
3118.14413802041	-1.9853515625
3121.43236500202	22.65625
3124.71906062875	-2.9150390625
3128.00422588514	-23.859375
3131.28786175491	1.755859375
3134.56996922093	34.86328125
3137.85054926524	-24.123046875
3141.12960286901	-2.72265625
3144.40713101263	3.548828125
3147.6831346756	0.8984375
3150.95761483661	-42.1142578125
3154.23057247352	38.05078125
3157.50200856335	7.2626953125
3160.77192408229	3.3515625
3164.04032000569	1.9794921875
3167.30719730808	-10.9140625
3170.57255696316	19.8505859375
3173.8363999438	-35.2392578125
3177.09872722202	-6.517578125
3180.35953976906	0
3183.61883855529	0
3186.87662455028	0
3190.13289872277	0
3193.38766204066	0
3196.64091547106	0
3199.89265998023	0
3203.14289653361	0
3206.39162609586	0
3209.63884963076	0
3212.88456810132	0
3216.1287824697	0
3219.37149369728	0
3222.61270274458	0
3225.85241057135	0
3229.09061813648	0
3232.3273263981	0
3235.56253631347	0
3238.79624883909	0
3242.02846493063	0
3245.25918554293	0
3248.48841163005	0
3251.71614414523	0
3254.94238404091	0
3258.16713226871	0
3261.39038977947	0
3264.61215752319	0
3267.8324364491	0
3271.05122750561	0
3274.26853164033	0
3277.48434980006	0
3280.69868293083	0
3283.91153197784	0
3287.12289788551	0
3290.33278159744	0
3293.54118405647	0
3296.7481062046	0
3299.95354898308	0
3303.15751333233	0
3306.36000019198	0
3309.5610105009	0
3312.76054519714	0
3315.95860521796	0
3319.15519149983	0
3322.35030497845	0
3325.5439465887	0
3328.73611726471	0
3331.92681793979	0
3335.11604954647	0
3338.30381301653	0
3341.49010928091	0
3344.67493926981	0
3347.85830391262	0
3351.04020413798	0
3354.22064087372	0
3357.3996150469	0
3360.5771275838	0
3363.75317940992	0
3366.92777144999	0
3370.10090462796	0
3373.27257986699	0
3376.44279808949	0
3379.61156021706	0
3382.77886717059	0
3385.94471987011	0
3389.10911923496	0
3392.27206618366	0
3395.43356163397	0
3398.59360650288	0
3401.75220170663	0
3404.90934816067	0
3408.06504677969	0
3411.21929847761	0
3414.37210416759	0
3417.52346476203	0
3420.67338117256	0
3423.82185431003	0
3426.96888508457	0
3430.11447440551	0
3433.25862318144	0
3436.40133232017	0
3439.54260272877	0
3442.68243531356	0
3445.82083098007	0
3448.95779063311	0
3452.0933151767	0
3455.22740551412	0
3458.36006254791	0
3461.49128717984	0
3464.62108031093	0
3467.74944284144	0
3470.8763756709	0
3474.00187969807	0
3477.12595582097	0
3480.24860493687	0
3483.3698279423	0
3486.48962573301	0
3489.60799920406	0
3492.7249492497	0
3495.8404767635	0
3498.95458263822	0
3502.06726776593	0
3505.17853303794	0
3508.28837934481	0
3511.39680757636	0
3514.50381862168	0
3517.60941336912	0
3520.71359270628	0
3523.81635752002	0
3526.91770869649	0
3530.01764712108	0
3533.11617367844	0
3536.21328925251	0
3539.30899472647	0
3542.40329098277	0
3545.49617890316	0
3548.58765936862	0
3551.67773325941	0
3554.76640145506	0
3557.85366483438	0
3560.93952427544	0
3564.02398065559	0
3567.10703485145	0
3570.18868773891	0
3573.26894019313	0
3576.34779308856	0
3579.42524729892	0
3582.50130369721	0
3585.57596315568	0
3588.6492265459	0
3591.72109473869	0
3594.79156860416	0
3597.8606490117	0
3600.92833682998	0
3603.99463292695	0
3607.05953816984	0
3610.12305342518	0
3613.18517955876	0
3616.24591743568	0
3619.30526792029	0
3622.36323187627	0
3625.41981016655	0
3628.47500365337	0
3631.52881319825	0
3634.58123966201	0
3637.63228390473	0
3640.68194678582	0
3643.73022916396	0
3646.77713189712	0
3649.82265584256	0
3652.86680185686	0
3655.90957079587	0
3658.95096351473	0
3661.9909808679	0
3665.02962370912	0
3668.06689289143	0
3671.10278926717	0
3674.13731368797	0
3677.17046700478	0
3680.20225006782	0
3683.23266372664	0
3686.26170883008	0
3689.28938622628	0
3692.31569676268	0
3695.34064128604	0
3698.3642206424	0
3701.38643567713	0
3704.40728723488	0
3707.42677615964	0
3710.44490329468	0
3713.46166948258	0
3716.47707556524	0
3719.49112238386	0
3722.50381077897	0
3725.51514159039	0
3728.52511565724	0
3731.53373381799	0
3734.54099691039	0
3737.54690577153	0
3740.55146123779	0
3743.55466414488	0
3746.55651532782	0
3749.55701562096	0
3752.55616585794	0
3755.55396687174	0
3758.55041949464	0
3761.54552455828	0
3764.53928289357	0
3767.53169533077	0
3770.52276269945	0
