# Supplementary material for: ATP-Mediated Compositional Change in Peripheral Myelin Membranes: A Comparative Raman Spectroscopy and Time-Of-Flight Secondary Ion Mass Spectrometry Study
Source: PLoS One. 2015 Nov 6;10(11):e0142084. doi: 10.1371/journal.pone.0142084 (PMC4636249; doi:10.1371/journal.pone.0142084)
Supplement: S1 Dataset — (ZIP) [file pone.0142084.s001.zip › S1_dataset/Raman_spectra/3_0_90.txt]

-178.994036100499	0
-174.033225536557	0
-169.0751377995	0
-164.119770772188	0
-159.167122339648	0
-154.217190389139	0
-149.269972810082	0
-144.325467494084	0
-139.383672334927	0
-134.444585228594	0
-129.508204073223	0
-124.574526769135	0
-119.643551218822	0
-114.715275326933	0
-109.789697000295	0
-104.866814147885	0
-99.9466246808552	0
-95.0291265124906	0
-90.1143175582511	0
-85.2021957357429	0
-80.2927589647043	0
-75.3860051670417	0
-70.481932266779	0
-65.5805381901118	0
-60.6818208653458	0
-55.7857782229294	0
-50.8924081954356	0
-46.0017087175875	0
-41.1136777262036	0
-36.2283131602562	0
-31.3456129608094	0
-26.4655750710663	0
-21.5881974363401	0
-16.7134780040433	0
-11.8414147237163	0
-6.97200554699157	0
-2.10524842762243	0
2.7588586785605	0
7.62031781361293	0
12.4791310174805	0
17.3353003280426	0
22.1888277810758	0
27.039715410272	0
31.8879652472351	0
36.7335793214806	0
41.5765596604579	0
46.4169082895241	0
51.2546272319742	0
56.0897185090253	0
60.9221841398248	0
65.7520261414575	0
70.5792465289414	0
75.4038473152359	0
80.2258305112373	0
85.0451981257829	0
89.8619521656728	0
94.6760946356408	0
99.4876275383722	0
104.296552874519	0
109.102872642681	0
113.906588839414	0
118.707703459255	0
123.50621849468	0
128.302135936152	0
133.095457772095	0
137.886185988911	0
142.67432257098	0
147.459869500643	0
152.242828758237	0
157.023202322085	0
161.800992168482	0
166.57620027172	0
171.348828604074	0
176.118879135829	0
180.886353835249	0
185.651254668599	0
190.413583600155	0
195.173342592185	0
199.930533604973	0
204.685158596796	0
209.437219523967	0
214.186718340789	0
218.933656999594	0
223.678037450722	0
228.419861642549	0
233.159131521472	0
237.895849031895	0
242.630016116276	0
247.361634715089	0
252.090706766845	0
256.817234208094	0
261.541218973423	0
266.262662995465	0
270.981568204883	0
275.6979365304	0
280.411769898787	0
285.123070234848	0
289.831839461473	0
294.538079499573	0
299.241792268145	0
303.942979684238	0
308.641643662944	0
313.337786117456	0
318.031408959021	0
322.722514096949	0
327.411103438619	0
332.097178889511	0
336.780742353159	0
341.461795731189	0
346.140340923303	0
350.816379827291	0
355.489914339047	0
360.160946352513	0
364.829477759773	0
369.495510450979	0
374.159046314377	0
378.82008723633	0
383.478635101284	0
388.134691791813	0
392.788259188568	0
397.439339170342	0
402.087933614013	0
406.734044394583	0
411.377673385177	0
416.018822457034	0
420.657493479503	0
425.293688320078	0
429.927408844356	0
434.558656916088	0
439.187434397129	0
443.813743147486	0
448.437585025291	0
453.058961886814	0
457.67787558648	0
462.29432797683	0
466.908320908577	0
471.519856230563	0
476.128935789788	0
480.735561431389	0
485.339734998681	0
489.941458333116	0
494.540733274316	0
499.137561660049	0
503.731945326264	0
508.323886107064	0
512.913385834734	0
517.500446339694	0
522.085069450583	0
526.667256994191	0
531.247010795469	0
535.824332677577	0
540.399224461846	0
544.97168796778	0
549.541725013081	0
554.109337413644	0
558.67452698353	0
563.237295535018	0
567.797644878581	0
572.355576822862	0
576.911093174738	0
581.464195739274	0
586.014886319725	0
590.563166717577	0
595.109038732502	0
599.652504162404	0
604.193564803387	0
608.732222449762	0
613.268478894079	0
617.802335927085	0
622.333795337774	0
626.86285891334	0
631.38952843922	0
635.913805699067	0
640.435692474774	0
644.955190546461	0
649.472301692484	0
653.987027689447	0
658.499370312169	0
663.009331333738	0
667.516912525469	0
672.022115656928	0
676.524942495926	0
681.02539480853	0
685.523474359055	0
690.01918291007	0
694.512522222405	0
699.003494055145	0
703.492100165644	0
707.9783423095	0
712.462222240603	0
716.943741711089	0
721.422902471375	0
725.899706270146	0
730.374154854366	0
734.846249969258	0
739.315993358352	0
743.783386763425	0
748.24843192457	46.44921875
752.711130580137	-3.09375
757.171484466788	-12.578125
761.629495319437	-25.490234375
766.085164871336	-7.4345703125
770.538494853994	-2.1767578125
774.989486997223	25.158203125
779.43814302915	10.7705078125
783.884464676175	-15.654296875
788.32845366302	0.33203125
792.770111712696	-8.353515625
797.209440546543	37.6923828125
801.646441884168	-43.80859375
806.081117443533	32.341796875
810.513468940881	-16.8779296875
814.943498090775	5.47265625
819.371206606105	-17.6943359375
823.796596198077	8.978515625
828.219668576199	-4.37109375
832.640425448324	30.6416015625
837.058868520624	-46.8486328125
841.474999497579	25.591796875
845.888820082022	6.6552734375
850.300331975104	11.3056640625
854.709536876311	-28.1201171875
859.116436483469	-2.1171875
863.521032492725	4.376953125
867.923326598575	2.779296875
872.323320493862	8.0078125
876.72101586976	14.6845703125
881.116414415799	-41.771484375
885.509517819843	25.2919921875
889.900327768119	9.880859375
894.288845945186	-27.546875
898.675074033981	25.8671875
903.059013715767	9.697265625
907.440666670198	-27.0703125
911.820034575245	30.3935546875
916.197119107281	-8.617919921875
920.571921941017	-44.8984375
924.944444749533	34.9072265625
929.314689204286	-4.985595703125
933.682656975085	25.416015625
938.048349730125	1.0325927734375
942.411769135975	7.649169921875
946.772916857561	-34.734375
951.131794558201	45.3250732421875
955.488403899588	-10.2249755859375
959.842746541792	64.22509765625
964.19482414328	-13.324951171875
968.544638360883	53.1251220703125
972.892190849834	1.5751953125
977.237483263751	82.114013671875
981.580517254632	28.009765625
985.92129447289	-27.0946044921875
990.259816567315	45.8011474609375
994.596085185094	13.6968994140625
998.930101971822	40.5926513671875
1003.2618685715	87.48828125
1007.59138662649	105.384033203125
1011.91865777761	176.375
1016.24368366407	151.3896484375
1020.56646592346	103.404296875
1024.88700619182	86.4189453125
1029.20530610358	23.43359375
1033.52136729159	86.4482421875
1037.8351913871	22.35986328125
1042.14678001981	-16.84521484375
1046.45613481781	-12.05029296875
1050.76325740763	-3.2554931640625
1055.06814941421	-13.7935791015625
1059.37081246092	15.2119140625
1063.67124816958	-25.0147705078125
1067.96945816039	19.19482421875
1072.26544405203	0.751953125
1076.55920746159	4.8326416015625
1080.8507500046	-3.755615234375
1085.14007329502	1.8067626953125
1089.42717894527	-40.658203125
1093.71206856617	46.0281982421875
1097.99474376703	12.7144775390625
1102.27520615557	51.40087890625
1106.55345733798	18.0872802734375
1110.82949891888	4.773681640625
1115.10333250134	35.8427734375
1119.37495968691	30.76953125
1123.64438207556	35.6962890625
1127.91160126572	8.6229248046875
1132.17661885431	81.5496826171875
1136.43943643667	58.4764404296875
1140.70005560662	70.4031982421875
1144.95847795644	100.329833984375
1149.21470507689	142.023193359375
1153.46873855716	207.406860351562
1157.72057998495	346.79052734375
1161.97023094641	439.174072265625
1166.21769302616	435.557739257812
1170.4629678073	405.941284179687
1174.70605687141	230.324951171875
1178.94696179854	152.70849609375
1183.18568416722	85.0921630859375
1187.42222555447	137.475830078125
1191.65658753578	63.6658935546875
1195.88877168516	65.7100830078125
1200.11877957504	112.75439453125
1204.34661277642	64.7987060546875
1208.57227285873	56.8428955078125
1212.79576138991	69.88720703125
1217.01707993641	45.9315185546875
1221.23623006316	42.9757080078125
1225.45321333358	19.0411376953125
1229.66803130962	97.19775390625
1233.88068555171	3.3543701171875
1238.09117761878	-1.489013671875
1242.29950906828	17.6676025390625
1246.50568145615	1.82421875
1250.70969633685	-17.93994140625
1254.91155526336	45.330810546875
1259.11125978715	-7.0863037109375
1263.30881145822	-25.9832763671875
1267.50421182508	2.16455078125
1271.69746243476	1.942138671875
1275.88856483281	36.398681640625
1280.07752056329	-9.144775390625
1284.26433116882	0.3251953125
1288.44899819048	19.86279296875
1292.63152316794	-13.5997314453125
1296.81190763937	37.322265625
1300.99015314147	14.6666259765625
1305.16626120947	-15.9888916015625
1309.34023337715	31.35546875
1313.51207117681	74.6680908203125
1317.68177613928	13.9520263671875
1321.84934979396	-27.76416015625
1326.01479366875	6.460693359375
1330.17810929013	-17.19873046875
1334.3392981831	-12.8582763671875
1338.49836187121	-7.9951171875
1342.65530187658	21.8365478515625
1346.81011971983	6.1761474609375
1350.96281692018	-17.7919921875
1355.11339499538	15.310546875
1359.26185546175	-1.8955078125
1363.40819983413	-17.4775390625
1367.55242962597	20.9462890625
1371.69454634923	7.6416015625
1375.83455151447	-4.275390625
1379.97244663079	-40.353515625
1384.10823320586	23.306640625
1388.24191274593	-25.03515625
1392.3734867558	51.599609375
1396.50295673884	-28.181640625
1400.63032419701	-4.6787109375
1404.75559063083	18.798828125
1408.87875753938	12.28369140625
1412.99982642036	-21.3209228515625
1417.11879877001	-41.9423828125
1421.23567608316	21.43603515625
1425.35045985322	36.70458984375
1429.4631515722	2.213623046875
1433.57375273068	80.72265625
1437.68226481782	33.231689453125
1441.78868932139	73.74072265625
1445.89302772774	52.249755859375
1449.99528152179	37.482421875
1454.09545218711	135.359619140625
1458.1935412058	32.2369384765625
1462.28955005859	98.1141357421875
1466.38348022481	42.9913330078125
1470.47533318239	62.86865234375
1474.56511040785	65.745849609375
1478.65281337632	62.6231689453125
1482.73844356155	2.5003662109375
1486.82200243586	60.3775634765625
1490.90349147022	40.250244140625
1494.98291213418	-9.883544921875
1499.06026589591	104.982543945312
1503.13555422222	139.848754882812
1507.20877857848	136.714965820312
1511.27994042873	204.5810546875
1515.3490412356	263.447265625
1519.41608246035	381.313354492188
1523.48106556286	403.179565429687
1527.54399200163	395.045776367188
1531.60486323377	386.911865234375
1535.66368071505	221.778076171875
1539.72044589986	192.801391601562
1543.7751602412	145.935791015625
1547.82782519071	70.070068359375
1551.87844219866	37.2044677734375
1555.92701271397	2.3387451171875
1559.97353818419	12.47314453125
1564.0180200555	-14.3924560546875
1568.06045977271	17.7418212890625
1572.1008587793	62.876220703125
1576.13921851737	57.010498046875
1580.17554042768	-0.5228271484375
1584.20982594961	6.2022705078125
1588.24207652123	27.9273681640625
1592.27229357921	-43.3475341796875
1596.3004785589	2.3775634765625
1600.3266328943	38.1026611328125
1604.35075801806	18.4332275390625
1608.37285536149	2.6485595703125
1612.39292635454	-2.135986328125
1616.41097242584	27.13232421875
1620.42699500266	-12.5098876953125
1624.44099551096	-22.0576171875
1628.45297537533	-12.0712890625
1632.46293601906	27.2451171875
1636.47087886406	-0.5478515625
1640.47680533095	-3.7783203125
1644.48071683901	8.9833984375
1648.48261480617	-6.8603515625
1652.48250064906	-16.1064453125
1656.48037578297	11.7001953125
1660.47624162187	0.5263671875
1664.47009957839	18.7177734375
1668.46195106388	-2.08203125
1672.45179748832	8.8310546875
1676.43964026041	-38.2275390625
1680.42548078752	5.4111328125
1684.4093204757	23.8017578125
1688.39116072969	0.7626953125
1692.37100295292	-34.5322265625
1696.34884854752	42.7822265625
1700.32469891429	-50.3837890625
1704.29855545273	47.73828125
1708.27041956104	-20.615234375
1712.24029263612	5.701171875
1716.20817607355	-8.15625
1720.17407126762	-9.18359375
1724.13797961133	28.3427734375
1728.09990249636	-1.943359375
1732.05984131312	0.1103515625
1736.01779745068	2.2373046875
1739.97377229687	-46.49609375
1743.9277672382	38.7431640625
1747.87978365989	-19.2109375
1751.82982294586	5.845703125
1755.77788647879	6.7216796875
1759.72397564	-23.2421875
1763.6680918096	15.69140625
1767.61023636636	24.09375
1771.5504106878	1.7197265625
1775.48861615014	-18.1474609375
1779.42485412834	-22.251953125
1783.35912599608	-1.0810546875
1787.29143312576	38.6455078125
1791.2217768885	-34.478515625
1795.15015865414	16.19140625
1799.07657979128	19.767578125
1803.00104166722	-29.365234375
1806.923545648	-0.611328125
1810.84409309841	22.5234375
1814.76268538195	-18.46875
1818.67932386087	21.34765625
1822.59400989615	-32.1953125
1826.50674484753	20.9140625
1830.41753007345	13.052734375
1834.32636693114	-31.3447265625
1838.23325677653	-7.75390625
1842.13820096433	22.4716796875
1846.04120084797	20.1064453125
1849.94225777965	-5.2548828125
1853.84137311029	-22.1494140625
1857.7385481896	4.2177734375
1861.63378436601	-5.19140625
1865.52708298671	6.49609375
1869.41844539766	-1.79296875
1873.30787294356	29.287109375
1877.19536696788	-38.5322265625
1881.08092881284	39.6025390625
1884.96455981942	-14.5126953125
1888.84626132737	-27.3369140625
1892.72603467521	3.626953125
1896.6038812002	-3.6181640625
1900.47980223839	0.849609375
1904.35379912459	11.2041015625
1908.22587319237	21.515625
1912.0960257741	-24.263671875
1915.96425820089	17.9287109375
1919.83057180263	-18.12890625
1923.694967908	-0.818359375
1927.55744784445	24.1201171875
1931.4180129382	-45.259765625
1935.27666451425	28.9619140625
1939.13340389641	15.7294921875
1942.98823240721	-27.208984375
1946.84115136803	22.6298828125
1950.692162099	-17.927734375
1954.54126591903	-3.205078125
1958.38846414585	-0.1142578125
1962.23375809594	-9.8896484375
1966.0771490846	-39.34375
1969.91863842592	-72.3759765625
1973.75822743275	0
1977.59591741678	0
1981.43170968848	0
1985.2656055571	-143.21875
1989.0976063307	-104.38671875
1992.92771331615	-12.7333984375
1996.75592781911	-7.2236328125
2000.58225114405	6.47265625
2004.40668459424	-15.7587890625
2008.22922947176	12.3447265625
2012.04988707749	4.8193359375
2015.86865871112	-31.5185546875
2019.68554567116	31.8818359375
2023.50054925491	-47.7802734375
2027.31367075851	41.20703125
2031.12491147689	-0.0244140625
2034.93427270382	-1.044921875
2038.74175573186	-10.9609375
2042.54736185239	6.7060546875
2046.35109235564	9.3564453125
2050.15294853063	-18.86328125
2053.95293166521	24.9892578125
2057.75104304606	2.0654296875
2061.54728395867	-23.744140625
2065.34165568739	28.02734375
2069.13415951534	-31.546875
2072.92479672452	27.666015625
2076.71356859575	-40.71484375
2080.50047640867	20.7509765625
2084.28552144174	-21.8583984375
2088.06870497229	32.4970703125
2091.85002827646	5.25390625
2095.62949262924	-17.580078125
2099.40709930443	6.4287109375
2103.18284957471	-37.4443359375
2106.95674471157	41.49609375
2110.72878598537	18.9091796875
2114.49897466528	-21.3837890625
2118.26731201934	-19.0927734375
2122.03379931443	36.650390625
2125.79843781626	-19.3896484375
2129.56122878942	-29.8017578125
2133.32217349733	42.1875
2137.08127320226	-33.431640625
2140.83852916534	14.3701171875
2144.59394264655	-4.451171875
2148.34751490473	7.61328125
2152.09924719757	15.3173828125
2155.84914078163	-23.744140625
2159.59719691231	11.302734375
2163.34341684388	-11.6201171875
2167.08780182947	14.953125
2170.83035312109	16.462890625
2174.57107196959	-15.720703125
2178.30995962469	10.3310546875
2182.04701733499	-34.39453125
2185.78224634796	-5.2197265625
2189.5156479099	53.982421875
2193.24722326604	-21.416015625
2196.97697366044	-9.6875
2200.70490033604	0.8056640625
2204.43100453467	-9.0234375
2208.15528749703	5.7900390625
2211.87775046268	-32.4228515625
2215.59839467008	38.1162109375
2219.31722135656	12.1904296875
2223.03423175833	-1.4970703125
2226.74942711049	-0.595703125
2230.46280864702	8.4462890625
2234.17437760077	-36.880859375
2237.8841352035	23.1083984375
2241.59208268584	-21.7666015625
2245.29822127732	13.5205078125
2249.00255220636	-15.767578125
2252.70507670024	45.890625
2256.40579598519	-57.1474609375
2260.10471128628	51.12890625
2263.80182382751	-10.6962890625
2267.49713483175	-10.8828125
2271.19064552079	-19.5654296875
2274.8823571153	22.2451171875
2278.57227083485	-25.7978515625
2282.26038789795	13.7275390625
2285.94670952195	15.5673828125
2289.63123692315	-24.5263671875
2293.31397131673	24.474609375
2296.99491391679	1.7158203125
2300.67406593634	-23.9619140625
2304.35142858727	7.400390625
2308.02700308043	-11.6669921875
2311.70079062553	26.0185546875
2315.37279243123	-13.818359375
2319.04300970507	29.828125
2322.71144365353	13.322265625
2326.378095482	-54.9521484375
2330.04296639479	28.8115234375
2333.7060575951	2.2119140625
2337.3673702851	-11.724609375
2341.02690566583	-2.2900390625
2344.6846649373	-21.53125
2348.3406492984	29.5087890625
2351.99485994696	-9.73046875
2355.64729807974	8.6962890625
2359.29796489244	9.9521484375
2362.94686157966	-13.3232421875
2366.59398933494	-19.7646484375
2370.23934935076	-0.4404296875
2373.88294281852	23.0400390625
2377.52477092856	8.1357421875
2381.16483487014	-5.228515625
2384.80313583148	-1.4189453125
2388.4396749997	-19.2802734375
2392.07445356091	-10.23046875
2395.70747270011	6.3720703125
2399.33873360126	32.818359375
2402.96823744725	-6.0283203125
2406.59598541995	13.3759765625
2410.22197870012	-10.9091796875
2413.84621846749	-24.15625
2417.46870590075	23.470703125
2421.08944217751	-20.0009765625
2424.70842847435	1.6533203125
2428.32566596678	7.5458984375
2431.94115582928	-10.744140625
2435.55489923528	27.2880859375
2439.16689735713	-20.18359375
2442.77715136618	16.3515625
2446.38566243272	-18.08984375
2449.99243172597	-0.2724609375
2453.59746041414	10.62890625
2457.20074966439	-5.7314453125
2460.80230064284	-2.4951171875
2464.40211451455	-12.0537109375
2468.00019244359	-7.9541015625
2471.59653559293	49.16796875
2475.19114512457	-26.177734375
2478.78402219943	-24.8740234375
2482.37516797741	22.1015625
2485.96458361739	20.6220703125
2489.55227027719	-24.1376953125
2493.13822911363	26.892578125
2496.7224612825	-30.41796875
2500.30496793853	-11.2275390625
2503.88575023547	13.4033203125
2507.464809326	22.703125
2511.04214636182	-28.2607421875
2514.61776249357	-8.38671875
2518.19165887088	19.623046875
2521.76383664238	17.2041015625
2525.33429695564	5.0751953125
2528.90304095725	-10.6767578125
2532.47006979276	-17.6259765625
2536.03538460672	-5.451171875
2539.59898654265	20.736328125
2543.16087674307	-4.673828125
2546.72105634948	1.232421875
2550.27952650235	-3.2451171875
2553.83628834118	14.4677734375
2557.39134300444	-12.6484375
2560.94469162957	-49.8212890625
2564.49633535304	53.4755859375
2568.0462753103	-36.6298828125
2571.59451263579	40.5615234375
2575.14104846294	19.701171875
2578.6858839242	-44.599609375
2582.22902015101	26.7265625
2585.77045827378	-30.5517578125
2589.31019942197	24.6455078125
2592.84824472401	-18.068359375
2596.38459530734	15.0224609375
2599.91925229841	27.45703125
2603.45221682266	-36.236328125
2606.98349000456	-25.9326171875
2610.51307296756	36.6796875
2614.04096683414	15.130859375
2617.56717272579	-26.541015625
2621.09169176298	-0.1875
2624.61452506524	12.1435546875
2628.13567375106	-13.625
2631.655138938	-5.18359375
2635.17292174259	6.3359375
2638.68902328039	7.43359375
2642.20344466599	-3.375
2645.71618701297	-6.830078125
2649.22725143397	1.56640625
2652.73663904062	23.9951171875
2656.24435094357	-50.8369140625
2659.75038825251	54.34375
2663.25475207615	11.673828125
2666.75744352221	-83.9775390625
2670.25846369745	88.7353515625
2673.75781370765	-49.3671875
2677.25549465763	9.1611328125
2680.75150765123	10.953125
2684.24585379131	8.9541015625
2687.73853417978	-31.4697265625
2691.22954991757	26.1826171875
2694.71890210465	7.587890625
2698.20659184002	-40.3037109375
2701.69262022172	24.890625
2705.17698834682	-1.564453125
2708.65969731143	3.3740234375
2712.14074821071	-13.802734375
2715.62014213884	-1.8896484375
2719.09788018905	-10.6787109375
2722.57396345362	41.630859375
2726.04839302385	29.033203125
2729.52116999012	-64.626953125
2732.99229544182	32.576171875
2736.4617704674	-32.4765625
2739.92959615436	11.220703125
2743.39577358926	2.53125
2746.86030385767	10.017578125
2750.32318804425	1.4599609375
2753.78442723268	-24.0185546875
2757.24402250572	24.708984375
2760.70197494518	-8.4169921875
2764.1582856319	-6.189453125
2767.61295564579	31.28125
2771.06598606584	-42.7470703125
2774.51737797005	20.5849609375
2777.96713243552	-18.31640625
2781.41525053838	8.10546875
2784.86173335384	2.12109375
2788.30658195617	12.6650390625
2791.7497974187	-23.34375
2795.1913808138	15.44921875
2798.63133321295	-18.27734375
2802.06965568666	21.87890625
2805.50634930452	-19.833984375
2808.94141513519	43.01953125
2812.3748542464	-32.8955078125
2815.80666770493	10.5029296875
2819.23685657665	-35.7724609375
2822.66542192651	30.357421875
2826.0923648185	-9.52752685546875
2829.51768631572	16.2402954101562
2832.94138748033	14.1680297851562
2836.36346937355	-24.65966796875
2839.7839330557	-30.4874267578125
2843.20277958617	-28.3348388671875
2846.62001002343	19.4182739257813
2850.03562542502	-14.8286743164062
2853.44962684758	-13.0756225585938
2856.86201534681	36.6774291992188
2860.27279197751	-10.5695190429688
2863.68195779356	30.18359375
2867.08951384791	32.9366455078125
2870.49546119263	11.2047119140625
2873.89980087883	56.2830200195313
2877.30253395675	35.3612670898438
2880.70366147569	52.4395751953125
2884.10318448407	47.5178833007812
2887.50110402936	52.59619140625
2890.89742115816	78.6744384765625
2894.29213691614	61.7527465820312
2897.68525234807	23.8310546875
2901.07676849782	102.909362792969
2904.46668640835	18.9876098632813
2907.85500712172	68.06591796875
2911.24173167908	58.8065185546875
2914.62686112069	37.3609619140625
2918.0103964859	78.9153442382813
2921.39233881316	55.4697265625
2924.77268914005	48.024169921875
2928.1514485032	34.5785522460937
2931.52861793838	62.1329345703125
2934.90419848047	61.6873779296875
2938.27819116343	67.2417602539063
2941.65059702035	26.796142578125
2945.0214170834	15.3505859375
2948.39065238389	69.9049682617187
2951.75830395222	23.4593505859375
2955.12437281791	48.0137939453125
2958.48886000957	9.42718505859375
2961.85176655495	16.5849609375
2965.21309348089	80.7427978515625
2968.57284181338	42.9005737304687
2971.93101257748	18.058349609375
2975.28760679739	60.2161865234375
2978.64262549643	14.3739624023437
2981.99606969703	55.53173828125
2985.34794042073	20.6895751953125
2988.69823868822	36.8473510742188
2992.04696551928	68.005126953125
2995.39412193282	15.1629638671875
2998.73970894689	31.2371826171875
3002.08372757864	4.09796142578125
3005.42617884436	-13.0413208007813
3008.76706375945	64.8193969726563
3012.10638333846	-0.31982421875
3015.44413859505	26.5408935546875
3018.780330542	18.4016723632813
3022.11496019125	-24.7376098632813
3025.44802855385	-28.9739990234375
3028.77953663997	-3.21514892578125
3032.10948545894	33.5436401367188
3035.43787601921	-40.306884765625
3038.76470932835	27.2035522460938
3042.08998639308	7.119140625
3045.41370821926	-20.0986328125
3048.73587581189	-7.048828125
3052.05649017508	10.0546875
3055.37555231211	-19.369140625
3058.69306322538	13.322265625
3062.00902391644	28.8994140625
3065.32343538598	-9.3212890625
3068.63629863383	-5.3828125
3071.94761465896	-29.025390625
3075.2573844595	40.6640625
3078.5656090327	-15.1220703125
3081.87228937498	13.87890625
3085.1774264819	-25.0908203125
3088.48102134815	-4.1689453125
3091.7830749676	33.9541015625
3095.08358833324	-15.6708984375
3098.38256243724	-1.4482421875
3101.67999827089	-7.1982421875
3104.97589682465	-5.41796875
3108.27025908815	16.0341796875
3111.56308605013	-4.8232421875
3114.85437869852	8.837890625
3118.14413802041	-19.5361328125
3121.43236500202	13.146484375
3124.71906062875	-1.0478515625
3128.00422588514	-8.970703125
3131.28786175491	-1.24609375
3134.56996922093	19.9375
3137.85054926524	-16.287109375
3141.12960286901	-2.8017578125
3144.40713101263	5.3828125
3147.6831346756	6.900390625
3150.95761483661	-49.6171875
3154.23057247352	34.41015625
3157.50200856335	14.07421875
3160.77192408229	3.2822265625
3164.04032000569	6.3896484375
3167.30719730808	0
3170.57255696316	0
3173.8363999438	0
3177.09872722202	0
3180.35953976906	0
3183.61883855529	0
3186.87662455028	0
3190.13289872277	0
3193.38766204066	0
3196.64091547106	0
3199.89265998023	0
3203.14289653361	0
3206.39162609586	0
3209.63884963076	0
3212.88456810132	0
3216.1287824697	0
3219.37149369728	0
3222.61270274458	0
3225.85241057135	0
3229.09061813648	0
3232.3273263981	0
3235.56253631347	0
3238.79624883909	0
3242.02846493063	0
3245.25918554293	0
3248.48841163005	0
3251.71614414523	0
3254.94238404091	0
3258.16713226871	0
3261.39038977947	0
3264.61215752319	0
3267.8324364491	0
3271.05122750561	0
3274.26853164033	0
3277.48434980006	0
3280.69868293083	0
3283.91153197784	0
3287.12289788551	0
3290.33278159744	0
3293.54118405647	0
3296.7481062046	0
3299.95354898308	0
3303.15751333233	0
3306.36000019198	0
3309.5610105009	0
3312.76054519714	0
3315.95860521796	0
3319.15519149983	0
3322.35030497845	0
3325.5439465887	0
3328.73611726471	0
3331.92681793979	0
3335.11604954647	0
3338.30381301653	0
3341.49010928091	0
3344.67493926981	0
3347.85830391262	0
3351.04020413798	0
3354.22064087372	0
3357.3996150469	0
3360.5771275838	0
3363.75317940992	0
3366.92777144999	0
3370.10090462796	0
3373.27257986699	0
3376.44279808949	0
3379.61156021706	0
3382.77886717059	0
3385.94471987011	0
3389.10911923496	0
3392.27206618366	0
3395.43356163397	0
3398.59360650288	0
3401.75220170663	0
3404.90934816067	0
3408.06504677969	0
3411.21929847761	0
3414.37210416759	0
3417.52346476203	0
3420.67338117256	0
3423.82185431003	0
3426.96888508457	0
3430.11447440551	0
3433.25862318144	0
3436.40133232017	0
3439.54260272877	0
3442.68243531356	0
3445.82083098007	0
3448.95779063311	0
3452.0933151767	0
3455.22740551412	0
3458.36006254791	0
3461.49128717984	0
3464.62108031093	0
3467.74944284144	0
3470.8763756709	0
3474.00187969807	0
3477.12595582097	0
3480.24860493687	0
3483.3698279423	0
3486.48962573301	0
3489.60799920406	0
3492.7249492497	0
3495.8404767635	0
3498.95458263822	0
3502.06726776593	0
3505.17853303794	0
3508.28837934481	0
3511.39680757636	0
3514.50381862168	0
3517.60941336912	0
3520.71359270628	0
3523.81635752002	0
3526.91770869649	0
3530.01764712108	0
3533.11617367844	0
3536.21328925251	0
3539.30899472647	0
3542.40329098277	0
3545.49617890316	0
3548.58765936862	0
3551.67773325941	0
3554.76640145506	0
3557.85366483438	0
3560.93952427544	0
3564.02398065559	0
3567.10703485145	0
3570.18868773891	0
3573.26894019313	0
3576.34779308856	0
3579.42524729892	0
3582.50130369721	0
3585.57596315568	0
3588.6492265459	0
3591.72109473869	0
3594.79156860416	0
3597.8606490117	0
3600.92833682998	0
3603.99463292695	0
3607.05953816984	0
3610.12305342518	0
3613.18517955876	0
3616.24591743568	0
3619.30526792029	0
3622.36323187627	0
3625.41981016655	0
3628.47500365337	0
3631.52881319825	0
3634.58123966201	0
3637.63228390473	0
3640.68194678582	0
3643.73022916396	0
3646.77713189712	0
3649.82265584256	0
3652.86680185686	0
3655.90957079587	0
3658.95096351473	0
3661.9909808679	0
3665.02962370912	0
3668.06689289143	0
3671.10278926717	0
3674.13731368797	0
3677.17046700478	0
3680.20225006782	0
3683.23266372664	0
3686.26170883008	0
3689.28938622628	0
3692.31569676268	0
3695.34064128604	0
3698.3642206424	0
3701.38643567713	0
3704.40728723488	0
3707.42677615964	0
3710.44490329468	0
3713.46166948258	0
3716.47707556524	0
3719.49112238386	0
3722.50381077897	0
3725.51514159039	0
3728.52511565724	0
3731.53373381799	0
3734.54099691039	0
3737.54690577153	0
3740.55146123779	0
3743.55466414488	0
3746.55651532782	0
3749.55701562096	0
3752.55616585794	0
3755.55396687174	0
3758.55041949464	0
3761.54552455828	0
3764.53928289357	0
3767.53169533077	0
3770.52276269945	0
