# Supplementary material for: ATP-Mediated Compositional Change in Peripheral Myelin Membranes: A Comparative Raman Spectroscopy and Time-Of-Flight Secondary Ion Mass Spectrometry Study
Source: PLoS One. 2015 Nov 6;10(11):e0142084. doi: 10.1371/journal.pone.0142084 (PMC4636249; doi:10.1371/journal.pone.0142084)
Supplement: S1 Dataset — (ZIP) [file pone.0142084.s001.zip › S1_dataset/Raman_spectra/3_90_0.txt]

-178.994036100499	0
-174.033225536557	0
-169.0751377995	0
-164.119770772188	0
-159.167122339648	0
-154.217190389139	0
-149.269972810082	0
-144.325467494084	0
-139.383672334927	0
-134.444585228594	0
-129.508204073223	0
-124.574526769135	0
-119.643551218822	0
-114.715275326933	0
-109.789697000295	0
-104.866814147885	0
-99.9466246808552	0
-95.0291265124906	0
-90.1143175582511	0
-85.2021957357429	0
-80.2927589647043	0
-75.3860051670417	0
-70.481932266779	0
-65.5805381901118	0
-60.6818208653458	0
-55.7857782229294	0
-50.8924081954356	0
-46.0017087175875	0
-41.1136777262036	0
-36.2283131602562	0
-31.3456129608094	0
-26.4655750710663	0
-21.5881974363401	0
-16.7134780040433	0
-11.8414147237163	0
-6.97200554699157	0
-2.10524842762243	0
2.7588586785605	0
7.62031781361293	0
12.4791310174805	0
17.3353003280426	0
22.1888277810758	0
27.039715410272	0
31.8879652472351	0
36.7335793214806	0
41.5765596604579	0
46.4169082895241	0
51.2546272319742	0
56.0897185090253	0
60.9221841398248	0
65.7520261414575	0
70.5792465289414	0
75.4038473152359	0
80.2258305112373	0
85.0451981257829	0
89.8619521656728	0
94.6760946356408	0
99.4876275383722	0
104.296552874519	0
109.102872642681	0
113.906588839414	0
118.707703459255	0
123.50621849468	0
128.302135936152	0
133.095457772095	0
137.886185988911	0
142.67432257098	0
147.459869500643	0
152.242828758237	0
157.023202322085	0
161.800992168482	0
166.57620027172	0
171.348828604074	0
176.118879135829	0
180.886353835249	0
185.651254668599	0
190.413583600155	0
195.173342592185	0
199.930533604973	0
204.685158596796	0
209.437219523967	0
214.186718340789	0
218.933656999594	0
223.678037450722	0
228.419861642549	0
233.159131521472	0
237.895849031895	0
242.630016116276	0
247.361634715089	0
252.090706766845	0
256.817234208094	0
261.541218973423	0
266.262662995465	0
270.981568204883	0
275.6979365304	0
280.411769898787	0
285.123070234848	0
289.831839461473	0
294.538079499573	0
299.241792268145	0
303.942979684238	0
308.641643662944	0
313.337786117456	0
318.031408959021	0
322.722514096949	0
327.411103438619	0
332.097178889511	0
336.780742353159	0
341.461795731189	0
346.140340923303	0
350.816379827291	0
355.489914339047	0
360.160946352513	0
364.829477759773	0
369.495510450979	0
374.159046314377	0
378.82008723633	0
383.478635101284	0
388.134691791813	0
392.788259188568	0
397.439339170342	0
402.087933614013	0
406.734044394583	0
411.377673385177	0
416.018822457034	0
420.657493479503	0
425.293688320078	0
429.927408844356	0
434.558656916088	0
439.187434397129	0
443.813743147486	0
448.437585025291	0
453.058961886814	0
457.67787558648	0
462.29432797683	0
466.908320908577	0
471.519856230563	0
476.128935789788	0
480.735561431389	0
485.339734998681	0
489.941458333116	0
494.540733274316	0
499.137561660049	0
503.731945326264	0
508.323886107064	0
512.913385834734	0
517.500446339694	0
522.085069450583	0
526.667256994191	0
531.247010795469	0
535.824332677577	0
540.399224461846	0
544.97168796778	0
549.541725013081	0
554.109337413644	0
558.67452698353	0
563.237295535018	0
567.797644878581	0
572.355576822862	0
576.911093174738	0
581.464195739274	0
586.014886319725	0
590.563166717577	0
595.109038732502	0
599.652504162404	0
604.193564803387	0
608.732222449762	0
613.268478894079	0
617.802335927085	0
622.333795337774	0
626.86285891334	34.373046875
631.38952843922	-23.279296875
635.913805699067	29.6162109375
640.435692474774	-8.3095703125
644.955190546461	-22.5927734375
649.472301692484	-28.7900390625
653.987027689447	66.982421875
658.499370312169	-24.478515625
663.009331333738	-9.4375
667.516912525469	-19.44140625
672.022115656928	57.9755859375
676.524942495926	-46.2490234375
681.02539480853	-5.392578125
685.523474359055	35.888671875
690.01918291007	1.7021484375
694.512522222405	-11.6318359375
699.003494055145	-23.5576171875
703.492100165644	11.845703125
707.9783423095	11.279296875
712.462222240603	-47.26171875
716.943741711089	35.4208984375
721.422902471375	9.3955078125
725.899706270146	17.974609375
730.374154854366	-44.3134765625
734.846249969258	54.9287109375
739.315993358352	-28.9658203125
743.783386763425	-24.359375
748.24843192457	52.1865234375
752.711130580137	-14.2119140625
757.171484466788	-17.9296875
761.629495319437	-11.8369140625
766.085164871336	14.0341796875
770.538494853994	-16.6337890625
774.989486997223	1.111328125
779.43814302915	9.974609375
783.884464676175	0.490234375
788.32845366302	1.66796875
792.770111712696	0.1162109375
797.209440546543	31.62890625
801.646441884168	-46.7392578125
806.081117443533	32.3662109375
810.513468940881	-33.0283203125
814.943498090775	26.0078125
819.371206606105	-13.6318359375
823.796596198077	1.005859375
828.219668576199	-10.158203125
832.640425448324	29.14453125
837.058868520624	-40.8779296875
841.474999497579	27.7080078125
845.888820082022	5.0537109375
850.300331975104	8.115234375
854.709536876311	-11.5234375
859.116436483469	-13.431640625
863.521032492725	5.6552734375
867.923326598575	6.451171875
872.323320493862	0.912109375
876.72101586976	23.8173828125
881.116414415799	-46.005859375
885.509517819843	12.3134765625
889.900327768119	17.31640625
894.288845945186	-14.0712890625
898.675074033981	15.9423828125
903.059013715767	-3.119140625
907.440666670198	-22.3798828125
911.820034575245	28.76953125
916.197119107281	7.34375
920.571921941017	-44.447265625
924.944444749533	9.0791015625
929.314689204286	3.720703125
933.682656975085	29.1162109375
938.048349730125	-6.142578125
942.411769135975	-6.3896484375
946.772916857561	-34.9375
951.131794558201	44.384033203125
955.488403899588	-19.5858154296875
959.842746541792	33.77685546875
964.19482414328	-48.7225341796875
968.544638360883	30.778076171875
972.892190849834	0
977.237483263751	0
981.580517254632	0
985.92129447289	0
990.259816567315	0
994.596085185094	24.2332763671875
998.930101971822	4.1378173828125
1003.2618685715	61.0423583984375
1007.59138662649	68.9468994140625
1011.91865777761	158.851440429687
1016.24368366407	149.755981445313
1020.56646592346	85.0399169921875
1024.88700619182	65.6484375
1029.20530610358	16.257080078125
1033.52136729159	48.8656005859375
1037.8351913871	13.47412109375
1042.14678001981	-14.761474609375
1046.45613481781	-11.7965087890625
1050.76325740763	22.16845703125
1055.06814941421	-11.91943359375
1059.37081246092	6.4818115234375
1063.67124816958	-26.3294677734375
1067.96945816039	23.10302734375
1072.26544405203	3.5791015625
1076.55920746159	2.2325439453125
1080.8507500046	-30.7200927734375
1085.14007329502	22.4285888671875
1089.42717894527	-14.9300537109375
1093.71206856617	51.751708984375
1097.99474376703	-7.1376953125
1102.27520615557	32.9730224609375
1106.55345733798	2.0836181640625
1110.82949891888	-7.8057861328125
1115.10333250134	40.304931640625
1119.37495968691	12.0655517578125
1123.64438207556	27.8365478515625
1127.91160126572	19.607421875
1132.17661885431	46.37841796875
1136.43943643667	33.1494140625
1140.70005560662	71.9202880859375
1144.95847795644	100.691284179688
1149.21470507689	132.462280273438
1153.46873855716	174.5537109375
1157.72057998495	309.722045898438
1161.97023094641	413.890380859375
1166.21769302616	411.058715820313
1170.4629678073	417.22705078125
1174.70605687141	224.395385742187
1178.94696179854	137.563720703125
1183.18568416722	49.7320556640625
1187.42222555447	106.900390625
1191.65658753578	63.1134033203125
1195.88877168516	46.5133056640625
1200.11877957504	106.9130859375
1204.34661277642	57.3128662109375
1208.57227285873	78.712646484375
1212.79576138991	55.1124267578125
1217.01707993641	34.5123291015625
1221.23623006316	19.912109375
1225.45321333358	-23.682373046875
1229.66803130962	100.083862304688
1233.88068555171	16.8502197265625
1238.09117761878	-40.383544921875
1242.29950906828	-0.6173095703125
1246.50568145615	-10.8509521484375
1250.70969633685	-18.1884765625
1254.91155526336	44.558349609375
1259.11125978715	-15.4696044921875
1263.30881145822	-11.2166748046875
1267.50421182508	-5.583984375
1271.69746243476	-5.50390625
1275.88856483281	33.1572265625
1280.07752056329	-18.1064453125
1284.26433116882	-25.9208984375
1288.44899819048	25.642578125
1292.63152316794	-11.5791015625
1296.81190763937	23.767578125
1300.99015314147	1.513671875
1305.16626120947	-26.1455078125
1309.34023337715	7.837890625
1313.51207117681	29.59765625
1317.68177613928	-10.767578125
1321.84934979396	-18.63671875
1326.01479366875	9.0419921875
1330.17810929013	-2.0341796875
1334.3392981831	-14.5869140625
1338.49836187121	-19.0087890625
1342.65530187658	30.75
1346.81011971983	26.7041015625
1350.96281692018	-32.9208984375
1355.11339499538	28.2763671875
1359.26185546175	-6.9970703125
1363.40819983413	-19.267578125
1367.55242962597	5.4111328125
1371.69454634923	-2.947265625
1375.83455151447	17.08984375
1379.97244663079	-33.7451171875
1384.10823320586	29.685546875
1388.24191274593	-39.353515625
1392.3734867558	58.9638671875
1396.50295673884	-20.91845703125
1400.63032419701	-26.3709716796875
1404.75559063083	16.2674560546875
1408.87875753938	13.0068359375
1412.99982642036	-37.2537841796875
1417.11879877001	-35.7376708984375
1421.23567608316	15.4818115234375
1425.35045985322	10.701416015625
1429.4631515722	-5.0791015625
1433.57375273068	69.1405029296875
1437.68226481782	23.3599853515625
1441.78868932139	101.579467773438
1445.89302772774	80.6712646484375
1449.99528152179	35.7520751953125
1454.09545218711	153.8330078125
1458.1935412058	79.913818359375
1462.28955005859	98.9947509765625
1466.38348022481	45.0755615234375
1470.47533318239	73.156494140625
1474.56511040785	87.2373046875
1478.65281337632	71.3182373046875
1482.73844356155	5.3990478515625
1486.82200243586	63.4515380859375
1490.90349147022	70.432373046875
1494.98291213418	2.4132080078125
1499.06026589591	113.39404296875
1503.13555422222	130.374755859375
1507.20877857848	141.355590820312
1511.27994042873	192.33642578125
1515.3490412356	244.317260742187
1519.41608246035	353.298095703125
1523.48106556286	413.27880859375
1527.54399200163	432.259643554687
1531.60486323377	439.240478515625
1535.66368071505	305.221313476562
1539.72044589986	265.22900390625
1543.7751602412	204.247314453125
1547.82782519071	114.265747070312
1551.87844219866	77.2840576171875
1555.92701271397	24.3023681640625
1559.97353818419	12.32080078125
1564.0180200555	-4.660888671875
1568.06045977271	20.3575439453125
1572.1008587793	79.3758544921875
1576.13921851737	54.3941650390625
1580.17554042768	-0.5438232421875
1584.20982594961	16.033203125
1588.24207652123	62.610107421875
1592.27229357921	-4.8128662109375
1596.3004785589	4.7640380859375
1600.3266328943	41.341064453125
1604.35075801806	12.91796875
1608.37285536149	23.4373779296875
1612.39292635454	-2.271484375
1616.41097242584	37.0196533203125
1620.42699500266	-3.480224609375
1624.44099551096	-22.44091796875
1628.45297537533	-25.4014892578125
1632.46293601906	39.94482421875
1636.47087886406	9.09765625
1640.47680533095	13.2506103515625
1644.48071683901	31.1688232421875
1648.48261480617	17.7208251953125
1652.48250064906	34.27294921875
1656.48037578297	37.8250732421875
1660.47624162187	41.3770751953125
1664.47009957839	67.9591064453125
1668.46195106388	88.8681640625
1672.45179748832	62.777099609375
1676.43964026041	15.68603515625
1680.42548078752	37.594970703125
1684.4093204757	53.50390625
1688.39116072969	18.4129638671875
1692.37100295292	5.0018310546875
1696.34884854752	38.653076171875
1700.32469891429	-32.695556640625
1704.29855545273	45.9556884765625
1708.27041956104	-16.39306640625
1712.24029263612	29.934814453125
1716.20817607355	-11.3035888671875
1720.17407126762	0.4578857421875
1724.13797961133	15.4381103515625
1728.09990249636	-3.3277587890625
1732.05984131312	4.90966796875
1736.01779745068	-0.9083251953125
1739.97377229687	-33.912109375
1743.9277672382	29.8984375
1747.87978365989	-11.8857421875
1751.82982294586	11.8896484375
1755.77788647879	-13.419921875
1759.72397564	-19.990234375
1763.6680918096	32.640625
1767.61023636636	8.2294921875
1771.5504106878	-7.173828125
1775.48861615014	-6.6181640625
1779.42485412834	-12.427734375
1783.35912599608	0.25
1787.29143312576	32.4921875
1791.2217768885	-32.1337890625
1795.15015865414	12.76171875
1799.07657979128	18.4365234375
1803.00104166722	-41.673828125
1806.923545648	4.001953125
1810.84409309841	8.2890625
1814.76268538195	21.6025390625
1818.67932386087	13.185546875
1822.59400989615	-34.306640625
1826.50674484753	25.3994140625
1830.41753007345	5.880859375
1834.32636693114	-22.580078125
1838.23325677653	-26.97265625
1842.13820096433	14.7685546875
1846.04120084797	35.392578125
1849.94225777965	0.427734375
1853.84137311029	-27.046875
1857.7385481896	3.6611328125
1861.63378436601	-19.3525390625
1865.52708298671	15.4287109375
1869.41844539766	10.822265625
1873.30787294356	16.544921875
1877.19536696788	-40.0751953125
1881.08092881284	38.8935546875
1884.96455981942	-11.0205078125
1888.84626132737	-27.9267578125
1892.72603467521	10.515625
1896.6038812002	-7.4130859375
1900.47980223839	10.0986328125
1904.35379912459	6.462890625
1908.22587319237	21.1298828125
1912.0960257741	-35.6708984375
1915.96425820089	18.837890625
1919.83057180263	-19.7705078125
1923.694967908	19.5361328125
1927.55744784445	9.9716796875
1931.4180129382	-37.21875
1935.27666451425	28.3583984375
1939.13340389641	8.9091796875
1942.98823240721	-35.25
1946.84115136803	18.8818359375
1950.692162099	-6.73828125
1954.54126591903	17.64453125
1958.38846414585	-14.6015625
1962.23375809594	-6.8876953125
1966.0771490846	-11.2958984375
1969.91863842592	36.7744140625
1973.75822743275	-8.4658203125
1977.59591741678	13.748046875
1981.43170968848	-40.447265625
1985.2656055571	31.3505859375
1989.0976063307	-9.201171875
1992.92771331615	6.5751953125
1996.75592781911	-4.8359375
2000.58225114405	1.642578125
2004.40668459424	-15.46875
2008.22922947176	0.9755859375
2012.04988707749	19.2548828125
2015.86865871112	-32.888671875
2019.68554567116	34.220703125
2023.50054925491	-38.5185546875
2027.31367075851	31.876953125
2031.12491147689	-4.560546875
2034.93427270382	-8.828125
2038.74175573186	3.8037109375
2042.54736185239	15.4365234375
2046.35109235564	-12.44921875
2050.15294853063	-12.8505859375
2053.95293166521	21.724609375
2057.75104304606	0.3388671875
2061.54728395867	-4.5419921875
2065.34165568739	22.7265625
2069.13415951534	-23.9931640625
2072.92479672452	14.736328125
2076.71356859575	-45.4150390625
2080.50047640867	25.0986328125
2084.28552144174	-20.4091796875
2088.06870497229	26.892578125
2091.85002827646	9.5703125
2095.62949262924	-19.3115234375
2099.40709930443	9.69140625
2103.18284957471	-44.46875
2106.95674471157	44.98046875
2110.72878598537	14.9736328125
2114.49897466528	-42.5029296875
2118.26731201934	-20.5810546875
2122.03379931443	105.8037109375
2125.79843781626	-31.3310546875
2129.56122878942	-50.8974609375
2133.32217349733	35.4970703125
2137.08127320226	-42.841796875
2140.83852916534	14.9228515625
2144.59394264655	-3.740234375
2148.34751490473	16.3896484375
2152.09924719757	9.6923828125
2155.84914078163	-6.58203125
2159.59719691231	8.6904296875
2163.34341684388	-22.8095703125
2167.08780182947	17.91796875
2170.83035312109	4.291015625
2174.57107196959	-13.310546875
2178.30995962469	17.3603515625
2182.04701733499	-31.7197265625
2185.78224634796	1.232421875
2189.5156479099	41.72265625
2193.24722326604	-20.265625
2196.97697366044	-8.9072265625
2200.70490033604	11.9296875
2204.43100453467	-33.115234375
2208.15528749703	19.8896484375
2211.87775046268	-28.490234375
2215.59839467008	38.73828125
2219.31722135656	12.904296875
2223.03423175833	-4.00390625
2226.74942711049	-11.0185546875
2230.46280864702	15.8388671875
2234.17437760077	-42.759765625
2237.8841352035	9.126953125
2241.59208268584	-39.2001953125
2245.29822127732	85.4287109375
2249.00255220636	-29.9736328125
2252.70507670024	27.96484375
2256.40579598519	-51.2998046875
2260.10471128628	45.556640625
2263.80182382751	-12.3193359375
2267.49713483175	-14.15234375
2271.19064552079	-15.462890625
2274.8823571153	17.2685546875
2278.57227083485	-21.5556640625
2282.26038789795	13.671875
2285.94670952195	29.79296875
2289.63123692315	-30.697265625
2293.31397131673	24.2958984375
2296.99491391679	-8.2021484375
2300.67406593634	-22.9404296875
2304.35142858727	8.998046875
2308.02700308043	-8.66015625
2311.70079062553	16.75390625
2315.37279243123	2.4326171875
2319.04300970507	10.853515625
2322.71144365353	4.138671875
2326.378095482	-45.388671875
2330.04296639479	37.716796875
2333.7060575951	-1.1376953125
2337.3673702851	-11.83984375
2341.02690566583	10.5458984375
2344.6846649373	-30.455078125
2348.3406492984	17.4501953125
2351.99485994696	-2.4365234375
2355.64729807974	14.62890625
2359.29796489244	14.2392578125
2362.94686157966	-21.6875
2366.59398933494	-18.6787109375
2370.23934935076	-6.943359375
2373.88294281852	23.4169921875
2377.52477092856	9.703125
2381.16483487014	10.5322265625
2384.80313583148	-10.5693359375
2388.4396749997	-23.9619140625
2392.07445356091	-9.0185546875
2395.70747270011	18.9091796875
2399.33873360126	10.046875
2402.96823744725	3.458984375
2406.59598541995	23.873046875
2410.22197870012	-13.8935546875
2413.84621846749	-29.2509765625
2417.46870590075	19.8330078125
2421.08944217751	-20.943359375
2424.70842847435	4.0908203125
2428.32566596678	14.908203125
2431.94115582928	-9.109375
2435.55489923528	27.8046875
2439.16689735713	-25.6533203125
2442.77715136618	17.0009765625
2446.38566243272	-18.5390625
2449.99243172597	-2.2646484375
2453.59746041414	1.349609375
2457.20074966439	3.130859375
2460.80230064284	-12.1923828125
2464.40211451455	-0.9990234375
2468.00019244359	-10.31640625
2471.59653559293	45.30078125
2475.19114512457	-15.3603515625
2478.78402219943	-30.5283203125
2482.37516797741	35.927734375
2485.96458361739	12.5673828125
2489.55227027719	-37.2607421875
2493.13822911363	37.095703125
2496.7224612825	-28.31640625
2500.30496793853	-17.662109375
2503.88575023547	23.736328125
2507.464809326	8.541015625
2511.04214636182	-22.6484375
2514.61776249357	6.421875
2518.19165887088	13.556640625
2521.76383664238	-0.47265625
2525.33429695564	5.130859375
2528.90304095725	-9.35546875
2532.47006979276	-5.8251953125
2536.03538460672	-14.6884765625
2539.59898654265	26.5087890625
2543.16087674307	-8.3837890625
2546.72105634948	8.63671875
2550.27952650235	-8.875
2553.83628834118	20.6240234375
2557.39134300444	-13.333984375
2560.94469162957	-55.763671875
2564.49633535304	54.1142578125
2568.0462753103	-36.9951171875
2571.59451263579	32.4501953125
2575.14104846294	24.48046875
2578.6858839242	-50.732421875
2582.22902015101	46.1337890625
2585.77045827378	-27.32421875
2589.31019942197	13.1728515625
2592.84824472401	-24.3876953125
2596.38459530734	25.845703125
2599.91925229841	12.6865234375
2603.45221682266	-18.3212890625
2606.98349000456	-23.0029296875
2610.51307296756	30.7978515625
2614.04096683414	8.935546875
2617.56717272579	-37.00390625
2621.09169176298	9.6005859375
2624.61452506524	23.3984375
2628.13567375106	-21.6318359375
2631.655138938	-2.21484375
2635.17292174259	4.0380859375
2638.68902328039	6.7431640625
2642.20344466599	-8.724609375
2645.71618701297	-7.279296875
2649.22725143397	16.71875
2652.73663904062	16.25
2656.24435094357	-66.412109375
2659.75038825251	66.63671875
2663.25475207615	15.8896484375
2666.75744352221	-88.7998046875
2670.25846369745	91.26953125
2673.75781370765	-55.0654296875
2677.25549465763	8.7822265625
2680.75150765123	22.130859375
2684.24585379131	1.396484375
2687.73853417978	-41.640625
2691.22954991757	18.71875
2694.71890210465	38.330078125
2698.20659184002	-41.138671875
2701.69262022172	21.4248046875
2705.17698834682	-17.40234375
2708.65969731143	13.2265625
2712.14074821071	-23.0009765625
2715.62014213884	-2.845703125
2719.09788018905	-7.9384765625
2722.57396345362	42.8720703125
2726.04839302385	39.5224609375
2729.52116999012	-76.10546875
2732.99229544182	44.57421875
2736.4617704674	-34.8212890625
2739.92959615436	12.1005859375
2743.39577358926	-1.814453125
2746.86030385767	5.6357421875
2750.32318804425	11.0439453125
2753.78442723268	-21.7890625
2757.24402250572	15.5107421875
2760.70197494518	-12.4775390625
2764.1582856319	-0.9130859375
2767.61295564579	25.8603515625
2771.06598606584	-41.8310546875
2774.51737797005	29.677734375
2777.96713243552	-23.9437255859375
2781.41525053838	10.2222900390625
2784.86173335384	4.7880859375
2788.30658195617	13.0679931640625
2791.7497974187	-18.6519775390625
2795.1913808138	13.6279296875
2798.63133321295	-2.7119140625
2802.06965568666	21.0595703125
2805.50634930452	-12.1689453125
2808.94141513519	52.6025390625
2812.3748542464	-11.6259765625
2815.80666770493	25.1453857421875
2819.23685657665	-23.0831298828125
2822.66542192651	8.6883544921875
2826.0923648185	1.5338134765625
2829.51768631572	71.3912353515625
2832.94138748033	54.2486572265625
2836.36346937355	32.106201171875
2839.7839330557	46.963623046875
2843.20277958617	68.821044921875
2846.62001002343	172.678588867187
2850.03562542502	160.536010742187
2853.44962684758	202.393432617187
2856.86201534681	274.2509765625
2860.27279197751	225.1083984375
2863.68195779356	233.9658203125
2867.08951384791	198.823364257813
2870.49546119263	173.670776367187
2873.89980087883	228.51513671875
2877.30253395675	227.359375
2880.70366147569	228.203735351562
2884.10318448407	315.048095703125
2887.50110402936	204.892456054687
2890.89742115816	233.736694335938
2894.29213691614	209.5810546875
2897.68525234807	181.425415039062
2901.07676849782	264.269653320313
2904.46668640835	178.114013671875
2907.85500712172	229.958374023438
2911.24173167908	213.802734375
2914.62686112069	186.64697265625
2918.0103964859	213.491333007813
2921.39233881316	191.320922851562
2924.77268914005	205.104125976562
2928.1514485032	163.887329101562
2931.52861793838	196.670654296875
2934.90419848047	188.453857421875
2938.27819116343	209.237060546875
2941.65059702035	182.020263671875
2945.0214170834	147.803466796875
2948.39065238389	178.586669921875
2951.75830395222	116.369873046875
2955.12437281791	110.153076171875
2958.48886000957	72.936279296875
2961.85176655495	58.719482421875
2965.21309348089	126.454467773437
2968.57284181338	71.894775390625
2971.93101257748	52.3350830078125
2975.28760679739	81.7752685546875
2978.64262549643	7.215576171875
2981.99606969703	76.6558837890625
2985.34794042073	18.09619140625
2988.69823868822	31.536376953125
2992.04696551928	56.6009521484375
2995.39412193282	0.383056640625
2998.73970894689	3.1650390625
3002.08372757864	-21.052978515625
3005.42617884436	-37.57080078125
3008.76706375945	37.622802734375
3012.10638333846	-17.431640625
3015.44413859505	-13.19921875
3018.780330542	-35.322265625
3022.11496019125	152.94921875
3025.44802855385	-62.818359375
3028.77953663997	-11.3017578125
3032.10948545894	9.7431640625
3035.43787601921	-43.3984375
3038.76470932835	26.408203125
3042.08998639308	12.7919921875
3045.41370821926	-17.2841796875
3048.73587581189	-13.353515625
3052.05649017508	14.3798828125
3055.37555231211	-28.2900390625
3058.69306322538	23.115234375
3062.00902391644	15.1455078125
3065.32343538598	-3.138671875
3068.63629863383	-13.3740234375
3071.94761465896	-19.8544921875
3075.2573844595	41.8388671875
3078.5656090327	-2.4287109375
3081.87228937498	-12.826171875
3085.1774264819	-26.0439453125
3088.48102134815	0
3091.7830749676	0
3095.08358833324	0
3098.38256243724	0
3101.67999827089	0
3104.97589682465	0
3108.27025908815	0
3111.56308605013	0
3114.85437869852	0
3118.14413802041	0
3121.43236500202	0
3124.71906062875	0
3128.00422588514	0
3131.28786175491	0
3134.56996922093	0
3137.85054926524	0
3141.12960286901	0
3144.40713101263	0
3147.6831346756	0
3150.95761483661	0
3154.23057247352	0
3157.50200856335	0
3160.77192408229	0
3164.04032000569	0
3167.30719730808	0
3170.57255696316	0
3173.8363999438	0
3177.09872722202	0
3180.35953976906	0
3183.61883855529	0
3186.87662455028	0
3190.13289872277	0
3193.38766204066	0
3196.64091547106	0
3199.89265998023	0
3203.14289653361	0
3206.39162609586	0
3209.63884963076	0
3212.88456810132	0
3216.1287824697	0
3219.37149369728	0
3222.61270274458	0
3225.85241057135	0
3229.09061813648	0
3232.3273263981	0
3235.56253631347	0
3238.79624883909	0
3242.02846493063	0
3245.25918554293	0
3248.48841163005	0
3251.71614414523	0
3254.94238404091	0
3258.16713226871	0
3261.39038977947	0
3264.61215752319	0
3267.8324364491	0
3271.05122750561	0
3274.26853164033	0
3277.48434980006	0
3280.69868293083	0
3283.91153197784	0
3287.12289788551	0
3290.33278159744	0
3293.54118405647	0
3296.7481062046	0
3299.95354898308	0
3303.15751333233	0
3306.36000019198	0
3309.5610105009	0
3312.76054519714	0
3315.95860521796	0
3319.15519149983	0
3322.35030497845	0
3325.5439465887	0
3328.73611726471	0
3331.92681793979	0
3335.11604954647	0
3338.30381301653	0
3341.49010928091	0
3344.67493926981	0
3347.85830391262	0
3351.04020413798	0
3354.22064087372	0
3357.3996150469	0
3360.5771275838	0
3363.75317940992	0
3366.92777144999	0
3370.10090462796	0
3373.27257986699	0
3376.44279808949	0
3379.61156021706	0
3382.77886717059	0
3385.94471987011	0
3389.10911923496	0
3392.27206618366	0
3395.43356163397	0
3398.59360650288	0
3401.75220170663	0
3404.90934816067	0
3408.06504677969	0
3411.21929847761	0
3414.37210416759	0
3417.52346476203	0
3420.67338117256	0
3423.82185431003	0
3426.96888508457	0
3430.11447440551	0
3433.25862318144	0
3436.40133232017	0
3439.54260272877	0
3442.68243531356	0
3445.82083098007	0
3448.95779063311	0
3452.0933151767	0
3455.22740551412	0
3458.36006254791	0
3461.49128717984	0
3464.62108031093	0
3467.74944284144	0
3470.8763756709	0
3474.00187969807	0
3477.12595582097	0
3480.24860493687	0
3483.3698279423	0
3486.48962573301	0
3489.60799920406	0
3492.7249492497	0
3495.8404767635	0
3498.95458263822	0
3502.06726776593	0
3505.17853303794	0
3508.28837934481	0
3511.39680757636	0
3514.50381862168	0
3517.60941336912	0
3520.71359270628	0
3523.81635752002	0
3526.91770869649	0
3530.01764712108	0
3533.11617367844	0
3536.21328925251	0
3539.30899472647	0
3542.40329098277	0
3545.49617890316	0
3548.58765936862	0
3551.67773325941	0
3554.76640145506	0
3557.85366483438	0
3560.93952427544	0
3564.02398065559	0
3567.10703485145	0
3570.18868773891	0
3573.26894019313	0
3576.34779308856	0
3579.42524729892	0
3582.50130369721	0
3585.57596315568	0
3588.6492265459	0
3591.72109473869	0
3594.79156860416	0
3597.8606490117	0
3600.92833682998	0
3603.99463292695	0
3607.05953816984	0
3610.12305342518	0
3613.18517955876	0
3616.24591743568	0
3619.30526792029	0
3622.36323187627	0
3625.41981016655	0
3628.47500365337	0
3631.52881319825	0
3634.58123966201	0
3637.63228390473	0
3640.68194678582	0
3643.73022916396	0
3646.77713189712	0
3649.82265584256	0
3652.86680185686	0
3655.90957079587	0
3658.95096351473	0
3661.9909808679	0
3665.02962370912	0
3668.06689289143	0
3671.10278926717	0
3674.13731368797	0
3677.17046700478	0
3680.20225006782	0
3683.23266372664	0
3686.26170883008	0
3689.28938622628	0
3692.31569676268	0
3695.34064128604	0
3698.3642206424	0
3701.38643567713	0
3704.40728723488	0
3707.42677615964	0
3710.44490329468	0
3713.46166948258	0
3716.47707556524	0
3719.49112238386	0
3722.50381077897	0
3725.51514159039	0
3728.52511565724	0
3731.53373381799	0
3734.54099691039	0
3737.54690577153	0
3740.55146123779	0
3743.55466414488	0
3746.55651532782	0
3749.55701562096	0
3752.55616585794	0
3755.55396687174	0
3758.55041949464	0
3761.54552455828	0
3764.53928289357	0
3767.53169533077	0
3770.52276269945	0
