# Supplementary material for: ATP-Mediated Compositional Change in Peripheral Myelin Membranes: A Comparative Raman Spectroscopy and Time-Of-Flight Secondary Ion Mass Spectrometry Study
Source: PLoS One. 2015 Nov 6;10(11):e0142084. doi: 10.1371/journal.pone.0142084 (PMC4636249; doi:10.1371/journal.pone.0142084)
Supplement: S1 Dataset — (ZIP) [file pone.0142084.s001.zip › S1_dataset/Raman_spectra/3_90_90.txt]

-178.994036100499	0
-174.033225536557	0
-169.0751377995	0
-164.119770772188	0
-159.167122339648	0
-154.217190389139	0
-149.269972810082	0
-144.325467494084	0
-139.383672334927	0
-134.444585228594	0
-129.508204073223	0
-124.574526769135	0
-119.643551218822	0
-114.715275326933	0
-109.789697000295	0
-104.866814147885	0
-99.9466246808552	0
-95.0291265124906	0
-90.1143175582511	0
-85.2021957357429	0
-80.2927589647043	0
-75.3860051670417	0
-70.481932266779	0
-65.5805381901118	0
-60.6818208653458	0
-55.7857782229294	0
-50.8924081954356	0
-46.0017087175875	0
-41.1136777262036	0
-36.2283131602562	0
-31.3456129608094	0
-26.4655750710663	0
-21.5881974363401	0
-16.7134780040433	0
-11.8414147237163	0
-6.97200554699157	0
-2.10524842762243	0
2.7588586785605	0
7.62031781361293	0
12.4791310174805	0
17.3353003280426	0
22.1888277810758	0
27.039715410272	0
31.8879652472351	0
36.7335793214806	0
41.5765596604579	0
46.4169082895241	0
51.2546272319742	0
56.0897185090253	0
60.9221841398248	0
65.7520261414575	0
70.5792465289414	0
75.4038473152359	0
80.2258305112373	0
85.0451981257829	0
89.8619521656728	0
94.6760946356408	0
99.4876275383722	0
104.296552874519	0
109.102872642681	0
113.906588839414	0
118.707703459255	0
123.50621849468	0
128.302135936152	0
133.095457772095	0
137.886185988911	0
142.67432257098	0
147.459869500643	0
152.242828758237	0
157.023202322085	0
161.800992168482	0
166.57620027172	0
171.348828604074	0
176.118879135829	0
180.886353835249	0
185.651254668599	0
190.413583600155	0
195.173342592185	0
199.930533604973	0
204.685158596796	0
209.437219523967	0
214.186718340789	0
218.933656999594	0
223.678037450722	0
228.419861642549	0
233.159131521472	0
237.895849031895	0
242.630016116276	0
247.361634715089	0
252.090706766845	0
256.817234208094	0
261.541218973423	0
266.262662995465	0
270.981568204883	0
275.6979365304	0
280.411769898787	0
285.123070234848	0
289.831839461473	0
294.538079499573	0
299.241792268145	0
303.942979684238	0
308.641643662944	0
313.337786117456	0
318.031408959021	0
322.722514096949	0
327.411103438619	0
332.097178889511	0
336.780742353159	0
341.461795731189	0
346.140340923303	0
350.816379827291	0
355.489914339047	0
360.160946352513	0
364.829477759773	0
369.495510450979	0
374.159046314377	0
378.82008723633	0
383.478635101284	0
388.134691791813	0
392.788259188568	0
397.439339170342	0
402.087933614013	0
406.734044394583	0
411.377673385177	0
416.018822457034	0
420.657493479503	0
425.293688320078	0
429.927408844356	0
434.558656916088	0
439.187434397129	0
443.813743147486	0
448.437585025291	0
453.058961886814	0
457.67787558648	0
462.29432797683	0
466.908320908577	0
471.519856230563	0
476.128935789788	0
480.735561431389	0
485.339734998681	0
489.941458333116	0
494.540733274316	0
499.137561660049	0
503.731945326264	0
508.323886107064	0
512.913385834734	0
517.500446339694	0
522.085069450583	0
526.667256994191	0
531.247010795469	0
535.824332677577	0
540.399224461846	0
544.97168796778	0
549.541725013081	0
554.109337413644	0
558.67452698353	0
563.237295535018	0
567.797644878581	0
572.355576822862	0
576.911093174738	0
581.464195739274	0
586.014886319725	0
590.563166717577	0
595.109038732502	0
599.652504162404	0
604.193564803387	0
608.732222449762	0
613.268478894079	0
617.802335927085	0
622.333795337774	0
626.86285891334	0
631.38952843922	0
635.913805699067	0
640.435692474774	0
644.955190546461	0
649.472301692484	0
653.987027689447	0
658.499370312169	0
663.009331333738	0
667.516912525469	0
672.022115656928	0
676.524942495926	0
681.02539480853	0
685.523474359055	0
690.01918291007	0
694.512522222405	0
699.003494055145	0
703.492100165644	0
707.9783423095	0
712.462222240603	0
716.943741711089	0
721.422902471375	0
725.899706270146	0
730.374154854366	0
734.846249969258	0
739.315993358352	-28.66796875
743.783386763425	-21.333984375
748.24843192457	54.7958984375
752.711130580137	-12.1318359375
757.171484466788	-23.7763671875
761.629495319437	-29.482421875
766.085164871336	13.861328125
770.538494853994	-3.259765625
774.989486997223	17.576171875
779.43814302915	9.2236328125
783.884464676175	-2.48046875
788.32845366302	-2.21484375
792.770111712696	-10.3505859375
797.209440546543	40.07421875
801.646441884168	-52.5703125
806.081117443533	30.630859375
810.513468940881	-12.1875
814.943498090775	6.841796875
819.371206606105	-4.3359375
823.796596198077	-4.2734375
828.219668576199	-3.8447265625
832.640425448324	30.0283203125
837.058868520624	-56.080078125
841.474999497579	36.7939453125
845.888820082022	18.9990234375
850.300331975104	-21.4658203125
854.709536876311	-11.8564453125
859.116436483469	10.4833984375
863.521032492725	-9.27734375
867.923326598575	8.7958984375
872.323320493862	7.6630859375
876.72101586976	10.73828125
881.116414415799	-36.27734375
885.509517819843	22.505859375
889.900327768119	11.1318359375
894.288845945186	-26.162109375
898.675074033981	22.0087890625
903.059013715767	8.6884765625
907.440666670198	-27.4111328125
911.820034575245	25.6904296875
916.197119107281	-3.1630859375
920.571921941017	-46.501953125
924.944444749533	26.7900390625
929.314689204286	5.6279296875
933.682656975085	8.833984375
938.048349730125	-10.63671875
942.411769135975	14.2734375
946.772916857561	-33.0537109375
951.131794558201	24.208984375
955.488403899588	-18.826171875
959.842746541792	38.6201171875
964.19482414328	-41.2825927734375
968.544638360883	18.2469482421875
972.892190849834	-13.3558349609375
977.237483263751	39.3475341796875
981.580517254632	4.3365478515625
985.92129447289	-43.0902099609375
990.259816567315	13.4830322265625
994.596085185094	-39.9437255859375
998.930101971822	2.39990234375
1003.2618685715	40.853515625
1007.59138662649	50.3072509765625
1011.91865777761	106.760864257813
1016.24368366407	71.2144775390625
1020.56646592346	58.668212890625
1024.88700619182	54.209228515625
1029.20530610358	34.7545166015625
1033.52136729159	120.2998046875
1037.8351913871	-0.1549072265625
1042.14678001981	-8.6094970703125
1046.45613481781	150.935791015625
1050.76325740763	53.476318359375
1055.06814941421	-17.32958984375
1059.37081246092	23.864501953125
1063.67124816958	293.05859375
1067.96945816039	187.252685546875
1072.26544405203	-7.55322265625
1076.55920746159	-7.359130859375
1080.8507500046	-33.5643310546875
1085.14007329502	-6.895751953125
1089.42717894527	-44.2271728515625
1093.71206856617	28.44140625
1097.99474376703	-18.8900146484375
1102.27520615557	14.71630859375
1106.55345733798	-9.7523193359375
1110.82949891888	-19.220947265625
1115.10333250134	29.3104248046875
1119.37495968691	-2.158203125
1123.64438207556	15.3731689453125
1127.91160126572	-30.9832763671875
1132.17661885431	40.8189697265625
1136.43943643667	-10.3787841796875
1140.70005560662	36.4234619140625
1144.95847795644	65.2257080078125
1149.21470507689	98.0279541015625
1153.46873855716	125.830200195313
1157.72057998495	224.632446289062
1161.97023094641	266.5068359375
1166.21769302616	240.657470703125
1170.4629678073	275.80810546875
1174.70605687141	154.958862304687
1178.94696179854	87.1094970703125
1183.18568416722	28.26025390625
1187.42222555447	98.410888671875
1191.65658753578	42.5616455078125
1195.88877168516	6.7122802734375
1200.11877957504	72.8629150390625
1204.34661277642	47.3123779296875
1208.57227285873	50.8291015625
1212.79576138991	35.345703125
1217.01707993641	10.8624267578125
1221.23623006316	37.3790283203125
1225.45321333358	-2.104248046875
1229.66803130962	98.412353515625
1233.88068555171	0.9290771484375
1238.09117761878	-9.4083251953125
1242.29950906828	23.2813720703125
1246.50568145615	17.970947265625
1250.70969633685	-9.33935546875
1254.91155526336	40.350341796875
1259.11125978715	-6.7694091796875
1263.30881145822	-18.0216064453125
1267.50421182508	0.675537109375
1271.69746243476	-18.479248046875
1275.88856483281	37.6162109375
1280.07752056329	-11.2236328125
1284.26433116882	-13.7529296875
1288.44899819048	2.568359375
1292.63152316794	-7.9287109375
1296.81190763937	31.65625
1300.99015314147	8.9814453125
1305.16626120947	-45.0888671875
1309.34023337715	-4.1455078125
1313.51207117681	53.0263671875
1317.68177613928	-11.82421875
1321.84934979396	-29.9560546875
1326.01479366875	31.765625
1330.17810929013	-24.4833984375
1334.3392981831	-11.2080078125
1338.49836187121	-15.1650390625
1342.65530187658	40.908203125
1346.81011971983	11.2607421875
1350.96281692018	-20.646484375
1355.11339499538	21.8671875
1359.26185546175	-9.7802734375
1363.40819983413	-15.890625
1367.55242962597	3.4033203125
1371.69454634923	7.0791015625
1375.83455151447	16.2919921875
1379.97244663079	-44.6796875
1384.10823320586	28.359375
1388.24191274593	-26.1884765625
1392.3734867558	47.49755859375
1396.50295673884	-38.6700439453125
1400.63032419701	5.1639404296875
1404.75559063083	7.853759765625
1408.87875753938	4.5435791015625
1412.99982642036	-18.7664794921875
1417.11879877001	-46.100341796875
1421.23567608316	5.55078125
1425.35045985322	28.201904296875
1429.4631515722	-7.14697265625
1433.57375273068	55.504150390625
1437.68226481782	21.1552734375
1441.78868932139	69.806396484375
1445.89302772774	34.45751953125
1449.99528152179	-5.823486328125
1454.09545218711	112.025146484375
1458.1935412058	14.8736572265625
1462.28955005859	62.7222900390625
1466.38348022481	12.5709228515625
1470.47533318239	27.4195556640625
1474.56511040785	50.2681884765625
1478.65281337632	47.1168212890625
1482.73844356155	-18.0345458984375
1486.82200243586	26.8140869140625
1490.90349147022	50.6627197265625
1494.98291213418	-5.48876953125
1499.06026589591	75.35986328125
1503.13555422222	111.20849609375
1507.20877857848	92.246337890625
1511.27994042873	154.395751953125
1515.3490412356	195.545166015625
1519.41608246035	291.694702148438
1523.48106556286	269.844116210938
1527.54399200163	285.993530273438
1531.60486323377	268.14306640625
1535.66368071505	127.29248046875
1539.72044589986	135.44189453125
1543.7751602412	104.59130859375
1547.82782519071	28.7408447265625
1551.87844219866	20.8902587890625
1555.92701271397	-11.9603271484375
1559.97353818419	12.189208984375
1564.0180200555	-13.661376953125
1568.06045977271	7.488037109375
1572.1008587793	63.8040771484375
1576.13921851737	55.40234375
1580.17554042768	1.0006103515625
1584.20982594961	2.598876953125
1588.24207652123	38.1971435546875
1592.27229357921	-26.20458984375
1596.3004785589	-9.6063232421875
1600.3266328943	32.9918212890625
1604.35075801806	0.590087890625
1608.37285536149	13.1883544921875
1612.39292635454	-5.21337890625
1616.41097242584	31.3848876953125
1620.42699500266	-24.016845703125
1624.44099551096	-35.4185791015625
1628.45297537533	-32.37158203125
1632.46293601906	47.910400390625
1636.47087886406	29.1925048828125
1640.47680533095	-15.5255126953125
1644.48071683901	5.7564697265625
1648.48261480617	7.03857421875
1652.48250064906	-8.679443359375
1656.48037578297	18.6025390625
1660.47624162187	7.14501953125
1664.47009957839	39.0936279296875
1668.46195106388	26.042236328125
1672.45179748832	5.9908447265625
1676.43964026041	-39.662841796875
1680.42548078752	5.2718505859375
1684.4093204757	24.5029296875
1688.39116072969	-6.2685546875
1692.37100295292	-20.8310546875
1696.34884854752	34.70703125
1700.32469891429	-40.275390625
1704.29855545273	51.982421875
1708.27041956104	-41.689453125
1712.24029263612	6.193359375
1716.20817607355	-7.0068359375
1720.17407126762	4.62890625
1724.13797961133	27.1337890625
1728.09990249636	-9.201171875
1732.05984131312	-1.9736328125
1736.01779745068	6.4150390625
1739.97377229687	-46.1142578125
1743.9277672382	39.5419921875
1747.87978365989	-27.2353515625
1751.82982294586	15.51171875
1755.77788647879	-1.9951171875
1759.72397564	-16.7509765625
1763.6680918096	22.06640625
1767.61023636636	11.248046875
1771.5504106878	1.0458984375
1775.48861615014	-6.298828125
1779.42485412834	-22.1064453125
1783.35912599608	-0.03515625
1787.29143312576	34.2685546875
1791.2217768885	-45.3896484375
1795.15015865414	23.5458984375
1799.07657979128	16.599609375
1803.00104166722	-25.1533203125
1806.923545648	4.7705078125
1810.84409309841	23.4091796875
1814.76268538195	-28.154296875
1818.67932386087	24.0166015625
1822.59400989615	-31.8818359375
1826.50674484753	23.2958984375
1830.41753007345	15.4853515625
1834.32636693114	-31.587890625
1838.23325677653	-16.7490234375
1842.13820096433	21.201171875
1846.04120084797	27.2548828125
1849.94225777965	-1.3583984375
1853.84137311029	-22.982421875
1857.7385481896	1.861328125
1861.63378436601	-11.8857421875
1865.52708298671	12.1298828125
1869.41844539766	9.607421875
1873.30787294356	11.1572265625
1877.19536696788	-40.0341796875
1881.08092881284	42.8203125
1884.96455981942	-14.765625
1888.84626132737	-16.6005859375
1892.72603467521	-5.6494140625
1896.6038812002	6.0634765625
1900.47980223839	7.08203125
1904.35379912459	-1.7353515625
1908.22587319237	23.7060546875
1912.0960257741	-34.810546875
1915.96425820089	22.4677734375
1919.83057180263	-21.5341796875
1923.694967908	20.8447265625
1927.55744784445	7.4296875
1931.4180129382	-34.5390625
1935.27666451425	29.4853515625
1939.13340389641	5.7626953125
1942.98823240721	-32.447265625
1946.84115136803	20.375
1950.692162099	-13.08984375
1954.54126591903	4.9033203125
1958.38846414585	-6.0146484375
1962.23375809594	3.91015625
1966.0771490846	1.142578125
1969.91863842592	15.142578125
1973.75822743275	-10.884765625
1977.59591741678	16.939453125
1981.43170968848	-26.4423828125
1985.2656055571	32.0029296875
1989.0976063307	-16.4560546875
1992.92771331615	4.380859375
1996.75592781911	-8.0263671875
2000.58225114405	2.3212890625
2004.40668459424	-9.376953125
2008.22922947176	3.025390625
2012.04988707749	17.3740234375
2015.86865871112	-33.169921875
2019.68554567116	24.6005859375
2023.50054925491	-41.2939453125
2027.31367075851	47.04296875
2031.12491147689	-9.3935546875
2034.93427270382	1.4208984375
2038.74175573186	-8.6845703125
2042.54736185239	11.67578125
2046.35109235564	-8.509765625
2050.15294853063	-7.9658203125
2053.95293166521	36.7734375
2057.75104304606	-19.7265625
2061.54728395867	-20.7724609375
2065.34165568739	26.677734375
2069.13415951534	-14.966796875
2072.92479672452	22.7998046875
2076.71356859575	-41.3662109375
2080.50047640867	20.9970703125
2084.28552144174	-30.228515625
2088.06870497229	34.2998046875
2091.85002827646	12.302734375
2095.62949262924	-19.291015625
2099.40709930443	7.662109375
2103.18284957471	-44.5087890625
2106.95674471157	49.2578125
2110.72878598537	7.5966796875
2114.49897466528	-14.1611328125
2118.26731201934	-17.8154296875
2122.03379931443	36.341796875
2125.79843781626	-10.8203125
2129.56122878942	-38.7265625
2133.32217349733	44.232421875
2137.08127320226	-39.583984375
2140.83852916534	21.8671875
2144.59394264655	-15.2578125
2148.34751490473	11.9677734375
2152.09924719757	18.1904296875
2155.84914078163	-20.1376953125
2159.59719691231	8.9599609375
2163.34341684388	-10.1923828125
2167.08780182947	16.9658203125
2170.83035312109	7.0341796875
2174.57107196959	-15.6162109375
2178.30995962469	19.16796875
2182.04701733499	-34.5078125
2185.78224634796	-1.7099609375
2189.5156479099	34.6220703125
2193.24722326604	-16.0595703125
2196.97697366044	-4.791015625
2200.70490033604	0.890625
2204.43100453467	-10.17578125
2208.15528749703	15.1640625
2211.87775046268	-36.9619140625
2215.59839467008	44.384765625
2219.31722135656	-1.2412109375
2223.03423175833	6.0908203125
2226.74942711049	-4.1708984375
2230.46280864702	2.3486328125
2234.17437760077	-21.8740234375
2237.8841352035	19.8671875
2241.59208268584	-33.875
2245.29822127732	14.0693359375
2249.00255220636	-7.1357421875
2252.70507670024	46.369140625
2256.40579598519	-61.98046875
2260.10471128628	53.3037109375
2263.80182382751	-9.890625
2267.49713483175	-3.1884765625
2271.19064552079	-20.3837890625
2274.8823571153	5.75390625
2278.57227083485	-20.7119140625
2282.26038789795	22.1533203125
2285.94670952195	15.4287109375
2289.63123692315	-27.396484375
2293.31397131673	14.3388671875
2296.99491391679	-20.484375
2300.67406593634	42.3798828125
2304.35142858727	-20.408203125
2308.02700308043	-11.2431640625
2311.70079062553	6.927734375
2315.37279243123	-3.2333984375
2319.04300970507	14.7578125
2322.71144365353	25.833984375
2326.378095482	-54.556640625
2330.04296639479	34.3544921875
2333.7060575951	0
2337.3673702851	-8.3271484375
2341.02690566583	-1.875
2344.6846649373	-25.8017578125
2348.3406492984	21.3681640625
2351.99485994696	1.0009765625
2355.64729807974	15.3310546875
2359.29796489244	-0.5693359375
2362.94686157966	-13.29296875
2366.59398933494	-16.376953125
2370.23934935076	-7.111328125
2373.88294281852	20.0751953125
2377.52477092856	12.4130859375
2381.16483487014	0.939453125
2384.80313583148	-9.130859375
2388.4396749997	-8.81640625
2392.07445356091	-16.9619140625
2395.70747270011	8.6953125
2399.33873360126	34.0107421875
2402.96823744725	-10.75
2406.59598541995	10.533203125
2410.22197870012	-9.6650390625
2413.84621846749	-20.341796875
2417.46870590075	27.328125
2421.08944217751	-18.0615234375
2424.70842847435	-11.6025390625
2428.32566596678	14.3662109375
2431.94115582928	-5.689453125
2435.55489923528	26.58203125
2439.16689735713	-24.7119140625
2442.77715136618	24.4580078125
2446.38566243272	-21.6025390625
2449.99243172597	-7.802734375
2453.59746041414	6.986328125
2457.20074966439	-1.6552734375
2460.80230064284	3.134765625
2464.40211451455	-10.826171875
2468.00019244359	-3.7666015625
2471.59653559293	35.83984375
2475.19114512457	-22.6962890625
2478.78402219943	-27.7578125
2482.37516797741	30.080078125
2485.96458361739	19.3603515625
2489.55227027719	-27.2255859375
2493.13822911363	24.8427734375
2496.7224612825	-22.4482421875
2500.30496793853	-17.134765625
2503.88575023547	15.314453125
2507.464809326	14.1181640625
2511.04214636182	-14.509765625
2514.61776249357	-2.5654296875
2518.19165887088	8.095703125
2521.76383664238	10.619140625
2525.33429695564	6.953125
2528.90304095725	-10.396484375
2532.47006979276	-9.251953125
2536.03538460672	-13.912109375
2539.59898654265	30.4140625
2543.16087674307	-23.7685546875
2546.72105634948	6.6005859375
2550.27952650235	-16.2666015625
2553.83628834118	3.2421875
2557.39134300444	58.17578125
2560.94469162957	-60.0458984375
2564.49633535304	43.69140625
2568.0462753103	-48.9677734375
2571.59451263579	24.6083984375
2575.14104846294	24.7705078125
2578.6858839242	-46.2578125
2582.22902015101	31.880859375
2585.77045827378	-23.494140625
2589.31019942197	19.494140625
2592.84824472401	-14.9267578125
2596.38459530734	9.95703125
2599.91925229841	16.9072265625
2603.45221682266	-41.3310546875
2606.98349000456	-17.26953125
2610.51307296756	63.5380859375
2614.04096683414	11.21484375
2617.56717272579	-48.517578125
2621.09169176298	11.474609375
2624.61452506524	15.8994140625
2628.13567375106	-27.4453125
2631.655138938	5.1669921875
2635.17292174259	2.76171875
2638.68902328039	11.75
2642.20344466599	-17.7607421875
2645.71618701297	8.4345703125
2649.22725143397	-9.693359375
2652.73663904062	34.240234375
2656.24435094357	-62.376953125
2659.75038825251	59.6875
2663.25475207615	13.271484375
2666.75744352221	-81.1298828125
2670.25846369745	90.431640625
2673.75781370765	-63.0810546875
2677.25549465763	21.759765625
2680.75150765123	14.24609375
2684.24585379131	-3.599609375
2687.73853417978	-20.1005859375
2691.22954991757	16.7099609375
2694.71890210465	7.7041015625
2698.20659184002	-33.4833984375
2701.69262022172	23.9677734375
2705.17698834682	-5.8544921875
2708.65969731143	5.904296875
2712.14074821071	-10.0859375
2715.62014213884	-2.9541015625
2719.09788018905	-16.853515625
2722.57396345362	30.0830078125
2726.04839302385	42.927734375
2729.52116999012	-63.32421875
2732.99229544182	35.1611328125
2736.4617704674	-38.572265625
2739.92959615436	15.306640625
2743.39577358926	0.1669921875
2746.86030385767	5.7939453125
2750.32318804425	8.634765625
2753.78442723268	-20.7509765625
2757.24402250572	15.27734375
2760.70197494518	-4.4052734375
2764.1582856319	-12.22265625
2767.61295564579	32.1162109375
2771.06598606584	-42.650390625
2774.51737797005	33.1748046875
2777.96713243552	-15.490234375
2781.41525053838	0.1455078125
2784.86173335384	-4.1142578125
2788.30658195617	10.0009765625
2791.7497974187	-11.1591796875
2795.1913808138	7.4228515625
2798.63133321295	-10.0927734375
2802.06965568666	20.958984375
2805.50634930452	-25.4638671875
2808.94141513519	36.48046875
2812.3748542464	-21.4658203125
2815.80666770493	12.3916015625
2819.23685657665	-30.2021484375
2822.66542192651	9.5322265625
2826.0923648185	-8.677734375
2829.51768631572	25.384765625
2832.94138748033	13.9769287109375
2836.36346937355	-8.3802490234375
2839.7839330557	-22.91259765625
2843.20277958617	-27.309814453125
2846.62001002343	31.29296875
2850.03562542502	-13.1043701171875
2853.44962684758	-1.3067626953125
2856.86201534681	42.4765625
2860.27279197751	4.2598876953125
2863.68195779356	20.043212890625
2867.08951384791	10.826416015625
2870.49546119263	6.6097412109375
2873.89980087883	46.39306640625
2877.30253395675	47.9119873046875
2880.70366147569	54.2117919921875
2884.10318448407	41.51171875
2887.50110402936	30.8115234375
2890.89742115816	71.111328125
2894.29213691614	72.4111328125
2897.68525234807	36.7109375
2901.07676849782	107.0107421875
2904.46668640835	1.3106689453125
2907.85500712172	51.6104736328125
2911.24173167908	50.9102783203125
2914.62686112069	45.2100830078125
2918.0103964859	63.496337890625
2921.39233881316	48.745361328125
2924.77268914005	30.9942626953125
2928.1514485032	22.2432861328125
2931.52861793838	53.4923095703125
2934.90419848047	23.7413330078125
2938.27819116343	42.990234375
2941.65059702035	24.2392578125
2945.0214170834	5.48828125
2948.39065238389	59.7371826171875
2951.75830395222	2.9862060546875
2955.12437281791	26.2352294921875
2958.48886000957	-4.51580810546875
2961.85176655495	5.73321533203125
2965.21309348089	52.982177734375
2968.57284181338	29.3125
2971.93101257748	56.6725463867188
2975.28760679739	153.032592773438
2978.64262549643	-12.607421875
2981.99606969703	52.7526245117188
2985.34794042073	-0.8873291015625
2988.69823868822	22.4727172851562
2992.04696551928	58.8327026367187
2995.39412193282	-10.8072509765625
2998.73970894689	29.5527954101562
3002.08372757864	1.91278076171875
3005.42617884436	-24.7271728515625
3008.76706375945	48.7672729492188
3012.10638333846	-2.57611083984375
3015.44413859505	24.0804443359375
3018.780330542	-1.262939453125
3022.11496019125	-32.6063232421875
3025.44802855385	-28.94970703125
3028.77953663997	3.7069091796875
3032.10948545894	43.3670043945313
3035.43787601921	-33.5347290039063
3038.76470932835	31.5635986328125
3042.08998639308	9.66192626953125
3045.41370821926	-20.8410034179687
3048.73587581189	-5.0028076171875
3052.05649017508	1.5634765625
3055.37555231211	-17.8525390625
3058.69306322538	30.4384765625
3062.00902391644	10.7265625
3065.32343538598	-11.2314453125
3068.63629863383	-5.890625
3071.94761465896	-22.75
3075.2573844595	40.5615234375
3078.5656090327	-19.02734375
3081.87228937498	-21.92578125
3085.1774264819	49.0908203125
3088.48102134815	-22.9248046875
3091.7830749676	22.0478515625
3095.08358833324	-19.796875
3098.38256243724	3.1982421875
3101.67999827089	-10.6845703125
3104.97589682465	-7.58984375
3108.27025908815	18.423828125
3111.56308605013	4.7236328125
3114.85437869852	-5.443359375
3118.14413802041	0
3121.43236500202	0
3124.71906062875	0
3128.00422588514	0
3131.28786175491	0
3134.56996922093	0
3137.85054926524	0
3141.12960286901	0
3144.40713101263	0
3147.6831346756	0
3150.95761483661	0
3154.23057247352	0
3157.50200856335	0
3160.77192408229	0
3164.04032000569	0
3167.30719730808	0
3170.57255696316	0
3173.8363999438	0
3177.09872722202	0
3180.35953976906	0
3183.61883855529	0
3186.87662455028	0
3190.13289872277	0
3193.38766204066	0
3196.64091547106	0
3199.89265998023	0
3203.14289653361	0
3206.39162609586	0
3209.63884963076	0
3212.88456810132	0
3216.1287824697	0
3219.37149369728	0
3222.61270274458	0
3225.85241057135	0
3229.09061813648	0
3232.3273263981	0
3235.56253631347	0
3238.79624883909	0
3242.02846493063	0
3245.25918554293	0
3248.48841163005	0
3251.71614414523	0
3254.94238404091	0
3258.16713226871	0
3261.39038977947	0
3264.61215752319	0
3267.8324364491	0
3271.05122750561	0
3274.26853164033	0
3277.48434980006	0
3280.69868293083	0
3283.91153197784	0
3287.12289788551	0
3290.33278159744	0
3293.54118405647	0
3296.7481062046	0
3299.95354898308	0
3303.15751333233	0
3306.36000019198	0
3309.5610105009	0
3312.76054519714	0
3315.95860521796	0
3319.15519149983	0
3322.35030497845	0
3325.5439465887	0
3328.73611726471	0
3331.92681793979	0
3335.11604954647	0
3338.30381301653	0
3341.49010928091	0
3344.67493926981	0
3347.85830391262	0
3351.04020413798	0
3354.22064087372	0
3357.3996150469	0
3360.5771275838	0
3363.75317940992	0
3366.92777144999	0
3370.10090462796	0
3373.27257986699	0
3376.44279808949	0
3379.61156021706	0
3382.77886717059	0
3385.94471987011	0
3389.10911923496	0
3392.27206618366	0
3395.43356163397	0
3398.59360650288	0
3401.75220170663	0
3404.90934816067	0
3408.06504677969	0
3411.21929847761	0
3414.37210416759	0
3417.52346476203	0
3420.67338117256	0
3423.82185431003	0
3426.96888508457	0
3430.11447440551	0
3433.25862318144	0
3436.40133232017	0
3439.54260272877	0
3442.68243531356	0
3445.82083098007	0
3448.95779063311	0
3452.0933151767	0
3455.22740551412	0
3458.36006254791	0
3461.49128717984	0
3464.62108031093	0
3467.74944284144	0
3470.8763756709	0
3474.00187969807	0
3477.12595582097	0
3480.24860493687	0
3483.3698279423	0
3486.48962573301	0
3489.60799920406	0
3492.7249492497	0
3495.8404767635	0
3498.95458263822	0
3502.06726776593	0
3505.17853303794	0
3508.28837934481	0
3511.39680757636	0
3514.50381862168	0
3517.60941336912	0
3520.71359270628	0
3523.81635752002	0
3526.91770869649	0
3530.01764712108	0
3533.11617367844	0
3536.21328925251	0
3539.30899472647	0
3542.40329098277	0
3545.49617890316	0
3548.58765936862	0
3551.67773325941	0
3554.76640145506	0
3557.85366483438	0
3560.93952427544	0
3564.02398065559	0
3567.10703485145	0
3570.18868773891	0
3573.26894019313	0
3576.34779308856	0
3579.42524729892	0
3582.50130369721	0
3585.57596315568	0
3588.6492265459	0
3591.72109473869	0
3594.79156860416	0
3597.8606490117	0
3600.92833682998	0
3603.99463292695	0
3607.05953816984	0
3610.12305342518	0
3613.18517955876	0
3616.24591743568	0
3619.30526792029	0
3622.36323187627	0
3625.41981016655	0
3628.47500365337	0
3631.52881319825	0
3634.58123966201	0
3637.63228390473	0
3640.68194678582	0
3643.73022916396	0
3646.77713189712	0
3649.82265584256	0
3652.86680185686	0
3655.90957079587	0
3658.95096351473	0
3661.9909808679	0
3665.02962370912	0
3668.06689289143	0
3671.10278926717	0
3674.13731368797	0
3677.17046700478	0
3680.20225006782	0
3683.23266372664	0
3686.26170883008	0
3689.28938622628	0
3692.31569676268	0
3695.34064128604	0
3698.3642206424	0
3701.38643567713	0
3704.40728723488	0
3707.42677615964	0
3710.44490329468	0
3713.46166948258	0
3716.47707556524	0
3719.49112238386	0
3722.50381077897	0
3725.51514159039	0
3728.52511565724	0
3731.53373381799	0
3734.54099691039	0
3737.54690577153	0
3740.55146123779	0
3743.55466414488	0
3746.55651532782	0
3749.55701562096	0
3752.55616585794	0
3755.55396687174	0
3758.55041949464	0
3761.54552455828	0
3764.53928289357	0
3767.53169533077	0
3770.52276269945	0
