# Supplementary material for: ATP-Mediated Compositional Change in Peripheral Myelin Membranes: A Comparative Raman Spectroscopy and Time-Of-Flight Secondary Ion Mass Spectrometry Study
Source: PLoS One. 2015 Nov 6;10(11):e0142084. doi: 10.1371/journal.pone.0142084 (PMC4636249; doi:10.1371/journal.pone.0142084)
Supplement: S1 Dataset — (ZIP) [file pone.0142084.s001.zip › S1_dataset/Raman_spectra/4_0_0.txt]

-178.994036100499	0
-174.033225536557	0
-169.0751377995	0
-164.119770772188	0
-159.167122339648	0
-154.217190389139	0
-149.269972810082	0
-144.325467494084	0
-139.383672334927	0
-134.444585228594	0
-129.508204073223	0
-124.574526769135	0
-119.643551218822	0
-114.715275326933	0
-109.789697000295	0
-104.866814147885	0
-99.9466246808552	0
-95.0291265124906	0
-90.1143175582511	0
-85.2021957357429	0
-80.2927589647043	0
-75.3860051670417	0
-70.481932266779	0
-65.5805381901118	0
-60.6818208653458	0
-55.7857782229294	0
-50.8924081954356	0
-46.0017087175875	0
-41.1136777262036	0
-36.2283131602562	0
-31.3456129608094	0
-26.4655750710663	0
-21.5881974363401	0
-16.7134780040433	0
-11.8414147237163	0
-6.97200554699157	0
-2.10524842762243	0
2.7588586785605	0
7.62031781361293	0
12.4791310174805	0
17.3353003280426	0
22.1888277810758	0
27.039715410272	0
31.8879652472351	0
36.7335793214806	0
41.5765596604579	0
46.4169082895241	0
51.2546272319742	0
56.0897185090253	0
60.9221841398248	0
65.7520261414575	0
70.5792465289414	0
75.4038473152359	0
80.2258305112373	0
85.0451981257829	0
89.8619521656728	0
94.6760946356408	0
99.4876275383722	0
104.296552874519	0
109.102872642681	0
113.906588839414	0
118.707703459255	0
123.50621849468	0
128.302135936152	0
133.095457772095	0
137.886185988911	0
142.67432257098	0
147.459869500643	0
152.242828758237	0
157.023202322085	0
161.800992168482	0
166.57620027172	0
171.348828604074	0
176.118879135829	0
180.886353835249	0
185.651254668599	0
190.413583600155	0
195.173342592185	0
199.930533604973	0
204.685158596796	0
209.437219523967	0
214.186718340789	0
218.933656999594	0
223.678037450722	0
228.419861642549	0
233.159131521472	0
237.895849031895	0
242.630016116276	0
247.361634715089	0
252.090706766845	0
256.817234208094	0
261.541218973423	0
266.262662995465	0
270.981568204883	0
275.6979365304	0
280.411769898787	0
285.123070234848	0
289.831839461473	0
294.538079499573	0
299.241792268145	0
303.942979684238	0
308.641643662944	0
313.337786117456	0
318.031408959021	0
322.722514096949	0
327.411103438619	0
332.097178889511	0
336.780742353159	0
341.461795731189	0
346.140340923303	0
350.816379827291	0
355.489914339047	0
360.160946352513	0
364.829477759773	0
369.495510450979	0
374.159046314377	0
378.82008723633	0
383.478635101284	0
388.134691791813	0
392.788259188568	0
397.439339170342	0
402.087933614013	0
406.734044394583	0
411.377673385177	0
416.018822457034	0
420.657493479503	0
425.293688320078	0
429.927408844356	0
434.558656916088	0
439.187434397129	0
443.813743147486	0
448.437585025291	0
453.058961886814	0
457.67787558648	0
462.29432797683	0
466.908320908577	0
471.519856230563	0
476.128935789788	0
480.735561431389	0
485.339734998681	0
489.941458333116	0
494.540733274316	0
499.137561660049	0
503.731945326264	0
508.323886107064	0
512.913385834734	0
517.500446339694	0
522.085069450583	0
526.667256994191	0
531.247010795469	0
535.824332677577	0
540.399224461846	0
544.97168796778	0
549.541725013081	0
554.109337413644	0
558.67452698353	0
563.237295535018	0
567.797644878581	0
572.355576822862	0
576.911093174738	0
581.464195739274	0
586.014886319725	0
590.563166717577	0
595.109038732502	0
599.652504162404	0
604.193564803387	0
608.732222449762	0
613.268478894079	0
617.802335927085	0
622.333795337774	0
626.86285891334	0
631.38952843922	0
635.913805699067	0
640.435692474774	0
644.955190546461	0
649.472301692484	0
653.987027689447	0
658.499370312169	0
663.009331333738	-9.6806640625
667.516912525469	3.421875
672.022115656928	60.9541015625
676.524942495926	-69.5888671875
681.02539480853	-15.212890625
685.523474359055	33.3662109375
690.01918291007	0.9775390625
694.512522222405	12.087890625
699.003494055145	-21.12890625
703.492100165644	5.1875
707.9783423095	19.8134765625
712.462222240603	-60.8427734375
716.943741711089	32.8583984375
721.422902471375	11.1572265625
725.899706270146	-0.568359375
730.374154854366	-35.8837890625
734.846249969258	66.21875
739.315993358352	-12.1103515625
743.783386763425	-42.4111328125
748.24843192457	71.3759765625
752.711130580137	-29.9912109375
757.171484466788	-19.9052734375
761.629495319437	-5.83984375
766.085164871336	19.943359375
770.538494853994	-34.8203125
774.989486997223	18.310546875
779.43814302915	-0.5595703125
783.884464676175	-6.8505859375
788.32845366302	7.197265625
792.770111712696	-24.23828125
797.209440546543	48.0224609375
801.646441884168	-44.2548828125
806.081117443533	30.6611328125
810.513468940881	-15.42578125
814.943498090775	16.548828125
819.371206606105	-15.2470703125
823.796596198077	7.16796875
828.219668576199	-26.5693359375
832.640425448324	20.8486328125
837.058868520624	-52.9423828125
841.474999497579	47.0400390625
845.888820082022	16.20703125
850.300331975104	-30.716796875
854.709536876311	7.4677734375
859.116436483469	26.1318359375
863.521032492725	-18.7607421875
867.923326598575	-2.5986328125
872.323320493862	-3.6572265625
876.72101586976	22.755859375
881.116414415799	-35.599609375
885.509517819843	49.5654296875
889.900327768119	30.130859375
894.288845945186	-40.2666015625
898.675074033981	6.76171875
903.059013715767	2.442138671875
907.440666670198	-37.87744140625
911.820034575245	5.291259765625
916.197119107281	-26.322265625
920.571921941017	-52.283203125
924.944444749533	38.755859375
929.314689204286	21.794921875
933.682656975085	32.833984375
938.048349730125	-22.589111328125
942.411769135975	44.525634765625
946.772916857561	5.64013671875
951.131794558201	131.7548828125
955.488403899588	136.86962890625
959.842746541792	261.984130859375
964.19482414328	235.098876953125
968.544638360883	269.213623046875
972.892190849834	216.115478515625
977.237483263751	207.0029296875
981.580517254632	85.890625
985.92129447289	66.7783203125
990.259816567315	137.666015625
994.596085185094	152.5537109375
998.930101971822	360.44140625
1003.2618685715	576.328857421875
1007.59138662649	878.223388671875
1011.91865777761	1071.21752929688
1016.24368366407	1085.21166992188
1020.56646592346	838.205810546875
1024.88700619182	574.2001953125
1029.20530610358	332.1943359375
1033.52136729159	281.1884765625
1037.8351913871	168.182861328125
1042.14678001981	86.62548828125
1046.45613481781	71.588623046875
1050.76325740763	25.552001953125
1055.06814941421	2.51513671875
1059.37081246092	27.478271484375
1063.67124816958	-13.510498046875
1067.96945816039	33.51904296875
1072.26544405203	5.548583984375
1076.55920746159	4.577880859375
1080.8507500046	-33.86669921875
1085.14007329502	-20.85791015625
1089.42717894527	-18.848876953125
1093.71206856617	22.16015625
1097.99474376703	13.1689453125
1102.27520615557	70.177978515625
1106.55345733798	55.162841796875
1110.82949891888	85.122314453125
1115.10333250134	119.081787109375
1119.37495968691	131.041015625
1123.64438207556	198.00048828125
1127.91160126572	235.9599609375
1132.17661885431	376.919189453125
1136.43943643667	434.878662109375
1140.70005560662	532.838134765625
1144.95847795644	776.6845703125
1149.21470507689	1101.42456054688
1153.46873855716	1614.16455078125
1157.72057998495	2436.90478515625
1161.97023094641	3154.64477539063
1166.21769302616	3353.384765625
1170.4629678073	2778.12475585938
1174.70605687141	1736.86499023438
1178.94696179854	1014.60498046875
1183.18568416722	647.344970703125
1187.42222555447	544.0849609375
1191.65658753578	450.899169921875
1195.88877168516	439.78662109375
1200.11877957504	514.673828125
1204.34661277642	435.56103515625
1208.57227285873	379.4482421875
1212.79576138991	347.33544921875
1217.01707993641	287.222900390625
1221.23623006316	247.110107421875
1225.45321333358	208.997314453125
1229.66803130962	210.884521484375
1233.88068555171	36.77197265625
1238.09117761878	-1.63232421875
1242.29950906828	46.998291015625
1246.50568145615	24.62890625
1250.70969633685	-8.740478515625
1254.91155526336	53.89013671875
1259.11125978715	-0.479248046875
1263.30881145822	15.151611328125
1267.50421182508	64.7822265625
1271.69746243476	85.911376953125
1275.88856483281	157.71826171875
1280.07752056329	120.525146484375
1284.26433116882	131.33203125
1288.44899819048	135.138916015625
1292.63152316794	118.94580078125
1296.81190763937	209.8056640625
1300.99015314147	180.46337890625
1305.16626120947	77.12109375
1309.34023337715	82.77880859375
1313.51207117681	91.4365234375
1317.68177613928	65.87451171875
1321.84934979396	-17.82470703125
1326.01479366875	3.476318359375
1330.17810929013	-15.32568359375
1334.3392981831	0.840087890625
1338.49836187121	-18.964599609375
1342.65530187658	28.5859375
1346.81011971983	24.373046875
1350.96281692018	-57.1513671875
1355.11339499538	25.75
1359.26185546175	33.234375
1363.40819983413	-15.263671875
1367.55242962597	-18.072265625
1371.69454634923	10.5283203125
1375.83455151447	23.7080078125
1379.97244663079	-45.068359375
1384.10823320586	31.5361328125
1388.24191274593	-55.0068359375
1392.3734867558	50.2373046875
1396.50295673884	-26.865234375
1400.63032419701	24.192626953125
1404.75559063083	2.497802734375
1408.87875753938	9.017333984375
1412.99982642036	-36.456787109375
1417.11879877001	-44.93115234375
1421.23567608316	48.05419921875
1425.35045985322	-4.86083984375
1429.4631515722	-0.77587890625
1433.57375273068	141.30908203125
1437.68226481782	92.39404296875
1441.78868932139	148.478759765625
1445.89302772774	156.563720703125
1449.99528152179	202.033935546875
1454.09545218711	349.29931640625
1458.1935412058	235.564697265625
1462.28955005859	307.830322265625
1466.38348022481	201.095703125
1470.47533318239	251.361083984375
1474.56511040785	250.62646484375
1478.65281337632	288.891845703125
1482.73844356155	207.1572265625
1486.82200243586	312.422607421875
1490.90349147022	316.68798828125
1494.98291213418	321.72998046875
1499.06026589591	536.7490234375
1503.13555422222	709.76806640625
1507.20877857848	1101.787109375
1511.27994042873	1645.80590820313
1515.3490412356	2191.82495117187
1519.41608246035	2846.84399414062
1523.48106556286	3157.86303710937
1527.54399200163	3005.8818359375
1531.60486323377	2563.90087890625
1535.66368071505	1773.919921875
1539.72044589986	1240.93896484375
1543.7751602412	814.966796875
1547.82782519071	543.081787109375
1551.87844219866	341.196533203125
1555.92701271397	221.3115234375
1559.97353818419	167.42626953125
1564.0180200555	157.541259765625
1568.06045977271	165.656005859375
1572.1008587793	167.77099609375
1576.13921851737	166.8857421875
1580.17554042768	90.000732421875
1584.20982594961	132.115478515625
1588.24207652123	156.28759765625
1592.27229357921	84.652099609375
1596.3004785589	101.016357421875
1600.3266328943	138.380615234375
1604.35075801806	95.744873046875
1608.37285536149	82.109375
1612.39292635454	47.4736328125
1616.41097242584	56.010986328125
1620.42699500266	-6.191162109375
1624.44099551096	-12.393310546875
1628.45297537533	-7.595703125
1632.46293601906	24.703125
1636.47087886406	14.86572265625
1640.47680533095	-1.9716796875
1644.48071683901	24.19091796875
1648.48261480617	-21.922607421875
1652.48250064906	19.89501953125
1656.48037578297	32.712646484375
1660.47624162187	58.5302734375
1664.47009957839	83.34765625
1668.46195106388	85.284423828125
1672.45179748832	68.519775390625
1676.43964026041	34.7548828125
1680.42548078752	51.990234375
1684.4093204757	59.2255859375
1688.39116072969	52.460693359375
1692.37100295292	37.696044921875
1696.34884854752	78.314453125
1700.32469891429	-35.940185546875
1704.29855545273	45.80517578125
1708.27041956104	-31.449462890625
1712.24029263612	11.2958984375
1716.20817607355	21.16943359375
1720.17407126762	15.76611328125
1724.13797961133	58.36279296875
1728.09990249636	-5.930419921875
1732.05984131312	9.40625
1736.01779745068	4.465576171875
1739.97377229687	-76.052978515625
1743.9277672382	36.2236328125
1747.87978365989	11.875
1751.82982294586	4.197265625
1755.77788647879	-1.31640625
1759.72397564	-17.7841796875
1763.6680918096	-4.216796875
1767.61023636636	31.8857421875
1771.5504106878	3.341796875
1775.48861615014	-16.970703125
1779.42485412834	-6.3759765625
1783.35912599608	-7.890625
1787.29143312576	30.20703125
1791.2217768885	-17.69921875
1795.15015865414	0.1533203125
1799.07657979128	19.9130859375
1803.00104166722	-37.0166015625
1806.923545648	10.8779296875
1810.84409309841	31.3740234375
1814.76268538195	-24.65234375
1818.67932386087	24.388671875
1822.59400989615	-37.462890625
1826.50674484753	28.634765625
1830.41753007345	27.5419921875
1834.32636693114	-50.4423828125
1838.23325677653	-25.0498046875
1842.13820096433	32.837890625
1846.04120084797	21.6962890625
1849.94225777965	0.3564453125
1853.84137311029	-28.5146484375
1857.7385481896	-9.078125
1861.63378436601	0.001953125
1865.52708298671	19.517578125
1869.41844539766	9.0947265625
1873.30787294356	8.7216796875
1877.19536696788	-46.130859375
1881.08092881284	33.8798828125
1884.96455981942	-12.1796875
1888.84626132737	-4.875
1892.72603467521	18.34765625
1896.6038812002	3.3056640625
1900.47980223839	-25.666015625
1904.35379912459	12.00390625
1908.22587319237	14.26171875
1912.0960257741	-42.150390625
1915.96425820089	49.1181640625
1919.83057180263	-24.0830078125
1923.694967908	19.6357421875
1927.55744784445	-0.26953125
1931.4180129382	-44.8779296875
1935.27666451425	36.876953125
1939.13340389641	5.47265625
1942.98823240721	-26.3037109375
1946.84115136803	17.7763671875
1950.692162099	-20.5576171875
1954.54126591903	9.6923828125
1958.38846414585	6.5234375
1962.23375809594	0.3037109375
1966.0771490846	-7.2998046875
1969.91863842592	32.0732421875
1973.75822743275	-30.3173828125
1977.59591741678	28.1337890625
1981.43170968848	-50.7490234375
1985.2656055571	45.1103515625
1989.0976063307	-21.4091796875
1992.92771331615	-2.4072265625
1996.75592781911	-18.9697265625
2000.58225114405	5.810546875
2004.40668459424	8.8212890625
2008.22922947176	27.4521484375
2012.04988707749	-3.51953125
2015.86865871112	-46.0400390625
2019.68554567116	30.7451171875
2023.50054925491	-36.8740234375
2027.31367075851	54.5595703125
2031.12491147689	0.3251953125
2034.93427270382	-6.1328125
2038.74175573186	-10.56640625
2042.54736185239	4.0537109375
2046.35109235564	3.8505859375
2050.15294853063	-14.7587890625
2053.95293166521	18.6689453125
2057.75104304606	7.99609375
2061.54728395867	-29.0009765625
2065.34165568739	41.5185546875
2069.13415951534	-39.3251953125
2072.92479672452	10.2799072265625
2076.71356859575	-23.0711669921875
2080.50047640867	31.4083251953125
2084.28552144174	-24.546142578125
2088.06870497229	18.5166015625
2091.85002827646	26.594970703125
2095.62949262924	10.6732177734375
2099.40709930443	30.7515869140625
2103.18284957471	-10.165771484375
2106.95674471157	107.924560546875
2110.72878598537	56.0150146484375
2114.49897466528	49.1053466796875
2118.26731201934	58.19580078125
2122.03379931443	83.2861328125
2125.79843781626	22.37646484375
2129.56122878942	3.3748779296875
2133.32217349733	121.353271484375
2137.08127320226	27.3316650390625
2140.83852916534	88.31005859375
2144.59394264655	109.288452148438
2148.34751490473	125.266845703125
2152.09924719757	143.245239257812
2155.84914078163	151.20849609375
2159.59719691231	176.1015625
2163.34341684388	184.99462890625
2167.08780182947	211.8876953125
2170.83035312109	145.780639648438
2174.57107196959	120.673706054687
2178.30995962469	89.5667724609375
2182.04701733499	5.54150390625
2185.78224634796	7.5621337890625
2189.5156479099	70.582763671875
2193.24722326604	-22.396484375
2196.97697366044	6.7249755859375
2200.70490033604	18.9571533203125
2204.43100453467	-18.3609619140625
2208.15528749703	3.8428955078125
2211.87775046268	-40.7841796875
2215.59839467008	43.4658203125
2219.31722135656	-2.2783203125
2223.03423175833	20.888671875
2226.74942711049	-4.9739990234375
2230.46280864702	8.189453125
2234.17437760077	-34.1341552734375
2237.8841352035	0.2525634765625
2241.59208268584	-31.809814453125
2245.29822127732	19.7069091796875
2249.00255220636	20.2235107421875
2252.70507670024	66.740234375
2256.40579598519	-24.9949951171875
2260.10471128628	65.7412109375
2263.80182382751	44.4774169921875
2267.49713483175	41.213623046875
2271.19064552079	24.9498291015625
2274.8823571153	46.68603515625
2278.57227083485	24.845458984375
2282.26038789795	95.580810546875
2285.94670952195	95.3160400390625
2289.63123692315	89.05126953125
2293.31397131673	143.786499023438
2296.99491391679	137.521728515625
2300.67406593634	126.257080078125
2304.35142858727	181.558227539062
2308.02700308043	162.269165039062
2311.70079062553	234.980224609375
2315.37279243123	202.691284179687
2319.04300970507	179.40234375
2322.71144365353	141.11328125
2326.378095482	51.3656005859375
2330.04296639479	101.531372070312
2333.7060575951	24.6971435546875
2337.3673702851	-29.1370849609375
2341.02690566583	-8.6683349609375
2344.6846649373	-26.4007568359375
2348.3406492984	37.0670166015625
2351.99485994696	-8.7864990234375
2355.64729807974	9.677734375
2359.29796489244	13.8115234375
2362.94686157966	-0.5771484375
2366.59398933494	-26.935546875
2370.23934935076	-4.2861328125
2373.88294281852	23.96875
2377.52477092856	0.5732421875
2381.16483487014	-3.2197265625
2384.80313583148	-6.455078125
2388.4396749997	-6.16015625
2392.07445356091	-5.181640625
2395.70747270011	-9.5810546875
2399.33873360126	29.8720703125
2402.96823744725	-3.7763671875
2406.59598541995	24.9267578125
2410.22197870012	-20.9091796875
2413.84621846749	-19.2587890625
2417.46870590075	19.365234375
2421.08944217751	-24.9873046875
2424.70842847435	-1.2646484375
2428.32566596678	9.296875
2431.94115582928	-8.0166015625
2435.55489923528	22.5078125
2439.16689735713	-28.1513671875
2442.77715136618	43.859375
2446.38566243272	-18.6259765625
2449.99243172597	2.833984375
2453.59746041414	-14.65625
2457.20074966439	-5.5966796875
2460.80230064284	-9.65234375
2464.40211451455	12.8037109375
2468.00019244359	-9.830078125
2471.59653559293	27.619140625
2475.19114512457	-11.189453125
2478.78402219943	-13.541748046875
2482.37516797741	19.0814208984375
2485.96458361739	25.8670654296875
2489.55227027719	-46.783447265625
2493.13822911363	24.269287109375
2496.7224612825	-28.677978515625
2500.30496793853	13.3675537109375
2503.88575023547	45.4033203125
2507.464809326	53.43896484375
2511.04214636182	112.474731445312
2514.61776249357	409.575805664063
2518.19165887088	570.800903320313
2521.76383664238	322.02587890625
2525.33429695564	79.2508544921875
2528.90304095725	56.4759521484375
2532.47006979276	57.017578125
2536.03538460672	9.7264404296875
2539.59898654265	66.4354248046875
2543.16087674307	14.144287109375
2546.72105634948	8.8116455078125
2550.27952650235	7.44873046875
2553.83628834118	10.085693359375
2557.39134300444	-10.7557373046875
2560.94469162957	-51.1688232421875
2564.49633535304	46.0286865234375
2568.0462753103	-30.0126953125
2571.59451263579	34.1328125
2575.14104846294	23.361328125
2578.6858839242	-65.78125
2582.22902015101	36.1513671875
2585.77045827378	-23.8741455078125
2589.31019942197	22.17529296875
2592.84824472401	-9.1422119140625
2596.38459530734	17.4783935546875
2599.91925229841	5.3204345703125
2603.45221682266	-30.4842529296875
2606.98349000456	-22.2889404296875
2610.51307296756	37.906494140625
2614.04096683414	12.101806640625
2617.56717272579	-28.569580078125
2621.09169176298	2.4786376953125
2624.61452506524	26.52685546875
2628.13567375106	27.5751953125
2631.655138938	34.6234130859375
2635.17292174259	43.6717529296875
2638.68902328039	54.719970703125
2642.20344466599	40.7681884765625
2645.71618701297	81.9595947265625
2649.22725143397	127.786987304687
2652.73663904062	174.614501953125
2656.24435094357	131.44189453125
2659.75038825251	244.269409179687
2663.25475207615	210.096801757813
2666.75744352221	111.92431640625
2670.25846369745	256.751708984375
2673.75781370765	129.579223632812
2677.25549465763	183.406616210938
2680.75150765123	138.084838867188
2684.24585379131	89.9542236328125
2687.73853417978	42.8236083984375
2691.22954991757	73.693115234375
2694.71890210465	20.5625
2698.20659184002	-22.568115234375
2701.69262022172	32.3013916015625
2705.17698834682	-15.8292236328125
2708.65969731143	9.3988037109375
2712.14074821071	-0.12158203125
2715.62014213884	9.3580322265625
2719.09788018905	10.837646484375
2722.57396345362	57.3172607421875
2726.04839302385	42.7862548828125
2729.52116999012	-40.4193115234375
2732.99229544182	31.898193359375
2736.4617704674	-27.9285888671875
2739.92959615436	13.693359375
2743.39577358926	-15.5771484375
2746.86030385767	13.6845703125
2750.32318804425	2.5146484375
2753.78442723268	-16.1962890625
2757.24402250572	21.48828125
2760.70197494518	-24.453125
2764.1582856319	-1.775390625
2767.61295564579	31.1328125
2771.06598606584	-30.6845703125
2774.51737797005	24.533203125
2777.96713243552	-29.5693359375
2781.41525053838	3.4029541015625
2784.86173335384	11.25244140625
2788.30658195617	4.6207275390625
2791.7497974187	-3.055908203125
2795.1913808138	6.2674560546875
2798.63133321295	4.5906982421875
2802.06965568666	25.3033447265625
2805.50634930452	1.16845703125
2808.94141513519	46.033447265625
2812.3748542464	-32.1015625
2815.80666770493	2.7635498046875
2819.23685657665	-53.3714599609375
2822.66542192651	-4.5064697265625
2826.0923648185	137.358642578125
2829.51768631572	74.24658203125
2832.94138748033	37.14501953125
2836.36346937355	-2.9566650390625
2839.7839330557	-6.0582275390625
2843.20277958617	-10.1597900390625
2846.62001002343	69.7386474609375
2850.03562542502	38.6370849609375
2853.44962684758	61.5355224609375
2856.86201534681	133.433837890625
2860.27279197751	155.332275390625
2863.68195779356	135.230712890625
2867.08951384791	100.129150390625
2870.49546119263	77.027587890625
2873.89980087883	135.863891601562
2877.30253395675	106.60009765625
2880.70366147569	103.33642578125
2884.10318448407	103.072631835938
2887.50110402936	101.808837890625
2890.89742115816	125.545166015625
2894.29213691614	100.281372070312
2897.68525234807	54.017578125
2901.07676849782	147.75390625
2904.46668640835	59.4901123046875
2907.85500712172	97.226318359375
2911.24173167908	141.962646484375
2914.62686112069	115.698852539062
2918.0103964859	143.43505859375
2921.39233881316	114.17138671875
2924.77268914005	122.907592773437
2928.1514485032	92.3988037109375
2931.52861793838	134.737915039062
2934.90419848047	112.0771484375
2938.27819116343	128.416381835938
2941.65059702035	101.755493164062
2945.0214170834	63.0947265625
2948.39065238389	130.433837890625
2951.75830395222	76.7730712890625
2955.12437281791	87.1121826171875
2958.48886000957	43.451416015625
2961.85176655495	43.7906494140625
2965.21309348089	84.1297607421875
2968.57284181338	57.468994140625
2971.93101257748	23.5189208984375
2975.28760679739	53.9326171875
2978.64262549643	1.3463134765625
2981.99606969703	69.7598876953125
2985.34794042073	21.173583984375
2988.69823868822	43.5872802734375
2992.04696551928	40.0009765625
2995.39412193282	11.41455078125
2998.73970894689	8.2711181640625
3002.08372757864	-30.2960205078125
3005.42617884436	-49.8631591796875
3008.76706375945	11.5697021484375
3012.10638333846	-16.1634521484375
3015.44413859505	22.661865234375
3018.780330542	19.7236328125
3022.11496019125	-18.3642578125
3025.44802855385	-10.69921875
3028.77953663997	1.578125
3032.10948545894	35.458984375
3035.43787601921	-40.791015625
3038.76470932835	21.1708984375
3042.08998639308	7.09375
3045.41370821926	-28.201171875
3048.73587581189	0
3052.05649017508	0
3055.37555231211	0
3058.69306322538	0
3062.00902391644	0
3065.32343538598	0
3068.63629863383	0
3071.94761465896	0
3075.2573844595	0
3078.5656090327	0
3081.87228937498	0
3085.1774264819	0
3088.48102134815	0
3091.7830749676	0
3095.08358833324	0
3098.38256243724	0
3101.67999827089	0
3104.97589682465	0
3108.27025908815	0
3111.56308605013	0
3114.85437869852	0
3118.14413802041	0
3121.43236500202	0
3124.71906062875	0
3128.00422588514	0
3131.28786175491	0
3134.56996922093	0
3137.85054926524	0
3141.12960286901	0
3144.40713101263	0
3147.6831346756	0
3150.95761483661	0
3154.23057247352	0
3157.50200856335	0
3160.77192408229	0
3164.04032000569	0
3167.30719730808	0
3170.57255696316	0
3173.8363999438	0
3177.09872722202	0
3180.35953976906	0
3183.61883855529	0
3186.87662455028	0
3190.13289872277	0
3193.38766204066	0
3196.64091547106	0
3199.89265998023	0
3203.14289653361	0
3206.39162609586	0
3209.63884963076	0
3212.88456810132	0
3216.1287824697	0
3219.37149369728	0
3222.61270274458	0
3225.85241057135	0
3229.09061813648	0
3232.3273263981	0
3235.56253631347	0
3238.79624883909	0
3242.02846493063	0
3245.25918554293	0
3248.48841163005	0
3251.71614414523	0
3254.94238404091	0
3258.16713226871	0
3261.39038977947	0
3264.61215752319	0
3267.8324364491	0
3271.05122750561	0
3274.26853164033	0
3277.48434980006	0
3280.69868293083	0
3283.91153197784	0
3287.12289788551	0
3290.33278159744	0
3293.54118405647	0
3296.7481062046	0
3299.95354898308	0
3303.15751333233	0
3306.36000019198	0
3309.5610105009	0
3312.76054519714	0
3315.95860521796	0
3319.15519149983	0
3322.35030497845	0
3325.5439465887	0
3328.73611726471	0
3331.92681793979	0
3335.11604954647	0
3338.30381301653	0
3341.49010928091	0
3344.67493926981	0
3347.85830391262	0
3351.04020413798	0
3354.22064087372	0
3357.3996150469	0
3360.5771275838	0
3363.75317940992	0
3366.92777144999	0
3370.10090462796	0
3373.27257986699	0
3376.44279808949	0
3379.61156021706	0
3382.77886717059	0
3385.94471987011	0
3389.10911923496	0
3392.27206618366	0
3395.43356163397	0
3398.59360650288	0
3401.75220170663	0
3404.90934816067	0
3408.06504677969	0
3411.21929847761	0
3414.37210416759	0
3417.52346476203	0
3420.67338117256	0
3423.82185431003	0
3426.96888508457	0
3430.11447440551	0
3433.25862318144	0
3436.40133232017	0
3439.54260272877	0
3442.68243531356	0
3445.82083098007	0
3448.95779063311	0
3452.0933151767	0
3455.22740551412	0
3458.36006254791	0
3461.49128717984	0
3464.62108031093	0
3467.74944284144	0
3470.8763756709	0
3474.00187969807	0
3477.12595582097	0
3480.24860493687	0
3483.3698279423	0
3486.48962573301	0
3489.60799920406	0
3492.7249492497	0
3495.8404767635	0
3498.95458263822	0
3502.06726776593	0
3505.17853303794	0
3508.28837934481	0
3511.39680757636	0
3514.50381862168	0
3517.60941336912	0
3520.71359270628	0
3523.81635752002	0
3526.91770869649	0
3530.01764712108	0
3533.11617367844	0
3536.21328925251	0
3539.30899472647	0
3542.40329098277	0
3545.49617890316	0
3548.58765936862	0
3551.67773325941	0
3554.76640145506	0
3557.85366483438	0
3560.93952427544	0
3564.02398065559	0
3567.10703485145	0
3570.18868773891	0
3573.26894019313	0
3576.34779308856	0
3579.42524729892	0
3582.50130369721	0
3585.57596315568	0
3588.6492265459	0
3591.72109473869	0
3594.79156860416	0
3597.8606490117	0
3600.92833682998	0
3603.99463292695	0
3607.05953816984	0
3610.12305342518	0
3613.18517955876	0
3616.24591743568	0
3619.30526792029	0
3622.36323187627	0
3625.41981016655	0
3628.47500365337	0
3631.52881319825	0
3634.58123966201	0
3637.63228390473	0
3640.68194678582	0
3643.73022916396	0
3646.77713189712	0
3649.82265584256	0
3652.86680185686	0
3655.90957079587	0
3658.95096351473	0
3661.9909808679	0
3665.02962370912	0
3668.06689289143	0
3671.10278926717	0
3674.13731368797	0
3677.17046700478	0
3680.20225006782	0
3683.23266372664	0
3686.26170883008	0
3689.28938622628	0
3692.31569676268	0
3695.34064128604	0
3698.3642206424	0
3701.38643567713	0
3704.40728723488	0
3707.42677615964	0
3710.44490329468	0
3713.46166948258	0
3716.47707556524	0
3719.49112238386	0
3722.50381077897	0
3725.51514159039	0
3728.52511565724	0
3731.53373381799	0
3734.54099691039	0
3737.54690577153	0
3740.55146123779	0
3743.55466414488	0
3746.55651532782	0
3749.55701562096	0
3752.55616585794	0
3755.55396687174	0
3758.55041949464	0
3761.54552455828	0
3764.53928289357	0
3767.53169533077	0
3770.52276269945	0
