# Supplementary material for: ATP-Mediated Compositional Change in Peripheral Myelin Membranes: A Comparative Raman Spectroscopy and Time-Of-Flight Secondary Ion Mass Spectrometry Study
Source: PLoS One. 2015 Nov 6;10(11):e0142084. doi: 10.1371/journal.pone.0142084 (PMC4636249; doi:10.1371/journal.pone.0142084)
Supplement: S1 Dataset — (ZIP) [file pone.0142084.s001.zip › S1_dataset/Raman_spectra/4_0_90.txt]

-178.994036100499	0
-174.033225536557	0
-169.0751377995	0
-164.119770772188	0
-159.167122339648	0
-154.217190389139	0
-149.269972810082	0
-144.325467494084	0
-139.383672334927	0
-134.444585228594	0
-129.508204073223	0
-124.574526769135	0
-119.643551218822	0
-114.715275326933	0
-109.789697000295	0
-104.866814147885	0
-99.9466246808552	0
-95.0291265124906	0
-90.1143175582511	0
-85.2021957357429	0
-80.2927589647043	0
-75.3860051670417	0
-70.481932266779	0
-65.5805381901118	0
-60.6818208653458	0
-55.7857782229294	0
-50.8924081954356	0
-46.0017087175875	0
-41.1136777262036	0
-36.2283131602562	0
-31.3456129608094	0
-26.4655750710663	0
-21.5881974363401	0
-16.7134780040433	0
-11.8414147237163	0
-6.97200554699157	0
-2.10524842762243	0
2.7588586785605	0
7.62031781361293	0
12.4791310174805	0
17.3353003280426	0
22.1888277810758	0
27.039715410272	0
31.8879652472351	0
36.7335793214806	0
41.5765596604579	0
46.4169082895241	0
51.2546272319742	0
56.0897185090253	0
60.9221841398248	0
65.7520261414575	0
70.5792465289414	0
75.4038473152359	0
80.2258305112373	0
85.0451981257829	0
89.8619521656728	0
94.6760946356408	0
99.4876275383722	0
104.296552874519	0
109.102872642681	0
113.906588839414	0
118.707703459255	0
123.50621849468	0
128.302135936152	0
133.095457772095	0
137.886185988911	0
142.67432257098	0
147.459869500643	0
152.242828758237	0
157.023202322085	0
161.800992168482	0
166.57620027172	0
171.348828604074	0
176.118879135829	0
180.886353835249	0
185.651254668599	0
190.413583600155	0
195.173342592185	0
199.930533604973	0
204.685158596796	0
209.437219523967	0
214.186718340789	0
218.933656999594	0
223.678037450722	0
228.419861642549	0
233.159131521472	0
237.895849031895	0
242.630016116276	0
247.361634715089	0
252.090706766845	0
256.817234208094	0
261.541218973423	0
266.262662995465	0
270.981568204883	0
275.6979365304	0
280.411769898787	0
285.123070234848	0
289.831839461473	0
294.538079499573	0
299.241792268145	0
303.942979684238	0
308.641643662944	0
313.337786117456	0
318.031408959021	0
322.722514096949	0
327.411103438619	0
332.097178889511	0
336.780742353159	0
341.461795731189	0
346.140340923303	0
350.816379827291	0
355.489914339047	0
360.160946352513	0
364.829477759773	0
369.495510450979	0
374.159046314377	0
378.82008723633	0
383.478635101284	0
388.134691791813	0
392.788259188568	0
397.439339170342	0
402.087933614013	0
406.734044394583	0
411.377673385177	0
416.018822457034	0
420.657493479503	0
425.293688320078	0
429.927408844356	0
434.558656916088	0
439.187434397129	0
443.813743147486	0
448.437585025291	0
453.058961886814	0
457.67787558648	0
462.29432797683	0
466.908320908577	0
471.519856230563	0
476.128935789788	0
480.735561431389	0
485.339734998681	0
489.941458333116	0
494.540733274316	0
499.137561660049	0
503.731945326264	0
508.323886107064	0
512.913385834734	0
517.500446339694	0
522.085069450583	0
526.667256994191	0
531.247010795469	0
535.824332677577	0
540.399224461846	0
544.97168796778	0
549.541725013081	0
554.109337413644	0
558.67452698353	0
563.237295535018	0
567.797644878581	0
572.355576822862	0
576.911093174738	0
581.464195739274	0
586.014886319725	0
590.563166717577	0
595.109038732502	0
599.652504162404	0
604.193564803387	0
608.732222449762	0
613.268478894079	0
617.802335927085	0
622.333795337774	0
626.86285891334	0
631.38952843922	0
635.913805699067	0
640.435692474774	0
644.955190546461	0
649.472301692484	0
653.987027689447	0
658.499370312169	0
663.009331333738	0
667.516912525469	0
672.022115656928	0
676.524942495926	0
681.02539480853	0
685.523474359055	0
690.01918291007	0
694.512522222405	0
699.003494055145	0
703.492100165644	0
707.9783423095	0
712.462222240603	0
716.943741711089	0
721.422902471375	-4.208984375
725.899706270146	12.7197265625
730.374154854366	-40.3701171875
734.846249969258	58.8623046875
739.315993358352	-23.5126953125
743.783386763425	-29.0966796875
748.24843192457	46.94140625
752.711130580137	2.8857421875
757.171484466788	-24.86328125
761.629495319437	-20.765625
766.085164871336	10.115234375
770.538494853994	-11.68359375
774.989486997223	24.171875
779.43814302915	2.4091796875
783.884464676175	-0.3232421875
788.32845366302	-12.2373046875
792.770111712696	-9.515625
797.209440546543	40.5751953125
801.646441884168	-36.2216796875
806.081117443533	26.9755859375
810.513468940881	-13.666015625
814.943498090775	10.240234375
819.371206606105	-9.2373046875
823.796596198077	1.7666015625
828.219668576199	-18.119140625
832.640425448324	35.333984375
837.058868520624	-47.771484375
841.474999497579	25.427734375
845.888820082022	10.291015625
850.300331975104	-1.5185546875
854.709536876311	-0.3916015625
859.116436483469	-8.556640625
863.521032492725	-8.9990234375
867.923326598575	6.9423828125
872.323320493862	-5.5947265625
876.72101586976	22.857421875
881.116414415799	-33.3486328125
885.509517819843	29.4306640625
889.900327768119	11.1982421875
894.288845945186	-23.2646484375
898.675074033981	14.59765625
903.059013715767	8.6123046875
907.440666670198	-30.53515625
911.820034575245	28.9462890625
916.197119107281	1.296142578125
920.571921941017	-59.8702392578125
924.944444749533	40.3909912109375
929.314689204286	5.116455078125
933.682656975085	36.751708984375
938.048349730125	1.9150390625
942.411769135975	30.0782470703125
946.772916857561	-12.7584228515625
951.131794558201	51.4891357421875
955.488403899588	9.194580078125
959.842746541792	51.900146484375
964.19482414328	1.6055908203125
968.544638360883	36.31103515625
972.892190849834	6.0164794921875
977.237483263751	87.2528076171875
981.580517254632	9.8798828125
985.92129447289	-11.4931640625
990.259816567315	39.1337890625
994.596085185094	-7.2392578125
998.930101971822	53.3876953125
1003.2618685715	101.014770507813
1007.59138662649	87.8675537109375
1011.91865777761	179.027465820313
1016.24368366407	166.187255859375
1020.56646592346	109.34716796875
1024.88700619182	72.507080078125
1029.20530610358	15.6668701171875
1033.52136729159	64.92919921875
1037.8351913871	-2.5657958984375
1042.14678001981	-8.060791015625
1046.45613481781	2.444091796875
1050.76325740763	6.9500732421875
1055.06814941421	-13.542236328125
1059.37081246092	17.676513671875
1063.67124816958	-25.921142578125
1067.96945816039	13.310546875
1072.26544405203	0.78515625
1076.55920746159	19.5894775390625
1080.8507500046	-13.669921875
1085.14007329502	-6.67236328125
1089.42717894527	-35.6962890625
1093.71206856617	43.0462646484375
1097.99474376703	14.361572265625
1102.27520615557	29.6767578125
1106.55345733798	12.9920654296875
1110.82949891888	-11.6927490234375
1115.10333250134	51.598388671875
1119.37495968691	22.7591552734375
1123.64438207556	35.9200439453125
1127.91160126572	1.080810546875
1132.17661885431	77.24169921875
1136.43943643667	27.4024658203125
1140.70005560662	68.5633544921875
1144.95847795644	100.72412109375
1149.21470507689	143.954956054688
1153.46873855716	206.4970703125
1157.72057998495	334.039184570313
1161.97023094641	416.581298828125
1166.21769302616	397.123413085937
1170.4629678073	372.665649414063
1174.70605687141	210.207763671875
1178.94696179854	132.749877929688
1183.18568416722	55.2919921875
1187.42222555447	101.834106445312
1191.65658753578	52.778076171875
1195.88877168516	37.8123779296875
1200.11877957504	92.8466796875
1204.34661277642	63.8809814453125
1208.57227285873	46.915283203125
1212.79576138991	48.9495849609375
1217.01707993641	13.98388671875
1221.23623006316	39.0181884765625
1225.45321333358	-1.5638427734375
1229.66803130962	111.93798828125
1233.88068555171	17.4398193359375
1238.09117761878	-11.0582275390625
1242.29950906828	18.443603515625
1246.50568145615	1.1959228515625
1250.70969633685	-22.8857421875
1254.91155526336	22.032470703125
1259.11125978715	9.9556884765625
1263.30881145822	-42.032470703125
1267.50421182508	-6.020751953125
1271.69746243476	-13.0089111328125
1275.88856483281	42.0028076171875
1280.07752056329	4.8096923828125
1284.26433116882	-2.4041748046875
1288.44899819048	11.3819580078125
1292.63152316794	8.168212890625
1296.81190763937	52.954345703125
1300.99015314147	24.740478515625
1305.16626120947	-4.6650390625
1309.34023337715	40.919921875
1313.51207117681	78.5048828125
1317.68177613928	36.08984375
1321.84934979396	-3.3251953125
1326.01479366875	40.259765625
1330.17810929013	-1.154052734375
1334.3392981831	14.45556640625
1338.49836187121	1.0653076171875
1342.65530187658	52.6749267578125
1346.81011971983	31.28466796875
1350.96281692018	15.894287109375
1355.11339499538	39.537109375
1359.26185546175	25.412109375
1363.40819983413	-12.712890625
1367.55242962597	23.162109375
1371.69454634923	1.9498291015625
1375.83455151447	17.5452880859375
1379.97244663079	-48.507568359375
1384.10823320586	34.5283203125
1388.24191274593	-32.30517578125
1392.3734867558	48.128662109375
1396.50295673884	-22.2943115234375
1400.63032419701	-4.7449951171875
1404.75559063083	4.804443359375
1408.87875753938	13.3946533203125
1412.99982642036	-29.980224609375
1417.11879877001	-28.3551025390625
1421.23567608316	14.2701416015625
1425.35045985322	40.895263671875
1429.4631515722	2.5203857421875
1433.57375273068	68.0572509765625
1437.68226481782	43.3497314453125
1441.78868932139	86.6422119140625
1445.89302772774	64.934814453125
1449.99528152179	35.227294921875
1454.09545218711	128.519897460938
1458.1935412058	35.8123779296875
1462.28955005859	103.10498046875
1466.38348022481	49.3974609375
1470.47533318239	79.68994140625
1474.56511040785	74.9688720703125
1478.65281337632	65.891845703125
1482.73844356155	38.8148193359375
1486.82200243586	57.73779296875
1490.90349147022	44.660888671875
1494.98291213418	17.5838623046875
1499.06026589591	116.5068359375
1503.13555422222	143.429809570312
1507.20877857848	168.352783203125
1511.27994042873	262.27587890625
1515.3490412356	345.198852539063
1519.41608246035	468.121826171875
1523.48106556286	472.044799804687
1527.54399200163	474.543701171875
1531.60486323377	446.026245117188
1535.66368071505	275.5087890625
1539.72044589986	213.991333007813
1543.7751602412	185.473876953125
1547.82782519071	88.9564208984375
1551.87844219866	51.4388427734375
1555.92701271397	12.92138671875
1559.97353818419	24.4039306640625
1564.0180200555	-0.113525390625
1568.06045977271	28.0020751953125
1572.1008587793	61.9849853515625
1576.13921851737	64.9677734375
1580.17554042768	-5.04931640625
1584.20982594961	18.93359375
1588.24207652123	40.91650390625
1592.27229357921	-42.140380859375
1596.3004785589	-15.24365234375
1600.3266328943	23.6529541015625
1604.35075801806	4.4686279296875
1608.37285536149	-1.569580078125
1612.39292635454	-5.0419921875
1616.41097242584	24.5556640625
1620.42699500266	-7.7353515625
1624.44099551096	-22.08203125
1628.45297537533	-18.5517578125
1632.46293601906	23.734375
1636.47087886406	2.4833984375
1640.47680533095	-4.583984375
1644.48071683901	11.9072265625
1648.48261480617	-6.396484375
1652.48250064906	-15.630859375
1656.48037578297	7.1767578125
1660.47624162187	6.6181640625
1664.47009957839	11.7294921875
1668.46195106388	-2.853515625
1672.45179748832	11.3125
1676.43964026041	-30.513671875
1680.42548078752	2.1796875
1684.4093204757	15.291015625
1688.39116072969	3.14453125
1692.37100295292	-24.3525390625
1696.34884854752	31.3935546875
1700.32469891429	-41.76171875
1704.29855545273	44.47265625
1708.27041956104	-22.6884765625
1712.24029263612	2.884765625
1716.20817607355	-25.87109375
1720.17407126762	-20.931640625
1724.13797961133	106.798828125
1728.09990249636	-38.0146484375
1732.05984131312	0.865234375
1736.01779745068	-1.9697265625
1739.97377229687	-58.0791015625
1743.9277672382	42.4697265625
1747.87978365989	-16.4619140625
1751.82982294586	4.4970703125
1755.77788647879	2.4619140625
1759.72397564	-16.126953125
1763.6680918096	17.3017578125
1767.61023636636	10.6708984375
1771.5504106878	9.513671875
1775.48861615014	-16.8134765625
1779.42485412834	-18.6162109375
1783.35912599608	6.6826171875
1787.29143312576	24.794921875
1791.2217768885	-34.3076171875
1795.15015865414	17.7451171875
1799.07657979128	19.8115234375
1803.00104166722	-33.919921875
1806.923545648	7.8720703125
1810.84409309841	21.46484375
1814.76268538195	-14.263671875
1818.67932386087	22.9775390625
1822.59400989615	-36.4765625
1826.50674484753	9.4677734375
1830.41753007345	25.953125
1834.32636693114	-22.515625
1838.23325677653	-27.056640625
1842.13820096433	21.6708984375
1846.04120084797	28.8857421875
1849.94225777965	-1.3271484375
1853.84137311029	-28.5966796875
1857.7385481896	0.25390625
1861.63378436601	-12.2109375
1865.52708298671	21.9111328125
1869.41844539766	4.6142578125
1873.30787294356	26.4326171875
1877.19536696788	-56.7705078125
1881.08092881284	44.6650390625
1884.96455981942	-5.568359375
1888.84626132737	-23.560546875
1892.72603467521	1.515625
1896.6038812002	-5.54296875
1900.47980223839	6.8046875
1904.35379912459	0.306640625
1908.22587319237	14.8408203125
1912.0960257741	-26.30859375
1915.96425820089	30.0576171875
1919.83057180263	-23.1328125
1923.694967908	13.1572265625
1927.55744784445	6.2119140625
1931.4180129382	-32.8310546875
1935.27666451425	28.5126953125
1939.13340389641	5.7568359375
1942.98823240721	-25.5234375
1946.84115136803	31.76171875
1950.692162099	-28.84375
1954.54126591903	12.2578125
1958.38846414585	-21.4755859375
1962.23375809594	18.525390625
1966.0771490846	-6.2744140625
1969.91863842592	30.9375
1973.75822743275	-13.533203125
1977.59591741678	-0.4970703125
1981.43170968848	-28.6357421875
1985.2656055571	41.2978515625
1989.0976063307	-11.46875
1992.92771331615	-6.8583984375
1996.75592781911	-10.8251953125
2000.58225114405	1.8115234375
2004.40668459424	2.388671875
2008.22922947176	9.5859375
2012.04988707749	4.7216796875
2015.86865871112	-26.0732421875
2019.68554567116	28.373046875
2023.50054925491	-35.9873046875
2027.31367075851	29.466796875
2031.12491147689	-2.75
2034.93427270382	-1.9453125
2038.74175573186	-14.5693359375
2042.54736185239	16.7861328125
2046.35109235564	-2.349609375
2050.15294853063	-19.9521484375
2053.95293166521	35.5859375
2057.75104304606	-2.5673828125
2061.54728395867	-16.3720703125
2065.34165568739	17.9267578125
2069.13415951534	-23.123046875
2072.92479672452	22.716796875
2076.71356859575	-35.7216796875
2080.50047640867	17.779296875
2084.28552144174	-23.185546875
2088.06870497229	30.345703125
2091.85002827646	10.2744140625
2095.62949262924	-16.208984375
2099.40709930443	-1.2041015625
2103.18284957471	-39.65625
2106.95674471157	52.9580078125
2110.72878598537	19.986328125
2114.49897466528	-34.2099609375
2118.26731201934	-9.796875
2122.03379931443	37.669921875
2125.79843781626	-13.6201171875
2129.56122878942	-41.1923828125
2133.32217349733	43.314453125
2137.08127320226	-34.55078125
2140.83852916534	10.88671875
2144.59394264655	1.587890625
2148.34751490473	5.935546875
2152.09924719757	18.205078125
2155.84914078163	-19.1650390625
2159.59719691231	6.7646484375
2163.34341684388	-21.05078125
2167.08780182947	28.6943359375
2170.83035312109	6.7490234375
2174.57107196959	-16.408203125
2178.30995962469	13.4423828125
2182.04701733499	-34.8623046875
2185.78224634796	4.8623046875
2189.5156479099	43.1240234375
2193.24722326604	-24.6376953125
2196.97697366044	3.134765625
2200.70490033604	-11.4345703125
2204.43100453467	-6.6796875
2208.15528749703	22.0791015625
2211.87775046268	-44.158203125
2215.59839467008	36.6669921875
2219.31722135656	3.0205078125
2223.03423175833	7.30859375
2226.74942711049	3.65625
2230.46280864702	1.494140625
2234.17437760077	-25.4580078125
2237.8841352035	9.6484375
2241.59208268584	-30.560546875
2245.29822127732	19.22265625
2249.00255220636	3.232421875
2252.70507670024	41.4052734375
2256.40579598519	-65.34765625
2260.10471128628	57.7607421875
2263.80182382751	-16.7314453125
2267.49713483175	-16.8955078125
2271.19064552079	-8.912109375
2274.8823571153	18.2724609375
2278.57227083485	-19.5703125
2282.26038789795	5.9970703125
2285.94670952195	9.990234375
2289.63123692315	-12.2587890625
2293.31397131673	21.458984375
2296.99491391679	1.8134765625
2300.67406593634	-18.833984375
2304.35142858727	4.1767578125
2308.02700308043	-23.18359375
2311.70079062553	25.61328125
2315.37279243123	-8.05078125
2319.04300970507	23.814453125
2322.71144365353	10.5263671875
2326.378095482	-44.955078125
2330.04296639479	42.5908203125
2333.7060575951	-8.8232421875
2337.3673702851	-17.306640625
2341.02690566583	5.482421875
2344.6846649373	-27.48828125
2348.3406492984	30.01171875
2351.99485994696	-14.2333984375
2355.64729807974	17.77734375
2359.29796489244	11.4423828125
2362.94686157966	-8.8203125
2366.59398933494	-28.1337890625
2370.23934935076	-15.8544921875
2373.88294281852	20.693359375
2377.52477092856	1.029296875
2381.16483487014	54.1533203125
2384.80313583148	-28.134765625
2388.4396749997	-19.1962890625
2392.07445356091	-12.4541015625
2395.70747270011	1.958984375
2399.33873360126	16.849609375
2402.96823744725	1.3779296875
2406.59598541995	14.9560546875
2410.22197870012	2.34375
2413.84621846749	-27.4189453125
2417.46870590075	19.3466796875
2421.08944217751	-24.7958984375
2424.70842847435	-6.1416015625
2428.32566596678	20.068359375
2431.94115582928	-7.701171875
2435.55489923528	22.55859375
2439.16689735713	-20.3125
2442.77715136618	31.017578125
2446.38566243272	-31.921875
2449.99243172597	2.751953125
2453.59746041414	5.3916015625
2457.20074966439	-11.8564453125
2460.80230064284	-2.232421875
2464.40211451455	-5.2783203125
2468.00019244359	-3.099609375
2471.59653559293	43.73046875
2475.19114512457	-22.982421875
2478.78402219943	-23.5341796875
2482.37516797741	23.025390625
2485.96458361739	16.439453125
2489.55227027719	-18.447265625
2493.13822911363	23.76171875
2496.7224612825	-39.767578125
2500.30496793853	-9.943359375
2503.88575023547	28.3779296875
2507.464809326	8.2314453125
2511.04214636182	-22.439453125
2514.61776249357	-2.9599609375
2518.19165887088	12.40625
2521.76383664238	12.5107421875
2525.33429695564	11.2705078125
2528.90304095725	-10.208984375
2532.47006979276	-13.8779296875
2536.03538460672	-11.8994140625
2539.59898654265	26.5556640625
2543.16087674307	-16.8486328125
2546.72105634948	6.986328125
2550.27952650235	-1.7158203125
2553.83628834118	16.4833984375
2557.39134300444	-17.05078125
2560.94469162957	-38.4375
2564.49633535304	47.6083984375
2568.0462753103	-36.7841796875
2571.59451263579	37.236328125
2575.14104846294	10.2021484375
2578.6858839242	-55.7255859375
2582.22902015101	23.0849609375
2585.77045827378	26.58984375
2589.31019942197	4.96484375
2592.84824472401	-14.451171875
2596.38459530734	6.8349609375
2599.91925229841	6.759765625
2603.45221682266	-23.1630859375
2606.98349000456	-21.6826171875
2610.51307296756	38.841796875
2614.04096683414	2.42578125
2617.56717272579	-36.068359375
2621.09169176298	19.388671875
2624.61452506524	21.5439453125
2628.13567375106	-21.751953125
2631.655138938	-14.69921875
2635.17292174259	12.1474609375
2638.68902328039	12.0224609375
2642.20344466599	-9.69921875
2645.71618701297	-2.1611328125
2649.22725143397	-5.943359375
2652.73663904062	21.4306640625
2656.24435094357	-51.10546875
2659.75038825251	55.9365234375
2663.25475207615	13.4326171875
2666.75744352221	-71.4794921875
2670.25846369745	84.408203125
2673.75781370765	-52.4267578125
2677.25549465763	12.1611328125
2680.75150765123	7.306640625
2684.24585379131	8.96484375
2687.73853417978	-31.34765625
2691.22954991757	24.1962890625
2694.71890210465	11.5888671875
2698.20659184002	-40.5458984375
2701.69262022172	17.197265625
2705.17698834682	-8.2705078125
2708.65969731143	19.224609375
2712.14074821071	-18.3876953125
2715.62014213884	-2.6982421875
2719.09788018905	-7.283203125
2722.57396345362	36.0947265625
2726.04839302385	33.6220703125
2729.52116999012	-66.3056640625
2732.99229544182	43.2490234375
2736.4617704674	-50.7490234375
2739.92959615436	17.6455078125
2743.39577358926	4.0224609375
2746.86030385767	-3.2958984375
2750.32318804425	16.025390625
2753.78442723268	-13.734375
2757.24402250572	9.8779296875
2760.70197494518	-11.8408203125
2764.1582856319	2.974609375
2767.61295564579	31.16796875
2771.06598606584	-46.57421875
2774.51737797005	23.19140625
2777.96713243552	-21.2998046875
2781.41525053838	13.80859375
2784.86173335384	0.763671875
2788.30658195617	5.69921875
2791.7497974187	-16.5849609375
2795.1913808138	-5.1025390625
2798.63133321295	0.0185546875
2802.06965568666	20.2763671875
2805.50634930452	-11.875
2808.94141513519	37.7919921875
2812.3748542464	-30.25
2815.80666770493	22.3271484375
2819.23685657665	-31.873046875
2822.66542192651	-1.50048828125
2826.0923648185	-12.905029296875
2829.51768631572	34.8677368164063
2832.94138748033	23.977294921875
2836.36346937355	-26.9130859375
2839.7839330557	-23.9647216796875
2843.20277958617	-36.9030151367188
2846.62001002343	26.1586303710938
2850.03562542502	-20.7796630859375
2853.44962684758	-13.718017578125
2856.86201534681	23.3436889648438
2860.27279197751	-18.5946655273438
2863.68195779356	10.0204467773438
2867.08951384791	10.6824951171875
2870.49546119263	-4.655517578125
2873.89980087883	50.0064697265625
2877.30253395675	36.6685180664063
2880.70366147569	30.3305053710937
2884.10318448407	36.9925537109375
2887.50110402936	33.654541015625
2890.89742115816	64.3165893554687
2894.29213691614	47.9785766601562
2897.68525234807	1.6671142578125
2901.07676849782	89.4227294921875
2904.46668640835	-15.8217163085938
2907.85500712172	41.9338989257812
2911.24173167908	40.6895141601562
2914.62686112069	39.445068359375
2918.0103964859	68.20068359375
2921.39233881316	35.956298828125
2924.77268914005	43.7118530273438
2928.1514485032	21.4674682617187
2931.52861793838	34.2230834960937
2934.90419848047	29.9786376953125
2938.27819116343	50.7342529296875
2941.65059702035	17.3975219726562
2945.0214170834	-1.9757080078125
2948.39065238389	53.6510620117188
2951.75830395222	-1.72216796875
2955.12437281791	23.9046020507813
2958.48886000957	18.5313720703125
2961.85176655495	15.1580810546875
2965.21309348089	60.7848510742188
2968.57284181338	39.41162109375
2971.93101257748	10.0383911132813
2975.28760679739	54.62548828125
2978.64262549643	-4.25579833984375
2981.99606969703	51.8628540039063
2985.34794042073	7.9815673828125
2988.69823868822	36.1002807617188
2992.04696551928	50.218994140625
2995.39412193282	-6.662353515625
2998.73970894689	19.6361083984375
3002.08372757864	-8.68341064453125
3005.42617884436	-47.0029296875
3008.76706375945	38.8253784179687
3012.10638333846	-19.0687255859375
3015.44413859505	22.3916015625
3018.780330542	8.875
3022.11496019125	-20.353515625
3025.44802855385	-19.876953125
3028.77953663997	19.611328125
3032.10948545894	21.544921875
3035.43787601921	-56.857421875
3038.76470932835	53.248046875
3042.08998639308	-0.7099609375
3045.41370821926	-13.28125
3048.73587581189	-6.7509765625
3052.05649017508	7.0673828125
3055.37555231211	-24.6083984375
3058.69306322538	17.291015625
3062.00902391644	23.1591796875
3065.32343538598	-15.8603515625
3068.63629863383	-4.919921875
3071.94761465896	-15.7783203125
3075.2573844595	37.7236328125
3078.5656090327	-12.07421875
3081.87228937498	-1.513671875
3085.1774264819	-12.5244140625
3088.48102134815	-1.2353515625
3091.7830749676	29.798828125
3095.08358833324	-21.53515625
3098.38256243724	0.6796875
3101.67999827089	-10.43359375
3104.97589682465	9.9619140625
3108.27025908815	5.8291015625
3111.56308605013	-9.3046875
3114.85437869852	5.85546875
3118.14413802041	-7.7763671875
3121.43236500202	16.4462890625
3124.71906062875	-5.8115234375
3128.00422588514	-13.9765625
3131.28786175491	1.7080078125
3134.56996922093	23.794921875
3137.85054926524	-19.833984375
3141.12960286901	3.6748046875
3144.40713101263	-3.56640625
3147.6831346756	3.7822265625
3150.95761483661	0
3154.23057247352	0
3157.50200856335	0
3160.77192408229	0
3164.04032000569	0
3167.30719730808	0
3170.57255696316	0
3173.8363999438	0
3177.09872722202	0
3180.35953976906	0
3183.61883855529	0
3186.87662455028	0
3190.13289872277	0
3193.38766204066	0
3196.64091547106	0
3199.89265998023	0
3203.14289653361	0
3206.39162609586	0
3209.63884963076	0
3212.88456810132	0
3216.1287824697	0
3219.37149369728	0
3222.61270274458	0
3225.85241057135	0
3229.09061813648	0
3232.3273263981	0
3235.56253631347	0
3238.79624883909	0
3242.02846493063	0
3245.25918554293	0
3248.48841163005	0
3251.71614414523	0
3254.94238404091	0
3258.16713226871	0
3261.39038977947	0
3264.61215752319	0
3267.8324364491	0
3271.05122750561	0
3274.26853164033	0
3277.48434980006	0
3280.69868293083	0
3283.91153197784	0
3287.12289788551	0
3290.33278159744	0
3293.54118405647	0
3296.7481062046	0
3299.95354898308	0
3303.15751333233	0
3306.36000019198	0
3309.5610105009	0
3312.76054519714	0
3315.95860521796	0
3319.15519149983	0
3322.35030497845	0
3325.5439465887	0
3328.73611726471	0
3331.92681793979	0
3335.11604954647	0
3338.30381301653	0
3341.49010928091	0
3344.67493926981	0
3347.85830391262	0
3351.04020413798	0
3354.22064087372	0
3357.3996150469	0
3360.5771275838	0
3363.75317940992	0
3366.92777144999	0
3370.10090462796	0
3373.27257986699	0
3376.44279808949	0
3379.61156021706	0
3382.77886717059	0
3385.94471987011	0
3389.10911923496	0
3392.27206618366	0
3395.43356163397	0
3398.59360650288	0
3401.75220170663	0
3404.90934816067	0
3408.06504677969	0
3411.21929847761	0
3414.37210416759	0
3417.52346476203	0
3420.67338117256	0
3423.82185431003	0
3426.96888508457	0
3430.11447440551	0
3433.25862318144	0
3436.40133232017	0
3439.54260272877	0
3442.68243531356	0
3445.82083098007	0
3448.95779063311	0
3452.0933151767	0
3455.22740551412	0
3458.36006254791	0
3461.49128717984	0
3464.62108031093	0
3467.74944284144	0
3470.8763756709	0
3474.00187969807	0
3477.12595582097	0
3480.24860493687	0
3483.3698279423	0
3486.48962573301	0
3489.60799920406	0
3492.7249492497	0
3495.8404767635	0
3498.95458263822	0
3502.06726776593	0
3505.17853303794	0
3508.28837934481	0
3511.39680757636	0
3514.50381862168	0
3517.60941336912	0
3520.71359270628	0
3523.81635752002	0
3526.91770869649	0
3530.01764712108	0
3533.11617367844	0
3536.21328925251	0
3539.30899472647	0
3542.40329098277	0
3545.49617890316	0
3548.58765936862	0
3551.67773325941	0
3554.76640145506	0
3557.85366483438	0
3560.93952427544	0
3564.02398065559	0
3567.10703485145	0
3570.18868773891	0
3573.26894019313	0
3576.34779308856	0
3579.42524729892	0
3582.50130369721	0
3585.57596315568	0
3588.6492265459	0
3591.72109473869	0
3594.79156860416	0
3597.8606490117	0
3600.92833682998	0
3603.99463292695	0
3607.05953816984	0
3610.12305342518	0
3613.18517955876	0
3616.24591743568	0
3619.30526792029	0
3622.36323187627	0
3625.41981016655	0
3628.47500365337	0
3631.52881319825	0
3634.58123966201	0
3637.63228390473	0
3640.68194678582	0
3643.73022916396	0
3646.77713189712	0
3649.82265584256	0
3652.86680185686	0
3655.90957079587	0
3658.95096351473	0
3661.9909808679	0
3665.02962370912	0
3668.06689289143	0
3671.10278926717	0
3674.13731368797	0
3677.17046700478	0
3680.20225006782	0
3683.23266372664	0
3686.26170883008	0
3689.28938622628	0
3692.31569676268	0
3695.34064128604	0
3698.3642206424	0
3701.38643567713	0
3704.40728723488	0
3707.42677615964	0
3710.44490329468	0
3713.46166948258	0
3716.47707556524	0
3719.49112238386	0
3722.50381077897	0
3725.51514159039	0
3728.52511565724	0
3731.53373381799	0
3734.54099691039	0
3737.54690577153	0
3740.55146123779	0
3743.55466414488	0
3746.55651532782	0
3749.55701562096	0
3752.55616585794	0
3755.55396687174	0
3758.55041949464	0
3761.54552455828	0
3764.53928289357	0
3767.53169533077	0
3770.52276269945	0
