# Supplementary material for: ATP-Mediated Compositional Change in Peripheral Myelin Membranes: A Comparative Raman Spectroscopy and Time-Of-Flight Secondary Ion Mass Spectrometry Study
Source: PLoS One. 2015 Nov 6;10(11):e0142084. doi: 10.1371/journal.pone.0142084 (PMC4636249; doi:10.1371/journal.pone.0142084)
Supplement: S1 Dataset — (ZIP) [file pone.0142084.s001.zip › S1_dataset/Raman_spectra/4_90_0.txt]

-178.994036100499	0
-174.033225536557	0
-169.0751377995	0
-164.119770772188	0
-159.167122339648	0
-154.217190389139	0
-149.269972810082	0
-144.325467494084	0
-139.383672334927	0
-134.444585228594	0
-129.508204073223	0
-124.574526769135	0
-119.643551218822	0
-114.715275326933	0
-109.789697000295	0
-104.866814147885	0
-99.9466246808552	0
-95.0291265124906	0
-90.1143175582511	0
-85.2021957357429	0
-80.2927589647043	0
-75.3860051670417	0
-70.481932266779	0
-65.5805381901118	0
-60.6818208653458	0
-55.7857782229294	0
-50.8924081954356	0
-46.0017087175875	0
-41.1136777262036	0
-36.2283131602562	0
-31.3456129608094	0
-26.4655750710663	0
-21.5881974363401	0
-16.7134780040433	0
-11.8414147237163	0
-6.97200554699157	0
-2.10524842762243	0
2.7588586785605	0
7.62031781361293	0
12.4791310174805	0
17.3353003280426	0
22.1888277810758	0
27.039715410272	0
31.8879652472351	0
36.7335793214806	0
41.5765596604579	0
46.4169082895241	0
51.2546272319742	0
56.0897185090253	0
60.9221841398248	0
65.7520261414575	0
70.5792465289414	0
75.4038473152359	0
80.2258305112373	0
85.0451981257829	0
89.8619521656728	0
94.6760946356408	0
99.4876275383722	0
104.296552874519	0
109.102872642681	0
113.906588839414	0
118.707703459255	0
123.50621849468	0
128.302135936152	0
133.095457772095	0
137.886185988911	0
142.67432257098	0
147.459869500643	0
152.242828758237	0
157.023202322085	0
161.800992168482	0
166.57620027172	0
171.348828604074	0
176.118879135829	0
180.886353835249	0
185.651254668599	0
190.413583600155	0
195.173342592185	0
199.930533604973	0
204.685158596796	0
209.437219523967	0
214.186718340789	0
218.933656999594	0
223.678037450722	0
228.419861642549	0
233.159131521472	0
237.895849031895	0
242.630016116276	0
247.361634715089	0
252.090706766845	0
256.817234208094	0
261.541218973423	0
266.262662995465	0
270.981568204883	0
275.6979365304	0
280.411769898787	0
285.123070234848	0
289.831839461473	0
294.538079499573	0
299.241792268145	0
303.942979684238	0
308.641643662944	0
313.337786117456	0
318.031408959021	0
322.722514096949	0
327.411103438619	0
332.097178889511	0
336.780742353159	0
341.461795731189	0
346.140340923303	0
350.816379827291	0
355.489914339047	0
360.160946352513	0
364.829477759773	0
369.495510450979	0
374.159046314377	0
378.82008723633	0
383.478635101284	0
388.134691791813	0
392.788259188568	0
397.439339170342	0
402.087933614013	0
406.734044394583	0
411.377673385177	0
416.018822457034	0
420.657493479503	0
425.293688320078	0
429.927408844356	0
434.558656916088	0
439.187434397129	0
443.813743147486	0
448.437585025291	0
453.058961886814	0
457.67787558648	0
462.29432797683	0
466.908320908577	0
471.519856230563	0
476.128935789788	0
480.735561431389	0
485.339734998681	0
489.941458333116	0
494.540733274316	0
499.137561660049	0
503.731945326264	0
508.323886107064	0
512.913385834734	0
517.500446339694	0
522.085069450583	0
526.667256994191	0
531.247010795469	0
535.824332677577	0
540.399224461846	0
544.97168796778	0
549.541725013081	0
554.109337413644	0
558.67452698353	0
563.237295535018	0
567.797644878581	0
572.355576822862	0
576.911093174738	0
581.464195739274	0
586.014886319725	0
590.563166717577	0
595.109038732502	0
599.652504162404	0
604.193564803387	0
608.732222449762	0
613.268478894079	0
617.802335927085	0
622.333795337774	0
626.86285891334	0
631.38952843922	0
635.913805699067	0
640.435692474774	0
644.955190546461	0
649.472301692484	0
653.987027689447	0
658.499370312169	0
663.009331333738	0
667.516912525469	0
672.022115656928	0
676.524942495926	0
681.02539480853	0
685.523474359055	0
690.01918291007	0
694.512522222405	0
699.003494055145	0
703.492100165644	0
707.9783423095	0
712.462222240603	0
716.943741711089	0
721.422902471375	0
725.899706270146	0
730.374154854366	0
734.846249969258	0
739.315993358352	-25.3408203125
743.783386763425	-18.0029296875
748.24843192457	52.0166015625
752.711130580137	-13.4150390625
757.171484466788	-19.6845703125
761.629495319437	-18.2822265625
766.085164871336	-7.73828125
770.538494853994	-6.0634765625
774.989486997223	24.1103515625
779.43814302915	24.580078125
783.884464676175	-22.1884765625
788.32845366302	-8.0048828125
792.770111712696	-8.4765625
797.209440546543	51.7353515625
801.646441884168	-51.12890625
806.081117443533	24.279296875
810.513468940881	-13.3837890625
814.943498090775	12.2421875
819.371206606105	-9.685546875
823.796596198077	-1.8955078125
828.219668576199	-8.87109375
832.640425448324	27.4931640625
837.058868520624	-53.63671875
841.474999497579	54.0615234375
845.888820082022	18.62109375
850.300331975104	-27.0634765625
854.709536876311	-22.8779296875
859.116436483469	17.4951171875
863.521032492725	-0.3251953125
867.923326598575	-1.7529296875
872.323320493862	9.3232421875
876.72101586976	8.4091796875
881.116414415799	-35.76171875
885.509517819843	15.4208984375
889.900327768119	29.578125
894.288845945186	-45.265625
898.675074033981	25.857421875
903.059013715767	13.5537109375
907.440666670198	-23.4033203125
911.820034575245	25.9306640625
916.197119107281	-14.4912109375
920.571921941017	-36.2744140625
924.944444749533	34.271484375
929.314689204286	-6.365234375
933.682656975085	5.5947265625
938.048349730125	-5.4306640625
942.411769135975	25.515625
946.772916857561	-36.54296875
951.131794558201	25.1904296875
955.488403899588	-39.7958984375
959.842746541792	47.228515625
964.19482414328	-31.7021484375
968.544638360883	21.512939453125
972.892190849834	-7.2529296875
977.237483263751	19.1373291015625
981.580517254632	-1.173828125
985.92129447289	-52.5960693359375
990.259816567315	16.9818115234375
994.596085185094	-16.5811767578125
998.930101971822	23.5067138671875
1003.2618685715	72.5947265625
1007.59138662649	84.5281982421875
1011.91865777761	158.065551757813
1016.24368366407	160.60302734375
1020.56646592346	92.1405029296875
1024.88700619182	81.6778564453125
1029.20530610358	9.0413818359375
1033.52136729159	81.2750244140625
1037.8351913871	11.5086669921875
1042.14678001981	-12.4609375
1046.45613481781	5.906005859375
1050.76325740763	-12.7271728515625
1055.06814941421	2.9068603515625
1059.37081246092	23.0035400390625
1063.67124816958	-23.68017578125
1067.96945816039	26.6630859375
1072.26544405203	-7.5189208984375
1076.55920746159	-16.0369873046875
1080.8507500046	-8.3702392578125
1085.14007329502	6.1705322265625
1089.42717894527	-26.6298828125
1093.71206856617	62.56982421875
1097.99474376703	22.7694091796875
1102.27520615557	40.9691162109375
1106.55345733798	32.168701171875
1110.82949891888	29.91943359375
1115.10333250134	39.6630859375
1119.37495968691	26.40673828125
1123.64438207556	52.1502685546875
1127.91160126572	5.8939208984375
1132.17661885431	72.6375732421875
1136.43943643667	32.381103515625
1140.70005560662	69.124755859375
1144.95847795644	100.840454101562
1149.21470507689	144.549560546875
1153.46873855716	170.258666992187
1157.72057998495	293.967651367188
1161.97023094641	383.6767578125
1166.21769302616	349.385864257812
1170.4629678073	370.094848632812
1174.70605687141	213.803955078125
1178.94696179854	125.513061523437
1183.18568416722	81.243408203125
1187.42222555447	114.063110351562
1191.65658753578	65.8828125
1195.88877168516	55.7025146484375
1200.11877957504	113.522216796875
1204.34661277642	65.341796875
1208.57227285873	57.1614990234375
1212.79576138991	56.981201171875
1217.01707993641	46.802490234375
1221.23623006316	32.7220458984375
1225.45321333358	25.6416015625
1229.66803130962	109.561279296875
1233.88068555171	-13.5191650390625
1238.09117761878	-10.5994873046875
1242.29950906828	27.3267822265625
1246.50568145615	-20.746337890625
1250.70969633685	-12.556396484375
1254.91155526336	36.12939453125
1259.11125978715	-7.51171875
1263.30881145822	-23.91796875
1267.50421182508	5.7421875
1271.69746243476	-16.681640625
1275.88856483281	39.09375
1280.07752056329	-11.2578125
1284.26433116882	-3.46875
1288.44899819048	-3.1201171875
1292.63152316794	-15.3427734375
1296.81190763937	19.8544921875
1300.99015314147	13.9833984375
1305.16626120947	-38.9482421875
1309.34023337715	9.8837890625
1313.51207117681	38.4150390625
1317.68177613928	-7.4951171875
1321.84934979396	-26.6884765625
1326.01479366875	16.3349609375
1330.17810929013	-16.755859375
1334.3392981831	-7.8701171875
1338.49836187121	-9.431640625
1342.65530187658	40.2685546875
1346.81011971983	-2.4853515625
1350.96281692018	-13.6044921875
1355.11339499538	14.830078125
1359.26185546175	-6.24609375
1363.40819983413	-11.7333984375
1367.55242962597	16.6083984375
1371.69454634923	19.7841796875
1375.83455151447	-4.62109375
1379.97244663079	-59.7744140625
1384.10823320586	37.17578125
1388.24191274593	-29.361328125
1392.3734867558	45.1251220703125
1396.50295673884	-25.6605224609375
1400.63032419701	-2.826904296875
1404.75559063083	15.54248046875
1408.87875753938	4.9119873046875
1412.99982642036	-30.6424560546875
1417.11879877001	-42.0352783203125
1421.23567608316	13.5718994140625
1425.35045985322	20.1790771484375
1429.4631515722	-5.2137451171875
1433.57375273068	58.3935546875
1437.68226481782	32.000732421875
1441.78868932139	80.7237548828125
1445.89302772774	54.5313720703125
1449.99528152179	33.3389892578125
1454.09545218711	147.146484375
1458.1935412058	45.9541015625
1462.28955005859	127.76171875
1466.38348022481	52.5693359375
1470.47533318239	64.376953125
1474.56511040785	68.1845703125
1478.65281337632	64.9921875
1482.73844356155	6.7998046875
1486.82200243586	48.726318359375
1490.90349147022	49.76806640625
1494.98291213418	-14.1900634765625
1499.06026589591	97.8516845703125
1503.13555422222	121.893432617188
1507.20877857848	114.935302734375
1511.27994042873	174.97705078125
1515.3490412356	207.018798828125
1519.41608246035	328.060668945313
1523.48106556286	377.102416992188
1527.54399200163	403.144165039063
1531.60486323377	394.18603515625
1535.66368071505	253.227783203125
1539.72044589986	210.357055664062
1543.7751602412	184.77197265625
1547.82782519071	77.186767578125
1551.87844219866	57.6016845703125
1555.92701271397	18.0166015625
1559.97353818419	28.4315185546875
1564.0180200555	16.846435546875
1568.06045977271	58.2613525390625
1572.1008587793	67.67626953125
1576.13921851737	50.0911865234375
1580.17554042768	-2.493896484375
1584.20982594961	-6.0789794921875
1588.24207652123	62.4593505859375
1592.27229357921	-0.5611572265625
1596.3004785589	32.4183349609375
1600.3266328943	76.397705078125
1604.35075801806	32.377197265625
1608.37285536149	19.356689453125
1612.39292635454	8.336181640625
1616.41097242584	29.315673828125
1620.42699500266	0.2950439453125
1624.44099551096	-17.7254638671875
1628.45297537533	-16.4913330078125
1632.46293601906	23.771728515625
1636.47087886406	30.03466796875
1640.47680533095	14.297607421875
1644.48071683901	40.560546875
1648.48261480617	24.823486328125
1652.48250064906	29.0865478515625
1656.48037578297	50.2498779296875
1660.47624162187	45.0863037109375
1664.47009957839	77.922607421875
1668.46195106388	74.7589111328125
1672.45179748832	67.5953369140625
1676.43964026041	26.431640625
1680.42548078752	56.26806640625
1684.4093204757	52.9005126953125
1688.39116072969	34.138671875
1692.37100295292	5.3768310546875
1696.34884854752	74.6151123046875
1700.32469891429	-46.146728515625
1704.29855545273	77.0914306640625
1708.27041956104	2.335693359375
1712.24029263612	5.58154296875
1716.20817607355	-23.1724853515625
1720.17407126762	1.4580078125
1724.13797961133	37.5975341796875
1728.09990249636	-21.36962890625
1732.05984131312	15.5550537109375
1736.01779745068	4.7109375
1739.97377229687	-59.6572265625
1743.9277672382	48.4013671875
1747.87978365989	-15.5322265625
1751.82982294586	10.0244140625
1755.77788647879	-4.236328125
1759.72397564	-21.490234375
1763.6680918096	14.337890625
1767.61023636636	21.9091796875
1771.5504106878	-6.4052734375
1775.48861615014	-2.9404296875
1779.42485412834	-25.9521484375
1783.35912599608	7.2568359375
1787.29143312576	28.724609375
1791.2217768885	-34.138671875
1795.15015865414	20.2236328125
1799.07657979128	18.4140625
1803.00104166722	-31.919921875
1806.923545648	3.8310546875
1810.84409309841	22.166015625
1814.76268538195	-23.318359375
1818.67932386087	29.57421875
1822.59400989615	-31.099609375
1826.50674484753	12.7509765625
1830.41753007345	23.5263671875
1834.32636693114	-26.0126953125
1838.23325677653	-31.1796875
1842.13820096433	23.45703125
1846.04120084797	29.0576171875
1849.94225777965	-1.330078125
1853.84137311029	-20.8037109375
1857.7385481896	-10.01171875
1861.63378436601	2.404296875
1865.52708298671	14.197265625
1869.41844539766	-4.48828125
1873.30787294356	15.3203125
1877.19536696788	-31.87890625
1881.08092881284	37.068359375
1884.96455981942	-19.62109375
1888.84626132737	-12.55078125
1892.72603467521	1.5322265625
1896.6038812002	9.9814453125
1900.47980223839	-4.6669921875
1904.35379912459	-7.3447265625
1908.22587319237	9.8671875
1912.0960257741	-8.951171875
1915.96425820089	28.3095703125
1919.83057180263	-27.4013671875
1923.694967908	9.423828125
1927.55744784445	29.271484375
1931.4180129382	-50.173828125
1935.27666451425	25.513671875
1939.13340389641	-0.0478515625
1942.98823240721	-24.2060546875
1946.84115136803	24.876953125
1950.692162099	-11.0830078125
1954.54126591903	2.107421875
1958.38846414585	-4.0068359375
1962.23375809594	6.396484375
1966.0771490846	-20.279296875
1969.91863842592	4.9736328125
1973.75822743275	-70.1748046875
1977.59591741678	173.8916015625
1981.43170968848	-56.005859375
1985.2656055571	-6.6982421875
1989.0976063307	-23.62890625
1992.92771331615	10.7490234375
1996.75592781911	-14.390625
2000.58225114405	12.0166015625
2004.40668459424	-13.185546875
2008.22922947176	-3.470703125
2012.04988707749	15.5078125
2015.86865871112	-49.12109375
2019.68554567116	60.3525390625
2023.50054925491	-39.634765625
2027.31367075851	31.0869140625
2031.12491147689	-12.2548828125
2034.93427270382	0.7568359375
2038.74175573186	-6.7939453125
2042.54736185239	11.2587890625
2046.35109235564	-2.5400390625
2050.15294853063	-13.5068359375
2053.95293166521	29.408203125
2057.75104304606	-4.3759765625
2061.54728395867	-21.9013671875
2065.34165568739	29.6220703125
2069.13415951534	-24.2490234375
2072.92479672452	18.6396484375
2076.71356859575	-34.548828125
2080.50047640867	22.8720703125
2084.28552144174	-33.9609375
2088.06870497229	31.833984375
2091.85002827646	14.0546875
2095.62949262924	-9.0400390625
2099.40709930443	-7.9697265625
2103.18284957471	-42.5546875
2106.95674471157	43.544921875
2110.72878598537	24.830078125
2114.49897466528	-20.0419921875
2118.26731201934	-15.5341796875
2122.03379931443	30.3359375
2125.79843781626	-12.6357421875
2129.56122878942	-38.7802734375
2133.32217349733	46.138671875
2137.08127320226	-43.708984375
2140.83852916534	25.02734375
2144.59394264655	2.787109375
2148.34751490473	2.140625
2152.09924719757	12.5732421875
2155.84914078163	-21.263671875
2159.59719691231	9.7021484375
2163.34341684388	-9.15234375
2167.08780182947	17.234375
2170.83035312109	2.23828125
2174.57107196959	-12.140625
2178.30995962469	17.0947265625
2182.04701733499	-41.423828125
2185.78224634796	10.7509765625
2189.5156479099	44.935546875
2193.24722326604	-26.18359375
2196.97697366044	-13.759765625
2200.70490033604	11.44140625
2204.43100453467	-15.654296875
2208.15528749703	4.5986328125
2211.87775046268	-22.9189453125
2215.59839467008	44.47265625
2219.31722135656	-10.7919921875
2223.03423175833	12.587890625
2226.74942711049	-8.857421875
2230.46280864702	8.9619140625
2234.17437760077	-19.228515625
2237.8841352035	6.990234375
2241.59208268584	-18.732421875
2245.29822127732	12.22265625
2249.00255220636	-9.275390625
2252.70507670024	44.412109375
2256.40579598519	-66.2900390625
2260.10471128628	53.1123046875
2263.80182382751	-7.693359375
2267.49713483175	-5.162109375
2271.19064552079	-13.8427734375
2274.8823571153	14.009765625
2278.57227083485	-27.67578125
2282.26038789795	13.978515625
2285.94670952195	16.4453125
2289.63123692315	-20.7412109375
2293.31397131673	20.66796875
2296.99491391679	0.0146484375
2300.67406593634	-8.7138671875
2304.35142858727	-4.5947265625
2308.02700308043	-24.12890625
2311.70079062553	29.048828125
2315.37279243123	-10.05859375
2319.04300970507	30.1279296875
2322.71144365353	6.5966796875
2326.378095482	-45.7353515625
2330.04296639479	32.8076171875
2333.7060575951	4.9443359375
2337.3673702851	-21.41796875
2341.02690566583	6.96875
2344.6846649373	-33.900390625
2348.3406492984	29.8046875
2351.99485994696	-7.5419921875
2355.64729807974	13.66796875
2359.29796489244	11.9296875
2362.94686157966	-8.0751953125
2366.59398933494	-21.45703125
2370.23934935076	-11.3818359375
2373.88294281852	20.5849609375
2377.52477092856	15.8525390625
2381.16483487014	-5.154296875
2384.80313583148	-5.2958984375
2388.4396749997	-14.7509765625
2392.07445356091	-13.2744140625
2395.70747270011	8.6357421875
2399.33873360126	27.2958984375
2402.96823744725	2.8115234375
2406.59598541995	7.982421875
2410.22197870012	-9.0576171875
2413.84621846749	-21.5859375
2417.46870590075	22.1376953125
2421.08944217751	-19.12890625
2424.70842847435	-3.2802734375
2428.32566596678	15.96484375
2431.94115582928	-13.0419921875
2435.55489923528	19.4306640625
2439.16689735713	-24.39453125
2442.77715136618	37.4404296875
2446.38566243272	-26.0908203125
2449.99243172597	-5.78515625
2453.59746041414	12.4970703125
2457.20074966439	-11.04296875
2460.80230064284	1.0498046875
2464.40211451455	-11.2724609375
2468.00019244359	-15.6669921875
2471.59653559293	48.791015625
2475.19114512457	-8.78515625
2478.78402219943	-30.1376953125
2482.37516797741	24.1474609375
2485.96458361739	17.3076171875
2489.55227027719	-22.826171875
2493.13822911363	18.24609375
2496.7224612825	-27.263671875
2500.30496793853	-9.3828125
2503.88575023547	17.80859375
2507.464809326	20.5126953125
2511.04214636182	-32.751953125
2514.61776249357	-2.0859375
2518.19165887088	22.6005859375
2521.76383664238	1.9970703125
2525.33429695564	10.5146484375
2528.90304095725	-6.6689453125
2532.47006979276	-12.75390625
2536.03538460672	-9.3916015625
2539.59898654265	20.1435546875
2543.16087674307	-5.9716796875
2546.72105634948	-2.5869140625
2550.27952650235	-8.5146484375
2553.83628834118	17.869140625
2557.39134300444	-8.3955078125
2560.94469162957	-38.0576171875
2564.49633535304	46.78125
2568.0462753103	-43.9619140625
2571.59451263579	44.5244140625
2575.14104846294	9.5048828125
2578.6858839242	-43.314453125
2582.22902015101	35.9189453125
2585.77045827378	-26.802734375
2589.31019942197	12.8095703125
2592.84824472401	-0.853515625
2596.38459530734	16.0966796875
2599.91925229841	6.4462890625
2603.45221682266	-33.2275390625
2606.98349000456	-12.46875
2610.51307296756	33.6806640625
2614.04096683414	13.255859375
2617.56717272579	-37.2353515625
2621.09169176298	9.4169921875
2624.61452506524	13.916015625
2628.13567375106	-7.5302734375
2631.655138938	-7.185546875
2635.17292174259	0.0302734375
2638.68902328039	10.2958984375
2642.20344466599	-16.5185546875
2645.71618701297	16.28125
2649.22725143397	-6.5205078125
2652.73663904062	11.49609375
2656.24435094357	-55.4521484375
2659.75038825251	64.974609375
2663.25475207615	12.341796875
2666.75744352221	-81.2783203125
2670.25846369745	87.931640625
2673.75781370765	-49.3271484375
2677.25549465763	7.5234375
2680.75150765123	6.8515625
2684.24585379131	13.0654296875
2687.73853417978	-28.8193359375
2691.22954991757	24.763671875
2694.71890210465	1.197265625
2698.20659184002	-30.5517578125
2701.69262022172	24.765625
2705.17698834682	-14.6083984375
2708.65969731143	6.361328125
2712.14074821071	-17.23828125
2715.62014213884	4.9013671875
2719.09788018905	-0.1484375
2722.57396345362	34.66796875
2726.04839302385	36.1572265625
2729.52116999012	-71.4775390625
2732.99229544182	32.4541015625
2736.4617704674	-41.341796875
2739.92959615436	24.2236328125
2743.39577358926	-0.5615234375
2746.86030385767	8.8070068359375
2750.32318804425	-5.8287353515625
2753.78442723268	-23.464599609375
2757.24402250572	2.899658203125
2760.70197494518	-32.7362060546875
2764.1582856319	-18.37353515625
2767.61295564579	23.9862060546875
2771.06598606584	-52.6539306640625
2774.51737797005	5.705810546875
2777.96713243552	-48.9344482421875
2781.41525053838	-8.57470703125
2784.86173335384	-24.2149658203125
2788.30658195617	-8.855224609375
2791.7497974187	-41.495361328125
2795.1913808138	-2.1356201171875
2798.63133321295	2.22412109375
2802.06965568666	38.5079345703125
2805.50634930452	-14.326904296875
2808.94141513519	51.8382568359375
2812.3748542464	-20.9964599609375
2815.80666770493	0.168701171875
2819.23685657665	-28.6661376953125
2822.66542192651	0.4991455078125
2826.0923648185	14.664306640625
2829.51768631572	58.8294677734375
2832.94138748033	38.9947509765625
2836.36346937355	26.159912109375
2839.7839330557	31.3250732421875
2843.20277958617	48.4903564453125
2846.62001002343	139.655517578125
2850.03562542502	118.820678710938
2853.44962684758	160.985961914062
2856.86201534681	230.151123046875
2860.27279197751	190.316284179687
2863.68195779356	214.4814453125
2867.08951384791	183.473876953125
2870.49546119263	152.458862304687
2873.89980087883	198.44384765625
2877.30253395675	196.428833007813
2880.70366147569	195.413818359375
2884.10318448407	207.398803710938
2887.50110402936	171.3837890625
2890.89742115816	212.368774414062
2894.29213691614	184.353759765625
2897.68525234807	146.338745117187
2901.07676849782	228.32373046875
2904.46668640835	133.308715820312
2907.85500712172	182.293701171875
2911.24173167908	178.278686523438
2914.62686112069	185.263671875
2918.0103964859	194.248657226562
2921.39233881316	177.233642578125
2924.77268914005	156.218627929687
2928.1514485032	142.20361328125
2931.52861793838	162.188598632813
2934.90419848047	163.173583984375
2938.27819116343	181.14990234375
2941.65059702035	148.924560546875
2945.0214170834	121.699096679688
2948.39065238389	177.473754882813
2951.75830395222	103.248413085938
2955.12437281791	90.02294921875
2958.48886000957	51.797607421875
2961.85176655495	47.572265625
2965.21309348089	106.346801757813
2968.57284181338	68.1214599609375
2971.93101257748	33.89599609375
2975.28760679739	83.670654296875
2978.64262549643	17.4453125
2981.99606969703	68.2198486328125
2985.34794042073	0
2988.69823868822	0
2992.04696551928	0
2995.39412193282	0
2998.73970894689	0
3002.08372757864	0
3005.42617884436	-41.0897216796875
3008.76706375945	30.2301025390625
3012.10638333846	0
3015.44413859505	0
3018.780330542	0
3022.11496019125	0
3025.44802855385	-15.170654296875
3028.77953663997	12.149169921875
3032.10948545894	34.4691162109375
3035.43787601921	-36.2110595703125
3038.76470932835	24.22314453125
3042.08998639308	-1.8228759765625
3045.41370821926	-18.868896484375
3048.73587581189	-16.9149169921875
3052.05649017508	-6.9608154296875
3055.37555231211	-27.70166015625
3058.69306322538	22.3182373046875
3062.00902391644	19.5283203125
3065.32343538598	-11.49609375
3068.63629863383	-1.865234375
3071.94761465896	-25.7421875
3075.2573844595	46.3896484375
3078.5656090327	-6.216796875
3081.87228937498	-0.048828125
3085.1774264819	-24.9306640625
3088.48102134815	-2.8798828125
3091.7830749676	28.626953125
3095.08358833324	-16.853515625
3098.38256243724	1.8896484375
3101.67999827089	-9.2275390625
3104.97589682465	-2.40234375
3108.27025908815	0
3111.56308605013	0
3114.85437869852	0
3118.14413802041	0
3121.43236500202	0
3124.71906062875	0
3128.00422588514	0
3131.28786175491	0
3134.56996922093	0
3137.85054926524	0
3141.12960286901	0
3144.40713101263	0
3147.6831346756	0
3150.95761483661	0
3154.23057247352	0
3157.50200856335	0
3160.77192408229	0
3164.04032000569	0
3167.30719730808	0
3170.57255696316	0
3173.8363999438	0
3177.09872722202	0
3180.35953976906	0
3183.61883855529	0
3186.87662455028	0
3190.13289872277	0
3193.38766204066	0
3196.64091547106	0
3199.89265998023	0
3203.14289653361	0
3206.39162609586	0
3209.63884963076	0
3212.88456810132	0
3216.1287824697	0
3219.37149369728	0
3222.61270274458	0
3225.85241057135	0
3229.09061813648	0
3232.3273263981	0
3235.56253631347	0
3238.79624883909	0
3242.02846493063	0
3245.25918554293	0
3248.48841163005	0
3251.71614414523	0
3254.94238404091	0
3258.16713226871	0
3261.39038977947	0
3264.61215752319	0
3267.8324364491	0
3271.05122750561	0
3274.26853164033	0
3277.48434980006	0
3280.69868293083	0
3283.91153197784	0
3287.12289788551	0
3290.33278159744	0
3293.54118405647	0
3296.7481062046	0
3299.95354898308	0
3303.15751333233	0
3306.36000019198	0
3309.5610105009	0
3312.76054519714	0
3315.95860521796	0
3319.15519149983	0
3322.35030497845	0
3325.5439465887	0
3328.73611726471	0
3331.92681793979	0
3335.11604954647	0
3338.30381301653	0
3341.49010928091	0
3344.67493926981	0
3347.85830391262	0
3351.04020413798	0
3354.22064087372	0
3357.3996150469	0
3360.5771275838	0
3363.75317940992	0
3366.92777144999	0
3370.10090462796	0
3373.27257986699	0
3376.44279808949	0
3379.61156021706	0
3382.77886717059	0
3385.94471987011	0
3389.10911923496	0
3392.27206618366	0
3395.43356163397	0
3398.59360650288	0
3401.75220170663	0
3404.90934816067	0
3408.06504677969	0
3411.21929847761	0
3414.37210416759	0
3417.52346476203	0
3420.67338117256	0
3423.82185431003	0
3426.96888508457	0
3430.11447440551	0
3433.25862318144	0
3436.40133232017	0
3439.54260272877	0
3442.68243531356	0
3445.82083098007	0
3448.95779063311	0
3452.0933151767	0
3455.22740551412	0
3458.36006254791	0
3461.49128717984	0
3464.62108031093	0
3467.74944284144	0
3470.8763756709	0
3474.00187969807	0
3477.12595582097	0
3480.24860493687	0
3483.3698279423	0
3486.48962573301	0
3489.60799920406	0
3492.7249492497	0
3495.8404767635	0
3498.95458263822	0
3502.06726776593	0
3505.17853303794	0
3508.28837934481	0
3511.39680757636	0
3514.50381862168	0
3517.60941336912	0
3520.71359270628	0
3523.81635752002	0
3526.91770869649	0
3530.01764712108	0
3533.11617367844	0
3536.21328925251	0
3539.30899472647	0
3542.40329098277	0
3545.49617890316	0
3548.58765936862	0
3551.67773325941	0
3554.76640145506	0
3557.85366483438	0
3560.93952427544	0
3564.02398065559	0
3567.10703485145	0
3570.18868773891	0
3573.26894019313	0
3576.34779308856	0
3579.42524729892	0
3582.50130369721	0
3585.57596315568	0
3588.6492265459	0
3591.72109473869	0
3594.79156860416	0
3597.8606490117	0
3600.92833682998	0
3603.99463292695	0
3607.05953816984	0
3610.12305342518	0
3613.18517955876	0
3616.24591743568	0
3619.30526792029	0
3622.36323187627	0
3625.41981016655	0
3628.47500365337	0
3631.52881319825	0
3634.58123966201	0
3637.63228390473	0
3640.68194678582	0
3643.73022916396	0
3646.77713189712	0
3649.82265584256	0
3652.86680185686	0
3655.90957079587	0
3658.95096351473	0
3661.9909808679	0
3665.02962370912	0
3668.06689289143	0
3671.10278926717	0
3674.13731368797	0
3677.17046700478	0
3680.20225006782	0
3683.23266372664	0
3686.26170883008	0
3689.28938622628	0
3692.31569676268	0
3695.34064128604	0
3698.3642206424	0
3701.38643567713	0
3704.40728723488	0
3707.42677615964	0
3710.44490329468	0
3713.46166948258	0
3716.47707556524	0
3719.49112238386	0
3722.50381077897	0
3725.51514159039	0
3728.52511565724	0
3731.53373381799	0
3734.54099691039	0
3737.54690577153	0
3740.55146123779	0
3743.55466414488	0
3746.55651532782	0
3749.55701562096	0
3752.55616585794	0
3755.55396687174	0
3758.55041949464	0
3761.54552455828	0
3764.53928289357	0
3767.53169533077	0
3770.52276269945	0
