# Supplementary material for: ATP-Mediated Compositional Change in Peripheral Myelin Membranes: A Comparative Raman Spectroscopy and Time-Of-Flight Secondary Ion Mass Spectrometry Study
Source: PLoS One. 2015 Nov 6;10(11):e0142084. doi: 10.1371/journal.pone.0142084 (PMC4636249; doi:10.1371/journal.pone.0142084)
Supplement: S1 Dataset — (ZIP) [file pone.0142084.s001.zip › S1_dataset/Raman_spectra/4_90_90.txt]

-178.994036100499	0
-174.033225536557	0
-169.0751377995	0
-164.119770772188	0
-159.167122339648	0
-154.217190389139	0
-149.269972810082	0
-144.325467494084	0
-139.383672334927	0
-134.444585228594	0
-129.508204073223	0
-124.574526769135	0
-119.643551218822	0
-114.715275326933	0
-109.789697000295	0
-104.866814147885	0
-99.9466246808552	0
-95.0291265124906	0
-90.1143175582511	0
-85.2021957357429	0
-80.2927589647043	0
-75.3860051670417	0
-70.481932266779	0
-65.5805381901118	0
-60.6818208653458	0
-55.7857782229294	0
-50.8924081954356	0
-46.0017087175875	0
-41.1136777262036	0
-36.2283131602562	0
-31.3456129608094	0
-26.4655750710663	0
-21.5881974363401	0
-16.7134780040433	0
-11.8414147237163	0
-6.97200554699157	0
-2.10524842762243	0
2.7588586785605	0
7.62031781361293	0
12.4791310174805	0
17.3353003280426	0
22.1888277810758	0
27.039715410272	0
31.8879652472351	0
36.7335793214806	0
41.5765596604579	0
46.4169082895241	0
51.2546272319742	0
56.0897185090253	0
60.9221841398248	0
65.7520261414575	0
70.5792465289414	0
75.4038473152359	0
80.2258305112373	0
85.0451981257829	0
89.8619521656728	0
94.6760946356408	0
99.4876275383722	0
104.296552874519	0
109.102872642681	0
113.906588839414	0
118.707703459255	0
123.50621849468	0
128.302135936152	0
133.095457772095	0
137.886185988911	0
142.67432257098	0
147.459869500643	0
152.242828758237	0
157.023202322085	0
161.800992168482	0
166.57620027172	0
171.348828604074	0
176.118879135829	0
180.886353835249	0
185.651254668599	0
190.413583600155	0
195.173342592185	0
199.930533604973	0
204.685158596796	0
209.437219523967	0
214.186718340789	0
218.933656999594	0
223.678037450722	0
228.419861642549	0
233.159131521472	0
237.895849031895	0
242.630016116276	0
247.361634715089	0
252.090706766845	0
256.817234208094	0
261.541218973423	0
266.262662995465	0
270.981568204883	0
275.6979365304	0
280.411769898787	0
285.123070234848	0
289.831839461473	0
294.538079499573	0
299.241792268145	0
303.942979684238	0
308.641643662944	0
313.337786117456	0
318.031408959021	0
322.722514096949	0
327.411103438619	0
332.097178889511	0
336.780742353159	0
341.461795731189	0
346.140340923303	0
350.816379827291	0
355.489914339047	0
360.160946352513	0
364.829477759773	0
369.495510450979	0
374.159046314377	0
378.82008723633	0
383.478635101284	0
388.134691791813	0
392.788259188568	0
397.439339170342	0
402.087933614013	0
406.734044394583	0
411.377673385177	0
416.018822457034	0
420.657493479503	0
425.293688320078	0
429.927408844356	0
434.558656916088	0
439.187434397129	0
443.813743147486	0
448.437585025291	0
453.058961886814	0
457.67787558648	0
462.29432797683	0
466.908320908577	0
471.519856230563	0
476.128935789788	0
480.735561431389	0
485.339734998681	0
489.941458333116	0
494.540733274316	0
499.137561660049	0
503.731945326264	0
508.323886107064	0
512.913385834734	0
517.500446339694	0
522.085069450583	0
526.667256994191	0
531.247010795469	0
535.824332677577	0
540.399224461846	0
544.97168796778	0
549.541725013081	0
554.109337413644	0
558.67452698353	0
563.237295535018	0
567.797644878581	0
572.355576822862	0
576.911093174738	0
581.464195739274	0
586.014886319725	0
590.563166717577	0
595.109038732502	0
599.652504162404	0
604.193564803387	0
608.732222449762	0
613.268478894079	0
617.802335927085	0
622.333795337774	0
626.86285891334	0
631.38952843922	0
635.913805699067	0
640.435692474774	0
644.955190546461	0
649.472301692484	0
653.987027689447	0
658.499370312169	0
663.009331333738	0
667.516912525469	0
672.022115656928	0
676.524942495926	0
681.02539480853	0
685.523474359055	0
690.01918291007	0
694.512522222405	0
699.003494055145	0
703.492100165644	0
707.9783423095	-3.68359375
712.462222240603	6.462890625
716.943741711089	25.111328125
721.422902471375	-4.455078125
725.899706270146	3.322265625
730.374154854366	-39.8994140625
734.846249969258	56.5830078125
739.315993358352	-31.2421875
743.783386763425	-14.93359375
748.24843192457	36.75
752.711130580137	-0.8798828125
757.171484466788	-12.9111328125
761.629495319437	-23.896484375
766.085164871336	13.3681640625
770.538494853994	-13.3193359375
774.989486997223	24.12109375
779.43814302915	-4.642578125
783.884464676175	-3.8994140625
788.32845366302	-2.3984375
792.770111712696	-5.1142578125
797.209440546543	33.1953125
801.646441884168	-51.2431640625
806.081117443533	13.4912109375
810.513468940881	-49.9697265625
814.943498090775	86.97265625
819.371206606105	20.9658203125
823.796596198077	-25.958984375
828.219668576199	-20.626953125
832.640425448324	18.455078125
837.058868520624	-41.28515625
841.474999497579	23.3525390625
845.888820082022	21.134765625
850.300331975104	-7.9951171875
854.709536876311	-19.8984375
859.116436483469	-2.5771484375
863.521032492725	-7.287109375
867.923326598575	22.744140625
872.323320493862	4.2451171875
876.72101586976	10.048828125
881.116414415799	-41.234375
885.509517819843	16.0498046875
889.900327768119	13.6025390625
894.288845945186	-19.18359375
898.675074033981	16.201171875
903.059013715767	-4.830078125
907.440666670198	-53.9755859375
911.820034575245	80.849609375
916.197119107281	33.2421875
920.571921941017	-70.01953125
924.944444749533	12.3204345703125
929.314689204286	-1.5025634765625
933.682656975085	4.53564453125
938.048349730125	-12.1927490234375
942.411769135975	9.0020751953125
946.772916857561	-43.859130859375
951.131794558201	37.2796630859375
955.488403899588	-1.5816650390625
959.842746541792	50.638916015625
964.19482414328	-24.068359375
968.544638360883	34.224365234375
972.892190849834	1.51708984375
977.237483263751	72.809814453125
981.580517254632	-4.8974609375
985.92129447289	-14.5831298828125
990.259816567315	39.8182373046875
994.596085185094	-9.7802734375
998.930101971822	33.62109375
1003.2618685715	75.0224609375
1007.59138662649	85.423828125
1011.91865777761	134.825317382812
1016.24368366407	100.226684570312
1020.56646592346	84.65771484375
1024.88700619182	57.09619140625
1029.20530610358	15.53466796875
1033.52136729159	55.97314453125
1037.8351913871	2.41162109375
1042.14678001981	-15.14990234375
1046.45613481781	-18.6787109375
1050.76325740763	-7.1705322265625
1055.06814941421	-2.662353515625
1059.37081246092	20.8458251953125
1063.67124816958	-36.24072265625
1067.96945816039	25.2281494140625
1072.26544405203	4.3221435546875
1076.55920746159	8.362060546875
1080.8507500046	-15.904296875
1085.14007329502	-7.3521728515625
1089.42717894527	-29.800048828125
1093.71206856617	34.98681640625
1097.99474376703	15.7313232421875
1102.27520615557	47.475830078125
1106.55345733798	16.2203369140625
1110.82949891888	0.96484375
1115.10333250134	56.0343017578125
1119.37495968691	25.7249755859375
1123.64438207556	49.4156494140625
1127.91160126572	12.1063232421875
1132.17661885431	66.797119140625
1136.43943643667	39.48779296875
1140.70005560662	61.178466796875
1144.95847795644	90.869140625
1149.21470507689	121.532592773437
1153.46873855716	151.707397460938
1157.72057998495	288.882080078125
1161.97023094641	337.056762695313
1166.21769302616	303.231567382812
1170.4629678073	312.40625
1174.70605687141	0
1178.94696179854	0
1183.18568416722	0
1187.42222555447	179.105102539062
1191.65658753578	43.2799072265625
1195.88877168516	43.315185546875
1200.11877957504	88.3428955078125
1204.34661277642	70.3704833984375
1208.57227285873	55.398193359375
1212.79576138991	52.42578125
1217.01707993641	37.453369140625
1221.23623006316	54.4810791015625
1225.45321333358	1.5086669921875
1229.66803130962	107.612426757813
1233.88068555171	9.85205078125
1238.09117761878	3.091552734375
1242.29950906828	21.3311767578125
1246.50568145615	3.5706787109375
1250.70969633685	-20.197265625
1254.91155526336	36.7171630859375
1259.11125978715	-8.368408203125
1263.30881145822	-4.8021240234375
1267.50421182508	-38.1915283203125
1271.69746243476	-22.142578125
1275.88856483281	33.29296875
1280.07752056329	82.4921875
1284.26433116882	-34.48828125
1288.44899819048	-20.2890625
1292.63152316794	-24.220703125
1296.81190763937	20.404296875
1300.99015314147	18.3759765625
1305.16626120947	-33.5205078125
1309.34023337715	-1.4560546875
1313.51207117681	39.66796875
1317.68177613928	-2.052734375
1321.84934979396	-29.41015625
1326.01479366875	22.810546875
1330.17810929013	-18.8017578125
1334.3392981831	-6.0068359375
1338.49836187121	-12.642578125
1342.65530187658	26.8876953125
1346.81011971983	9.02734375
1350.96281692018	-18.9814453125
1355.11339499538	17.853515625
1359.26185546175	-8.015625
1363.40819983413	-2.8720703125
1367.55242962597	7.7705078125
1371.69454634923	-1.8056640625
1375.83455151447	10.0400390625
1379.97244663079	-42.4482421875
1384.10823320586	29.6241455078125
1388.24191274593	-28.8203125
1392.3734867558	49.778564453125
1396.50295673884	-20.141845703125
1400.63032419701	13.937744140625
1404.75559063083	11.072509765625
1408.87875753938	5.3265380859375
1412.99982642036	-25.4193115234375
1417.11879877001	-37.1651611328125
1421.23567608316	21.0889892578125
1425.35045985322	40.3431396484375
1429.4631515722	-9.4027099609375
1433.57375273068	57.851318359375
1437.68226481782	16.2515869140625
1441.78868932139	70.708984375
1445.89302772774	47.1663818359375
1449.99528152179	2.623779296875
1454.09545218711	117.0810546875
1458.1935412058	13.5384521484375
1462.28955005859	83.995849609375
1466.38348022481	33.4532470703125
1470.47533318239	54.91064453125
1474.56511040785	52.367919921875
1478.65281337632	50.8253173828125
1482.73844356155	16.28271484375
1486.82200243586	48.65625
1490.90349147022	34.983642578125
1494.98291213418	-20.68896484375
1499.06026589591	101.638427734375
1503.13555422222	127.9658203125
1507.20877857848	125.293090820312
1511.27994042873	175.620483398438
1515.3490412356	234.947875976562
1519.41608246035	321.275268554687
1523.48106556286	324.6025390625
1527.54399200163	327.929931640625
1531.60486323377	297.25732421875
1535.66368071505	161.584716796875
1539.72044589986	169.912109375
1543.7751602412	120.122314453125
1547.82782519071	58.120361328125
1551.87844219866	42.1185302734375
1555.92701271397	24.1165771484375
1559.97353818419	24.1146240234375
1564.0180200555	-8.8873291015625
1568.06045977271	31.1107177734375
1572.1008587793	67.1087646484375
1576.13921851737	67.1068115234375
1580.17554042768	4.1048583984375
1584.20982594961	22.1029052734375
1588.24207652123	52.1009521484375
1592.27229357921	-15.0721435546875
1596.3004785589	17.31689453125
1600.3266328943	55.7060546875
1604.35075801806	24.09521484375
1608.37285536149	41.4842529296875
1612.39292635454	14.8734130859375
1616.41097242584	38.2625732421875
1620.42699500266	-2.3482666015625
1624.44099551096	-25.8780517578125
1628.45297537533	-31.453125
1632.46293601906	13.971923828125
1636.47087886406	1.183349609375
1640.47680533095	-1.67138671875
1644.48071683901	13.060546875
1648.48261480617	-9.54296875
1652.48250064906	-11.767578125
1656.48037578297	6.01953125
1660.47624162187	4.0126953125
1664.47009957839	8.25
1668.46195106388	7.0966796875
1672.45179748832	8.890625
1676.43964026041	-29.8076171875
1680.42548078752	7.986328125
1684.4093204757	9.8154296875
1688.39116072969	-6.6123046875
1692.37100295292	-24.8525390625
1696.34884854752	37.0537109375
1700.32469891429	-41.115234375
1704.29855545273	49.8037109375
1708.27041956104	-25.818359375
1712.24029263612	5.2158203125
1716.20817607355	-6.0478515625
1720.17407126762	-5.44921875
1724.13797961133	23.103515625
1728.09990249636	-13.57421875
1732.05984131312	13.064453125
1736.01779745068	2.919921875
1739.97377229687	-52.5234375
1743.9277672382	39.3310546875
1747.87978365989	-11.61328125
1751.82982294586	2.876953125
1755.77788647879	2.080078125
1759.72397564	-23.8974609375
1763.6680918096	25.26171875
1767.61023636636	21.53125
1771.5504106878	-7.509765625
1775.48861615014	-5.404296875
1779.42485412834	-19.53125
1783.35912599608	-8.134765625
1787.29143312576	29.6064453125
1791.2217768885	-26.1044921875
1795.15015865414	16.060546875
1799.07657979128	11.6826171875
1803.00104166722	-25.5595703125
1806.923545648	5.7587890625
1810.84409309841	20.974609375
1814.76268538195	-14.4931640625
1818.67932386087	17.40625
1822.59400989615	-30.404296875
1826.50674484753	13.7861328125
1830.41753007345	21.6533203125
1834.32636693114	-34.248046875
1838.23325677653	-12.9755859375
1842.13820096433	19.6572265625
1846.04120084797	24.166015625
1849.94225777965	-0.4892578125
1853.84137311029	-20.4716796875
1857.7385481896	-3.77734375
1861.63378436601	-3.8310546875
1865.52708298671	17.9091796875
1869.41844539766	-7.4541015625
1873.30787294356	27.9228515625
1877.19536696788	-53.9599609375
1881.08092881284	49.892578125
1884.96455981942	-12.916015625
1888.84626132737	-29.0615234375
1892.72603467521	11.0146484375
1896.6038812002	1.5712890625
1900.47980223839	4.283203125
1904.35379912459	-9.1513671875
1908.22587319237	24.876953125
1912.0960257741	-17.8935546875
1915.96425820089	16.9921875
1919.83057180263	-28.2880859375
1923.694967908	13.8671875
1927.55744784445	14.1435546875
1931.4180129382	-36.8623046875
1935.27666451425	28.72265625
1939.13340389641	15.896484375
1942.98823240721	-38.8408203125
1946.84115136803	27.8515625
1950.692162099	-16.830078125
1954.54126591903	8.0478515625
1958.38846414585	-12.037109375
1962.23375809594	-2.12890625
1966.0771490846	3.7763671875
1969.91863842592	20.458984375
1973.75822743275	-7.9541015625
1977.59591741678	-0.677734375
1981.43170968848	-42.208984375
1985.2656055571	69.212890625
1989.0976063307	-51.2060546875
1992.92771331615	54.974609375
1996.75592781911	-20.3603515625
2000.58225114405	-4.671875
2004.40668459424	-3.0810546875
2008.22922947176	-7.61328125
2012.04988707749	16.814453125
2015.86865871112	-43.1689453125
2019.68554567116	36.3818359375
2023.50054925491	-37.6533203125
2027.31367075851	43.90234375
2031.12491147689	-13.1220703125
2034.93427270382	3.4384765625
2038.74175573186	-11.2158203125
2042.54736185239	18.97265625
2046.35109235564	-10.431640625
2050.15294853063	-20.4072265625
2053.95293166521	37.44140625
2057.75104304606	-5.453125
2061.54728395867	-18.8154296875
2065.34165568739	18.6591796875
2069.13415951534	-17.5078125
2072.92479672452	26.373046875
2076.71356859575	-45.51171875
2080.50047640867	23.2421875
2084.28552144174	-26.744140625
2088.06870497229	37.9443359375
2091.85002827646	3.2861328125
2095.62949262924	-17.708984375
2099.40709930443	11.5537109375
2103.18284957471	-57.7705078125
2106.95674471157	52.8642578125
2110.72878598537	19.4609375
2114.49897466528	-24.1435546875
2118.26731201934	-2.193359375
2122.03379931443	34.09375
2125.79843781626	-22.30859375
2129.56122878942	-38.9091796875
2133.32217349733	48.7822265625
2137.08127320226	-27.6298828125
2140.83852916534	2.3388671875
2144.59394264655	-11.8291015625
2148.34751490473	10.28515625
2152.09924719757	16.544921875
2155.84914078163	-13.03125
2159.59719691231	12.958984375
2163.34341684388	-22.109375
2167.08780182947	21.326171875
2170.83035312109	3.1083984375
2174.57107196959	-2.5615234375
2178.30995962469	6.46484375
2182.04701733499	-34.076171875
2185.78224634796	3.6533203125
2189.5156479099	46.49609375
2193.24722326604	-15.94140625
2196.97697366044	-15.396484375
2200.70490033604	-4.1044921875
2204.43100453467	-25.5322265625
2208.15528749703	17.388671875
2211.87775046268	3.6171875
2215.59839467008	21.130859375
2219.31722135656	4.390625
2223.03423175833	2.51171875
2226.74942711049	-4.87109375
2230.46280864702	8.763671875
2234.17437760077	-34.525390625
2237.8841352035	17.869140625
2241.59208268584	-24.056640625
2245.29822127732	23.46484375
2249.00255220636	-18.0107421875
2252.70507670024	41.0771484375
2256.40579598519	-65
2260.10471128628	60.2353515625
2263.80182382751	-10.8603515625
2267.49713483175	-4.2177734375
2271.19064552079	-20.22265625
2274.8823571153	20.490234375
2278.57227083485	-32.2216796875
2282.26038789795	6.6962890625
2285.94670952195	29.546875
2289.63123692315	-24.09375
2293.31397131673	24.9033203125
2296.99491391679	-5.7060546875
2300.67406593634	-20.185546875
2304.35142858727	4.3994140625
2308.02700308043	-10.962890625
2311.70079062553	25.1015625
2315.37279243123	-11.0810546875
2319.04300970507	17.8662109375
2322.71144365353	16.5322265625
2326.378095482	-47.16796875
2330.04296639479	30.0908203125
2333.7060575951	6.83203125
2337.3673702851	-23.3154296875
2341.02690566583	5.1904296875
2344.6846649373	-26.806640625
2348.3406492984	30.2841796875
2351.99485994696	-4.2470703125
2355.64729807974	8.271484375
2359.29796489244	12.2236328125
2362.94686157966	-7.5234375
2366.59398933494	-33.41796875
2370.23934935076	-3.263671875
2373.88294281852	20.310546875
2377.52477092856	11.716796875
2381.16483487014	5.1640625
2384.80313583148	-6.9990234375
2388.4396749997	-11.9482421875
2392.07445356091	-26.1962890625
2395.70747270011	6.05078125
2399.33873360126	42.2900390625
2402.96823744725	-7.576171875
2406.59598541995	18.208984375
2410.22197870012	-5.47265625
2413.84621846749	-29.2431640625
2417.46870590075	19.91015625
2421.08944217751	-26.0361328125
2424.70842847435	5.51953125
2428.32566596678	10.6259765625
2431.94115582928	-19.65625
2435.55489923528	33.546875
2439.16689735713	-17.740234375
2442.77715136618	21.59375
2446.38566243272	-22.146484375
2449.99243172597	-4.2734375
2453.59746041414	6.275390625
2457.20074966439	2.951171875
2460.80230064284	-6.9267578125
2464.40211451455	-1.22265625
2468.00019244359	-14.6640625
2471.59653559293	36.2900390625
2475.19114512457	-19.1962890625
2478.78402219943	-24.232421875
2482.37516797741	32.3125
2485.96458361739	17.8115234375
2489.55227027719	-24.779296875
2493.13822911363	27.7529296875
2496.7224612825	-42.0263671875
2500.30496793853	-12.08984375
2503.88575023547	28.990234375
2507.464809326	10.822265625
2511.04214636182	-21.189453125
2514.61776249357	-3.5361328125
2518.19165887088	10.7421875
2521.76383664238	9.6201171875
2525.33429695564	8.6123046875
2528.90304095725	-10.7080078125
2532.47006979276	-10.984375
2536.03538460672	-4.94921875
2539.59898654265	25.6298828125
2543.16087674307	-11.783203125
2546.72105634948	-10.88671875
2550.27952650235	6.0302734375
2553.83628834118	21.5771484375
2557.39134300444	-18.744140625
2560.94469162957	-38.3720703125
2564.49633535304	43.85546875
2568.0462753103	-39.1943359375
2571.59451263579	41.869140625
2575.14104846294	23.2021484375
2578.6858839242	-52.958984375
2582.22902015101	35.80859375
2585.77045827378	-28.7080078125
2589.31019942197	9.490234375
2592.84824472401	0.111328125
2596.38459530734	15.5966796875
2599.91925229841	1.62109375
2603.45221682266	-16.2294921875
2606.98349000456	-22.203125
2610.51307296756	35.060546875
2614.04096683414	13.970703125
2617.56717272579	-32.240234375
2621.09169176298	-2.79296875
2624.61452506524	22.3779296875
2628.13567375106	-17.7158203125
2631.655138938	-3.7119140625
2635.17292174259	6.525390625
2638.68902328039	4.626953125
2642.20344466599	-7.4453125
2645.71618701297	-6.349609375
2649.22725143397	4
2652.73663904062	22.283203125
2656.24435094357	-52.6298828125
2659.75038825251	59.6865234375
2663.25475207615	7.767578125
2666.75744352221	-79.02734375
2670.25846369745	93.7900390625
2673.75781370765	-56.4521484375
2677.25549465763	10.912109375
2680.75150765123	13.0517578125
2684.24585379131	1.8681640625
2687.73853417978	-25.162109375
2691.22954991757	23.66015625
2694.71890210465	2.3935546875
2698.20659184002	-24.7685546875
2701.69262022172	12.0771484375
2705.17698834682	-7.5849609375
2708.65969731143	14.4091796875
2712.14074821071	-15.52734375
2715.62014213884	-4.7548828125
2719.09788018905	-7.435546875
2722.57396345362	39.7724609375
2726.04839302385	26.69921875
2729.52116999012	-62.7607421875
2732.99229544182	34.5009765625
2736.4617704674	-40.2978515625
2739.92959615436	25.2216796875
2743.39577358926	-4.0537109375
2746.86030385767	5.0849609375
2750.32318804425	10.0810546875
2753.78442723268	-24.5771484375
2757.24402250572	4.388671875
2760.70197494518	1.1484375
2764.1582856319	-35.8447265625
2767.61295564579	22.41015625
2771.06598606584	52.505859375
2774.51737797005	-3.0869140625
2777.96713243552	-34.3349609375
2781.41525053838	5.234375
2784.86173335384	-3.478515625
2788.30658195617	1.4482421875
2791.7497974187	-9.3984375
2795.1913808138	6.5400390625
2798.63133321295	-7.845703125
2802.06965568666	18.9736328125
2805.50634930452	-18.416015625
2808.94141513519	37.603515625
2812.3748542464	-26.6220703125
2815.80666770493	0.3330078125
2819.23685657665	-18.1279296875
2822.66542192651	13.95849609375
2826.0923648185	-4.98828125
2829.51768631572	16.2503662109375
2832.94138748033	10.923583984375
2836.36346937355	-25.403076171875
2839.7839330557	-23.5938720703125
2843.20277958617	-27.051025390625
2846.62001002343	17.49169921875
2850.03562542502	-21.9654541015625
2853.44962684758	-23.422607421875
2856.86201534681	16.1201171875
2860.27279197751	-25.3370361328125
2863.68195779356	15.2142333984375
2867.08951384791	13.892822265625
2870.49546119263	-5.4287109375
2873.89980087883	41.249755859375
2877.30253395675	33.92822265625
2880.70366147569	27.6068115234375
2884.10318448407	14.2852783203125
2887.50110402936	28.9637451171875
2890.89742115816	58.6422729492188
2894.29213691614	44.32080078125
2897.68525234807	15.999267578125
2901.07676849782	0
2904.46668640835	74.3622436523437
2907.85500712172	30.0557861328125
2911.24173167908	33.749267578125
2914.62686112069	21.4428100585938
2918.0103964859	59.1363525390625
2921.39233881316	28.829833984375
2924.77268914005	18.5233764648438
2928.1514485032	4.21685791015625
2931.52861793838	35.910400390625
2934.90419848047	19.6038818359375
2938.27819116343	50.2974243164063
2941.65059702035	2.990966796875
2945.0214170834	-9.3155517578125
2948.39065238389	47.3779907226562
2951.75830395222	7.07666015625
2955.12437281791	7.77874755859375
2958.48886000957	0.48089599609375
2961.85176655495	6.1829833984375
2965.21309348089	57.8850708007812
2968.57284181338	27.5872192382813
2971.93101257748	-0.710693359375
2975.28760679739	60.991455078125
2978.64262549643	87.6935424804687
2981.99606969703	75.3956298828125
2985.34794042073	-7.9022216796875
2988.69823868822	35.7998657226562
2992.04696551928	48.3471069335937
2995.39412193282	-0.11602783203125
2998.73970894689	19.4208984375
3002.08372757864	2.957763671875
3005.42617884436	-36.5053100585937
3008.76706375945	45.0315551757812
3012.10638333846	-9.4315185546875
3015.44413859505	19.3365478515625
3018.780330542	3.9622802734375
3022.11496019125	-23.4119262695313
3025.44802855385	-15.6220092773438
3028.77953663997	23.5970458984375
3032.10948545894	25.4892578125
3035.43787601921	-41.2421875
3038.76470932835	24.421875
3042.08998639308	4.91015625
3045.41370821926	-20.3466796875
3048.73587581189	-6.763671875
3052.05649017508	-0.5146484375
3055.37555231211	-11.3408203125
3058.69306322538	18.8623046875
3062.00902391644	28.4736328125
3065.32343538598	-13.1298828125
3068.63629863383	-6.2822265625
3071.94761465896	-31.802734375
3075.2573844595	45.37890625
3078.5656090327	-3.70703125
3081.87228937498	-3.3486328125
3085.1774264819	-20.2060546875
3088.48102134815	1.7255859375
3091.7830749676	31.2578125
3095.08358833324	-15.138671875
3098.38256243724	-12.0576171875
3101.67999827089	-3.404296875
3104.97589682465	-1.357421875
3108.27025908815	18.3359375
3111.56308605013	-5.7080078125
3114.85437869852	-0.7900390625
3118.14413802041	-13.64453125
3121.43236500202	18.68359375
3124.71906062875	-7.1689453125
3128.00422588514	-5.2001953125
3131.28786175491	-3.9951171875
3134.56996922093	29.8349609375
3137.85054926524	-20.3076171875
3141.12960286901	-1.1240234375
3144.40713101263	3.82421875
3147.6831346756	-8.7041015625
3150.95761483661	-35.3671875
3154.23057247352	40.51171875
3157.50200856335	-5.1962890625
3160.77192408229	9.541015625
3164.04032000569	10.330078125
3167.30719730808	-20.736328125
3170.57255696316	36.82421875
3173.8363999438	-40.6240234375
3177.09872722202	-22.400390625
3180.35953976906	35.9814453125
3183.61883855529	10.306640625
3186.87662455028	-15.0009765625
3190.13289872277	-14.517578125
3193.38766204066	45.91796875
3196.64091547106	-30.5576171875
3199.89265998023	-17.3154296875
3203.14289653361	12.8720703125
3206.39162609586	7.712890625
3209.63884963076	0.51953125
3212.88456810132	3.5771484375
3216.1287824697	-37.61328125
3219.37149369728	23.642578125
3222.61270274458	-3.5556640625
3225.85241057135	30.330078125
3229.09061813648	0
3232.3273263981	0
3235.56253631347	0
3238.79624883909	0
3242.02846493063	0
3245.25918554293	0
3248.48841163005	0
3251.71614414523	0
3254.94238404091	0
3258.16713226871	0
3261.39038977947	0
3264.61215752319	0
3267.8324364491	0
3271.05122750561	0
3274.26853164033	0
3277.48434980006	0
3280.69868293083	0
3283.91153197784	0
3287.12289788551	0
3290.33278159744	0
3293.54118405647	0
3296.7481062046	0
3299.95354898308	0
3303.15751333233	0
3306.36000019198	0
3309.5610105009	0
3312.76054519714	0
3315.95860521796	0
3319.15519149983	0
3322.35030497845	0
3325.5439465887	0
3328.73611726471	0
3331.92681793979	0
3335.11604954647	0
3338.30381301653	0
3341.49010928091	0
3344.67493926981	0
3347.85830391262	0
3351.04020413798	0
3354.22064087372	0
3357.3996150469	0
3360.5771275838	0
3363.75317940992	0
3366.92777144999	0
3370.10090462796	0
3373.27257986699	0
3376.44279808949	0
3379.61156021706	0
3382.77886717059	0
3385.94471987011	0
3389.10911923496	0
3392.27206618366	0
3395.43356163397	0
3398.59360650288	0
3401.75220170663	0
3404.90934816067	0
3408.06504677969	0
3411.21929847761	0
3414.37210416759	0
3417.52346476203	0
3420.67338117256	0
3423.82185431003	0
3426.96888508457	0
3430.11447440551	0
3433.25862318144	0
3436.40133232017	0
3439.54260272877	0
3442.68243531356	0
3445.82083098007	0
3448.95779063311	0
3452.0933151767	0
3455.22740551412	0
3458.36006254791	0
3461.49128717984	0
3464.62108031093	0
3467.74944284144	0
3470.8763756709	0
3474.00187969807	0
3477.12595582097	0
3480.24860493687	0
3483.3698279423	0
3486.48962573301	0
3489.60799920406	0
3492.7249492497	0
3495.8404767635	0
3498.95458263822	0
3502.06726776593	0
3505.17853303794	0
3508.28837934481	0
3511.39680757636	0
3514.50381862168	0
3517.60941336912	0
3520.71359270628	0
3523.81635752002	0
3526.91770869649	0
3530.01764712108	0
3533.11617367844	0
3536.21328925251	0
3539.30899472647	0
3542.40329098277	0
3545.49617890316	0
3548.58765936862	0
3551.67773325941	0
3554.76640145506	0
3557.85366483438	0
3560.93952427544	0
3564.02398065559	0
3567.10703485145	0
3570.18868773891	0
3573.26894019313	0
3576.34779308856	0
3579.42524729892	0
3582.50130369721	0
3585.57596315568	0
3588.6492265459	0
3591.72109473869	0
3594.79156860416	0
3597.8606490117	0
3600.92833682998	0
3603.99463292695	0
3607.05953816984	0
3610.12305342518	0
3613.18517955876	0
3616.24591743568	0
3619.30526792029	0
3622.36323187627	0
3625.41981016655	0
3628.47500365337	0
3631.52881319825	0
3634.58123966201	0
3637.63228390473	0
3640.68194678582	0
3643.73022916396	0
3646.77713189712	0
3649.82265584256	0
3652.86680185686	0
3655.90957079587	0
3658.95096351473	0
3661.9909808679	0
3665.02962370912	0
3668.06689289143	0
3671.10278926717	0
3674.13731368797	0
3677.17046700478	0
3680.20225006782	0
3683.23266372664	0
3686.26170883008	0
3689.28938622628	0
3692.31569676268	0
3695.34064128604	0
3698.3642206424	0
3701.38643567713	0
3704.40728723488	0
3707.42677615964	0
3710.44490329468	0
3713.46166948258	0
3716.47707556524	0
3719.49112238386	0
3722.50381077897	0
3725.51514159039	0
3728.52511565724	0
3731.53373381799	0
3734.54099691039	0
3737.54690577153	0
3740.55146123779	0
3743.55466414488	0
3746.55651532782	0
3749.55701562096	0
3752.55616585794	0
3755.55396687174	0
3758.55041949464	0
3761.54552455828	0
3764.53928289357	0
3767.53169533077	0
3770.52276269945	0
