# Supplementary material for: ATP-Mediated Compositional Change in Peripheral Myelin Membranes: A Comparative Raman Spectroscopy and Time-Of-Flight Secondary Ion Mass Spectrometry Study
Source: PLoS One. 2015 Nov 6;10(11):e0142084. doi: 10.1371/journal.pone.0142084 (PMC4636249; doi:10.1371/journal.pone.0142084)
Supplement: S1 Dataset — (ZIP) [file pone.0142084.s001.zip › S1_dataset/Raman_spectra/5_0_0.txt]

-178.9940361005	0
-174.033225536559	0
-169.075137799502	0
-164.119770772183	0
-159.167122339652	0
-154.217190389145	0
-149.26997281008	0
-144.325467494082	0
-139.38367233493	0
-134.444585228596	0
-129.508204073225	0
-124.574526769137	0
-119.643551218823	0
-114.715275326934	0
-109.789697000297	0
-104.866814147889	0
-99.9466246808543	0
-95.0291265124944	0
-90.114317558252	0
-85.2021957357436	0
-80.2927589647076	0
-75.3860051670387	0
-70.4819322667847	0
-65.5805381901157	0
-60.6818208653497	0
-55.7857782229291	0
-50.8924081954391	0
-46.0017087175838	0
-41.1136777262045	0
-36.2283131602561	0
-31.3456129608128	0
-26.4655750710695	0
-21.5881974363389	0
-16.7134780040407	0
-11.8414147237152	0
-6.97200554699234	0
-2.10524842762101	0
2.75885867856151	0
7.62031781360827	0
12.4791310174774	0
17.3353003280427	0
22.1888277810764	0
27.0397154102718	0
31.8879652472339	0
36.7335793214821	0
41.5765596604568	0
46.4169082895224	0
51.2546272319731	0
56.0897185090207	0
60.9221841398242	0
65.7520261414571	0
70.5792465289418	0
75.4038473152361	0
80.2258305112362	0
85.045198125787	0
89.8619521656727	0
94.6760946356395	0
99.4876275383746	0
104.296552874516	0
109.10287264268	0
113.906588839415	0
118.707703459252	0
123.506218494676	0
128.30213593615	0
133.095457772096	0
137.886185988912	0
142.674322570981	0
147.459869500641	0
152.242828758238	0
157.023202322084	0
161.800992168479	0
166.576200271718	0
171.348828604071	0
176.118879135827	0
180.886353835245	0
185.651254668599	0
190.413583600155	0
195.173342592186	0
199.93053360497	0
204.685158596798	0
209.437219523967	0
214.186718340788	0
218.933656999589	0
223.678037450723	0
228.419861642551	0
233.159131521468	0
237.895849031897	0
242.630016116271	0
247.361634715084	0
252.090706766841	0
256.817234208093	0
261.541218973424	0
266.262662995465	0
270.981568204883	0
275.697936530397	0
280.411769898781	0
285.123070234849	0
289.831839461471	0
294.538079499574	0
299.241792268144	0
303.942979684232	0
308.641643662944	0
313.33778611746	0
318.031408959018	0
322.722514096945	0
327.411103438622	0
332.09717888951	0
336.780742353159	0
341.461795731189	0
346.140340923302	0
350.816379827291	0
355.489914339041	0
360.160946352512	0
364.829477759773	0
369.495510450977	0
374.159046314375	0
378.820087236329	0
383.478635101283	0
388.134691791809	0
392.788259188568	0
397.43933917034	0
402.08793361401	0
406.734044394583	0
411.377673385178	0
416.018822457033	0
420.657493479502	0
425.293688320078	0
429.927408844357	0
434.558656916086	0
439.187434397127	0
443.813743147482	0
448.437585025286	0
453.058961886811	0
457.677875586478	0
462.294327976831	0
466.908320908578	0
471.519856230564	0
476.128935789788	0
480.73556143139	0
485.339734998681	0
489.941458333116	0
494.540733274312	0
499.137561660047	0
503.731945326265	0
508.323886107065	0
512.91338583473	0
517.500446339696	0
522.085069450583	0
526.667256994186	0
531.247010795468	0
535.824332677577	0
540.399224461841	0
544.97168796778	0
549.541725013083	0
554.109337413638	0
558.674526983528	0
563.237295535019	0
567.797644878573	0
572.355576822864	0
576.911093174738	0
581.464195739273	0
586.014886319722	0
590.563166717575	0
595.109038732503	0
599.652504162402	0
604.193564803382	0
608.73222244976	0
613.268478894073	0
617.802335927087	0
622.333795337774	-22.2451171875
626.86285891334	29.3916015625
631.389528439219	-27.697265625
635.913805699064	40.2666015625
640.435692474771	-17.8876953125
644.95519054646	-9.9814453125
649.472301692485	-26.3759765625
653.987027689444	44.0078125
658.499370312169	-18.1220703125
663.009331333737	7.8310546875
667.51691252547	-8.12890625
672.022115656927	43.2490234375
676.524942495927	-53.8154296875
681.025394808529	4.2958984375
685.523474359052	9.5791015625
690.019182910066	-4.5322265625
694.512522222403	14.9306640625
699.003494055146	-2.7138671875
703.49210016564	-7.0615234375
707.978342309501	15.5546875
712.4622222406	-37.48828125
716.943741711089	19.783203125
721.422902471377	14.2529296875
725.899706270147	5.1396484375
730.374154854362	-43.8671875
734.846249969256	55.1181640625
739.315993358349	-20.1025390625
743.783386763427	-34.4248046875
748.248431924569	52.9609375
752.711130580137	0.533203125
757.171484466779	-14.1884765625
761.629495319434	-14.86328125
766.085164871334	-6.5625
770.538494853989	-11.7470703125
774.989486997221	24.908203125
779.438143029149	11.443359375
783.884464676174	-14.7509765625
788.328453663017	-1.1328125
792.770111712697	-11.5615234375
797.209440546538	25.9541015625
801.646441884169	-26.2978515625
806.08111744353	22.349609375
810.513468940876	-24.26171875
814.943498090771	10.546875
819.371206606105	-4.140625
823.796596198072	13.439453125
828.2196685762	-14.5771484375
832.640425448326	36.185546875
837.05886852062	-49.1875
841.474999497579	21.638671875
845.888820082023	13.1943359375
850.300331975104	0.2314453125
854.709536876313	-29.904296875
859.116436483463	21.7734375
863.521032492721	3.6650390625
867.923326598572	-1.3525390625
872.32332049386	-14.1611328125
876.721015869761	8.78515625
881.116414415797	-30.8935546875
885.509517819844	40.03515625
889.900327768115	20.34375
894.288845945188	-34.615234375
898.675074033979	13.9365234375
903.059013715769	7.517578125
907.440666670193	-7.490234375
911.820034575246	-1.5849609375
916.197119107279	8.165771484375
920.571921941015	-33.6533203125
924.944444749532	23.77685546875
929.314689204282	9.109130859375
933.682656975088	27.217529296875
938.048349730129	17.325927734375
942.411769135974	21.434326171875
946.772916857561	2.54248046875
951.131794558198	52.949951171875
955.488403899583	48.50341796875
959.842746541793	105.056884765625
964.194824143277	34.610595703125
968.544638360882	88.1640625
972.89219084983	34.717529296875
977.237483263745	82.27099609375
981.580517254633	9.99462890625
985.921294472888	31.089111328125
990.259816567313	85.183349609375
994.596085185094	30.27783203125
998.930101971824	87.372314453125
1003.26186857149	185.466796875
1007.59138662648	244.561279296875
1011.91865777761	308.65576171875
1016.24368366406	357.750244140625
1020.56646592346	255.139404296875
1024.88700619182	187.687255859375
1029.20530610358	82.23486328125
1033.52136729159	135.78271484375
1037.8351913871	97.33056640625
1042.14678001981	52.878173828125
1046.45613481781	19.426025390625
1050.76325740763	-14.026123046875
1055.06814941421	23.647216796875
1059.37081246092	33.32861328125
1063.67124816957	3.010009765625
1067.96945816039	27.691162109375
1072.26544405203	-6.62744140625
1076.55920746159	-13.946044921875
1080.8507500046	5.64111328125
1085.14007329502	-12.806884765625
1089.42717894526	-66.255126953125
1093.71206856617	21.296875
1097.99474376703	11.8486328125
1102.27520615557	26.400390625
1106.55345733798	7.006591796875
1110.82949891888	-19.068359375
1115.10333250134	25.856689453125
1119.37495968691	-0.21826171875
1123.64438207555	50.706787109375
1127.91160126572	0
1132.17661885431	0
1136.43943643666	91.481689453125
1140.70005560662	146.40673828125
1144.95847795644	202.735595703125
1149.21470507689	298.5390625
1153.46873855716	430.34228515625
1157.72057998495	695.1455078125
1161.97023094641	914.948974609375
1166.21769302616	975.752197265625
1170.4629678073	832.555419921875
1174.70605687141	456.35888671875
1178.94696179853	270.162109375
1183.18568416722	146.96533203125
1187.42222555447	142.447265625
1191.65658753578	76.440673828125
1195.88877168515	81.43408203125
1200.11877957505	122.427490234375
1204.34661277642	0
1208.57227285872	0
1212.79576138991	0
1217.01707993641	0
1221.23623006315	70.638427734375
1225.45321333358	13.93408203125
1229.66803130962	98.229736328125
1233.88068555171	3.525390625
1238.09117761878	-6.178955078125
1242.29950906827	122.11669921875
1246.50568145615	-10.099853515625
1250.70969633685	-38.30078125
1254.91155526336	15.52294921875
1259.11125978715	-7.35205078125
1263.30881145822	-7.392578125
1267.50421182508	2.0703125
1271.69746243476	-9.517578125
1275.88856483281	35.841796875
1280.07752056329	-13.8359375
1284.26433116881	-0.45703125
1288.44899819048	-15.1181640625
1292.63152316794	-8.1044921875
1296.81190763937	21.2080078125
1300.99015314147	36.0185546875
1305.16626120947	-38.1005859375
1309.34023337715	-11.248046875
1313.5120711768	31.3720703125
1317.68177613928	5.8828125
1321.84934979395	-12.30859375
1326.01479366875	4.5859375
1330.17810929013	-27.853515625
1334.3392981831	-8.2734375
1338.49836187122	-14.1396484375
1342.65530187657	35.28515625
1346.81011971983	12.7373046875
1350.96281692018	-12.400390625
1355.11339499538	3.4296875
1359.26185546175	4.2236328125
1363.40819983413	-12.7490234375
1367.55242962597	8.7119140625
1371.69454634923	9.37890625
1375.83455151447	10.9814453125
1379.97244663079	-37.7470703125
1384.10823320587	13.359375
1388.24191274593	-15.5908203125
1392.3734867558	36.5771484375
1396.50295673884	-28.134765625
1400.63032419701	-1.8426513671875
1404.75559063083	13.3453369140625
1408.87875753938	4.5943603515625
1412.99982642036	-14.0760498046875
1417.11879877001	-12.7464599609375
1421.23567608315	16.534912109375
1425.35045985322	-6.3642578125
1429.4631515722	-14.2635498046875
1433.57375273068	61.8372802734375
1437.68226481782	54.9381103515625
1441.78868932139	73.038818359375
1445.89302772774	88.1396484375
1449.9952815218	70.18212890625
1454.0954521871	168.011596679688
1458.19354120579	104.841064453125
1462.28955005859	121.670532226563
1466.38348022481	82.5
1470.47533318239	119.329467773438
1474.56511040785	117.158935546875
1478.65281337632	108.988525390625
1482.73844356155	82.8179931640625
1486.82200243586	125.6474609375
1490.90349147021	99.4769287109375
1494.98291213417	60.306396484375
1499.06026589591	188.082763671875
1503.13555422221	258.817504882813
1507.20877857848	325.552368164063
1511.27994042873	492.287109375
1515.3490412356	630.021850585938
1519.41608246035	868.756591796875
1523.48106556286	912.491455078125
1527.54399200162	869.226196289063
1531.60486323377	755.9609375
1535.66368071506	544.695678710938
1539.72044589986	364.430541992188
1543.7751602412	241.165283203125
1547.8278251907	152.900024414063
1551.87844219866	102.634765625
1555.92701271397	90.39599609375
1559.97353818419	76.3330078125
1564.01802005549	19.27001953125
1568.06045977271	84.2069091796875
1572.1008587793	111.143920898438
1576.13921851737	78.080810546875
1580.17554042768	45.017822265625
1584.20982594961	59.9547119140625
1588.24207652123	95.8917236328125
1592.27229357921	26.8287353515625
1596.3004785589	30.765625
1600.3266328943	56.70263671875
1604.35075801806	47.6395263671875
1608.37285536149	26.5765380859375
1612.39292635454	27.7044677734375
1616.41097242584	40.2232666015625
1620.42699500266	-10.2578125
1624.44099551096	-13.739013671875
1628.45297537533	7.7799072265625
1632.46293601905	19.2987060546875
1636.47087886406	26.817626953125
1640.47680533095	13.33642578125
1644.480716839	21.8553466796875
1648.48261480617	9.374267578125
1652.48250064906	-8.10693359375
1656.48037578297	29.6119384765625
1660.47624162187	58.930908203125
1664.47009957839	88.2498779296875
1668.46195106388	69.5687255859375
1672.45179748832	53.8876953125
1676.43964026041	23.2066650390625
1680.42548078752	48.525634765625
1684.40932047569	47.844482421875
1688.39116072969	29.225341796875
1692.37100295292	1.2569580078125
1696.34884854752	37.28857421875
1700.32469891428	-20.679931640625
1704.29855545272	72.3516845703125
1708.27041956104	12.3831787109375
1712.24029263612	24.7987060546875
1716.20817607355	-9.382080078125
1720.17407126762	-13.562744140625
1724.13797961133	17.375
1728.09990249636	1.4581298828125
1732.05984131311	4.650146484375
1736.01779745068	-6.7938232421875
1739.97377229687	-20.9375
1743.9277672382	29.556640625
1747.87978365989	-9.9384765625
1751.82982294587	-9.34765625
1755.77788647878	-0.1123046875
1759.72397564	-22.3955078125
1763.6680918096	30.5244140625
1767.61023636636	9.9931640625
1771.55041068779	-0.7744140625
1775.48861615014	-14.2421875
1779.42485412835	-6.9580078125
1783.35912599609	-18.009765625
1787.29143312576	43.400390625
1791.22177688849	-21.5048828125
1795.15015865414	3.3076171875
1799.07657979127	11.9365234375
1803.00104166721	-17.404296875
1806.923545648	-5.025390625
1810.84409309841	22.07421875
1814.76268538195	-6.2919921875
1818.67932386087	26.9609375
1822.59400989615	-38.6162109375
1826.50674484752	-0.2822265625
1830.41753007345	17.82421875
1834.32636693114	-13.8291015625
1838.23325677653	-10.880859375
1842.13820096433	24.767578125
1846.04120084797	10.203125
1849.94225777965	-11.443359375
1853.84137311029	-11.9189453125
1857.7385481896	8.4853515625
1861.63378436601	-24.79296875
1865.52708298671	7.5869140625
1869.41844539766	20.1953125
1873.30787294356	3.6484375
1877.19536696788	-32.2626953125
1881.08092881284	34.2470703125
1884.96455981942	-7.66796875
1888.84626132737	-10.2412109375
1892.7260346752	5.41796875
1896.6038812002	-3.2783203125
1900.47980223839	0.9453125
1904.35379912459	-9.115234375
1908.22587319237	19.900390625
1912.0960257741	-9.0361328125
1915.96425820088	12.9443359375
1919.83057180263	-25.849609375
1923.694967908	-4.46484375
1927.55744784445	29.3701171875
1931.4180129382	-15.052734375
1935.27666451426	13.4814453125
1939.13340389641	10.4541015625
1942.98823240721	-30.8857421875
1946.84115136803	14.6806640625
1950.692162099	-2.796875
1954.54126591903	-1.8828125
1958.38846414584	-12.9931640625
1962.23375809594	11.525390625
1966.0771490846	-17.1201171875
1969.91863842591	22.0302734375
1973.75822743275	3.8486328125
1977.59591741678	22.021484375
1981.43170968848	-44.3818359375
1985.26560555709	13.1826171875
1989.09760633069	2.943359375
1992.92771331615	0.658203125
1996.75592781911	-10.6376953125
2000.58225114405	-0.9052734375
2004.40668459424	0.4306640625
2008.22922947176	2.5048828125
2012.04988707749	21.580078125
2015.86865871112	-34.4375
2019.68554567116	26.625
2023.50054925491	-31.1005859375
2027.31367075851	41.388671875
2031.1249114769	-16.94921875
2034.93427270382	-3.666015625
2038.74175573186	-3.71875
2042.54736185239	4.857421875
2046.35109235564	1.5703125
2050.15294853063	-3.974609375
2053.95293166521	21.20703125
2057.75104304606	-11.9912109375
2061.54728395867	3.1650390625
2065.34165568738	3.1357421875
2069.13415951534	-16.0791015625
2072.92479672452	18.7509765625
2076.71356859575	-28.619140625
2080.50047640866	8.6669921875
2084.28552144174	-20.2738037109375
2088.06870497229	26.07958984375
2091.85002827646	17.2899169921875
2095.62949262923	-19.51806640625
2099.40709930443	-2.271484375
2103.18284957471	-6.5455322265625
2106.95674471158	51.180419921875
2110.72878598537	24.9063720703125
2114.49897466528	-4.25537109375
2118.26731201934	6.5989990234375
2122.03379931443	50.4534912109375
2125.79843781626	9.307861328125
2129.56122878942	-11.8377685546875
2133.32217349733	59.0166015625
2137.08127320226	2.7781982421875
2140.83852916534	40.5352783203125
2144.59394264655	24.2923583984375
2148.34751490473	61.0494384765625
2152.09924719757	61.8065185546875
2155.84914078163	56.5635986328125
2159.5971969123	78.314453125
2163.34341684387	50.938232421875
2167.08780182947	71.5621337890625
2170.83035312109	64.1859130859375
2174.57107196959	31.809814453125
2178.30995962469	45.43359375
2182.04701733499	13.998046875
2185.78224634795	32.1463623046875
2189.5156479099	64.294677734375
2193.24722326604	14.4429931640625
2196.97697366044	-17.926513671875
2200.70490033604	-5.43505859375
2204.43100453467	-5.7623291015625
2208.15528749703	9.51416015625
2211.87775046268	-22.83984375
2215.59839467008	32.5947265625
2219.31722135656	-2.6083984375
2223.03423175833	7.8974609375
2226.74942711049	-6.017578125
2230.46280864701	1.4921875
2234.17437760077	-13.4091796875
2237.8841352035	-6.1893310546875
2241.59208268584	-8.857421875
2245.29822127732	29.595703125
2249.00255220635	-10.58447265625
2252.70507670024	31.109619140625
2256.40579598519	-48.7183837890625
2260.10471128628	25.45361328125
2263.80182382751	-18.1124267578125
2267.49713483175	-0.7423095703125
2271.19064552079	-37.3721923828125
2274.8823571153	-0.001953125
2278.57227083486	-10.6318359375
2282.26038789795	29.73828125
2285.94670952195	35.456787109375
2289.63123692314	-2.68017578125
2293.31397131672	41.1827392578125
2296.99491391679	23.0457763671875
2300.67406593633	10.90869140625
2304.35142858727	35.771728515625
2308.02700308043	27.6614990234375
2311.70079062553	62.6162109375
2315.37279243123	62.57080078125
2319.04300970507	71.525390625
2322.71144365353	37.4801025390625
2326.378095482	-20.5653076171875
2330.04296639478	23.0130615234375
2333.7060575951	1.486083984375
2337.3673702851	-8.041015625
2341.02690566583	-1.9093017578125
2344.68466493729	-16.116943359375
2348.34064929839	4.1661376953125
2351.99485994695	-1.16943359375
2355.64729807974	1.7607421875
2359.29796489244	27.1787109375
2362.94686157966	-6.25390625
2366.59398933494	-27.4443359375
2370.23934935076	-8.4609375
2373.88294281852	24.4150390625
2377.52477092855	6.435546875
2381.16483487014	1.4013671875
2384.80313583148	0.1201171875
2388.4396749997	-18.4404296875
2392.07445356091	-13.8701171875
2395.70747270011	7.1279296875
2399.33873360126	22.1904296875
2402.96823744726	0.609375
2406.59598541994	15.7255859375
2410.22197870011	-17.330078125
2413.84621846749	-27.2001953125
2417.46870590075	27.482421875
2421.08944217751	-14.791015625
2424.70842847435	5.818359375
2428.32566596678	1.9921875
2431.94115582928	-20.8349609375
2435.55489923527	25.5029296875
2439.16689735713	-4.78515625
2442.77715136619	11.1806640625
2446.38566243272	-7.9248046875
2449.99243172597	-3.1044921875
2453.59746041414	4.419921875
2457.20074966439	-8.15625
2460.80230064283	-4.9130859375
2464.40211451455	-7.1123046875
2468.00019244358	-4.4501953125
2471.59653559293	35.6943359375
2475.19114512457	-9.71875
2478.78402219943	-23.1171875
2482.37516797741	14.0419921875
2485.96458361738	17.7470703125
2489.55227027719	-11.087890625
2493.13822911363	17.310546875
2496.7224612825	-38.1162109375
2500.30496793853	-11.81640625
2503.88575023547	27.375
2507.464809326	7.6201171875
2511.04214636182	-9.30078125
2514.61776249357	2.056640625
2518.19165887088	6.50390625
2521.76383664237	-1.552734375
2525.33429695564	7.2841796875
2528.90304095725	-2.7978515625
2532.47006979276	-3.443359375
2536.03538460672	-8.796875
2539.59898654265	9.5478515625
2543.16087674307	-4.79296875
2546.72105634947	11.6044921875
2550.27952650235	-4.4326171875
2553.83628834118	1.64453125
2557.39134300444	-19.6484375
2560.94469162957	-22.638671875
2564.49633535304	43.080078125
2568.0462753103	-30.6474609375
2571.59451263579	17.7630615234375
2575.14104846294	20.4598388671875
2578.6858839242	-32.1453857421875
2582.229020151	22.6435546875
2585.77045827378	-30.5675048828125
2589.31019942197	3.9559326171875
2592.84824472401	-20.543212890625
2596.38459530734	14.9576416015625
2599.91925229841	0.4586181640625
2603.45221682266	-13.04052734375
2606.98349000456	-21.6048583984375
2610.51307296756	13.757080078125
2614.04096683414	-15.881103515625
2617.56717272579	-36.519287109375
2621.09169176298	-7.157470703125
2624.61452506523	0.204345703125
2628.13567375106	-25.4337158203125
2631.655138938	-19.0718994140625
2635.17292174258	11.2899169921875
2638.68902328039	22.7742919921875
2642.20344466598	-5.6826171875
2645.71618701297	7.8604736328125
2649.22725143397	31.403564453125
2652.73663904062	48.9466552734375
2656.24435094357	5.4898681640625
2659.75038825251	83.032958984375
2663.25475207615	43.5760498046875
2666.75744352221	-18.880859375
2670.25846369744	117.662231445313
2673.75781370765	-0.62255859375
2677.25549465763	53.4510498046875
2680.75150765123	36.524658203125
2684.24585379131	12.5982666015625
2687.73853417978	-4.328125
2691.22954991757	13.74560546875
2694.71890210465	25.8192138671875
2698.20659184002	-28.107177734375
2701.69262022172	6.9664306640625
2705.17698834682	-20.423583984375
2708.65969731143	12.6597900390625
2712.14074821071	-27.2569580078125
2715.62014213884	-2.1737060546875
2719.09788018905	-1.0904541015625
2722.57396345361	45.10498046875
2726.04839302385	38.6240234375
2729.52116999012	-39.85693359375
2732.99229544182	35.6898193359375
2736.4617704674	-38.824462890625
2739.92959615437	12.037109375
2743.39577358925	1.5224609375
2746.86030385767	6.12890625
2750.32318804424	4.16015625
2753.78442723268	-19.947265625
2757.24402250572	12.8876953125
2760.70197494518	0.6181640625
2764.1582856319	-4.25390625
2767.6129556458	20.6357421875
2771.06598606584	-27.7744140625
2774.51737797005	21.806640625
2777.96713243552	-23.986328125
2781.41525053838	5.77099609375
2784.86173335384	-1.934814453125
2788.30658195617	18.5513916015625
2791.74979741869	-18.4716796875
2795.1913808138	6.5052490234375
2798.63133321295	-2.517822265625
2802.06965568666	23.594970703125
2805.50634930452	-0.1563720703125
2808.94141513519	28.09228515625
2812.37485424639	-19.6591796875
2815.80666770493	16.5894775390625
2819.23685657665	11.838134765625
2822.6654219265	-0.9132080078125
2826.0923648185	3.3353271484375
2829.51768631572	40.583984375
2832.94138748033	21.899169921875
2836.36346937355	-7.78564453125
2839.7839330557	-1.470458984375
2843.20277958617	-10.1552734375
2846.62001002343	40.159912109375
2850.03562542502	12.4752197265625
2853.44962684758	30.7904052734375
2856.86201534681	78.1055908203125
2860.27279197751	33.4207763671875
2863.68195779356	68.7359619140625
2867.08951384791	48.0511474609375
2870.49546119262	29.3663330078125
2873.89980087883	65.6815185546875
2877.30253395675	53.9967041015625
2880.70366147569	65.365234375
2884.10318448406	52.741455078125
2887.50110402936	52.1175537109375
2890.89742115815	61.4937744140625
2894.29213691614	47.8699951171875
2897.68525234807	35.24609375
2901.07676849782	86.622314453125
2904.46668640835	18.9984130859375
2907.85500712172	57.3746337890625
2911.24173167908	57.750732421875
2914.62686112069	53.126953125
2918.0103964859	95.5030517578125
2921.39233881316	56.8792724609375
2924.77268914004	54.2554931640625
2928.1514485032	41.631591796875
2931.52861793838	65.0078125
2934.90419848047	51.3916015625
2938.27819116343	87.8287353515625
2941.65059702035	59.2659912109375
2945.0214170834	52.7032470703125
2948.39065238389	73.1405029296875
2951.75830395222	20.57763671875
2955.1243728179	32.014892578125
2958.48886000957	25.4521484375
2961.85176655495	14.889404296875
2965.21309348089	63.3265380859375
2968.57284181338	33.7637939453125
2971.93101257748	1.2010498046875
2975.28760679739	41.6383056640625
2978.64262549643	-2.924560546875
2981.99606969702	35.5126953125
2985.34794042073	0.876953125
2988.69823868822	9.2410888671875
2992.04696551928	30.6053466796875
2995.39412193282	-14.030517578125
2998.73970894689	-0.666259765625
3002.08372757864	-8.3021240234375
3005.42617884436	-24.9378662109375
3008.76706375945	12.42626953125
3012.10638333846	-8.4783935546875
3015.44413859504	15.347900390625
3018.780330542	-4.8258056640625
3022.11496019125	-17.9993896484375
3025.44802855385	-3.688720703125
3028.77953663997	14.4766845703125
3032.10948545894	18.978515625
3035.4378760192	-35.73828125
3038.76470932834	16.9599609375
3042.08998639308	15.1298828125
3045.41370821926	-17.603515625
3048.73587581189	-7.75
3052.05649017508	-0.490234375
3055.37555231211	-17.384765625
3058.69306322538	31.2392578125
3062.00902391644	14.02734375
3065.32343538598	-18.1884765625
3068.63629863383	0.2763671875
3071.94761465896	-18.5732421875
3075.25738445949	34.474609375
3078.5656090327	-10.28515625
3081.87228937498	1.6728515625
3085.1774264819	-25.8193359375
3088.48102134815	9.9580078125
3091.7830749676	22.4853515625
3095.08358833324	-23.30859375
3098.38256243724	1.6376953125
3101.67999827088	-9.0556640625
3104.97589682465	8.2021484375
3108.27025908814	12.1533203125
3111.56308605013	-8.1669921875
3114.85437869852	8.1708984375
3118.14413802041	-9.3662109375
3121.43236500202	2.529296875
3124.71906062875	2.744140625
3128.00422588514	-4.12890625
3131.28786175491	-12.58203125
3134.56996922093	15.8212890625
3137.85054926523	-8.6181640625
3141.12960286901	6.83984375
3144.40713101263	0.078125
3147.68313467559	-11.4873046875
3150.95761483661	-23.123046875
3154.23057247352	0
3157.50200856335	0
3160.77192408229	0
3164.04032000569	0
3167.30719730808	0
3170.57255696316	0
3173.8363999438	0
3177.09872722202	0
3180.35953976906	0
3183.61883855529	0
3186.87662455028	0
3190.13289872276	0
3193.38766204066	0
3196.64091547106	0
3199.89265998022	0
3203.14289653362	0
3206.39162609586	0
3209.63884963076	0
3212.88456810132	0
3216.1287824697	0
3219.37149369728	0
3222.61270274458	0
3225.85241057134	0
3229.09061813648	0
3232.32732639809	0
3235.56253631347	0
3238.79624883909	0
3242.02846493062	0
3245.25918554292	0
3248.48841163005	0
3251.71614414523	0
3254.94238404091	0
3258.16713226871	0
3261.39038977947	0
3264.61215752319	0
3267.8324364491	0
3271.05122750561	0
3274.26853164032	0
3277.48434980006	0
3280.69868293083	0
3283.91153197784	0
3287.12289788551	0
3290.33278159744	0
3293.54118405647	0
3296.7481062046	0
3299.95354898308	0
3303.15751333233	0
3306.36000019198	0
3309.5610105009	0
3312.76054519714	0
3315.95860521796	0
3319.15519149983	0
3322.35030497844	0
3325.5439465887	0
3328.73611726471	0
3331.92681793978	0
3335.11604954647	0
3338.30381301652	0
3341.49010928091	0
3344.67493926981	0
3347.85830391262	0
3351.04020413798	0
3354.22064087372	0
3357.3996150469	0
3360.5771275838	0
3363.75317940992	0
3366.92777144999	0
3370.10090462795	0
3373.27257986699	0
3376.44279808948	0
3379.61156021707	0
3382.77886717058	0
3385.94471987011	0
3389.10911923496	0
3392.27206618366	0
3395.43356163397	0
3398.59360650288	0
3401.75220170663	0
3404.90934816067	0
3408.06504677969	0
3411.21929847761	0
3414.37210416759	0
3417.52346476203	0
3420.67338117256	0
3423.82185431003	0
3426.96888508457	0
3430.11447440551	0
3433.25862318143	0
3436.40133232017	0
3439.54260272877	0
3442.68243531356	0
3445.82083098007	0
3448.95779063311	0
3452.0933151767	0
3455.22740551412	0
3458.36006254791	0
3461.49128717984	0
3464.62108031093	0
3467.74944284144	0
3470.8763756709	0
3474.00187969807	0
3477.12595582097	0
3480.24860493687	0
3483.3698279423	0
3486.48962573301	0
3489.60799920405	0
3492.7249492497	0
3495.84047676349	0
3498.95458263822	0
3502.06726776593	0
3505.17853303794	0
3508.28837934481	0
3511.39680757636	0
3514.50381862168	0
3517.60941336912	0
3520.71359270627	0
3523.81635752002	0
3526.91770869649	0
3530.01764712108	0
3533.11617367844	0
3536.21328925251	0
3539.30899472646	0
3542.40329098277	0
3545.49617890316	0
3548.58765936862	0
3551.6777332594	0
3554.76640145506	0
3557.85366483438	0
3560.93952427544	0
3564.02398065559	0
3567.10703485145	0
3570.18868773891	0
3573.26894019313	0
3576.34779308856	0
3579.42524729892	0
3582.5013036972	0
3585.57596315568	0
3588.6492265459	0
3591.72109473869	0
3594.79156860416	0
3597.8606490117	0
3600.92833682998	0
3603.99463292695	0
3607.05953816984	0
3610.12305342518	0
3613.18517955876	0
3616.24591743568	0
3619.30526792029	0
3622.36323187627	0
3625.41981016655	0
3628.47500365337	0
3631.52881319825	0
3634.58123966201	0
3637.63228390473	0
3640.68194678582	0
3643.73022916395	0
3646.77713189711	0
3649.82265584256	0
3652.86680185686	0
3655.90957079587	0
3658.95096351473	0
3661.9909808679	0
3665.02962370912	0
3668.06689289143	0
3671.10278926717	0
3674.13731368797	0
3677.17046700477	0
3680.20225006781	0
3683.23266372664	0
3686.26170883008	0
3689.28938622628	0
3692.31569676268	0
3695.34064128604	0
3698.3642206424	0
3701.38643567713	0
3704.40728723488	0
3707.42677615964	0
3710.44490329468	0
3713.46166948258	0
3716.47707556524	0
3719.49112238387	0
3722.50381077897	0
3725.51514159038	0
3728.52511565724	0
3731.53373381799	0
3734.54099691039	0
3737.54690577153	0
3740.55146123779	0
3743.55466414488	0
3746.55651532782	0
3749.55701562096	0
3752.55616585793	0
3755.55396687173	0
3758.55041949465	0
3761.54552455828	0
3764.53928289357	0
3767.53169533077	0
3770.52276269945	0
