# Supplementary material for: ATP-Mediated Compositional Change in Peripheral Myelin Membranes: A Comparative Raman Spectroscopy and Time-Of-Flight Secondary Ion Mass Spectrometry Study
Source: PLoS One. 2015 Nov 6;10(11):e0142084. doi: 10.1371/journal.pone.0142084 (PMC4636249; doi:10.1371/journal.pone.0142084)
Supplement: S1 Dataset — (ZIP) [file pone.0142084.s001.zip › S1_dataset/Raman_spectra/5_0_90.txt]

-178.9940361005	0
-174.033225536559	0
-169.075137799502	0
-164.119770772183	0
-159.167122339652	0
-154.217190389145	0
-149.26997281008	0
-144.325467494082	0
-139.38367233493	0
-134.444585228596	0
-129.508204073225	0
-124.574526769137	0
-119.643551218823	0
-114.715275326934	0
-109.789697000297	0
-104.866814147889	0
-99.9466246808543	0
-95.0291265124944	0
-90.114317558252	0
-85.2021957357436	0
-80.2927589647076	0
-75.3860051670387	0
-70.4819322667847	0
-65.5805381901157	0
-60.6818208653497	0
-55.7857782229291	0
-50.8924081954391	0
-46.0017087175838	0
-41.1136777262045	0
-36.2283131602561	0
-31.3456129608128	0
-26.4655750710695	0
-21.5881974363389	0
-16.7134780040407	0
-11.8414147237152	0
-6.97200554699234	0
-2.10524842762101	0
2.75885867856151	0
7.62031781360827	0
12.4791310174774	0
17.3353003280427	0
22.1888277810764	0
27.0397154102718	0
31.8879652472339	0
36.7335793214821	0
41.5765596604568	0
46.4169082895224	0
51.2546272319731	0
56.0897185090207	0
60.9221841398242	0
65.7520261414571	0
70.5792465289418	0
75.4038473152361	0
80.2258305112362	0
85.045198125787	0
89.8619521656727	0
94.6760946356395	0
99.4876275383746	0
104.296552874516	0
109.10287264268	0
113.906588839415	0
118.707703459252	0
123.506218494676	0
128.30213593615	0
133.095457772096	0
137.886185988912	0
142.674322570981	0
147.459869500641	0
152.242828758238	0
157.023202322084	0
161.800992168479	0
166.576200271718	0
171.348828604071	0
176.118879135827	0
180.886353835245	0
185.651254668599	0
190.413583600155	0
195.173342592186	0
199.93053360497	0
204.685158596798	0
209.437219523967	0
214.186718340788	0
218.933656999589	0
223.678037450723	0
228.419861642551	0
233.159131521468	0
237.895849031897	0
242.630016116271	0
247.361634715084	0
252.090706766841	0
256.817234208093	0
261.541218973424	0
266.262662995465	0
270.981568204883	0
275.697936530397	0
280.411769898781	0
285.123070234849	0
289.831839461471	0
294.538079499574	0
299.241792268144	0
303.942979684232	0
308.641643662944	0
313.33778611746	0
318.031408959018	0
322.722514096945	0
327.411103438622	0
332.09717888951	0
336.780742353159	0
341.461795731189	0
346.140340923302	0
350.816379827291	0
355.489914339041	0
360.160946352512	0
364.829477759773	0
369.495510450977	0
374.159046314375	0
378.820087236329	0
383.478635101283	0
388.134691791809	0
392.788259188568	0
397.43933917034	0
402.08793361401	0
406.734044394583	0
411.377673385178	0
416.018822457033	0
420.657493479502	0
425.293688320078	0
429.927408844357	0
434.558656916086	0
439.187434397127	0
443.813743147482	0
448.437585025286	0
453.058961886811	0
457.677875586478	0
462.294327976831	0
466.908320908578	0
471.519856230564	0
476.128935789788	0
480.73556143139	0
485.339734998681	0
489.941458333116	0
494.540733274312	0
499.137561660047	0
503.731945326265	0
508.323886107065	0
512.91338583473	0
517.500446339696	0
522.085069450583	0
526.667256994186	0
531.247010795468	0
535.824332677577	0
540.399224461841	0
544.97168796778	0
549.541725013083	0
554.109337413638	0
558.674526983528	0
563.237295535019	0
567.797644878573	0
572.355576822864	0
576.911093174738	0
581.464195739273	0
586.014886319722	0
590.563166717575	0
595.109038732503	0
599.652504162402	0
604.193564803382	0
608.73222244976	0
613.268478894073	0
617.802335927087	0
622.333795337774	0
626.86285891334	0
631.389528439219	0
635.913805699064	0
640.435692474771	0
644.95519054646	0
649.472301692485	0
653.987027689444	0
658.499370312169	0
663.009331333737	0
667.51691252547	0
672.022115656927	0
676.524942495927	0
681.025394808529	0
685.523474359052	0
690.019182910066	0
694.512522222403	0
699.003494055146	-14.767578125
703.49210016564	10.1748046875
707.978342309501	10.0947265625
712.4622222406	-27.7529296875
716.943741711089	19.3251953125
721.422902471377	3.283203125
725.899706270147	5.306640625
730.374154854362	-36.2119140625
734.846249969256	53.755859375
739.315993358349	-23.8291015625
743.783386763427	-26.66015625
748.248431924569	38.1259765625
752.711130580137	7.572265625
757.171484466779	-19.3740234375
761.629495319434	-11.19921875
766.085164871334	-2.8232421875
770.538494853989	-6.6826171875
774.989486997221	15.287109375
779.438143029149	4.3369140625
783.884464676174	2.2392578125
788.328453663017	3.9111328125
792.770111712697	-11.9326171875
797.209440546538	28.765625
801.646441884169	-40.08203125
806.08111744353	26.59765625
810.513468940876	-17.197265625
814.943498090771	9.171875
819.371206606105	-7.60546875
823.796596198072	9.234375
828.2196685762	-4.060546875
832.640425448326	14.14453125
837.05886852062	-46.8369140625
841.474999497579	36.146484375
845.888820082023	12.515625
850.300331975104	-8.748046875
854.709536876313	-12.5126953125
859.116436483463	3.5556640625
863.521032492721	0.9091796875
867.923326598572	0.5927734375
872.32332049386	6.5732421875
876.721015869761	0.890625
881.116414415797	-23.9345703125
885.509517819844	20.00390625
889.900327768115	5.689453125
894.288845945188	-25.337890625
898.675074033979	21.267578125
903.059013715769	8.3857421875
907.440666670193	-19.45703125
911.820034575246	21.9765625
916.197119107279	-7.0888671875
920.571921941015	-28.28125
924.944444749532	29.2958984375
929.314689204282	-13.154296875
933.682656975088	-0.716796875
938.048349730129	0.041015625
942.411769135974	12.8291015625
946.772916857561	-9.9560546875
951.131794558198	10.00830078125
955.488403899583	-18.3111572265625
959.842746541793	23.953369140625
964.194824143277	-25.8497314453125
968.544638360882	16.3995361328125
972.89219084983	-4.3511962890625
977.237483263745	37.10888671875
981.580517254633	1.8577880859375
985.921294472888	-23.3931884765625
990.259816567313	42.355712890625
994.596085185094	-6.65380859375
998.930101971824	23.7939453125
1003.26186857149	33.24169921875
1007.59138662648	18.689453125
1011.91865777761	66.13720703125
1016.24368366406	63.972900390625
1020.56646592346	36.013671875
1024.88700619182	30.054443359375
1029.20530610358	15.0950927734375
1033.52136729159	58.98291015625
1037.8351913871	32.7591552734375
1042.14678001981	-16.4647216796875
1046.45613481781	-18.4873046875
1050.76325740763	-7.2781982421875
1055.06814941421	18.0015869140625
1059.37081246092	12.5107421875
1063.67124816957	-23.8251953125
1067.96945816039	13.40625
1072.26544405203	-1.2607421875
1076.55920746159	2.822265625
1080.8507500046	-2.580078125
1085.14007329502	4.0224609375
1089.42717894526	-27.4638671875
1093.71206856617	30.935791015625
1097.99474376703	-14.5609130859375
1102.27520615557	15.7989501953125
1106.55345733798	-12.50341796875
1110.82949891888	-17.795654296875
1115.10333250134	12.9212646484375
1119.37495968691	3.63818359375
1123.64438207555	6.355224609375
1127.91160126572	-12.953125
1132.17661885431	26.6937255859375
1136.43943643666	10.340576171875
1140.70005560662	32.9874267578125
1144.95847795644	26.63427734375
1149.21470507689	40.2811279296875
1153.46873855716	53.927978515625
1157.72057998495	123.74755859375
1161.97023094641	127.6044921875
1166.21769302616	106.46142578125
1170.4629678073	142.318359375
1174.70605687141	58.17529296875
1178.94696179853	41.0322265625
1183.18568416722	-7.11083984375
1187.42222555447	40.8345947265625
1191.65658753578	-0.810302734375
1195.88877168515	-22.4552001953125
1200.11877957505	42.89990234375
1204.34661277642	14.2550048828125
1208.57227285872	16.610107421875
1212.79576138991	11.9652099609375
1217.01707993641	-8.1734619140625
1221.23623006315	11.971923828125
1225.45321333358	-34.8826904296875
1229.66803130962	55.2628173828125
1233.88068555171	-5.0677490234375
1238.09117761878	-15.822509765625
1242.29950906827	18.690673828125
1246.50568145615	0.85693359375
1250.70969633685	-24.0859375
1254.91155526336	24.740234375
1259.11125978715	-6.1591796875
1263.30881145822	-1.6123046875
1267.50421182508	-15.5048828125
1271.69746243476	-0.9228515625
1275.88856483281	22.5703125
1280.07752056329	-12.15625
1284.26433116881	3.81640625
1288.44899819048	-8.810546875
1292.63152316794	-12.0556640625
1296.81190763937	29.63671875
1300.99015314147	5.513671875
1305.16626120947	-35.44921875
1309.34023337715	5.4609375
1313.5120711768	36.748046875
1317.68177613928	-10.2099609375
1321.84934979395	-16.1748046875
1326.01479366875	11.2763671875
1330.17810929013	-14.642578125
1334.3392981831	2.4130859375
1338.49836187122	-11.47265625
1342.65530187657	30.931640625
1346.81011971983	1.2763671875
1350.96281692018	-18.27734375
1355.11339499538	3.2685546875
1359.26185546175	3.916015625
1363.40819983413	-8.3486328125
1367.55242962597	6.8935546875
1371.69454634923	5.4765625
1375.83455151447	1.7314453125
1379.97244663079	-21.3525390625
1384.10823320587	12.2197265625
1388.24191274593	-11.7373046875
1392.3734867558	31.447265625
1396.50295673884	-12.5107421875
1400.63032419701	-21.8970947265625
1404.75559063083	6.810302734375
1408.87875753938	18.6636962890625
1412.99982642036	-19.4827880859375
1417.11879877001	-26.701904296875
1421.23567608315	11.982666015625
1425.35045985322	22.667236328125
1429.4631515722	-4.648193359375
1433.57375273068	41.036376953125
1437.68226481782	20.720947265625
1441.78868932139	43.405517578125
1445.89302772774	32.1978759765625
1449.9952815218	-5.000732421875
1454.0954521871	90.80078125
1458.19354120579	22.6021728515625
1462.28955005859	54.403564453125
1466.38348022481	14.205078125
1470.47533318239	31.0064697265625
1474.56511040785	51.8079833984375
1478.65281337632	34.609375
1482.73844356155	5.410888671875
1486.82200243586	35.2301025390625
1490.90349147021	17.09423828125
1494.98291213417	-34.0416259765625
1499.06026589591	36.822509765625
1503.13555422221	55.686767578125
1507.20877857848	66.5509033203125
1511.27994042873	93.4150390625
1515.3490412356	91.2791748046875
1519.41608246035	161.143310546875
1523.48106556286	138.007568359375
1527.54399200162	144.871704101563
1531.60486323377	141.73583984375
1535.66368071506	48.5999755859375
1539.72044589986	66.512939453125
1543.7751602412	60.4451904296875
1547.8278251907	18.37744140625
1551.87844219866	-0.6903076171875
1555.92701271397	-1.758056640625
1559.97353818419	1.1741943359375
1564.01802005549	-20.8935546875
1568.06045977271	16.038818359375
1572.1008587793	54.9710693359375
1576.13921851737	49.9033203125
1580.17554042768	-4.1475830078125
1584.20982594961	12.0006103515625
1588.24207652123	42.14892578125
1592.27229357921	-21.7027587890625
1596.3004785589	8.4454345703125
1600.3266328943	34.59375
1604.35075801806	15.741943359375
1608.37285536149	18.0943603515625
1612.39292635454	-7.3994140625
1616.41097242584	18.1068115234375
1620.42699500266	-5.779052734375
1624.44099551096	-19.1629638671875
1628.45297537533	-2.90625
1632.46293601905	30.390625
1636.47087886406	-10.8115234375
1640.47680533095	-7.0693359375
1644.480716839	7.8818359375
1648.48261480617	0.822265625
1652.48250064906	-13.51953125
1656.48037578297	-8.734375
1660.47624162187	12.4619140625
1664.47009957839	15.2607421875
1668.46195106388	8.2900390625
1672.45179748832	-11.654296875
1676.43964026041	-19.2607421875
1680.42548078752	5.16796875
1684.40932047569	12.04296875
1688.39116072969	-5.1962890625
1692.37100295292	-6.3232421875
1696.34884854752	21.7744140625
1700.32469891428	-38.9853515625
1704.29855545272	46.5400390625
1708.27041956104	-17.9921875
1712.24029263612	-1.2041015625
1716.20817607355	-9.671875
1720.17407126762	-4.73828125
1724.13797961133	20.017578125
1728.09990249636	-7.82421875
1732.05984131311	7.091796875
1736.01779745068	9.619140625
1739.97377229687	-42.1025390625
1743.9277672382	29.8984375
1747.87978365989	-13.181640625
1751.82982294587	2.802734375
1755.77788647878	-4.2451171875
1759.72397564	-5.9482421875
1763.6680918096	15.990234375
1767.61023636636	9.095703125
1771.55041068779	3.9619140625
1775.48861615014	-17.271484375
1779.42485412835	-6.4482421875
1783.35912599609	-11.71875
1787.29143312576	33.8583984375
1791.22177688849	-26.3232421875
1795.15015865414	10.8505859375
1799.07657979127	8.35546875
1803.00104166721	-20.537109375
1806.923545648	9.6650390625
1810.84409309841	16.7080078125
1814.76268538195	-12.365234375
1818.67932386087	19.8173828125
1822.59400989615	-38.517578125
1826.50674484752	14.1875
1830.41753007345	23.640625
1834.32636693114	-23.0693359375
1838.23325677653	-17.6611328125
1842.13820096433	19.7119140625
1846.04120084797	16.9326171875
1849.94225777965	2.46875
1853.84137311029	-23.29296875
1857.7385481896	1.01953125
1861.63378436601	-11.5166015625
1865.52708298671	11.220703125
1869.41844539766	2.4267578125
1873.30787294356	29.0517578125
1877.19536696788	-38.1533203125
1881.08092881284	26.4248046875
1884.96455981942	-7.8017578125
1888.84626132737	-12.9130859375
1892.7260346752	4.1298828125
1896.6038812002	-7.732421875
1900.47980223839	1.833984375
1904.35379912459	0.00390625
1908.22587319237	22.4755859375
1912.0960257741	-24.841796875
1915.96425820088	22.3251953125
1919.83057180263	-24.587890625
1923.694967908	6.4072265625
1927.55744784445	20.1533203125
1931.4180129382	-31.025390625
1935.27666451426	14.9296875
1939.13340389641	15.49609375
1942.98823240721	-26.1884765625
1946.84115136803	19.181640625
1950.692162099	-11.025390625
1954.54126591903	3.1337890625
1958.38846414584	-4.158203125
1962.23375809594	8.3349609375
1966.0771490846	-12.0224609375
1969.91863842591	14.2958984375
1973.75822743275	-6.3369140625
1977.59591741678	8.833984375
1981.43170968848	-17.6962890625
1985.26560555709	22.111328125
1989.09760633069	-11.45703125
1992.92771331615	2.23828125
1996.75592781911	-1.5947265625
2000.58225114405	-3.20703125
2004.40668459424	4.9638671875
2008.22922947176	-3.4384765625
2012.04988707749	12.27734375
2015.86865871112	-28.3642578125
2019.68554567116	22.224609375
2023.50054925491	-33.697265625
2027.31367075851	35.83984375
2031.1249114769	-14.26953125
2034.93427270382	4.41015625
2038.74175573186	-0.6533203125
2042.54736185239	8.87109375
2046.35109235564	-12.5546875
2050.15294853063	-1.513671875
2053.95293166521	25.548828125
2057.75104304606	-5.8349609375
2061.54728395867	-17.5419921875
2065.34165568738	14.2685546875
2069.13415951534	-16.7109375
2072.92479672452	20.978515625
2076.71356859575	-31.162109375
2080.50047640866	19.1171875
2084.28552144174	-23.2041015625
2088.06870497229	28.783203125
2091.85002827646	3.345703125
2095.62949262923	-8.6796875
2099.40709930443	0.9052734375
2103.18284957471	-31.8603515625
2106.95674471158	34.69140625
2110.72878598537	15.482421875
2114.49897466528	-19.392578125
2118.26731201934	-11.90625
2122.03379931443	24.052734375
2125.79843781626	-10.9111328125
2129.56122878942	-31.16015625
2133.32217349733	39.92578125
2137.08127320226	-20.841796875
2140.83852916534	12.2568359375
2144.59394264655	-12.5322265625
2148.34751490473	2.89453125
2152.09924719757	18.01171875
2155.84914078163	-7.771484375
2159.5971969123	-1.337890625
2163.34341684387	-16.509765625
2167.08780182947	19.51953125
2170.83035312109	2.212890625
2174.57107196959	-4.44921875
2178.30995962469	15.484375
2182.04701733499	-35.2216796875
2185.78224634795	-0.109375
2189.5156479099	33.1513671875
2193.24722326604	-6.40234375
2196.97697366044	-7.966796875
2200.70490033604	-6.9921875
2204.43100453467	-1.2890625
2208.15528749703	7.5498046875
2211.87775046268	-39.3134765625
2215.59839467008	0.3154296875
2219.31722135656	0
2223.03423175833	0
2226.74942711049	0
2230.46280864701	121.2197265625
2234.17437760077	-180.7197265625
2237.8841352035	-72.78125
2241.59208268584	38.0302734375
2245.29822127732	-8.2744140625
2249.00255220635	-17.97265625
2252.70507670024	29.333984375
2256.40579598519	-57.5849609375
2260.10471128628	42.9462890625
2263.80182382751	-6.6796875
2267.49713483175	-4.0712890625
2271.19064552079	-14.5068359375
2274.8823571153	6.22265625
2278.57227083486	-15.6064453125
2282.26038789795	20.4326171875
2285.94670952195	17.607421875
2289.63123692314	-31.9814453125
2293.31397131672	16.38671875
2296.99491391679	-1.302734375
2300.67406593633	-8.1142578125
2304.35142858727	4.4716796875
2308.02700308043	-15.6826171875
2311.70079062553	17.21875
2315.37279243123	1.396484375
2319.04300970507	18.4853515625
2322.71144365353	-0.7841796875
2326.378095482	-43.28515625
2330.04296639478	36.193359375
2333.7060575951	4.853515625
2337.3673702851	-17.916015625
2341.02690566583	-1.2841796875
2344.68466493729	-14.5908203125
2348.34064929839	-5.541015625
2351.99485994695	-3.896484375
2355.64729807974	56.724609375
2359.29796489244	-1.87890625
2362.94686157966	-20.1201171875
2366.59398933494	-18.201171875
2370.23934935076	-2.8046875
2373.88294281852	14.10546875
2377.52477092855	9.4482421875
2381.16483487014	-2.193359375
2384.80313583148	-8.4453125
2388.4396749997	-18.0009765625
2392.07445356091	4.3115234375
2395.70747270011	7.6943359375
2399.33873360126	21.6455078125
2402.96823744726	-4.9013671875
2406.59598541994	-3.79296875
2410.22197870011	1.3427734375
2413.84621846749	-21.1279296875
2417.46870590075	24.283203125
2421.08944217751	-14.66015625
2424.70842847435	-9.9384765625
2428.32566596678	18.662109375
2431.94115582928	-19.6083984375
2435.55489923527	26.8955078125
2439.16689735713	-14.828125
2442.77715136619	18.0263671875
2446.38566243272	-9.8408203125
2449.99243172597	-5.919921875
2453.59746041414	8.9541015625
2457.20074966439	-6.966796875
2460.80230064283	-10.0615234375
2464.40211451455	-6.7353515625
2468.00019244358	0.7841796875
2471.59653559293	36.5458984375
2475.19114512457	-12.0400390625
2478.78402219943	-29.693359375
2482.37516797741	17.0751953125
2485.96458361738	7.0947265625
2489.55227027719	-7.6787109375
2493.13822911363	24.546875
2496.7224612825	-33.564453125
2500.30496793853	-9.3955078125
2503.88575023547	21.76953125
2507.464809326	8.4091796875
2511.04214636182	-11.7431640625
2514.61776249357	-5.390625
2518.19165887088	11.138671875
2521.76383664237	4.431640625
2525.33429695564	3.890625
2528.90304095725	-9.6513671875
2532.47006979276	-10.53125
2536.03538460672	4.38671875
2539.59898654265	13.9560546875
2543.16087674307	-15.80859375
2546.72105634947	6.03515625
2550.27952650235	1.8193359375
2553.83628834118	12.5693359375
2557.39134300444	-15.6630859375
2560.94469162957	-28.2626953125
2564.49633535304	43.9384765625
2568.0462753103	-38.4677734375
2571.59451263579	26.1435546875
2575.14104846294	15.8212890625
2578.6858839242	-32.29296875
2582.229020151	28.9296875
2585.77045827378	-23.9892578125
2589.31019942197	11.4404296875
2592.84824472401	-15.0810546875
2596.38459530734	19.333984375
2599.91925229841	5.015625
2603.45221682266	-9.0341796875
2606.98349000456	-12.5400390625
2610.51307296756	17.7216796875
2614.04096683414	9.7705078125
2617.56717272579	-26.2998046875
2621.09169176298	1.7236328125
2624.61452506523	12.7216796875
2628.13567375106	-11.345703125
2631.655138938	-3.7998046875
2635.17292174258	8.4814453125
2638.68902328039	13.9384765625
2642.20344466598	-10.6748046875
2645.71618701297	-5.4375
2649.22725143397	-1.265625
2652.73663904062	12.12890625
2656.24435094357	-47.255859375
2659.75038825251	57.5712890625
2663.25475207615	8.0341796875
2666.75744352221	-57.8642578125
2670.25846369744	62.189453125
2673.75781370765	-41.0068359375
2677.25549465763	5.0859375
2680.75150765123	14.5791015625
2684.24585379131	4.8583984375
2687.73853417978	-29.9501953125
2691.22954991757	19.541015625
2694.71890210465	13.763671875
2698.20659184002	-35.255859375
2701.69262022172	24.1513671875
2705.17698834682	-7.19140625
2708.65969731143	11.5986328125
2712.14074821071	-9.8935546875
2715.62014213884	-13.189453125
2719.09788018905	-4.828125
2722.57396345361	26.4814453125
2726.04839302385	24.9853515625
2729.52116999012	-49.3154296875
2732.99229544182	31.8427734375
2736.4617704674	-33.7265625
2739.92959615437	17.6630859375
2743.39577358925	7.8173828125
2746.86030385767	-5.3076171875
2750.32318804424	0.0361328125
2753.78442723268	-11.4775390625
2757.24402250572	17.326171875
2760.70197494518	-9.68292236328125
2764.1582856319	-2.52899169921875
2767.6129556458	16.568603515625
2771.06598606584	-31.568115234375
2774.51737797005	23.295166015625
2777.96713243552	-12.841552734375
2781.41525053838	5.0081787109375
2784.86173335384	-0.3448486328125
2788.30658195617	9.30206298828125
2791.74979741869	-7.05096435546875
2795.1913808138	20.595947265625
2798.63133321295	6.242919921875
2802.06965568666	25.8898315429688
2805.50634930452	11.5367431640625
2808.94141513519	42.1837158203125
2812.37485424639	-9.16937255859375
2815.80666770493	20.4058837890625
2819.23685657665	20.9381103515625
2822.6654219265	23.4702758789063
2826.0923648185	-3.99749755859375
2829.51768631572	47.5347290039063
2832.94138748033	33.06689453125
2836.36346937355	8.59912109375
2839.7839330557	-1.86865234375
2843.20277958617	-7.33642578125
2846.62001002343	34.1957397460938
2850.03562542502	2.72796630859375
2853.44962684758	11.2601928710938
2856.86201534681	23.7924194335938
2860.27279197751	10.3245849609375
2863.68195779356	32.8568115234375
2867.08951384791	24.3890380859375
2870.49546119262	4.831298828125
2873.89980087883	39.2589111328125
2877.30253395675	39.6865234375
2880.70366147569	38.1140747070313
2884.10318448406	23.5416870117188
2887.50110402936	25.96923828125
2890.89742115815	48.3968505859375
2894.29213691614	54.824462890625
2897.68525234807	19.2520141601563
2901.07676849782	71.6796264648438
2904.46668640835	8.107177734375
2907.85500712172	38.5347900390625
2911.24173167908	28.96240234375
2914.62686112069	19.3899536132813
2918.0103964859	0
2921.39233881316	0
2924.77268914004	0
2928.1514485032	0
2931.52861793838	38.5068359375
2934.90419848047	15.7847290039063
2938.27819116343	39.0626220703125
2941.65059702035	8.3404541015625
2945.0214170834	-1.38165283203125
2948.39065238389	43.896240234375
2951.75830395222	14.174072265625
2955.1243728179	29.4519653320313
2958.48886000957	0.7298583984375
2961.85176655495	5.0076904296875
2965.21309348089	48.2855834960938
2968.57284181338	23.5634765625
2971.93101257748	16.84130859375
2975.28760679739	52.1192016601563
2978.64262549643	5.3970947265625
2981.99606969702	38.6749877929688
2985.34794042073	12.8756713867188
2988.69823868822	25.9478149414063
2992.04696551928	50.0198974609375
2995.39412193282	-10.907958984375
2998.73970894689	15.1641845703125
3002.08372757864	-8.76373291015625
3005.42617884436	-19.6915893554688
3008.76706375945	37.3805541992188
3012.10638333846	-4.54736328125
3015.44413859504	14.5247802734375
3018.780330542	-4.48260498046875
3022.11496019125	-27.4952392578125
3025.44802855385	-13.5079345703125
3028.77953663997	6.47943115234375
3032.10948545894	26.1422119140625
3035.4378760192	-30.8519287109375
3038.76470932834	19.0732421875
3042.08998639308	8.0986328125
3045.41370821926	-18.587890625
3048.73587581189	-8.240234375
3052.05649017508	9.0615234375
3055.37555231211	-17.38671875
3058.69306322538	10.5703125
3062.00902391644	25.0556640625
3065.32343538598	-13.5302734375
3068.63629863383	2.16015625
3071.94761465896	-19.9697265625
3075.25738445949	32.1494140625
3078.5656090327	-7.8408203125
3081.87228937498	-1.291015625
3085.1774264819	-21.037109375
3088.48102134815	6.87890625
3091.7830749676	23.2119140625
3095.08358833324	-14.87890625
3098.38256243724	-6.5830078125
3101.67999827088	-4.9306640625
3104.97589682465	1.4267578125
3108.27025908814	22.5830078125
3111.56308605013	-11.3623046875
3114.85437869852	-0.95703125
3118.14413802041	-1.755859375
3121.43236500202	6.33203125
3124.71906062875	-1.212890625
3128.00422588514	0.119140625
3131.28786175491	-15.375
3134.56996922093	23.357421875
3137.85054926523	-16.5634765625
3141.12960286901	-4.58203125
3144.40713101263	6.84375
3147.68313467559	1.40234375
3150.95761483661	-27.9912109375
3154.23057247352	27.9658203125
3157.50200856335	-0.0888671875
3160.77192408229	2.4892578125
3164.04032000569	6.1904296875
3167.30719730808	-10.412109375
3170.57255696316	19.0009765625
3173.8363999438	-25.8193359375
3177.09872722202	-9.2724609375
3180.35953976906	16.08984375
3183.61883855529	6.18359375
3186.87662455028	-5.623046875
3190.13289872276	-8.353515625
3193.38766204066	34.056640625
3196.64091547106	-20.3369140625
3199.89265998022	-16.1337890625
3203.14289653362	12.0791015625
3206.39162609586	-4.5185546875
3209.63884963076	0.962890625
3212.88456810132	11.8232421875
3216.1287824697	-29.65234375
3219.37149369728	30.625
3222.61270274458	0
3225.85241057134	0
3229.09061813648	0
3232.32732639809	0
3235.56253631347	0
3238.79624883909	0
3242.02846493062	0
3245.25918554292	0
3248.48841163005	0
3251.71614414523	0
3254.94238404091	0
3258.16713226871	0
3261.39038977947	0
3264.61215752319	0
3267.8324364491	0
3271.05122750561	0
3274.26853164032	0
3277.48434980006	0
3280.69868293083	0
3283.91153197784	0
3287.12289788551	0
3290.33278159744	0
3293.54118405647	0
3296.7481062046	0
3299.95354898308	0
3303.15751333233	0
3306.36000019198	0
3309.5610105009	0
3312.76054519714	0
3315.95860521796	0
3319.15519149983	0
3322.35030497844	0
3325.5439465887	0
3328.73611726471	0
3331.92681793978	0
3335.11604954647	0
3338.30381301652	0
3341.49010928091	0
3344.67493926981	0
3347.85830391262	0
3351.04020413798	0
3354.22064087372	0
3357.3996150469	0
3360.5771275838	0
3363.75317940992	0
3366.92777144999	0
3370.10090462795	0
3373.27257986699	0
3376.44279808948	0
3379.61156021707	0
3382.77886717058	0
3385.94471987011	0
3389.10911923496	0
3392.27206618366	0
3395.43356163397	0
3398.59360650288	0
3401.75220170663	0
3404.90934816067	0
3408.06504677969	0
3411.21929847761	0
3414.37210416759	0
3417.52346476203	0
3420.67338117256	0
3423.82185431003	0
3426.96888508457	0
3430.11447440551	0
3433.25862318143	0
3436.40133232017	0
3439.54260272877	0
3442.68243531356	0
3445.82083098007	0
3448.95779063311	0
3452.0933151767	0
3455.22740551412	0
3458.36006254791	0
3461.49128717984	0
3464.62108031093	0
3467.74944284144	0
3470.8763756709	0
3474.00187969807	0
3477.12595582097	0
3480.24860493687	0
3483.3698279423	0
3486.48962573301	0
3489.60799920405	0
3492.7249492497	0
3495.84047676349	0
3498.95458263822	0
3502.06726776593	0
3505.17853303794	0
3508.28837934481	0
3511.39680757636	0
3514.50381862168	0
3517.60941336912	0
3520.71359270627	0
3523.81635752002	0
3526.91770869649	0
3530.01764712108	0
3533.11617367844	0
3536.21328925251	0
3539.30899472646	0
3542.40329098277	0
3545.49617890316	0
3548.58765936862	0
3551.6777332594	0
3554.76640145506	0
3557.85366483438	0
3560.93952427544	0
3564.02398065559	0
3567.10703485145	0
3570.18868773891	0
3573.26894019313	0
3576.34779308856	0
3579.42524729892	0
3582.5013036972	0
3585.57596315568	0
3588.6492265459	0
3591.72109473869	0
3594.79156860416	0
3597.8606490117	0
3600.92833682998	0
3603.99463292695	0
3607.05953816984	0
3610.12305342518	0
3613.18517955876	0
3616.24591743568	0
3619.30526792029	0
3622.36323187627	0
3625.41981016655	0
3628.47500365337	0
3631.52881319825	0
3634.58123966201	0
3637.63228390473	0
3640.68194678582	0
3643.73022916395	0
3646.77713189711	0
3649.82265584256	0
3652.86680185686	0
3655.90957079587	0
3658.95096351473	0
3661.9909808679	0
3665.02962370912	0
3668.06689289143	0
3671.10278926717	0
3674.13731368797	0
3677.17046700477	0
3680.20225006781	0
3683.23266372664	0
3686.26170883008	0
3689.28938622628	0
3692.31569676268	0
3695.34064128604	0
3698.3642206424	0
3701.38643567713	0
3704.40728723488	0
3707.42677615964	0
3710.44490329468	0
3713.46166948258	0
3716.47707556524	0
3719.49112238387	0
3722.50381077897	0
3725.51514159038	0
3728.52511565724	0
3731.53373381799	0
3734.54099691039	0
3737.54690577153	0
3740.55146123779	0
3743.55466414488	0
3746.55651532782	0
3749.55701562096	0
3752.55616585793	0
3755.55396687173	0
3758.55041949465	0
3761.54552455828	0
3764.53928289357	0
3767.53169533077	0
3770.52276269945	0
