# Supplementary material for: ATP-Mediated Compositional Change in Peripheral Myelin Membranes: A Comparative Raman Spectroscopy and Time-Of-Flight Secondary Ion Mass Spectrometry Study
Source: PLoS One. 2015 Nov 6;10(11):e0142084. doi: 10.1371/journal.pone.0142084 (PMC4636249; doi:10.1371/journal.pone.0142084)
Supplement: S1 Dataset — (ZIP) [file pone.0142084.s001.zip › S1_dataset/Raman_spectra/5_90_0.txt]

-178.9940361005	0
-174.033225536559	0
-169.075137799502	0
-164.119770772183	0
-159.167122339652	0
-154.217190389145	0
-149.26997281008	0
-144.325467494082	0
-139.38367233493	0
-134.444585228596	0
-129.508204073225	0
-124.574526769137	0
-119.643551218823	0
-114.715275326934	0
-109.789697000297	0
-104.866814147889	0
-99.9466246808543	0
-95.0291265124944	0
-90.114317558252	0
-85.2021957357436	0
-80.2927589647076	0
-75.3860051670387	0
-70.4819322667847	0
-65.5805381901157	0
-60.6818208653497	0
-55.7857782229291	0
-50.8924081954391	0
-46.0017087175838	0
-41.1136777262045	0
-36.2283131602561	0
-31.3456129608128	0
-26.4655750710695	0
-21.5881974363389	0
-16.7134780040407	0
-11.8414147237152	0
-6.97200554699234	0
-2.10524842762101	0
2.75885867856151	0
7.62031781360827	0
12.4791310174774	0
17.3353003280427	0
22.1888277810764	0
27.0397154102718	0
31.8879652472339	0
36.7335793214821	0
41.5765596604568	0
46.4169082895224	0
51.2546272319731	0
56.0897185090207	0
60.9221841398242	0
65.7520261414571	0
70.5792465289418	0
75.4038473152361	0
80.2258305112362	0
85.045198125787	0
89.8619521656727	0
94.6760946356395	0
99.4876275383746	0
104.296552874516	0
109.10287264268	0
113.906588839415	0
118.707703459252	0
123.506218494676	0
128.30213593615	0
133.095457772096	0
137.886185988912	0
142.674322570981	0
147.459869500641	0
152.242828758238	0
157.023202322084	0
161.800992168479	0
166.576200271718	0
171.348828604071	0
176.118879135827	0
180.886353835245	0
185.651254668599	0
190.413583600155	0
195.173342592186	0
199.93053360497	0
204.685158596798	0
209.437219523967	0
214.186718340788	0
218.933656999589	0
223.678037450723	0
228.419861642551	0
233.159131521468	0
237.895849031897	0
242.630016116271	0
247.361634715084	0
252.090706766841	0
256.817234208093	0
261.541218973424	0
266.262662995465	0
270.981568204883	0
275.697936530397	0
280.411769898781	0
285.123070234849	0
289.831839461471	0
294.538079499574	0
299.241792268144	0
303.942979684232	0
308.641643662944	0
313.33778611746	0
318.031408959018	0
322.722514096945	0
327.411103438622	0
332.09717888951	0
336.780742353159	0
341.461795731189	0
346.140340923302	0
350.816379827291	0
355.489914339041	0
360.160946352512	0
364.829477759773	0
369.495510450977	0
374.159046314375	0
378.820087236329	0
383.478635101283	0
388.134691791809	0
392.788259188568	0
397.43933917034	0
402.08793361401	0
406.734044394583	0
411.377673385178	0
416.018822457033	0
420.657493479502	0
425.293688320078	0
429.927408844357	0
434.558656916086	0
439.187434397127	0
443.813743147482	0
448.437585025286	0
453.058961886811	0
457.677875586478	0
462.294327976831	0
466.908320908578	0
471.519856230564	0
476.128935789788	0
480.73556143139	0
485.339734998681	0
489.941458333116	0
494.540733274312	0
499.137561660047	0
503.731945326265	0
508.323886107065	0
512.91338583473	0
517.500446339696	0
522.085069450583	0
526.667256994186	0
531.247010795468	0
535.824332677577	0
540.399224461841	0
544.97168796778	0
549.541725013083	0
554.109337413638	0
558.674526983528	0
563.237295535019	0
567.797644878573	0
572.355576822864	0
576.911093174738	0
581.464195739273	0
586.014886319722	0
590.563166717575	0
595.109038732503	0
599.652504162402	0
604.193564803382	0
608.73222244976	0
613.268478894073	0
617.802335927087	0
622.333795337774	0
626.86285891334	0
631.389528439219	0
635.913805699064	0
640.435692474771	0
644.95519054646	0
649.472301692485	0
653.987027689444	0
658.499370312169	0
663.009331333737	0
667.51691252547	0
672.022115656927	0
676.524942495927	0
681.025394808529	0
685.523474359052	0
690.019182910066	3.873046875
694.512522222403	-9.009765625
699.003494055146	-18.4794921875
703.49210016564	6.1025390625
707.978342309501	30.59375
712.4622222406	-37.416015625
716.943741711089	9.5166015625
721.422902471377	-1.228515625
725.899706270147	13.5859375
730.374154854362	-32.3701171875
734.846249969256	53.859375
739.315993358349	-27.4619140625
743.783386763427	-22.7412109375
748.248431924569	36.1064453125
752.711130580137	13.6337890625
757.171484466779	-16.50390625
761.629495319434	-26.693359375
766.085164871334	7.9599609375
770.538494853989	-2.3564453125
774.989486997221	11.416015625
779.438143029149	-8.2587890625
783.884464676174	18.13671875
788.328453663017	-1.3828125
792.770111712697	-21.8955078125
797.209440546538	26.6650390625
801.646441884169	-39.154296875
806.08111744353	30.7841796875
810.513468940876	-9.2392578125
814.943498090771	1.6083984375
819.371206606105	-16.4443359375
823.796596198072	17.685546875
828.2196685762	4.3515625
832.640425448326	17.3720703125
837.05886852062	-49.486328125
841.474999497579	23.2216796875
845.888820082023	12.05859375
850.300331975104	4.853515625
854.709536876313	-18.6474609375
859.116436483463	20.947265625
863.521032492721	-8.15234375
867.923326598572	-3.3857421875
872.32332049386	-0.478515625
876.721015869761	5.8798828125
881.116414415797	-21.392578125
885.509517819844	13.658203125
889.900327768115	17.1259765625
894.288845945188	-33.2275390625
898.675074033979	15.8603515625
903.059013715769	7.1201171875
907.440666670193	-8.7236328125
911.820034575246	15.6806640625
916.197119107279	1.1298828125
920.571921941015	-44.2568359375
924.944444749532	34.58984375
929.314689204282	-2.7744140625
933.682656975088	12.609375
938.048349730129	-8.1162109375
942.411769135974	0.984375
946.772916857561	-19.7294921875
951.131794558198	28.7998046875
955.488403899583	-15.6142578125
959.842746541793	13.2099609375
964.194824143277	-17.2412109375
968.544638360882	12.776123046875
972.89219084983	-25.882080078125
977.237483263745	43.305908203125
981.580517254633	-20.2445068359375
985.921294472888	-18.20849609375
990.259816567313	45.8275146484375
994.596085185094	-22.1732177734375
998.930101971824	-8.2840576171875
1003.26186857149	35.6051025390625
1007.59138662648	4.4942626953125
1011.91865777761	82.38330078125
1016.24368366406	88.96240234375
1020.56646592346	47.5313720703125
1024.88700619182	43.1004638671875
1029.20530610358	-14.33056640625
1033.52136729159	65.2353515625
1037.8351913871	24.704345703125
1042.14678001981	-17.82666015625
1046.45613481781	-2.357666015625
1050.76325740763	-6.888671875
1055.06814941421	10.920654296875
1059.37081246092	21.8436279296875
1063.67124816957	-18.2335205078125
1067.96945816039	22.7828369140625
1072.26544405203	1.1083984375
1076.55920746159	-18.8294677734375
1080.8507500046	5.2919921875
1085.14007329502	15.619384765625
1089.42717894526	-32.2972412109375
1093.71206856617	26.5389404296875
1097.99474376703	16.3121337890625
1102.27520615557	27.08544921875
1106.55345733798	12.8402099609375
1110.82949891888	10.5291748046875
1115.10333250134	37.21826171875
1119.37495968691	12.9073486328125
1123.64438207555	30.596435546875
1127.91160126572	5.285400390625
1132.17661885431	39.92236328125
1136.43943643666	27.53759765625
1140.70005560662	30.15283203125
1144.95847795644	27.76806640625
1149.21470507689	57.38330078125
1153.46873855716	54.99853515625
1157.72057998495	117.567138671875
1161.97023094641	152.022827148438
1166.21769302616	137.478515625
1170.4629678073	157.934204101563
1174.70605687141	68.389892578125
1178.94696179853	33.8455810546875
1183.18568416722	6.088134765625
1187.42222555447	24.27099609375
1191.65658753578	-8.546142578125
1195.88877168515	-21.365234375
1200.11877957505	19.80810546875
1204.34661277642	-3.717041015625
1208.57227285872	1.7669677734375
1212.79576138991	7.828125
1217.01707993641	-12.6181640625
1221.23623006315	1.427734375
1225.45321333358	-27.0322265625
1229.66803130962	60.03125
1233.88068555171	-14.083984375
1238.09117761878	-22.0771484375
1242.29950906827	7.8916015625
1246.50568145615	-0.951171875
1250.70969633685	-8.21875
1254.91155526336	27.2099609375
1259.11125978715	-16.173828125
1263.30881145822	-10.9052734375
1267.50421182508	3.5576171875
1271.69746243476	-5.1201171875
1275.88856483281	24.9052734375
1280.07752056329	-12.962890625
1284.26433116881	-6.5576171875
1288.44899819048	-3.9443359375
1292.63152316794	-19.8896484375
1296.81190763937	34.9228515625
1300.99015314147	-0.3525390625
1305.16626120947	-26.03515625
1309.34023337715	3.7783203125
1313.5120711768	26.8056640625
1317.68177613928	9.443359375
1321.84934979395	-12.287109375
1326.01479366875	0.5712890625
1330.17810929013	-18.12109375
1334.3392981831	-13.587890625
1338.49836187122	-3.7109375
1342.65530187657	18.4814453125
1346.81011971983	19.1865234375
1350.96281692018	8.0888671875
1355.11339499538	-5.9267578125
1359.26185546175	-20.908203125
1363.40819983413	-3.3603515625
1367.55242962597	14.3134765625
1371.69454634923	6.09375
1375.83455151447	4.06640625
1379.97244663079	-16.8330078125
1384.10823320587	17.7998046875
1388.24191274593	-32.3115234375
1392.3734867558	23.887939453125
1396.50295673884	-14.171630859375
1400.63032419701	-3.0706787109375
1404.75559063083	25.2789306640625
1408.87875753938	-4.3714599609375
1412.99982642036	-20.8291015625
1417.11879877001	-23.8779296875
1421.23567608315	27.0732421875
1425.35045985322	4.0244140625
1429.4631515722	-8.0244140625
1433.57375273068	56.9268798828125
1437.68226481782	16.8780517578125
1441.78868932139	48.0152587890625
1445.89302772774	61.2884521484375
1449.9952815218	7.5615234375
1454.0954521871	94.8345947265625
1458.19354120579	25.1077880859375
1462.28955005859	75.380859375
1466.38348022481	26.654052734375
1470.47533318239	58.9271240234375
1474.56511040785	49.2001953125
1478.65281337632	58.473388671875
1482.73844356155	10.7464599609375
1486.82200243586	33.13330078125
1490.90349147021	9.6212158203125
1494.98291213417	-9.8907470703125
1499.06026589591	51.59716796875
1503.13555422221	56.085205078125
1507.20877857848	68.5731201171875
1511.27994042873	78.0611572265625
1515.3490412356	89.549072265625
1519.41608246035	164.037109375
1523.48106556286	149.525146484375
1527.54399200162	171.013061523438
1531.60486323377	167.501098632813
1535.66368071506	109.989013671875
1539.72044589986	96.6004638671875
1543.7751602412	73.362060546875
1547.8278251907	27.1236572265625
1551.87844219866	22.88525390625
1555.92701271397	15.6468505859375
1559.97353818419	19.408447265625
1564.01802005549	-4.8299560546875
1568.06045977271	44.931640625
1572.1008587793	74.6932373046875
1576.13921851737	29.454833984375
1580.17554042768	8.2164306640625
1584.20982594961	-4.93212890625
1588.24207652123	60.263671875
1592.27229357921	-6.54052734375
1596.3004785589	13.6552734375
1600.3266328943	39.85107421875
1604.35075801806	33.046875
1608.37285536149	8.24267578125
1612.39292635454	11.4384765625
1616.41097242584	24.7855224609375
1620.42699500266	-4.7606201171875
1624.44099551096	-13.3067626953125
1628.45297537533	-10.852783203125
1632.46293601905	31.60107421875
1636.47087886406	21.024169921875
1640.47680533095	6.1318359375
1644.480716839	44.239501953125
1648.48261480617	38.3470458984375
1652.48250064906	15.4547119140625
1656.48037578297	30.5623779296875
1660.47624162187	55.53369140625
1664.47009957839	63.3736572265625
1668.46195106388	49.2135009765625
1672.45179748832	31.0533447265625
1676.43964026041	23.8931884765625
1680.42548078752	56.7330322265625
1684.40932047569	63.57373046875
1688.39116072969	12.415283203125
1692.37100295292	15.2567138671875
1696.34884854752	75.0982666015625
1700.32469891428	-26.060302734375
1704.29855545272	37.79345703125
1708.27041956104	8.6629638671875
1712.24029263612	18.5323486328125
1716.20817607355	-6.6240234375
1720.17407126762	-8.0299072265625
1724.13797961133	9.5185546875
1728.09990249636	-12.0791015625
1732.05984131311	17.373046875
1736.01779745068	4.109375
1739.97377229687	-30.359375
1743.9277672382	28.689453125
1747.87978365989	-20.7646484375
1751.82982294587	6.439453125
1755.77788647878	-1.12890625
1759.72397564	-17.234375
1763.6680918096	21.396484375
1767.61023636636	10.8203125
1771.55041068779	-2.3330078125
1775.48861615014	0.9052734375
1779.42485412835	-19.42578125
1783.35912599609	-5.55859375
1787.29143312576	25.2822265625
1791.22177688849	-21.8056640625
1795.15015865414	5.111328125
1799.07657979127	18.228515625
1803.00104166721	-15.0029296875
1806.923545648	-8.4111328125
1810.84409309841	18.7431640625
1814.76268538195	-1.5205078125
1818.67932386087	17.84375
1822.59400989615	-33.98828125
1826.50674484752	3.638671875
1830.41753007345	20.8291015625
1834.32636693114	-25.8291015625
1838.23325677653	-4.0595703125
1842.13820096433	17.9833984375
1846.04120084797	10.9541015625
1849.94225777965	-7.15234375
1853.84137311029	-13.181640625
1857.7385481896	11.474609375
1861.63378436601	-15.2578125
1865.52708298671	6.3662109375
1869.41844539766	7.6865234375
1873.30787294356	15.884765625
1877.19536696788	-30.033203125
1881.08092881284	27.91796875
1884.96455981942	-22.708984375
1888.84626132737	0.4697265625
1892.7260346752	4.33203125
1896.6038812002	-8.8310546875
1900.47980223839	-2.849609375
1904.35379912459	10.51953125
1908.22587319237	23.837890625
1912.0960257741	-39.0771484375
1915.96425820088	27.0771484375
1919.83057180263	-26.701171875
1923.694967908	18.005859375
1927.55744784445	8.87109375
1931.4180129382	-19.75
1935.27666451426	15.763671875
1939.13340389641	6.9853515625
1942.98823240721	-23.8232421875
1946.84115136803	16.5283203125
1950.692162099	-4.212890625
1954.54126591903	-8.796875
1958.38846414584	4.40625
1962.23375809594	14.0419921875
1966.0771490846	-20.259765625
1969.91863842591	9.4248046875
1973.75822743275	-15.626953125
1977.59591741678	32.6689453125
1981.43170968848	-19.1845703125
1985.26560555709	17.75
1989.09760633069	-23.1630859375
1992.92771331615	3.451171875
1996.75592781911	1.08984375
2000.58225114405	4.1552734375
2004.40668459424	-8.4130859375
2008.22922947176	6.734375
2012.04988707749	13.1982421875
2015.86865871112	-36.4501953125
2019.68554567116	29.62890625
2023.50054925491	-30.548828125
2027.31367075851	35.68359375
2031.1249114769	-6.3642578125
2034.93427270382	-6.509765625
2038.74175573186	-13.6123046875
2042.54736185239	9.728515625
2046.35109235564	1.5830078125
2050.15294853063	-3.337890625
2053.95293166521	24.486328125
2057.75104304606	-8.431640625
2061.54728395867	-12.923828125
2065.34165568738	22.55078125
2069.13415951534	-21.685546875
2072.92479672452	13.40234375
2076.71356859575	-27.5244140625
2080.50047640866	21.068359375
2084.28552144174	-27.3935546875
2088.06870497229	25.0625
2091.85002827646	15.48046875
2095.62949262923	-25.728515625
2099.40709930443	1.708984375
2103.18284957471	-19.9931640625
2106.95674471158	37.8681640625
2110.72878598537	0.728515625
2114.49897466528	-10.4638671875
2118.26731201934	-12.14453125
2122.03379931443	16.0390625
2125.79843781626	-7.42578125
2129.56122878942	-18.6162109375
2133.32217349733	39.1943359375
2137.08127320226	-33.978515625
2140.83852916534	11.1015625
2144.59394264655	-5.4306640625
2148.34751490473	10.27734375
2152.09924719757	11.568359375
2155.84914078163	-15.9755859375
2159.5971969123	-0.291015625
2163.34341684387	-13.4013671875
2167.08780182947	17.982421875
2170.83035312109	7.1328125
2174.57107196959	-2.0595703125
2178.30995962469	5.0458984375
2182.04701733499	-19.654296875
2185.78224634795	-4.41015625
2189.5156479099	30.7900390625
2193.24722326604	-1.990234375
2196.97697366044	-18.107421875
2200.70490033604	-3.0166015625
2204.43100453467	-17.626953125
2208.15528749703	21.853515625
2211.87775046268	-26.9287109375
2215.59839467008	41.5947265625
2219.31722135656	-6.8388671875
2223.03423175833	-2.19921875
2226.74942711049	2.30859375
2230.46280864701	3.09375
2234.17437760077	-6.2998046875
2237.8841352035	-4.1357421875
2241.59208268584	-26.9072265625
2245.29822127732	24.8330078125
2249.00255220635	-12.2509765625
2252.70507670024	25.4248046875
2256.40579598519	-63.41796875
2260.10471128628	12.6416015625
2263.80182382751	106.2431640625
2267.49713483175	-32.51171875
2271.19064552079	-38.755859375
2274.8823571153	13.740234375
2278.57227083486	-26.294921875
2282.26038789795	25.818359375
2285.94670952195	7.7802734375
2289.63123692314	-32.6396484375
2293.31397131672	22.3115234375
2296.99491391679	-1.26171875
2300.67406593633	-8.1826171875
2304.35142858727	2.3544921875
2308.02700308043	-13.9833984375
2311.70079062553	5.53515625
2315.37279243123	-0.7265625
2319.04300970507	29.802734375
2322.71144365353	2.2177734375
2326.378095482	-38.791015625
2330.04296639478	32.2666015625
2333.7060575951	-4.640625
2337.3673702851	-14.7587890625
2341.02690566583	1.4072265625
2344.68466493729	-10.591796875
2348.34064929839	12.837890625
2351.99485994695	-4.341796875
2355.64729807974	1.8740234375
2359.29796489244	5.5302734375
2362.94686157966	0.689453125
2366.59398933494	-13.2783203125
2370.23934935076	0.04296875
2373.88294281852	7.57421875
2377.52477092855	12.2333984375
2381.16483487014	3.64453125
2384.80313583148	-11.0234375
2388.4396749997	-8.751953125
2392.07445356091	-6.328125
2395.70747270011	-3.8251953125
2399.33873360126	21.07421875
2402.96823744726	4.861328125
2406.59598541994	3.62109375
2410.22197870011	-0.638671875
2413.84621846749	-20.2919921875
2417.46870590075	17.0986328125
2421.08944217751	-19.17578125
2424.70842847435	6.0361328125
2428.32566596678	8.0654296875
2431.94115582928	-12.0419921875
2435.55489923527	20.1357421875
2439.16689735713	-19.552734375
2442.77715136619	20.33203125
2446.38566243272	-16.9140625
2449.99243172597	1.591796875
2453.59746041414	12.537109375
2457.20074966439	-5.0419921875
2460.80230064283	-6.9658203125
2464.40211451455	-11.00390625
2468.00019244358	-1.873046875
2471.59653559293	33.662109375
2475.19114512457	-14.685546875
2478.78402219943	-24.4140625
2482.37516797741	18.2314453125
2485.96458361738	10.369140625
2489.55227027719	-9.841796875
2493.13822911363	14.5986328125
2496.7224612825	-17.873046875
2500.30496793853	-19.4736328125
2503.88575023547	12.0048828125
2507.464809326	-11.9306640625
2511.04214636182	48.4091796875
2514.61776249357	-14.7841796875
2518.19165887088	3.021484375
2521.76383664237	-4.0283203125
2525.33429695564	1.958984375
2528.90304095725	-6.4912109375
2532.47006979276	4.2568359375
2536.03538460672	-14.5146484375
2539.59898654265	5.89453125
2543.16087674307	-12.3203125
2546.72105634947	19.541015625
2550.27952650235	3.4853515625
2553.83628834118	1.943359375
2557.39134300444	-23.705078125
2560.94469162957	-22.3701171875
2564.49633535304	38.2177734375
2568.0462753103	-20.642578125
2571.59451263579	26.7451171875
2575.14104846294	10.2236328125
2578.6858839242	-32.236328125
2582.229020151	26.140625
2585.77045827378	-28.9765625
2589.31019942197	20.0478515625
2592.84824472401	-15.1103515625
2596.38459530734	18.171875
2599.91925229841	1.900390625
2603.45221682266	-17.775390625
2606.98349000456	-3.7998046875
2610.51307296756	19.669921875
2614.04096683414	14.265625
2617.56717272579	-36.73828125
2621.09169176298	6.0439453125
2624.61452506523	16.73046875
2628.13567375106	-18.0205078125
2631.655138938	10.3583984375
2635.17292174258	-8.3212890625
2638.68902328039	11.013671875
2642.20344466598	-8.7080078125
2645.71618701297	0.3388671875
2649.22725143397	-3.3232421875
2652.73663904062	29.1484375
2656.24435094357	-44.005859375
2659.75038825251	39.875
2663.25475207615	-2.1826171875
2666.75744352221	-50.763671875
2670.25846369744	59.240234375
2673.75781370765	-43.5654296875
2677.25549465763	10.3701171875
2680.75150765123	15.9208984375
2684.24585379131	6.9169921875
2687.73853417978	-24.923828125
2691.22954991757	9.9306640625
2694.71890210465	14.802734375
2698.20659184002	-17.7138671875
2701.69262022172	9.5712890625
2705.17698834682	-13.4765625
2708.65969731143	10.7890625
2712.14074821071	-11.7734375
2715.62014213884	-1.068359375
2719.09788018905	-0.244140625
2722.57396345361	16.228515625
2726.04839302385	30.1298828125
2729.52116999012	-51.044921875
2732.99229544182	33.3935546875
2736.4617704674	-32.5087890625
2739.92959615437	18.333984375
2743.39577358925	-3.060546875
2746.86030385767	-1.494140625
2750.32318804424	11.857421875
2753.78442723268	-20.162109375
2757.24402250572	10.498046875
2760.70197494518	-4.6552734375
2764.1582856319	-3.59375
2767.6129556458	37.1534423828125
2771.06598606584	-40.087646484375
2774.51737797005	11.953857421875
2777.96713243552	-27.584228515625
2781.41525053838	11.8775634765625
2784.86173335384	3.33935546875
2788.30658195617	6.275390625
2791.74979741869	7.685546875
2795.1913808138	20.095703125
2798.63133321295	2.505859375
2802.06965568666	34.916015625
2805.50634930452	2.326171875
2808.94141513519	58.736328125
2812.37485424639	-5.853515625
2815.80666770493	15.556640625
2819.23685657665	10.6845703125
2822.6654219265	26.8126220703125
2826.0923648185	18.9405517578125
2829.51768631572	52.0684814453125
2832.94138748033	27.196533203125
2836.36346937355	31.324462890625
2839.7839330557	27.452392578125
2843.20277958617	25.5804443359375
2846.62001002343	109.708374023438
2850.03562542502	101.83642578125
2853.44962684758	133.96435546875
2856.86201534681	160.09228515625
2860.27279197751	123.220336914063
2863.68195779356	146.348266601563
2867.08951384791	135.376098632813
2870.49546119262	110.389526367188
2873.89980087883	137.402954101563
2877.30253395675	131.41650390625
2880.70366147569	136.429931640625
2884.10318448406	135.443359375
2887.50110402936	118.456909179688
2890.89742115815	138.470336914063
2894.29213691614	128.483764648438
2897.68525234807	104.497192382813
2901.07676849782	157.5107421875
2904.46668640835	82.524169921875
2907.85500712172	123.53759765625
2911.24173167908	116.551147460938
2914.62686112069	113.564575195313
2918.0103964859	138.578002929688
2921.39233881316	129.568237304688
2924.77268914004	110.395263671875
2928.1514485032	90.2222900390625
2931.52861793838	113.04931640625
2934.90419848047	105.876342773438
2938.27819116343	121.703369140625
2941.65059702035	102.5302734375
2945.0214170834	68.3572998046875
2948.39065238389	108.184326171875
2951.75830395222	71.0113525390625
2955.1243728179	63.83837890625
2958.48886000957	33.6654052734375
2961.85176655495	36.492431640625
2965.21309348089	57.3194580078125
2968.57284181338	51.146484375
2971.93101257748	16.5565185546875
2975.28760679739	37.966552734375
2978.64262549643	6.3765869140625
2981.99606969702	34.78662109375
2985.34794042073	4.1966552734375
2988.69823868822	25.606689453125
2992.04696551928	23.0167236328125
2995.39412193282	-24.5732421875
2998.73970894689	-5.4801025390625
3002.08372757864	-16.7039794921875
3005.42617884436	-32.9278564453125
3008.76706375945	15.8482666015625
3012.10638333846	-7.8179931640625
3015.44413859504	20.0234375
3018.780330542	9.6787109375
3022.11496019125	-17.5888671875
3025.44802855385	-20.1875
3028.77953663997	8.0390625
3032.10948545894	34.626953125
3035.4378760192	-36.59375
3038.76470932834	13.2880859375
3042.08998639308	8.025390625
3045.41370821926	-12.046875
3048.73587581189	-6.10546875
3052.05649017508	4.869140625
3055.37555231211	-17.1669921875
3058.69306322538	21.658203125
3062.00902391644	11.6455078125
3065.32343538598	-16.056640625
3068.63629863383	2.673828125
3071.94761465896	-18.8583984375
3075.25738445949	39.005859375
3078.5656090327	-4.9951171875
3081.87228937498	-17.361328125
3085.1774264819	0
3088.48102134815	0
3091.7830749676	0
3095.08358833324	0
3098.38256243724	0
3101.67999827088	0
3104.97589682465	0
3108.27025908814	0
3111.56308605013	0
3114.85437869852	0
3118.14413802041	0
3121.43236500202	0
3124.71906062875	0
3128.00422588514	0
3131.28786175491	0
3134.56996922093	0
3137.85054926523	0
3141.12960286901	0
3144.40713101263	0
3147.68313467559	0
3150.95761483661	0
3154.23057247352	0
3157.50200856335	0
3160.77192408229	0
3164.04032000569	0
3167.30719730808	0
3170.57255696316	0
3173.8363999438	0
3177.09872722202	0
3180.35953976906	0
3183.61883855529	0
3186.87662455028	0
3190.13289872276	0
3193.38766204066	0
3196.64091547106	0
3199.89265998022	0
3203.14289653362	0
3206.39162609586	0
3209.63884963076	0
3212.88456810132	0
3216.1287824697	0
3219.37149369728	0
3222.61270274458	0
3225.85241057134	0
3229.09061813648	0
3232.32732639809	0
3235.56253631347	0
3238.79624883909	0
3242.02846493062	0
3245.25918554292	0
3248.48841163005	0
3251.71614414523	0
3254.94238404091	0
3258.16713226871	0
3261.39038977947	0
3264.61215752319	0
3267.8324364491	0
3271.05122750561	0
3274.26853164032	0
3277.48434980006	0
3280.69868293083	0
3283.91153197784	0
3287.12289788551	0
3290.33278159744	0
3293.54118405647	0
3296.7481062046	0
3299.95354898308	0
3303.15751333233	0
3306.36000019198	0
3309.5610105009	0
3312.76054519714	0
3315.95860521796	0
3319.15519149983	0
3322.35030497844	0
3325.5439465887	0
3328.73611726471	0
3331.92681793978	0
3335.11604954647	0
3338.30381301652	0
3341.49010928091	0
3344.67493926981	0
3347.85830391262	0
3351.04020413798	0
3354.22064087372	0
3357.3996150469	0
3360.5771275838	0
3363.75317940992	0
3366.92777144999	0
3370.10090462795	0
3373.27257986699	0
3376.44279808948	0
3379.61156021707	0
3382.77886717058	0
3385.94471987011	0
3389.10911923496	0
3392.27206618366	0
3395.43356163397	0
3398.59360650288	0
3401.75220170663	0
3404.90934816067	0
3408.06504677969	0
3411.21929847761	0
3414.37210416759	0
3417.52346476203	0
3420.67338117256	0
3423.82185431003	0
3426.96888508457	0
3430.11447440551	0
3433.25862318143	0
3436.40133232017	0
3439.54260272877	0
3442.68243531356	0
3445.82083098007	0
3448.95779063311	0
3452.0933151767	0
3455.22740551412	0
3458.36006254791	0
3461.49128717984	0
3464.62108031093	0
3467.74944284144	0
3470.8763756709	0
3474.00187969807	0
3477.12595582097	0
3480.24860493687	0
3483.3698279423	0
3486.48962573301	0
3489.60799920405	0
3492.7249492497	0
3495.84047676349	0
3498.95458263822	0
3502.06726776593	0
3505.17853303794	0
3508.28837934481	0
3511.39680757636	0
3514.50381862168	0
3517.60941336912	0
3520.71359270627	0
3523.81635752002	0
3526.91770869649	0
3530.01764712108	0
3533.11617367844	0
3536.21328925251	0
3539.30899472646	0
3542.40329098277	0
3545.49617890316	0
3548.58765936862	0
3551.6777332594	0
3554.76640145506	0
3557.85366483438	0
3560.93952427544	0
3564.02398065559	0
3567.10703485145	0
3570.18868773891	0
3573.26894019313	0
3576.34779308856	0
3579.42524729892	0
3582.5013036972	0
3585.57596315568	0
3588.6492265459	0
3591.72109473869	0
3594.79156860416	0
3597.8606490117	0
3600.92833682998	0
3603.99463292695	0
3607.05953816984	0
3610.12305342518	0
3613.18517955876	0
3616.24591743568	0
3619.30526792029	0
3622.36323187627	0
3625.41981016655	0
3628.47500365337	0
3631.52881319825	0
3634.58123966201	0
3637.63228390473	0
3640.68194678582	0
3643.73022916395	0
3646.77713189711	0
3649.82265584256	0
3652.86680185686	0
3655.90957079587	0
3658.95096351473	0
3661.9909808679	0
3665.02962370912	0
3668.06689289143	0
3671.10278926717	0
3674.13731368797	0
3677.17046700477	0
3680.20225006781	0
3683.23266372664	0
3686.26170883008	0
3689.28938622628	0
3692.31569676268	0
3695.34064128604	0
3698.3642206424	0
3701.38643567713	0
3704.40728723488	0
3707.42677615964	0
3710.44490329468	0
3713.46166948258	0
3716.47707556524	0
3719.49112238387	0
3722.50381077897	0
3725.51514159038	0
3728.52511565724	0
3731.53373381799	0
3734.54099691039	0
3737.54690577153	0
3740.55146123779	0
3743.55466414488	0
3746.55651532782	0
3749.55701562096	0
3752.55616585793	0
3755.55396687173	0
3758.55041949465	0
3761.54552455828	0
3764.53928289357	0
3767.53169533077	0
3770.52276269945	0
