# Supplementary material for: ATP-Mediated Compositional Change in Peripheral Myelin Membranes: A Comparative Raman Spectroscopy and Time-Of-Flight Secondary Ion Mass Spectrometry Study
Source: PLoS One. 2015 Nov 6;10(11):e0142084. doi: 10.1371/journal.pone.0142084 (PMC4636249; doi:10.1371/journal.pone.0142084)
Supplement: S1 Dataset — (ZIP) [file pone.0142084.s001.zip › S1_dataset/Raman_spectra/5_90_90.txt]

-178.9940361005	0
-174.033225536559	0
-169.075137799502	0
-164.119770772183	0
-159.167122339652	0
-154.217190389145	0
-149.26997281008	0
-144.325467494082	0
-139.38367233493	0
-134.444585228596	0
-129.508204073225	0
-124.574526769137	0
-119.643551218823	0
-114.715275326934	0
-109.789697000297	0
-104.866814147889	0
-99.9466246808543	0
-95.0291265124944	0
-90.114317558252	0
-85.2021957357436	0
-80.2927589647076	0
-75.3860051670387	0
-70.4819322667847	0
-65.5805381901157	0
-60.6818208653497	0
-55.7857782229291	0
-50.8924081954391	0
-46.0017087175838	0
-41.1136777262045	0
-36.2283131602561	0
-31.3456129608128	0
-26.4655750710695	0
-21.5881974363389	0
-16.7134780040407	0
-11.8414147237152	0
-6.97200554699234	0
-2.10524842762101	0
2.75885867856151	0
7.62031781360827	0
12.4791310174774	0
17.3353003280427	0
22.1888277810764	0
27.0397154102718	0
31.8879652472339	0
36.7335793214821	0
41.5765596604568	0
46.4169082895224	0
51.2546272319731	0
56.0897185090207	0
60.9221841398242	0
65.7520261414571	0
70.5792465289418	0
75.4038473152361	0
80.2258305112362	0
85.045198125787	0
89.8619521656727	0
94.6760946356395	0
99.4876275383746	0
104.296552874516	0
109.10287264268	0
113.906588839415	0
118.707703459252	0
123.506218494676	0
128.30213593615	0
133.095457772096	0
137.886185988912	0
142.674322570981	0
147.459869500641	0
152.242828758238	0
157.023202322084	0
161.800992168479	0
166.576200271718	0
171.348828604071	0
176.118879135827	0
180.886353835245	0
185.651254668599	0
190.413583600155	0
195.173342592186	0
199.93053360497	0
204.685158596798	0
209.437219523967	0
214.186718340788	0
218.933656999589	0
223.678037450723	0
228.419861642551	0
233.159131521468	0
237.895849031897	0
242.630016116271	0
247.361634715084	0
252.090706766841	0
256.817234208093	0
261.541218973424	0
266.262662995465	0
270.981568204883	0
275.697936530397	0
280.411769898781	0
285.123070234849	0
289.831839461471	0
294.538079499574	0
299.241792268144	0
303.942979684232	0
308.641643662944	0
313.33778611746	0
318.031408959018	0
322.722514096945	0
327.411103438622	0
332.09717888951	0
336.780742353159	0
341.461795731189	0
346.140340923302	0
350.816379827291	0
355.489914339041	0
360.160946352512	0
364.829477759773	0
369.495510450977	0
374.159046314375	0
378.820087236329	0
383.478635101283	0
388.134691791809	0
392.788259188568	0
397.43933917034	0
402.08793361401	0
406.734044394583	0
411.377673385178	0
416.018822457033	0
420.657493479502	0
425.293688320078	0
429.927408844357	0
434.558656916086	0
439.187434397127	0
443.813743147482	0
448.437585025286	0
453.058961886811	0
457.677875586478	0
462.294327976831	0
466.908320908578	0
471.519856230564	0
476.128935789788	0
480.73556143139	0
485.339734998681	0
489.941458333116	0
494.540733274312	0
499.137561660047	0
503.731945326265	0
508.323886107065	0
512.91338583473	0
517.500446339696	0
522.085069450583	0
526.667256994186	0
531.247010795468	0
535.824332677577	0
540.399224461841	0
544.97168796778	0
549.541725013083	0
554.109337413638	0
558.674526983528	0
563.237295535019	0
567.797644878573	0
572.355576822864	0
576.911093174738	0
581.464195739273	0
586.014886319722	0
590.563166717575	0
595.109038732503	0
599.652504162402	0
604.193564803382	0
608.73222244976	0
613.268478894073	0
617.802335927087	0
622.333795337774	0
626.86285891334	0
631.389528439219	0
635.913805699064	0
640.435692474771	0
644.95519054646	0
649.472301692485	0
653.987027689444	0
658.499370312169	0
663.009331333737	0
667.51691252547	0
672.022115656927	0
676.524942495927	0
681.025394808529	0
685.523474359052	0
690.019182910066	0
694.512522222403	0
699.003494055146	0
703.49210016564	0
707.978342309501	0
712.4622222406	-27.78125
716.943741711089	20.2763671875
721.422902471377	11.466796875
725.899706270147	-3.0537109375
730.374154854362	-42.544921875
734.846249969256	67.328125
739.315993358349	-26.7001953125
743.783386763427	-29.427734375
748.248431924569	35.25
752.711130580137	14.8486328125
757.171484466779	-28.9599609375
761.629495319434	-14.4833984375
766.085164871334	7.55078125
770.538494853989	0.05078125
774.989486997221	6.0185546875
779.438143029149	7.5205078125
783.884464676174	2.53515625
788.328453663017	0.90625
792.770111712697	-7.685546875
797.209440546538	18.673828125
801.646441884169	-30.029296875
806.08111744353	20.60546875
810.513468940876	-17.98828125
814.943498090771	19.2060546875
819.371206606105	-15.1474609375
823.796596198072	10.26953125
828.2196685762	-3.5634765625
832.640425448326	15.0673828125
837.05886852062	-45.79296875
841.474999497579	27.1416015625
845.888820082023	12.7509765625
850.300331975104	-8.326171875
854.709536876313	-7.40234375
859.116436483463	2.1904296875
863.521032492721	14.8779296875
867.923326598572	-15.873046875
872.32332049386	2.3740234375
876.721015869761	10.0166015625
881.116414415797	-19.8115234375
885.509517819844	16.57421875
889.900327768115	4.7587890625
894.288845945188	-18.25390625
898.675074033979	17.384765625
903.059013715769	1.01171875
907.440666670193	-12.6962890625
911.820034575246	24.3662109375
916.197119107279	-5.4462890625
920.571921941015	-35.8505859375
924.944444749532	21.6171875
929.314689204282	5.5126953125
933.682656975088	3.548828125
938.048349730129	-20.9000244140625
942.411769135974	4.880615234375
946.772916857561	-0.0120849609375
951.131794558198	31.2156982421875
955.488403899583	-24.4510498046875
959.842746541793	35.26611328125
964.194824143277	-20.0166015625
968.544638360882	23.7366943359375
972.89219084983	-11.7772216796875
977.237483263745	35.708984375
981.580517254633	16.1951904296875
985.921294472888	-19.3187255859375
990.259816567313	37.16748046875
994.596085185094	-2.2568359375
998.930101971824	4.50048828125
1003.26186857149	34.2578125
1007.59138662648	37.01513671875
1011.91865777761	68.7724609375
1016.24368366406	61.52978515625
1020.56646592346	44.287109375
1024.88700619182	42.132568359375
1029.20530610358	9.0213623046875
1033.52136729159	46.91015625
1037.8351913871	5.7989501953125
1042.14678001981	-7.312255859375
1046.45613481781	2.5765380859375
1050.76325740763	-12.3465576171875
1055.06814941421	4.739501953125
1059.37081246092	28.82568359375
1063.67124816957	-18.9820556640625
1067.96945816039	19.5157470703125
1072.26544405203	-14.8228759765625
1076.55920746159	8.344970703125
1080.8507500046	-1.12109375
1085.14007329502	7.4970703125
1089.42717894526	-39.2041015625
1093.71206856617	38.285888671875
1097.99474376703	-13.18359375
1102.27520615557	4.849609375
1106.55345733798	13.616943359375
1110.82949891888	-17.3758544921875
1115.10333250134	28.178955078125
1119.37495968691	17.7337646484375
1123.64438207555	11.28857421875
1127.91160126572	-3.1566162109375
1132.17661885431	25.416259765625
1136.43943643666	2.998046875
1140.70005560662	40.579833984375
1144.95847795644	14.1614990234375
1149.21470507689	38.7432861328125
1153.46873855716	65.3250732421875
1157.72057998495	132.906860351563
1161.97023094641	155.430908203125
1166.21769302616	125.829345703125
1170.4629678073	150.227661132813
1174.70605687141	66.6260986328125
1178.94696179853	41.0244140625
1183.18568416722	5.4227294921875
1187.42222555447	61.8211669921875
1191.65658753578	17.219482421875
1195.88877168515	8.617919921875
1200.11877957505	25.8570556640625
1204.34661277642	36.0230712890625
1208.57227285872	26.1890869140625
1212.79576138991	32.3551025390625
1217.01707993641	16.521240234375
1221.23623006315	7.687255859375
1225.45321333358	-3.146728515625
1229.66803130962	80.99365234375
1233.88068555171	3.081298828125
1238.09117761878	1.1689453125
1242.29950906827	32.2567138671875
1246.50568145615	0.3443603515625
1250.70969633685	-17.18017578125
1254.91155526336	24.465087890625
1259.11125978715	2.372314453125
1263.30881145822	-12.24560546875
1267.50421182508	-5.4560546875
1271.69746243476	-8.8251953125
1275.88856483281	32.638671875
1280.07752056329	-14.7509765625
1284.26433116881	6.7421875
1288.44899819048	-9.21484375
1292.63152316794	-19.197265625
1296.81190763937	24.46875
1300.99015314147	4.892578125
1305.16626120947	-18.2734375
1309.34023337715	-7.974609375
1313.5120711768	31.140625
1317.68177613928	-2.2412109375
1321.84934979395	-20.13671875
1326.01479366875	12.3994140625
1330.17810929013	-5.064453125
1334.3392981831	10.5673828125
1338.49836187122	-28.521484375
1342.65530187657	14.4970703125
1346.81011971983	6.39453125
1350.96281692018	-6.640625
1355.11339499538	18.1494140625
1359.26185546175	-11.8759765625
1363.40819983413	5.296875
1367.55242962597	3.0576171875
1371.69454634923	-7.998046875
1375.83455151447	13.1298828125
1379.97244663079	-28.3173828125
1384.10823320587	13.666015625
1388.24191274593	-22.2353515625
1392.3734867558	40.5263671875
1396.50295673884	-8.3951416015625
1400.63032419701	-17.632080078125
1404.75559063083	7.1070556640625
1408.87875753938	-6.7567138671875
1412.99982642036	6.275146484375
1417.11879877001	-27.3310546875
1421.23567608315	27.062744140625
1425.35045985322	17.45654296875
1429.4631515722	-6.149658203125
1433.57375273068	38.232177734375
1437.68226481782	23.5494384765625
1441.78868932139	40.86669921875
1445.89302772774	26.1839599609375
1449.9952815218	-8.498779296875
1454.0954521871	89.818359375
1458.19354120579	29.1356201171875
1462.28955005859	213.452880859375
1466.38348022481	8.772705078125
1470.47533318239	43.103759765625
1474.56511040785	21.4349365234375
1478.65281337632	34.7659912109375
1482.73844356155	16.09716796875
1486.82200243586	35.42822265625
1490.90349147021	6.7593994140625
1494.98291213417	-24.9095458984375
1499.06026589591	37.421630859375
1503.13555422221	58.752685546875
1507.20877857848	70.962646484375
1511.27994042873	100.145385742188
1515.3490412356	86.328125
1519.41608246035	166.510986328125
1523.48106556286	147.693725585938
1527.54399200162	139.87646484375
1531.60486323377	145.059204101563
1535.66368071506	35.241943359375
1539.72044589986	50.876953125
1543.7751602412	60.410400390625
1547.8278251907	4.94384765625
1551.87844219866	-2.5225830078125
1555.92701271397	-9.9891357421875
1559.97353818419	0.2572021484375
1564.01802005549	-27.7071533203125
1568.06045977271	-1.9483642578125
1572.1008587793	37.3739013671875
1576.13921851737	-8.013671875
1580.17554042768	-29.7861328125
1584.20982594961	-24.68359375
1588.24207652123	99.9951171875
1592.27229357921	-36.6337890625
1596.3004785589	-27.5263671875
1600.3266328943	20.0517578125
1604.35075801806	-10.349609375
1608.37285536149	-5.392578125
1612.39292635454	12.416015625
1616.41097242584	8.0302734375
1620.42699500266	-13.1083984375
1624.44099551096	-8.0908203125
1628.45297537533	-11.1552734375
1632.46293601905	16.798828125
1636.47087886406	2.7646484375
1640.47680533095	-8.880859375
1644.480716839	14.810546875
1648.48261480617	0.998046875
1652.48250064906	-12.2314453125
1656.48037578297	-3.953125
1660.47624162187	-2.1171875
1664.47009957839	6.9658203125
1668.46195106388	13.900390625
1672.45179748832	0.1396484375
1676.43964026041	-27.1982421875
1680.42548078752	12.662109375
1684.40932047569	12.3486328125
1688.39116072969	-2.8544921875
1692.37100295292	-22.8388671875
1696.34884854752	34.3427734375
1700.32469891428	-37.8037109375
1704.29855545272	36.958984375
1708.27041956104	-16.958984375
1712.24029263612	3.443359375
1716.20817607355	-6.294921875
1720.17407126762	-2.4560546875
1724.13797961133	8.3505859375
1728.09990249636	1.0107421875
1732.05984131311	5.0380859375
1736.01779745068	7.505859375
1739.97377229687	-41.5380859375
1743.9277672382	28.9736328125
1747.87978365989	-10.287109375
1751.82982294587	4.1328125
1755.77788647878	-5.1591796875
1759.72397564	-10.3359375
1763.6680918096	19.6748046875
1767.61023636636	9.3984375
1771.55041068779	-2.7373046875
1775.48861615014	-13.638671875
1779.42485412835	-8.5732421875
1783.35912599609	-3.8544921875
1787.29143312576	29.7646484375
1791.22177688849	-24.5458984375
1795.15015865414	11.1953125
1799.07657979127	12.9501953125
1803.00104166721	-23.435546875
1806.923545648	2.736328125
1810.84409309841	24.60546875
1814.76268538195	-20.9375
1818.67932386087	16.0087890625
1822.59400989615	-26.216796875
1826.50674484752	18.2216796875
1830.41753007345	2.6005859375
1834.32636693114	-21.0625
1838.23325677653	-7.12890625
1842.13820096433	26.1865234375
1846.04120084797	7.44140625
1849.94225777965	-4.4423828125
1853.84137311029	-13.8125
1857.7385481896	8.6435546875
1861.63378436601	-7.341796875
1865.52708298671	-4.3330078125
1869.41844539766	8.8828125
1873.30787294356	25.7294921875
1877.19536696788	-42.5458984375
1881.08092881284	32.0673828125
1884.96455981942	-14.298828125
1888.84626132737	-16.65234375
1892.7260346752	2.7841796875
1896.6038812002	-23.4794921875
1900.47980223839	57.7080078125
1904.35379912459	-8.1416015625
1908.22587319237	5.4736328125
1912.0960257741	-19.935546875
1915.96425820088	9.263671875
1919.83057180263	-20.8173828125
1923.694967908	6.3349609375
1927.55744784445	18.4248046875
1931.4180129382	-35.744140625
1935.27666451426	25.57421875
1939.13340389641	12.4091796875
1942.98823240721	-26.3154296875
1946.84115136803	18.1142578125
1950.692162099	-11.0390625
1954.54126591903	7.4443359375
1958.38846414584	-5.375
1962.23375809594	0.0654296875
1966.0771490846	-6.0751953125
1969.91863842591	8.548828125
1973.75822743275	-35.0390625
1977.59591741678	3.888671875
1981.43170968848	72.4619140625
1985.26560555709	-5.912109375
1989.09760633069	-24.0869140625
1992.92771331615	-0.744140625
1996.75592781911	-7.4697265625
2000.58225114405	-6.9443359375
2004.40668459424	-3.958984375
2008.22922947176	5.9541015625
2012.04988707749	12.4453125
2015.86865871112	-26.5830078125
2019.68554567116	27.837890625
2023.50054925491	-31.54296875
2027.31367075851	28.10546875
2031.1249114769	-8.5703125
2034.93427270382	-5.9716796875
2038.74175573186	4.1611328125
2042.54736185239	-0.2294921875
2046.35109235564	-0.33203125
2050.15294853063	-2.736328125
2053.95293166521	29.5185546875
2057.75104304606	-24.4443359375
2061.54728395867	-6.498046875
2065.34165568738	23.763671875
2069.13415951534	-20.380859375
2072.92479672452	13.013671875
2076.71356859575	-33.8740234375
2080.50047640866	24.1669921875
2084.28552144174	-12.0078125
2088.06870497229	22.53125
2091.85002827646	-3.9306640625
2095.62949262923	-11.845703125
2099.40709930443	5.16796875
2103.18284957471	-18.83984375
2106.95674471158	26.8193359375
2110.72878598537	8.099609375
2114.49897466528	-23.072265625
2118.26731201934	-0.533203125
2122.03379931443	23.6083984375
2125.79843781626	-11.654296875
2129.56122878942	-29.587890625
2133.32217349733	35.4853515625
2137.08127320226	-18.9091796875
2140.83852916534	9.177734375
2144.59394264655	-4.8369140625
2148.34751490473	-8.98828125
2152.09924719757	23.3515625
2155.84914078163	-3.5693359375
2159.5971969123	1.9423828125
2163.34341684387	-21.5888671875
2167.08780182947	14.455078125
2170.83035312109	9.09765625
2174.57107196959	-11.2080078125
2178.30995962469	18.2685546875
2182.04701733499	-28.2255859375
2185.78224634795	-5.513671875
2189.5156479099	28.00390625
2193.24722326604	-0.80859375
2196.97697366044	-7.70703125
2200.70490033604	-7.0771484375
2204.43100453467	-9.0595703125
2208.15528749703	14.671875
2211.87775046268	-25.2841796875
2215.59839467008	21.486328125
2219.31722135656	9.78125
2223.03423175833	2.998046875
2226.74942711049	-3.9150390625
2230.46280864701	12.5009765625
2234.17437760077	-23.5263671875
2237.8841352035	7.888671875
2241.59208268584	-20.603515625
2245.29822127732	19.7666015625
2249.00255220635	-12.640625
2252.70507670024	25.1630859375
2256.40579598519	-37.982421875
2260.10471128628	38.3701171875
2263.80182382751	-7.078125
2267.49713483175	-0.6142578125
2271.19064552079	-23.224609375
2274.8823571153	17.3935546875
2278.57227083486	-18.71484375
2282.26038789795	10.052734375
2285.94670952195	17.9443359375
2289.63123692314	-17.5068359375
2293.31397131672	13.59375
2296.99491391679	-8.302734375
2300.67406593633	-0.515625
2304.35142858727	-5.0634765625
2308.02700308043	-9.142578125
2311.70079062553	14.6171875
2315.37279243123	-12.7890625
2319.04300970507	30.69140625
2322.71144365353	13.2255859375
2326.378095482	-45.595703125
2330.04296639478	24.8466796875
2333.7060575951	-0.8798828125
2337.3673702851	-14.892578125
2341.02690566583	11.7568359375
2344.68466493729	-14.384765625
2348.34064929839	5.0498046875
2351.99485994695	1.263671875
2355.64729807974	3.6591796875
2359.29796489244	0.017578125
2362.94686157966	11.5048828125
2366.59398933494	-20.392578125
2370.23934935076	-9.572265625
2373.88294281852	11.3994140625
2377.52477092855	13.2333984375
2381.16483487014	0.64453125
2384.80313583148	-5.716796875
2388.4396749997	-12.6962890625
2392.07445356091	-4.5634765625
2395.70747270011	5.494140625
2399.33873360126	23.099609375
2402.96823744726	-3.1953125
2406.59598541994	11.0234375
2410.22197870011	-13.591796875
2413.84621846749	-20.68359375
2417.46870590075	19.9755859375
2421.08944217751	-13.5751953125
2424.70842847435	-10.216796875
2428.32566596678	16.541015625
2431.94115582928	-5.083984375
2435.55489923527	19.408203125
2439.16689735713	-19.310546875
2442.77715136619	20.20703125
2446.38566243272	-14.77734375
2449.99243172597	-8.095703125
2453.59746041414	13.0478515625
2457.20074966439	6.478515625
2460.80230064283	-15.3779296875
2464.40211451455	-17.87890625
2468.00019244358	7.1630859375
2471.59653559293	31.9921875
2475.19114512457	-11.572265625
2478.78402219943	-19.802734375
2482.37516797741	16.359375
2485.96458361738	5.9541015625
2489.55227027719	-8.7490234375
2493.13822911363	15.8193359375
2496.7224612825	-32.2744140625
2500.30496793853	0.18359375
2503.88575023547	22.80859375
2507.464809326	-1.677734375
2511.04214636182	-8.6865234375
2514.61776249357	-4.115234375
2518.19165887088	8.0908203125
2521.76383664237	4.8203125
2525.33429695564	4.044921875
2528.90304095725	-4.462890625
2532.47006979276	-2.8603515625
2536.03538460672	-9.2470703125
2539.59898654265	11.0185546875
2543.16087674307	-4.697265625
2546.72105634947	4.5498046875
2550.27952650235	-2.9208984375
2553.83628834118	11.1884765625
2557.39134300444	-10.4658203125
2560.94469162957	-33.2900390625
2564.49633535304	35.4453125
2568.0462753103	-18.0712890625
2571.59451263579	28.0380859375
2575.14104846294	9.6904296875
2578.6858839242	-42.6201171875
2582.229020151	32.0634765625
2585.77045827378	-22.38671875
2589.31019942197	14.6748046875
2592.84824472401	-7.197265625
2596.38459530734	12.59375
2599.91925229841	-1.173828125
2603.45221682266	-20.0751953125
2606.98349000456	-5.923828125
2610.51307296756	24.853515625
2614.04096683414	4.921875
2617.56717272579	-21.1884765625
2621.09169176298	5.7197265625
2624.61452506523	16.015625
2628.13567375106	-20.810546875
2631.655138938	-4.84765625
2635.17292174258	4.203125
2638.68902328039	11.38671875
2642.20344466598	-6.875
2645.71618701297	0.146484375
2649.22725143397	4.38671875
2652.73663904062	3.8525390625
2656.24435094357	-37.029296875
2659.75038825251	57.0947265625
2663.25475207615	3.3017578125
2666.75744352221	-67.970703125
2670.25846369744	64.587890625
2673.75781370765	-36.361328125
2677.25549465763	15.3544921875
2680.75150765123	-0.2451171875
2684.24585379131	11.4970703125
2687.73853417978	-23.3251953125
2691.22954991757	14.7958984375
2694.71890210465	9.7041015625
2698.20659184002	-27.6474609375
2701.69262022172	9.3701171875
2705.17698834682	-8.859375
2708.65969731143	16.41015625
2712.14074821071	-11.1787109375
2715.62014213884	-3.095703125
2719.09788018905	-0.2265625
2722.57396345361	25.3662109375
2726.04839302385	12.552734375
2729.52116999012	-44.998046875
2732.99229544182	29.638671875
2736.4617704674	-29.3125
2739.92959615437	22.24609375
2743.39577358925	-7.6083984375
2746.86030385767	5.447265625
2750.32318804424	-2.69140625
2753.78442723268	-16.8203125
2757.24402250572	26.7607421875
2760.70197494518	-12.6416015625
2764.1582856319	-0.603515625
2767.6129556458	18.20703125
2771.06598606584	-29.318359375
2774.51737797005	20.974609375
2777.96713243552	-16.0625
2781.41525053838	8.9482421875
2784.86173335384	-8.4765625
2788.30658195617	10.123046875
2791.74979741869	-7.1513671875
2795.1913808138	3.3017578125
2798.63133321295	-7.7861328125
2802.06965568666	10.2978515625
2805.50634930452	-5.9873046875
2808.94141513519	23.9931640625
2812.37485424639	-25.998046875
2815.80666770493	6.1748046875
2819.23685657665	-0.1298828125
2822.6654219265	3.541015625
2826.0923648185	-15.080078125
2829.51768631572	18.291015625
2832.94138748033	4.8544921875
2836.36346937355	-4.419921875
2839.7839330557	-12.482421875
2843.20277958617	-14.3853149414063
2846.62001002343	36.7277221679688
2850.03562542502	-11.4553833007813
2853.44962684758	-12.9214477539063
2856.86201534681	14.6124877929688
2860.27279197751	-21.6903076171875
2863.68195779356	24.2235107421875
2867.08951384791	4.13739013671875
2870.49546119262	-6.94873046875
2873.89980087883	40.9651489257813
2877.30253395675	20.8789672851563
2880.70366147569	30.7928466796875
2884.10318448406	35.7256469726563
2887.50110402936	22.6599731445313
2890.89742115815	35.5943603515625
2894.29213691614	38.5287475585938
2897.68525234807	-2.53692626953125
2901.07676849782	66.3974609375
2904.46668640835	-10.6681518554688
2907.85500712172	29.2661743164063
2911.24173167908	21.2005615234375
2914.62686112069	21.1349487304688
2918.0103964859	37.06640625
2921.39233881316	22.990478515625
2924.77268914004	20.91455078125
2928.1514485032	-9.161376953125
2931.52861793838	26.7626953125
2934.90419848047	22.686767578125
2938.27819116343	37.61083984375
2941.65059702035	8.534912109375
2945.0214170834	1.458984375
2948.39065238389	38.383056640625
2951.75830395222	1.30712890625
2955.1243728179	19.231201171875
2958.48886000957	-19.8447265625
2961.85176655495	-6.9901123046875
2965.21309348089	45.8370361328125
2968.57284181338	16.6641845703125
2971.93101257748	7.4913330078125
2975.28760679739	28.3184814453125
2978.64262549643	-5.8543701171875
2981.99606969702	38.9727783203125
2985.34794042073	7.79998779296875
2988.69823868822	32.6271362304688
2992.04696551928	27.4542846679688
2995.39412193282	-6.74627685546875
2998.73970894689	10.7262573242188
3002.08372757864	-6.80120849609375
3005.42617884436	-15.3286743164063
3008.76706375945	42.1438598632813
3012.10638333846	-5.38360595703125
3015.44413859504	19.0889282226563
3018.780330542	1.1900634765625
3022.11496019125	-21.9886474609375
3025.44802855385	-11.1673583984375
3028.77953663997	15.7285766601563
3032.10948545894	17.7752685546875
3035.4378760192	-29.5673828125
3038.76470932834	15.64453125
3042.08998639308	4.138671875
3045.41370821926	-16.84375
3048.73587581189	-3.873046875
3052.05649017508	18.4228515625
3055.37555231211	-23.482421875
3058.69306322538	19.48828125
3062.00902391644	12.9453125
3065.32343538598	-7.0185546875
3068.63629863383	-8.787109375
3071.94761465896	-21.1552734375
3075.25738445949	40.224609375
3078.5656090327	-6.869140625
3081.87228937498	-7.7236328125
3085.1774264819	-15.748046875
3088.48102134815	5.6455078125
3091.7830749676	19.4013671875
3095.08358833324	-11.3857421875
3098.38256243724	6.17578125
3101.67999827088	-9.375
3104.97589682465	-8.92578125
3108.27025908814	16.8984375
3111.56308605013	-2.275390625
3114.85437869852	-0.6103515625
3118.14413802041	-11.400390625
3121.43236500202	11.845703125
3124.71906062875	-4.4833984375
3128.00422588514	0
3131.28786175491	0
3134.56996922093	0
3137.85054926523	0
3141.12960286901	0
3144.40713101263	0
3147.68313467559	0
3150.95761483661	0
3154.23057247352	0
3157.50200856335	0
3160.77192408229	0
3164.04032000569	0
3167.30719730808	0
3170.57255696316	0
3173.8363999438	0
3177.09872722202	0
3180.35953976906	0
3183.61883855529	0
3186.87662455028	0
3190.13289872276	0
3193.38766204066	0
3196.64091547106	0
3199.89265998022	0
3203.14289653362	0
3206.39162609586	0
3209.63884963076	0
3212.88456810132	0
3216.1287824697	0
3219.37149369728	0
3222.61270274458	0
3225.85241057134	0
3229.09061813648	0
3232.32732639809	0
3235.56253631347	0
3238.79624883909	0
3242.02846493062	0
3245.25918554292	0
3248.48841163005	0
3251.71614414523	0
3254.94238404091	0
3258.16713226871	0
3261.39038977947	0
3264.61215752319	0
3267.8324364491	0
3271.05122750561	0
3274.26853164032	0
3277.48434980006	0
3280.69868293083	0
3283.91153197784	0
3287.12289788551	0
3290.33278159744	0
3293.54118405647	0
3296.7481062046	0
3299.95354898308	0
3303.15751333233	0
3306.36000019198	0
3309.5610105009	0
3312.76054519714	0
3315.95860521796	0
3319.15519149983	0
3322.35030497844	0
3325.5439465887	0
3328.73611726471	0
3331.92681793978	0
3335.11604954647	0
3338.30381301652	0
3341.49010928091	0
3344.67493926981	0
3347.85830391262	0
3351.04020413798	0
3354.22064087372	0
3357.3996150469	0
3360.5771275838	0
3363.75317940992	0
3366.92777144999	0
3370.10090462795	0
3373.27257986699	0
3376.44279808948	0
3379.61156021707	0
3382.77886717058	0
3385.94471987011	0
3389.10911923496	0
3392.27206618366	0
3395.43356163397	0
3398.59360650288	0
3401.75220170663	0
3404.90934816067	0
3408.06504677969	0
3411.21929847761	0
3414.37210416759	0
3417.52346476203	0
3420.67338117256	0
3423.82185431003	0
3426.96888508457	0
3430.11447440551	0
3433.25862318143	0
3436.40133232017	0
3439.54260272877	0
3442.68243531356	0
3445.82083098007	0
3448.95779063311	0
3452.0933151767	0
3455.22740551412	0
3458.36006254791	0
3461.49128717984	0
3464.62108031093	0
3467.74944284144	0
3470.8763756709	0
3474.00187969807	0
3477.12595582097	0
3480.24860493687	0
3483.3698279423	0
3486.48962573301	0
3489.60799920405	0
3492.7249492497	0
3495.84047676349	0
3498.95458263822	0
3502.06726776593	0
3505.17853303794	0
3508.28837934481	0
3511.39680757636	0
3514.50381862168	0
3517.60941336912	0
3520.71359270627	0
3523.81635752002	0
3526.91770869649	0
3530.01764712108	0
3533.11617367844	0
3536.21328925251	0
3539.30899472646	0
3542.40329098277	0
3545.49617890316	0
3548.58765936862	0
3551.6777332594	0
3554.76640145506	0
3557.85366483438	0
3560.93952427544	0
3564.02398065559	0
3567.10703485145	0
3570.18868773891	0
3573.26894019313	0
3576.34779308856	0
3579.42524729892	0
3582.5013036972	0
3585.57596315568	0
3588.6492265459	0
3591.72109473869	0
3594.79156860416	0
3597.8606490117	0
3600.92833682998	0
3603.99463292695	0
3607.05953816984	0
3610.12305342518	0
3613.18517955876	0
3616.24591743568	0
3619.30526792029	0
3622.36323187627	0
3625.41981016655	0
3628.47500365337	0
3631.52881319825	0
3634.58123966201	0
3637.63228390473	0
3640.68194678582	0
3643.73022916395	0
3646.77713189711	0
3649.82265584256	0
3652.86680185686	0
3655.90957079587	0
3658.95096351473	0
3661.9909808679	0
3665.02962370912	0
3668.06689289143	0
3671.10278926717	0
3674.13731368797	0
3677.17046700477	0
3680.20225006781	0
3683.23266372664	0
3686.26170883008	0
3689.28938622628	0
3692.31569676268	0
3695.34064128604	0
3698.3642206424	0
3701.38643567713	0
3704.40728723488	0
3707.42677615964	0
3710.44490329468	0
3713.46166948258	0
3716.47707556524	0
3719.49112238387	0
3722.50381077897	0
3725.51514159038	0
3728.52511565724	0
3731.53373381799	0
3734.54099691039	0
3737.54690577153	0
3740.55146123779	0
3743.55466414488	0
3746.55651532782	0
3749.55701562096	0
3752.55616585793	0
3755.55396687173	0
3758.55041949465	0
3761.54552455828	0
3764.53928289357	0
3767.53169533077	0
3770.52276269945	0
