# Supplementary material for: ATP-Mediated Compositional Change in Peripheral Myelin Membranes: A Comparative Raman Spectroscopy and Time-Of-Flight Secondary Ion Mass Spectrometry Study
Source: PLoS One. 2015 Nov 6;10(11):e0142084. doi: 10.1371/journal.pone.0142084 (PMC4636249; doi:10.1371/journal.pone.0142084)
Supplement: S1 Dataset — (ZIP) [file pone.0142084.s001.zip › S1_dataset/Raman_spectra/6_90_0.txt]

-178.994036100499	0
-174.033225536557	0
-169.0751377995	0
-164.119770772188	0
-159.167122339648	0
-154.217190389139	0
-149.269972810082	0
-144.325467494084	0
-139.383672334927	0
-134.444585228594	0
-129.508204073223	0
-124.574526769135	0
-119.643551218822	0
-114.715275326933	0
-109.789697000295	0
-104.866814147885	0
-99.9466246808552	0
-95.0291265124906	0
-90.1143175582511	0
-85.2021957357429	0
-80.2927589647043	0
-75.3860051670417	0
-70.481932266779	0
-65.5805381901118	0
-60.6818208653458	0
-55.7857782229294	0
-50.8924081954356	0
-46.0017087175875	0
-41.1136777262036	0
-36.2283131602562	0
-31.3456129608094	0
-26.4655750710663	0
-21.5881974363401	0
-16.7134780040433	0
-11.8414147237163	0
-6.97200554699157	0
-2.10524842762243	0
2.7588586785605	0
7.62031781361293	0
12.4791310174805	0
17.3353003280426	0
22.1888277810758	0
27.039715410272	0
31.8879652472351	0
36.7335793214806	0
41.5765596604579	0
46.4169082895241	0
51.2546272319742	0
56.0897185090253	0
60.9221841398248	0
65.7520261414575	0
70.5792465289414	0
75.4038473152359	0
80.2258305112373	0
85.0451981257829	0
89.8619521656728	0
94.6760946356408	0
99.4876275383722	0
104.296552874519	0
109.102872642681	0
113.906588839414	0
118.707703459255	0
123.50621849468	0
128.302135936152	0
133.095457772095	0
137.886185988911	0
142.67432257098	0
147.459869500643	0
152.242828758237	0
157.023202322085	0
161.800992168482	0
166.57620027172	0
171.348828604074	0
176.118879135829	0
180.886353835249	0
185.651254668599	0
190.413583600155	0
195.173342592185	0
199.930533604973	0
204.685158596796	0
209.437219523967	0
214.186718340789	0
218.933656999594	0
223.678037450722	0
228.419861642549	0
233.159131521472	0
237.895849031895	0
242.630016116276	0
247.361634715089	0
252.090706766845	0
256.817234208094	0
261.541218973423	0
266.262662995465	0
270.981568204883	0
275.6979365304	0
280.411769898787	0
285.123070234848	0
289.831839461473	0
294.538079499573	0
299.241792268145	0
303.942979684238	0
308.641643662944	0
313.337786117456	0
318.031408959021	0
322.722514096949	0
327.411103438619	0
332.097178889511	0
336.780742353159	0
341.461795731189	0
346.140340923303	0
350.816379827291	0
355.489914339047	0
360.160946352513	0
364.829477759773	0
369.495510450979	0
374.159046314377	0
378.82008723633	0
383.478635101284	0
388.134691791813	0
392.788259188568	0
397.439339170342	0
402.087933614013	0
406.734044394583	0
411.377673385177	0
416.018822457034	0
420.657493479503	0
425.293688320078	0
429.927408844356	0
434.558656916088	0
439.187434397129	0
443.813743147486	0
448.437585025291	0
453.058961886814	0
457.67787558648	0
462.29432797683	0
466.908320908577	0
471.519856230563	0
476.128935789788	0
480.735561431389	0
485.339734998681	0
489.941458333116	0
494.540733274316	0
499.137561660049	0
503.731945326264	0
508.323886107064	0
512.913385834734	0
517.500446339694	0
522.085069450583	0
526.667256994191	0
531.247010795469	0
535.824332677577	0
540.399224461846	0
544.97168796778	0
549.541725013081	0
554.109337413644	0
558.67452698353	0
563.237295535018	0
567.797644878581	0
572.355576822862	0
576.911093174738	0
581.464195739274	0
586.014886319725	0
590.563166717577	0
595.109038732502	0
599.652504162404	0
604.193564803387	0
608.732222449762	0
613.268478894079	0
617.802335927085	0
622.333795337774	0
626.86285891334	0
631.38952843922	0
635.913805699067	0
640.435692474774	0
644.955190546461	0
649.472301692484	0
653.987027689447	0
658.499370312169	0
663.009331333738	0
667.516912525469	0
672.022115656928	0
676.524942495926	0
681.02539480853	0
685.523474359055	0
690.01918291007	0
694.512522222405	0
699.003494055145	0
703.492100165644	0
707.9783423095	0
712.462222240603	0
716.943741711089	0
721.422902471375	0
725.899706270146	0
730.374154854366	0
734.846249969258	0
739.315993358352	0
743.783386763425	0
748.24843192457	0
752.711130580137	0
757.171484466788	-5.2509765625
761.629495319437	-41.9580078125
766.085164871336	20.740234375
770.538494853994	-16.4609375
774.989486997223	5.38671875
779.43814302915	-4.2744140625
783.884464676175	9.4775390625
788.32845366302	11.1884765625
792.770111712696	-17.4462890625
797.209440546543	40.0712890625
801.646441884168	-38.115234375
806.081117443533	13.4970703125
810.513468940881	-8.810546875
814.943498090775	-4.6337890625
819.371206606105	-4.810546875
823.796596198077	-3.7802734375
828.219668576199	9.3828125
832.640425448324	32.3935546875
837.058868520624	-58.6337890625
841.474999497579	44.5673828125
845.888820082022	2.201171875
850.300331975104	-5.4912109375
854.709536876311	-7.349609375
859.116436483469	-4.5791015625
863.521032492725	-13.212890625
867.923326598575	25.056640625
872.323320493862	-6.119140625
876.72101586976	27.83984375
881.116414415799	-39.8115234375
885.509517819843	15.044921875
889.900327768119	5.599609375
894.288845945186	-21.7177734375
898.675074033981	7.865234375
903.059013715767	17.802734375
907.440666670198	-27.0361328125
911.820034575245	39.9326171875
916.197119107281	-10.861328125
920.571921941017	-51.8056640625
924.944444749533	32.126953125
929.314689204286	-1.6103515625
933.682656975085	27.27734375
938.048349730125	-26.9765625
942.411769135975	-6.9267578125
946.772916857561	24.9677734375
951.131794558201	16.40234375
955.488403899588	-45.017578125
959.842746541792	29.5064697265625
964.19482414328	-26.6602783203125
968.544638360883	25.0823974609375
972.892190849834	-20.996337890625
977.237483263751	50.2437744140625
981.580517254632	-22.5159912109375
985.92129447289	-64.9744873046875
990.259816567315	22.471435546875
994.596085185094	-27.08251953125
998.930101971822	3.3634033203125
1003.2618685715	61.809326171875
1007.59138662649	107.967163085938
1011.91865777761	190.14794921875
1016.24368366407	180.32861328125
1020.56646592346	123.509399414062
1024.88700619182	102.701782226562
1029.20530610358	46.252197265625
1033.52136729159	104.802612304688
1037.8351913871	26.35302734375
1042.14678001981	-1.0965576171875
1046.45613481781	-13.65380859375
1050.76325740763	-20.246826171875
1055.06814941421	3.1600341796875
1059.37081246092	6.781494140625
1063.67124816958	-27.7073974609375
1067.96945816039	22.8135986328125
1072.26544405203	18.9088134765625
1076.55920746159	-14.675048828125
1080.8507500046	-28.0948486328125
1085.14007329502	6.3765869140625
1089.42717894527	-44.31005859375
1093.71206856617	71.0032958984375
1097.99474376703	8.316650390625
1102.27520615557	34.6300048828125
1106.55345733798	15.943359375
1110.82949891888	-7.60693359375
1115.10333250134	39.8289794921875
1119.37495968691	36.2650146484375
1123.64438207556	42.7010498046875
1127.91160126572	38.136962890625
1132.17661885431	73.572998046875
1136.43943643667	44.009033203125
1140.70005560662	103.444946289062
1144.95847795644	135.537109375
1149.21470507689	187.546752929687
1153.46873855716	250.556396484375
1157.72057998495	407.566040039063
1161.97023094641	545.57568359375
1166.21769302616	552.585327148438
1170.4629678073	555.594970703125
1174.70605687141	341.604614257812
1178.94696179854	202.6142578125
1183.18568416722	122.57373046875
1187.42222555447	146.323974609375
1191.65658753578	99.0740966796875
1195.88877168516	106.824340820312
1200.11877957504	157.574462890625
1204.34661277642	110.32470703125
1208.57227285873	83.0748291015625
1212.79576138991	91.8250732421875
1217.01707993641	63.570068359375
1221.23623006316	64.989990234375
1225.45321333358	37.4100341796875
1229.66803130962	100.829956054688
1233.88068555171	0.25
1238.09117761878	-34.330078125
1242.29950906828	25.8660888671875
1246.50568145615	-21.9588623046875
1250.70969633685	-5.082275390625
1254.91155526336	40.0880126953125
1259.11125978715	-4.078125
1263.30881145822	-34.1708984375
1267.50421182508	-1.0087890625
1271.69746243476	-10.623046875
1275.88856483281	56.65234375
1280.07752056329	-20.3359375
1284.26433116882	-14.82421875
1288.44899819048	-5.0517578125
1292.63152316794	-7.6650390625
1296.81190763937	31.724609375
1300.99015314147	2.6669921875
1305.16626120947	-40.0439453125
1309.34023337715	3.7451171875
1313.51207117681	37.80859375
1317.68177613928	4.7724609375
1321.84934979396	-19.9638671875
1326.01479366875	19.6474609375
1330.17810929013	-31.46484375
1334.3392981831	-8.8271484375
1338.49836187121	-4.0048828125
1342.65530187658	17.8046875
1346.81011971983	7.3193359375
1350.96281692018	-2.98046875
1355.11339499538	17.90234375
1359.26185546175	-24.32421875
1363.40819983413	-9.7724609375
1367.55242962597	40.060546875
1371.69454634923	-10.4912109375
1375.83455151447	4.212890625
1379.97244663079	-44.927734375
1384.10823320586	32.3829345703125
1388.24191274593	-25.4197998046875
1392.3734867558	43.50537109375
1396.50295673884	-18.61669921875
1400.63032419701	-20.7386474609375
1404.75559063083	-5.759033203125
1408.87875753938	6.6007080078125
1412.99982642036	-32.03955078125
1417.11879877001	-32.6798095703125
1421.23567608316	23.679931640625
1425.35045985322	27.0396728515625
1429.4631515722	-5.6005859375
1433.57375273068	87.7254638671875
1437.68226481782	38.94140625
1441.78868932139	86.1573486328125
1445.89302772774	104.373291015625
1449.99528152179	60.5892333984375
1454.09545218711	176.80517578125
1458.1935412058	75.0211181640625
1462.28955005859	148.237060546875
1466.38348022481	78.4530029296875
1470.47533318239	93.6689453125
1474.56511040785	99.885009765625
1478.65281337632	70.1009521484375
1482.73844356155	14.220947265625
1486.82200243586	88.3131103515625
1490.90349147022	67.4052734375
1494.98291213418	-1.5025634765625
1499.06026589591	105.589599609375
1503.13555422222	154.681762695313
1507.20877857848	171.774047851562
1511.27994042873	232.8662109375
1515.3490412356	303.958374023438
1519.41608246035	463.050537109375
1523.48106556286	525.142700195313
1527.54399200163	652.234985351562
1531.60486323377	661.3271484375
1535.66368071505	484.453369140625
1539.72044589986	377.711547851562
1543.7751602412	286.9697265625
1547.82782519071	162.227905273438
1551.87844219866	108.485961914062
1555.92701271397	31.744140625
1559.97353818419	46.0023193359375
1564.0180200555	35.260498046875
1568.06045977271	73.5186767578125
1572.1008587793	77.77685546875
1576.13921851737	94.0350341796875
1580.17554042768	20.293212890625
1584.20982594961	25.953857421875
1588.24207652123	74.942626953125
1592.27229357921	8.931396484375
1596.3004785589	44.9202880859375
1600.3266328943	93.9090576171875
1604.35075801806	16.8978271484375
1608.37285536149	21.88671875
1612.39292635454	8.87548828125
1616.41097242584	41.578857421875
1620.42699500266	1.59521484375
1624.44099551096	-13.3883056640625
1628.45297537533	-17.371826171875
1632.46293601906	21.64453125
1636.47087886406	10.648193359375
1640.47680533095	8.5489501953125
1644.48071683901	62.44970703125
1648.48261480617	22.3505859375
1652.48250064906	12.2513427734375
1656.48037578297	67.152099609375
1660.47624162187	75.6717529296875
1664.47009957839	85.8265380859375
1668.46195106388	86.981201171875
1672.45179748832	68.1358642578125
1676.43964026041	23.2906494140625
1680.42548078752	59.4453125
1684.4093204757	57.27294921875
1688.39116072969	22.821044921875
1692.37100295292	26.3690185546875
1696.34884854752	52.9171142578125
1700.32469891429	-26.5347900390625
1704.29855545273	66.9097900390625
1708.27041956104	-3.778564453125
1712.24029263612	-2.4669189453125
1716.20817607355	-9.04638671875
1720.17407126762	2.4276123046875
1724.13797961133	28.708984375
1728.09990249636	-16.008056640625
1732.05984131312	7.8291015625
1736.01779745068	-1.52734375
1739.97377229687	-46.2158203125
1743.9277672382	37.75
1747.87978365989	-4.9384765625
1751.82982294586	-2.3349609375
1755.77788647879	2.212890625
1759.72397564	-21.4658203125
1763.6680918096	25.732421875
1767.61023636636	12.9677734375
1771.5504106878	-3.47265625
1775.48861615014	-22.5537109375
1779.42485412834	-11.6064453125
1783.35912599608	10.8818359375
1787.29143312576	40.357421875
1791.2217768885	-46.6171875
1795.15015865414	1.81640625
1799.07657979128	43.150390625
1803.00104166722	-44.5869140625
1806.923545648	18.3447265625
1810.84409309841	22.416015625
1814.76268538195	-24.1259765625
1818.67932386087	8.82421875
1822.59400989615	-31.666015625
1826.50674484753	24.5634765625
1830.41753007345	27.5126953125
1834.32636693114	-40.1904296875
1838.23325677653	-11.970703125
1842.13820096433	17.5908203125
1846.04120084797	32.154296875
1849.94225777965	-7.4892578125
1853.84137311029	-23.6337890625
1857.7385481896	-3.796875
1861.63378436601	-19.1083984375
1865.52708298671	20.2001953125
1869.41844539766	10.9609375
1873.30787294356	21.048828125
1877.19536696788	-50.4052734375
1881.08092881284	53.0615234375
1884.96455981942	-10.228515625
1888.84626132737	-21.1494140625
1892.72603467521	-13.7080078125
1896.6038812002	-0.20703125
1900.47980223839	16.4736328125
1904.35379912459	-8.18359375
1908.22587319237	25.7919921875
1912.0960257741	-20.0703125
1915.96425820089	29.99609375
1919.83057180263	-39.955078125
1923.694967908	7.486328125
1927.55744784445	22.0498046875
1931.4180129382	-36.76953125
1935.27666451425	34.470703125
1939.13340389641	-14.9375
1942.98823240721	-21.3984375
1946.84115136803	33.3173828125
1950.692162099	-3.39453125
1954.54126591903	-9.8798828125
1958.38846414585	-16.265625
1962.23375809594	8.974609375
1966.0771490846	-2.4306640625
1969.91863842592	34.9296875
1973.75822743275	-19.23828125
1977.59591741678	17.5546875
1981.43170968848	-46.4501953125
1985.2656055571	42.478515625
1989.0976063307	-13.7216796875
1992.92771331615	1.234375
1996.75592781911	-14.365234375
2000.58225114405	6.73828125
2004.40668459424	-0.021484375
2008.22922947176	2.11328125
2012.04988707749	10.1572265625
2015.86865871112	-25.78125
2019.68554567116	18.44140625
2023.50054925491	-36.4599609375
2027.31367075851	52.8193359375
2031.12491147689	-16.333984375
2034.93427270382	-2.146484375
2038.74175573186	-6.4033203125
2042.54736185239	4.1396484375
2046.35109235564	6.9951171875
2050.15294853063	-7.275390625
2053.95293166521	19.3876953125
2057.75104304606	-15.3603515625
2061.54728395867	-11.5830078125
2065.34165568739	30.447265625
2069.13415951534	-20.166015625
2072.92479672452	20.1513671875
2076.71356859575	-44.3671875
2080.50047640867	16.97265625
2084.28552144174	-22.623046875
2088.06870497229	37.2978515625
2091.85002827646	2.73046875
2095.62949262924	-5.5126953125
2099.40709930443	1.466796875
2103.18284957471	-44.8681640625
2106.95674471157	46
2110.72878598537	-2.2451171875
2114.49897466528	-14.005859375
2118.26731201934	-1.052734375
2122.03379931443	47.873046875
2125.79843781626	-36.3583984375
2129.56122878942	-37.0986328125
2133.32217349733	48.119140625
2137.08127320226	-33.1953125
2140.83852916534	19.3271484375
2144.59394264655	-12.6806640625
2148.34751490473	5.8173828125
2152.09924719757	24.3662109375
2155.84914078163	-20.6015625
2159.59719691231	9.794921875
2163.34341684388	-34.330078125
2167.08780182947	34.625
2170.83035312109	19.1396484375
2174.57107196959	-18.2626953125
2178.30995962469	9.6328125
2182.04701733499	-36.025390625
2185.78224634796	2.4375
2189.5156479099	48.984375
2193.24722326604	-26.0068359375
2196.97697366044	-11.9677734375
2200.70490033604	0.27734375
2204.43100453467	-20.4345703125
2208.15528749703	20.4365234375
2211.87775046268	-16.27734375
2215.59839467008	31.8876953125
2219.31722135656	-6.9921875
2223.03423175833	16.048828125
2226.74942711049	-5.3681640625
2230.46280864702	3.5107421875
2234.17437760077	-40.5205078125
2237.8841352035	24.107421875
2241.59208268584	-23.25390625
2245.29822127732	23.8154296875
2249.00255220636	-3.314453125
2252.70507670024	36.3330078125
2256.40579598519	-76.3310546875
2260.10471128628	77.04296875
2263.80182382751	-19.5166015625
2267.49713483175	-24.962890625
2271.19064552079	-17.4267578125
2274.8823571153	23.0908203125
2278.57227083485	-18.18359375
2282.26038789795	18.9765625
2285.94670952195	14.3515625
2289.63123692315	-20.3662109375
2293.31397131673	21.5205078125
2296.99491391679	-1.087890625
2300.67406593634	-25.1630859375
2304.35142858727	-0.775390625
2308.02700308043	3.033203125
2311.70079062553	7.572265625
2315.37279243123	-6.546875
2319.04300970507	28.09375
2322.71144365353	13.7333984375
2326.378095482	-46.8515625
2330.04296639479	14.9931640625
2333.7060575951	12.37109375
2337.3673702851	-4.361328125
2341.02690566583	4.5537109375
2344.6846649373	-38.548828125
2348.3406492984	19.2490234375
2351.99485994696	-4.8544921875
2355.64729807974	14.5419921875
2359.29796489244	6.24609375
2362.94686157966	-2.763671875
2366.59398933494	-13.337890625
2370.23934935076	-12.158203125
2373.88294281852	21.462890625
2377.52477092856	10.767578125
2381.16483487014	2.4580078125
2384.80313583148	-14.65234375
2388.4396749997	-12.744140625
2392.07445356091	-12.017578125
2395.70747270011	12.607421875
2399.33873360126	27.0439453125
2402.96823744725	-12.609375
2406.59598541995	21.2880859375
2410.22197870012	-11.3974609375
2413.84621846749	-23.6767578125
2417.46870590075	16.7236328125
2421.08944217751	-11.5966796875
2424.70842847435	-10.9140625
2428.32566596678	25.05859375
2431.94115582928	-12.353515625
2435.55489923528	22.978515625
2439.16689735713	-17.5498046875
2442.77715136618	18.1787109375
2446.38566243272	-16.5234375
2449.99243172597	-14.04296875
2453.59746041414	5.34375
2457.20074966439	0.4404296875
2460.80230064284	1.609375
2464.40211451455	-5.345703125
2468.00019244359	-19.8876953125
2471.59653559293	48.30078125
2475.19114512457	-12.8466796875
2478.78402219943	-32.2333984375
2482.37516797741	27.265625
2485.96458361739	17.908203125
2489.55227027719	-22.6123046875
2493.13822911363	26.775390625
2496.7224612825	-33.728515625
2500.30496793853	2.4580078125
2503.88575023547	-1.3623046875
2507.464809326	2.89453125
2511.04214636182	-5.501953125
2514.61776249357	15.0947265625
2518.19165887088	0.26953125
2521.76383664238	-1.4697265625
2525.33429695564	-7.65234375
2528.90304095725	30.5234375
2532.47006979276	-27.8330078125
2536.03538460672	-6.9921875
2539.59898654265	30.7998046875
2543.16087674307	-29.203125
2546.72105634948	6.0380859375
2550.27952650235	-0.5498046875
2553.83628834118	24.0166015625
2557.39134300444	-20.2900390625
2560.94469162957	-40.556640625
2564.49633535304	42.1826171875
2568.0462753103	-36.015625
2571.59451263579	37.55859375
2575.14104846294	24.4501953125
2578.6858839242	-46.7216796875
2582.22902015101	30.7666015625
2585.77045827378	-29.88671875
2589.31019942197	29.6376953125
2592.84824472401	-19.4658203125
2596.38459530734	18.197265625
2599.91925229841	8.9716796875
2603.45221682266	-22.240234375
2606.98349000456	-20.0048828125
2610.51307296756	27.8134765625
2614.04096683414	11.7275390625
2617.56717272579	-42.1982421875
2621.09169176298	21.13671875
2624.61452506524	17.287109375
2628.13567375106	-22.6640625
2631.655138938	-8.07421875
2635.17292174259	11.046875
2638.68902328039	12.5390625
2642.20344466599	-18.533203125
2645.71618701297	9.798828125
2649.22725143397	5.439453125
2652.73663904062	16.1884765625
2656.24435094357	-66.736328125
2659.75038825251	59.4501953125
2663.25475207615	19.2265625
2666.75744352221	-77.4677734375
2670.25846369745	77.9736328125
2673.75781370765	-52.583984375
2677.25549465763	5.3974609375
2680.75150765123	30.859375
2684.24585379131	8.9873046875
2687.73853417978	-42.5380859375
2691.22954991757	16.7392578125
2694.71890210465	23.953125
2698.20659184002	-36.56640625
2701.69262022172	11.8720703125
2705.17698834682	-12.2421875
2708.65969731143	18.30859375
2712.14074821071	-14.861328125
2715.62014213884	-3.818359375
2719.09788018905	3.705078125
2722.57396345362	32.0380859375
2726.04839302385	20.291015625
2729.52116999012	-64.1064453125
2732.99229544182	46.2802734375
2736.4617704674	-40.14453125
2739.92959615436	16.62890625
2743.39577358926	0.5126953125
2746.86030385767	8.3525390625
2750.32318804425	-0.056640625
2753.78442723268	-17.1748046875
2757.24402250572	21.951171875
2760.70197494518	-15.02734375
2764.1582856319	-10.0986328125
2767.61295564579	24.3798828125
2771.06598606584	-18.7900390625
2774.51737797005	12.0277099609375
2777.96713243552	-14.3704833984375
2781.41525053838	4.9276123046875
2784.86173335384	-2.36279296875
2788.30658195617	10.3468017578125
2791.7497974187	-4.943603515625
2795.1913808138	-0.26025390625
2798.63133321295	22.3558349609375
2802.06965568666	32.9720458984375
2805.50634930452	-5.4117431640625
2808.94141513519	59.2044677734375
2812.3748542464	-19.179443359375
2815.80666770493	20.436767578125
2819.23685657665	-7.947021484375
2822.66542192651	29.669189453125
2826.0923648185	28.2808837890625
2829.51768631572	69.883056640625
2832.94138748033	58.4852294921875
2836.36346937355	45.0872802734375
2839.7839330557	49.689453125
2843.20277958617	86.2916259765625
2846.62001002343	187.893676757813
2850.03562542502	183.495849609375
2853.44962684758	228.098022460938
2856.86201534681	290.700073242188
2860.27279197751	249.30224609375
2863.68195779356	250.904418945313
2867.08951384791	232.506469726562
2870.49546119263	213.108642578125
2873.89980087883	250.710815429687
2877.30253395675	250.279663085938
2880.70366147569	231.79150390625
2884.10318448407	252.303344726562
2887.50110402936	235.815063476562
2890.89742115816	269.326904296875
2894.29213691614	240.838623046875
2897.68525234807	206.350463867187
2901.07676849782	269.862182617187
2904.46668640835	194.3740234375
2907.85500712172	239.8857421875
2911.24173167908	216.397583007813
2914.62686112069	204.909301757813
2918.0103964859	235.421142578125
2921.39233881316	199.932861328125
2924.77268914005	183.444702148438
2928.1514485032	192.956420898438
2931.52861793838	219.46826171875
2934.90419848047	206.980102539062
2938.27819116343	219.375122070313
2941.65059702035	175.702514648438
2945.0214170834	147.029907226562
2948.39065238389	208.357177734375
2951.75830395222	126.6845703125
2955.12437281791	114.011962890625
2958.48886000957	87.33935546875
2961.85176655495	84.666748046875
2965.21309348089	129.994018554688
2968.57284181338	78.3214111328125
2971.93101257748	45.6488037109375
2975.28760679739	82.9761962890625
2978.64262549643	35.303466796875
2981.99606969703	181.630859375
2985.34794042073	32.958251953125
2988.69823868822	42.14013671875
2992.04696551928	44.255859375
2995.39412193282	-22.62841796875
2998.73970894689	11.4873046875
3002.08372757864	-11.3968505859375
3005.42617884436	-29.2811279296875
3008.76706375945	50.8345947265625
3012.10638333846	-3.0496826171875
3015.44413859505	26.0660400390625
3018.780330542	5.297119140625
3022.11496019125	-25.4266357421875
3025.44802855385	-20.150390625
3028.77953663997	19.125732421875
3032.10948545894	30.662841796875
3035.43787601921	-45.16796875
3038.76470932835	31.3466796875
3042.08998639308	3.9228515625
3045.41370821926	-33.041015625
3048.73587581189	-0.4228515625
3052.05649017508	15.556640625
3055.37555231211	-17.958984375
3058.69306322538	21.11328125
3062.00902391644	9.861328125
3065.32343538598	-14.5673828125
3068.63629863383	-0.4541015625
3071.94761465896	-23.509765625
3075.2573844595	48.3564453125
3078.5656090327	-15.3251953125
3081.87228937498	-3.4921875
3085.1774264819	-13.0048828125
3088.48102134815	-5.4609375
3091.7830749676	30.087890625
3095.08358833324	-15.4228515625
3098.38256243724	0
3101.67999827089	0
3104.97589682465	0
3108.27025908815	0
3111.56308605013	0
3114.85437869852	0
3118.14413802041	0
3121.43236500202	0
3124.71906062875	0
3128.00422588514	0
3131.28786175491	0
3134.56996922093	0
3137.85054926524	0
3141.12960286901	0
3144.40713101263	0
3147.6831346756	0
3150.95761483661	0
3154.23057247352	0
3157.50200856335	0
3160.77192408229	0
3164.04032000569	0
3167.30719730808	0
3170.57255696316	0
3173.8363999438	0
3177.09872722202	0
3180.35953976906	0
3183.61883855529	0
3186.87662455028	0
3190.13289872277	0
3193.38766204066	0
3196.64091547106	0
3199.89265998023	0
3203.14289653361	0
3206.39162609586	0
3209.63884963076	0
3212.88456810132	0
3216.1287824697	0
3219.37149369728	0
3222.61270274458	0
3225.85241057135	0
3229.09061813648	0
3232.3273263981	0
3235.56253631347	0
3238.79624883909	0
3242.02846493063	0
3245.25918554293	0
3248.48841163005	0
3251.71614414523	0
3254.94238404091	0
3258.16713226871	0
3261.39038977947	0
3264.61215752319	0
3267.8324364491	0
3271.05122750561	0
3274.26853164033	0
3277.48434980006	0
3280.69868293083	0
3283.91153197784	0
3287.12289788551	0
3290.33278159744	0
3293.54118405647	0
3296.7481062046	0
3299.95354898308	0
3303.15751333233	0
3306.36000019198	0
3309.5610105009	0
3312.76054519714	0
3315.95860521796	0
3319.15519149983	0
3322.35030497845	0
3325.5439465887	0
3328.73611726471	0
3331.92681793979	0
3335.11604954647	0
3338.30381301653	0
3341.49010928091	0
3344.67493926981	0
3347.85830391262	0
3351.04020413798	0
3354.22064087372	0
3357.3996150469	0
3360.5771275838	0
3363.75317940992	0
3366.92777144999	0
3370.10090462796	0
3373.27257986699	0
3376.44279808949	0
3379.61156021706	0
3382.77886717059	0
3385.94471987011	0
3389.10911923496	0
3392.27206618366	0
3395.43356163397	0
3398.59360650288	0
3401.75220170663	0
3404.90934816067	0
3408.06504677969	0
3411.21929847761	0
3414.37210416759	0
3417.52346476203	0
3420.67338117256	0
3423.82185431003	0
3426.96888508457	0
3430.11447440551	0
3433.25862318144	0
3436.40133232017	0
3439.54260272877	0
3442.68243531356	0
3445.82083098007	0
3448.95779063311	0
3452.0933151767	0
3455.22740551412	0
3458.36006254791	0
3461.49128717984	0
3464.62108031093	0
3467.74944284144	0
3470.8763756709	0
3474.00187969807	0
3477.12595582097	0
3480.24860493687	0
3483.3698279423	0
3486.48962573301	0
3489.60799920406	0
3492.7249492497	0
3495.8404767635	0
3498.95458263822	0
3502.06726776593	0
3505.17853303794	0
3508.28837934481	0
3511.39680757636	0
3514.50381862168	0
3517.60941336912	0
3520.71359270628	0
3523.81635752002	0
3526.91770869649	0
3530.01764712108	0
3533.11617367844	0
3536.21328925251	0
3539.30899472647	0
3542.40329098277	0
3545.49617890316	0
3548.58765936862	0
3551.67773325941	0
3554.76640145506	0
3557.85366483438	0
3560.93952427544	0
3564.02398065559	0
3567.10703485145	0
3570.18868773891	0
3573.26894019313	0
3576.34779308856	0
3579.42524729892	0
3582.50130369721	0
3585.57596315568	0
3588.6492265459	0
3591.72109473869	0
3594.79156860416	0
3597.8606490117	0
3600.92833682998	0
3603.99463292695	0
3607.05953816984	0
3610.12305342518	0
3613.18517955876	0
3616.24591743568	0
3619.30526792029	0
3622.36323187627	0
3625.41981016655	0
3628.47500365337	0
3631.52881319825	0
3634.58123966201	0
3637.63228390473	0
3640.68194678582	0
3643.73022916396	0
3646.77713189712	0
3649.82265584256	0
3652.86680185686	0
3655.90957079587	0
3658.95096351473	0
3661.9909808679	0
3665.02962370912	0
3668.06689289143	0
3671.10278926717	0
3674.13731368797	0
3677.17046700478	0
3680.20225006782	0
3683.23266372664	0
3686.26170883008	0
3689.28938622628	0
3692.31569676268	0
3695.34064128604	0
3698.3642206424	0
3701.38643567713	0
3704.40728723488	0
3707.42677615964	0
3710.44490329468	0
3713.46166948258	0
3716.47707556524	0
3719.49112238386	0
3722.50381077897	0
3725.51514159039	0
3728.52511565724	0
3731.53373381799	0
3734.54099691039	0
3737.54690577153	0
3740.55146123779	0
3743.55466414488	0
3746.55651532782	0
3749.55701562096	0
3752.55616585794	0
3755.55396687174	0
3758.55041949464	0
3761.54552455828	0
3764.53928289357	0
3767.53169533077	0
3770.52276269945	0
