# Supplementary material for: ATP-Mediated Compositional Change in Peripheral Myelin Membranes: A Comparative Raman Spectroscopy and Time-Of-Flight Secondary Ion Mass Spectrometry Study
Source: PLoS One. 2015 Nov 6;10(11):e0142084. doi: 10.1371/journal.pone.0142084 (PMC4636249; doi:10.1371/journal.pone.0142084)
Supplement: S1 Dataset — (ZIP) [file pone.0142084.s001.zip › S1_dataset/Raman_spectra/6_90_90.txt]

-178.994036100499	0
-174.033225536557	0
-169.0751377995	0
-164.119770772188	0
-159.167122339648	0
-154.217190389139	0
-149.269972810082	0
-144.325467494084	0
-139.383672334927	0
-134.444585228594	0
-129.508204073223	0
-124.574526769135	0
-119.643551218822	0
-114.715275326933	0
-109.789697000295	0
-104.866814147885	0
-99.9466246808552	0
-95.0291265124906	0
-90.1143175582511	0
-85.2021957357429	0
-80.2927589647043	0
-75.3860051670417	0
-70.481932266779	0
-65.5805381901118	0
-60.6818208653458	0
-55.7857782229294	0
-50.8924081954356	0
-46.0017087175875	0
-41.1136777262036	0
-36.2283131602562	0
-31.3456129608094	0
-26.4655750710663	0
-21.5881974363401	0
-16.7134780040433	0
-11.8414147237163	0
-6.97200554699157	0
-2.10524842762243	0
2.7588586785605	0
7.62031781361293	0
12.4791310174805	0
17.3353003280426	0
22.1888277810758	0
27.039715410272	0
31.8879652472351	0
36.7335793214806	0
41.5765596604579	0
46.4169082895241	0
51.2546272319742	0
56.0897185090253	0
60.9221841398248	0
65.7520261414575	0
70.5792465289414	0
75.4038473152359	0
80.2258305112373	0
85.0451981257829	0
89.8619521656728	0
94.6760946356408	0
99.4876275383722	0
104.296552874519	0
109.102872642681	0
113.906588839414	0
118.707703459255	0
123.50621849468	0
128.302135936152	0
133.095457772095	0
137.886185988911	0
142.67432257098	0
147.459869500643	0
152.242828758237	0
157.023202322085	0
161.800992168482	0
166.57620027172	0
171.348828604074	0
176.118879135829	0
180.886353835249	0
185.651254668599	0
190.413583600155	0
195.173342592185	0
199.930533604973	0
204.685158596796	0
209.437219523967	0
214.186718340789	0
218.933656999594	0
223.678037450722	0
228.419861642549	0
233.159131521472	0
237.895849031895	0
242.630016116276	0
247.361634715089	0
252.090706766845	0
256.817234208094	0
261.541218973423	0
266.262662995465	0
270.981568204883	0
275.6979365304	0
280.411769898787	0
285.123070234848	0
289.831839461473	0
294.538079499573	0
299.241792268145	0
303.942979684238	0
308.641643662944	0
313.337786117456	0
318.031408959021	0
322.722514096949	0
327.411103438619	0
332.097178889511	0
336.780742353159	0
341.461795731189	0
346.140340923303	0
350.816379827291	0
355.489914339047	0
360.160946352513	0
364.829477759773	0
369.495510450979	0
374.159046314377	0
378.82008723633	0
383.478635101284	0
388.134691791813	0
392.788259188568	0
397.439339170342	0
402.087933614013	0
406.734044394583	0
411.377673385177	0
416.018822457034	0
420.657493479503	0
425.293688320078	0
429.927408844356	0
434.558656916088	0
439.187434397129	0
443.813743147486	0
448.437585025291	0
453.058961886814	0
457.67787558648	0
462.29432797683	0
466.908320908577	0
471.519856230563	0
476.128935789788	0
480.735561431389	0
485.339734998681	0
489.941458333116	0
494.540733274316	0
499.137561660049	0
503.731945326264	0
508.323886107064	0
512.913385834734	0
517.500446339694	0
522.085069450583	0
526.667256994191	0
531.247010795469	0
535.824332677577	0
540.399224461846	0
544.97168796778	0
549.541725013081	0
554.109337413644	0
558.67452698353	0
563.237295535018	0
567.797644878581	0
572.355576822862	0
576.911093174738	0
581.464195739274	0
586.014886319725	0
590.563166717577	0
595.109038732502	0
599.652504162404	0
604.193564803387	0
608.732222449762	0
613.268478894079	0
617.802335927085	0
622.333795337774	0
626.86285891334	0
631.38952843922	0
635.913805699067	0
640.435692474774	0
644.955190546461	0
649.472301692484	0
653.987027689447	0
658.499370312169	0
663.009331333738	0
667.516912525469	0
672.022115656928	56.1796875
676.524942495926	-56.9013671875
681.02539480853	-2.8828125
685.523474359055	24.8603515625
690.01918291007	12.462890625
694.512522222405	-19.9326171875
699.003494055145	-12.7548828125
703.492100165644	24.994140625
707.9783423095	1.6962890625
712.462222240603	-57.8056640625
716.943741711089	32.3935546875
721.422902471375	12.529296875
725.899706270146	6.755859375
730.374154854366	-25.251953125
734.846249969258	47.19921875
739.315993358352	-18.2529296875
743.783386763425	-40.3720703125
748.24843192457	39.810546875
752.711130580137	6.94921875
757.171484466788	-16.6533203125
761.629495319437	-11.5390625
766.085164871336	0.38671875
770.538494853994	-10.9111328125
774.989486997223	12.10546875
779.43814302915	11.4892578125
783.884464676175	-6.1796875
788.32845366302	2.009765625
792.770111712696	-9.302734375
797.209440546543	42.3212890625
801.646441884168	-49.9951171875
806.081117443533	27.7353515625
810.513468940881	-19.115234375
814.943498090775	15.625
819.371206606105	-4.162109375
823.796596198077	-2.8603515625
828.219668576199	-8.3203125
832.640425448324	25.58984375
837.058868520624	-51.421875
841.474999497579	36.533203125
845.888820082022	19.6240234375
850.300331975104	-17.9609375
854.709536876311	-11.076171875
859.116436483469	0.798828125
863.521032492725	-7.0751953125
867.923326598575	8.1865234375
872.323320493862	0.4365234375
876.72101586976	22.6083984375
881.116414415799	-31.353515625
885.509517819843	16.447265625
889.900327768119	15.0927734375
894.288845945186	-27.095703125
898.675074033981	20.630859375
903.059013715767	4.703125
907.440666670198	-28.373046875
911.820034575245	24.2607421875
916.197119107281	6.0546875
920.571921941017	-41.7802734375
924.944444749533	18.89501953125
929.314689204286	-0.7803955078125
933.682656975085	21.6656494140625
938.048349730125	-13.189697265625
942.411769135975	5.0772705078125
946.772916857561	-16.2659912109375
951.131794558201	52.390625
955.488403899588	-3.9459228515625
959.842746541792	65.8543701171875
964.19482414328	7.65478515625
968.544638360883	62.455078125
972.892190849834	15.25537109375
977.237483263751	91.0556640625
981.580517254632	36.7711181640625
985.92129447289	-18.685791015625
990.259816567315	68.8572998046875
994.596085185094	4.400390625
998.930101971822	53.9434814453125
1003.2618685715	107.486572265625
1007.59138662649	105.029663085938
1011.91865777761	169.321533203125
1016.24368366407	133.489624023438
1020.56646592346	100.65771484375
1024.88700619182	86.8258056640625
1029.20530610358	18.993896484375
1033.52136729159	88.1619873046875
1037.8351913871	32.876708984375
1042.14678001981	10.569091796875
1046.45613481781	-16.738525390625
1050.76325740763	-4.2310791015625
1055.06814941421	-1.25634765625
1059.37081246092	16.398681640625
1063.67124816958	-28.93505859375
1067.96945816039	9.0849609375
1072.26544405203	19.4169921875
1076.55920746159	9.9896240234375
1080.8507500046	-23.467041015625
1085.14007329502	5.4630126953125
1089.42717894527	-32.646728515625
1093.71206856617	43.1998291015625
1097.99474376703	-3.3123779296875
1102.27520615557	14.175537109375
1106.55345733798	1.663330078125
1110.82949891888	1.151123046875
1115.10333250134	33.6390380859375
1119.37495968691	25.9854736328125
1123.64438207556	43.29931640625
1127.91160126572	8.6131591796875
1132.17661885431	58.927001953125
1136.43943643667	35.2408447265625
1140.70005560662	57.5546875
1144.95847795644	103.868530273438
1149.21470507689	111.182373046875
1153.46873855716	185.573852539062
1157.72057998495	308.068359375
1161.97023094641	380.56298828125
1166.21769302616	379.057495117188
1170.4629678073	374.552001953125
1174.70605687141	221.046630859375
1178.94696179854	119.541137695313
1183.18568416722	59.03564453125
1187.42222555447	115.5302734375
1191.65658753578	49.0247802734375
1195.88877168516	61.680419921875
1200.11877957504	95.457275390625
1204.34661277642	70.2342529296875
1208.57227285873	50.0111083984375
1212.79576138991	59.7880859375
1217.01707993641	50.56494140625
1221.23623006316	42.341796875
1225.45321333358	25.1187744140625
1229.66803130962	109.95849609375
1233.88068555171	-7.92919921875
1238.09117761878	-24.81689453125
1242.29950906828	22.29541015625
1246.50568145615	-9.5924072265625
1250.70969633685	-14.4801025390625
1254.91155526336	11.6510009765625
1259.11125978715	10.7825927734375
1263.30881145822	-26.707275390625
1267.50421182508	9.7464599609375
1271.69746243476	-12.7421875
1275.88856483281	29.5068359375
1280.07752056329	-16.458984375
1284.26433116882	-2.4638671875
1288.44899819048	0.388671875
1292.63152316794	-15.31640625
1296.81190763937	27.2490234375
1300.99015314147	11.2568359375
1305.16626120947	-38.3818359375
1309.34023337715	3.43359375
1313.51207117681	44.2431640625
1317.68177613928	2.0869140625
1321.84934979396	-30.935546875
1326.01479366875	9.3017578125
1330.17810929013	-17.3232421875
1334.3392981831	4.6015625
1338.49836187121	-19.5751953125
1342.65530187658	26.6904296875
1346.81011971983	9.365234375
1350.96281692018	-16.26171875
1355.11339499538	12.1640625
1359.26185546175	2.263671875
1363.40819983413	-11.255859375
1367.55242962597	8.28125
1371.69454634923	12.4404296875
1375.83455151447	-3.4970703125
1379.97244663079	-42.2412109375
1384.10823320586	31.5234375
1388.24191274593	-31.6103515625
1392.3734867558	46.2041015625
1396.50295673884	-26.59912109375
1400.63032419701	-2.712158203125
1404.75559063083	22.6201171875
1408.87875753938	-2.6622314453125
1412.99982642036	-31.944580078125
1417.11879877001	-55.2001953125
1421.23567608316	15.588623046875
1425.35045985322	20.3775634765625
1429.4631515722	-1.83349609375
1433.57375273068	41.9554443359375
1437.68226481782	20.744384765625
1441.78868932139	67.533203125
1445.89302772774	60.224853515625
1449.99528152179	13.8841552734375
1454.09545218711	107.543334960938
1458.1935412058	28.2025146484375
1462.28955005859	90.86181640625
1466.38348022481	24.52099609375
1470.47533318239	37.18017578125
1474.56511040785	48.8394775390625
1478.65281337632	34.4986572265625
1482.73844356155	7.1578369140625
1486.82200243586	57.817138671875
1490.90349147022	49.400146484375
1494.98291213418	-22.0245361328125
1499.06026589591	97.5506591796875
1503.13555422222	128.125854492188
1507.20877857848	132.701171875
1511.27994042873	176.2763671875
1515.3490412356	244.8515625
1519.41608246035	350.4267578125
1523.48106556286	373.002075195313
1527.54399200163	395.577270507812
1531.60486323377	372.152465820313
1535.66368071505	226.727783203125
1539.72044589986	190.310424804687
1543.7751602412	146.965454101562
1547.82782519071	67.620361328125
1551.87844219866	22.275390625
1555.92701271397	18.930419921875
1559.97353818419	28.5853271484375
1564.0180200555	-2.7596435546875
1568.06045977271	35.8953857421875
1572.1008587793	66.55029296875
1576.13921851737	57.205322265625
1580.17554042768	2.8603515625
1584.20982594961	9.5814208984375
1588.24207652123	50.500732421875
1592.27229357921	-7.579833984375
1596.3004785589	27.3394775390625
1600.3266328943	42.2589111328125
1604.35075801806	21.17822265625
1608.37285536149	11.09765625
1612.39292635454	20.047607421875
1616.41097242584	20.015869140625
1620.42699500266	-10.015869140625
1624.44099551096	-11.832763671875
1628.45297537533	-9.46630859375
1632.46293601906	21.29296875
1636.47087886406	0.0244140625
1640.47680533095	-14.916015625
1644.48071683901	12.4912109375
1648.48261480617	0.7490234375
1652.48250064906	-11.5791015625
1656.48037578297	6.8671875
1660.47624162187	-10.322265625
1664.47009957839	15.5439453125
1668.46195106388	12.1103515625
1672.45179748832	12.2158203125
1676.43964026041	-45.0859375
1680.42548078752	3.927734375
1684.4093204757	21.28515625
1688.39116072969	-1.1240234375
1692.37100295292	-15.4169921875
1696.34884854752	31.0576171875
1700.32469891429	-55.578125
1704.29855545273	35.9970703125
1708.27041956104	-30.310546875
1712.24029263612	52.8623046875
1716.20817607355	-16.970703125
1720.17407126762	-14.9765625
1724.13797961133	22.541015625
1728.09990249636	-10.6552734375
1732.05984131312	-0.4765625
1736.01779745068	14.578125
1739.97377229687	-46.3974609375
1743.9277672382	31.728515625
1747.87978365989	-0.3544921875
1751.82982294586	-14.4375
1755.77788647879	-4.029296875
1759.72397564	-5.8662109375
1763.6680918096	22.6240234375
1767.61023636636	3.126953125
1771.5504106878	11.2470703125
1775.48861615014	-16.830078125
1779.42485412834	-27.6494140625
1783.35912599608	13.37890625
1787.29143312576	31.6142578125
1791.2217768885	-30.1962890625
1795.15015865414	7.5029296875
1799.07657979128	28.16796875
1803.00104166722	-40.91796875
1806.923545648	5.185546875
1810.84409309841	23.6474609375
1814.76268538195	-19.3818359375
1818.67932386087	24.34765625
1822.59400989615	-30.3681640625
1826.50674484753	18.181640625
1830.41753007345	15.7529296875
1834.32636693114	-35.267578125
1838.23325677653	-14.505859375
1842.13820096433	17.4755859375
1846.04120084797	27.9228515625
1849.94225777965	-3.3623046875
1853.84137311029	-12.9580078125
1857.7385481896	-6.0361328125
1861.63378436601	-4.9892578125
1865.52708298671	7.919921875
1869.41844539766	7.017578125
1873.30787294356	17.9873046875
1877.19536696788	-47.5458984375
1881.08092881284	50.7099609375
1884.96455981942	-11.6455078125
1888.84626132737	-26.8818359375
1892.72603467521	0.611328125
1896.6038812002	8.71484375
1900.47980223839	-0.3515625
1904.35379912459	-1.2626953125
1908.22587319237	19.5107421875
1912.0960257741	-22.6005859375
1915.96425820089	27.0576171875
1919.83057180263	-29.1533203125
1923.694967908	4.7978515625
1927.55744784445	15.8564453125
1931.4180129382	-32.5849609375
1935.27666451425	19.3984375
1939.13340389641	14.2099609375
1942.98823240721	-27.2109375
1946.84115136803	29.3466796875
1950.692162099	-10.4296875
1954.54126591903	5.7177734375
1958.38846414585	-23.302734375
1962.23375809594	-2.83203125
1966.0771490846	4.00390625
1969.91863842592	31.90625
1973.75822743275	-20.3134765625
1977.59591741678	16.197265625
1981.43170968848	-25.404296875
1985.2656055571	24.021484375
1989.0976063307	-14.990234375
1992.92771331615	5.009765625
1996.75592781911	-0.8359375
2000.58225114405	5.4833984375
2004.40668459424	-9.3056640625
2008.22922947176	1.2734375
2012.04988707749	10.4951171875
2015.86865871112	-34.5361328125
2019.68554567116	0
2023.50054925491	0
2027.31367075851	0
2031.12491147689	0
2034.93427270382	0
2038.74175573186	0
2042.54736185239	0
2046.35109235564	0
2050.15294853063	0
2053.95293166521	0
2057.75104304606	0
2061.54728395867	0
2065.34165568739	0
2069.13415951534	-32.455078125
2072.92479672452	31.9072265625
2076.71356859575	-53.755859375
2080.50047640867	24.48828125
2084.28552144174	-24.1845703125
2088.06870497229	40.5048828125
2091.85002827646	0.9892578125
2095.62949262924	-9.0595703125
2099.40709930443	-0.8466796875
2103.18284957471	-53.6435546875
2106.95674471157	57.48046875
2110.72878598537	15.0322265625
2114.49897466528	-18.4833984375
2118.26731201934	-11.166015625
2122.03379931443	29.7392578125
2125.79843781626	-3.791015625
2129.56122878942	-47.9765625
2133.32217349733	41.380859375
2137.08127320226	-30.9716796875
2140.83852916534	11.8046875
2144.59394264655	-2.8984375
2148.34751490473	1.2998046875
2152.09924719757	12.857421875
2155.84914078163	-5.6806640625
2159.59719691231	11.755859375
2163.34341684388	-16.3056640625
2167.08780182947	4.9072265625
2170.83035312109	18.7587890625
2174.57107196959	-15.0771484375
2178.30995962469	19.0478515625
2182.04701733499	-40.6005859375
2185.78224634796	-6.1826171875
2189.5156479099	53.9404296875
2193.24722326604	-16.619140625
2196.97697366044	-15.0234375
2200.70490033604	4.1162109375
2204.43100453467	-17.833984375
2208.15528749703	24.58984375
2211.87775046268	-29.638671875
2215.59839467008	27.3837890625
2219.31722135656	-2.1865234375
2223.03423175833	11.92578125
2226.74942711049	-0.421875
2230.46280864702	-2.6552734375
2234.17437760077	-24.556640625
2237.8841352035	13.8779296875
2241.59208268584	-28.5693359375
2245.29822127732	25.408203125
2249.00255220636	-9.0546875
2252.70507670024	44.0390625
2256.40579598519	-56.541015625
2260.10471128628	41.3720703125
2263.80182382751	-7.7880859375
2267.49713483175	-1.2509765625
2271.19064552079	-24.123046875
2274.8823571153	9.279296875
2278.57227083485	-23.669921875
2282.26038789795	27.3701171875
2285.94670952195	16.025390625
2289.63123692315	-26.341796875
2293.31397131673	19.56640625
2296.99491391679	3.9423828125
2300.67406593634	-22.326171875
2304.35142858727	1.55859375
2308.02700308043	-10.4794921875
2311.70079062553	12.7705078125
2315.37279243123	6.9560546875
2319.04300970507	20.609375
2322.71144365353	0.904296875
2326.378095482	-37.1376953125
2330.04296639479	29.9296875
2333.7060575951	10.1796875
2337.3673702851	-29.84375
2341.02690566583	10.8994140625
2344.6846649373	-27.2646484375
2348.3406492984	20.7333984375
2351.99485994696	-0.0166015625
2355.64729807974	10.392578125
2359.29796489244	5.4990234375
2362.94686157966	-7.6650390625
2366.59398933494	-28.5146484375
2370.23934935076	0.8056640625
2373.88294281852	32.171875
2377.52477092856	-3.6767578125
2381.16483487014	1.9482421875
2384.80313583148	-2.791015625
2388.4396749997	-27.0439453125
2392.07445356091	-5.9619140625
2395.70747270011	10.8466796875
2399.33873360126	30.06640625
2402.96823744725	-6.67578125
2406.59598541995	12.287109375
2410.22197870012	-2.0849609375
2413.84621846749	-18.8701171875
2417.46870590075	9.923828125
2421.08944217751	-25.1181640625
2424.70842847435	-4.88671875
2428.32566596678	25.4091796875
2431.94115582928	-10.0244140625
2435.55489923528	28.49609375
2439.16689735713	-28.181640625
2442.77715136618	27.740234375
2446.38566243272	-19.8916015625
2449.99243172597	-4.853515625
2453.59746041414	1.0986328125
2457.20074966439	-2.82421875
2460.80230064284	-4.490234375
2464.40211451455	-6.47265625
2468.00019244359	-3.251953125
2471.59653559293	41.630859375
2475.19114512457	-12.744140625
2478.78402219943	-33.91796875
2482.37516797741	19.4052734375
2485.96458361739	30.5068359375
2489.55227027719	-40.7880859375
2493.13822911363	34.5947265625
2496.7224612825	-30.2265625
2500.30496793853	-15.4306640625
2503.88575023547	9.9296875
2507.464809326	22.4677734375
2511.04214636182	-4.357421875
2514.61776249357	-12.056640625
2518.19165887088	6.693359375
2521.76383664238	5.1474609375
2525.33429695564	19.13671875
2528.90304095725	-13.669921875
2532.47006979276	-11.9755859375
2536.03538460672	-5.6689453125
2539.59898654265	18.5830078125
2543.16087674307	-12.494140625
2546.72105634948	0.4638671875
2550.27952650235	-4.9609375
2553.83628834118	28.23046875
2557.39134300444	-12.177734375
2560.94469162957	-45.45703125
2564.49633535304	52.2060546875
2568.0462753103	-41.4189453125
2571.59451263579	30.44921875
2575.14104846294	23.7587890625
2578.6858839242	-56.978515625
2582.22902015101	36.666015625
2585.77045827378	-17.9453125
2589.31019942197	22.2138671875
2592.84824472401	-21.5263671875
2596.38459530734	21.3173828125
2599.91925229841	10.7587890625
2603.45221682266	-31.4619140625
2606.98349000456	-17.5205078125
2610.51307296756	38.0986328125
2614.04096683414	11.92578125
2617.56717272579	-40.0390625
2621.09169176298	4.94921875
2624.61452506524	18.568359375
2628.13567375106	-14.5126953125
2631.655138938	0.1015625
2635.17292174259	-3.763671875
2638.68902328039	15.6787109375
2642.20344466599	-9.861328125
2645.71618701297	1.392578125
2649.22725143397	-2.1279296875
2652.73663904062	22.8984375
2656.24435094357	-57.5498046875
2659.75038825251	57.2451171875
2663.25475207615	20.5439453125
2666.75744352221	-89.4814453125
2670.25846369745	82.9912109375
2673.75781370765	-41.9814453125
2677.25549465763	15.2744140625
2680.75150765123	13.7197265625
2684.24585379131	-0.326171875
2687.73853417978	-34.5859375
2691.22954991757	23.91796875
2694.71890210465	10.0927734375
2698.20659184002	-37.7275390625
2701.69262022172	29.9072265625
2705.17698834682	-21.474609375
2708.65969731143	19.353515625
2712.14074821071	-7.00390625
2715.62014213884	-13.087890625
2719.09788018905	-7.7880859375
2722.57396345362	42.5029296875
2726.04839302385	20.314453125
2729.52116999012	-64.1171875
2732.99229544182	40.4091796875
2736.4617704674	-34.7490234375
2739.92959615436	21.9130859375
2743.39577358926	-6.4765625
2746.86030385767	11.5947265625
2750.32318804425	5.3671875
2753.78442723268	-31.171875
2757.24402250572	28.8212890625
2760.70197494518	-12.400390625
2764.1582856319	-12.2373046875
2767.61295564579	25.7333984375
2771.06598606584	-22.404296875
2774.51737797005	11.7880859375
2777.96713243552	-15.30078125
2781.41525053838	13.61328125
2784.86173335384	-10.6650390625
2788.30658195617	12.9453125
2791.7497974187	-17.41796875
2795.1913808138	2.814453125
2798.63133321295	2.83203125
2802.06965568666	14.7607421875
2805.50634930452	-15.7646484375
2808.94141513519	32.6943359375
2812.3748542464	-17.2529296875
2815.80666770493	-0.091796875
2819.23685657665	-21.548828125
2822.66542192651	4.5517578125
2826.0923648185	-8.330078125
2829.51768631572	31.4326171875
2832.94138748033	9.9072265625
2836.36346937355	-10.69921875
2839.7839330557	-15.7622680664062
2843.20277958617	-21.6860961914062
2846.62001002343	42.6318359375
2850.03562542502	-13.7239990234375
2853.44962684758	-13.079833984375
2856.86201534681	19.5825805664062
2860.27279197751	-0.384765625
2863.68195779356	35.6478881835937
2867.08951384791	3.6805419921875
2870.49546119263	-5.28680419921875
2873.89980087883	58.745849609375
2877.30253395675	45.7785034179687
2880.70366147569	43.8111572265625
2884.10318448407	39.0239868164063
2887.50110402936	38.3074340820313
2890.89742115816	75.5908203125
2894.29213691614	61.8742065429688
2897.68525234807	22.1575927734375
2901.07676849782	101.441040039062
2904.46668640835	-2.27557373046875
2907.85500712172	39.0078125
2911.24173167908	39.291259765625
2914.62686112069	34.5746459960937
2918.0103964859	69.8580322265625
2921.39233881316	28.1414184570313
2924.77268914005	20.5611572265625
2928.1514485032	19.0560302734375
2931.52861793838	53.5509033203125
2934.90419848047	31.0457763671875
2938.27819116343	45.5406494140625
2941.65059702035	18.0355224609375
2945.0214170834	-14.4696044921875
2948.39065238389	57.0252685546875
2951.75830395222	9.5201416015625
2955.12437281791	7.0150146484375
2958.48886000957	-8.4901123046875
2961.85176655495	9.0047607421875
2965.21309348089	67.4996337890625
2968.57284181338	41.9945068359375
2971.93101257748	6.6021728515625
2975.28760679739	47.4143676757812
2978.64262549643	-0.7734375
2981.99606969703	53.0387573242188
2985.34794042073	15.8509521484375
2988.69823868822	34.6631469726562
2992.04696551928	55.475341796875
2995.39412193282	-0.71246337890625
2998.73970894689	19.0997314453125
3002.08372757864	-8.0880126953125
3005.42617884436	-33.2758178710937
3008.76706375945	53.536376953125
3012.10638333846	-7.55169677734375
3015.44413859505	39.6151123046875
3018.780330542	9.781982421875
3022.11496019125	-29.0511474609375
3025.44802855385	-18.8843383789062
3028.77953663997	11.2825317382813
3032.10948545894	44.4493408203125
3035.43787601921	-24.3837890625
3038.76470932835	48.3585815429687
3042.08998639308	15.0800170898438
3045.41370821926	-30.198486328125
3048.73587581189	-13.724365234375
3052.05649017508	10.8596801757813
3055.37555231211	-21.283203125
3058.69306322538	24.7890625
3062.00902391644	20.3076171875
3065.32343538598	-13.4736328125
3068.63629863383	-1.095703125
3071.94761465896	-31.529296875
3075.2573844595	45.2734375
3078.5656090327	-8.3720703125
3081.87228937498	0.7138671875
3085.1774264819	-27
3088.48102134815	9.1484375
3091.7830749676	30.8291015625
3095.08358833324	-14.810546875
3098.38256243724	-0.44921875
3101.67999827089	-17.2392578125
3104.97589682465	-1.052734375
3108.27025908815	13.8798828125
3111.56308605013	-2.35546875
3114.85437869852	10.009765625
3118.14413802041	-13.16796875
3121.43236500202	8.75390625
3124.71906062875	-0.3662109375
3128.00422588514	-15.5234375
3131.28786175491	-1.4267578125
3134.56996922093	22.8994140625
3137.85054926524	-10.00390625
3141.12960286901	-4.708984375
3144.40713101263	6.8154296875
3147.6831346756	-4.80078125
3150.95761483661	-34.1103515625
3154.23057247352	23.4970703125
3157.50200856335	11.71875
3160.77192408229	4.203125
3164.04032000569	6.7587890625
3167.30719730808	-15.9345703125
3170.57255696316	27.5908203125
3173.8363999438	-29.64453125
3177.09872722202	-20.7021484375
3180.35953976906	22.1044921875
3183.61883855529	17.7333984375
3186.87662455028	-19.9306640625
3190.13289872277	-6.052734375
3193.38766204066	47.4111328125
3196.64091547106	-30.69140625
3199.89265998023	-23.4296875
3203.14289653361	24.9921875
3206.39162609586	-0.3427734375
3209.63884963076	-8.1884765625
3212.88456810132	8.310546875
3216.1287824697	-40.26171875
3219.37149369728	29.54296875
3222.61270274458	3.53125
3225.85241057135	21.1767578125
3229.09061813648	-20.6376953125
3232.3273263981	16.841796875
3235.56253631347	-33.8798828125
3238.79624883909	10.0439453125
3242.02846493063	17.0205078125
3245.25918554293	-17.2841796875
3248.48841163005	10.2607421875
3251.71614414523	-16.630859375
3254.94238404091	0
3258.16713226871	0
3261.39038977947	0
3264.61215752319	0
3267.8324364491	0
3271.05122750561	0
3274.26853164033	0
3277.48434980006	0
3280.69868293083	0
3283.91153197784	0
3287.12289788551	0
3290.33278159744	0
3293.54118405647	0
3296.7481062046	0
3299.95354898308	0
3303.15751333233	0
3306.36000019198	0
3309.5610105009	0
3312.76054519714	0
3315.95860521796	0
3319.15519149983	0
3322.35030497845	0
3325.5439465887	0
3328.73611726471	0
3331.92681793979	0
3335.11604954647	0
3338.30381301653	0
3341.49010928091	0
3344.67493926981	0
3347.85830391262	0
3351.04020413798	0
3354.22064087372	0
3357.3996150469	0
3360.5771275838	0
3363.75317940992	0
3366.92777144999	0
3370.10090462796	0
3373.27257986699	0
3376.44279808949	0
3379.61156021706	0
3382.77886717059	0
3385.94471987011	0
3389.10911923496	0
3392.27206618366	0
3395.43356163397	0
3398.59360650288	0
3401.75220170663	0
3404.90934816067	0
3408.06504677969	0
3411.21929847761	0
3414.37210416759	0
3417.52346476203	0
3420.67338117256	0
3423.82185431003	0
3426.96888508457	0
3430.11447440551	0
3433.25862318144	0
3436.40133232017	0
3439.54260272877	0
3442.68243531356	0
3445.82083098007	0
3448.95779063311	0
3452.0933151767	0
3455.22740551412	0
3458.36006254791	0
3461.49128717984	0
3464.62108031093	0
3467.74944284144	0
3470.8763756709	0
3474.00187969807	0
3477.12595582097	0
3480.24860493687	0
3483.3698279423	0
3486.48962573301	0
3489.60799920406	0
3492.7249492497	0
3495.8404767635	0
3498.95458263822	0
3502.06726776593	0
3505.17853303794	0
3508.28837934481	0
3511.39680757636	0
3514.50381862168	0
3517.60941336912	0
3520.71359270628	0
3523.81635752002	0
3526.91770869649	0
3530.01764712108	0
3533.11617367844	0
3536.21328925251	0
3539.30899472647	0
3542.40329098277	0
3545.49617890316	0
3548.58765936862	0
3551.67773325941	0
3554.76640145506	0
3557.85366483438	0
3560.93952427544	0
3564.02398065559	0
3567.10703485145	0
3570.18868773891	0
3573.26894019313	0
3576.34779308856	0
3579.42524729892	0
3582.50130369721	0
3585.57596315568	0
3588.6492265459	0
3591.72109473869	0
3594.79156860416	0
3597.8606490117	0
3600.92833682998	0
3603.99463292695	0
3607.05953816984	0
3610.12305342518	0
3613.18517955876	0
3616.24591743568	0
3619.30526792029	0
3622.36323187627	0
3625.41981016655	0
3628.47500365337	0
3631.52881319825	0
3634.58123966201	0
3637.63228390473	0
3640.68194678582	0
3643.73022916396	0
3646.77713189712	0
3649.82265584256	0
3652.86680185686	0
3655.90957079587	0
3658.95096351473	0
3661.9909808679	0
3665.02962370912	0
3668.06689289143	0
3671.10278926717	0
3674.13731368797	0
3677.17046700478	0
3680.20225006782	0
3683.23266372664	0
3686.26170883008	0
3689.28938622628	0
3692.31569676268	0
3695.34064128604	0
3698.3642206424	0
3701.38643567713	0
3704.40728723488	0
3707.42677615964	0
3710.44490329468	0
3713.46166948258	0
3716.47707556524	0
3719.49112238386	0
3722.50381077897	0
3725.51514159039	0
3728.52511565724	0
3731.53373381799	0
3734.54099691039	0
3737.54690577153	0
3740.55146123779	0
3743.55466414488	0
3746.55651532782	0
3749.55701562096	0
3752.55616585794	0
3755.55396687174	0
3758.55041949464	0
3761.54552455828	0
3764.53928289357	0
3767.53169533077	0
3770.52276269945	0
