# Supplementary material for: ATP-Mediated Compositional Change in Peripheral Myelin Membranes: A Comparative Raman Spectroscopy and Time-Of-Flight Secondary Ion Mass Spectrometry Study
Source: PLoS One. 2015 Nov 6;10(11):e0142084. doi: 10.1371/journal.pone.0142084 (PMC4636249; doi:10.1371/journal.pone.0142084)
Supplement: S1 Dataset — (ZIP) [file pone.0142084.s001.zip › S1_dataset/Raman_spectra/7_90_0.txt]

-178.994036100499	0
-174.033225536557	0
-169.0751377995	0
-164.119770772188	0
-159.167122339648	0
-154.217190389139	0
-149.269972810082	0
-144.325467494084	0
-139.383672334927	0
-134.444585228594	0
-129.508204073223	0
-124.574526769135	0
-119.643551218822	0
-114.715275326933	0
-109.789697000295	0
-104.866814147885	0
-99.9466246808552	0
-95.0291265124906	0
-90.1143175582511	0
-85.2021957357429	0
-80.2927589647043	0
-75.3860051670417	0
-70.481932266779	0
-65.5805381901118	0
-60.6818208653458	0
-55.7857782229294	0
-50.8924081954356	0
-46.0017087175875	0
-41.1136777262036	0
-36.2283131602562	0
-31.3456129608094	0
-26.4655750710663	0
-21.5881974363401	0
-16.7134780040433	0
-11.8414147237163	0
-6.97200554699157	0
-2.10524842762243	0
2.7588586785605	0
7.62031781361293	0
12.4791310174805	0
17.3353003280426	0
22.1888277810758	0
27.039715410272	0
31.8879652472351	0
36.7335793214806	0
41.5765596604579	0
46.4169082895241	0
51.2546272319742	0
56.0897185090253	0
60.9221841398248	0
65.7520261414575	0
70.5792465289414	0
75.4038473152359	0
80.2258305112373	0
85.0451981257829	0
89.8619521656728	0
94.6760946356408	0
99.4876275383722	0
104.296552874519	0
109.102872642681	0
113.906588839414	0
118.707703459255	0
123.50621849468	0
128.302135936152	0
133.095457772095	0
137.886185988911	0
142.67432257098	0
147.459869500643	0
152.242828758237	0
157.023202322085	0
161.800992168482	0
166.57620027172	0
171.348828604074	0
176.118879135829	0
180.886353835249	0
185.651254668599	0
190.413583600155	0
195.173342592185	0
199.930533604973	0
204.685158596796	0
209.437219523967	0
214.186718340789	0
218.933656999594	0
223.678037450722	0
228.419861642549	0
233.159131521472	0
237.895849031895	0
242.630016116276	0
247.361634715089	0
252.090706766845	0
256.817234208094	0
261.541218973423	0
266.262662995465	0
270.981568204883	0
275.6979365304	0
280.411769898787	0
285.123070234848	0
289.831839461473	0
294.538079499573	0
299.241792268145	0
303.942979684238	0
308.641643662944	0
313.337786117456	0
318.031408959021	0
322.722514096949	0
327.411103438619	0
332.097178889511	0
336.780742353159	0
341.461795731189	0
346.140340923303	0
350.816379827291	0
355.489914339047	0
360.160946352513	0
364.829477759773	0
369.495510450979	0
374.159046314377	0
378.82008723633	0
383.478635101284	0
388.134691791813	0
392.788259188568	0
397.439339170342	0
402.087933614013	0
406.734044394583	0
411.377673385177	0
416.018822457034	0
420.657493479503	0
425.293688320078	0
429.927408844356	0
434.558656916088	0
439.187434397129	0
443.813743147486	0
448.437585025291	0
453.058961886814	0
457.67787558648	0
462.29432797683	0
466.908320908577	0
471.519856230563	0
476.128935789788	0
480.735561431389	0
485.339734998681	0
489.941458333116	0
494.540733274316	0
499.137561660049	0
503.731945326264	0
508.323886107064	0
512.913385834734	0
517.500446339694	0
522.085069450583	0
526.667256994191	0
531.247010795469	0
535.824332677577	0
540.399224461846	0
544.97168796778	0
549.541725013081	0
554.109337413644	0
558.67452698353	0
563.237295535018	0
567.797644878581	0
572.355576822862	0
576.911093174738	0
581.464195739274	0
586.014886319725	0
590.563166717577	0
595.109038732502	0
599.652504162404	0
604.193564803387	0
608.732222449762	0
613.268478894079	0
617.802335927085	0
622.333795337774	0
626.86285891334	0
631.38952843922	0
635.913805699067	38.5361328125
640.435692474774	-6.0478515625
644.955190546461	-23.2509765625
649.472301692484	-26.0771484375
653.987027689447	51.994140625
658.499370312169	-16.5703125
663.009331333738	3.41015625
667.516912525469	-12.296875
672.022115656928	43.2001953125
676.524942495926	-48.7685546875
681.02539480853	6.109375
685.523474359055	12.7265625
690.01918291007	9.10546875
694.512522222405	-16.5830078125
699.003494055145	-17.1376953125
703.492100165644	14.611328125
707.9783423095	3.9921875
712.462222240603	-32.4189453125
716.943741711089	40.5751953125
721.422902471375	-6.3642578125
725.899706270146	20.2177734375
730.374154854366	-38.9189453125
734.846249969258	39.025390625
739.315993358352	-16.6904296875
743.783386763425	-21.2958984375
748.24843192457	42.7548828125
752.711130580137	6.0185546875
757.171484466788	-22.3330078125
761.629495319437	-33.4677734375
766.085164871336	4.7255859375
770.538494853994	1.4873046875
774.989486997223	13.3994140625
779.43814302915	7.9404296875
783.884464676175	-2.5302734375
788.32845366302	-1.302734375
792.770111712696	-6.837890625
797.209440546543	26.3740234375
801.646441884168	-45.0380859375
806.081117443533	38.095703125
810.513468940881	-16.2470703125
814.943498090775	12.216796875
819.371206606105	-17.7021484375
823.796596198077	10.0068359375
828.219668576199	-14.068359375
832.640425448324	32.1884765625
837.058868520624	-38.66796875
841.474999497579	26.271484375
845.888820082022	15.2744140625
850.300331975104	-13.779296875
854.709536876311	-12.271484375
859.116436483469	-15.8916015625
863.521032492725	6.3798828125
867.923326598575	5.62890625
872.323320493862	15.814453125
876.72101586976	17.779296875
881.116414415799	-31.9326171875
885.509517819843	1.9951171875
889.900327768119	16.9111328125
894.288845945186	-15.9912109375
898.675074033981	-1.728515625
903.059013715767	21.6787109375
907.440666670198	-15.7626953125
911.820034575245	15.294921875
916.197119107281	-4.345703125
920.571921941017	-48.1103515625
924.944444749533	39.3052978515625
929.314689204286	-14.6116943359375
933.682656975085	27.9344482421875
938.048349730125	-4.2540283203125
942.411769135975	13.2479248046875
946.772916857561	-36.2691650390625
951.131794558201	24.213623046875
955.488403899588	-29.303466796875
959.842746541792	37.779296875
964.19482414328	-29.884521484375
968.544638360883	46.45166015625
972.892190849834	0
977.237483263751	0
981.580517254632	0
985.92129447289	-61.023681640625
990.259816567315	37.625
994.596085185094	-32.726318359375
998.930101971822	1.92236328125
1003.2618685715	84.571044921875
1007.59138662649	93.2197265625
1011.91865777761	168.868408203125
1016.24368366407	147.572143554687
1020.56646592346	86.3505859375
1024.88700619182	90.1290283203125
1029.20530610358	26.907470703125
1033.52136729159	74.6859130859375
1037.8351913871	10.46435546875
1042.14678001981	-17.8082275390625
1046.45613481781	-4.2015380859375
1050.76325740763	3.405029296875
1055.06814941421	-0.9884033203125
1059.37081246092	15.3668212890625
1063.67124816958	-34.71142578125
1067.96945816039	15.2117919921875
1072.26544405203	8.138427734375
1076.55920746159	9.7862548828125
1080.8507500046	-28.4437255859375
1085.14007329502	20.391845703125
1089.42717894527	-20.7904052734375
1093.71206856617	52.4781494140625
1097.99474376703	2.74658203125
1102.27520615557	31.01513671875
1106.55345733798	23.28369140625
1110.82949891888	-10.44775390625
1115.10333250134	43.59130859375
1119.37495968691	16.577392578125
1123.64438207556	20.5635986328125
1127.91160126572	40.5496826171875
1132.17661885431	71.5357666015625
1136.43943643667	39.52197265625
1140.70005560662	79.508056640625
1144.95847795644	121.494262695313
1149.21470507689	163.439697265625
1153.46873855716	215.331176757813
1157.72057998495	349.222534179687
1161.97023094641	456.114013671875
1166.21769302616	481.005493164063
1170.4629678073	467.896850585937
1174.70605687141	266.788330078125
1178.94696179854	184.679809570313
1183.18568416722	81.5711669921875
1187.42222555447	138.462646484375
1191.65658753578	78.3763427734375
1195.88877168516	55.306640625
1200.11877957504	132.236938476562
1204.34661277642	108.167236328125
1208.57227285873	99.09765625
1212.79576138991	56.0279541015625
1217.01707993641	33.958251953125
1221.23623006316	42.888671875
1225.45321333358	11.8829345703125
1229.66803130962	103.154663085938
1233.88068555171	5.4263916015625
1238.09117761878	-3.3018798828125
1242.29950906828	19.9698486328125
1246.50568145615	13.241455078125
1250.70969633685	-11.6595458984375
1254.91155526336	31.4659423828125
1259.11125978715	-9.48388671875
1263.30881145822	-21.6798095703125
1267.50421182508	6.6484375
1271.69746243476	-14.267578125
1275.88856483281	41.095703125
1280.07752056329	-12.58984375
1284.26433116882	-10.4638671875
1288.44899819048	-9.302734375
1292.63152316794	-0.5595703125
1296.81190763937	24.41796875
1300.99015314147	5.6328125
1305.16626120947	-43.748046875
1309.34023337715	13.3583984375
1313.51207117681	40.650390625
1317.68177613928	-10.154296875
1321.84934979396	-24.5078125
1326.01479366875	19.396484375
1330.17810929013	-15.0029296875
1334.3392981831	-9.3466796875
1338.49836187121	-29.24609375
1342.65530187658	38.4013671875
1346.81011971983	26.427734375
1350.96281692018	-15.396484375
1355.11339499538	3.3486328125
1359.26185546175	-7.869140625
1363.40819983413	-23.380859375
1367.55242962597	40.9404296875
1371.69454634923	-11.509765625
1375.83455151447	13.560546875
1379.97244663079	-37.34375
1384.10823320586	18.1396484375
1388.24191274593	-38.939453125
1392.3734867558	56.609130859375
1396.50295673884	-19.7574462890625
1400.63032419701	-6.8497314453125
1404.75559063083	15.05810546875
1408.87875753938	-16.8741455078125
1412.99982642036	-35.2080078125
1417.11879877001	-49.5418701171875
1421.23567608316	25.124267578125
1425.35045985322	35.79052734375
1429.4631515722	-19.5433349609375
1433.57375273068	62.122802734375
1437.68226481782	39.859375
1441.78868932139	90.8262939453125
1445.89302772774	64.7930908203125
1449.99528152179	30.7598876953125
1454.09545218711	130.726684570312
1458.1935412058	55.693603515625
1462.28955005859	78.660400390625
1466.38348022481	41.627197265625
1470.47533318239	69.593994140625
1474.56511040785	78.5609130859375
1478.65281337632	61.5277099609375
1482.73844356155	10.4945068359375
1486.82200243586	48.750732421875
1490.90349147022	52.1019287109375
1494.98291213418	-10.546875
1499.06026589591	112.804321289062
1503.13555422222	117.155517578125
1507.20877857848	153.506713867187
1511.27994042873	214.85791015625
1515.3490412356	258.209106445313
1519.41608246035	404.560302734375
1523.48106556286	426.911499023438
1527.54399200163	464.2626953125
1531.60486323377	496.613891601562
1535.66368071505	337.965087890625
1539.72044589986	305.316284179687
1543.7751602412	223.161254882813
1547.82782519071	122.017578125
1551.87844219866	70.8739013671875
1555.92701271397	27.7301025390625
1559.97353818419	16.58642578125
1564.0180200555	-6.5572509765625
1568.06045977271	47.299072265625
1572.1008587793	96.1552734375
1576.13921851737	49.0115966796875
1580.17554042768	5.867919921875
1584.20982594961	23.7242431640625
1588.24207652123	59.5804443359375
1592.27229357921	13.6085205078125
1596.3004785589	26.8031005859375
1600.3266328943	56.9976806640625
1604.35075801806	47.1922607421875
1608.37285536149	36.3868408203125
1612.39292635454	12.5814208984375
1616.41097242584	48.7760009765625
1620.42699500266	13.9705810546875
1624.44099551096	-33.8348388671875
1628.45297537533	-23.6402587890625
1632.46293601906	51.357666015625
1636.47087886406	34.3170166015625
1640.47680533095	25.2763671875
1644.48071683901	43.23583984375
1648.48261480617	49.1951904296875
1652.48250064906	27.154541015625
1656.48037578297	71.1138916015625
1660.47624162187	63.0733642578125
1664.47009957839	83.7716064453125
1668.46195106388	84.4334716796875
1672.45179748832	72.095458984375
1676.43964026041	31.75732421875
1680.42548078752	76.4193115234375
1684.4093204757	67.081298828125
1688.39116072969	42.7431640625
1692.37100295292	19.605712890625
1696.34884854752	56.5462646484375
1700.32469891429	-24.51318359375
1704.29855545273	72.4273681640625
1708.27041956104	-11.632080078125
1712.24029263612	18.3084716796875
1716.20817607355	-4.0721435546875
1720.17407126762	18.58056640625
1724.13797961133	48.2332763671875
1728.09990249636	-4.1141357421875
1732.05984131312	-8.46240234375
1736.01779745068	8.4578857421875
1739.97377229687	-42.9251708984375
1743.9277672382	39.44921875
1747.87978365989	-9.791015625
1751.82982294586	2.0947265625
1755.77788647879	6.6337890625
1759.72397564	-24.2568359375
1763.6680918096	11.763671875
1767.61023636636	15.2421875
1771.5504106878	-1.625
1775.48861615014	-8.037109375
1779.42485412834	-13.72265625
1783.35912599608	5.677734375
1787.29143312576	27.5087890625
1791.2217768885	-35.18359375
1795.15015865414	15.1591796875
1799.07657979128	21.8798828125
1803.00104166722	-38.9501953125
1806.923545648	8.462890625
1810.84409309841	30.1015625
1814.76268538195	-19.0390625
1818.67932386087	16.9501953125
1822.59400989615	-26.4638671875
1826.50674484753	9.4423828125
1830.41753007345	25.60546875
1834.32636693114	-27.1318359375
1838.23325677653	-33.91015625
1842.13820096433	12.1044921875
1846.04120084797	37.1611328125
1849.94225777965	8.669921875
1853.84137311029	-21.1552734375
1857.7385481896	-9.1689453125
1861.63378436601	-7.5546875
1865.52708298671	11.0224609375
1869.41844539766	-3.310546875
1873.30787294356	26.873046875
1877.19536696788	-32.99609375
1881.08092881284	43.4052734375
1884.96455981942	-16.2900390625
1888.84626132737	-31.138671875
1892.72603467521	11.3076171875
1896.6038812002	-8.400390625
1900.47980223839	16.3828125
1904.35379912459	-13.03125
1908.22587319237	21.564453125
1912.0960257741	-22.6953125
1915.96425820089	22.3427734375
1919.83057180263	-24.1796875
1923.694967908	23.6337890625
1927.55744784445	12.4912109375
1931.4180129382	-54.4658203125
1935.27666451425	42.025390625
1939.13340389641	2.3271484375
1942.98823240721	-29.642578125
1946.84115136803	32.4658203125
1950.692162099	-27.1103515625
1954.54126591903	17.138671875
1958.38846414585	-17.619140625
1962.23375809594	2.2392578125
1966.0771490846	-6.7412109375
1969.91863842592	29.5654296875
1973.75822743275	-16.6259765625
1977.59591741678	30.9013671875
1981.43170968848	-40.7607421875
1985.2656055571	22.2548828125
1989.0976063307	-8.0869140625
1992.92771331615	4.951171875
1996.75592781911	-13.1669921875
2000.58225114405	17.2470703125
2004.40668459424	-1.1708984375
2008.22922947176	-8.3046875
2012.04988707749	6.380859375
2015.86865871112	-36.1630859375
2019.68554567116	36.265625
2023.50054925491	-39.8095703125
2027.31367075851	44.837890625
2031.12491147689	-11.3251953125
2034.93427270382	-2.619140625
2038.74175573186	-10.9296875
2042.54736185239	19.8984375
2046.35109235564	-0.65625
2050.15294853063	-10.865234375
2053.95293166521	23.9296875
2057.75104304606	-13.263671875
2061.54728395867	-8.8076171875
2065.34165568739	15.373046875
2069.13415951534	-20.91796875
2072.92479672452	19.9677734375
2076.71356859575	-34.8232421875
2080.50047640867	28.4306640625
2084.28552144174	-32.59375
2088.06870497229	35.6953125
2091.85002827646	9.9638671875
2095.62949262924	-12.888671875
2099.40709930443	-7.037109375
2103.18284957471	-49.0126953125
2106.95674471157	56.96484375
2110.72878598537	6.44921875
2114.49897466528	-13.39453125
2118.26731201934	-4.390625
2122.03379931443	32.7802734375
2125.79843781626	-13.892578125
2129.56122878942	-46.068359375
2133.32217349733	42.8486328125
2137.08127320226	-40.1640625
2140.83852916534	19.4560546875
2144.59394264655	-3.708984375
2148.34751490473	7.0810546875
2152.09924719757	18.0673828125
2155.84914078163	-3.833984375
2159.59719691231	9.2392578125
2163.34341684388	-34.494140625
2167.08780182947	13.4599609375
2170.83035312109	24.2099609375
2174.57107196959	-19.01953125
2178.30995962469	20.5166015625
2182.04701733499	-40.5048828125
2185.78224634796	-6.7607421875
2189.5156479099	52.9130859375
2193.24722326604	-25.0048828125
2196.97697366044	-1.96875
2200.70490033604	-3.6884765625
2204.43100453467	-5.19140625
2208.15528749703	2.298828125
2211.87775046268	-28.927734375
2215.59839467008	39.93359375
2219.31722135656	5.677734375
2223.03423175833	6.0849609375
2226.74942711049	2.2890625
2230.46280864702	-7.060546875
2234.17437760077	-27.46875
2237.8841352035	12.654296875
2241.59208268584	-16.888671875
2245.29822127732	15.330078125
2249.00255220636	-7.521484375
2252.70507670024	36.0625
2256.40579598519	-48.107421875
2260.10471128628	51.345703125
2263.80182382751	-21.5
2267.49713483175	-1.80859375
2271.19064552079	-17.9794921875
2274.8823571153	23.4013671875
2278.57227083485	-30.396484375
2282.26038789795	18.517578125
2285.94670952195	13.578125
2289.63123692315	-26.05078125
2293.31397131673	19.8056640625
2296.99491391679	-3.6708984375
2300.67406593634	-15.04296875
2304.35142858727	15.251953125
2308.02700308043	-12.8583984375
2311.70079062553	0.56640625
2315.37279243123	8.080078125
2319.04300970507	18.33984375
2322.71144365353	11.6845703125
2326.378095482	-50.8544921875
2330.04296639479	31.2119140625
2333.7060575951	3.009765625
2337.3673702851	-14.3583984375
2341.02690566583	7.498046875
2344.6846649373	-29.142578125
2348.3406492984	23.2158203125
2351.99485994696	2.5908203125
2355.64729807974	11.9033203125
2359.29796489244	2.220703125
2362.94686157966	-10.8896484375
2366.59398933494	-18.8291015625
2370.23934935076	-7.6025390625
2373.88294281852	31.755859375
2377.52477092856	5.2626953125
2381.16483487014	-2.2646484375
2384.80313583148	-6.185546875
2388.4396749997	-24.4345703125
2392.07445356091	-11.4521484375
2395.70747270011	11.6328125
2399.33873360126	34.4580078125
2402.96823744725	-3.7421875
2406.59598541995	7.2099609375
2410.22197870012	-0.8671875
2413.84621846749	-29.3388671875
2417.46870590075	25.02734375
2421.08944217751	-23.9248046875
2424.70842847435	-6.8955078125
2428.32566596678	12.3798828125
2431.94115582928	-13.263671875
2435.55489923528	32.5908203125
2439.16689735713	-15.8974609375
2442.77715136618	33.55078125
2446.38566243272	-29.8935546875
2449.99243172597	-11.529296875
2453.59746041414	7.41015625
2457.20074966439	-0.44140625
2460.80230064284	-0.9658203125
2464.40211451455	-14.275390625
2468.00019244359	-0.025390625
2471.59653559293	39.4716796875
2475.19114512457	-22.6103515625
2478.78402219943	-22.81640625
2482.37516797741	25.2607421875
2485.96458361739	15.205078125
2489.55227027719	-23.4423828125
2493.13822911363	27.1962890625
2496.7224612825	-30.703125
2500.30496793853	-11.0048828125
2503.88575023547	16.3095703125
2507.464809326	15.7158203125
2511.04214636182	-17.12890625
2514.61776249357	-6.1669921875
2518.19165887088	9.2080078125
2521.76383664238	7.3935546875
2525.33429695564	6.4765625
2528.90304095725	2.5322265625
2532.47006979276	-10.673828125
2536.03538460672	-12.708984375
2539.59898654265	11.5771484375
2543.16087674307	-0.9375
2546.72105634948	-0.7568359375
2550.27952650235	-2.23828125
2553.83628834118	16.1904296875
2557.39134300444	-8.125
2560.94469162957	-52.849609375
2564.49633535304	51.5927734375
2568.0462753103	-40.0712890625
2571.59451263579	44.4560546875
2575.14104846294	30.2275390625
2578.6858839242	-65.8681640625
2582.22902015101	31.697265625
2585.77045827378	-18.2724609375
2589.31019942197	18.697265625
2592.84824472401	-12.9931640625
2596.38459530734	9.904296875
2599.91925229841	18.28515625
2603.45221682266	-20.2509765625
2606.98349000456	-22.341796875
2610.51307296756	22.8525390625
2614.04096683414	25.0849609375
2617.56717272579	-41.5654296875
2621.09169176298	4.2548828125
2624.61452506524	29.859375
2628.13567375106	-15.955078125
2631.655138938	-14.625
2635.17292174259	2.3134765625
2638.68902328039	15.4638671875
2642.20344466599	-20.0126953125
2645.71618701297	4.5283203125
2649.22725143397	8.83203125
2652.73663904062	17.02734375
2656.24435094357	-57.5419921875
2659.75038825251	61.2666015625
2663.25475207615	-0.30859375
2666.75744352221	-74.5302734375
2670.25846369745	87.859375
2673.75781370765	-52.47265625
2677.25549465763	19.7119140625
2680.75150765123	16.142578125
2684.24585379131	-3.314453125
2687.73853417978	-29.564453125
2691.22954991757	32.63671875
2694.71890210465	-0.72265625
2698.20659184002	-35.9462890625
2701.69262022172	20.5498046875
2705.17698834682	-11.208984375
2708.65969731143	13.8046875
2712.14074821071	-7.6904296875
2715.62014213884	-13.4638671875
2719.09788018905	-8.1005859375
2722.57396345362	45.1435546875
2726.04839302385	27.150390625
2729.52116999012	-57.6591796875
2732.99229544182	32.0576171875
2736.4617704674	-44.822265625
2739.92959615436	20.859375
2743.39577358926	7.3837890625
2746.86030385767	14.982421875
2750.32318804425	-8.97265625
2753.78442723268	-26.408203125
2757.24402250572	21.171875
2760.70197494518	-0.6318359375
2764.1582856319	-16.009765625
2767.61295564579	30.4005126953125
2771.06598606584	-33.525634765625
2774.51737797005	25.243408203125
2777.96713243552	-23.74853515625
2781.41525053838	-12.740478515625
2784.86173335384	-16.732421875
2788.30658195617	-0.865966796875
2791.7497974187	-22.3616943359375
2795.1913808138	7.1424560546875
2798.63133321295	1.646728515625
2802.06965568666	25.1510009765625
2805.50634930452	-0.3447265625
2808.94141513519	60.1595458984375
2812.3748542464	-23.3363037109375
2815.80666770493	5.16796875
2819.23685657665	-17.3624267578125
2822.66542192651	23.0308837890625
2826.0923648185	9.4241943359375
2829.51768631572	58.8173828125
2832.94138748033	54.210693359375
2836.36346937355	25.60400390625
2839.7839330557	46.997314453125
2843.20277958617	57.390625
2846.62001002343	169.783935546875
2850.03562542502	146.17724609375
2853.44962684758	198.570556640625
2856.86201534681	241.9638671875
2860.27279197751	207.357055664062
2863.68195779356	216.750366210938
2867.08951384791	195.143676757813
2870.49546119263	152.57470703125
2873.89980087883	210.070556640625
2877.30253395675	209.56640625
2880.70366147569	236.062255859375
2884.10318448407	210.55810546875
2887.50110402936	189.053955078125
2890.89742115816	203.549926757813
2894.29213691614	219.045776367187
2897.68525234807	182.541625976562
2901.07676849782	266.037475585938
2904.46668640835	152.533325195313
2907.85500712172	204.029174804687
2911.24173167908	202.525146484375
2914.62686112069	171.02099609375
2918.0103964859	191.516845703125
2921.39233881316	171.0126953125
2924.77268914005	159.508544921875
2928.1514485032	157.00439453125
2931.52861793838	202.650634765625
2934.90419848047	167.384033203125
2938.27819116343	178.117431640625
2941.65059702035	162.850830078125
2945.0214170834	136.584228515625
2948.39065238389	183.317626953125
2951.75830395222	97.051025390625
2955.12437281791	91.784423828125
2958.48886000957	71.517822265625
2961.85176655495	64.251220703125
2965.21309348089	100.984619140625
2968.57284181338	77.718017578125
2971.93101257748	47.451416015625
2975.28760679739	74.184814453125
2978.64262549643	10.918212890625
2981.99606969703	55.787841796875
2985.34794042073	23.7193603515625
2988.69823868822	22.65087890625
2992.04696551928	52.5823974609375
2995.39412193282	-5.486083984375
2998.73970894689	16.4454345703125
3002.08372757864	-12.623046875
3005.42617884436	-28.6915283203125
3008.76706375945	48.239990234375
3012.10638333846	4.778564453125
3015.44413859505	44.16357421875
3018.780330542	11.5484619140625
3022.11496019125	-29.066650390625
3025.44802855385	-23.4268798828125
3028.77953663997	17.5477294921875
3032.10948545894	34.22265625
3035.43787601921	-41.583984375
3038.76470932835	26.9921875
3042.08998639308	-0.4287109375
3045.41370821926	-20.2685546875
3048.73587581189	-8.623046875
3052.05649017508	8.6396484375
3055.37555231211	-11.408203125
3058.69306322538	22.322265625
3062.00902391644	12.0634765625
3065.32343538598	-14.603515625
3068.63629863383	7.5126953125
3071.94761465896	-30.826171875
3075.2573844595	33.998046875
3078.5656090327	-2.166015625
3081.87228937498	0
3085.1774264819	0
3088.48102134815	0
3091.7830749676	0
3095.08358833324	0
3098.38256243724	0
3101.67999827089	0
3104.97589682465	0
3108.27025908815	0
3111.56308605013	0
3114.85437869852	0
3118.14413802041	0
3121.43236500202	0
3124.71906062875	0
3128.00422588514	0
3131.28786175491	0
3134.56996922093	0
3137.85054926524	0
3141.12960286901	0
3144.40713101263	0
3147.6831346756	0
3150.95761483661	0
3154.23057247352	0
3157.50200856335	0
3160.77192408229	0
3164.04032000569	0
3167.30719730808	0
3170.57255696316	0
3173.8363999438	0
3177.09872722202	0
3180.35953976906	0
3183.61883855529	0
3186.87662455028	0
3190.13289872277	0
3193.38766204066	0
3196.64091547106	0
3199.89265998023	0
3203.14289653361	0
3206.39162609586	0
3209.63884963076	0
3212.88456810132	0
3216.1287824697	0
3219.37149369728	0
3222.61270274458	0
3225.85241057135	0
3229.09061813648	0
3232.3273263981	0
3235.56253631347	0
3238.79624883909	0
3242.02846493063	0
3245.25918554293	0
3248.48841163005	0
3251.71614414523	0
3254.94238404091	0
3258.16713226871	0
3261.39038977947	0
3264.61215752319	0
3267.8324364491	0
3271.05122750561	0
3274.26853164033	0
3277.48434980006	0
3280.69868293083	0
3283.91153197784	0
3287.12289788551	0
3290.33278159744	0
3293.54118405647	0
3296.7481062046	0
3299.95354898308	0
3303.15751333233	0
3306.36000019198	0
3309.5610105009	0
3312.76054519714	0
3315.95860521796	0
3319.15519149983	0
3322.35030497845	0
3325.5439465887	0
3328.73611726471	0
3331.92681793979	0
3335.11604954647	0
3338.30381301653	0
3341.49010928091	0
3344.67493926981	0
3347.85830391262	0
3351.04020413798	0
3354.22064087372	0
3357.3996150469	0
3360.5771275838	0
3363.75317940992	0
3366.92777144999	0
3370.10090462796	0
3373.27257986699	0
3376.44279808949	0
3379.61156021706	0
3382.77886717059	0
3385.94471987011	0
3389.10911923496	0
3392.27206618366	0
3395.43356163397	0
3398.59360650288	0
3401.75220170663	0
3404.90934816067	0
3408.06504677969	0
3411.21929847761	0
3414.37210416759	0
3417.52346476203	0
3420.67338117256	0
3423.82185431003	0
3426.96888508457	0
3430.11447440551	0
3433.25862318144	0
3436.40133232017	0
3439.54260272877	0
3442.68243531356	0
3445.82083098007	0
3448.95779063311	0
3452.0933151767	0
3455.22740551412	0
3458.36006254791	0
3461.49128717984	0
3464.62108031093	0
3467.74944284144	0
3470.8763756709	0
3474.00187969807	0
3477.12595582097	0
3480.24860493687	0
3483.3698279423	0
3486.48962573301	0
3489.60799920406	0
3492.7249492497	0
3495.8404767635	0
3498.95458263822	0
3502.06726776593	0
3505.17853303794	0
3508.28837934481	0
3511.39680757636	0
3514.50381862168	0
3517.60941336912	0
3520.71359270628	0
3523.81635752002	0
3526.91770869649	0
3530.01764712108	0
3533.11617367844	0
3536.21328925251	0
3539.30899472647	0
3542.40329098277	0
3545.49617890316	0
3548.58765936862	0
3551.67773325941	0
3554.76640145506	0
3557.85366483438	0
3560.93952427544	0
3564.02398065559	0
3567.10703485145	0
3570.18868773891	0
3573.26894019313	0
3576.34779308856	0
3579.42524729892	0
3582.50130369721	0
3585.57596315568	0
3588.6492265459	0
3591.72109473869	0
3594.79156860416	0
3597.8606490117	0
3600.92833682998	0
3603.99463292695	0
3607.05953816984	0
3610.12305342518	0
3613.18517955876	0
3616.24591743568	0
3619.30526792029	0
3622.36323187627	0
3625.41981016655	0
3628.47500365337	0
3631.52881319825	0
3634.58123966201	0
3637.63228390473	0
3640.68194678582	0
3643.73022916396	0
3646.77713189712	0
3649.82265584256	0
3652.86680185686	0
3655.90957079587	0
3658.95096351473	0
3661.9909808679	0
3665.02962370912	0
3668.06689289143	0
3671.10278926717	0
3674.13731368797	0
3677.17046700478	0
3680.20225006782	0
3683.23266372664	0
3686.26170883008	0
3689.28938622628	0
3692.31569676268	0
3695.34064128604	0
3698.3642206424	0
3701.38643567713	0
3704.40728723488	0
3707.42677615964	0
3710.44490329468	0
3713.46166948258	0
3716.47707556524	0
3719.49112238386	0
3722.50381077897	0
3725.51514159039	0
3728.52511565724	0
3731.53373381799	0
3734.54099691039	0
3737.54690577153	0
3740.55146123779	0
3743.55466414488	0
3746.55651532782	0
3749.55701562096	0
3752.55616585794	0
3755.55396687174	0
3758.55041949464	0
3761.54552455828	0
3764.53928289357	0
3767.53169533077	0
3770.52276269945	0
