# Supplementary material for: ATP-Mediated Compositional Change in Peripheral Myelin Membranes: A Comparative Raman Spectroscopy and Time-Of-Flight Secondary Ion Mass Spectrometry Study
Source: PLoS One. 2015 Nov 6;10(11):e0142084. doi: 10.1371/journal.pone.0142084 (PMC4636249; doi:10.1371/journal.pone.0142084)
Supplement: S2 Dataset — (ZIP) [file pone.0142084.s002.zip]

Archive with 54 entries (52 files):
- S2_dataset/
- S2_dataset/Raman_spectra/
- S2_dataset/Raman_spectra/10_0.txt
- S2_dataset/Raman_spectra/10_90.txt
- S2_dataset/Raman_spectra/11_0.txt
- S2_dataset/Raman_spectra/11_90.txt
- S2_dataset/Raman_spectra/12_0.txt
- S2_dataset/Raman_spectra/12_90.txt
- S2_dataset/Raman_spectra/13_0.txt
- S2_dataset/Raman_spectra/13_90.txt
- S2_dataset/Raman_spectra/14_0.txt
- S2_dataset/Raman_spectra/14_90.txt
- S2_dataset/Raman_spectra/15_0.txt
- S2_dataset/Raman_spectra/15_90.txt
- S2_dataset/Raman_spectra/16_0.txt
- S2_dataset/Raman_spectra/16_90.txt
- S2_dataset/Raman_spectra/17_0.txt
- S2_dataset/Raman_spectra/17_90.txt
- S2_dataset/Raman_spectra/18_0.txt
- S2_dataset/Raman_spectra/18_90.txt
- S2_dataset/Raman_spectra/19_0.txt
- S2_dataset/Raman_spectra/19_90.txt
- S2_dataset/Raman_spectra/1_0.txt
- S2_dataset/Raman_spectra/1_90.txt
- S2_dataset/Raman_spectra/20_0.txt
- S2_dataset/Raman_spectra/20_90.txt
- S2_dataset/Raman_spectra/21_0.txt
- S2_dataset/Raman_spectra/21_90.txt
- S2_dataset/Raman_spectra/22_0.txt
- S2_dataset/Raman_spectra/22_90.txt
- S2_dataset/Raman_spectra/23_0.txt
- S2_dataset/Raman_spectra/23_90.txt
- S2_dataset/Raman_spectra/24_0.txt
- S2_dataset/Raman_spectra/24_90.txt
- S2_dataset/Raman_spectra/25_0.txt
- S2_dataset/Raman_spectra/25_90.txt
- S2_dataset/Raman_spectra/2_0.txt
- S2_dataset/Raman_spectra/2_90.txt
- S2_dataset/Raman_spectra/3_0.txt
- S2_dataset/Raman_spectra/3_90.txt
- S2_dataset/Raman_spectra/4_0.txt
- S2_dataset/Raman_spectra/4_90.txt
- S2_dataset/Raman_spectra/5_0.txt
- S2_dataset/Raman_spectra/5_90.txt
- S2_dataset/Raman_spectra/6_0.txt
- S2_dataset/Raman_spectra/6_90.txt
- S2_dataset/Raman_spectra/7_0.txt
- S2_dataset/Raman_spectra/7_90.txt
- S2_dataset/Raman_spectra/8_0.txt
- S2_dataset/Raman_spectra/8_90.txt
- S2_dataset/Raman_spectra/9_0.txt
- S2_dataset/Raman_spectra/9_90.txt
- S2_dataset/Raman_spectra/description.txt
- S2_dataset/description.txt~
