# Supplementary material for: ATP-Mediated Compositional Change in Peripheral Myelin Membranes: A Comparative Raman Spectroscopy and Time-Of-Flight Secondary Ion Mass Spectrometry Study
Source: PLoS One. 2015 Nov 6;10(11):e0142084. doi: 10.1371/journal.pone.0142084 (PMC4636249; doi:10.1371/journal.pone.0142084)
Supplement: S2 Dataset — (ZIP) [file pone.0142084.s002.zip › S2_dataset/Raman_spectra/10_0.txt]

-178.9940361005	0
-174.033225536559	0
-169.075137799502	0
-164.119770772183	0
-159.167122339652	0
-154.217190389145	0
-149.26997281008	0
-144.325467494082	0
-139.38367233493	0
-134.444585228596	0
-129.508204073225	0
-124.574526769137	0
-119.643551218823	0
-114.715275326934	0
-109.789697000297	0
-104.866814147889	0
-99.9466246808543	0
-95.0291265124944	0
-90.114317558252	0
-85.2021957357436	0
-80.2927589647076	0
-75.3860051670387	0
-70.4819322667847	0
-65.5805381901157	0
-60.6818208653497	0
-55.7857782229291	0
-50.8924081954391	0
-46.0017087175838	0
-41.1136777262045	0
-36.2283131602561	0
-31.3456129608128	0
-26.4655750710695	0
-21.5881974363389	0
-16.7134780040407	0
-11.8414147237152	0
-6.97200554699234	0
-2.10524842762101	0
2.75885867856151	0
7.62031781360827	0
12.4791310174774	0
17.3353003280427	0
22.1888277810764	0
27.0397154102718	0
31.8879652472339	0
36.7335793214821	0
41.5765596604568	0
46.4169082895224	0
51.2546272319731	0
56.0897185090207	0
60.9221841398242	0
65.7520261414571	0
70.5792465289418	0
75.4038473152361	0
80.2258305112362	0
85.045198125787	0
89.8619521656727	0
94.6760946356395	0
99.4876275383746	0
104.296552874516	0
109.10287264268	0
113.906588839415	0
118.707703459252	0
123.506218494676	0
128.30213593615	0
133.095457772096	0
137.886185988912	0
142.674322570981	0
147.459869500641	0
152.242828758238	0
157.023202322084	0
161.800992168479	0
166.576200271718	0
171.348828604071	0
176.118879135827	0
180.886353835245	0
185.651254668599	0
190.413583600155	0
195.173342592186	0
199.93053360497	0
204.685158596798	0
209.437219523967	0
214.186718340788	0
218.933656999589	0
223.678037450723	0
228.419861642551	0
233.159131521468	0
237.895849031897	0
242.630016116271	0
247.361634715084	0
252.090706766841	0
256.817234208093	0
261.541218973424	0
266.262662995465	0
270.981568204883	0
275.697936530397	0
280.411769898781	0
285.123070234849	0
289.831839461471	0
294.538079499574	0
299.241792268144	0
303.942979684232	0
308.641643662944	0
313.33778611746	0
318.031408959018	0
322.722514096945	0
327.411103438622	0
332.09717888951	0
336.780742353159	0
341.461795731189	0
346.140340923302	0
350.816379827291	0
355.489914339041	0
360.160946352512	0
364.829477759773	0
369.495510450977	0
374.159046314375	0
378.820087236329	0
383.478635101283	0
388.134691791809	0
392.788259188568	0
397.43933917034	0
402.08793361401	0
406.734044394583	0
411.377673385178	0
416.018822457033	0
420.657493479502	0
425.293688320078	0
429.927408844357	0
434.558656916086	0
439.187434397127	0
443.813743147482	0
448.437585025286	0
453.058961886811	0
457.677875586478	0
462.294327976831	0
466.908320908578	0
471.519856230564	0
476.128935789788	0
480.73556143139	0
485.339734998681	0
489.941458333116	0
494.540733274312	0
499.137561660047	0
503.731945326265	0
508.323886107065	0
512.91338583473	0
517.500446339696	0
522.085069450583	0
526.667256994186	0
531.247010795468	0
535.824332677577	0
540.399224461841	0
544.97168796778	0
549.541725013083	0
554.109337413638	0
558.674526983528	0
563.237295535019	0
567.797644878573	0
572.355576822864	0
576.911093174738	0
581.464195739273	0
586.014886319722	0
590.563166717575	0
595.109038732503	0
599.652504162402	0
604.193564803382	0
608.73222244976	0
613.268478894073	0
617.802335927087	0
622.333795337774	0
626.86285891334	0
631.389528439219	0
635.913805699064	0
640.435692474771	0
644.95519054646	0
649.472301692485	0
653.987027689444	0
658.499370312169	0
663.009331333737	0
667.51691252547	0
672.022115656927	0
676.524942495927	0
681.025394808529	0
685.523474359052	0
690.019182910066	0
694.512522222403	0
699.003494055146	0
703.49210016564	0
707.978342309501	0
712.4622222406	0
716.943741711089	0
721.422902471377	0
725.899706270147	0
730.374154854362	0
734.846249969256	0
739.315993358349	0
743.783386763427	0
748.248431924569	0
752.711130580137	0
757.171484466779	0
761.629495319434	0
766.085164871334	0
770.538494853989	0
774.989486997221	0
779.438143029149	0
783.884464676174	0
788.328453663017	0
792.770111712697	0
797.209440546538	0
801.646441884169	0
806.08111744353	0
810.513468940876	0
814.943498090771	0
819.371206606105	0
823.796596198072	0
828.2196685762	-7.646484375
832.640425448326	8.6513671875
837.05886852062	-14.697265625
841.474999497579	7.6240234375
845.888820082023	-2.3486328125
850.300331975104	5.4150390625
854.709536876313	0.2568359375
859.116436483463	-3.99609375
863.521032492721	7.642578125
867.923326598572	-0.884765625
872.32332049386	-0.8212890625
876.721015869761	-9.732421875
881.116414415797	-17.1962890625
885.509517819844	7.8662109375
889.900327768115	25.26953125
894.288845945188	-2.57421875
898.675074033979	2.0400390625
903.059013715769	9.5390625
907.440666670193	-14.98046875
911.820034575246	1.921875
916.197119107279	-13.1982421875
920.571921941015	-3.431640625
924.944444749532	16.5830078125
929.314689204282	3.8330078125
933.682656975088	14.65625
938.048349730129	2.7783203125
942.411769135974	4.6630859375
946.772916857561	-12.4345703125
951.131794558198	-3.708984375
955.488403899583	-13.0078125
959.842746541793	16.34765625
964.194824143277	-10.123046875
968.544638360882	15.4658203125
972.89219084983	-8.5341796875
977.237483263745	23.6112060546875
981.580517254633	-3.267578125
985.921294472888	-24.4161376953125
990.259816567313	-14.0867919921875
994.596085185094	-12.256591796875
998.930101971824	-12.41748046875
1003.26186857149	23.2271728515625
1007.59138662648	72.8717041015625
1011.91865777761	100.788208007813
1016.24368366406	112.693115234375
1020.56646592346	81.597900390625
1024.88700619182	57.14404296875
1029.20530610358	19.70556640625
1033.52136729159	21.26708984375
1037.8351913871	1.7430419921875
1042.14678001981	-3.7281494140625
1046.45613481781	-1.1993408203125
1050.76325740763	-2.6217041015625
1055.06814941421	5.1026611328125
1059.37081246092	16.826904296875
1063.67124816957	48.5511474609375
1067.96945816039	44.2755126953125
1072.26544405203	57.999755859375
1076.55920746159	53.703369140625
1080.8507500046	68.329345703125
1085.14007329502	81.9554443359375
1089.42717894526	78.5814208984375
1093.71206856617	86.20751953125
1097.99474376703	73.83349609375
1102.27520615557	82.4595336914063
1106.55345733798	71.0855712890625
1110.82949891888	58.7116088867188
1115.10333250134	51.337646484375
1119.37495968691	36.9131469726563
1123.64438207555	62.482666015625
1127.91160126572	56.0521850585938
1132.17661885431	71.6217041015625
1136.43943643666	105.191162109375
1140.70005560662	118.760681152344
1144.95847795644	104.330200195313
1149.21470507689	135.899658203125
1153.46873855716	190.469177246094
1157.72057998495	309.038696289063
1161.97023094641	422.608154296875
1166.21769302616	433.103210449219
1170.4629678073	390.563293457031
1174.70605687141	238.023376464844
1178.94696179853	130.483520507813
1183.18568416722	76.943603515625
1187.42222555447	55.4036865234375
1191.65658753578	26.86376953125
1195.88877168515	27.3238525390625
1200.11877957505	38.7839965820313
1204.34661277642	22.2440795898438
1208.57227285872	27.7041625976563
1212.79576138991	17.8131713867188
1217.01707993641	18.8610229492188
1221.23623006315	11.9088745117188
1225.45321333358	-6.04327392578125
1229.66803130962	9.0045166015625
1233.88068555171	-19.9476318359375
1238.09117761878	-12.8997802734375
1242.29950906827	-2.8519287109375
1246.50568145615	-13.8040771484375
1250.70969633685	20.2437133789063
1254.91155526336	20.7579345703125
1259.11125978715	40.161376953125
1263.30881145822	41.5648193359375
1267.50421182508	57.96826171875
1271.69746243476	88.3716430664063
1275.88856483281	105.775085449219
1280.07752056329	116.178527832031
1284.26433116881	94.5819702148438
1288.44899819048	91.9854125976563
1292.63152316794	77.3888549804688
1296.81190763937	95.5609130859375
1300.99015314147	87.4847412109375
1305.16626120947	92.4085083007813
1309.34023337715	100.332336425781
1313.5120711768	110.256164550781
1317.68177613928	55.179931640625
1321.84934979395	64.103759765625
1326.01479366875	61.027587890625
1330.17810929013	35.951416015625
1334.3392981831	41.8751831054688
1338.49836187122	49.7990112304688
1342.65530187657	35.4512939453125
1346.81011971983	30.088134765625
1350.96281692018	34.7249755859375
1355.11339499538	39.36181640625
1359.26185546175	29.9986572265625
1363.40819983413	12.635498046875
1367.55242962597	23.2723388671875
1371.69454634923	14.9091796875
1375.83455151447	4.5460205078125
1379.97244663079	3.9295654296875
1384.10823320587	12.290771484375
1388.24191274593	6.6519775390625
1392.3734867558	11.01318359375
1396.50295673884	-13.6256103515625
1400.63032419701	2.735595703125
1404.75559063083	4.09674072265625
1408.87875753938	-4.8692626953125
1412.99982642036	-12.927001953125
1417.11879877001	-15.9846801757813
1421.23567608315	2.9576416015625
1425.35045985322	5.89990234375
1429.4631515722	19.8422241210938
1433.57375273068	56.7845458984375
1437.68226481782	81.592041015625
1441.78868932139	139.149963378906
1445.89302772774	185.707824707031
1449.9952815218	207.265686035156
1454.0954521871	204.823547363281
1458.19354120579	188.381469726563
1462.28955005859	188.939331054688
1466.38348022481	169.497192382813
1470.47533318239	171.055053710938
1474.56511040785	150.612976074219
1478.65281337632	105.001037597656
1482.73844356155	81.2667236328125
1486.82200243586	79.5324096679688
1490.90349147021	64.7981567382813
1494.98291213417	48.0638427734375
1499.06026589591	37.3295288085938
1503.13555422221	81.59521484375
1507.20877857848	120.860900878906
1511.27994042873	181.126586914063
1515.3490412356	254.392272949219
1519.41608246035	346.657958984375
1523.48106556286	379.793640136719
1527.54399200162	389.773742675781
1531.60486323377	375.753784179688
1535.66368071506	293.73388671875
1539.72044589986	194.713928222656
1543.7751602412	122.694030761719
1547.8278251907	49.674072265625
1551.87844219866	25.6541748046875
1555.92701271397	13.6342163085938
1559.97353818419	5.598876953125
1564.01802005549	-9.7498779296875
1568.06045977271	3.9013671875
1572.1008587793	12.5526123046875
1576.13921851737	-5.796142578125
1580.17554042768	-17.1448974609375
1584.20982594961	-18.5387573242188
1588.24207652123	2.92620849609375
1592.27229357921	-3.60882568359375
1596.3004785589	3.271484375
1600.3266328943	11.74951171875
1604.35075801806	-7.091796875
1608.37285536149	-1.9814453125
1612.39292635454	-6.2900390625
1616.41097242584	4.572998046875
1620.42699500266	8.2984619140625
1624.44099551096	-4.8370361328125
1628.45297537533	-1.66546630859375
1632.46293601905	14.1453857421875
1636.47087886406	17.0224609375
1640.47680533095	28.8994750976563
1644.480716839	38.9611206054688
1648.48261480617	70.1663208007813
1652.48250064906	101.371520996094
1656.48037578297	149.576782226563
1660.47624162187	198.781982421875
1664.47009957839	263.10791015625
1668.46195106388	267.575134277344
1672.45179748832	272.042297363281
1676.43964026041	246.509460449219
1680.42548078752	182.976623535156
1684.40932047569	158.44384765625
1688.39116072969	92.0560302734375
1692.37100295292	60.792236328125
1696.34884854752	53.5285034179688
1700.32469891428	17.2647094726563
1704.29855545272	30.0009155273438
1708.27041956104	19.8385009765625
1712.24029263612	7.80633544921875
1716.20817607355	0.77423095703125
1720.17407126762	1.728759765625
1724.13797961133	3.55413818359375
1728.09990249636	-8.7886962890625
1732.05984131311	-5.74664306640625
1736.01779745068	18.2763671875
1739.97377229687	-7.5361328125
1743.9277672382	0.4609375
1747.87978365989	-3.8173828125
1751.82982294587	3.1103515625
1755.77788647878	-0.82421875
1759.72397564	-8.599609375
1763.6680918096	7.3623046875
1767.61023636636	4.0478515625
1771.55041068779	-0.4609375
1775.48861615014	-8.3896484375
1779.42485412835	0.109375
1783.35912599609	0.091796875
1787.29143312576	0.4453125
1791.22177688849	-1.8271484375
1795.15015865414	8.060546875
1799.07657979127	1.181640625
1803.00104166721	-7.3193359375
1806.923545648	0.6484375
1810.84409309841	2.958984375
1814.76268538195	-2.185546875
1818.67932386087	-2.8154296875
1822.59400989615	0.4541015625
1826.50674484752	3.8681640625
1830.41753007345	15.1005859375
1834.32636693114	-19.1728515625
1838.23325677653	-4.8017578125
1842.13820096433	10.380859375
1846.04120084797	4.0185546875
1849.94225777965	-5.435546875
1853.84137311029	-2.2548828125
1857.7385481896	-2.6279296875
1861.63378436601	-0.3935546875
1865.52708298671	0.8388671875
1869.41844539766	5.8310546875
1873.30787294356	12.2099609375
1877.19536696788	-15.5732421875
1881.08092881284	-4.0224609375
1884.96455981942	0.818359375
1888.84626132737	-3.068359375
1892.7260346752	7.76953125
1896.6038812002	-6.92578125
1900.47980223839	4.169921875
1904.35379912459	5.37109375
1908.22587319237	-1.390625
1912.0960257741	-4.734375
1915.96425820088	5.83984375
1919.83057180263	-4.583984375
1923.694967908	4.1787109375
1927.55744784445	0.8349609375
1931.4180129382	-12.0068359375
1935.27666451426	11.9443359375
1939.13340389641	1.349609375
1942.98823240721	-6.7802734375
1946.84115136803	2.0244140625
1950.692162099	0.5390625
1954.54126591903	2.701171875
1958.38846414584	-9.8232421875
1962.23375809594	2.9765625
1966.0771490846	5.8369140625
1969.91863842591	0.2333984375
1973.75822743275	-9.193359375
1977.59591741678	7.271484375
1981.43170968848	1.9052734375
1985.26560555709	-2.1494140625
1989.09760633069	-7.0615234375
1992.92771331615	16.0849609375
1996.75592781911	-13.0703125
2000.58225114405	-3.3984375
2004.40668459424	3.671875
2008.22922947176	-5.1435546875
2012.04988707749	9.4306640625
2015.86865871112	-7.75390625
2019.68554567116	19.1396484375
2023.50054925491	-27.7509765625
2027.31367075851	18.1923828125
2031.1249114769	1.451171875
2034.93427270382	-7.61328125
2038.74175573186	3.82421875
2042.54736185239	3.59375
2046.35109235564	-2.52734375
2050.15294853063	-4.0439453125
2053.95293166521	-0.08203125
2057.75104304606	6.8818359375
2061.54728395867	-2.9365234375
2065.34165568738	-6.0869140625
2069.13415951534	2.9892578125
2072.92479672452	1.435546875
2076.71356859575	-3.6982421875
2080.50047640866	-1.654296875
2084.28552144174	-3.04296875
2088.06870497229	12.47265625
2091.85002827646	-1.0888671875
2095.62949262923	-1.361328125
2099.40709930443	0.693359375
2103.18284957471	-17.3984375
2106.95674471158	11.8447265625
2110.72878598537	4.19921875
2114.49897466528	-3.2744140625
2118.26731201934	0.1259765625
2122.03379931443	0.921875
2125.79843781626	3.2255859375
2129.56122878942	-2.861328125
2133.32217349733	5.9384765625
2137.08127320226	-14.7939453125
2140.83852916534	1.005859375
2144.59394264655	-0.9443359375
2148.34751490473	3.4580078125
2152.09924719757	11.9755859375
2155.84914078163	-7.392578125
2159.5971969123	1.078125
2163.34341684387	-2.36328125
2167.08780182947	5.91796875
2170.83035312109	5.9326171875
2174.57107196959	-4.3291015625
2178.30995962469	3.9345703125
2182.04701733499	-8.6611328125
2185.78224634795	-0.5927734375
2189.5156479099	4.7490234375
2193.24722326604	-0.845703125
2196.97697366044	-2.3720703125
2200.70490033604	2.4169921875
2204.43100453467	-11.123046875
2208.15528749703	7.1943359375
2211.87775046268	-0.8193359375
2215.59839467008	0.470703125
2219.31722135656	-0.7119140625
2223.03423175833	1.8173828125
2226.74942711049	6.0419921875
2230.46280864701	-7.7158203125
2234.17437760077	-5.1943359375
2237.8841352035	10.8857421875
2241.59208268584	-5.4404296875
2245.29822127732	7.28125
2249.00255220635	-5.78125
2252.70507670024	-0.14453125
2256.40579598519	-14.509765625
2260.10471128628	15.259765625
2263.80182382751	1.044921875
2267.49713483175	2.2333984375
2271.19064552079	-11.6064453125
2274.8823571153	5.197265625
2278.57227083486	-5.2744140625
2282.26038789795	5.748046875
2285.94670952195	-2.3642578125
2289.63123692314	-6.4951171875
2293.31397131672	12.7734375
2296.99491391679	-4.291015625
2300.67406593633	-2.181640625
2304.35142858727	-3.3173828125
2308.02700308043	7.12109375
2311.70079062553	7.5390625
2315.37279243123	-2.7177734375
2319.04300970507	0.41015625
2322.71144365353	-0.08203125
2326.378095482	0.5283203125
2330.04296639478	0.3212890625
2333.7060575951	2.00390625
2337.3673702851	-8.3154296875
2341.02690566583	1.4443359375
2344.68466493729	-8.6923828125
2348.34064929839	7.5146484375
2351.99485994695	6.4267578125
2355.64729807974	-7.7236328125
2359.29796489244	0.416015625
2362.94686157966	5.337890625
2366.59398933494	-6.1572265625
2370.23934935076	-1.087890625
2373.88294281852	3.1181640625
2377.52477092855	5.41015625
2381.16483487014	0.806640625
2384.80313583148	-7.0810546875
2388.4396749997	-6.6416015625
2392.07445356091	8.1591796875
2395.70747270011	-5.50390625
2399.33873360126	4.6025390625
2402.96823744726	4.1279296875
2406.59598541994	0.7421875
2410.22197870011	-5.833984375
2413.84621846749	-4.7255859375
2417.46870590075	4.2314453125
2421.08944217751	2.02734375
2424.70842847435	-1.8984375
2428.32566596678	-0.9375
2431.94115582928	-3.3203125
2435.55489923527	7.48828125
2439.16689735713	-1.833984375
2442.77715136619	2.7041015625
2446.38566243272	-3.3896484375
2449.99243172597	-0.1767578125
2453.59746041414	7.8427734375
2457.20074966439	-0.337890625
2460.80230064283	-8.8759765625
2464.40211451455	0.91015625
2468.00019244358	-5.169921875
2471.59653559293	5.673828125
2475.19114512457	-2.7783203125
2478.78402219943	-2.9716796875
2482.37516797741	9.8935546875
2485.96458361738	-0.3173828125
2489.55227027719	3.318359375
2493.13822911363	0.2578125
2496.7224612825	-15.4716796875
2500.30496793853	3.615234375
2503.88575023547	5.953125
2507.464809326	1.1474609375
2511.04214636182	-0.771484375
2514.61776249357	-4.7783203125
2518.19165887088	0.9599609375
2521.76383664237	6.453125
2525.33429695564	5.3212890625
2528.90304095725	-10.2783203125
2532.47006979276	-1.412109375
2536.03538460672	6.30859375
2539.59898654265	5.158203125
2543.16087674307	-3.58203125
2546.72105634947	0.931640625
2550.27952650235	-6.66796875
2553.83628834118	0.134765625
2557.39134300444	0.66015625
2560.94469162957	-2.8173828125
2564.49633535304	1.5205078125
2568.0462753103	-13.1767578125
2571.59451263579	17.3232421875
2575.14104846294	2.36328125
2578.6858839242	-9.1298828125
2582.229020151	6.6171875
2585.77045827378	-6.3349609375
2589.31019942197	2.0517578125
2592.84824472401	-2.32421875
2596.38459530734	11.67578125
2599.91925229841	-1.8310546875
2603.45221682266	-5.376953125
2606.98349000456	-7.8466796875
2610.51307296756	2.2470703125
2614.04096683414	0.7548828125
2617.56717272579	-4.185546875
2621.09169176298	4.4189453125
2624.61452506523	6.263671875
2628.13567375106	-2.814453125
2631.655138938	-4.716796875
2635.17292174258	2.01953125
2638.68902328039	4.5498046875
2642.20344466598	-5.0869140625
2645.71618701297	-4.1552734375
2649.22725143397	7.31640625
2652.73663904062	-1.6552734375
2656.24435094357	-10.4296875
2659.75038825251	7.853515625
2663.25475207615	-2.033203125
2666.75744352221	1.212890625
2670.25846369744	11.5732421875
2673.75781370765	-6.666015625
2677.25549465763	8.3486328125
2680.75150765123	-0.697265625
2684.24585379131	6.3125
2687.73853417978	-12.2412109375
2691.22954991757	-4.4248046875
2694.71890210465	9.3896484375
2698.20659184002	2.234375
2701.69262022172	-8.408203125
2705.17698834682	-8.9658203125
2708.65969731143	7.2529296875
2712.14074821071	-1.892578125
2715.62014213884	-4.7802734375
2719.09788018905	1.771484375
2722.57396345361	0.322265625
2726.04839302385	5.951171875
2729.52116999012	-3.3876953125
2732.99229544182	16.36328125
2736.4617704674	-15.8779296875
2739.92959615437	1.7431640625
2743.39577358925	4.4794921875
2746.86030385767	5.5078125
2750.32318804424	1.9501953125
2753.78442723268	-12.5380859375
2757.24402250572	5.8701171875
2760.70197494518	-0.8828125
2764.1582856319	-3.5703125
2767.6129556458	-0.435546875
2771.06598606584	-4.74609375
2774.51737797005	1.8857421875
2777.96713243552	0.431640625
2781.41525053838	4.75390625
2784.86173335384	-1.9677734375
2788.30658195617	-0.169921875
2791.74979741869	1.5478515625
2795.1913808138	-4.56231689453125
2798.63133321295	-2.80633544921875
2802.06965568666	0.998291015625
2805.50634930452	-18.447265625
2808.94141513519	2.107177734375
2812.37485424639	-16.33837890625
2815.80666770493	-8.5108642578125
2819.23685657665	-8.7318115234375
2822.6654219265	-2.9527587890625
2826.0923648185	-8.1737060546875
2829.51768631572	44.6053466796875
2832.94138748033	39.3843994140625
2836.36346937355	56.1634521484375
2839.7839330557	77.86181640625
2843.20277958617	107.425659179688
2846.62001002343	186.989501953125
2850.03562542502	310.553344726563
2853.44962684758	449.117126464844
2856.86201534681	527.680969238281
2860.27279197751	503.244812011719
2863.68195779356	509.808654785156
2867.08951384791	499.372436523438
2870.49546119262	468.936279296875
2873.89980087883	506.500122070313
2877.30253395675	525.06396484375
2880.70366147569	545.627807617188
2884.10318448406	519.149597167969
2887.50110402936	503.666259765625
2890.89742115815	474.182861328125
2894.29213691614	499.699523925781
2897.68525234807	516.216186523438
2901.07676849782	524.732849121094
2904.46668640835	507.24951171875
2907.85500712172	526.76611328125
2911.24173167908	524.282775878906
2914.62686112069	498.799438476563
2918.0103964859	495.316101074219
2921.39233881316	531.832763671875
2924.77268914004	523.349365234375
2928.1514485032	513.866027832031
2931.52861793838	540.378784179688
2934.90419848047	581.859924316406
2938.27819116343	612.341064453125
2941.65059702035	599.822265625
2945.0214170834	577.303405761719
2948.39065238389	507.784545898438
2951.75830395222	413.265686035156
2955.1243728179	379.746826171875
2958.48886000957	342.227966308594
2961.85176655495	329.709106445313
2965.21309348089	292.190307617188
2968.57284181338	259.671447753906
2971.93101257748	240.152587890625
2975.28760679739	226.484558105469
2978.64262549643	207.727111816406
2981.99606969702	191.969604492188
2985.34794042073	128.212097167969
2988.69823868822	99.45458984375
2992.04696551928	81.6971435546875
2995.39412193282	48.9396362304688
2998.73970894689	34.1150512695313
3002.08372757864	0.2840576171875
3005.42617884436	-9.54693603515625
3008.76706375945	-8.37786865234375
3012.10638333846	-11.6997680664063
3015.44413859504	4.00250244140625
3018.780330542	14.9052734375
3022.11496019125	5.576171875
3025.44802855385	4.505859375
3028.77953663997	2.31640625
3032.10948545894	-8.8525390625
3035.4378760192	-16.37109375
3038.76470932834	-2.072265625
3042.08998639308	0
3045.41370821926	0
3048.73587581189	0
3052.05649017508	0
3055.37555231211	0
3058.69306322538	0
3062.00902391644	0
3065.32343538598	0
3068.63629863383	0
3071.94761465896	0
3075.25738445949	0
3078.5656090327	0
3081.87228937498	0
3085.1774264819	0
3088.48102134815	0
3091.7830749676	0
3095.08358833324	0
3098.38256243724	0
3101.67999827088	0
3104.97589682465	0
3108.27025908814	0
3111.56308605013	0
3114.85437869852	0
3118.14413802041	0
3121.43236500202	0
3124.71906062875	0
3128.00422588514	0
3131.28786175491	0
3134.56996922093	0
3137.85054926523	0
3141.12960286901	0
3144.40713101263	0
3147.68313467559	0
3150.95761483661	0
3154.23057247352	0
3157.50200856335	0
3160.77192408229	0
3164.04032000569	0
3167.30719730808	0
3170.57255696316	0
3173.8363999438	0
3177.09872722202	0
3180.35953976906	0
3183.61883855529	0
3186.87662455028	0
3190.13289872276	0
3193.38766204066	0
3196.64091547106	0
3199.89265998022	0
3203.14289653362	0
3206.39162609586	0
3209.63884963076	0
3212.88456810132	0
3216.1287824697	0
3219.37149369728	0
3222.61270274458	0
3225.85241057134	0
3229.09061813648	0
3232.32732639809	0
3235.56253631347	0
3238.79624883909	0
3242.02846493062	0
3245.25918554292	0
3248.48841163005	0
3251.71614414523	0
3254.94238404091	0
3258.16713226871	0
3261.39038977947	0
3264.61215752319	0
3267.8324364491	0
3271.05122750561	0
3274.26853164032	0
3277.48434980006	0
3280.69868293083	0
3283.91153197784	0
3287.12289788551	0
3290.33278159744	0
3293.54118405647	0
3296.7481062046	0
3299.95354898308	0
3303.15751333233	0
3306.36000019198	0
3309.5610105009	0
3312.76054519714	0
3315.95860521796	0
3319.15519149983	0
3322.35030497844	0
3325.5439465887	0
3328.73611726471	0
3331.92681793978	0
3335.11604954647	0
3338.30381301652	0
3341.49010928091	0
3344.67493926981	0
3347.85830391262	0
3351.04020413798	0
3354.22064087372	0
3357.3996150469	0
3360.5771275838	0
3363.75317940992	0
3366.92777144999	0
3370.10090462795	0
3373.27257986699	0
3376.44279808948	0
3379.61156021707	0
3382.77886717058	0
3385.94471987011	0
3389.10911923496	0
3392.27206618366	0
3395.43356163397	0
3398.59360650288	0
3401.75220170663	0
3404.90934816067	0
3408.06504677969	0
3411.21929847761	0
3414.37210416759	0
3417.52346476203	0
3420.67338117256	0
3423.82185431003	0
3426.96888508457	0
3430.11447440551	0
3433.25862318143	0
3436.40133232017	0
3439.54260272877	0
3442.68243531356	0
3445.82083098007	0
3448.95779063311	0
3452.0933151767	0
3455.22740551412	0
3458.36006254791	0
3461.49128717984	0
3464.62108031093	0
3467.74944284144	0
3470.8763756709	0
3474.00187969807	0
3477.12595582097	0
3480.24860493687	0
3483.3698279423	0
3486.48962573301	0
3489.60799920405	0
3492.7249492497	0
3495.84047676349	0
3498.95458263822	0
3502.06726776593	0
3505.17853303794	0
3508.28837934481	0
3511.39680757636	0
3514.50381862168	0
3517.60941336912	0
3520.71359270627	0
3523.81635752002	0
3526.91770869649	0
3530.01764712108	0
3533.11617367844	0
3536.21328925251	0
3539.30899472646	0
3542.40329098277	0
3545.49617890316	0
3548.58765936862	0
3551.6777332594	0
3554.76640145506	0
3557.85366483438	0
3560.93952427544	0
3564.02398065559	0
3567.10703485145	0
3570.18868773891	0
3573.26894019313	0
3576.34779308856	0
3579.42524729892	0
3582.5013036972	0
3585.57596315568	0
3588.6492265459	0
3591.72109473869	0
3594.79156860416	0
3597.8606490117	0
3600.92833682998	0
3603.99463292695	0
3607.05953816984	0
3610.12305342518	0
3613.18517955876	0
3616.24591743568	0
3619.30526792029	0
3622.36323187627	0
3625.41981016655	0
3628.47500365337	0
3631.52881319825	0
3634.58123966201	0
3637.63228390473	0
3640.68194678582	0
3643.73022916395	0
3646.77713189711	0
3649.82265584256	0
3652.86680185686	0
3655.90957079587	0
3658.95096351473	0
3661.9909808679	0
3665.02962370912	0
3668.06689289143	0
3671.10278926717	0
3674.13731368797	0
3677.17046700477	0
3680.20225006781	0
3683.23266372664	0
3686.26170883008	0
3689.28938622628	0
3692.31569676268	0
3695.34064128604	0
3698.3642206424	0
3701.38643567713	0
3704.40728723488	0
3707.42677615964	0
3710.44490329468	0
3713.46166948258	0
3716.47707556524	0
3719.49112238387	0
3722.50381077897	0
3725.51514159038	0
3728.52511565724	0
3731.53373381799	0
3734.54099691039	0
3737.54690577153	0
3740.55146123779	0
3743.55466414488	0
3746.55651532782	0
3749.55701562096	0
3752.55616585793	0
3755.55396687173	0
3758.55041949465	0
3761.54552455828	0
3764.53928289357	0
3767.53169533077	0
3770.52276269945	0
