# Supplementary material for: ATP-Mediated Compositional Change in Peripheral Myelin Membranes: A Comparative Raman Spectroscopy and Time-Of-Flight Secondary Ion Mass Spectrometry Study
Source: PLoS One. 2015 Nov 6;10(11):e0142084. doi: 10.1371/journal.pone.0142084 (PMC4636249; doi:10.1371/journal.pone.0142084)
Supplement: S2 Dataset — (ZIP) [file pone.0142084.s002.zip › S2_dataset/Raman_spectra/10_90.txt]

-178.9940361005	0
-174.033225536559	0
-169.075137799502	0
-164.119770772183	0
-159.167122339652	0
-154.217190389145	0
-149.26997281008	0
-144.325467494082	0
-139.38367233493	0
-134.444585228596	0
-129.508204073225	0
-124.574526769137	0
-119.643551218823	0
-114.715275326934	0
-109.789697000297	0
-104.866814147889	0
-99.9466246808543	0
-95.0291265124944	0
-90.114317558252	0
-85.2021957357436	0
-80.2927589647076	0
-75.3860051670387	0
-70.4819322667847	0
-65.5805381901157	0
-60.6818208653497	0
-55.7857782229291	0
-50.8924081954391	0
-46.0017087175838	0
-41.1136777262045	0
-36.2283131602561	0
-31.3456129608128	0
-26.4655750710695	0
-21.5881974363389	0
-16.7134780040407	0
-11.8414147237152	0
-6.97200554699234	0
-2.10524842762101	0
2.75885867856151	0
7.62031781360827	0
12.4791310174774	0
17.3353003280427	0
22.1888277810764	0
27.0397154102718	0
31.8879652472339	0
36.7335793214821	0
41.5765596604568	0
46.4169082895224	0
51.2546272319731	0
56.0897185090207	0
60.9221841398242	0
65.7520261414571	0
70.5792465289418	0
75.4038473152361	0
80.2258305112362	0
85.045198125787	0
89.8619521656727	0
94.6760946356395	0
99.4876275383746	0
104.296552874516	0
109.10287264268	0
113.906588839415	0
118.707703459252	0
123.506218494676	0
128.30213593615	0
133.095457772096	0
137.886185988912	0
142.674322570981	0
147.459869500641	0
152.242828758238	0
157.023202322084	0
161.800992168479	0
166.576200271718	0
171.348828604071	0
176.118879135827	0
180.886353835245	0
185.651254668599	0
190.413583600155	0
195.173342592186	0
199.93053360497	0
204.685158596798	0
209.437219523967	0
214.186718340788	0
218.933656999589	0
223.678037450723	0
228.419861642551	0
233.159131521468	0
237.895849031897	0
242.630016116271	0
247.361634715084	0
252.090706766841	0
256.817234208093	0
261.541218973424	0
266.262662995465	0
270.981568204883	0
275.697936530397	0
280.411769898781	0
285.123070234849	0
289.831839461471	0
294.538079499574	0
299.241792268144	0
303.942979684232	0
308.641643662944	0
313.33778611746	0
318.031408959018	0
322.722514096945	0
327.411103438622	0
332.09717888951	0
336.780742353159	0
341.461795731189	0
346.140340923302	0
350.816379827291	0
355.489914339041	0
360.160946352512	0
364.829477759773	0
369.495510450977	0
374.159046314375	0
378.820087236329	0
383.478635101283	0
388.134691791809	0
392.788259188568	0
397.43933917034	0
402.08793361401	0
406.734044394583	0
411.377673385178	0
416.018822457033	0
420.657493479502	0
425.293688320078	0
429.927408844357	0
434.558656916086	0
439.187434397127	0
443.813743147482	0
448.437585025286	0
453.058961886811	0
457.677875586478	0
462.294327976831	0
466.908320908578	0
471.519856230564	0
476.128935789788	0
480.73556143139	0
485.339734998681	0
489.941458333116	0
494.540733274312	0
499.137561660047	0
503.731945326265	0
508.323886107065	0
512.91338583473	0
517.500446339696	0
522.085069450583	0
526.667256994186	0
531.247010795468	0
535.824332677577	0
540.399224461841	0
544.97168796778	0
549.541725013083	0
554.109337413638	0
558.674526983528	0
563.237295535019	0
567.797644878573	0
572.355576822864	0
576.911093174738	0
581.464195739273	0
586.014886319722	0
590.563166717575	0
595.109038732503	0
599.652504162402	0
604.193564803382	0
608.73222244976	0
613.268478894073	0
617.802335927087	0
622.333795337774	0
626.86285891334	0
631.389528439219	0
635.913805699064	0
640.435692474771	0
644.95519054646	0
649.472301692485	0
653.987027689444	0
658.499370312169	0
663.009331333737	0
667.51691252547	0
672.022115656927	0
676.524942495927	0
681.025394808529	0
685.523474359052	0
690.019182910066	0
694.512522222403	0
699.003494055146	0
703.49210016564	0
707.978342309501	0
712.4622222406	0
716.943741711089	0
721.422902471377	0
725.899706270147	0
730.374154854362	0
734.846249969256	0
739.315993358349	0
743.783386763427	0
748.248431924569	0
752.711130580137	0
757.171484466779	0
761.629495319434	0
766.085164871334	0
770.538494853989	0
774.989486997221	0
779.438143029149	0
783.884464676174	0
788.328453663017	0
792.770111712697	0
797.209440546538	0
801.646441884169	0
806.08111744353	0
810.513468940876	0
814.943498090771	0
819.371206606105	0
823.796596198072	0
828.2196685762	0
832.640425448326	0
837.05886852062	0
841.474999497579	0
845.888820082023	0
850.300331975104	0
854.709536876313	0
859.116436483463	0
863.521032492721	-1.88671875
867.923326598572	1.8564453125
872.32332049386	-1.705078125
876.721015869761	-5.6328125
881.116414415797	-3.9560546875
885.509517819844	8.751953125
889.900327768115	7.8505859375
894.288845945188	-10.083984375
898.675074033979	-3.4130859375
903.059013715769	4.8388671875
907.440666670193	4.845703125
911.820034575246	5.3779296875
916.197119107279	-22.6953125
920.571921941015	-5.0126953125
924.944444749532	31.59375
929.314689204282	-2.783203125
933.682656975088	10.6328125
938.048349730129	-6.8349609375
942.411769135974	-2.3115234375
946.772916857561	-3.23828125
951.131794558198	3.69140625
955.488403899583	-5.4580078125
959.842746541793	14.986328125
964.194824143277	-17.2060546875
968.544638360882	10.599609375
972.89219084983	-7.08575439453125
977.237483263745	16.9989624023438
981.580517254633	-12.1060180664063
985.921294472888	-20.8486328125
990.259816567313	-5.054443359375
994.596085185094	-22.1791381835938
998.930101971824	1.587158203125
1003.26186857149	21.3534545898438
1007.59138662648	30.7310180664063
1011.91865777761	39.857421875
1016.24368366406	60.9837646484375
1020.56646592346	28.2435913085938
1024.88700619182	23.7474975585938
1029.20530610358	13.2514038085938
1033.52136729159	13.8505249023438
1037.8351913871	0.1666259765625
1042.14678001981	0.482666015625
1046.45613481781	1.79876708984375
1050.76325740763	-7.81036376953125
1055.06814941421	-11.248779296875
1059.37081246092	15.3128051757813
1063.67124816957	4.87432861328125
1067.96945816039	12.4359130859375
1072.26544405203	28.9974975585938
1076.55920746159	31.534423828125
1080.8507500046	14.9848022460938
1085.14007329502	37.4351806640625
1089.42717894526	27.8855590820313
1093.71206856617	55.3359375
1097.99474376703	50.786376953125
1102.27520615557	47.2367553710938
1106.55345733798	33.6871337890625
1110.82949891888	22.1375122070313
1115.10333250134	20.587890625
1119.37495968691	22.9581909179688
1123.64438207555	24.322509765625
1127.91160126572	17.6868286132813
1132.17661885431	39.0511474609375
1136.43943643666	37.4154663085938
1140.70005560662	48.77978515625
1144.95847795644	37.1441040039063
1149.21470507689	49.5083618164063
1153.46873855716	60.8726806640625
1157.72057998495	132.236999511719
1161.97023094641	159.602416992188
1166.21769302616	155.990478515625
1170.4629678073	156.378540039063
1174.70605687141	86.7665405273438
1178.94696179853	62.1546020507813
1183.18568416722	38.5426635742188
1187.42222555447	38.9307250976563
1191.65658753578	14.3187866210938
1195.88877168515	20.7068481445313
1200.11877957505	12.0949096679688
1204.34661277642	4.4891357421875
1208.57227285872	27.8893432617188
1212.79576138991	26.28955078125
1217.01707993641	20.6897583007813
1221.23623006315	13.0899047851563
1225.45321333358	-7.5098876953125
1229.66803130962	16.8903198242188
1233.88068555171	2.135986328125
1238.09117761878	-20.9346923828125
1242.29950906827	-15.00537109375
1246.50568145615	-9.0760498046875
1250.70969633685	7.853271484375
1254.91155526336	20.7825927734375
1259.11125978715	3.7119140625
1263.30881145822	5.27203369140625
1267.50421182508	18.5712890625
1271.69746243476	28.87060546875
1275.88856483281	27.1698608398438
1280.07752056329	17.4691162109375
1284.26433116881	19.7684326171875
1288.44899819048	22.0676879882813
1292.63152316794	2.366943359375
1296.81190763937	30.6082153320313
1300.99015314147	29.64697265625
1305.16626120947	8.6856689453125
1309.34023337715	38.7244262695313
1313.5120711768	58.7631225585938
1317.68177613928	33.8018798828125
1321.84934979395	19.840576171875
1326.01479366875	15.8793334960938
1330.17810929013	-2.08197021484375
1334.3392981831	12.956787109375
1338.49836187122	7.03057861328125
1342.65530187657	20.1122436523438
1346.81011971983	21.1939697265625
1350.96281692018	17.2756958007813
1355.11339499538	-1.64263916015625
1359.26185546175	5.4390869140625
1363.40819983413	7.520751953125
1367.55242962597	14.6024780273438
1371.69454634923	1.91497802734375
1375.83455151447	-1.72979736328125
1379.97244663079	-2.37457275390625
1384.10823320587	6.980712890625
1388.24191274593	14.3359375
1392.3734867558	5.9381103515625
1396.50295673884	-2.406005859375
1400.63032419701	-4.75006103515625
1404.75559063083	3.5439453125
1408.87875753938	-6.18255615234375
1412.99982642036	2.0909423828125
1417.11879877001	-10.9896240234375
1421.23567608315	1.890625
1425.35045985322	0.77093505859375
1429.4631515722	7.65118408203125
1433.57375273068	42.5314331054688
1437.68226481782	67.3688354492188
1441.78868932139	125.104553222656
1445.89302772774	162.840270996094
1449.9952815218	177.575988769531
1454.0954521871	178.311706542969
1458.19354120579	148.047424316406
1462.28955005859	158.783203125
1466.38348022481	138.518920898438
1470.47533318239	135.254638671875
1474.56511040785	114.950988769531
1478.65281337632	95.554931640625
1482.73844356155	67.1588745117188
1486.82200243586	58.7628173828125
1490.90349147021	30.3667602539063
1494.98291213417	12.970703125
1499.06026589591	13.5746459960938
1503.13555422221	32.1785888671875
1507.20877857848	40.7825317382813
1511.27994042873	51.386474609375
1515.3490412356	80.9904174804688
1519.41608246035	120.443481445313
1523.48106556286	137.832214355469
1527.54399200162	159.221008300781
1531.60486323377	179.609741210938
1535.66368071506	148.99853515625
1539.72044589986	123.387268066406
1543.7751602412	72.7760009765625
1547.8278251907	44.164794921875
1551.87844219866	8.55352783203125
1555.92701271397	13.7178955078125
1559.97353818419	-1.2125244140625
1564.01802005549	-0.1429443359375
1568.06045977271	9.92669677734375
1572.1008587793	13.9962768554688
1576.13921851737	-13.950927734375
1580.17554042768	-6.0081787109375
1584.20982594961	-6.06536865234375
1588.24207652123	20.2752685546875
1592.27229357921	-1.803955078125
1596.3004785589	-13.169921875
1600.3266328943	3.13671875
1604.35075801806	-2.06005859375
1608.37285536149	4.96441650390625
1612.39292635454	2.09796142578125
1616.41097242584	-0.40618896484375
1620.42699500266	11.8233642578125
1624.44099551096	7.30780029296875
1628.45297537533	5.79217529296875
1632.46293601905	19.299560546875
1636.47087886406	9.27398681640625
1640.47680533095	21.2483520507813
1644.480716839	33.2227172851563
1648.48261480617	55.1970825195313
1652.48250064906	49.1714477539063
1656.48037578297	83.2516479492188
1660.47624162187	108.546691894531
1664.47009957839	138.841674804688
1668.46195106388	149.13671875
1672.45179748832	143.431762695313
1676.43964026041	142.726745605469
1680.42548078752	125.021789550781
1684.40932047569	99.4660034179688
1688.39116072969	66.9837646484375
1692.37100295292	34.5015258789063
1696.34884854752	32.019287109375
1700.32469891428	15.5370483398438
1704.29855545272	32.0548095703125
1708.27041956104	7.49041748046875
1712.24029263612	8.9219970703125
1716.20817607355	5.353515625
1720.17407126762	2.51971435546875
1724.13797961133	-13.0781860351563
1728.09990249636	-5.1260986328125
1732.05984131311	3.4534912109375
1736.01779745068	12.990234375
1739.97377229687	-13.0859375
1743.9277672382	9.73828125
1747.87978365989	-6.1494140625
1751.82982294587	3.3193359375
1755.77788647878	5.208984375
1759.72397564	-9.046875
1763.6680918096	-0.046875
1767.61023636636	2.5595703125
1771.55041068779	3.7646484375
1775.48861615014	-0.244140625
1779.42485412835	-1.6728515625
1783.35912599609	-13.833984375
1787.29143312576	11.5087890625
1791.22177688849	-1.96484375
1795.15015865414	6.12109375
1799.07657979127	0.53125
1803.00104166721	-7.1669921875
1806.923545648	-1.1103515625
1810.84409309841	0.8583984375
1814.76268538195	1.712890625
1818.67932386087	4.0810546875
1822.59400989615	-8.9912109375
1826.50674484752	9.4892578125
1830.41753007345	2.2509765625
1834.32636693114	-11.6064453125
1838.23325677653	-4.41015625
1842.13820096433	19.2021484375
1846.04120084797	-3.322265625
1849.94225777965	-2.666015625
1853.84137311029	-5.8974609375
1857.7385481896	-1.9580078125
1861.63378436601	4.1796875
1865.52708298671	3.1337890625
1869.41844539766	1.30859375
1873.30787294356	0.384765625
1877.19536696788	-19.185546875
1881.08092881284	13.81640625
1884.96455981942	5.05859375
1888.84626132737	-5.7421875
1892.7260346752	0.2431640625
1896.6038812002	-9.2685546875
1900.47980223839	6.1064453125
1904.35379912459	3.029296875
1908.22587319237	4.7734375
1912.0960257741	-2.728515625
1915.96425820088	3.5126953125
1919.83057180263	-6.548828125
1923.694967908	1.5146484375
1927.55744784445	0.6171875
1931.4180129382	-6.8134765625
1935.27666451426	8.2685546875
1939.13340389641	5.9287109375
1942.98823240721	-2.890625
1946.84115136803	-4.470703125
1950.692162099	1.869140625
1954.54126591903	-5.3046875
1958.38846414584	-0.50390625
1962.23375809594	4.2099609375
1966.0771490846	3.3583984375
1969.91863842591	-8.484375
1973.75822743275	1.01953125
1977.59591741678	3.0380859375
1981.43170968848	-2.486328125
1985.26560555709	8.125
1989.09760633069	-1.5498046875
1992.92771331615	-9.6953125
1996.75592781911	4.0732421875
2000.58225114405	0.2900390625
2004.40668459424	4.5263671875
2008.22922947176	-9.5849609375
2012.04988707749	1.4296875
2015.86865871112	-0.1298828125
2019.68554567116	10.27734375
2023.50054925491	-20.302734375
2027.31367075851	17.4365234375
2031.1249114769	-2.3818359375
2034.93427270382	8.8408203125
2038.74175573186	-7.0791015625
2042.54736185239	-7.94921875
2046.35109235564	4.9970703125
2050.15294853063	3.3173828125
2053.95293166521	7.32421875
2057.75104304606	-6.4599609375
2061.54728395867	-3.5390625
2065.34165568738	2.1103515625
2069.13415951534	-2.7431640625
2072.92479672452	-3.0712890625
2076.71356859575	-6.23828125
2080.50047640866	18.197265625
2084.28552144174	-6.8828125
2088.06870497229	0.6796875
2091.85002827646	-8.4736328125
2095.62949262923	3.55078125
2099.40709930443	12.345703125
2103.18284957471	-21.34375
2106.95674471158	5.84375
2110.72878598537	6.455078125
2114.49897466528	-6.8203125
2118.26731201934	16.2724609375
2122.03379931443	-2.9013671875
2125.79843781626	-8.7841796875
2129.56122878942	-14.3232421875
2133.32217349733	16.224609375
2137.08127320226	2.15625
2140.83852916534	-5.5244140625
2144.59394264655	3.3740234375
2148.34751490473	-3.10546875
2152.09924719757	-2.044921875
2155.84914078163	7.0263671875
2159.5971969123	-5.4013671875
2163.34341684387	4.126953125
2167.08780182947	4.0478515625
2170.83035312109	2.265625
2174.57107196959	-6.375
2178.30995962469	-0.587890625
2182.04701733499	-9.1806640625
2185.78224634795	2.0810546875
2189.5156479099	14.791015625
2193.24722326604	1.5205078125
2196.97697366044	-4.76953125
2200.70490033604	-1.6611328125
2204.43100453467	-8.9736328125
2208.15528749703	1.3232421875
2211.87775046268	3.498046875
2215.59839467008	-2.9775390625
2219.31722135656	5.0869140625
2223.03423175833	9.224609375
2226.74942711049	-7.2861328125
2230.46280864701	-2.2080078125
2234.17437760077	-3.990234375
2237.8841352035	-0.7421875
2241.59208268584	-1.49609375
2245.29822127732	7.86328125
2249.00255220635	-8.1298828125
2252.70507670024	10.322265625
2256.40579598519	-11.2119140625
2260.10471128628	5.4814453125
2263.80182382751	4.46875
2267.49713483175	7.419921875
2271.19064552079	-7.787109375
2274.8823571153	-5.38671875
2278.57227083486	-6.431640625
2282.26038789795	9.138671875
2285.94670952195	0.966796875
2289.63123692314	-4.3798828125
2293.31397131672	3.720703125
2296.99491391679	-0.1826171875
2300.67406593633	-3.2705078125
2304.35142858727	0.7080078125
2308.02700308043	5.3759765625
2311.70079062553	2.9970703125
2315.37279243123	-9.90234375
2319.04300970507	6.1552734375
2322.71144365353	3.955078125
2326.378095482	-11.859375
2330.04296639478	3.5048828125
2333.7060575951	1.783203125
2337.3673702851	5.9736328125
2341.02690566583	-1.115234375
2344.68466493729	-13.505859375
2348.34064929839	13.564453125
2351.99485994695	-1.4150390625
2355.64729807974	-4.740234375
2359.29796489244	-5.427734375
2362.94686157966	-0.4541015625
2366.59398933494	9.728515625
2370.23934935076	-1.423828125
2373.88294281852	4.0810546875
2377.52477092855	-5.71875
2381.16483487014	1.5400390625
2384.80313583148	4.6533203125
2388.4396749997	-5.0625
2392.07445356091	-10.607421875
2395.70747270011	3.248046875
2399.33873360126	11.396484375
2402.96823744726	-6.3251953125
2406.59598541994	14.1669921875
2410.22197870011	-13.5439453125
2413.84621846749	0.3671875
2417.46870590075	4.220703125
2421.08944217751	8.03515625
2424.70842847435	-9.2578125
2428.32566596678	3.9052734375
2431.94115582928	-12.9150390625
2435.55489923527	7.884765625
2439.16689735713	-12.1494140625
2442.77715136619	10.912109375
2446.38566243272	-7.05078125
2449.99243172597	5.55078125
2453.59746041414	0.93359375
2457.20074966439	-0.83203125
2460.80230064283	-1.3642578125
2464.40211451455	15.91796875
2468.00019244358	-10.0908203125
2471.59653559293	0.478515625
2475.19114512457	3.2734375
2478.78402219943	-12.408203125
2482.37516797741	6.6650390625
2485.96458361738	0.4267578125
2489.55227027719	-1.3076171875
2493.13822911363	7.2509765625
2496.7224612825	-13.9677734375
2500.30496793853	0.470703125
2503.88575023547	8.3798828125
2507.464809326	-2.904296875
2511.04214636182	4.2109375
2514.61776249357	-1.435546875
2518.19165887088	3.896484375
2521.76383664237	-1.033203125
2525.33429695564	-0.8193359375
2528.90304095725	1.392578125
2532.47006979276	-14.44921875
2536.03538460672	3.9677734375
2539.59898654265	9.435546875
2543.16087674307	-0.6162109375
2546.72105634947	-1.6201171875
2550.27952650235	-3.9697265625
2553.83628834118	-1.1640625
2557.39134300444	6.4677734375
2560.94469162957	-2.609375
2564.49633535304	1.0390625
2568.0462753103	-14.0546875
2571.59451263579	18.0654296875
2575.14104846294	2.7958984375
2578.6858839242	-8.1435546875
2582.229020151	2.2822265625
2585.77045827378	-12.4833984375
2589.31019942197	6.79296875
2592.84824472401	-0.4384765625
2596.38459530734	2.0810546875
2599.91925229841	3.587890625
2603.45221682266	-6.435546875
2606.98349000456	4.689453125
2610.51307296756	-2.6083984375
2614.04096683414	11.1845703125
2617.56717272579	-8.4521484375
2621.09169176298	-2.8564453125
2624.61452506523	-3.6044921875
2628.13567375106	8.2255859375
2631.655138938	-0.0244140625
2635.17292174258	-0.8125
2638.68902328039	5.4091796875
2642.20344466598	-3.638671875
2645.71618701297	-9.6484375
2649.22725143397	-3.556640625
2652.73663904062	5.5732421875
2656.24435094357	-6.689453125
2659.75038825251	24.99609375
2663.25475207615	-4.54296875
2666.75744352221	-20.1181640625
2670.25846369744	9.654296875
2673.75781370765	-12.1767578125
2677.25549465763	14.494140625
2680.75150765123	-6.224609375
2684.24585379131	14.5478515625
2687.73853417978	-7.8388671875
2691.22954991757	0.7529296875
2694.71890210465	-6.6806640625
2698.20659184002	-8.8740234375
2701.69262022172	9.2255859375
2705.17698834682	-0.814453125
2708.65969731143	3.2666015625
2712.14074821071	-15.404296875
2715.62014213884	9.30078125
2719.09788018905	5.3857421875
2722.57396345361	8.70703125
2726.04839302385	1.697265625
2729.52116999012	-16.978515625
2732.99229544182	11.4033203125
2736.4617704674	-4.9326171875
2739.92959615437	17.2431640625
2743.39577358925	-3.263671875
2746.86030385767	2.142578125
2750.32318804424	-7.8564453125
2753.78442723268	-3.7099609375
2757.24402250572	5.5419921875
2760.70197494518	-8.373046875
2764.1582856319	2.419921875
2767.6129556458	10.529296875
2771.06598606584	-14.138671875
2774.51737797005	5.724609375
2777.96713243552	-0.6513671875
2781.41525053838	-8.9287109375
2784.86173335384	-2.4853515625
2788.30658195617	4.05084228515625
2791.74979741869	-6.64154052734375
2795.1913808138	8.86822509765625
2798.63133321295	6.93798828125
2802.06965568666	-6.9921875
2805.50634930452	-5.92236328125
2808.94141513519	11.2840576171875
2812.37485424639	-20.23974609375
2815.80666770493	-8.763427734375
2819.23685657665	2.712890625
2822.6654219265	19.1890869140625
2826.0923648185	49.6654052734375
2829.51768631572	59.1417236328125
2832.94138748033	64.6180419921875
2836.36346937355	121.09423828125
2839.7839330557	175.650756835938
2843.20277958617	265.29248046875
2846.62001002343	436.934204101563
2850.03562542502	584.576049804688
2853.44962684758	731.2177734375
2856.86201534681	812.859619140625
2860.27279197751	845.501342773438
2863.68195779356	807.143188476563
2867.08951384791	754.784912109375
2870.49546119262	747.4267578125
2873.89980087883	767.068481445313
2877.30253395675	737.710205078125
2880.70366147569	741.35205078125
2884.10318448406	759.993774414063
2887.50110402936	798.635620117188
2890.89742115815	809.361328125
2894.29213691614	786.115844726563
2897.68525234807	757.870483398438
2901.07676849782	753.625
2904.46668640835	766.379638671875
2907.85500712172	728.134155273438
2911.24173167908	707.888793945313
2914.62686112069	707.643310546875
2918.0103964859	680.39794921875
2921.39233881316	626.152587890625
2924.77268914004	628.907104492188
2928.1514485032	657.661743164063
2931.52861793838	657.416259765625
2934.90419848047	667.1708984375
2938.27819116343	696.925415039063
2941.65059702035	736.680053710938
2945.0214170834	690.4345703125
2948.39065238389	616.220092773438
2951.75830395222	549.095703125
2955.1243728179	481.971313476563
2958.48886000957	384.846801757813
2961.85176655495	343.722412109375
2965.21309348089	324.598022460938
2968.57284181338	298.4736328125
2971.93101257748	268.34912109375
2975.28760679739	226.224731445313
2978.64262549643	211.100341796875
2981.99606969702	186.975952148438
2985.34794042073	144.851440429688
2988.69823868822	131.72705078125
2992.04696551928	96.6026611328125
2995.39412193282	69.478271484375
2998.73970894689	67.384765625
3002.08372757864	34.3204345703125
3005.42617884436	45.256103515625
3008.76706375945	35.19189453125
3012.10638333846	36.1275634765625
3015.44413859504	51.063232421875
3018.780330542	82.9989013671875
3022.11496019125	73.9345703125
3025.44802855385	67.8702392578125
3028.77953663997	40.42529296875
3032.10948545894	25.7877197265625
3035.4378760192	-6.849853515625
3038.76470932834	-3.4873046875
3042.08998639308	-16.1824951171875
3045.41370821926	-7.847900390625
3048.73587581189	14.07421875
3052.05649017508	16.548828125
3055.37555231211	-10.28125
3058.69306322538	-2.6357421875
3062.00902391644	5.236328125
3065.32343538598	0
3068.63629863383	0
3071.94761465896	0
3075.25738445949	0
3078.5656090327	0
3081.87228937498	0
3085.1774264819	0
3088.48102134815	0
3091.7830749676	0
3095.08358833324	0
3098.38256243724	0
3101.67999827088	0
3104.97589682465	0
3108.27025908814	0
3111.56308605013	0
3114.85437869852	0
3118.14413802041	0
3121.43236500202	0
3124.71906062875	0
3128.00422588514	0
3131.28786175491	0
3134.56996922093	0
3137.85054926523	0
3141.12960286901	0
3144.40713101263	0
3147.68313467559	0
3150.95761483661	0
3154.23057247352	0
3157.50200856335	0
3160.77192408229	0
3164.04032000569	0
3167.30719730808	0
3170.57255696316	0
3173.8363999438	0
3177.09872722202	0
3180.35953976906	0
3183.61883855529	0
3186.87662455028	0
3190.13289872276	0
3193.38766204066	0
3196.64091547106	0
3199.89265998022	0
3203.14289653362	0
3206.39162609586	0
3209.63884963076	0
3212.88456810132	0
3216.1287824697	0
3219.37149369728	0
3222.61270274458	0
3225.85241057134	0
3229.09061813648	0
3232.32732639809	0
3235.56253631347	0
3238.79624883909	0
3242.02846493062	0
3245.25918554292	0
3248.48841163005	0
3251.71614414523	0
3254.94238404091	0
3258.16713226871	0
3261.39038977947	0
3264.61215752319	0
3267.8324364491	0
3271.05122750561	0
3274.26853164032	0
3277.48434980006	0
3280.69868293083	0
3283.91153197784	0
3287.12289788551	0
3290.33278159744	0
3293.54118405647	0
3296.7481062046	0
3299.95354898308	0
3303.15751333233	0
3306.36000019198	0
3309.5610105009	0
3312.76054519714	0
3315.95860521796	0
3319.15519149983	0
3322.35030497844	0
3325.5439465887	0
3328.73611726471	0
3331.92681793978	0
3335.11604954647	0
3338.30381301652	0
3341.49010928091	0
3344.67493926981	0
3347.85830391262	0
3351.04020413798	0
3354.22064087372	0
3357.3996150469	0
3360.5771275838	0
3363.75317940992	0
3366.92777144999	0
3370.10090462795	0
3373.27257986699	0
3376.44279808948	0
3379.61156021707	0
3382.77886717058	0
3385.94471987011	0
3389.10911923496	0
3392.27206618366	0
3395.43356163397	0
3398.59360650288	0
3401.75220170663	0
3404.90934816067	0
3408.06504677969	0
3411.21929847761	0
3414.37210416759	0
3417.52346476203	0
3420.67338117256	0
3423.82185431003	0
3426.96888508457	0
3430.11447440551	0
3433.25862318143	0
3436.40133232017	0
3439.54260272877	0
3442.68243531356	0
3445.82083098007	0
3448.95779063311	0
3452.0933151767	0
3455.22740551412	0
3458.36006254791	0
3461.49128717984	0
3464.62108031093	0
3467.74944284144	0
3470.8763756709	0
3474.00187969807	0
3477.12595582097	0
3480.24860493687	0
3483.3698279423	0
3486.48962573301	0
3489.60799920405	0
3492.7249492497	0
3495.84047676349	0
3498.95458263822	0
3502.06726776593	0
3505.17853303794	0
3508.28837934481	0
3511.39680757636	0
3514.50381862168	0
3517.60941336912	0
3520.71359270627	0
3523.81635752002	0
3526.91770869649	0
3530.01764712108	0
3533.11617367844	0
3536.21328925251	0
3539.30899472646	0
3542.40329098277	0
3545.49617890316	0
3548.58765936862	0
3551.6777332594	0
3554.76640145506	0
3557.85366483438	0
3560.93952427544	0
3564.02398065559	0
3567.10703485145	0
3570.18868773891	0
3573.26894019313	0
3576.34779308856	0
3579.42524729892	0
3582.5013036972	0
3585.57596315568	0
3588.6492265459	0
3591.72109473869	0
3594.79156860416	0
3597.8606490117	0
3600.92833682998	0
3603.99463292695	0
3607.05953816984	0
3610.12305342518	0
3613.18517955876	0
3616.24591743568	0
3619.30526792029	0
3622.36323187627	0
3625.41981016655	0
3628.47500365337	0
3631.52881319825	0
3634.58123966201	0
3637.63228390473	0
3640.68194678582	0
3643.73022916395	0
3646.77713189711	0
3649.82265584256	0
3652.86680185686	0
3655.90957079587	0
3658.95096351473	0
3661.9909808679	0
3665.02962370912	0
3668.06689289143	0
3671.10278926717	0
3674.13731368797	0
3677.17046700477	0
3680.20225006781	0
3683.23266372664	0
3686.26170883008	0
3689.28938622628	0
3692.31569676268	0
3695.34064128604	0
3698.3642206424	0
3701.38643567713	0
3704.40728723488	0
3707.42677615964	0
3710.44490329468	0
3713.46166948258	0
3716.47707556524	0
3719.49112238387	0
3722.50381077897	0
3725.51514159038	0
3728.52511565724	0
3731.53373381799	0
3734.54099691039	0
3737.54690577153	0
3740.55146123779	0
3743.55466414488	0
3746.55651532782	0
3749.55701562096	0
3752.55616585793	0
3755.55396687173	0
3758.55041949465	0
3761.54552455828	0
3764.53928289357	0
3767.53169533077	0
3770.52276269945	0
