# Supplementary material for: ATP-Mediated Compositional Change in Peripheral Myelin Membranes: A Comparative Raman Spectroscopy and Time-Of-Flight Secondary Ion Mass Spectrometry Study
Source: PLoS One. 2015 Nov 6;10(11):e0142084. doi: 10.1371/journal.pone.0142084 (PMC4636249; doi:10.1371/journal.pone.0142084)
Supplement: S2 Dataset — (ZIP) [file pone.0142084.s002.zip › S2_dataset/Raman_spectra/11_0.txt]

-178.9940361005	0
-174.033225536559	0
-169.075137799502	0
-164.119770772183	0
-159.167122339652	0
-154.217190389145	0
-149.26997281008	0
-144.325467494082	0
-139.38367233493	0
-134.444585228596	0
-129.508204073225	0
-124.574526769137	0
-119.643551218823	0
-114.715275326934	0
-109.789697000297	0
-104.866814147889	0
-99.9466246808543	0
-95.0291265124944	0
-90.114317558252	0
-85.2021957357436	0
-80.2927589647076	0
-75.3860051670387	0
-70.4819322667847	0
-65.5805381901157	0
-60.6818208653497	0
-55.7857782229291	0
-50.8924081954391	0
-46.0017087175838	0
-41.1136777262045	0
-36.2283131602561	0
-31.3456129608128	0
-26.4655750710695	0
-21.5881974363389	0
-16.7134780040407	0
-11.8414147237152	0
-6.97200554699234	0
-2.10524842762101	0
2.75885867856151	0
7.62031781360827	0
12.4791310174774	0
17.3353003280427	0
22.1888277810764	0
27.0397154102718	0
31.8879652472339	0
36.7335793214821	0
41.5765596604568	0
46.4169082895224	0
51.2546272319731	0
56.0897185090207	0
60.9221841398242	0
65.7520261414571	0
70.5792465289418	0
75.4038473152361	0
80.2258305112362	0
85.045198125787	0
89.8619521656727	0
94.6760946356395	0
99.4876275383746	0
104.296552874516	0
109.10287264268	0
113.906588839415	0
118.707703459252	0
123.506218494676	0
128.30213593615	0
133.095457772096	0
137.886185988912	0
142.674322570981	0
147.459869500641	0
152.242828758238	0
157.023202322084	0
161.800992168479	0
166.576200271718	0
171.348828604071	0
176.118879135827	0
180.886353835245	0
185.651254668599	0
190.413583600155	0
195.173342592186	0
199.93053360497	0
204.685158596798	0
209.437219523967	0
214.186718340788	0
218.933656999589	0
223.678037450723	0
228.419861642551	0
233.159131521468	0
237.895849031897	0
242.630016116271	0
247.361634715084	0
252.090706766841	0
256.817234208093	0
261.541218973424	0
266.262662995465	0
270.981568204883	0
275.697936530397	0
280.411769898781	0
285.123070234849	0
289.831839461471	0
294.538079499574	0
299.241792268144	0
303.942979684232	0
308.641643662944	0
313.33778611746	0
318.031408959018	0
322.722514096945	0
327.411103438622	0
332.09717888951	0
336.780742353159	0
341.461795731189	0
346.140340923302	0
350.816379827291	0
355.489914339041	0
360.160946352512	0
364.829477759773	0
369.495510450977	0
374.159046314375	0
378.820087236329	0
383.478635101283	0
388.134691791809	0
392.788259188568	0
397.43933917034	0
402.08793361401	0
406.734044394583	0
411.377673385178	0
416.018822457033	0
420.657493479502	0
425.293688320078	0
429.927408844357	0
434.558656916086	0
439.187434397127	0
443.813743147482	0
448.437585025286	0
453.058961886811	0
457.677875586478	0
462.294327976831	0
466.908320908578	0
471.519856230564	0
476.128935789788	0
480.73556143139	0
485.339734998681	0
489.941458333116	0
494.540733274312	0
499.137561660047	0
503.731945326265	0
508.323886107065	0
512.91338583473	0
517.500446339696	0
522.085069450583	0
526.667256994186	0
531.247010795468	0
535.824332677577	0
540.399224461841	0
544.97168796778	0
549.541725013083	0
554.109337413638	0
558.674526983528	0
563.237295535019	0
567.797644878573	0
572.355576822864	0
576.911093174738	0
581.464195739273	0
586.014886319722	0
590.563166717575	0
595.109038732503	0
599.652504162402	0
604.193564803382	0
608.73222244976	0
613.268478894073	0
617.802335927087	0
622.333795337774	0
626.86285891334	0
631.389528439219	0
635.913805699064	0
640.435692474771	0
644.95519054646	0
649.472301692485	0
653.987027689444	0
658.499370312169	0
663.009331333737	0
667.51691252547	0
672.022115656927	0
676.524942495927	0
681.025394808529	0
685.523474359052	0
690.019182910066	0
694.512522222403	0
699.003494055146	0
703.49210016564	0
707.978342309501	0
712.4622222406	0
716.943741711089	0
721.422902471377	0
725.899706270147	0
730.374154854362	0
734.846249969256	0
739.315993358349	0
743.783386763427	0
748.248431924569	0
752.711130580137	0
757.171484466779	0
761.629495319434	0
766.085164871334	0
770.538494853989	0
774.989486997221	0
779.438143029149	0
783.884464676174	0
788.328453663017	0
792.770111712697	0
797.209440546538	0
801.646441884169	0
806.08111744353	0
810.513468940876	0
814.943498090771	0
819.371206606105	0
823.796596198072	0
828.2196685762	0
832.640425448326	0
837.05886852062	0
841.474999497579	0
845.888820082023	-3.9580078125
850.300331975104	14.552734375
854.709536876313	-11.0966796875
859.116436483463	6.2177734375
863.521032492721	-1.9404296875
867.923326598572	2.7490234375
872.32332049386	4.2109375
876.721015869761	-3.1328125
881.116414415797	-21.3369140625
885.509517819844	8.7744140625
889.900327768115	10.4833984375
894.288845945188	6.6748046875
898.675074033979	10.8037109375
903.059013715769	2.1220703125
907.440666670193	-12.931640625
911.820034575246	-1.5498046875
916.197119107279	-5.0078125
920.571921941015	-7.50390625
924.944444749532	10.9013671875
929.314689204282	-0.0712890625
933.682656975088	-2.6357421875
938.048349730129	5.5576171875
942.411769135974	6.7060546875
946.772916857561	-3.259765625
951.131794558198	-5.1748046875
955.488403899583	-26.296875
959.842746541793	22.6396484375
964.194824143277	-0.220703125
968.544638360882	16.41796875
972.89219084983	-6.1630859375
977.237483263745	5.27392578125
981.580517254633	4.0169677734375
985.921294472888	-21.776123046875
990.259816567313	5.15869140625
994.596085185094	-21.4879150390625
998.930101971824	12.429443359375
1003.26186857149	52.4852294921875
1007.59138662648	97.5411376953125
1011.91865777761	151.638305664063
1016.24368366406	152.720092773438
1020.56646592346	124.806030273438
1024.88700619182	64.1422119140625
1029.20530610358	39.478271484375
1033.52136729159	1.499755859375
1037.8351913871	18.8699951171875
1042.14678001981	3.2760009765625
1046.45613481781	10.5693359375
1050.76325740763	-26.13720703125
1055.06814941421	-16.8438720703125
1059.37081246092	-2.898681640625
1063.67124816957	27.0294189453125
1067.96945816039	34.95751953125
1072.26544405203	30.8856201171875
1076.55920746159	37.813720703125
1080.8507500046	49.555419921875
1085.14007329502	47.8717041015625
1089.42717894526	36.18798828125
1093.71206856617	58.5042724609375
1097.99474376703	46.820556640625
1102.27520615557	51.136962890625
1106.55345733798	34.4532470703125
1110.82949891888	28.76953125
1115.10333250134	23.0858154296875
1119.37495968691	21.3345947265625
1123.64438207555	39.4246826171875
1127.91160126572	32.5147705078125
1132.17661885431	64.6048583984375
1136.43943643666	89.695068359375
1140.70005560662	114.78515625
1144.95847795644	117.875244140625
1149.21470507689	136.965454101563
1153.46873855716	211.055541992188
1157.72057998495	346.145629882813
1161.97023094641	482.235717773438
1166.21769302616	519.442749023438
1170.4629678073	465.699584960938
1174.70605687141	301.956420898438
1178.94696179853	149.213256835938
1183.18568416722	66.4700927734375
1187.42222555447	45.7269287109375
1191.65658753578	35.9837646484375
1195.88877168515	30.2406005859375
1200.11877957505	49.4974365234375
1204.34661277642	30.12646484375
1208.57227285872	32.9412841796875
1212.79576138991	24.7559814453125
1217.01707993641	18.57080078125
1221.23623006315	12.3856201171875
1225.45321333358	13.200439453125
1229.66803130962	24.2049560546875
1233.88068555171	-1.72210693359375
1238.09117761878	-15.6492309570313
1242.29950906827	-11.5762939453125
1246.50568145615	10.18798828125
1250.70969633685	5.4805908203125
1254.91155526336	33.7732543945313
1259.11125978715	34.0658569335938
1263.30881145822	51.3584594726563
1267.50421182508	66.651123046875
1271.69746243476	93.6910400390625
1275.88856483281	128.611328125
1280.07752056329	100.531677246094
1284.26433116881	96.4519653320313
1288.44899819048	69.3722534179688
1292.63152316794	89.2926025390625
1296.81190763937	103.212890625
1300.99015314147	95.1331787109375
1305.16626120947	83.0535278320313
1309.34023337715	118.973693847656
1313.5120711768	122.893920898438
1317.68177613928	64.8140869140625
1321.84934979395	45.7342529296875
1326.01479366875	56.6544799804688
1330.17810929013	37.5746459960938
1334.3392981831	57.494873046875
1338.49836187122	34.4150390625
1342.65530187657	34.335205078125
1346.81011971983	37.2554321289063
1350.96281692018	34.12548828125
1355.11339499538	43.9507446289063
1359.26185546175	28.7760620117188
1363.40819983413	20.601318359375
1367.55242962597	33.4266357421875
1371.69454634923	21.251953125
1375.83455151447	10.0772094726563
1379.97244663079	2.90252685546875
1384.10823320587	8.727783203125
1388.24191274593	-0.4468994140625
1392.3734867558	15.2496337890625
1396.50295673884	0.50665283203125
1400.63032419701	7.76361083984375
1404.75559063083	0.0206298828125
1408.87875753938	-6.72235107421875
1412.99982642036	-17.4653930664063
1417.11879877001	-15.2083740234375
1421.23567608315	-2.95135498046875
1425.35045985322	-5.69439697265625
1429.4631515722	6.5626220703125
1433.57375273068	57.5684204101563
1437.68226481782	88.0411376953125
1441.78868932139	124.513916015625
1445.89302772774	160.986633300781
1449.9952815218	174.459411621094
1454.0954521871	190.93212890625
1458.19354120579	177.404907226563
1462.28955005859	197.877624511719
1466.38348022481	155.350402832031
1470.47533318239	149.823120117188
1474.56511040785	127.2958984375
1478.65281337632	117.416076660156
1482.73844356155	95.3824462890625
1486.82200243586	79.348876953125
1490.90349147021	74.3153076171875
1494.98291213417	58.2816772460938
1499.06026589591	58.2481079101563
1503.13555422221	106.214477539063
1507.20877857848	150.180908203125
1511.27994042873	240.147277832031
1515.3490412356	307.113708496094
1519.41608246035	419.080139160156
1523.48106556286	488.797973632813
1527.54399200162	492.427307128906
1531.60486323377	498.056701660156
1535.66368071506	362.68603515625
1539.72044589986	271.315368652344
1543.7751602412	158.944702148438
1547.8278251907	64.5740356445313
1551.87844219866	28.203369140625
1555.92701271397	30.8327026367188
1559.97353818419	15.1553955078125
1564.01802005549	10.3485717773438
1568.06045977271	2.541748046875
1572.1008587793	9.7349853515625
1576.13921851737	-1.07183837890625
1580.17554042768	-7.9661865234375
1584.20982594961	-12.4321899414063
1588.24207652123	1.101806640625
1592.27229357921	-0.37664794921875
1596.3004785589	7.1900634765625
1600.3266328943	3.3349609375
1604.35075801806	-3.431640625
1608.37285536149	-7.61553955078125
1612.39292635454	8.7239990234375
1616.41097242584	-4.202392578125
1620.42699500266	10.0745849609375
1624.44099551096	8.47662353515625
1628.45297537533	4.99505615234375
1632.46293601905	21.513427734375
1636.47087886406	38.459716796875
1640.47680533095	21.7388305664063
1644.480716839	31.0179443359375
1648.48261480617	79.2969970703125
1652.48250064906	94.5761108398438
1656.48037578297	150.079650878906
1660.47624162187	201.845642089844
1664.47009957839	249.611633300781
1668.46195106388	281.377624511719
1672.45179748832	263.143615722656
1676.43964026041	243.909606933594
1680.42548078752	167.906799316406
1684.40932047569	148.101684570313
1688.39116072969	111.296569824219
1692.37100295292	73.4913940429688
1696.34884854752	40.686279296875
1700.32469891428	4.10589599609375
1704.29855545272	31.8143920898438
1708.27041956104	9.52294921875
1712.24029263612	8.297607421875
1716.20817607355	-9.28814697265625
1720.17407126762	6.2447509765625
1724.13797961133	3.20184326171875
1728.09990249636	-9.3125
1732.05984131311	-2.880859375
1736.01779745068	9.337890625
1739.97377229687	-0.2763671875
1743.9277672382	5.4228515625
1747.87978365989	-11.9599609375
1751.82982294587	2.220703125
1755.77788647878	-2.03515625
1759.72397564	1.232421875
1763.6680918096	5.7392578125
1767.61023636636	-10.4384765625
1771.55041068779	8.5263671875
1775.48861615014	1.1240234375
1779.42485412835	-12.642578125
1783.35912599609	-4.0830078125
1787.29143312576	16.0947265625
1791.22177688849	-1.8232421875
1795.15015865414	-9.3681640625
1799.07657979127	1.224609375
1803.00104166721	1.05859375
1806.923545648	4.2783203125
1810.84409309841	0.333984375
1814.76268538195	-4.498046875
1818.67932386087	0.1533203125
1822.59400989615	-1.880859375
1826.50674484752	15.166015625
1830.41753007345	3.578125
1834.32636693114	-16
1838.23325677653	-8.11328125
1842.13820096433	9.529296875
1846.04120084797	4.361328125
1849.94225777965	-1.166015625
1853.84137311029	1.1005859375
1857.7385481896	-6.66015625
1861.63378436601	-5.3369140625
1865.52708298671	4.9248046875
1869.41844539766	5.859375
1873.30787294356	-0.5146484375
1877.19536696788	-0.5107421875
1881.08092881284	2.6708984375
1884.96455981942	-5.4814453125
1888.84626132737	-12.8671875
1892.7260346752	12.30078125
1896.6038812002	1.0078125
1900.47980223839	2.359375
1904.35379912459	0.4697265625
1908.22587319237	-11.2578125
1912.0960257741	2.90625
1915.96425820088	9.322265625
1919.83057180263	-1.6435546875
1923.694967908	0.0224609375
1927.55744784445	5.21484375
1931.4180129382	-13.2607421875
1935.27666451426	7.212890625
1939.13340389641	-2.6328125
1942.98823240721	4.3017578125
1946.84115136803	6.2001953125
1950.692162099	-13.939453125
1954.54126591903	3.8701171875
1958.38846414584	1.5390625
1962.23375809594	-3.5712890625
1966.0771490846	-2.3017578125
1969.91863842591	4.5439453125
1973.75822743275	-5.5107421875
1977.59591741678	11.0771484375
1981.43170968848	-10.4169921875
1985.26560555709	11.0361328125
1989.09760633069	-2.896484375
1992.92771331615	-4.005859375
1996.75592781911	-2.1005859375
2000.58225114405	3.478515625
2004.40668459424	-8.166015625
2008.22922947176	1.474609375
2012.04988707749	8.3291015625
2015.86865871112	-8.8974609375
2019.68554567116	16.416015625
2023.50054925491	-25.8359375
2027.31367075851	14.986328125
2031.1249114769	-0.185546875
2034.93427270382	0.7490234375
2038.74175573186	1.109375
2042.54736185239	1.5869140625
2046.35109235564	5.4365234375
2050.15294853063	-17.20703125
2053.95293166521	11.6787109375
2057.75104304606	3.103515625
2061.54728395867	0.4873046875
2065.34165568738	-8.0546875
2069.13415951534	0.705078125
2072.92479672452	7.0986328125
2076.71356859575	-5.3984375
2080.50047640866	0.927734375
2084.28552144174	-5.4677734375
2088.06870497229	7.1337890625
2091.85002827646	-9.5166015625
2095.62949262923	-3.5419921875
2099.40709930443	9.56640625
2103.18284957471	-8.234375
2106.95674471158	8.783203125
2110.72878598537	-3.1396484375
2114.49897466528	4.8125
2118.26731201934	-4.8701171875
2122.03379931443	1.296875
2125.79843781626	1.1767578125
2129.56122878942	-5.9853515625
2133.32217349733	13.951171875
2137.08127320226	-17.455078125
2140.83852916534	8.001953125
2144.59394264655	-5.984375
2148.34751490473	-3.7021484375
2152.09924719757	15.1318359375
2155.84914078163	-8.6767578125
2159.5971969123	5.8564453125
2163.34341684387	-3.25
2167.08780182947	11.6611328125
2170.83035312109	0.1630859375
2174.57107196959	-0.2529296875
2178.30995962469	3.787109375
2182.04701733499	-13.48046875
2185.78224634795	0.388671875
2189.5156479099	7.3955078125
2193.24722326604	-1.3662109375
2196.97697366044	-2.314453125
2200.70490033604	-5.9013671875
2204.43100453467	-6.6572265625
2208.15528749703	10.6630859375
2211.87775046268	-0.1689453125
2215.59839467008	1.5439453125
2219.31722135656	-0.6611328125
2223.03423175833	0.482421875
2226.74942711049	0.3408203125
2230.46280864701	-4.7265625
2234.17437760077	-3.1181640625
2237.8841352035	5.5087890625
2241.59208268584	-8.65234375
2245.29822127732	18.75
2249.00255220635	-7.16015625
2252.70507670024	0.90234375
2256.40579598519	-18.9345703125
2260.10471128628	15.525390625
2263.80182382751	-0.0341796875
2267.49713483175	0.9130859375
2271.19064552079	-11.912109375
2274.8823571153	2.490234375
2278.57227083486	0.837890625
2282.26038789795	4.6474609375
2285.94670952195	-1.1025390625
2289.63123692314	2.84375
2293.31397131672	6.0576171875
2296.99491391679	-6.8876953125
2300.67406593633	-9.6923828125
2304.35142858727	1.619140625
2308.02700308043	8.271484375
2311.70079062553	9.6376953125
2315.37279243123	-5.96484375
2319.04300970507	4.9892578125
2322.71144365353	-5.8935546875
2326.378095482	1.1865234375
2330.04296639478	7.5029296875
2333.7060575951	-4.67578125
2337.3673702851	-14.921875
2341.02690566583	3.49609375
2344.68466493729	8.5263671875
2348.34064929839	3.2236328125
2351.99485994695	-2.435546875
2355.64729807974	-3.9755859375
2359.29796489244	0.47265625
2362.94686157966	-1.1591796875
2366.59398933494	-0.3505859375
2370.23934935076	-0.3076171875
2373.88294281852	6.818359375
2377.52477092855	1.19921875
2381.16483487014	-5.18359375
2384.80313583148	-3.857421875
2388.4396749997	-0.6806640625
2392.07445356091	-4.365234375
2395.70747270011	2.3583984375
2399.33873360126	5.271484375
2402.96823744726	6.677734375
2406.59598541994	-0.654296875
2410.22197870011	-2.396484375
2413.84621846749	-7.2841796875
2417.46870590075	4.11328125
2421.08944217751	-4.6435546875
2424.70842847435	3.2021484375
2428.32566596678	1.7822265625
2431.94115582928	-9.3193359375
2435.55489923527	3.9755859375
2439.16689735713	1.9345703125
2442.77715136619	10.9404296875
2446.38566243272	-3.2822265625
2449.99243172597	-9.5556640625
2453.59746041414	2.7939453125
2457.20074966439	0.1474609375
2460.80230064283	1.61328125
2464.40211451455	3.5869140625
2468.00019244358	-9.3115234375
2471.59653559293	7.591796875
2475.19114512457	-1.7587890625
2478.78402219943	-3.48828125
2482.37516797741	-0.4970703125
2485.96458361738	4.0224609375
2489.55227027719	7.70703125
2493.13822911363	-7.3486328125
2496.7224612825	-10.89453125
2500.30496793853	4.7421875
2503.88575023547	7.14453125
2507.464809326	-3.181640625
2511.04214636182	5.6240234375
2514.61776249357	-8.5849609375
2518.19165887088	0.6572265625
2521.76383664237	5.025390625
2525.33429695564	3.3994140625
2528.90304095725	-3.2822265625
2532.47006979276	-1.67578125
2536.03538460672	3.1171875
2539.59898654265	2.6318359375
2543.16087674307	1.0380859375
2546.72105634947	-3.3916015625
2550.27952650235	-1.7548828125
2553.83628834118	-2.6943359375
2557.39134300444	-1.9541015625
2560.94469162957	1.3916015625
2564.49633535304	9.02734375
2568.0462753103	-14.2255859375
2571.59451263579	5.1376953125
2575.14104846294	6.0146484375
2578.6858839242	-13.41796875
2582.229020151	10.1025390625
2585.77045827378	-0.125
2589.31019942197	-2.15234375
2592.84824472401	-3.34375
2596.38459530734	4.3984375
2599.91925229841	0.740234375
2603.45221682266	3.982421875
2606.98349000456	-6.431640625
2610.51307296756	1.6552734375
2614.04096683414	-1.3095703125
2617.56717272579	-3.6396484375
2621.09169176298	-2.4580078125
2624.61452506523	0.5927734375
2628.13567375106	0.423828125
2631.655138938	4.091796875
2635.17292174258	0.255859375
2638.68902328039	5.7724609375
2642.20344466598	-7.3447265625
2645.71618701297	0.60546875
2649.22725143397	-6.28125
2652.73663904062	3.8291015625
2656.24435094357	-13.41015625
2659.75038825251	19.2646484375
2663.25475207615	-7.9814453125
2666.75744352221	0.466796875
2670.25846369744	13.0087890625
2673.75781370765	-5.9658203125
2677.25549465763	9.55859375
2680.75150765123	-3.0654296875
2684.24585379131	4.9892578125
2687.73853417978	-14.28125
2691.22954991757	12.0673828125
2694.71890210465	0.42578125
2698.20659184002	-6.791015625
2701.69262022172	-5.0966796875
2705.17698834682	-6.25
2708.65969731143	7.40234375
2712.14074821071	-6.302734375
2715.62014213884	-2.271484375
2719.09788018905	-2.546875
2722.57396345361	4.4736328125
2726.04839302385	-0.9228515625
2729.52116999012	1.080078125
2732.99229544182	23.154296875
2736.4617704674	-7.744140625
2739.92959615437	-1.900390625
2743.39577358925	-4.9658203125
2746.86030385767	-0.8974609375
2750.32318804424	2.01953125
2753.78442723268	-2.1357421875
2757.24402250572	7.1201171875
2760.70197494518	-8.5205078125
2764.1582856319	3.1767578125
2767.6129556458	-3.46484375
2771.06598606584	-6.5439453125
2774.51737797005	7.546875
2777.96713243552	-1.3291015625
2781.41525053838	-1.5751953125
2784.86173335384	4.0458984375
2788.30658195617	4.2255859375
2791.74979741869	-10.6327514648438
2795.1913808138	-7.10504150390625
2798.63133321295	1.22808837890625
2802.06965568666	-13.44384765625
2805.50634930452	-8.11578369140625
2808.94141513519	-4.7877197265625
2812.37485424639	-14.9514770507813
2815.80666770493	-16.5100708007813
2819.23685657665	-4.06866455078125
2822.6654219265	-16.6272583007813
2826.0923648185	-15.1858520507813
2829.51768631572	21.2555541992188
2832.94138748033	51.6969604492188
2836.36346937355	57.1383666992188
2839.7839330557	64.5443115234375
2843.20277958617	76.7794799804688
2846.62001002343	157.0146484375
2850.03562542502	278.249816894531
2853.44962684758	450.484985351563
2856.86201534681	538.720153808594
2860.27279197751	506.955322265625
2863.68195779356	518.1904296875
2867.08951384791	488.425598144531
2870.49546119262	464.660766601563
2873.89980087883	472.895935058594
2877.30253395675	509.131103515625
2880.70366147569	516.366271972656
2884.10318448406	513.601440429688
2887.50110402936	490.841186523438
2890.89742115815	468.094604492188
2894.29213691614	474.348022460938
2897.68525234807	507.601440429688
2901.07676849782	492.85498046875
2904.46668640835	491.1083984375
2907.85500712172	501.36181640625
2911.24173167908	511.615234375
2914.62686112069	465.86865234375
2918.0103964859	462.1220703125
2921.39233881316	502.37548828125
2924.77268914004	507.62890625
2928.1514485032	502.88232421875
2931.52861793838	505.135864257813
2934.90419848047	559.389282226563
2938.27819116343	587.642700195313
2941.65059702035	560.896118164063
2945.0214170834	546.316040039063
2948.39065238389	481.792114257813
2951.75830395222	421.268188476563
2955.1243728179	358.744262695313
2958.48886000957	331.220336914063
2961.85176655495	312.696533203125
2965.21309348089	271.172607421875
2968.57284181338	226.648681640625
2971.93101257748	188.124755859375
2975.28760679739	178.600830078125
2978.64262549643	171.076904296875
2981.99606969702	163.552978515625
2985.34794042073	108.029052734375
2988.69823868822	82.505126953125
2992.04696551928	48.4532470703125
2995.39412193282	17.4993896484375
2998.73970894689	16.5455322265625
3002.08372757864	-2.4083251953125
3005.42617884436	-36.3621826171875
3008.76706375945	-10.3160400390625
3012.10638333846	-10.27001953125
3015.44413859504	6.776123046875
3018.780330542	18.2139892578125
3022.11496019125	22.1395263671875
3025.44802855385	20.065185546875
3028.77953663997	14.9908447265625
3032.10948545894	-12.9166259765625
3035.4378760192	-33.6207275390625
3038.76470932834	12.591796875
3042.08998639308	0.2890625
3045.41370821926	-1.6171875
3048.73587581189	5.8349609375
3052.05649017508	-11.2333984375
3055.37555231211	-0.251953125
3058.69306322538	10.5390625
3062.00902391644	-3.939453125
3065.32343538598	-5.4814453125
3068.63629863383	16.2041015625
3071.94761465896	-16.75
3075.25738445949	-14.2939453125
3078.5656090327	3.353515625
3081.87228937498	19.9306640625
3085.1774264819	4.5732421875
3088.48102134815	-14.671875
3091.7830749676	0
3095.08358833324	0
3098.38256243724	0
3101.67999827088	0
3104.97589682465	0
3108.27025908814	0
3111.56308605013	0
3114.85437869852	0
3118.14413802041	0
3121.43236500202	0
3124.71906062875	0
3128.00422588514	0
3131.28786175491	0
3134.56996922093	0
3137.85054926523	0
3141.12960286901	0
3144.40713101263	0
3147.68313467559	0
3150.95761483661	0
3154.23057247352	0
3157.50200856335	0
3160.77192408229	0
3164.04032000569	0
3167.30719730808	0
3170.57255696316	0
3173.8363999438	0
3177.09872722202	0
3180.35953976906	0
3183.61883855529	0
3186.87662455028	0
3190.13289872276	0
3193.38766204066	0
3196.64091547106	0
3199.89265998022	0
3203.14289653362	0
3206.39162609586	0
3209.63884963076	0
3212.88456810132	0
3216.1287824697	0
3219.37149369728	0
3222.61270274458	0
3225.85241057134	0
3229.09061813648	0
3232.32732639809	0
3235.56253631347	0
3238.79624883909	0
3242.02846493062	0
3245.25918554292	0
3248.48841163005	0
3251.71614414523	0
3254.94238404091	0
3258.16713226871	0
3261.39038977947	0
3264.61215752319	0
3267.8324364491	0
3271.05122750561	0
3274.26853164032	0
3277.48434980006	0
3280.69868293083	0
3283.91153197784	0
3287.12289788551	0
3290.33278159744	0
3293.54118405647	0
3296.7481062046	0
3299.95354898308	0
3303.15751333233	0
3306.36000019198	0
3309.5610105009	0
3312.76054519714	0
3315.95860521796	0
3319.15519149983	0
3322.35030497844	0
3325.5439465887	0
3328.73611726471	0
3331.92681793978	0
3335.11604954647	0
3338.30381301652	0
3341.49010928091	0
3344.67493926981	0
3347.85830391262	0
3351.04020413798	0
3354.22064087372	0
3357.3996150469	0
3360.5771275838	0
3363.75317940992	0
3366.92777144999	0
3370.10090462795	0
3373.27257986699	0
3376.44279808948	0
3379.61156021707	0
3382.77886717058	0
3385.94471987011	0
3389.10911923496	0
3392.27206618366	0
3395.43356163397	0
3398.59360650288	0
3401.75220170663	0
3404.90934816067	0
3408.06504677969	0
3411.21929847761	0
3414.37210416759	0
3417.52346476203	0
3420.67338117256	0
3423.82185431003	0
3426.96888508457	0
3430.11447440551	0
3433.25862318143	0
3436.40133232017	0
3439.54260272877	0
3442.68243531356	0
3445.82083098007	0
3448.95779063311	0
3452.0933151767	0
3455.22740551412	0
3458.36006254791	0
3461.49128717984	0
3464.62108031093	0
3467.74944284144	0
3470.8763756709	0
3474.00187969807	0
3477.12595582097	0
3480.24860493687	0
3483.3698279423	0
3486.48962573301	0
3489.60799920405	0
3492.7249492497	0
3495.84047676349	0
3498.95458263822	0
3502.06726776593	0
3505.17853303794	0
3508.28837934481	0
3511.39680757636	0
3514.50381862168	0
3517.60941336912	0
3520.71359270627	0
3523.81635752002	0
3526.91770869649	0
3530.01764712108	0
3533.11617367844	0
3536.21328925251	0
3539.30899472646	0
3542.40329098277	0
3545.49617890316	0
3548.58765936862	0
3551.6777332594	0
3554.76640145506	0
3557.85366483438	0
3560.93952427544	0
3564.02398065559	0
3567.10703485145	0
3570.18868773891	0
3573.26894019313	0
3576.34779308856	0
3579.42524729892	0
3582.5013036972	0
3585.57596315568	0
3588.6492265459	0
3591.72109473869	0
3594.79156860416	0
3597.8606490117	0
3600.92833682998	0
3603.99463292695	0
3607.05953816984	0
3610.12305342518	0
3613.18517955876	0
3616.24591743568	0
3619.30526792029	0
3622.36323187627	0
3625.41981016655	0
3628.47500365337	0
3631.52881319825	0
3634.58123966201	0
3637.63228390473	0
3640.68194678582	0
3643.73022916395	0
3646.77713189711	0
3649.82265584256	0
3652.86680185686	0
3655.90957079587	0
3658.95096351473	0
3661.9909808679	0
3665.02962370912	0
3668.06689289143	0
3671.10278926717	0
3674.13731368797	0
3677.17046700477	0
3680.20225006781	0
3683.23266372664	0
3686.26170883008	0
3689.28938622628	0
3692.31569676268	0
3695.34064128604	0
3698.3642206424	0
3701.38643567713	0
3704.40728723488	0
3707.42677615964	0
3710.44490329468	0
3713.46166948258	0
3716.47707556524	0
3719.49112238387	0
3722.50381077897	0
3725.51514159038	0
3728.52511565724	0
3731.53373381799	0
3734.54099691039	0
3737.54690577153	0
3740.55146123779	0
3743.55466414488	0
3746.55651532782	0
3749.55701562096	0
3752.55616585793	0
3755.55396687173	0
3758.55041949465	0
3761.54552455828	0
3764.53928289357	0
3767.53169533077	0
3770.52276269945	0
