# Supplementary material for: ATP-Mediated Compositional Change in Peripheral Myelin Membranes: A Comparative Raman Spectroscopy and Time-Of-Flight Secondary Ion Mass Spectrometry Study
Source: PLoS One. 2015 Nov 6;10(11):e0142084. doi: 10.1371/journal.pone.0142084 (PMC4636249; doi:10.1371/journal.pone.0142084)
Supplement: S2 Dataset — (ZIP) [file pone.0142084.s002.zip › S2_dataset/Raman_spectra/11_90.txt]

-178.9940361005	0
-174.033225536559	0
-169.075137799502	0
-164.119770772183	0
-159.167122339652	0
-154.217190389145	0
-149.26997281008	0
-144.325467494082	0
-139.38367233493	0
-134.444585228596	0
-129.508204073225	0
-124.574526769137	0
-119.643551218823	0
-114.715275326934	0
-109.789697000297	0
-104.866814147889	0
-99.9466246808543	0
-95.0291265124944	0
-90.114317558252	0
-85.2021957357436	0
-80.2927589647076	0
-75.3860051670387	0
-70.4819322667847	0
-65.5805381901157	0
-60.6818208653497	0
-55.7857782229291	0
-50.8924081954391	0
-46.0017087175838	0
-41.1136777262045	0
-36.2283131602561	0
-31.3456129608128	0
-26.4655750710695	0
-21.5881974363389	0
-16.7134780040407	0
-11.8414147237152	0
-6.97200554699234	0
-2.10524842762101	0
2.75885867856151	0
7.62031781360827	0
12.4791310174774	0
17.3353003280427	0
22.1888277810764	0
27.0397154102718	0
31.8879652472339	0
36.7335793214821	0
41.5765596604568	0
46.4169082895224	0
51.2546272319731	0
56.0897185090207	0
60.9221841398242	0
65.7520261414571	0
70.5792465289418	0
75.4038473152361	0
80.2258305112362	0
85.045198125787	0
89.8619521656727	0
94.6760946356395	0
99.4876275383746	0
104.296552874516	0
109.10287264268	0
113.906588839415	0
118.707703459252	0
123.506218494676	0
128.30213593615	0
133.095457772096	0
137.886185988912	0
142.674322570981	0
147.459869500641	0
152.242828758238	0
157.023202322084	0
161.800992168479	0
166.576200271718	0
171.348828604071	0
176.118879135827	0
180.886353835245	0
185.651254668599	0
190.413583600155	0
195.173342592186	0
199.93053360497	0
204.685158596798	0
209.437219523967	0
214.186718340788	0
218.933656999589	0
223.678037450723	0
228.419861642551	0
233.159131521468	0
237.895849031897	0
242.630016116271	0
247.361634715084	0
252.090706766841	0
256.817234208093	0
261.541218973424	0
266.262662995465	0
270.981568204883	0
275.697936530397	0
280.411769898781	0
285.123070234849	0
289.831839461471	0
294.538079499574	0
299.241792268144	0
303.942979684232	0
308.641643662944	0
313.33778611746	0
318.031408959018	0
322.722514096945	0
327.411103438622	0
332.09717888951	0
336.780742353159	0
341.461795731189	0
346.140340923302	0
350.816379827291	0
355.489914339041	0
360.160946352512	0
364.829477759773	0
369.495510450977	0
374.159046314375	0
378.820087236329	0
383.478635101283	0
388.134691791809	0
392.788259188568	0
397.43933917034	0
402.08793361401	0
406.734044394583	0
411.377673385178	0
416.018822457033	0
420.657493479502	0
425.293688320078	0
429.927408844357	0
434.558656916086	0
439.187434397127	0
443.813743147482	0
448.437585025286	0
453.058961886811	0
457.677875586478	0
462.294327976831	0
466.908320908578	0
471.519856230564	0
476.128935789788	0
480.73556143139	0
485.339734998681	0
489.941458333116	0
494.540733274312	0
499.137561660047	0
503.731945326265	0
508.323886107065	0
512.91338583473	0
517.500446339696	0
522.085069450583	0
526.667256994186	0
531.247010795468	0
535.824332677577	0
540.399224461841	0
544.97168796778	0
549.541725013083	0
554.109337413638	0
558.674526983528	0
563.237295535019	0
567.797644878573	0
572.355576822864	0
576.911093174738	0
581.464195739273	0
586.014886319722	0
590.563166717575	0
595.109038732503	0
599.652504162402	0
604.193564803382	0
608.73222244976	0
613.268478894073	0
617.802335927087	0
622.333795337774	0
626.86285891334	0
631.389528439219	0
635.913805699064	0
640.435692474771	0
644.95519054646	0
649.472301692485	0
653.987027689444	0
658.499370312169	0
663.009331333737	0
667.51691252547	0
672.022115656927	0
676.524942495927	0
681.025394808529	0
685.523474359052	0
690.019182910066	0
694.512522222403	0
699.003494055146	0
703.49210016564	0
707.978342309501	0
712.4622222406	0
716.943741711089	0
721.422902471377	0
725.899706270147	0
730.374154854362	0
734.846249969256	0
739.315993358349	0
743.783386763427	0
748.248431924569	0
752.711130580137	0
757.171484466779	0
761.629495319434	0
766.085164871334	0
770.538494853989	0
774.989486997221	0
779.438143029149	0
783.884464676174	0
788.328453663017	0
792.770111712697	0
797.209440546538	0
801.646441884169	0
806.08111744353	0
810.513468940876	0
814.943498090771	0
819.371206606105	0
823.796596198072	0
828.2196685762	-6.2216796875
832.640425448326	10.7705078125
837.05886852062	-17.0693359375
841.474999497579	7.0791015625
845.888820082023	15.798828125
850.300331975104	-6.4228515625
854.709536876313	-7.8076171875
859.116436483463	5.4638671875
863.521032492721	5.2109375
867.923326598572	-12.6865234375
872.32332049386	1.388671875
876.721015869761	7.3388671875
881.116414415797	-11.7373046875
885.509517819844	-0.609375
889.900327768115	11.4716796875
894.288845945188	-6.548828125
898.675074033979	2.7216796875
903.059013715769	6.974609375
907.440666670193	-7.580078125
911.820034575246	-4.8447265625
916.197119107279	10.6201171875
920.571921941015	-17.1552734375
924.944444749532	9.8720703125
929.314689204282	4.05078125
933.682656975088	17.8759765625
938.048349730129	-3.814453125
942.411769135974	6.888671875
946.772916857561	2.822265625
951.131794558198	-5.6533203125
955.488403899583	-17.6328125
959.842746541793	14.7724609375
964.194824143277	-6.8203125
968.544638360882	7.078125
972.89219084983	-6.0303955078125
977.237483263745	7.4990234375
981.580517254633	0.13873291015625
985.921294472888	-18.6444702148438
990.259816567313	-9.4691162109375
994.596085185094	-17.5520629882813
998.930101971824	-10.3900756835938
1003.26186857149	19.7719116210938
1007.59138662648	29.8652954101563
1011.91865777761	47.9417114257813
1016.24368366406	44.0181884765625
1020.56646592346	25.77490234375
1024.88700619182	23.52587890625
1029.20530610358	1.2786865234375
1033.52136729159	3.2152099609375
1037.8351913871	3.1517333984375
1042.14678001981	-9.91168212890625
1046.45613481781	12.1414184570313
1050.76325740763	11.2796020507813
1055.06814941421	10.4177856445313
1059.37081246092	5.555908203125
1063.67124816957	14.694091796875
1067.96945816039	44.8529663085938
1072.26544405203	25.0763549804688
1076.55920746159	40.2998046875
1080.8507500046	35.5232543945313
1085.14007329502	38.7467041015625
1089.42717894526	40.9700927734375
1093.71206856617	63.1935424804688
1097.99474376703	48.4169921875
1102.27520615557	65.6519165039063
1106.55345733798	42.9353637695313
1110.82949891888	35.2188110351563
1115.10333250134	46.502197265625
1119.37495968691	20.78564453125
1123.64438207555	24.069091796875
1127.91160126572	30.3525390625
1132.17661885431	38.635986328125
1136.43943643666	27.91943359375
1140.70005560662	40.2028198242188
1144.95847795644	47.5289916992188
1149.21470507689	40.86474609375
1153.46873855716	52.200439453125
1157.72057998495	77.5361938476563
1161.97023094641	116.871948242188
1166.21769302616	131.207702636719
1170.4629678073	124.54345703125
1174.70605687141	68.879150390625
1178.94696179853	22.282470703125
1183.18568416722	12.6982421875
1187.42222555447	17.1140747070313
1191.65658753578	1.52984619140625
1195.88877168515	1.94561767578125
1200.11877957505	-5.48724365234375
1204.34661277642	1.1126708984375
1208.57227285872	10.7125244140625
1212.79576138991	-10.8719482421875
1217.01707993641	-3.46466064453125
1221.23623006315	-5.057373046875
1225.45321333358	-26.1131591796875
1229.66803130962	-8.1907958984375
1233.88068555171	-8.26837158203125
1238.09117761878	-21.3460083007813
1242.29950906827	-10.4236450195313
1246.50568145615	-1.60955810546875
1250.70969633685	-10.9183349609375
1254.91155526336	0.77294921875
1259.11125978715	-17.5358276367188
1263.30881145822	1.1553955078125
1267.50421182508	6.8466796875
1271.69746243476	-13.4620971679688
1275.88856483281	20.2291870117188
1280.07752056329	15.92041015625
1284.26433116881	11.5704345703125
1288.44899819048	9.20074462890625
1292.63152316794	2.8310546875
1296.81190763937	33.4613037109375
1300.99015314147	10.0916137695313
1305.16626120947	17.7218627929688
1309.34023337715	26.3521728515625
1313.5120711768	50.982421875
1317.68177613928	43.6127319335938
1321.84934979395	17.2430419921875
1326.01479366875	21.8815307617188
1330.17810929013	10.5372314453125
1334.3392981831	5.19293212890625
1338.49836187122	-0.15130615234375
1342.65530187657	12.50439453125
1346.81011971983	13.1600952148438
1350.96281692018	14.8157958984375
1355.11339499538	16.4714965820313
1359.26185546175	8.127197265625
1363.40819983413	13.82275390625
1367.55242962597	12.5534057617188
1371.69454634923	9.2840576171875
1375.83455151447	4.01470947265625
1379.97244663079	-7.254638671875
1384.10823320587	8.4769287109375
1388.24191274593	-6.780517578125
1392.3734867558	7.96197509765625
1396.50295673884	-5.48321533203125
1400.63032419701	-4.22540283203125
1404.75559063083	2.38421630859375
1408.87875753938	6.9068603515625
1412.99982642036	-8.63531494140625
1417.11879877001	-2.21807861328125
1421.23567608315	6.19921875
1425.35045985322	9.4931640625
1429.4631515722	15.7841796875
1433.57375273068	39.0751342773438
1437.68226481782	60.3661499023438
1441.78868932139	122.657165527344
1445.89302772774	158.955444335938
1449.9952815218	165.2578125
1454.0954521871	183.560180664063
1458.19354120579	150.862487792969
1462.28955005859	158.164855957031
1466.38348022481	135.467224121094
1470.47533318239	107.769592285156
1474.56511040785	102.071960449219
1478.65281337632	90.3798828125
1482.73844356155	58.7869873046875
1486.82200243586	43.1941528320313
1490.90349147021	25.6012573242188
1494.98291213417	3.0084228515625
1499.06026589591	18.41552734375
1503.13555422221	27.8226318359375
1507.20877857848	19.2297973632813
1511.27994042873	33.6369018554688
1515.3490412356	61.0440673828125
1519.41608246035	98.451171875
1523.48106556286	106.005859375
1527.54399200162	118.568725585938
1531.60486323377	122.131652832031
1535.66368071506	93.6945190429688
1539.72044589986	84.2573852539063
1543.7751602412	56.8202514648438
1547.8278251907	25.3831787109375
1551.87844219866	-6.053955078125
1555.92701271397	-1.43450927734375
1559.97353818419	-5.714111328125
1564.01802005549	-4.9937744140625
1568.06045977271	-5.2734375
1572.1008587793	3.4468994140625
1576.13921851737	9.16387939453125
1580.17554042768	-0.26080322265625
1584.20982594961	-2.68548583984375
1588.24207652123	0.36175537109375
1592.27229357921	-10.44384765625
1596.3004785589	1.35284423828125
1600.3266328943	16.24560546875
1604.35075801806	-7.4105224609375
1608.37285536149	4.48468017578125
1612.39292635454	-2.1893310546875
1616.41097242584	2.45111083984375
1620.42699500266	16.091552734375
1624.44099551096	15.7319946289063
1628.45297537533	16.4637451171875
1632.46293601905	31.2760620117188
1636.47087886406	36.08837890625
1640.47680533095	26.9006958007813
1644.480716839	35.7130126953125
1648.48261480617	48.5253295898438
1652.48250064906	64.3624877929688
1656.48037578297	88.2998046875
1660.47624162187	127.237121582031
1664.47009957839	146.174438476563
1668.46195106388	153.111694335938
1672.45179748832	166.049011230469
1676.43964026041	140.986328125
1680.42548078752	116.923645019531
1684.40932047569	91.0230102539063
1688.39116072969	67.1627807617188
1692.37100295292	46.302490234375
1696.34884854752	22.4421997070313
1700.32469891428	5.5819091796875
1704.29855545272	23.7216796875
1708.27041956104	13.0020141601563
1712.24029263612	17.441650390625
1716.20817607355	-9.11865234375
1720.17407126762	12.3209838867188
1724.13797961133	2.870361328125
1728.09990249636	-2.43002319335938
1732.05984131311	-2.83160400390625
1736.01779745068	4.48123168945313
1739.97377229687	-12.142578125
1743.9277672382	12.7353515625
1747.87978365989	-6.23828125
1751.82982294587	2.185546875
1755.77788647878	1
1759.72397564	-1.611328125
1763.6680918096	6.689453125
1767.61023636636	-2.171875
1771.55041068779	-2.025390625
1775.48861615014	-1.0947265625
1779.42485412835	-8.1591796875
1783.35912599609	2.09765625
1787.29143312576	3.962890625
1791.22177688849	-1.0908203125
1795.15015865414	6.748046875
1799.07657979127	2.990234375
1803.00104166721	-10.12109375
1806.923545648	-5.193359375
1810.84409309841	3.0419921875
1814.76268538195	4.3896484375
1818.67932386087	6.9912109375
1822.59400989615	-13.69140625
1826.50674484752	6.3984375
1830.41753007345	2.078125
1834.32636693114	-4.443359375
1838.23325677653	-1.95703125
1842.13820096433	10.0068359375
1846.04120084797	-6.125
1849.94225777965	6.248046875
1853.84137311029	-10.00390625
1857.7385481896	1.25
1861.63378436601	-1.8349609375
1865.52708298671	0.8427734375
1869.41844539766	5.4921875
1873.30787294356	4.4443359375
1877.19536696788	-12.9580078125
1881.08092881284	12.48046875
1884.96455981942	-7.6416015625
1888.84626132737	-3.5048828125
1892.7260346752	7.85546875
1896.6038812002	-12.181640625
1900.47980223839	13.150390625
1904.35379912459	-2.6044921875
1908.22587319237	0.365234375
1912.0960257741	-5.4599609375
1915.96425820088	9.71484375
1919.83057180263	-6.220703125
1923.694967908	-3.7021484375
1927.55744784445	4.892578125
1931.4180129382	-7.1328125
1935.27666451426	5.201171875
1939.13340389641	8.7822265625
1942.98823240721	-8.533203125
1946.84115136803	3.138671875
1950.692162099	-7.0849609375
1954.54126591903	4.9287109375
1958.38846414584	0.7548828125
1962.23375809594	-3.4189453125
1966.0771490846	0.279296875
1969.91863842591	2.89453125
1973.75822743275	-3.361328125
1977.59591741678	4.59765625
1981.43170968848	-5.2685546875
1985.26560555709	6.044921875
1989.09760633069	-4.4140625
1992.92771331615	3.31640625
1996.75592781911	-0.91015625
2000.58225114405	-3.1953125
2004.40668459424	5.470703125
2008.22922947176	-4.015625
2012.04988707749	0.0322265625
2015.86865871112	-5.611328125
2019.68554567116	12.0146484375
2023.50054925491	-19.10546875
2027.31367075851	13.2998046875
2031.1249114769	-3.0009765625
2034.93427270382	4.6396484375
2038.74175573186	-3.720703125
2042.54736185239	2.806640625
2046.35109235564	6.0986328125
2050.15294853063	-7.458984375
2053.95293166521	-2.7373046875
2057.75104304606	3.1279296875
2061.54728395867	-0.1279296875
2065.34165568738	3.1953125
2069.13415951534	-3.810546875
2072.92479672452	6.4853515625
2076.71356859575	-8.4921875
2080.50047640866	3.73828125
2084.28552144174	-5.9296875
2088.06870497229	5.89453125
2091.85002827646	-4.248046875
2095.62949262923	3.8671875
2099.40709930443	0.99609375
2103.18284957471	-11.0751953125
2106.95674471158	14.060546875
2110.72878598537	-2.05859375
2114.49897466528	-2.7548828125
2118.26731201934	-3.8486328125
2122.03379931443	3.611328125
2125.79843781626	3.412109375
2129.56122878942	-2.9638671875
2133.32217349733	5.0341796875
2137.08127320226	-9.4833984375
2140.83852916534	3.017578125
2144.59394264655	-0.1435546875
2148.34751490473	-0.28515625
2152.09924719757	3.951171875
2155.84914078163	-4.6123046875
2159.5971969123	1.72265625
2163.34341684387	-0.9755859375
2167.08780182947	2.6474609375
2170.83035312109	2.732421875
2174.57107196959	-8.8681640625
2178.30995962469	10.7216796875
2182.04701733499	-2.6279296875
2185.78224634795	-10.025390625
2189.5156479099	13.9140625
2193.24722326604	-1.1904296875
2196.97697366044	-2.5908203125
2200.70490033604	-1.4609375
2204.43100453467	-5.6220703125
2208.15528749703	6.130859375
2211.87775046268	-4.53515625
2215.59839467008	1.9267578125
2219.31722135656	1.931640625
2223.03423175833	1.6982421875
2226.74942711049	-1.0732421875
2230.46280864701	-1.1416015625
2234.17437760077	-5.1025390625
2237.8841352035	5.0732421875
2241.59208268584	-4.0810546875
2245.29822127732	3.1982421875
2249.00255220635	1.578125
2252.70507670024	8.92578125
2256.40579598519	-17.8916015625
2260.10471128628	6.2353515625
2263.80182382751	1.74609375
2267.49713483175	2.5478515625
2271.19064552079	-5.404296875
2274.8823571153	3.009765625
2278.57227083486	-8.6552734375
2282.26038789795	5.396484375
2285.94670952195	7.595703125
2289.63123692314	-0.5302734375
2293.31397131672	-4.00390625
2296.99491391679	-2.2802734375
2300.67406593633	-0.876953125
2304.35142858727	0.7353515625
2308.02700308043	0.431640625
2311.70079062553	2.951171875
2315.37279243123	0.6904296875
2319.04300970507	3.361328125
2322.71144365353	-3.1298828125
2326.378095482	-10.7822265625
2330.04296639478	9.716796875
2333.7060575951	2.6005859375
2337.3673702851	-1.71484375
2341.02690566583	-3.0732421875
2344.68466493729	-4.0712890625
2348.34064929839	8.9052734375
2351.99485994695	0.681640625
2355.64729807974	-4.8701171875
2359.29796489244	1.52734375
2362.94686157966	0.3798828125
2366.59398933494	-2.6044921875
2370.23934935076	-3.6123046875
2373.88294281852	0.8603515625
2377.52477092855	6.1533203125
2381.16483487014	4.2158203125
2384.80313583148	-1.71875
2388.4396749997	-9.6123046875
2392.07445356091	-1.5185546875
2395.70747270011	3.576171875
2399.33873360126	7.4921875
2402.96823744726	-3.083984375
2406.59598541994	-1.7890625
2410.22197870011	3.6650390625
2413.84621846749	-3.8447265625
2417.46870590075	5.7236328125
2421.08944217751	-6.8369140625
2424.70842847435	2.1064453125
2428.32566596678	1.1279296875
2431.94115582928	-10.1767578125
2435.55489923527	5.3271484375
2439.16689735713	-2.22265625
2442.77715136619	9.6533203125
2446.38566243272	1.390625
2449.99243172597	-6.990234375
2453.59746041414	1.203125
2457.20074966439	1.3408203125
2460.80230064283	-7.49609375
2464.40211451455	5.3037109375
2468.00019244358	1.7197265625
2471.59653559293	3.4072265625
2475.19114512457	-0.958984375
2478.78402219943	-4.2880859375
2482.37516797741	1.87109375
2485.96458361738	1.5859375
2489.55227027719	-5.9501953125
2493.13822911363	8.1650390625
2496.7224612825	-10.3505859375
2500.30496793853	2.4921875
2503.88575023547	4.076171875
2507.464809326	-2.3349609375
2511.04214636182	-3.78125
2514.61776249357	3.9892578125
2518.19165887088	5.58203125
2521.76383664237	-3.927734375
2525.33429695564	-0.1943359375
2528.90304095725	-2.615234375
2532.47006979276	7.1513671875
2536.03538460672	-2.646484375
2539.59898654265	-1.60546875
2543.16087674307	-3.5888671875
2546.72105634947	-1.5244140625
2550.27952650235	5.7626953125
2553.83628834118	5.1943359375
2557.39134300444	-4.7919921875
2560.94469162957	-10.5859375
2564.49633535304	13.2353515625
2568.0462753103	-13.59765625
2571.59451263579	11.142578125
2575.14104846294	5.1474609375
2578.6858839242	-10.9990234375
2582.229020151	8.599609375
2585.77045827378	-12.703125
2589.31019942197	10.4072265625
2592.84824472401	-2.455078125
2596.38459530734	-2.08203125
2599.91925229841	1.43359375
2603.45221682266	3.033203125
2606.98349000456	-5.2880859375
2610.51307296756	2.54296875
2614.04096683414	4.6591796875
2617.56717272579	-6.0546875
2621.09169176298	0.9326171875
2624.61452506523	1.087890625
2628.13567375106	-6.8935546875
2631.655138938	1.2412109375
2635.17292174258	3.4521484375
2638.68902328039	3.71484375
2642.20344466598	-0.943359375
2645.71618701297	-3.380859375
2649.22725143397	0.521484375
2652.73663904062	0.439453125
2656.24435094357	-9.1796875
2659.75038825251	14.7060546875
2663.25475207615	1.740234375
2666.75744352221	-15.609375
2670.25846369744	16.666015625
2673.75781370765	-15.728515625
2677.25549465763	9.771484375
2680.75150765123	-1.0390625
2684.24585379131	6.0283203125
2687.73853417978	-9.7919921875
2691.22954991757	1.4892578125
2694.71890210465	0.4921875
2698.20659184002	-5.5634765625
2701.69262022172	4.685546875
2705.17698834682	-4.4443359375
2708.65969731143	4.1328125
2712.14074821071	-5.2392578125
2715.62014213884	-3.2197265625
2719.09788018905	-8.837890625
2722.57396345361	-21.2783203125
2726.04839302385	77.84375
2729.52116999012	-21.7001953125
2732.99229544182	-3.0771484375
2736.4617704674	-8.216796875
2739.92959615437	2.490234375
2743.39577358925	6.3173828125
2746.86030385767	-4.6005859375
2750.32318804424	1.0341796875
2753.78442723268	-11.07421875
2757.24402250572	4.826171875
2760.70197494518	-3.1240234375
2764.1582856319	6.560546875
2767.6129556458	4.267578125
2771.06598606584	-12.056640625
2774.51737797005	1.3251953125
2777.96713243552	1.1923828125
2781.41525053838	-3.7958984375
2784.86173335384	2.73028564453125
2788.30658195617	-1.26348876953125
2791.74979741869	-7.90652465820313
2795.1913808138	-7.8135986328125
2798.63133321295	-10.7206420898438
2802.06965568666	1.37228393554688
2805.50634930452	-12.8583374023438
2808.94141513519	-3.491943359375
2812.37485424639	-9.12554931640625
2815.80666770493	-6.7591552734375
2819.23685657665	-1.39276123046875
2822.6654219265	3.9736328125
2826.0923648185	13.3399658203125
2829.51768631572	44.7063598632813
2832.94138748033	73.07275390625
2836.36346937355	119.281005859375
2839.7839330557	175.456420898438
2843.20277958617	249.6318359375
2846.62001002343	396.807250976563
2850.03562542502	581.982666015625
2853.44962684758	746.158081054688
2856.86201534681	843.33349609375
2860.27279197751	806.508911132813
2863.68195779356	840.684326171875
2867.08951384791	821.859741210938
2870.49546119262	768.03515625
2873.89980087883	742.210510253906
2877.30253395675	727.385925292969
2880.70366147569	740.561340332031
2884.10318448406	784.751831054688
2887.50110402936	808.957458496094
2890.89742115815	807.163146972656
2894.29213691614	765.368774414063
2897.68525234807	767.574401855469
2901.07676849782	782.780029296875
2904.46668640835	731.985717773438
2907.85500712172	702.191345214844
2911.24173167908	697.39697265625
2914.62686112069	688.602600097656
2918.0103964859	662.808227539063
2921.39233881316	646.013916015625
2924.77268914004	644.219543457031
2928.1514485032	617.425170898438
2931.52861793838	623.630798339844
2934.90419848047	680.836486816406
2938.27819116343	689.042114257813
2941.65059702035	699.358581542969
2945.0214170834	673.785095214844
2948.39065238389	593.211547851563
2951.75830395222	498.638000488281
2955.1243728179	457.064453125
2958.48886000957	366.490966796875
2961.85176655495	324.917419433594
2965.21309348089	296.343872070313
2968.57284181338	249.770324707031
2971.93101257748	223.196838378906
2975.28760679739	184.623291015625
2978.64262549643	148.049743652344
2981.99606969702	156.476196289063
2985.34794042073	128.902709960938
2988.69823868822	104.427429199219
2992.04696551928	63.4254760742188
2995.39412193282	25.4235229492188
2998.73970894689	14.421630859375
3002.08372757864	-9.580322265625
3005.42617884436	-7.58221435546875
3008.76706375945	19.4158325195313
3012.10638333846	11.4139404296875
3015.44413859504	39.4119873046875
3018.780330542	47.0850830078125
3022.11496019125	31.300048828125
3025.44802855385	12.5150756835938
3028.77953663997	15.7300415039063
3032.10948545894	-1.35125732421875
3035.4378760192	-24.2623291015625
3038.76470932834	4.8515625
3042.08998639308	10.0283203125
3045.41370821926	-1.119140625
3048.73587581189	-14.5537109375
3052.05649017508	-3.8486328125
3055.37555231211	6.31640625
3058.69306322538	-0.65625
3062.00902391644	-5.9501953125
3065.32343538598	0.0400390625
3068.63629863383	18.0810546875
3071.94761465896	-15.3349609375
3075.25738445949	-1.42578125
3078.5656090327	0
3081.87228937498	0
3085.1774264819	0
3088.48102134815	0
3091.7830749676	0
3095.08358833324	0
3098.38256243724	0
3101.67999827088	0
3104.97589682465	0
3108.27025908814	0
3111.56308605013	0
3114.85437869852	0
3118.14413802041	0
3121.43236500202	0
3124.71906062875	0
3128.00422588514	0
3131.28786175491	0
3134.56996922093	0
3137.85054926523	0
3141.12960286901	0
3144.40713101263	0
3147.68313467559	0
3150.95761483661	0
3154.23057247352	0
3157.50200856335	0
3160.77192408229	0
3164.04032000569	0
3167.30719730808	0
3170.57255696316	0
3173.8363999438	0
3177.09872722202	0
3180.35953976906	0
3183.61883855529	0
3186.87662455028	0
3190.13289872276	0
3193.38766204066	0
3196.64091547106	0
3199.89265998022	0
3203.14289653362	0
3206.39162609586	0
3209.63884963076	0
3212.88456810132	0
3216.1287824697	0
3219.37149369728	0
3222.61270274458	0
3225.85241057134	0
3229.09061813648	0
3232.32732639809	0
3235.56253631347	0
3238.79624883909	0
3242.02846493062	0
3245.25918554292	0
3248.48841163005	0
3251.71614414523	0
3254.94238404091	0
3258.16713226871	0
3261.39038977947	0
3264.61215752319	0
3267.8324364491	0
3271.05122750561	0
3274.26853164032	0
3277.48434980006	0
3280.69868293083	0
3283.91153197784	0
3287.12289788551	0
3290.33278159744	0
3293.54118405647	0
3296.7481062046	0
3299.95354898308	0
3303.15751333233	0
3306.36000019198	0
3309.5610105009	0
3312.76054519714	0
3315.95860521796	0
3319.15519149983	0
3322.35030497844	0
3325.5439465887	0
3328.73611726471	0
3331.92681793978	0
3335.11604954647	0
3338.30381301652	0
3341.49010928091	0
3344.67493926981	0
3347.85830391262	0
3351.04020413798	0
3354.22064087372	0
3357.3996150469	0
3360.5771275838	0
3363.75317940992	0
3366.92777144999	0
3370.10090462795	0
3373.27257986699	0
3376.44279808948	0
3379.61156021707	0
3382.77886717058	0
3385.94471987011	0
3389.10911923496	0
3392.27206618366	0
3395.43356163397	0
3398.59360650288	0
3401.75220170663	0
3404.90934816067	0
3408.06504677969	0
3411.21929847761	0
3414.37210416759	0
3417.52346476203	0
3420.67338117256	0
3423.82185431003	0
3426.96888508457	0
3430.11447440551	0
3433.25862318143	0
3436.40133232017	0
3439.54260272877	0
3442.68243531356	0
3445.82083098007	0
3448.95779063311	0
3452.0933151767	0
3455.22740551412	0
3458.36006254791	0
3461.49128717984	0
3464.62108031093	0
3467.74944284144	0
3470.8763756709	0
3474.00187969807	0
3477.12595582097	0
3480.24860493687	0
3483.3698279423	0
3486.48962573301	0
3489.60799920405	0
3492.7249492497	0
3495.84047676349	0
3498.95458263822	0
3502.06726776593	0
3505.17853303794	0
3508.28837934481	0
3511.39680757636	0
3514.50381862168	0
3517.60941336912	0
3520.71359270627	0
3523.81635752002	0
3526.91770869649	0
3530.01764712108	0
3533.11617367844	0
3536.21328925251	0
3539.30899472646	0
3542.40329098277	0
3545.49617890316	0
3548.58765936862	0
3551.6777332594	0
3554.76640145506	0
3557.85366483438	0
3560.93952427544	0
3564.02398065559	0
3567.10703485145	0
3570.18868773891	0
3573.26894019313	0
3576.34779308856	0
3579.42524729892	0
3582.5013036972	0
3585.57596315568	0
3588.6492265459	0
3591.72109473869	0
3594.79156860416	0
3597.8606490117	0
3600.92833682998	0
3603.99463292695	0
3607.05953816984	0
3610.12305342518	0
3613.18517955876	0
3616.24591743568	0
3619.30526792029	0
3622.36323187627	0
3625.41981016655	0
3628.47500365337	0
3631.52881319825	0
3634.58123966201	0
3637.63228390473	0
3640.68194678582	0
3643.73022916395	0
3646.77713189711	0
3649.82265584256	0
3652.86680185686	0
3655.90957079587	0
3658.95096351473	0
3661.9909808679	0
3665.02962370912	0
3668.06689289143	0
3671.10278926717	0
3674.13731368797	0
3677.17046700477	0
3680.20225006781	0
3683.23266372664	0
3686.26170883008	0
3689.28938622628	0
3692.31569676268	0
3695.34064128604	0
3698.3642206424	0
3701.38643567713	0
3704.40728723488	0
3707.42677615964	0
3710.44490329468	0
3713.46166948258	0
3716.47707556524	0
3719.49112238387	0
3722.50381077897	0
3725.51514159038	0
3728.52511565724	0
3731.53373381799	0
3734.54099691039	0
3737.54690577153	0
3740.55146123779	0
3743.55466414488	0
3746.55651532782	0
3749.55701562096	0
3752.55616585793	0
3755.55396687173	0
3758.55041949465	0
3761.54552455828	0
3764.53928289357	0
3767.53169533077	0
3770.52276269945	0
