# Supplementary material for: ATP-Mediated Compositional Change in Peripheral Myelin Membranes: A Comparative Raman Spectroscopy and Time-Of-Flight Secondary Ion Mass Spectrometry Study
Source: PLoS One. 2015 Nov 6;10(11):e0142084. doi: 10.1371/journal.pone.0142084 (PMC4636249; doi:10.1371/journal.pone.0142084)
Supplement: S2 Dataset — (ZIP) [file pone.0142084.s002.zip › S2_dataset/Raman_spectra/12_0.txt]

-178.9940361005	0
-174.033225536559	0
-169.075137799502	0
-164.119770772183	0
-159.167122339652	0
-154.217190389145	0
-149.26997281008	0
-144.325467494082	0
-139.38367233493	0
-134.444585228596	0
-129.508204073225	0
-124.574526769137	0
-119.643551218823	0
-114.715275326934	0
-109.789697000297	0
-104.866814147889	0
-99.9466246808543	0
-95.0291265124944	0
-90.114317558252	0
-85.2021957357436	0
-80.2927589647076	0
-75.3860051670387	0
-70.4819322667847	0
-65.5805381901157	0
-60.6818208653497	0
-55.7857782229291	0
-50.8924081954391	0
-46.0017087175838	0
-41.1136777262045	0
-36.2283131602561	0
-31.3456129608128	0
-26.4655750710695	0
-21.5881974363389	0
-16.7134780040407	0
-11.8414147237152	0
-6.97200554699234	0
-2.10524842762101	0
2.75885867856151	0
7.62031781360827	0
12.4791310174774	0
17.3353003280427	0
22.1888277810764	0
27.0397154102718	0
31.8879652472339	0
36.7335793214821	0
41.5765596604568	0
46.4169082895224	0
51.2546272319731	0
56.0897185090207	0
60.9221841398242	0
65.7520261414571	0
70.5792465289418	0
75.4038473152361	0
80.2258305112362	0
85.045198125787	0
89.8619521656727	0
94.6760946356395	0
99.4876275383746	0
104.296552874516	0
109.10287264268	0
113.906588839415	0
118.707703459252	0
123.506218494676	0
128.30213593615	0
133.095457772096	0
137.886185988912	0
142.674322570981	0
147.459869500641	0
152.242828758238	0
157.023202322084	0
161.800992168479	0
166.576200271718	0
171.348828604071	0
176.118879135827	0
180.886353835245	0
185.651254668599	0
190.413583600155	0
195.173342592186	0
199.93053360497	0
204.685158596798	0
209.437219523967	0
214.186718340788	0
218.933656999589	0
223.678037450723	0
228.419861642551	0
233.159131521468	0
237.895849031897	0
242.630016116271	0
247.361634715084	0
252.090706766841	0
256.817234208093	0
261.541218973424	0
266.262662995465	0
270.981568204883	0
275.697936530397	0
280.411769898781	0
285.123070234849	0
289.831839461471	0
294.538079499574	0
299.241792268144	0
303.942979684232	0
308.641643662944	0
313.33778611746	0
318.031408959018	0
322.722514096945	0
327.411103438622	0
332.09717888951	0
336.780742353159	0
341.461795731189	0
346.140340923302	0
350.816379827291	0
355.489914339041	0
360.160946352512	0
364.829477759773	0
369.495510450977	0
374.159046314375	0
378.820087236329	0
383.478635101283	0
388.134691791809	0
392.788259188568	0
397.43933917034	0
402.08793361401	0
406.734044394583	0
411.377673385178	0
416.018822457033	0
420.657493479502	0
425.293688320078	0
429.927408844357	0
434.558656916086	0
439.187434397127	0
443.813743147482	0
448.437585025286	0
453.058961886811	0
457.677875586478	0
462.294327976831	0
466.908320908578	0
471.519856230564	0
476.128935789788	0
480.73556143139	0
485.339734998681	0
489.941458333116	0
494.540733274312	0
499.137561660047	0
503.731945326265	0
508.323886107065	0
512.91338583473	0
517.500446339696	0
522.085069450583	0
526.667256994186	0
531.247010795468	0
535.824332677577	0
540.399224461841	0
544.97168796778	0
549.541725013083	0
554.109337413638	0
558.674526983528	0
563.237295535019	0
567.797644878573	0
572.355576822864	0
576.911093174738	0
581.464195739273	0
586.014886319722	0
590.563166717575	0
595.109038732503	0
599.652504162402	0
604.193564803382	0
608.73222244976	0
613.268478894073	0
617.802335927087	0
622.333795337774	0
626.86285891334	0
631.389528439219	0
635.913805699064	0
640.435692474771	0
644.95519054646	0
649.472301692485	0
653.987027689444	0
658.499370312169	0
663.009331333737	0
667.51691252547	0
672.022115656927	0
676.524942495927	0
681.025394808529	0
685.523474359052	0
690.019182910066	0
694.512522222403	0
699.003494055146	0
703.49210016564	0
707.978342309501	0
712.4622222406	0
716.943741711089	0
721.422902471377	0
725.899706270147	0
730.374154854362	0
734.846249969256	0
739.315993358349	0
743.783386763427	0
748.248431924569	0
752.711130580137	0
757.171484466779	0
761.629495319434	0
766.085164871334	0
770.538494853989	0
774.989486997221	0
779.438143029149	0
783.884464676174	0
788.328453663017	0
792.770111712697	0
797.209440546538	0
801.646441884169	0
806.08111744353	0
810.513468940876	0
814.943498090771	0
819.371206606105	0
823.796596198072	0
828.2196685762	-7.6630859375
832.640425448326	4.03515625
837.05886852062	-14.818359375
841.474999497579	4.748046875
845.888820082023	-1.1484375
850.300331975104	1.8115234375
854.709536876313	1.5615234375
859.116436483463	-0.7890625
863.521032492721	13.4833984375
867.923326598572	11.224609375
872.32332049386	-7.9541015625
876.721015869761	-14.2392578125
881.116414415797	-21.029296875
885.509517819844	6.501953125
889.900327768115	37.7265625
894.288845945188	6.5927734375
898.675074033979	-9.4033203125
903.059013715769	-0.0517578125
907.440666670193	1.1416015625
911.820034575246	-6.7666015625
916.197119107279	-12.4384765625
920.571921941015	-13.9921875
924.944444749532	21.6416015625
929.314689204282	2.0771484375
933.682656975088	10.73046875
938.048349730129	2.1826171875
942.411769135974	-17.40625
946.772916857561	-41.7734375
951.131794558198	-8.529296875
955.488403899583	97.4208984375
959.842746541793	-10.275390625
964.194824143277	-18.8564453125
968.544638360882	4.0888671875
972.89219084983	-2.21484375
977.237483263745	11.400146484375
981.580517254633	-2.689208984375
985.921294472888	-22.8023681640625
990.259816567313	-17.705322265625
994.596085185094	-19.3260498046875
998.930101971824	-2.0665283203125
1003.26186857149	51.3978271484375
1007.59138662648	104.662963867188
1011.91865777761	155.576171875
1016.24368366406	172.489379882813
1020.56646592346	134.644165039063
1024.88700619182	76.50146484375
1029.20530610358	35.15380859375
1033.52136729159	20.9251708984375
1037.8351913871	1.6875
1042.14678001981	-12.6663818359375
1046.45613481781	-2.2821044921875
1050.76325740763	-18.5587158203125
1055.06814941421	2.1646728515625
1059.37081246092	15.453125
1063.67124816957	23.5347900390625
1067.96945816039	40.6163330078125
1072.26544405203	39.697998046875
1076.55920746159	42.779541015625
1080.8507500046	59.7467041015625
1085.14007329502	58.44287109375
1089.42717894526	56.13916015625
1093.71206856617	76.8353271484375
1097.99474376703	56.531494140625
1102.27520615557	76.227783203125
1106.55345733798	52.9239501953125
1110.82949891888	44.6201171875
1115.10333250134	47.31640625
1119.37495968691	39.034423828125
1123.64438207555	55.8143310546875
1127.91160126572	67.59423828125
1132.17661885431	83.374267578125
1136.43943643666	108.154174804688
1140.70005560662	140.93408203125
1144.95847795644	138.713989257813
1149.21470507689	182.493896484375
1153.46873855716	267.27392578125
1157.72057998495	416.053833007813
1161.97023094641	567.833740234375
1166.21769302616	623.673950195313
1170.4629678073	533.667602539063
1174.70605687141	351.661254882813
1178.94696179853	187.65478515625
1183.18568416722	96.6484375
1187.42222555447	64.64208984375
1191.65658753578	30.6357421875
1195.88877168515	47.6292724609375
1200.11877957505	33.6229248046875
1204.34661277642	47.6165771484375
1208.57227285872	16.610107421875
1212.79576138991	30.59765625
1217.01707993641	24.5804443359375
1221.23623006315	23.563232421875
1225.45321333358	13.546142578125
1229.66803130962	12.5289306640625
1233.88068555171	-17.4881591796875
1238.09117761878	-24.50537109375
1242.29950906827	-8.5225830078125
1246.50568145615	1.4603271484375
1250.70969633685	-3.556884765625
1254.91155526336	31.2548828125
1259.11125978715	23.7974853515625
1263.30881145822	61.340087890625
1267.50421182508	94.8826904296875
1271.69746243476	124.425415039063
1275.88856483281	154.968017578125
1280.07752056329	127.510620117188
1284.26433116881	121.05322265625
1288.44899819048	116.595825195313
1292.63152316794	115.138549804688
1296.81190763937	123.68115234375
1300.99015314147	117.072509765625
1305.16626120947	111.0478515625
1309.34023337715	123.023193359375
1313.5120711768	120.99853515625
1317.68177613928	84.9738159179688
1321.84934979395	55.9491577148438
1326.01479366875	50.9244995117188
1330.17810929013	37.8998413085938
1334.3392981831	59.8751220703125
1338.49836187122	56.8504638671875
1342.65530187657	31.8258056640625
1346.81011971983	47.8011474609375
1350.96281692018	45.7764282226563
1355.11339499538	48.4928588867188
1359.26185546175	34.8829345703125
1363.40819983413	29.27294921875
1367.55242962597	9.66302490234375
1371.69454634923	14.0530395507813
1375.83455151447	31.443115234375
1379.97244663079	6.83319091796875
1384.10823320587	9.22320556640625
1388.24191274593	3.61328125
1392.3734867558	1.0032958984375
1396.50295673884	-8.60662841796875
1400.63032419701	-20.216552734375
1404.75559063083	-4.8265380859375
1408.87875753938	-8.43646240234375
1412.99982642036	-30.3443603515625
1417.11879877001	-17.5694580078125
1421.23567608315	-11.7944946289063
1425.35045985322	-14.0195922851563
1429.4631515722	8.75531005859375
1433.57375273068	62.5302734375
1437.68226481782	106.30517578125
1441.78868932139	152.080078125
1445.89302772774	207.855041503906
1449.9952815218	198.629943847656
1454.0954521871	223.404846191406
1458.19354120579	205.179809570313
1462.28955005859	216.954711914063
1466.38348022481	188.729614257813
1470.47533318239	185.348693847656
1474.56511040785	154.605346679688
1478.65281337632	123.862060546875
1482.73844356155	104.118713378906
1486.82200243586	86.3754272460938
1490.90349147021	85.632080078125
1494.98291213417	57.8887329101563
1499.06026589591	57.1454467773438
1503.13555422221	120.402099609375
1507.20877857848	164.658813476563
1511.27994042873	282.915466308594
1515.3490412356	373.172180175781
1519.41608246035	479.428833007813
1523.48106556286	550.604187011719
1527.54399200162	551.536865234375
1531.60486323377	533.469543457031
1535.66368071506	405.402221679688
1539.72044589986	286.334899902344
1543.7751602412	192.267578125
1547.8278251907	89.2002563476563
1551.87844219866	41.1329345703125
1555.92701271397	30.0656127929688
1559.97353818419	4.998291015625
1564.01802005549	0.91326904296875
1568.06045977271	7.777099609375
1572.1008587793	-5.35906982421875
1576.13921851737	-3.4952392578125
1580.17554042768	-4.63140869140625
1584.20982594961	-7.76751708984375
1588.24207652123	-0.77667236328125
1592.27229357921	-2.4849853515625
1596.3004785589	10.8067016601563
1600.3266328943	2.5157470703125
1604.35075801806	-6.27740478515625
1608.37285536149	-1.3031005859375
1612.39292635454	-2.9024658203125
1616.41097242584	10.3793334960938
1620.42699500266	-0.02801513671875
1624.44099551096	18.5628662109375
1628.45297537533	8.607421875
1632.46293601905	17.6519775390625
1636.47087886406	5.69659423828125
1640.47680533095	30.4527587890625
1644.480716839	56.3106079101563
1648.48261480617	99.16845703125
1652.48250064906	123.026306152344
1656.48037578297	168.884155273438
1660.47624162187	232.742004394531
1664.47009957839	301.973876953125
1668.46195106388	342.224182128906
1672.45179748832	346.474487304688
1676.43964026041	298.724731445313
1680.42548078752	234.975036621094
1684.40932047569	176.225341796875
1688.39116072969	130.480285644531
1692.37100295292	94.8300170898438
1696.34884854752	63.1798095703125
1700.32469891428	25.529541015625
1704.29855545272	22.8793334960938
1708.27041956104	24.2291259765625
1712.24029263612	20.54443359375
1716.20817607355	10.618408203125
1720.17407126762	12.6924438476563
1724.13797961133	6.7664794921875
1728.09990249636	-17.4140014648438
1732.05984131311	-2.154541015625
1736.01779745068	7.87164306640625
1739.97377229687	-5.7769775390625
1743.9277672382	3.447265625
1747.87978365989	-3.18359375
1751.82982294587	3.3935546875
1755.77788647878	1.4326171875
1759.72397564	-4.78125
1763.6680918096	11.8740234375
1767.61023636636	-7.986328125
1771.55041068779	-2.2939453125
1775.48861615014	2.076171875
1779.42485412835	-7.1015625
1783.35912599609	0.607421875
1787.29143312576	6.7685546875
1791.22177688849	-9.462890625
1795.15015865414	1.9541015625
1799.07657979127	2.7060546875
1803.00104166721	6.7890625
1806.923545648	-2.7685546875
1810.84409309841	-2.1806640625
1814.76268538195	-3.6279296875
1818.67932386087	0.1201171875
1822.59400989615	4.7490234375
1826.50674484752	10.80078125
1830.41753007345	-3.30078125
1834.32636693114	-9.2021484375
1838.23325677653	-9.91796875
1842.13820096433	8.509765625
1846.04120084797	8.8984375
1849.94225777965	-0.33984375
1853.84137311029	-1.75
1857.7385481896	-10.2236328125
1861.63378436601	-8.041015625
1865.52708298671	7.6572265625
1869.41844539766	11.2333984375
1873.30787294356	7.060546875
1877.19536696788	-15.8828125
1881.08092881284	-0.609375
1884.96455981942	-4.001953125
1888.84626132737	3.51953125
1892.7260346752	7.921875
1896.6038812002	-5.306640625
1900.47980223839	3.734375
1904.35379912459	-11.244140625
1908.22587319237	4.779296875
1912.0960257741	3.064453125
1915.96425820088	8.4541015625
1919.83057180263	-15.5126953125
1923.694967908	6.4501953125
1927.55744784445	9.20703125
1931.4180129382	-16.26171875
1935.27666451426	4.208984375
1939.13340389641	14.482421875
1942.98823240721	-10.748046875
1946.84115136803	6.8291015625
1950.692162099	-6.3671875
1954.54126591903	-7.1943359375
1958.38846414584	6.119140625
1962.23375809594	6.0341796875
1966.0771490846	-0.3232421875
1969.91863842591	-12.568359375
1973.75822743275	-0.9111328125
1977.59591741678	5.681640625
1981.43170968848	2.568359375
1985.26560555709	9.0263671875
1989.09760633069	-3.9189453125
1992.92771331615	-10.384765625
1996.75592781911	4.3212890625
2000.58225114405	-1.6923828125
2004.40668459424	-3.6513671875
2008.22922947176	1.3994140625
2012.04988707749	10.38671875
2015.86865871112	-9.66015625
2019.68554567116	9.8544921875
2023.50054925491	-26.4853515625
2027.31367075851	18.056640625
2031.1249114769	7.078125
2034.93427270382	2.1376953125
2038.74175573186	-2.9091796875
2042.54736185239	-6.2998046875
2046.35109235564	2.9423828125
2050.15294853063	-2.6328125
2053.95293166521	5.0087890625
2057.75104304606	-1.634765625
2061.54728395867	4.0634765625
2065.34165568738	-10.6494140625
2069.13415951534	5.9794921875
2072.92479672452	1.3359375
2076.71356859575	-3.36328125
2080.50047640866	0.6181640625
2084.28552144174	-3.736328125
2088.06870497229	6.1298828125
2091.85002827646	4.439453125
2095.62949262923	-15.6279296875
2099.40709930443	9.80078125
2103.18284957471	-11.5693359375
2106.95674471158	4.9375
2110.72878598537	2.3232421875
2114.49897466528	-2.607421875
2118.26731201934	5.7099609375
2122.03379931443	0.693359375
2125.79843781626	5.3203125
2129.56122878942	-5.4091796875
2133.32217349733	1.560546875
2137.08127320226	-18.515625
2140.83852916534	7.3798828125
2144.59394264655	-0.693359375
2148.34751490473	9.736328125
2152.09924719757	-0.390625
2155.84914078163	0.9736328125
2159.5971969123	-4.455078125
2163.34341684387	-4.2587890625
2167.08780182947	26.6240234375
2170.83035312109	-3.767578125
2174.57107196959	-10.1767578125
2178.30995962469	5.64453125
2182.04701733499	-12.23046875
2185.78224634795	10.5009765625
2189.5156479099	7.2890625
2193.24722326604	-9.416015625
2196.97697366044	-4.046875
2200.70490033604	-11.5205078125
2204.43100453467	0.822265625
2208.15528749703	9.673828125
2211.87775046268	2.3896484375
2215.59839467008	-1.5986328125
2219.31722135656	5.607421875
2223.03423175833	-9.2412109375
2226.74942711049	1.494140625
2230.46280864701	8.2392578125
2234.17437760077	-6.806640625
2237.8841352035	-1.1640625
2241.59208268584	0.5517578125
2245.29822127732	-1.80859375
2249.00255220635	-4.099609375
2252.70507670024	6.845703125
2256.40579598519	-10.7216796875
2260.10471128628	8.65234375
2263.80182382751	0.3251953125
2267.49713483175	-2.8779296875
2271.19064552079	-5.3896484375
2274.8823571153	11.7353515625
2278.57227083486	-12.1513671875
2282.26038789795	7.4150390625
2285.94670952195	4.8115234375
2289.63123692314	-7.1220703125
2293.31397131672	5.5751953125
2296.99491391679	-11.369140625
2300.67406593633	-2.005859375
2304.35142858727	8.5390625
2308.02700308043	9.5849609375
2311.70079062553	1.5634765625
2315.37279243123	-11.9033203125
2319.04300970507	9.482421875
2322.71144365353	7.6669921875
2326.378095482	1.189453125
2330.04296639478	-3.63671875
2333.7060575951	-10.5869140625
2337.3673702851	-4.9296875
2341.02690566583	5.4755859375
2344.68466493729	2.5361328125
2348.34064929839	-2.01171875
2351.99485994695	-4.55859375
2355.64729807974	5.62109375
2359.29796489244	-2.3564453125
2362.94686157966	0.3984375
2366.59398933494	-5.3056640625
2370.23934935076	4.0927734375
2373.88294281852	7.7880859375
2377.52477092855	-1.65625
2381.16483487014	-0.130859375
2384.80313583148	-1.455078125
2388.4396749997	-11.943359375
2392.07445356091	3.908203125
2395.70747270011	8.1240234375
2399.33873360126	5.1083984375
2402.96823744726	-9.798828125
2406.59598541994	-0.19921875
2410.22197870011	4.2177734375
2413.84621846749	-11.00390625
2417.46870590075	16.00390625
2421.08944217751	-8.55078125
2424.70842847435	-1.474609375
2428.32566596678	0.1171875
2431.94115582928	-10.9052734375
2435.55489923527	12.8427734375
2439.16689735713	2.2265625
2442.77715136619	2.9404296875
2446.38566243272	-2.927734375
2449.99243172597	0.212890625
2453.59746041414	-4.3642578125
2457.20074966439	4.3779296875
2460.80230064283	-3.517578125
2464.40211451455	0.6640625
2468.00019244358	-11.9892578125
2471.59653559293	18.37109375
2475.19114512457	-12.1953125
2478.78402219943	-49.4794921875
2482.37516797741	-82.875
2485.96458361738	-15.5556640625
2489.55227027719	381.44921875
2493.13822911363	-126.8046875
2496.7224612825	-76.0439453125
2500.30496793853	-25.6484375
2503.88575023547	0.1953125
2507.464809326	3.47265625
2511.04214636182	-1.373046875
2514.61776249357	-4.46875
2518.19165887088	2.1982421875
2521.76383664237	2.0986328125
2525.33429695564	3.900390625
2528.90304095725	-5.037109375
2532.47006979276	7.6875
2536.03538460672	6.2861328125
2539.59898654265	-4.189453125
2543.16087674307	-11.57421875
2546.72105634947	7.025390625
2550.27952650235	-5.1923828125
2553.83628834118	-0.5546875
2557.39134300444	-2.3564453125
2560.94469162957	8.064453125
2564.49633535304	-1.2587890625
2568.0462753103	-11.8681640625
2571.59451263579	9.2724609375
2575.14104846294	7.8701171875
2578.6858839242	-14.109375
2582.229020151	8.1591796875
2585.77045827378	-12.33984375
2589.31019942197	4.6015625
2592.84824472401	0.3203125
2596.38459530734	4.541015625
2599.91925229841	6.2744140625
2603.45221682266	2.779296875
2606.98349000456	-14.19921875
2610.51307296756	-0.5361328125
2614.04096683414	-0.04296875
2617.56717272579	2.05078125
2621.09169176298	6.0205078125
2624.61452506523	-2.7265625
2628.13567375106	-12.67578125
2631.655138938	3.0732421875
2635.17292174258	14.1357421875
2638.68902328039	-5.51171875
2642.20344466598	-5.96875
2645.71618701297	0.1533203125
2649.22725143397	-5.390625
2652.73663904062	10.2900390625
2656.24435094357	-11.8544921875
2659.75038825251	11.966796875
2663.25475207615	1.6015625
2666.75744352221	-2.2333984375
2670.25846369744	16.4609375
2673.75781370765	-15.0078125
2677.25549465763	2.4892578125
2680.75150765123	-24.1640625
2684.24585379131	-32.44921875
2687.73853417978	119.65625
2691.22954991757	-26.9521484375
2694.71890210465	-23.3388671875
2698.20659184002	-13.5263671875
2701.69262022172	-3.025390625
2705.17698834682	-1.6572265625
2708.65969731143	13.7939453125
2712.14074821071	-8.9599609375
2715.62014213884	-13.75
2719.09788018905	0.5869140625
2722.57396345361	9.65234375
2726.04839302385	0.748046875
2729.52116999012	-7.62109375
2732.99229544182	27.3779296875
2736.4617704674	-10.396484375
2739.92959615437	-2.5361328125
2743.39577358925	2.982421875
2746.86030385767	-6.91796875
2750.32318804424	2.4287109375
2753.78442723268	-9.060546875
2757.24402250572	5.0146484375
2760.70197494518	-3.255859375
2764.1582856319	7.3564453125
2767.6129556458	2.3896484375
2771.06598606584	-7.4736328125
2774.51737797005	10.08984375
2777.96713243552	-7.650390625
2781.41525053838	-2.4267578125
2784.86173335384	-0.689453125
2788.30658195617	0.26983642578125
2791.74979741869	-9.19873046875
2795.1913808138	3.446044921875
2798.63133321295	-10.0836791992188
2802.06965568666	-10.6133422851563
2805.50634930452	-18.1430053710938
2808.94141513519	-1.21697998046875
2812.37485424639	-23.3632202148438
2815.80666770493	-16.5094604492188
2819.23685657665	-14.6557006835938
2822.6654219265	-20.8019409179688
2826.0923648185	-18.9481811523438
2829.51768631572	23.9055786132813
2832.94138748033	44.7384643554688
2836.36346937355	45.4893188476563
2839.7839330557	64.240234375
2843.20277958617	102.991088867188
2846.62001002343	201.742004394531
2850.03562542502	320.492858886719
2853.44962684758	450.243774414063
2856.86201534681	510.99462890625
2860.27279197751	522.745544433594
2863.68195779356	546.496398925781
2867.08951384791	555.247314453125
2870.49546119262	519.998168945313
2873.89980087883	549.749084472656
2877.30253395675	566.5458984375
2880.70366147569	581.386169433594
2884.10318448406	552.226379394531
2887.50110402936	519.066650390625
2890.89742115815	524.906921386719
2894.29213691614	561.747192382813
2897.68525234807	567.587463378906
2901.07676849782	556.427734375
2904.46668640835	561.268005371094
2907.85500712172	575.108276367188
2911.24173167908	581.948547363281
2914.62686112069	553.788818359375
2918.0103964859	551.629089355469
2921.39233881316	610.469299316406
2924.77268914004	593.3095703125
2928.1514485032	561.256530761719
2931.52861793838	612.316162109375
2934.90419848047	656.375854492188
2938.27819116343	692.435424804688
2941.65059702035	702.4951171875
2945.0214170834	625.554809570313
2948.39065238389	553.614379882813
2951.75830395222	490.674072265625
2955.1243728179	457.733642578125
2958.48886000957	393.793334960938
2961.85176655495	356.85302734375
2965.21309348089	340.91259765625
2968.57284181338	318.972290039063
2971.93101257748	287.296020507813
2975.28760679739	247.687255859375
2978.64262549643	231.078369140625
2981.99606969702	198.469482421875
2985.34794042073	160.860717773438
2988.69823868822	138.251831054688
2992.04696551928	90.6429443359375
2995.39412193282	63.050537109375
2998.73970894689	38.5821533203125
3002.08372757864	-1.88623046875
3005.42617884436	-4.3544921875
3008.76706375945	1.2462158203125
3012.10638333846	-20.888671875
3015.44413859504	10.498046875
3018.780330542	11.8623046875
3022.11496019125	2.0927734375
3025.44802855385	6.109375
3028.77953663997	-8.1884765625
3032.10948545894	2.8623046875
3035.4378760192	-6.51953125
3038.76470932834	0
3042.08998639308	0
3045.41370821926	0
3048.73587581189	0
3052.05649017508	0
3055.37555231211	0
3058.69306322538	0
3062.00902391644	0
3065.32343538598	0
3068.63629863383	0
3071.94761465896	0
3075.25738445949	0
3078.5656090327	0
3081.87228937498	0
3085.1774264819	0
3088.48102134815	0
3091.7830749676	0
3095.08358833324	0
3098.38256243724	0
3101.67999827088	0
3104.97589682465	0
3108.27025908814	0
3111.56308605013	0
3114.85437869852	0
3118.14413802041	0
3121.43236500202	0
3124.71906062875	0
3128.00422588514	0
3131.28786175491	0
3134.56996922093	0
3137.85054926523	0
3141.12960286901	0
3144.40713101263	0
3147.68313467559	0
3150.95761483661	0
3154.23057247352	0
3157.50200856335	0
3160.77192408229	0
3164.04032000569	0
3167.30719730808	0
3170.57255696316	0
3173.8363999438	0
3177.09872722202	0
3180.35953976906	0
3183.61883855529	0
3186.87662455028	0
3190.13289872276	0
3193.38766204066	0
3196.64091547106	0
3199.89265998022	0
3203.14289653362	0
3206.39162609586	0
3209.63884963076	0
3212.88456810132	0
3216.1287824697	0
3219.37149369728	0
3222.61270274458	0
3225.85241057134	0
3229.09061813648	0
3232.32732639809	0
3235.56253631347	0
3238.79624883909	0
3242.02846493062	0
3245.25918554292	0
3248.48841163005	0
3251.71614414523	0
3254.94238404091	0
3258.16713226871	0
3261.39038977947	0
3264.61215752319	0
3267.8324364491	0
3271.05122750561	0
3274.26853164032	0
3277.48434980006	0
3280.69868293083	0
3283.91153197784	0
3287.12289788551	0
3290.33278159744	0
3293.54118405647	0
3296.7481062046	0
3299.95354898308	0
3303.15751333233	0
3306.36000019198	0
3309.5610105009	0
3312.76054519714	0
3315.95860521796	0
3319.15519149983	0
3322.35030497844	0
3325.5439465887	0
3328.73611726471	0
3331.92681793978	0
3335.11604954647	0
3338.30381301652	0
3341.49010928091	0
3344.67493926981	0
3347.85830391262	0
3351.04020413798	0
3354.22064087372	0
3357.3996150469	0
3360.5771275838	0
3363.75317940992	0
3366.92777144999	0
3370.10090462795	0
3373.27257986699	0
3376.44279808948	0
3379.61156021707	0
3382.77886717058	0
3385.94471987011	0
3389.10911923496	0
3392.27206618366	0
3395.43356163397	0
3398.59360650288	0
3401.75220170663	0
3404.90934816067	0
3408.06504677969	0
3411.21929847761	0
3414.37210416759	0
3417.52346476203	0
3420.67338117256	0
3423.82185431003	0
3426.96888508457	0
3430.11447440551	0
3433.25862318143	0
3436.40133232017	0
3439.54260272877	0
3442.68243531356	0
3445.82083098007	0
3448.95779063311	0
3452.0933151767	0
3455.22740551412	0
3458.36006254791	0
3461.49128717984	0
3464.62108031093	0
3467.74944284144	0
3470.8763756709	0
3474.00187969807	0
3477.12595582097	0
3480.24860493687	0
3483.3698279423	0
3486.48962573301	0
3489.60799920405	0
3492.7249492497	0
3495.84047676349	0
3498.95458263822	0
3502.06726776593	0
3505.17853303794	0
3508.28837934481	0
3511.39680757636	0
3514.50381862168	0
3517.60941336912	0
3520.71359270627	0
3523.81635752002	0
3526.91770869649	0
3530.01764712108	0
3533.11617367844	0
3536.21328925251	0
3539.30899472646	0
3542.40329098277	0
3545.49617890316	0
3548.58765936862	0
3551.6777332594	0
3554.76640145506	0
3557.85366483438	0
3560.93952427544	0
3564.02398065559	0
3567.10703485145	0
3570.18868773891	0
3573.26894019313	0
3576.34779308856	0
3579.42524729892	0
3582.5013036972	0
3585.57596315568	0
3588.6492265459	0
3591.72109473869	0
3594.79156860416	0
3597.8606490117	0
3600.92833682998	0
3603.99463292695	0
3607.05953816984	0
3610.12305342518	0
3613.18517955876	0
3616.24591743568	0
3619.30526792029	0
3622.36323187627	0
3625.41981016655	0
3628.47500365337	0
3631.52881319825	0
3634.58123966201	0
3637.63228390473	0
3640.68194678582	0
3643.73022916395	0
3646.77713189711	0
3649.82265584256	0
3652.86680185686	0
3655.90957079587	0
3658.95096351473	0
3661.9909808679	0
3665.02962370912	0
3668.06689289143	0
3671.10278926717	0
3674.13731368797	0
3677.17046700477	0
3680.20225006781	0
3683.23266372664	0
3686.26170883008	0
3689.28938622628	0
3692.31569676268	0
3695.34064128604	0
3698.3642206424	0
3701.38643567713	0
3704.40728723488	0
3707.42677615964	0
3710.44490329468	0
3713.46166948258	0
3716.47707556524	0
3719.49112238387	0
3722.50381077897	0
3725.51514159038	0
3728.52511565724	0
3731.53373381799	0
3734.54099691039	0
3737.54690577153	0
3740.55146123779	0
3743.55466414488	0
3746.55651532782	0
3749.55701562096	0
3752.55616585793	0
3755.55396687173	0
3758.55041949465	0
3761.54552455828	0
3764.53928289357	0
3767.53169533077	0
3770.52276269945	0
