# Supplementary material for: ATP-Mediated Compositional Change in Peripheral Myelin Membranes: A Comparative Raman Spectroscopy and Time-Of-Flight Secondary Ion Mass Spectrometry Study
Source: PLoS One. 2015 Nov 6;10(11):e0142084. doi: 10.1371/journal.pone.0142084 (PMC4636249; doi:10.1371/journal.pone.0142084)
Supplement: S2 Dataset — (ZIP) [file pone.0142084.s002.zip › S2_dataset/Raman_spectra/12_90.txt]

-178.9940361005	0
-174.033225536559	0
-169.075137799502	0
-164.119770772183	0
-159.167122339652	0
-154.217190389145	0
-149.26997281008	0
-144.325467494082	0
-139.38367233493	0
-134.444585228596	0
-129.508204073225	0
-124.574526769137	0
-119.643551218823	0
-114.715275326934	0
-109.789697000297	0
-104.866814147889	0
-99.9466246808543	0
-95.0291265124944	0
-90.114317558252	0
-85.2021957357436	0
-80.2927589647076	0
-75.3860051670387	0
-70.4819322667847	0
-65.5805381901157	0
-60.6818208653497	0
-55.7857782229291	0
-50.8924081954391	0
-46.0017087175838	0
-41.1136777262045	0
-36.2283131602561	0
-31.3456129608128	0
-26.4655750710695	0
-21.5881974363389	0
-16.7134780040407	0
-11.8414147237152	0
-6.97200554699234	0
-2.10524842762101	0
2.75885867856151	0
7.62031781360827	0
12.4791310174774	0
17.3353003280427	0
22.1888277810764	0
27.0397154102718	0
31.8879652472339	0
36.7335793214821	0
41.5765596604568	0
46.4169082895224	0
51.2546272319731	0
56.0897185090207	0
60.9221841398242	0
65.7520261414571	0
70.5792465289418	0
75.4038473152361	0
80.2258305112362	0
85.045198125787	0
89.8619521656727	0
94.6760946356395	0
99.4876275383746	0
104.296552874516	0
109.10287264268	0
113.906588839415	0
118.707703459252	0
123.506218494676	0
128.30213593615	0
133.095457772096	0
137.886185988912	0
142.674322570981	0
147.459869500641	0
152.242828758238	0
157.023202322084	0
161.800992168479	0
166.576200271718	0
171.348828604071	0
176.118879135827	0
180.886353835245	0
185.651254668599	0
190.413583600155	0
195.173342592186	0
199.93053360497	0
204.685158596798	0
209.437219523967	0
214.186718340788	0
218.933656999589	0
223.678037450723	0
228.419861642551	0
233.159131521468	0
237.895849031897	0
242.630016116271	0
247.361634715084	0
252.090706766841	0
256.817234208093	0
261.541218973424	0
266.262662995465	0
270.981568204883	0
275.697936530397	0
280.411769898781	0
285.123070234849	0
289.831839461471	0
294.538079499574	0
299.241792268144	0
303.942979684232	0
308.641643662944	0
313.33778611746	0
318.031408959018	0
322.722514096945	0
327.411103438622	0
332.09717888951	0
336.780742353159	0
341.461795731189	0
346.140340923302	0
350.816379827291	0
355.489914339041	0
360.160946352512	0
364.829477759773	0
369.495510450977	0
374.159046314375	0
378.820087236329	0
383.478635101283	0
388.134691791809	0
392.788259188568	0
397.43933917034	0
402.08793361401	0
406.734044394583	0
411.377673385178	0
416.018822457033	0
420.657493479502	0
425.293688320078	0
429.927408844357	0
434.558656916086	0
439.187434397127	0
443.813743147482	0
448.437585025286	0
453.058961886811	0
457.677875586478	0
462.294327976831	0
466.908320908578	0
471.519856230564	0
476.128935789788	0
480.73556143139	0
485.339734998681	0
489.941458333116	0
494.540733274312	0
499.137561660047	0
503.731945326265	0
508.323886107065	0
512.91338583473	0
517.500446339696	0
522.085069450583	0
526.667256994186	0
531.247010795468	0
535.824332677577	0
540.399224461841	0
544.97168796778	0
549.541725013083	0
554.109337413638	0
558.674526983528	0
563.237295535019	0
567.797644878573	0
572.355576822864	0
576.911093174738	0
581.464195739273	0
586.014886319722	0
590.563166717575	0
595.109038732503	0
599.652504162402	0
604.193564803382	0
608.73222244976	0
613.268478894073	0
617.802335927087	0
622.333795337774	0
626.86285891334	0
631.389528439219	0
635.913805699064	0
640.435692474771	0
644.95519054646	0
649.472301692485	0
653.987027689444	0
658.499370312169	0
663.009331333737	0
667.51691252547	0
672.022115656927	0
676.524942495927	0
681.025394808529	0
685.523474359052	0
690.019182910066	0
694.512522222403	0
699.003494055146	0
703.49210016564	0
707.978342309501	0
712.4622222406	0
716.943741711089	0
721.422902471377	0
725.899706270147	0
730.374154854362	0
734.846249969256	0
739.315993358349	0
743.783386763427	0
748.248431924569	0
752.711130580137	0
757.171484466779	0
761.629495319434	0
766.085164871334	0
770.538494853989	0
774.989486997221	0
779.438143029149	0
783.884464676174	0
788.328453663017	0
792.770111712697	0
797.209440546538	0
801.646441884169	0
806.08111744353	0
810.513468940876	0
814.943498090771	0
819.371206606105	0
823.796596198072	0
828.2196685762	0
832.640425448326	0
837.05886852062	0
841.474999497579	0
845.888820082023	0
850.300331975104	0
854.709536876313	0
859.116436483463	0
863.521032492721	0
867.923326598572	0
872.32332049386	0
876.721015869761	0
881.116414415797	0
885.509517819844	0
889.900327768115	0
894.288845945188	0
898.675074033979	0
903.059013715769	0
907.440666670193	0
911.820034575246	0
916.197119107279	7.5654296875
920.571921941015	-25.1767578125
924.944444749532	20.64453125
929.314689204282	18.8505859375
933.682656975088	15.1884765625
938.048349730129	-13.0615234375
942.411769135974	4.33203125
946.772916857561	2.0078125
951.131794558198	-0.85546875
955.488403899583	-9.974609375
959.842746541793	6.0361328125
964.194824143277	-10.5126953125
968.544638360882	10.7099609375
972.89219084983	-1.6630859375
977.237483263745	9.1533203125
981.580517254633	-1.898193359375
985.921294472888	-13.6644287109375
990.259816567313	-1.6534423828125
994.596085185094	-10.9276123046875
998.930101971824	-5.62249755859375
1003.26186857149	29.0062255859375
1007.59138662648	61.6188354492188
1011.91865777761	58.107421875
1016.24368366406	53.5960083007813
1020.56646592346	29.0204467773438
1024.88700619182	17.5667114257813
1029.20530610358	0.68389892578125
1033.52136729159	8.31793212890625
1037.8351913871	-8.20880126953125
1042.14678001981	-8.1212158203125
1046.45613481781	7.75445556640625
1050.76325740763	2.63018798828125
1055.06814941421	0.2203369140625
1059.37081246092	5.787841796875
1063.67124816957	18.3554077148438
1067.96945816039	32.9229125976563
1072.26544405203	35.490478515625
1076.55920746159	35.093994140625
1080.8507500046	31.73828125
1085.14007329502	45.3825073242188
1089.42717894526	53.0267944335938
1093.71206856617	87.6710815429688
1097.99474376703	62.3153686523438
1102.27520615557	71.9595947265625
1106.55345733798	60.6038818359375
1110.82949891888	35.2481689453125
1115.10333250134	46.0027465820313
1119.37495968691	32.810302734375
1123.64438207555	26.6178588867188
1127.91160126572	27.4254150390625
1132.17661885431	62.2329711914063
1136.43943643666	48.0404663085938
1140.70005560662	56.8480224609375
1144.95847795644	65.6555786132813
1149.21470507689	63.463134765625
1153.46873855716	76.2706909179688
1157.72057998495	126.138061523438
1161.97023094641	151.130249023438
1166.21769302616	187.122375488281
1170.4629678073	182.114501953125
1174.70605687141	105.106689453125
1178.94696179853	55.0988159179688
1183.18568416722	25.0909423828125
1187.42222555447	34.0831298828125
1191.65658753578	26.0752563476563
1195.88877168515	20.1160888671875
1200.11877957505	29.2064208984375
1204.34661277642	36.2968139648438
1208.57227285872	28.3871459960938
1212.79576138991	16.4774780273438
1217.01707993641	5.56781005859375
1221.23623006315	12.2484130859375
1225.45321333358	-19.25390625
1229.66803130962	8.24383544921875
1233.88068555171	-13.2584838867188
1238.09117761878	-2.18414306640625
1242.29950906827	-1.64990234375
1246.50568145615	-4.11566162109375
1250.70969633685	-0.5814208984375
1254.91155526336	7.95281982421875
1259.11125978715	3.487060546875
1263.30881145822	10.7920532226563
1267.50421182508	17.0565185546875
1271.69746243476	22.3209228515625
1275.88856483281	47.5853881835938
1280.07752056329	38.8497924804688
1284.26433116881	26.1142578125
1288.44899819048	24.378662109375
1292.63152316794	7.64312744140625
1296.81190763937	39.9203491210938
1300.99015314147	32.2145385742188
1305.16626120947	38.5087890625
1309.34023337715	60.802978515625
1313.5120711768	61.09716796875
1317.68177613928	48.391357421875
1321.84934979395	35.6856079101563
1326.01479366875	31.9797973632813
1330.17810929013	12.2739868164063
1334.3392981831	16.5681762695313
1338.49836187122	4.8919677734375
1342.65530187657	14.2410888671875
1346.81011971983	18.5902099609375
1350.96281692018	19.9392700195313
1355.11339499538	20.2883911132813
1359.26185546175	11.6375122070313
1363.40819983413	9.98663330078125
1367.55242962597	7.33575439453125
1371.69454634923	11.6848754882813
1375.83455151447	4.84136962890625
1379.97244663079	-2.040771484375
1384.10823320587	2.0771484375
1388.24191274593	-8.80499267578125
1392.3734867558	14.3128662109375
1396.50295673884	-7.5692138671875
1400.63032419701	-9.56109619140625
1404.75559063083	-0.11212158203125
1408.87875753938	-7.66314697265625
1412.99982642036	-14.2141723632813
1417.11879877001	-15.7651977539063
1421.23567608315	6.6837158203125
1425.35045985322	11.1326904296875
1429.4631515722	25.3648071289063
1433.57375273068	62.5103149414063
1437.68226481782	97.6558837890625
1441.78868932139	153.801391601563
1445.89302772774	206.946899414063
1449.9952815218	214.092468261719
1454.0954521871	246.237976074219
1458.19354120579	197.383544921875
1462.28955005859	185.636474609375
1466.38348022481	164.962341308594
1470.47533318239	146.288146972656
1474.56511040785	133.613952636719
1478.65281337632	106.939819335938
1482.73844356155	76.265625
1486.82200243586	67.5914916992188
1490.90349147021	40.9172973632813
1494.98291213417	10.2431640625
1499.06026589591	9.76849365234375
1503.13555422221	31.54833984375
1507.20877857848	25.3281860351563
1511.27994042873	47.1080932617188
1515.3490412356	70.887939453125
1519.41608246035	119.667785644531
1523.48106556286	144.447631835938
1527.54399200162	144.227478027344
1531.60486323377	152.476928710938
1535.66368071506	135.955627441406
1539.72044589986	112.434387207031
1543.7751602412	69.9131469726563
1547.8278251907	32.391845703125
1551.87844219866	8.28778076171875
1555.92701271397	-2.7149658203125
1559.97353818419	-10.7863159179688
1564.01802005549	-5.22552490234375
1568.06045977271	-14.3447265625
1572.1008587793	-59.4990234375
1576.13921851737	-93.8974609375
1580.17554042768	134.4375
1584.20982594961	149.5478515625
1588.24207652123	36.4755859375
1592.27229357921	-96.6513671875
1596.3004785589	-42.0302734375
1600.3266328943	-1.3353271484375
1604.35075801806	-5.9423828125
1608.37285536149	-0.02459716796875
1612.39292635454	-1.59088134765625
1616.41097242584	-0.53729248046875
1620.42699500266	6.295654296875
1624.44099551096	13.128662109375
1628.45297537533	5.961669921875
1632.46293601905	26.791748046875
1636.47087886406	33.6205444335938
1640.47680533095	27.4494018554688
1644.480716839	36.2781982421875
1648.48261480617	55.1069946289063
1652.48250064906	72.9358520507813
1656.48037578297	112.789001464844
1660.47624162187	147.66015625
1664.47009957839	177.53125
1668.46195106388	190.40234375
1672.45179748832	195.2734375
1676.43964026041	175.14453125
1680.42548078752	145.015686035156
1684.40932047569	105.907897949219
1688.39116072969	69.828857421875
1692.37100295292	32.7498168945313
1696.34884854752	33.6707153320313
1700.32469891428	7.5916748046875
1704.29855545272	26.5126342773438
1708.27041956104	14.4453735351563
1712.24029263612	8.4061279296875
1716.20817607355	-6.6331787109375
1720.17407126762	6.32757568359375
1724.13797961133	-2.6873779296875
1728.09990249636	-2.66033935546875
1732.05984131311	3.41650390625
1736.01779745068	3.63140869140625
1739.97377229687	-9.0654296875
1743.9277672382	6.1669921875
1747.87978365989	0.546875
1751.82982294587	-1.7099609375
1755.77788647878	2.2177734375
1759.72397564	-3.9033203125
1763.6680918096	3.1494140625
1767.61023636636	2.890625
1771.55041068779	-0.728515625
1775.48861615014	0.0712890625
1779.42485412835	-13.294921875
1783.35912599609	-0.9560546875
1787.29143312576	12.8857421875
1791.22177688849	-1.9052734375
1795.15015865414	-1.2001953125
1799.07657979127	1.69921875
1803.00104166721	-5.5078125
1806.923545648	-6.052734375
1810.84409309841	12.07421875
1814.76268538195	-3.84375
1818.67932386087	5.5341796875
1822.59400989615	-6.337890625
1826.50674484752	4.0126953125
1830.41753007345	2.1796875
1834.32636693114	-7.5400390625
1838.23325677653	-5.546875
1842.13820096433	11.0390625
1846.04120084797	-1.2763671875
1849.94225777965	5.859375
1853.84137311029	-9.81640625
1857.7385481896	1.1845703125
1861.63378436601	-5.43359375
1865.52708298671	5.4345703125
1869.41844539766	2.232421875
1873.30787294356	5.455078125
1877.19536696788	-9.59375
1881.08092881284	5.06640625
1884.96455981942	-1.20703125
1888.84626132737	-8.65234375
1892.7260346752	6.93359375
1896.6038812002	-3.736328125
1900.47980223839	5.216796875
1904.35379912459	-1.64453125
1908.22587319237	7.6279296875
1912.0960257741	-8.6689453125
1915.96425820088	2.6064453125
1919.83057180263	-2.794921875
1923.694967908	1.5400390625
1927.55744784445	4.8759765625
1931.4180129382	-10.091796875
1935.27666451426	2.4521484375
1939.13340389641	5.9970703125
1942.98823240721	-2.9482421875
1946.84115136803	-0.5361328125
1950.692162099	-0.10546875
1954.54126591903	1.46484375
1958.38846414584	1.43359375
1962.23375809594	0.5537109375
1966.0771490846	-7.748046875
1969.91863842591	6.4072265625
1973.75822743275	-2.4755859375
1977.59591741678	4.0615234375
1981.43170968848	-4.0390625
1985.26560555709	2.947265625
1989.09760633069	-3.0830078125
1992.92771331615	4.775390625
1996.75592781911	-5.8720703125
2000.58225114405	-2.423828125
2004.40668459424	3.3369140625
2008.22922947176	-0.8271484375
2012.04988707749	4.556640625
2015.86865871112	-5.947265625
2019.68554567116	3.6650390625
2023.50054925491	-15.0126953125
2027.31367075851	16.947265625
2031.1249114769	-3.0595703125
2034.93427270382	3.3349609375
2038.74175573186	-6.4443359375
2042.54736185239	6.388671875
2046.35109235564	4.0947265625
2050.15294853063	-3.7197265625
2053.95293166521	-6.181640625
2057.75104304606	2.126953125
2061.54728395867	0.716796875
2065.34165568738	1.36328125
2069.13415951534	-3.615234375
2072.92479672452	7.732421875
2076.71356859575	-8.7646484375
2080.50047640866	6.6748046875
2084.28552144174	-4.10546875
2088.06870497229	-1.0390625
2091.85002827646	5.076171875
2095.62949262923	-3.9443359375
2099.40709930443	1.1201171875
2103.18284957471	-15.06640625
2106.95674471158	18.615234375
2110.72878598537	1.6201171875
2114.49897466528	-7.119140625
2118.26731201934	-0.7158203125
2122.03379931443	2.4736328125
2125.79843781626	6.8046875
2129.56122878942	-12.916015625
2133.32217349733	6.693359375
2137.08127320226	-5.4404296875
2140.83852916534	6.9951171875
2144.59394264655	-8.0087890625
2148.34751490473	-0.4501953125
2152.09924719757	6.3642578125
2155.84914078163	2.302734375
2159.5971969123	-1.5888671875
2163.34341684387	-1.8984375
2167.08780182947	4.029296875
2170.83035312109	0.185546875
2174.57107196959	-4.5263671875
2178.30995962469	4.658203125
2182.04701733499	-1.494140625
2185.78224634795	-6.0302734375
2189.5156479099	6.4716796875
2193.24722326604	3.576171875
2196.97697366044	-4.87890625
2200.70490033604	-1.708984375
2204.43100453467	-1.3046875
2208.15528749703	5.712890625
2211.87775046268	-6.177734375
2215.59839467008	4.2880859375
2219.31722135656	0.37890625
2223.03423175833	3.158203125
2226.74942711049	-3.99609375
2230.46280864701	-2.134765625
2234.17437760077	-4.7939453125
2237.8841352035	4.494140625
2241.59208268584	-1.3193359375
2245.29822127732	3.4013671875
2249.00255220635	-4.3056640625
2252.70507670024	9.18359375
2256.40579598519	-15.41796875
2260.10471128628	13.271484375
2263.80182382751	0.982421875
2267.49713483175	-0.447265625
2271.19064552079	-7.34375
2274.8823571153	0.2490234375
2278.57227083486	-2.2275390625
2282.26038789795	8.4951171875
2285.94670952195	-1.9736328125
2289.63123692314	-5.0263671875
2293.31397131672	4.8125
2296.99491391679	-0.6259765625
2300.67406593633	-4.43359375
2304.35142858727	2.41796875
2308.02700308043	-0.5517578125
2311.70079062553	6.3896484375
2315.37279243123	-2.5380859375
2319.04300970507	0.181640625
2322.71144365353	1.7998046875
2326.378095482	-7.1279296875
2330.04296639478	4.5966796875
2333.7060575951	2.474609375
2337.3673702851	-1.537109375
2341.02690566583	-6.1455078125
2344.68466493729	2.232421875
2348.34064929839	0.13671875
2351.99485994695	1.63671875
2355.64729807974	4.47265625
2359.29796489244	0.46875
2362.94686157966	-3.4228515625
2366.59398933494	-4.283203125
2370.23934935076	1.6669921875
2373.88294281852	0.953125
2377.52477092855	-1.984375
2381.16483487014	0.8759765625
2384.80313583148	-2.4609375
2388.4396749997	3.2880859375
2392.07445356091	1.462890625
2395.70747270011	-3.7607421875
2399.33873360126	6.724609375
2402.96823744726	-2.0576171875
2406.59598541994	0.5703125
2410.22197870011	-1.0458984375
2413.84621846749	-4.4931640625
2417.46870590075	4.033203125
2421.08944217751	-7.1494140625
2424.70842847435	5.7587890625
2428.32566596678	5.5302734375
2431.94115582928	-6.9287109375
2435.55489923527	5.40625
2439.16689735713	-14.09765625
2442.77715136619	14.1474609375
2446.38566243272	1.052734375
2449.99243172597	-7.4892578125
2453.59746041414	1.7216796875
2457.20074966439	0.4287109375
2460.80230064283	1.001953125
2464.40211451455	-1.322265625
2468.00019244358	0.42578125
2471.59653559293	-0.720703125
2475.19114512457	5.2822265625
2478.78402219943	-8.6201171875
2482.37516797741	5.7080078125
2485.96458361738	4.5634765625
2489.55227027719	-6.265625
2493.13822911363	0.3359375
2496.7224612825	-3.30078125
2500.30496793853	-1.818359375
2503.88575023547	7.8408203125
2507.464809326	-1.69140625
2511.04214636182	-0.794921875
2514.61776249357	-4.134765625
2518.19165887088	4.318359375
2521.76383664237	2.0751953125
2525.33429695564	-2.78125
2528.90304095725	0.353515625
2532.47006979276	-2.5830078125
2536.03538460672	6.8896484375
2539.59898654265	-0.017578125
2543.16087674307	-6.8125
2546.72105634947	4.01953125
2550.27952650235	-1.2978515625
2553.83628834118	3.603515625
2557.39134300444	-1.677734375
2560.94469162957	-10.1328125
2564.49633535304	7.6787109375
2568.0462753103	-9.78125
2571.59451263579	6.6103515625
2575.14104846294	7.79296875
2578.6858839242	-13.9306640625
2582.229020151	16.37890625
2585.77045827378	-6.5
2589.31019942197	-0.1494140625
2592.84824472401	-2.212890625
2596.38459530734	0.2880859375
2599.91925229841	4.7705078125
2603.45221682266	-4.6953125
2606.98349000456	-1.375
2610.51307296756	2.7607421875
2614.04096683414	2.0205078125
2617.56717272579	-4.517578125
2621.09169176298	3.0078125
2624.61452506523	-0.4970703125
2628.13567375106	0.740234375
2631.655138938	-5.666015625
2635.17292174258	0.2998046875
2638.68902328039	7.150390625
2642.20344466598	-5.90234375
2645.71618701297	-1.3505859375
2649.22725143397	0.1904296875
2652.73663904062	-1.3271484375
2656.24435094357	-6.095703125
2659.75038825251	17.2392578125
2663.25475207615	-3.4306640625
2666.75744352221	-6.3427734375
2670.25846369744	16.57421875
2673.75781370765	-18.55078125
2677.25549465763	6.96875
2680.75150765123	3.400390625
2684.24585379131	-0.1787109375
2687.73853417978	-11.34765625
2691.22954991757	8.3759765625
2694.71890210465	-2.9677734375
2698.20659184002	-6.208984375
2701.69262022172	4.7392578125
2705.17698834682	-2.0634765625
2708.65969731143	-1.84765625
2712.14074821071	-6.0087890625
2715.62014213884	3.74609375
2719.09788018905	-1.2041015625
2722.57396345361	10.705078125
2726.04839302385	1.9306640625
2729.52116999012	-9.17578125
2732.99229544182	12.064453125
2736.4617704674	-1.4560546875
2739.92959615437	11.3857421875
2743.39577358925	3.345703125
2746.86030385767	-10.41015625
2750.32318804424	4.0126953125
2753.78442723268	-7.4658203125
2757.24402250572	0.291015625
2760.70197494518	0.046875
2764.1582856319	2.3974609375
2767.6129556458	-3.7568359375
2771.06598606584	-3.916015625
2774.51737797005	1.7734375
2777.96713243552	-0.3671875
2781.41525053838	-2.35986328125
2784.86173335384	-2.08538818359375
2788.30658195617	-3.310302734375
2791.74979741869	-6.6636962890625
2795.1913808138	-4.01708984375
2798.63133321295	0.62957763671875
2802.06965568666	11.1860961914063
2805.50634930452	-4.69146728515625
2808.94141513519	18.4309692382813
2812.37485424639	-0.446533203125
2815.80666770493	3.6759033203125
2819.23685657665	11.79833984375
2822.6654219265	20.9207763671875
2826.0923648185	39.0432739257813
2829.51768631572	78.1657104492188
2832.94138748033	128.288146972656
2836.36346937355	179.225830078125
2839.7839330557	262.157531738281
2843.20277958617	375.089233398438
2846.62001002343	565.020935058594
2850.03562542502	811.95263671875
2853.44962684758	1058.88427734375
2856.86201534681	1185.81591796875
2860.27279197751	1127.74768066406
2863.68195779356	1152.67944335938
2867.08951384791	1112.61108398438
2870.49546119262	1045.54272460938
2873.89980087883	1040.47448730469
2877.30253395675	1032.40625
2880.70366147569	999.337890625
2884.10318448406	1079.26953125
2887.50110402936	1155.12719726563
2890.89742115815	1125.93798828125
2894.29213691614	1046.74877929688
2897.68525234807	1073.5595703125
2901.07676849782	1084.37036132813
2904.46668640835	1028.18115234375
2907.85500712172	1002.99200439453
2911.24173167908	987.802795410156
2914.62686112069	967.613647460938
2918.0103964859	933.424438476563
2921.39233881316	912.235290527344
2924.77268914004	910.046081542969
2928.1514485032	886.856872558594
2931.52861793838	877.667724609375
2934.90419848047	939.478515625
2938.27819116343	990.289306640625
2941.65059702035	994.100158691406
2945.0214170834	952.910949707031
2948.39065238389	833.667724609375
2951.75830395222	700.3388671875
2955.1243728179	629.010009765625
2958.48886000957	522.68115234375
2961.85176655495	482.352294921875
2965.21309348089	446.0234375
2968.57284181338	400.694580078125
2971.93101257748	345.36572265625
2975.28760679739	305.036865234375
2978.64262549643	254.7080078125
2981.99606969702	248.379150390625
2985.34794042073	232.05029296875
2988.69823868822	169.721435546875
2992.04696551928	130.392578125
2995.39412193282	99.063720703125
2998.73970894689	82.727294921875
3002.08372757864	44.1572875976563
3005.42617884436	38.5872192382813
3008.76706375945	56.0172119140625
3012.10638333846	70.4471435546875
3015.44413859504	92.8771362304688
3018.780330542	86.30712890625
3022.11496019125	85.737060546875
3025.44802855385	70.1670532226563
3028.77953663997	41.5969848632813
3032.10948545894	25.5675048828125
3035.4378760192	-19.5573120117188
3038.76470932834	-4.68212890625
3042.08998639308	-1.80694580078125
3045.41370821926	0.07476806640625
3048.73587581189	-5.4853515625
3052.05649017508	4.400390625
3055.37555231211	-4.958984375
3058.69306322538	-4.4072265625
3062.00902391644	4.9755859375
3065.32343538598	5.5419921875
3068.63629863383	5.2509765625
3071.94761465896	-19.833984375
3075.25738445949	2.5263671875
3078.5656090327	2.51171875
3081.87228937498	-3.681640625
3085.1774264819	1.4482421875
3088.48102134815	-5.2978515625
3091.7830749676	2.306640625
3095.08358833324	-1.9912109375
3098.38256243724	15.4775390625
3101.67999827088	-28.3671875
3104.97589682465	-12.736328125
3108.27025908814	36.2666015625
3111.56308605013	-14.994140625
3114.85437869852	-6.208984375
3118.14413802041	-4.5947265625
3121.43236500202	0
3124.71906062875	0
3128.00422588514	0
3131.28786175491	0
3134.56996922093	0
3137.85054926523	0
3141.12960286901	0
3144.40713101263	0
3147.68313467559	0
3150.95761483661	0
3154.23057247352	0
3157.50200856335	0
3160.77192408229	0
3164.04032000569	0
3167.30719730808	0
3170.57255696316	0
3173.8363999438	0
3177.09872722202	0
3180.35953976906	0
3183.61883855529	0
3186.87662455028	0
3190.13289872276	0
3193.38766204066	0
3196.64091547106	0
3199.89265998022	0
3203.14289653362	0
3206.39162609586	0
3209.63884963076	0
3212.88456810132	0
3216.1287824697	0
3219.37149369728	0
3222.61270274458	0
3225.85241057134	0
3229.09061813648	0
3232.32732639809	0
3235.56253631347	0
3238.79624883909	0
3242.02846493062	0
3245.25918554292	0
3248.48841163005	0
3251.71614414523	0
3254.94238404091	0
3258.16713226871	0
3261.39038977947	0
3264.61215752319	0
3267.8324364491	0
3271.05122750561	0
3274.26853164032	0
3277.48434980006	0
3280.69868293083	0
3283.91153197784	0
3287.12289788551	0
3290.33278159744	0
3293.54118405647	0
3296.7481062046	0
3299.95354898308	0
3303.15751333233	0
3306.36000019198	0
3309.5610105009	0
3312.76054519714	0
3315.95860521796	0
3319.15519149983	0
3322.35030497844	0
3325.5439465887	0
3328.73611726471	0
3331.92681793978	0
3335.11604954647	0
3338.30381301652	0
3341.49010928091	0
3344.67493926981	0
3347.85830391262	0
3351.04020413798	0
3354.22064087372	0
3357.3996150469	0
3360.5771275838	0
3363.75317940992	0
3366.92777144999	0
3370.10090462795	0
3373.27257986699	0
3376.44279808948	0
3379.61156021707	0
3382.77886717058	0
3385.94471987011	0
3389.10911923496	0
3392.27206618366	0
3395.43356163397	0
3398.59360650288	0
3401.75220170663	0
3404.90934816067	0
3408.06504677969	0
3411.21929847761	0
3414.37210416759	0
3417.52346476203	0
3420.67338117256	0
3423.82185431003	0
3426.96888508457	0
3430.11447440551	0
3433.25862318143	0
3436.40133232017	0
3439.54260272877	0
3442.68243531356	0
3445.82083098007	0
3448.95779063311	0
3452.0933151767	0
3455.22740551412	0
3458.36006254791	0
3461.49128717984	0
3464.62108031093	0
3467.74944284144	0
3470.8763756709	0
3474.00187969807	0
3477.12595582097	0
3480.24860493687	0
3483.3698279423	0
3486.48962573301	0
3489.60799920405	0
3492.7249492497	0
3495.84047676349	0
3498.95458263822	0
3502.06726776593	0
3505.17853303794	0
3508.28837934481	0
3511.39680757636	0
3514.50381862168	0
3517.60941336912	0
3520.71359270627	0
3523.81635752002	0
3526.91770869649	0
3530.01764712108	0
3533.11617367844	0
3536.21328925251	0
3539.30899472646	0
3542.40329098277	0
3545.49617890316	0
3548.58765936862	0
3551.6777332594	0
3554.76640145506	0
3557.85366483438	0
3560.93952427544	0
3564.02398065559	0
3567.10703485145	0
3570.18868773891	0
3573.26894019313	0
3576.34779308856	0
3579.42524729892	0
3582.5013036972	0
3585.57596315568	0
3588.6492265459	0
3591.72109473869	0
3594.79156860416	0
3597.8606490117	0
3600.92833682998	0
3603.99463292695	0
3607.05953816984	0
3610.12305342518	0
3613.18517955876	0
3616.24591743568	0
3619.30526792029	0
3622.36323187627	0
3625.41981016655	0
3628.47500365337	0
3631.52881319825	0
3634.58123966201	0
3637.63228390473	0
3640.68194678582	0
3643.73022916395	0
3646.77713189711	0
3649.82265584256	0
3652.86680185686	0
3655.90957079587	0
3658.95096351473	0
3661.9909808679	0
3665.02962370912	0
3668.06689289143	0
3671.10278926717	0
3674.13731368797	0
3677.17046700477	0
3680.20225006781	0
3683.23266372664	0
3686.26170883008	0
3689.28938622628	0
3692.31569676268	0
3695.34064128604	0
3698.3642206424	0
3701.38643567713	0
3704.40728723488	0
3707.42677615964	0
3710.44490329468	0
3713.46166948258	0
3716.47707556524	0
3719.49112238387	0
3722.50381077897	0
3725.51514159038	0
3728.52511565724	0
3731.53373381799	0
3734.54099691039	0
3737.54690577153	0
3740.55146123779	0
3743.55466414488	0
3746.55651532782	0
3749.55701562096	0
3752.55616585793	0
3755.55396687173	0
3758.55041949465	0
3761.54552455828	0
3764.53928289357	0
3767.53169533077	0
3770.52276269945	0
