# Supplementary material for: ATP-Mediated Compositional Change in Peripheral Myelin Membranes: A Comparative Raman Spectroscopy and Time-Of-Flight Secondary Ion Mass Spectrometry Study
Source: PLoS One. 2015 Nov 6;10(11):e0142084. doi: 10.1371/journal.pone.0142084 (PMC4636249; doi:10.1371/journal.pone.0142084)
Supplement: S2 Dataset — (ZIP) [file pone.0142084.s002.zip › S2_dataset/Raman_spectra/13_0.txt]

-178.9940361005	0
-174.033225536559	0
-169.075137799502	0
-164.119770772183	0
-159.167122339652	0
-154.217190389145	0
-149.26997281008	0
-144.325467494082	0
-139.38367233493	0
-134.444585228596	0
-129.508204073225	0
-124.574526769137	0
-119.643551218823	0
-114.715275326934	0
-109.789697000297	0
-104.866814147889	0
-99.9466246808543	0
-95.0291265124944	0
-90.114317558252	0
-85.2021957357436	0
-80.2927589647076	0
-75.3860051670387	0
-70.4819322667847	0
-65.5805381901157	0
-60.6818208653497	0
-55.7857782229291	0
-50.8924081954391	0
-46.0017087175838	0
-41.1136777262045	0
-36.2283131602561	0
-31.3456129608128	0
-26.4655750710695	0
-21.5881974363389	0
-16.7134780040407	0
-11.8414147237152	0
-6.97200554699234	0
-2.10524842762101	0
2.75885867856151	0
7.62031781360827	0
12.4791310174774	0
17.3353003280427	0
22.1888277810764	0
27.0397154102718	0
31.8879652472339	0
36.7335793214821	0
41.5765596604568	0
46.4169082895224	0
51.2546272319731	0
56.0897185090207	0
60.9221841398242	0
65.7520261414571	0
70.5792465289418	0
75.4038473152361	0
80.2258305112362	0
85.045198125787	0
89.8619521656727	0
94.6760946356395	0
99.4876275383746	0
104.296552874516	0
109.10287264268	0
113.906588839415	0
118.707703459252	0
123.506218494676	0
128.30213593615	0
133.095457772096	0
137.886185988912	0
142.674322570981	0
147.459869500641	0
152.242828758238	0
157.023202322084	0
161.800992168479	0
166.576200271718	0
171.348828604071	0
176.118879135827	0
180.886353835245	0
185.651254668599	0
190.413583600155	0
195.173342592186	0
199.93053360497	0
204.685158596798	0
209.437219523967	0
214.186718340788	0
218.933656999589	0
223.678037450723	0
228.419861642551	0
233.159131521468	0
237.895849031897	0
242.630016116271	0
247.361634715084	0
252.090706766841	0
256.817234208093	0
261.541218973424	0
266.262662995465	0
270.981568204883	0
275.697936530397	0
280.411769898781	0
285.123070234849	0
289.831839461471	0
294.538079499574	0
299.241792268144	0
303.942979684232	0
308.641643662944	0
313.33778611746	0
318.031408959018	0
322.722514096945	0
327.411103438622	0
332.09717888951	0
336.780742353159	0
341.461795731189	0
346.140340923302	0
350.816379827291	0
355.489914339041	0
360.160946352512	0
364.829477759773	0
369.495510450977	0
374.159046314375	0
378.820087236329	0
383.478635101283	0
388.134691791809	0
392.788259188568	0
397.43933917034	0
402.08793361401	0
406.734044394583	0
411.377673385178	0
416.018822457033	0
420.657493479502	0
425.293688320078	0
429.927408844357	0
434.558656916086	0
439.187434397127	0
443.813743147482	0
448.437585025286	0
453.058961886811	0
457.677875586478	0
462.294327976831	0
466.908320908578	0
471.519856230564	0
476.128935789788	0
480.73556143139	0
485.339734998681	0
489.941458333116	0
494.540733274312	0
499.137561660047	0
503.731945326265	0
508.323886107065	0
512.91338583473	0
517.500446339696	0
522.085069450583	0
526.667256994186	0
531.247010795468	0
535.824332677577	0
540.399224461841	0
544.97168796778	0
549.541725013083	0
554.109337413638	0
558.674526983528	0
563.237295535019	0
567.797644878573	0
572.355576822864	0
576.911093174738	0
581.464195739273	0
586.014886319722	0
590.563166717575	0
595.109038732503	0
599.652504162402	0
604.193564803382	0
608.73222244976	0
613.268478894073	0
617.802335927087	0
622.333795337774	0
626.86285891334	0
631.389528439219	0
635.913805699064	0
640.435692474771	0
644.95519054646	0
649.472301692485	0
653.987027689444	0
658.499370312169	0
663.009331333737	0
667.51691252547	0
672.022115656927	0
676.524942495927	0
681.025394808529	0
685.523474359052	0
690.019182910066	0
694.512522222403	0
699.003494055146	0
703.49210016564	0
707.978342309501	0
712.4622222406	0
716.943741711089	0
721.422902471377	0
725.899706270147	0
730.374154854362	0
734.846249969256	0
739.315993358349	0
743.783386763427	0
748.248431924569	0
752.711130580137	0
757.171484466779	0
761.629495319434	0
766.085164871334	0
770.538494853989	0
774.989486997221	0
779.438143029149	0
783.884464676174	0
788.328453663017	0
792.770111712697	0
797.209440546538	0
801.646441884169	0
806.08111744353	0
810.513468940876	0
814.943498090771	0
819.371206606105	0
823.796596198072	0
828.2196685762	0
832.640425448326	0
837.05886852062	0
841.474999497579	0
845.888820082023	0
850.300331975104	0
854.709536876313	0
859.116436483463	0
863.521032492721	0
867.923326598572	0
872.32332049386	0
876.721015869761	0
881.116414415797	-13.703125
885.509517819844	12.546875
889.900327768115	24.4345703125
894.288845945188	6.583984375
898.675074033979	-11.1650390625
903.059013715769	1.5244140625
907.440666670193	3.6884765625
911.820034575246	-2.6376953125
916.197119107279	-13.0498046875
920.571921941015	-8.5576171875
924.944444749532	7.6982421875
929.314689204282	7.966796875
933.682656975088	17.6162109375
938.048349730129	-3.615234375
942.411769135974	-2.345703125
946.772916857561	-15.7529296875
951.131794558198	1.3369140625
955.488403899583	-10.5791015625
959.842746541793	23.8818359375
964.194824143277	-6.4560546875
968.544638360882	8.5244140625
972.89219084983	6.6522216796875
977.237483263745	2.8653564453125
981.580517254633	-10.189453125
985.921294472888	-23.899169921875
990.259816567313	-16.94482421875
994.596085185094	-38.3505859375
998.930101971824	-8.39794921875
1003.26186857149	39.5545654296875
1007.59138662648	77.050537109375
1011.91865777761	111.200927734375
1016.24368366406	115.351440429688
1020.56646592346	87.501953125
1024.88700619182	56.2904052734375
1029.20530610358	16.0960693359375
1033.52136729159	21.90185546875
1037.8351913871	9.70751953125
1042.14678001981	-10.173583984375
1046.45613481781	2.3885498046875
1050.76325740763	-3.0494384765625
1055.06814941421	-1.4873046875
1059.37081246092	-0.92529296875
1063.67124816957	17.63671875
1067.96945816039	42.1988525390625
1072.26544405203	42.9434814453125
1076.55920746159	46.737060546875
1080.8507500046	51.5306396484375
1085.14007329502	59.3240966796875
1089.42717894526	39.11767578125
1093.71206856617	53.9112548828125
1097.99474376703	50.7047119140625
1102.27520615557	64.498291015625
1106.55345733798	40.291748046875
1110.82949891888	16.1065673828125
1115.10333250134	5.95361328125
1119.37495968691	31.8007202148438
1123.64438207555	36.6478271484375
1127.91160126572	35.4949340820313
1132.17661885431	50.342041015625
1136.43943643666	72.1891479492188
1140.70005560662	100.036254882813
1144.95847795644	75.8833618164063
1149.21470507689	120.73046875
1153.46873855716	150.577575683594
1157.72057998495	245.503479003906
1161.97023094641	354.461547851563
1166.21769302616	368.419677734375
1170.4629678073	340.377807617188
1174.70605687141	214.335876464844
1178.94696179853	103.294006347656
1183.18568416722	57.2521362304688
1187.42222555447	30.210205078125
1191.65658753578	10.1683349609375
1195.88877168515	-6.6993408203125
1200.11877957505	4.52069091796875
1204.34661277642	-8.25927734375
1208.57227285872	9.9608154296875
1212.79576138991	-1.81915283203125
1217.01707993641	8.40087890625
1221.23623006315	10.7762451171875
1225.45321333358	-12.7861938476563
1229.66803130962	11.6514282226563
1233.88068555171	-4.9110107421875
1238.09117761878	-23.5789794921875
1242.29950906827	-20.5104370117188
1246.50568145615	-8.44183349609375
1250.70969633685	0.62677001953125
1254.91155526336	24.6953735351563
1259.11125978715	37.7639770507813
1263.30881145822	44.690673828125
1267.50421182508	61.3357543945313
1271.69746243476	91.9808349609375
1275.88856483281	112.6259765625
1280.07752056329	85.2710571289063
1284.26433116881	87.9161376953125
1288.44899819048	95.5612182617188
1292.63152316794	79.206298828125
1296.81190763937	93.8513793945313
1300.99015314147	94.4103393554688
1305.16626120947	89.7672119140625
1309.34023337715	129.124084472656
1313.5120711768	121.48095703125
1317.68177613928	89.8378295898438
1321.84934979395	57.1947021484375
1326.01479366875	53.5515747070313
1330.17810929013	44.908447265625
1334.3392981831	58.2653198242188
1338.49836187122	37.6221923828125
1342.65530187657	37.9790649414063
1346.81011971983	38.1522216796875
1350.96281692018	44.2327270507813
1355.11339499538	58.3132934570313
1359.26185546175	37.3938598632813
1363.40819983413	24.4744262695313
1367.55242962597	20.554931640625
1371.69454634923	25.635498046875
1375.83455151447	22.716064453125
1379.97244663079	-0.203369140625
1384.10823320587	14.712646484375
1388.24191274593	11.2548828125
1392.3734867558	22.7971801757813
1396.50295673884	-8.66058349609375
1400.63032419701	-3.1182861328125
1404.75559063083	-6.57598876953125
1408.87875753938	-0.03375244140625
1412.99982642036	-4.58099365234375
1417.11879877001	-13.8575439453125
1421.23567608315	9.865966796875
1425.35045985322	-1.4105224609375
1429.4631515722	21.31298828125
1433.57375273068	54.0364990234375
1437.68226481782	81.760009765625
1441.78868932139	145.461242675781
1445.89302772774	181.810668945313
1449.9952815218	167.160095214844
1454.0954521871	218.509460449219
1458.19354120579	182.85888671875
1462.28955005859	202.208312988281
1466.38348022481	180.557739257813
1470.47533318239	178.907104492188
1474.56511040785	148.256530761719
1478.65281337632	116.602172851563
1482.73844356155	77.9100952148438
1486.82200243586	68.2179565429688
1490.90349147021	63.5258178710938
1494.98291213417	35.833740234375
1499.06026589591	29.1416015625
1503.13555422221	73.449462890625
1507.20877857848	109.757385253906
1511.27994042873	179.065246582031
1515.3490412356	226.373168945313
1519.41608246035	311.681030273438
1523.48106556286	346.945129394531
1527.54399200162	348.206787109375
1531.60486323377	338.468444824219
1535.66368071506	267.730102539063
1539.72044589986	185.991760253906
1543.7751602412	105.25341796875
1547.8278251907	50.5150756835938
1551.87844219866	19.7767333984375
1555.92701271397	12.9371948242188
1559.97353818419	7.917236328125
1564.01802005549	7.89727783203125
1568.06045977271	4.8773193359375
1572.1008587793	13.8573608398438
1576.13921851737	-2.1829833984375
1580.17554042768	-11.0740356445313
1584.20982594961	-5.965087890625
1588.24207652123	4.61614990234375
1592.27229357921	-5.60113525390625
1596.3004785589	9.2216796875
1600.3266328943	-1.9599609375
1604.35075801806	0.2286376953125
1608.37285536149	-8.251220703125
1612.39292635454	13.507080078125
1616.41097242584	4.7418212890625
1620.42699500266	19.9194946289063
1624.44099551096	14.7853393554688
1628.45297537533	4.65118408203125
1632.46293601905	33.5169677734375
1636.47087886406	27.8162231445313
1640.47680533095	34.4979248046875
1644.480716839	54.1796264648438
1648.48261480617	98.8612670898438
1652.48250064906	130.54296875
1656.48037578297	176.224609375
1660.47624162187	241.968322753906
1664.47009957839	283.961364746094
1668.46195106388	304.954345703125
1672.45179748832	316.947326660156
1676.43964026041	287.940368652344
1680.42548078752	225.933349609375
1684.40932047569	170.926330566406
1688.39116072969	120.919372558594
1692.37100295292	82.9332885742188
1696.34884854752	67.952392578125
1700.32469891428	20.9715576171875
1704.29855545272	31.9906616210938
1708.27041956104	19.009765625
1712.24029263612	14.0289306640625
1716.20817607355	7.93658447265625
1720.17407126762	8.71795654296875
1724.13797961133	-7.50067138671875
1728.09990249636	-8.71929931640625
1732.05984131311	-6.18719482421875
1736.01779745068	4.0032958984375
1739.97377229687	-5.9522705078125
1743.9277672382	3.73126220703125
1747.87978365989	3.0322265625
1751.82982294587	2.4765625
1755.77788647878	-2.6220703125
1759.72397564	-7.0068359375
1763.6680918096	10.6181640625
1767.61023636636	-1.9482421875
1771.55041068779	3.8681640625
1775.48861615014	-12.93359375
1779.42485412835	-6.93359375
1783.35912599609	2.603515625
1787.29143312576	11.896484375
1791.22177688849	-9.6318359375
1795.15015865414	4.0595703125
1799.07657979127	5.6025390625
1803.00104166721	-4.4130859375
1806.923545648	-3.55859375
1810.84409309841	5.8076171875
1814.76268538195	-6.1953125
1818.67932386087	4.876953125
1822.59400989615	-2.18359375
1826.50674484752	8.45703125
1830.41753007345	4.4208984375
1834.32636693114	-14.3486328125
1838.23325677653	-10.552734375
1842.13820096433	18.623046875
1846.04120084797	-6.55859375
1849.94225777965	7.8291015625
1853.84137311029	-7.2978515625
1857.7385481896	-3.466796875
1861.63378436601	2.6787109375
1865.52708298671	-6.392578125
1869.41844539766	2.6123046875
1873.30787294356	15.017578125
1877.19536696788	-13.861328125
1881.08092881284	9.1865234375
1884.96455981942	-3.828125
1888.84626132737	-4.5341796875
1892.7260346752	5.689453125
1896.6038812002	-11.2666015625
1900.47980223839	5.9619140625
1904.35379912459	2.943359375
1908.22587319237	-6.0126953125
1912.0960257741	0.3984375
1915.96425820088	10.828125
1919.83057180263	-3.455078125
1923.694967908	-3.349609375
1927.55744784445	0.8349609375
1931.4180129382	-9.1171875
1935.27666451426	12.9853515625
1939.13340389641	0.3818359375
1942.98823240721	-2.1806640625
1946.84115136803	-1.2822265625
1950.692162099	-12.05078125
1954.54126591903	13.0283203125
1958.38846414584	-3.650390625
1962.23375809594	2.7705078125
1966.0771490846	-0.80859375
1969.91863842591	5.8486328125
1973.75822743275	-14.255859375
1977.59591741678	6.4931640625
1981.43170968848	-2.0771484375
1985.26560555709	9.2578125
1989.09760633069	-5.2998046875
1992.92771331615	0.1484375
1996.75592781911	-3.8232421875
2000.58225114405	-6.7626953125
2004.40668459424	5.2646484375
2008.22922947176	3.1142578125
2012.04988707749	7.9638671875
2015.86865871112	-7.9453125
2019.68554567116	3.2373046875
2023.50054925491	-20.8232421875
2027.31367075851	19.0517578125
2031.1249114769	2.5166015625
2034.93427270382	4.892578125
2038.74175573186	-4.9638671875
2042.54736185239	-3.12109375
2046.35109235564	2.2724609375
2050.15294853063	-10.5849609375
2053.95293166521	15.15234375
2057.75104304606	-8.9716796875
2061.54728395867	-0.9541015625
2065.34165568738	6.2529296875
2069.13415951534	-3.01953125
2072.92479672452	4.349609375
2076.71356859575	-6.0234375
2080.50047640866	7.1513671875
2084.28552144174	-12.8359375
2088.06870497229	3.8232421875
2091.85002827646	1.8037109375
2095.62949262923	-2.8837890625
2099.40709930443	11.0498046875
2103.18284957471	-15.16015625
2106.95674471158	4.517578125
2110.72878598537	-2.1201171875
2114.49897466528	-0.4248046875
2118.26731201934	0.7333984375
2122.03379931443	7.662109375
2125.79843781626	4.2431640625
2129.56122878942	-1.9423828125
2133.32217349733	5.091796875
2137.08127320226	-20.240234375
2140.83852916534	-0.123046875
2144.59394264655	5.681640625
2148.34751490473	-0.4267578125
2152.09924719757	5.048828125
2155.84914078163	1.0439453125
2159.5971969123	-3.052734375
2163.34341684387	-0.994140625
2167.08780182947	18.326171875
2170.83035312109	-4.8818359375
2174.57107196959	-6.3359375
2178.30995962469	-1.1748046875
2182.04701733499	-3.8857421875
2185.78224634795	3.7734375
2189.5156479099	6.115234375
2193.24722326604	-3.8525390625
2196.97697366044	-6.12109375
2200.70490033604	4.568359375
2204.43100453467	-2.8642578125
2208.15528749703	-3.1943359375
2211.87775046268	-0.787109375
2215.59839467008	11.4580078125
2219.31722135656	-4.767578125
2223.03423175833	2.1220703125
2226.74942711049	-1.955078125
2230.46280864701	-1.0615234375
2234.17437760077	-5.8203125
2237.8841352035	-1.845703125
2241.59208268584	8.2998046875
2245.29822127732	4.7294921875
2249.00255220635	-9.146484375
2252.70507670024	2.1083984375
2256.40579598519	-10.9619140625
2260.10471128628	16.8671875
2263.80182382751	-3.2197265625
2267.49713483175	-2.5634765625
2271.19064552079	-5.333984375
2274.8823571153	8.8056640625
2278.57227083486	-13.23828125
2282.26038789795	6.564453125
2285.94670952195	-4.48046875
2289.63123692314	1.3583984375
2293.31397131672	5.7353515625
2296.99491391679	-3.3388671875
2300.67406593633	-3.177734375
2304.35142858727	5.4990234375
2308.02700308043	3.6240234375
2311.70079062553	3.74609375
2315.37279243123	-3.484375
2319.04300970507	3.3779296875
2322.71144365353	2.13671875
2326.378095482	0.51171875
2330.04296639478	-4.3974609375
2333.7060575951	-0.7568359375
2337.3673702851	-8.044921875
2341.02690566583	5.4560546875
2344.68466493729	2.00390625
2348.34064929839	1.16796875
2351.99485994695	-5.4423828125
2355.64729807974	2.724609375
2359.29796489244	0.662109375
2362.94686157966	0.3115234375
2366.59398933494	-7.5419921875
2370.23934935076	5.41796875
2373.88294281852	5.9404296875
2377.52477092855	-4.935546875
2381.16483487014	-3.1025390625
2384.80313583148	-0.193359375
2388.4396749997	2.1005859375
2392.07445356091	-0.607421875
2395.70747270011	-0.0126953125
2399.33873360126	1.126953125
2402.96823744726	2.3388671875
2406.59598541994	4.025390625
2410.22197870011	1.63671875
2413.84621846749	-10.3525390625
2417.46870590075	-0.2919921875
2421.08944217751	-0.291015625
2424.70842847435	-4.34765625
2428.32566596678	9.7138671875
2431.94115582928	-5.6005859375
2435.55489923527	3.427734375
2439.16689735713	-6.53515625
2442.77715136619	8.8251953125
2446.38566243272	-1.8173828125
2449.99243172597	3.775390625
2453.59746041414	-2.8388671875
2457.20074966439	2.5146484375
2460.80230064283	-6.01953125
2464.40211451455	-0.8701171875
2468.00019244358	-1.6650390625
2471.59653559293	7.345703125
2475.19114512457	-5.55078125
2478.78402219943	-3.4208984375
2482.37516797741	9.12109375
2485.96458361738	-0.2470703125
2489.55227027719	-1.6513671875
2493.13822911363	3.6240234375
2496.7224612825	-16.82421875
2500.30496793853	8.8154296875
2503.88575023547	-1.3525390625
2507.464809326	2.806640625
2511.04214636182	-1.3564453125
2514.61776249357	-1.6689453125
2518.19165887088	11.451171875
2521.76383664237	-3.6357421875
2525.33429695564	2.4560546875
2528.90304095725	-4.416015625
2532.47006979276	0.1591796875
2536.03538460672	0.4697265625
2539.59898654265	4.94921875
2543.16087674307	-6.498046875
2546.72105634947	-0.19140625
2550.27952650235	4.8232421875
2553.83628834118	-3.54296875
2557.39134300444	-3.6923828125
2560.94469162957	-2.7734375
2564.49633535304	11.5888671875
2568.0462753103	-15.203125
2571.59451263579	8.1669921875
2575.14104846294	7.1416015625
2578.6858839242	-12.0625
2582.229020151	13.1630859375
2585.77045827378	-10.91796875
2589.31019942197	1.1748046875
2592.84824472401	-0.462890625
2596.38459530734	2.7109375
2599.91925229841	-0.990234375
2603.45221682266	-1.703125
2606.98349000456	-0.48828125
2610.51307296756	4.8681640625
2614.04096683414	-2.6796875
2617.56717272579	-3.58984375
2621.09169176298	-0.14453125
2624.61452506523	5.65625
2628.13567375106	-9.384765625
2631.655138938	-2.3154296875
2635.17292174258	8.697265625
2638.68902328039	2.640625
2642.20344466598	-5.662109375
2645.71618701297	-1.16796875
2649.22725143397	0.6806640625
2652.73663904062	5.009765625
2656.24435094357	-13.0322265625
2659.75038825251	9.94921875
2663.25475207615	5.68359375
2666.75744352221	-10.3193359375
2670.25846369744	12.2802734375
2673.75781370765	-0.9365234375
2677.25549465763	10.1640625
2680.75150765123	-10.7724609375
2684.24585379131	1.9755859375
2687.73853417978	-15.7158203125
2691.22954991757	12.4541015625
2694.71890210465	8.736328125
2698.20659184002	-5.474609375
2701.69262022172	-5.037109375
2705.17698834682	-9.5009765625
2708.65969731143	14.4599609375
2712.14074821071	-7.4833984375
2715.62014213884	-6.8349609375
2719.09788018905	-3.1484375
2722.57396345361	5.4873046875
2726.04839302385	5.8427734375
2729.52116999012	-7.6689453125
2732.99229544182	17.875
2736.4617704674	0.73046875
2739.92959615437	-2.109375
2743.39577358925	-3.443359375
2746.86030385767	2.3603515625
2750.32318804424	-3.251953125
2753.78442723268	-9.1748046875
2757.24402250572	14.3056640625
2760.70197494518	-8.1103515625
2764.1582856319	2.37109375
2767.6129556458	-4.1025390625
2771.06598606584	-5.84375
2774.51737797005	10.8154296875
2777.96713243552	-7.2646484375
2781.41525053838	6.1484375
2784.86173335384	-5.28125
2788.30658195617	2.9873046875
2791.74979741869	-3.4765625
2795.1913808138	-2.0185546875
2798.63133321295	-1.944091796875
2802.06965568666	1.2818603515625
2805.50634930452	-8.0682373046875
2808.94141513519	0.58514404296875
2812.37485424639	-14.7614135742188
2815.80666770493	-3.10797119140625
2819.23685657665	-5.72772216796875
2822.6654219265	0.37939453125
2826.0923648185	-5.5135498046875
2829.51768631572	32.593505859375
2832.94138748033	45.7006225585938
2836.36346937355	61.8076782226563
2839.7839330557	65.9147338867188
2843.20277958617	111.021850585938
2846.62001002343	232.12890625
2850.03562542502	374.018371582031
2853.44962684758	512.907775878906
2856.86201534681	585.797241210938
2860.27279197751	587.686706542969
2863.68195779356	594.576171875
2867.08951384791	575.465576171875
2870.49546119262	566.355041503906
2873.89980087883	578.244506835938
2877.30253395675	590.133972167969
2880.70366147569	650.023376464844
2884.10318448406	594.912841796875
2887.50110402936	599.802307128906
2890.89742115815	581.691772460938
2894.29213691614	631.581176757813
2897.68525234807	596.354919433594
2901.07676849782	595.112060546875
2904.46668640835	592.869262695313
2907.85500712172	613.626403808594
2911.24173167908	590.383605957031
2914.62686112069	581.140747070313
2918.0103964859	590.89794921875
2921.39233881316	641.655090332031
2924.77268914004	635.412292480469
2928.1514485032	627.16943359375
2931.52861793838	649.926635742188
2934.90419848047	690.683776855469
2938.27819116343	725.440979003906
2941.65059702035	746.198120117188
2945.0214170834	698.955322265625
2948.39065238389	610.712463378906
2951.75830395222	532.452697753906
2955.1243728179	483.074096679688
2958.48886000957	426.695495605469
2961.85176655495	385.31689453125
2965.21309348089	364.938293457031
2968.57284181338	325.559692382813
2971.93101257748	306.18115234375
2975.28760679739	273.802490234375
2978.64262549643	236.423950195313
2981.99606969702	225.045288085938
2985.34794042073	173.666748046875
2988.69823868822	138.2880859375
2992.04696551928	98.9095458984375
2995.39412193282	74.5308837890625
2998.73970894689	60.15234375
3002.08372757864	24.502197265625
3005.42617884436	-4.14794921875
3008.76706375945	10.201904296875
3012.10638333846	9.5517578125
3015.44413859504	26.9014892578125
3018.780330542	49.2513427734375
3022.11496019125	19.6011962890625
3025.44802855385	15.9510498046875
3028.77953663997	-11.1927490234375
3032.10948545894	-7.830322265625
3035.4378760192	-16.4678955078125
3038.76470932834	11.89453125
3042.08998639308	-22.0447998046875
3045.41370821926	-7.28369140625
3048.73587581189	9.6767578125
3052.05649017508	8.712890625
3055.37555231211	-21.994140625
3058.69306322538	5.0146484375
3062.00902391644	0
3065.32343538598	0
3068.63629863383	0
3071.94761465896	0
3075.25738445949	0
3078.5656090327	0
3081.87228937498	0
3085.1774264819	0
3088.48102134815	0
3091.7830749676	0
3095.08358833324	0
3098.38256243724	0
3101.67999827088	0
3104.97589682465	0
3108.27025908814	0
3111.56308605013	0
3114.85437869852	0
3118.14413802041	0
3121.43236500202	0
3124.71906062875	0
3128.00422588514	0
3131.28786175491	0
3134.56996922093	0
3137.85054926523	0
3141.12960286901	0
3144.40713101263	0
3147.68313467559	0
3150.95761483661	0
3154.23057247352	0
3157.50200856335	0
3160.77192408229	0
3164.04032000569	0
3167.30719730808	0
3170.57255696316	0
3173.8363999438	0
3177.09872722202	0
3180.35953976906	0
3183.61883855529	0
3186.87662455028	0
3190.13289872276	0
3193.38766204066	0
3196.64091547106	0
3199.89265998022	0
3203.14289653362	0
3206.39162609586	0
3209.63884963076	0
3212.88456810132	0
3216.1287824697	0
3219.37149369728	0
3222.61270274458	0
3225.85241057134	0
3229.09061813648	0
3232.32732639809	0
3235.56253631347	0
3238.79624883909	0
3242.02846493062	0
3245.25918554292	0
3248.48841163005	0
3251.71614414523	0
3254.94238404091	0
3258.16713226871	0
3261.39038977947	0
3264.61215752319	0
3267.8324364491	0
3271.05122750561	0
3274.26853164032	0
3277.48434980006	0
3280.69868293083	0
3283.91153197784	0
3287.12289788551	0
3290.33278159744	0
3293.54118405647	0
3296.7481062046	0
3299.95354898308	0
3303.15751333233	0
3306.36000019198	0
3309.5610105009	0
3312.76054519714	0
3315.95860521796	0
3319.15519149983	0
3322.35030497844	0
3325.5439465887	0
3328.73611726471	0
3331.92681793978	0
3335.11604954647	0
3338.30381301652	0
3341.49010928091	0
3344.67493926981	0
3347.85830391262	0
3351.04020413798	0
3354.22064087372	0
3357.3996150469	0
3360.5771275838	0
3363.75317940992	0
3366.92777144999	0
3370.10090462795	0
3373.27257986699	0
3376.44279808948	0
3379.61156021707	0
3382.77886717058	0
3385.94471987011	0
3389.10911923496	0
3392.27206618366	0
3395.43356163397	0
3398.59360650288	0
3401.75220170663	0
3404.90934816067	0
3408.06504677969	0
3411.21929847761	0
3414.37210416759	0
3417.52346476203	0
3420.67338117256	0
3423.82185431003	0
3426.96888508457	0
3430.11447440551	0
3433.25862318143	0
3436.40133232017	0
3439.54260272877	0
3442.68243531356	0
3445.82083098007	0
3448.95779063311	0
3452.0933151767	0
3455.22740551412	0
3458.36006254791	0
3461.49128717984	0
3464.62108031093	0
3467.74944284144	0
3470.8763756709	0
3474.00187969807	0
3477.12595582097	0
3480.24860493687	0
3483.3698279423	0
3486.48962573301	0
3489.60799920405	0
3492.7249492497	0
3495.84047676349	0
3498.95458263822	0
3502.06726776593	0
3505.17853303794	0
3508.28837934481	0
3511.39680757636	0
3514.50381862168	0
3517.60941336912	0
3520.71359270627	0
3523.81635752002	0
3526.91770869649	0
3530.01764712108	0
3533.11617367844	0
3536.21328925251	0
3539.30899472646	0
3542.40329098277	0
3545.49617890316	0
3548.58765936862	0
3551.6777332594	0
3554.76640145506	0
3557.85366483438	0
3560.93952427544	0
3564.02398065559	0
3567.10703485145	0
3570.18868773891	0
3573.26894019313	0
3576.34779308856	0
3579.42524729892	0
3582.5013036972	0
3585.57596315568	0
3588.6492265459	0
3591.72109473869	0
3594.79156860416	0
3597.8606490117	0
3600.92833682998	0
3603.99463292695	0
3607.05953816984	0
3610.12305342518	0
3613.18517955876	0
3616.24591743568	0
3619.30526792029	0
3622.36323187627	0
3625.41981016655	0
3628.47500365337	0
3631.52881319825	0
3634.58123966201	0
3637.63228390473	0
3640.68194678582	0
3643.73022916395	0
3646.77713189711	0
3649.82265584256	0
3652.86680185686	0
3655.90957079587	0
3658.95096351473	0
3661.9909808679	0
3665.02962370912	0
3668.06689289143	0
3671.10278926717	0
3674.13731368797	0
3677.17046700477	0
3680.20225006781	0
3683.23266372664	0
3686.26170883008	0
3689.28938622628	0
3692.31569676268	0
3695.34064128604	0
3698.3642206424	0
3701.38643567713	0
3704.40728723488	0
3707.42677615964	0
3710.44490329468	0
3713.46166948258	0
3716.47707556524	0
3719.49112238387	0
3722.50381077897	0
3725.51514159038	0
3728.52511565724	0
3731.53373381799	0
3734.54099691039	0
3737.54690577153	0
3740.55146123779	0
3743.55466414488	0
3746.55651532782	0
3749.55701562096	0
3752.55616585793	0
3755.55396687173	0
3758.55041949465	0
3761.54552455828	0
3764.53928289357	0
3767.53169533077	0
3770.52276269945	0
