# Supplementary material for: ATP-Mediated Compositional Change in Peripheral Myelin Membranes: A Comparative Raman Spectroscopy and Time-Of-Flight Secondary Ion Mass Spectrometry Study
Source: PLoS One. 2015 Nov 6;10(11):e0142084. doi: 10.1371/journal.pone.0142084 (PMC4636249; doi:10.1371/journal.pone.0142084)
Supplement: S2 Dataset — (ZIP) [file pone.0142084.s002.zip › S2_dataset/Raman_spectra/13_90.txt]

-178.9940361005	0
-174.033225536559	0
-169.075137799502	0
-164.119770772183	0
-159.167122339652	0
-154.217190389145	0
-149.26997281008	0
-144.325467494082	0
-139.38367233493	0
-134.444585228596	0
-129.508204073225	0
-124.574526769137	0
-119.643551218823	0
-114.715275326934	0
-109.789697000297	0
-104.866814147889	0
-99.9466246808543	0
-95.0291265124944	0
-90.114317558252	0
-85.2021957357436	0
-80.2927589647076	0
-75.3860051670387	0
-70.4819322667847	0
-65.5805381901157	0
-60.6818208653497	0
-55.7857782229291	0
-50.8924081954391	0
-46.0017087175838	0
-41.1136777262045	0
-36.2283131602561	0
-31.3456129608128	0
-26.4655750710695	0
-21.5881974363389	0
-16.7134780040407	0
-11.8414147237152	0
-6.97200554699234	0
-2.10524842762101	0
2.75885867856151	0
7.62031781360827	0
12.4791310174774	0
17.3353003280427	0
22.1888277810764	0
27.0397154102718	0
31.8879652472339	0
36.7335793214821	0
41.5765596604568	0
46.4169082895224	0
51.2546272319731	0
56.0897185090207	0
60.9221841398242	0
65.7520261414571	0
70.5792465289418	0
75.4038473152361	0
80.2258305112362	0
85.045198125787	0
89.8619521656727	0
94.6760946356395	0
99.4876275383746	0
104.296552874516	0
109.10287264268	0
113.906588839415	0
118.707703459252	0
123.506218494676	0
128.30213593615	0
133.095457772096	0
137.886185988912	0
142.674322570981	0
147.459869500641	0
152.242828758238	0
157.023202322084	0
161.800992168479	0
166.576200271718	0
171.348828604071	0
176.118879135827	0
180.886353835245	0
185.651254668599	0
190.413583600155	0
195.173342592186	0
199.93053360497	0
204.685158596798	0
209.437219523967	0
214.186718340788	0
218.933656999589	0
223.678037450723	0
228.419861642551	0
233.159131521468	0
237.895849031897	0
242.630016116271	0
247.361634715084	0
252.090706766841	0
256.817234208093	0
261.541218973424	0
266.262662995465	0
270.981568204883	0
275.697936530397	0
280.411769898781	0
285.123070234849	0
289.831839461471	0
294.538079499574	0
299.241792268144	0
303.942979684232	0
308.641643662944	0
313.33778611746	0
318.031408959018	0
322.722514096945	0
327.411103438622	0
332.09717888951	0
336.780742353159	0
341.461795731189	0
346.140340923302	0
350.816379827291	0
355.489914339041	0
360.160946352512	0
364.829477759773	0
369.495510450977	0
374.159046314375	0
378.820087236329	0
383.478635101283	0
388.134691791809	0
392.788259188568	0
397.43933917034	0
402.08793361401	0
406.734044394583	0
411.377673385178	0
416.018822457033	0
420.657493479502	0
425.293688320078	0
429.927408844357	0
434.558656916086	0
439.187434397127	0
443.813743147482	0
448.437585025286	0
453.058961886811	0
457.677875586478	0
462.294327976831	0
466.908320908578	0
471.519856230564	0
476.128935789788	0
480.73556143139	0
485.339734998681	0
489.941458333116	0
494.540733274312	0
499.137561660047	0
503.731945326265	0
508.323886107065	0
512.91338583473	0
517.500446339696	0
522.085069450583	0
526.667256994186	0
531.247010795468	0
535.824332677577	0
540.399224461841	0
544.97168796778	0
549.541725013083	0
554.109337413638	0
558.674526983528	0
563.237295535019	0
567.797644878573	0
572.355576822864	0
576.911093174738	0
581.464195739273	0
586.014886319722	0
590.563166717575	0
595.109038732503	0
599.652504162402	0
604.193564803382	0
608.73222244976	0
613.268478894073	0
617.802335927087	0
622.333795337774	0
626.86285891334	0
631.389528439219	0
635.913805699064	0
640.435692474771	0
644.95519054646	0
649.472301692485	0
653.987027689444	0
658.499370312169	0
663.009331333737	0
667.51691252547	0
672.022115656927	0
676.524942495927	0
681.025394808529	0
685.523474359052	0
690.019182910066	0
694.512522222403	0
699.003494055146	0
703.49210016564	0
707.978342309501	0
712.4622222406	0
716.943741711089	0
721.422902471377	0
725.899706270147	0
730.374154854362	0
734.846249969256	0
739.315993358349	0
743.783386763427	0
748.248431924569	0
752.711130580137	0
757.171484466779	0
761.629495319434	0
766.085164871334	0
770.538494853989	0
774.989486997221	0
779.438143029149	0
783.884464676174	0
788.328453663017	0
792.770111712697	0
797.209440546538	0
801.646441884169	0
806.08111744353	0
810.513468940876	0
814.943498090771	0
819.371206606105	0
823.796596198072	0
828.2196685762	0
832.640425448326	0
837.05886852062	0
841.474999497579	0
845.888820082023	0
850.300331975104	0
854.709536876313	0
859.116436483463	0
863.521032492721	0
867.923326598572	0
872.32332049386	0
876.721015869761	0
881.116414415797	0
885.509517819844	0
889.900327768115	0
894.288845945188	0
898.675074033979	0
903.059013715769	0
907.440666670193	0
911.820034575246	1.1396484375
916.197119107279	8.34765625
920.571921941015	-12.2216796875
924.944444749532	9.25390625
929.314689204282	7.3935546875
933.682656975088	17.9931640625
938.048349730129	5.8798828125
942.411769135974	0.873046875
946.772916857561	-6.89453125
951.131794558198	-1.763671875
955.488403899583	-13.966796875
959.842746541793	9.7490234375
964.194824143277	2.9228515625
968.544638360882	6.3173828125
972.89219084983	-3.99609375
977.237483263745	3.076171875
981.580517254633	5.23638916015625
985.921294472888	-18.51708984375
990.259816567313	2.8795166015625
994.596085185094	-8.7723388671875
998.930101971824	-18.7838134765625
1003.26186857149	27.8648071289063
1007.59138662648	54.4378662109375
1011.91865777761	54.3998413085938
1016.24368366406	63.1450805664063
1020.56646592346	39.9812622070313
1024.88700619182	30.0739135742188
1029.20530610358	12.1665649414063
1033.52136729159	13.3889770507813
1037.8351913871	-6.38299560546875
1042.14678001981	-7.56640625
1046.45613481781	7.29400634765625
1050.76325740763	1.15277099609375
1055.06814941421	9.97247314453125
1059.37081246092	13.7921752929688
1063.67124816957	14.6118774414063
1067.96945816039	26.4315185546875
1072.26544405203	32.251220703125
1076.55920746159	50.0706176757813
1080.8507500046	42.8898315429688
1085.14007329502	58.7090454101563
1089.42717894526	65.5282592773438
1093.71206856617	76.347412109375
1097.99474376703	73.1666259765625
1102.27520615557	76.98583984375
1106.55345733798	53.8050537109375
1110.82949891888	48.6279907226563
1115.10333250134	47.5181274414063
1119.37495968691	40.4082641601563
1123.64438207555	39.29833984375
1127.91160126572	30.1884765625
1132.17661885431	47.07861328125
1136.43943643666	55.96875
1140.70005560662	62.85888671875
1144.95847795644	63.7489624023438
1149.21470507689	68.6390991210938
1153.46873855716	71.5292358398438
1157.72057998495	117.541015625
1161.97023094641	163.559509277344
1166.21769302616	193.578063964844
1170.4629678073	187.596618652344
1174.70605687141	114.615112304688
1178.94696179853	54.6336669921875
1183.18568416722	18.6522216796875
1187.42222555447	25.6707153320313
1191.65658753578	17.7799682617188
1195.88877168515	11.0509033203125
1200.11877957505	4.32177734375
1204.34661277642	21.5927124023438
1208.57227285872	7.86358642578125
1212.79576138991	0.134521484375
1217.01707993641	9.6951904296875
1221.23623006315	4.25933837890625
1225.45321333358	-13.1843872070313
1229.66803130962	10.648681640625
1233.88068555171	-11.5181884765625
1238.09117761878	-18.750244140625
1242.29950906827	-2.884033203125
1246.50568145615	-1.017822265625
1250.70969633685	6.848388671875
1254.91155526336	21.7145385742188
1259.11125978715	13.5807495117188
1263.30881145822	3.10211181640625
1267.50421182508	5.5438232421875
1271.69746243476	19.985595703125
1275.88856483281	34.4273681640625
1280.07752056329	31.8690795898438
1284.26433116881	28.3108520507813
1288.44899819048	27.7526245117188
1292.63152316794	23.1943359375
1296.81190763937	31.5581665039063
1300.99015314147	37.818603515625
1305.16626120947	37.0789794921875
1309.34023337715	52.33935546875
1313.5120711768	64.5997924804688
1317.68177613928	45.8601684570313
1321.84934979395	30.12060546875
1326.01479366875	37.3809814453125
1330.17810929013	21.641357421875
1334.3392981831	25.9017944335938
1338.49836187122	6.1175537109375
1342.65530187657	21.2996826171875
1346.81011971983	22.4818115234375
1350.96281692018	26.6640014648438
1355.11339499538	19.8461303710938
1359.26185546175	10.0282592773438
1363.40819983413	15.21044921875
1367.55242962597	18.392578125
1371.69454634923	-0.436767578125
1375.83455151447	-7.33270263671875
1379.97244663079	-1.22857666015625
1384.10823320587	8.87548828125
1388.24191274593	-6.0203857421875
1392.3734867558	13.083740234375
1396.50295673884	-7.95159912109375
1400.63032419701	0.88873291015625
1404.75559063083	-2.27099609375
1408.87875753938	1.56927490234375
1412.99982642036	-2.62738037109375
1417.11879877001	-3.042724609375
1421.23567608315	11.5419921875
1425.35045985322	9.126708984375
1429.4631515722	14.71142578125
1433.57375273068	50.296142578125
1437.68226481782	89.880859375
1441.78868932139	143.391235351563
1445.89302772774	202.900756835938
1449.9952815218	195.410278320313
1454.0954521871	219.919799804688
1458.19354120579	189.429321289063
1462.28955005859	178.938781738281
1466.38348022481	164.448303222656
1470.47533318239	138.957824707031
1474.56511040785	133.467346191406
1478.65281337632	104.948913574219
1482.73844356155	77.4071655273438
1486.82200243586	61.865478515625
1490.90349147021	41.32373046875
1494.98291213417	14.781982421875
1499.06026589591	26.240234375
1503.13555422221	40.698486328125
1507.20877857848	33.15673828125
1511.27994042873	71.614990234375
1515.3490412356	86.0733032226563
1519.41608246035	124.531555175781
1523.48106556286	162.938720703125
1527.54399200162	170.284790039063
1531.60486323377	179.630859375
1535.66368071506	145.976928710938
1539.72044589986	117.322998046875
1543.7751602412	72.6690673828125
1547.8278251907	33.01513671875
1551.87844219866	5.3612060546875
1555.92701271397	3.707275390625
1559.97353818419	0.03887939453125
1564.01802005549	-8.923095703125
1568.06045977271	-6.88507080078125
1572.1008587793	8.1529541015625
1576.13921851737	0.19097900390625
1580.17554042768	-2.77099609375
1584.20982594961	-6.91180419921875
1588.24207652123	-2.61199951171875
1592.27229357921	-7.312255859375
1596.3004785589	-5.2999267578125
1600.3266328943	14.392333984375
1604.35075801806	-0.8330078125
1608.37285536149	-1.8984375
1612.39292635454	-5.4156494140625
1616.41097242584	-0.6473388671875
1620.42699500266	7.73199462890625
1624.44099551096	4.28240966796875
1628.45297537533	2.83282470703125
1632.46293601905	19.4867553710938
1636.47087886406	17.1406860351563
1640.47680533095	22.0891723632813
1644.480716839	46.266845703125
1648.48261480617	58.4444580078125
1652.48250064906	66.6221313476563
1656.48037578297	101.799743652344
1660.47624162187	146.050415039063
1664.47009957839	168.386474609375
1668.46195106388	200.722595214844
1672.45179748832	200.058654785156
1676.43964026041	178.394775390625
1680.42548078752	126.730834960938
1684.40932047569	99.0709838867188
1688.39116072969	72.41455078125
1692.37100295292	48.7581787109375
1696.34884854752	27.101806640625
1700.32469891428	-3.55462646484375
1704.29855545272	19.7978515625
1708.27041956104	2.16180419921875
1712.24029263612	2.52569580078125
1716.20817607355	-7.07861328125
1720.17407126762	4.6246337890625
1724.13797961133	7.4998779296875
1728.09990249636	-6.9874267578125
1732.05984131311	-1.0439453125
1736.01779745068	8.7744140625
1739.97377229687	-12.685546875
1743.9277672382	8.56640625
1747.87978365989	-3.408203125
1751.82982294587	0.44140625
1755.77788647878	-1.8212890625
1759.72397564	2.0966796875
1763.6680918096	4.564453125
1767.61023636636	-6.43359375
1771.55041068779	5.55859375
1775.48861615014	-5.3798828125
1779.42485412835	-4.095703125
1783.35912599609	-6.443359375
1787.29143312576	15.021484375
1791.22177688849	-4.216796875
1795.15015865414	0.9814453125
1799.07657979127	2.6103515625
1803.00104166721	-9.3037109375
1806.923545648	6.0234375
1810.84409309841	-0.9853515625
1814.76268538195	-2.830078125
1818.67932386087	8.611328125
1822.59400989615	-10.93359375
1826.50674484752	6.16796875
1830.41753007345	-2.357421875
1834.32636693114	-2.5966796875
1838.23325677653	-3.087890625
1842.13820096433	13.1923828125
1846.04120084797	-4.2080078125
1849.94225777965	-1.982421875
1853.84137311029	-2.234375
1857.7385481896	1.64453125
1861.63378436601	-1.1123046875
1865.52708298671	-2.1943359375
1869.41844539766	2.7197265625
1873.30787294356	1.974609375
1877.19536696788	-3.2255859375
1881.08092881284	4.146484375
1884.96455981942	0.873046875
1888.84626132737	-4.677734375
1892.7260346752	-1.2490234375
1896.6038812002	-1.9580078125
1900.47980223839	2.982421875
1904.35379912459	0.6884765625
1908.22587319237	6.63671875
1912.0960257741	-5.880859375
1915.96425820088	-3.1474609375
1919.83057180263	-1.6171875
1923.694967908	2.5830078125
1927.55744784445	8.333984375
1931.4180129382	-9.8310546875
1935.27666451426	-5.8359375
1939.13340389641	8.94921875
1942.98823240721	5.5263671875
1946.84115136803	6.7373046875
1950.692162099	-10.140625
1954.54126591903	-5.8408203125
1958.38846414584	-1.6611328125
1962.23375809594	-2.5986328125
1966.0771490846	4.6962890625
1969.91863842591	13.0947265625
1973.75822743275	-9.380859375
1977.59591741678	1.8974609375
1981.43170968848	-3.1396484375
1985.26560555709	5.3623046875
1989.09760633069	-4.66796875
1992.92771331615	-4.611328125
1996.75592781911	3.515625
2000.58225114405	-0.640625
2004.40668459424	1.5712890625
2008.22922947176	1.2021484375
2012.04988707749	-3.119140625
2015.86865871112	-1.7978515625
2019.68554567116	8.3984375
2023.50054925491	-21.990234375
2027.31367075851	4.4853515625
2031.1249114769	-11.40234375
2034.93427270382	52.1845703125
2038.74175573186	-18.8486328125
2042.54736185239	-4.5869140625
2046.35109235564	-2.244140625
2050.15294853063	-2.1484375
2053.95293166521	3.7216796875
2057.75104304606	-1.8134765625
2061.54728395867	-2.93359375
2065.34165568738	-1.8017578125
2069.13415951534	2.2431640625
2072.92479672452	7.9931640625
2076.71356859575	-7.89453125
2080.50047640866	-2.724609375
2084.28552144174	-3.142578125
2088.06870497229	3.68359375
2091.85002827646	4.9189453125
2095.62949262923	-4.37109375
2099.40709930443	-2.8544921875
2103.18284957471	-0.4189453125
2106.95674471158	12.919921875
2110.72878598537	-5.5654296875
2114.49897466528	-5.802734375
2118.26731201934	2.5693359375
2122.03379931443	5.9755859375
2125.79843781626	-3.2314453125
2129.56122878942	-4.5576171875
2133.32217349733	4.3642578125
2137.08127320226	-6.5654296875
2140.83852916534	5.7744140625
2144.59394264655	-7.5927734375
2148.34751490473	2.529296875
2152.09924719757	2.669921875
2155.84914078163	-0.7998046875
2159.5971969123	0.943359375
2163.34341684387	-5.1845703125
2167.08780182947	6.7392578125
2170.83035312109	11.126953125
2174.57107196959	-3.8974609375
2178.30995962469	-0.248046875
2182.04701733499	-9.3486328125
2185.78224634795	-5.904296875
2189.5156479099	13.466796875
2193.24722326604	-3.673828125
2196.97697366044	-1.2646484375
2200.70490033604	-2.1044921875
2204.43100453467	-1.240234375
2208.15528749703	10.1220703125
2211.87775046268	-6.7041015625
2215.59839467008	2.4736328125
2219.31722135656	-7.3212890625
2223.03423175833	1.052734375
2226.74942711049	7.806640625
2230.46280864701	-0.138671875
2234.17437760077	-2.1103515625
2237.8841352035	0.828125
2241.59208268584	-6.048828125
2245.29822127732	6.2001953125
2249.00255220635	-8.3251953125
2252.70507670024	8.1923828125
2256.40579598519	-16.201171875
2260.10471128628	13.626953125
2263.80182382751	7.2021484375
2267.49713483175	-1.515625
2271.19064552079	-14.2685546875
2274.8823571153	9.6884765625
2278.57227083486	-3.251953125
2282.26038789795	0.83203125
2285.94670952195	1.3388671875
2289.63123692314	-0.7158203125
2293.31397131672	2.521484375
2296.99491391679	-2.3369140625
2300.67406593633	-3.671875
2304.35142858727	3.53515625
2308.02700308043	1.591796875
2311.70079062553	-7.1416015625
2315.37279243123	9.822265625
2319.04300970507	0.7685546875
2322.71144365353	-2.86328125
2326.378095482	-6.982421875
2330.04296639478	7.423828125
2333.7060575951	1.150390625
2337.3673702851	-0.73828125
2341.02690566583	-4.369140625
2344.68466493729	-6.6044921875
2348.34064929839	5.3427734375
2351.99485994695	7.197265625
2355.64729807974	0.66796875
2359.29796489244	-8.048828125
2362.94686157966	5.1123046875
2366.59398933494	0.990234375
2370.23934935076	-4.2734375
2373.88294281852	1.4248046875
2377.52477092855	2.328125
2381.16483487014	1.5400390625
2384.80313583148	-5.384765625
2388.4396749997	-0.0947265625
2392.07445356091	1.1171875
2395.70747270011	-5.591796875
2399.33873360126	3.396484375
2402.96823744726	2.0615234375
2406.59598541994	6.0166015625
2410.22197870011	-5.0703125
2413.84621846749	-3.8564453125
2417.46870590075	12.5068359375
2421.08944217751	-10.9306640625
2424.70842847435	3.4013671875
2428.32566596678	0.744140625
2431.94115582928	-13.2373046875
2435.55489923527	12.998046875
2439.16689735713	-3.599609375
2442.77715136619	1.4345703125
2446.38566243272	-1.9775390625
2449.99243172597	4.1767578125
2453.59746041414	0.986328125
2457.20074966439	-2.01171875
2460.80230064283	-2.837890625
2464.40211451455	-3.1025390625
2468.00019244358	-2.0625
2471.59653559293	12.91015625
2475.19114512457	0.5458984375
2478.78402219943	-10.0634765625
2482.37516797741	2.0634765625
2485.96458361738	8.14453125
2489.55227027719	-6.291015625
2493.13822911363	4.181640625
2496.7224612825	-9.673828125
2500.30496793853	-3.064453125
2503.88575023547	10.337890625
2507.464809326	3.75390625
2511.04214636182	-9.2021484375
2514.61776249357	-2.48046875
2518.19165887088	9.2021484375
2521.76383664237	0.849609375
2525.33429695564	-1.58203125
2528.90304095725	-3.20703125
2532.47006979276	-2.658203125
2536.03538460672	5.5439453125
2539.59898654265	0.9541015625
2543.16087674307	-5.7490234375
2546.72105634947	-0.2109375
2550.27952650235	-0.314453125
2553.83628834118	3.7353515625
2557.39134300444	2.3134765625
2560.94469162957	-9.181640625
2564.49633535304	8.3818359375
2568.0462753103	-15.8984375
2571.59451263579	17.2978515625
2575.14104846294	6.07421875
2578.6858839242	-17.0732421875
2582.229020151	10.51953125
2585.77045827378	-6.6904296875
2589.31019942197	4.5654296875
2592.84824472401	-4.5078125
2596.38459530734	0.1923828125
2599.91925229841	3.9697265625
2603.45221682266	-0.8896484375
2606.98349000456	-3.353515625
2610.51307296756	7.392578125
2614.04096683414	-5.0576171875
2617.56717272579	-6.0068359375
2621.09169176298	7.9150390625
2624.61452506523	4.337890625
2628.13567375106	-9.845703125
2631.655138938	3.7958984375
2635.17292174258	0.21484375
2638.68902328039	2.560546875
2642.20344466598	-4.75390625
2645.71618701297	-7.560546875
2649.22725143397	4.345703125
2652.73663904062	6.1640625
2656.24435094357	-8.0966796875
2659.75038825251	10.794921875
2663.25475207615	-2.4287109375
2666.75744352221	-7.19921875
2670.25846369744	15.0029296875
2673.75781370765	-18.2216796875
2677.25549465763	8.1591796875
2680.75150765123	3.65234375
2684.24585379131	-1.4619140625
2687.73853417978	-7.5048828125
2691.22954991757	10.1259765625
2694.71890210465	-5.732421875
2698.20659184002	-7.09765625
2701.69262022172	13.25
2705.17698834682	-9.5390625
2708.65969731143	2.951171875
2712.14074821071	-9.31640625
2715.62014213884	1.43359375
2719.09788018905	-2.396484375
2722.57396345361	12.4736328125
2726.04839302385	7.2451171875
2729.52116999012	-11.9423828125
2732.99229544182	4.5888671875
2736.4617704674	2.2568359375
2739.92959615437	10.8525390625
2743.39577358925	7.01953125
2746.86030385767	-9.9638671875
2750.32318804424	-3.4892578125
2753.78442723268	1.5244140625
2757.24402250572	4.396484375
2760.70197494518	-10.796875
2764.1582856319	-0.2998046875
2767.6129556458	6.0751953125
2771.06598606584	-7.353515625
2774.51737797005	1.25390625
2777.96713243552	-5.333984375
2781.41525053838	4.1103515625
2784.86173335384	-1.0546875
2788.30658195617	-6.0455322265625
2791.74979741869	4.15509033203125
2795.1913808138	-7.220458984375
2798.63133321295	-9.6961669921875
2802.06965568666	2.828125
2805.50634930452	-21.6475830078125
2808.94141513519	-0.30364990234375
2812.37485424639	-16.2409057617188
2815.80666770493	-1.17816162109375
2819.23685657665	-8.115478515625
2822.6654219265	10.947265625
2826.0923648185	28.010009765625
2829.51768631572	56.0726928710938
2832.94138748033	95.1354370117188
2836.36346937355	152.198181152344
2839.7839330557	215.236633300781
2843.20277958617	313.262329101563
2846.62001002343	521.2880859375
2850.03562542502	730.313781738281
2853.44962684758	971.339538574219
2856.86201534681	1085.365234375
2860.27279197751	1023.39099121094
2863.68195779356	1022.41674804688
2867.08951384791	988.442443847656
2870.49546119262	920.468200683594
2873.89980087883	918.493957519531
2877.30253395675	927.519653320313
2880.70366147569	929.54541015625
2884.10318448406	943.571105957031
2887.50110402936	1026.60949707031
2890.89742115815	1004.73956298828
2894.29213691614	972.869567871094
2897.68525234807	954.999633789063
2901.07676849782	959.129638671875
2904.46668640835	912.259704589844
2907.85500712172	878.389770507813
2911.24173167908	881.519775390625
2914.62686112069	880.649841308594
2918.0103964859	852.779846191406
2921.39233881316	818.909912109375
2924.77268914004	817.039916992188
2928.1514485032	790.169982910156
2931.52861793838	782.300048828125
2934.90419848047	851.430053710938
2938.27819116343	871.560119628906
2941.65059702035	883.690124511719
2945.0214170834	836.820190429688
2948.39065238389	758.084533691406
2951.75830395222	620.367370605469
2955.1243728179	546.650268554688
2958.48886000957	468.93310546875
2961.85176655495	405.215942382813
2965.21309348089	363.498840332031
2968.57284181338	327.781677246094
2971.93101257748	286.064514160156
2975.28760679739	248.347351074219
2978.64262549643	198.630249023438
2981.99606969702	194.9130859375
2985.34794042073	164.195922851563
2988.69823868822	129.478759765625
2992.04696551928	71.7616577148438
2995.39412193282	45.0831298828125
2998.73970894689	43.4783935546875
3002.08372757864	6.8736572265625
3005.42617884436	4.268798828125
3008.76706375945	9.6640625
3012.10638333846	27.059326171875
3015.44413859504	45.45458984375
3018.780330542	78.8497314453125
3022.11496019125	52.2449951171875
3025.44802855385	40.5594482421875
3028.77953663997	24.8221435546875
3032.10948545894	2.084716796875
3035.4378760192	-22.652587890625
3038.76470932834	8.1552734375
3042.08998639308	5.7059326171875
3045.41370821926	-2.765625
3048.73587581189	-13.8154296875
3052.05649017508	-9.017578125
3055.37555231211	0
3058.69306322538	0
3062.00902391644	0
3065.32343538598	0
3068.63629863383	0
3071.94761465896	0
3075.25738445949	0
3078.5656090327	0
3081.87228937498	0
3085.1774264819	0
3088.48102134815	0
3091.7830749676	0
3095.08358833324	0
3098.38256243724	0
3101.67999827088	0
3104.97589682465	0
3108.27025908814	0
3111.56308605013	0
3114.85437869852	0
3118.14413802041	0
3121.43236500202	0
3124.71906062875	0
3128.00422588514	0
3131.28786175491	0
3134.56996922093	0
3137.85054926523	0
3141.12960286901	0
3144.40713101263	0
3147.68313467559	0
3150.95761483661	0
3154.23057247352	0
3157.50200856335	0
3160.77192408229	0
3164.04032000569	0
3167.30719730808	0
3170.57255696316	0
3173.8363999438	0
3177.09872722202	0
3180.35953976906	0
3183.61883855529	0
3186.87662455028	0
3190.13289872276	0
3193.38766204066	0
3196.64091547106	0
3199.89265998022	0
3203.14289653362	0
3206.39162609586	0
3209.63884963076	0
3212.88456810132	0
3216.1287824697	0
3219.37149369728	0
3222.61270274458	0
3225.85241057134	0
3229.09061813648	0
3232.32732639809	0
3235.56253631347	0
3238.79624883909	0
3242.02846493062	0
3245.25918554292	0
3248.48841163005	0
3251.71614414523	0
3254.94238404091	0
3258.16713226871	0
3261.39038977947	0
3264.61215752319	0
3267.8324364491	0
3271.05122750561	0
3274.26853164032	0
3277.48434980006	0
3280.69868293083	0
3283.91153197784	0
3287.12289788551	0
3290.33278159744	0
3293.54118405647	0
3296.7481062046	0
3299.95354898308	0
3303.15751333233	0
3306.36000019198	0
3309.5610105009	0
3312.76054519714	0
3315.95860521796	0
3319.15519149983	0
3322.35030497844	0
3325.5439465887	0
3328.73611726471	0
3331.92681793978	0
3335.11604954647	0
3338.30381301652	0
3341.49010928091	0
3344.67493926981	0
3347.85830391262	0
3351.04020413798	0
3354.22064087372	0
3357.3996150469	0
3360.5771275838	0
3363.75317940992	0
3366.92777144999	0
3370.10090462795	0
3373.27257986699	0
3376.44279808948	0
3379.61156021707	0
3382.77886717058	0
3385.94471987011	0
3389.10911923496	0
3392.27206618366	0
3395.43356163397	0
3398.59360650288	0
3401.75220170663	0
3404.90934816067	0
3408.06504677969	0
3411.21929847761	0
3414.37210416759	0
3417.52346476203	0
3420.67338117256	0
3423.82185431003	0
3426.96888508457	0
3430.11447440551	0
3433.25862318143	0
3436.40133232017	0
3439.54260272877	0
3442.68243531356	0
3445.82083098007	0
3448.95779063311	0
3452.0933151767	0
3455.22740551412	0
3458.36006254791	0
3461.49128717984	0
3464.62108031093	0
3467.74944284144	0
3470.8763756709	0
3474.00187969807	0
3477.12595582097	0
3480.24860493687	0
3483.3698279423	0
3486.48962573301	0
3489.60799920405	0
3492.7249492497	0
3495.84047676349	0
3498.95458263822	0
3502.06726776593	0
3505.17853303794	0
3508.28837934481	0
3511.39680757636	0
3514.50381862168	0
3517.60941336912	0
3520.71359270627	0
3523.81635752002	0
3526.91770869649	0
3530.01764712108	0
3533.11617367844	0
3536.21328925251	0
3539.30899472646	0
3542.40329098277	0
3545.49617890316	0
3548.58765936862	0
3551.6777332594	0
3554.76640145506	0
3557.85366483438	0
3560.93952427544	0
3564.02398065559	0
3567.10703485145	0
3570.18868773891	0
3573.26894019313	0
3576.34779308856	0
3579.42524729892	0
3582.5013036972	0
3585.57596315568	0
3588.6492265459	0
3591.72109473869	0
3594.79156860416	0
3597.8606490117	0
3600.92833682998	0
3603.99463292695	0
3607.05953816984	0
3610.12305342518	0
3613.18517955876	0
3616.24591743568	0
3619.30526792029	0
3622.36323187627	0
3625.41981016655	0
3628.47500365337	0
3631.52881319825	0
3634.58123966201	0
3637.63228390473	0
3640.68194678582	0
3643.73022916395	0
3646.77713189711	0
3649.82265584256	0
3652.86680185686	0
3655.90957079587	0
3658.95096351473	0
3661.9909808679	0
3665.02962370912	0
3668.06689289143	0
3671.10278926717	0
3674.13731368797	0
3677.17046700477	0
3680.20225006781	0
3683.23266372664	0
3686.26170883008	0
3689.28938622628	0
3692.31569676268	0
3695.34064128604	0
3698.3642206424	0
3701.38643567713	0
3704.40728723488	0
3707.42677615964	0
3710.44490329468	0
3713.46166948258	0
3716.47707556524	0
3719.49112238387	0
3722.50381077897	0
3725.51514159038	0
3728.52511565724	0
3731.53373381799	0
3734.54099691039	0
3737.54690577153	0
3740.55146123779	0
3743.55466414488	0
3746.55651532782	0
3749.55701562096	0
3752.55616585793	0
3755.55396687173	0
3758.55041949465	0
3761.54552455828	0
3764.53928289357	0
3767.53169533077	0
3770.52276269945	0
