# Supplementary material for: ATP-Mediated Compositional Change in Peripheral Myelin Membranes: A Comparative Raman Spectroscopy and Time-Of-Flight Secondary Ion Mass Spectrometry Study
Source: PLoS One. 2015 Nov 6;10(11):e0142084. doi: 10.1371/journal.pone.0142084 (PMC4636249; doi:10.1371/journal.pone.0142084)
Supplement: S2 Dataset — (ZIP) [file pone.0142084.s002.zip › S2_dataset/Raman_spectra/14_0.txt]

-178.9940361005	0
-174.033225536559	0
-169.075137799502	0
-164.119770772183	0
-159.167122339652	0
-154.217190389145	0
-149.26997281008	0
-144.325467494082	0
-139.38367233493	0
-134.444585228596	0
-129.508204073225	0
-124.574526769137	0
-119.643551218823	0
-114.715275326934	0
-109.789697000297	0
-104.866814147889	0
-99.9466246808543	0
-95.0291265124944	0
-90.114317558252	0
-85.2021957357436	0
-80.2927589647076	0
-75.3860051670387	0
-70.4819322667847	0
-65.5805381901157	0
-60.6818208653497	0
-55.7857782229291	0
-50.8924081954391	0
-46.0017087175838	0
-41.1136777262045	0
-36.2283131602561	0
-31.3456129608128	0
-26.4655750710695	0
-21.5881974363389	0
-16.7134780040407	0
-11.8414147237152	0
-6.97200554699234	0
-2.10524842762101	0
2.75885867856151	0
7.62031781360827	0
12.4791310174774	0
17.3353003280427	0
22.1888277810764	0
27.0397154102718	0
31.8879652472339	0
36.7335793214821	0
41.5765596604568	0
46.4169082895224	0
51.2546272319731	0
56.0897185090207	0
60.9221841398242	0
65.7520261414571	0
70.5792465289418	0
75.4038473152361	0
80.2258305112362	0
85.045198125787	0
89.8619521656727	0
94.6760946356395	0
99.4876275383746	0
104.296552874516	0
109.10287264268	0
113.906588839415	0
118.707703459252	0
123.506218494676	0
128.30213593615	0
133.095457772096	0
137.886185988912	0
142.674322570981	0
147.459869500641	0
152.242828758238	0
157.023202322084	0
161.800992168479	0
166.576200271718	0
171.348828604071	0
176.118879135827	0
180.886353835245	0
185.651254668599	0
190.413583600155	0
195.173342592186	0
199.93053360497	0
204.685158596798	0
209.437219523967	0
214.186718340788	0
218.933656999589	0
223.678037450723	0
228.419861642551	0
233.159131521468	0
237.895849031897	0
242.630016116271	0
247.361634715084	0
252.090706766841	0
256.817234208093	0
261.541218973424	0
266.262662995465	0
270.981568204883	0
275.697936530397	0
280.411769898781	0
285.123070234849	0
289.831839461471	0
294.538079499574	0
299.241792268144	0
303.942979684232	0
308.641643662944	0
313.33778611746	0
318.031408959018	0
322.722514096945	0
327.411103438622	0
332.09717888951	0
336.780742353159	0
341.461795731189	0
346.140340923302	0
350.816379827291	0
355.489914339041	0
360.160946352512	0
364.829477759773	0
369.495510450977	0
374.159046314375	0
378.820087236329	0
383.478635101283	0
388.134691791809	0
392.788259188568	0
397.43933917034	0
402.08793361401	0
406.734044394583	0
411.377673385178	0
416.018822457033	0
420.657493479502	0
425.293688320078	0
429.927408844357	0
434.558656916086	0
439.187434397127	0
443.813743147482	0
448.437585025286	0
453.058961886811	0
457.677875586478	0
462.294327976831	0
466.908320908578	0
471.519856230564	0
476.128935789788	0
480.73556143139	0
485.339734998681	0
489.941458333116	0
494.540733274312	0
499.137561660047	0
503.731945326265	0
508.323886107065	0
512.91338583473	0
517.500446339696	0
522.085069450583	0
526.667256994186	0
531.247010795468	0
535.824332677577	0
540.399224461841	0
544.97168796778	0
549.541725013083	0
554.109337413638	0
558.674526983528	0
563.237295535019	0
567.797644878573	0
572.355576822864	0
576.911093174738	0
581.464195739273	0
586.014886319722	0
590.563166717575	0
595.109038732503	0
599.652504162402	0
604.193564803382	0
608.73222244976	0
613.268478894073	0
617.802335927087	0
622.333795337774	0
626.86285891334	0
631.389528439219	0
635.913805699064	0
640.435692474771	0
644.95519054646	0
649.472301692485	0
653.987027689444	0
658.499370312169	0
663.009331333737	0
667.51691252547	0
672.022115656927	0
676.524942495927	0
681.025394808529	0
685.523474359052	0
690.019182910066	0
694.512522222403	0
699.003494055146	0
703.49210016564	0
707.978342309501	0
712.4622222406	0
716.943741711089	0
721.422902471377	0
725.899706270147	0
730.374154854362	0
734.846249969256	0
739.315993358349	0
743.783386763427	0
748.248431924569	0
752.711130580137	0
757.171484466779	0
761.629495319434	0
766.085164871334	0
770.538494853989	0
774.989486997221	0
779.438143029149	0
783.884464676174	0
788.328453663017	0
792.770111712697	0
797.209440546538	0
801.646441884169	0
806.08111744353	0
810.513468940876	0
814.943498090771	0
819.371206606105	0
823.796596198072	0
828.2196685762	0
832.640425448326	0
837.05886852062	0
841.474999497579	0
845.888820082023	0
850.300331975104	0
854.709536876313	0
859.116436483463	0
863.521032492721	0
867.923326598572	0
872.32332049386	0
876.721015869761	0
881.116414415797	0
885.509517819844	0
889.900327768115	0
894.288845945188	0
898.675074033979	0
903.059013715769	0
907.440666670193	-14.6494140625
911.820034575246	-3.3193359375
916.197119107279	4.1650390625
920.571921941015	-5.0478515625
924.944444749532	12.37890625
929.314689204282	2.8125
933.682656975088	2.119140625
938.048349730129	-1.96875
942.411769135974	-0.0322265625
946.772916857561	-2.7880859375
951.131794558198	-8.08984375
955.488403899583	-17.4951171875
959.842746541793	18.6640625
964.194824143277	7.4423828125
968.544638360882	22.4091796875
972.89219084983	-7.1943359375
977.237483263745	-3.5107421875
981.580517254633	-1.1787109375
985.921294472888	-24.4345703125
990.259816567313	3.912109375
994.596085185094	-14.611328125
998.930101971824	-27.1845703125
1003.26186857149	-4.11328125
1007.59138662648	15.6064453125
1011.91865777761	26.43359375
1016.24368366406	33.435546875
1020.56646592346	-24.748046875
1024.88700619182	-75.3359375
1029.20530610358	-43.5966796875
1033.52136729159	333.349609375
1037.8351913871	-89.51171875
1042.14678001981	-87.01025390625
1046.45613481781	-42.749267578125
1050.76325740763	-25.1179809570313
1055.06814941421	-17.75634765625
1059.37081246092	-7.39471435546875
1063.67124816957	-5.1939697265625
1067.96945816039	18.063232421875
1072.26544405203	18.3204345703125
1076.55920746159	28.5775756835938
1080.8507500046	20.8347778320313
1085.14007329502	49.8539428710938
1089.42717894526	14.3093872070313
1093.71206856617	37.7648315429688
1097.99474376703	43.2203369140625
1102.27520615557	18.67578125
1106.55345733798	16.1312255859375
1110.82949891888	-2.413330078125
1115.10333250134	32.0421142578125
1119.37495968691	32.49755859375
1123.64438207555	33.004638671875
1127.91160126572	32.6544799804688
1132.17661885431	64.3043212890625
1136.43943643666	82.9541625976563
1140.70005560662	103.60400390625
1144.95847795644	120.253845214844
1149.21470507689	167.903686523438
1153.46873855716	244.553527832031
1157.72057998495	389.203369140625
1161.97023094641	531.853210449219
1166.21769302616	567.503051757813
1170.4629678073	488.238464355469
1174.70605687141	327.14306640625
1178.94696179853	165.047668457031
1183.18568416722	101.952270507813
1187.42222555447	76.8568725585938
1191.65658753578	38.761474609375
1195.88877168515	60.6660766601563
1200.11877957505	66.5706176757813
1204.34661277642	57.4752197265625
1208.57227285872	48.3798217773438
1212.79576138991	45.284423828125
1217.01707993641	40.1342163085938
1221.23623006315	19.973876953125
1225.45321333358	9.8134765625
1229.66803130962	33.6531372070313
1233.88068555171	-6.5072021484375
1238.09117761878	-21.6676025390625
1242.29950906827	-0.82794189453125
1246.50568145615	1.01165771484375
1250.70969633685	11.851318359375
1254.91155526336	21.5565795898438
1259.11125978715	15.9312744140625
1263.30881145822	23.3060302734375
1267.50421182508	47.6807861328125
1271.69746243476	63.0554809570313
1275.88856483281	70.4302368164063
1280.07752056329	81.8049926757813
1284.26433116881	71.1796875
1288.44899819048	61.554443359375
1292.63152316794	69.92919921875
1296.81190763937	70.0621948242188
1300.99015314147	62.0357666015625
1305.16626120947	65.0093383789063
1309.34023337715	65.9828491210938
1313.5120711768	85.9564208984375
1317.68177613928	54.9299926757813
1321.84934979395	35.903564453125
1326.01479366875	25.8771362304688
1330.17810929013	19.8507080078125
1334.3392981831	30.82421875
1338.49836187122	8.65960693359375
1342.65530187657	26.4635009765625
1346.81011971983	30.2673950195313
1350.96281692018	22.0713500976563
1355.11339499538	7.875244140625
1359.26185546175	31.6791381835938
1363.40819983413	14.4830322265625
1367.55242962597	0.28692626953125
1371.69454634923	9.059814453125
1375.83455151447	7.78680419921875
1379.97244663079	-11.4861450195313
1384.10823320587	-7.7591552734375
1388.24191274593	-15.0321655273438
1392.3734867558	12.6948852539063
1396.50295673884	-2.578125
1400.63032419701	-3.9820556640625
1404.75559063083	-10.4671630859375
1408.87875753938	-19.9523315429688
1412.99982642036	-9.4375
1417.11879877001	-21.9226684570313
1421.23567608315	5.59222412109375
1425.35045985322	5.1070556640625
1429.4631515722	14.5401611328125
1433.57375273068	38.798095703125
1437.68226481782	54.0560913085938
1441.78868932139	90.3140258789063
1445.89302772774	114.572021484375
1449.9952815218	131.830017089844
1454.0954521871	154.087951660156
1458.19354120579	118.345947265625
1462.28955005859	152.603881835938
1466.38348022481	106.861877441406
1470.47533318239	110.008361816406
1474.56511040785	116.073486328125
1478.65281337632	90.138671875
1482.73844356155	64.2037963867188
1486.82200243586	66.2689208984375
1490.90349147021	67.3341064453125
1494.98291213417	48.3992309570313
1499.06026589591	81.46435546875
1503.13555422221	121.529541015625
1507.20877857848	143.594665527344
1511.27994042873	236.659790039063
1515.3490412356	335.63720703125
1519.41608246035	444.509521484375
1523.48106556286	510.3818359375
1527.54399200162	512.254211425781
1531.60486323377	460.126525878906
1535.66368071506	355.998840332031
1539.72044589986	250.871154785156
1543.7751602412	163.743530273438
1547.8278251907	87.6158447265625
1551.87844219866	45.4746704101563
1555.92701271397	25.0594482421875
1559.97353818419	6.644287109375
1564.01802005549	5.22906494140625
1568.06045977271	4.8138427734375
1572.1008587793	8.39862060546875
1576.13921851737	-3.13616943359375
1580.17554042768	-11.0452270507813
1584.20982594961	0.0457763671875
1588.24207652123	6.93328857421875
1592.27229357921	-7.40496826171875
1596.3004785589	2.041015625
1600.3266328943	15.806640625
1604.35075801806	-4.875
1608.37285536149	-0.7115478515625
1612.39292635454	-8.0908203125
1616.41097242584	-5.594482421875
1620.42699500266	16.5643920898438
1624.44099551096	-0.2828369140625
1628.45297537533	14.8683471679688
1632.46293601905	19.0195922851563
1636.47087886406	23.2259521484375
1640.47680533095	24.62939453125
1644.480716839	36.0328369140625
1648.48261480617	50.436279296875
1652.48250064906	66.8397216796875
1656.48037578297	110.2431640625
1660.47624162187	132.722717285156
1664.47009957839	173.233825683594
1668.46195106388	200.744934082031
1672.45179748832	184.256042480469
1676.43964026041	175.767150878906
1680.42548078752	140.278259277344
1684.40932047569	97.7984619140625
1688.39116072969	73.3406372070313
1692.37100295292	63.8828125
1696.34884854752	40.4249877929688
1700.32469891428	2.9671630859375
1704.29855545272	21.5093383789063
1708.27041956104	4.1256103515625
1712.24029263612	2.7625732421875
1716.20817607355	-10.6004028320313
1720.17407126762	10.0861206054688
1724.13797961133	4.96697998046875
1728.09990249636	-11.1107177734375
1732.05984131311	4.9427490234375
1736.01779745068	4.8681640625
1739.97377229687	-10.4482421875
1743.9277672382	6.107421875
1747.87978365989	0.0712890625
1751.82982294587	4.896484375
1755.77788647878	-2.8583984375
1759.72397564	-9.0732421875
1763.6680918096	12.009765625
1767.61023636636	-8.2900390625
1771.55041068779	2.025390625
1775.48861615014	-1.556640625
1779.42485412835	-4.3955078125
1783.35912599609	-2.109375
1787.29143312576	12.1865234375
1791.22177688849	-10.849609375
1795.15015865414	5.0537109375
1799.07657979127	7.990234375
1803.00104166721	-7.4814453125
1806.923545648	-1.53125
1810.84409309841	-1.123046875
1814.76268538195	-7.029296875
1818.67932386087	14.931640625
1822.59400989615	-10.994140625
1826.50674484752	10.935546875
1830.41753007345	4.482421875
1834.32636693114	-8.8427734375
1838.23325677653	-9.6064453125
1842.13820096433	10.376953125
1846.04120084797	1.6884765625
1849.94225777965	2.072265625
1853.84137311029	-9.2978515625
1857.7385481896	5.4892578125
1861.63378436601	-2.9873046875
1865.52708298671	-6.513671875
1869.41844539766	5.71875
1873.30787294356	7.7412109375
1877.19536696788	-9.0205078125
1881.08092881284	6
1884.96455981942	2.78125
1888.84626132737	-14.90625
1892.7260346752	0.5595703125
1896.6038812002	8.5263671875
1900.47980223839	1.94140625
1904.35379912459	2.322265625
1908.22587319237	-2.55078125
1912.0960257741	-6.1826171875
1915.96425820088	3.9169921875
1919.83057180263	-3.6591796875
1923.694967908	4.1171875
1927.55744784445	3.9169921875
1931.4180129382	-2.3642578125
1935.27666451426	-2.2890625
1939.13340389641	4.728515625
1942.98823240721	-4.59375
1946.84115136803	1.220703125
1950.692162099	-8.2412109375
1954.54126591903	4.5126953125
1958.38846414584	4.708984375
1962.23375809594	1.2001953125
1966.0771490846	-5.0625
1969.91863842591	11.3046875
1973.75822743275	-11.603515625
1977.59591741678	0.44140625
1981.43170968848	-3.4453125
1985.26560555709	13.513671875
1989.09760633069	-14.423828125
1992.92771331615	4.3232421875
1996.75592781911	0.49609375
2000.58225114405	0.0009765625
2004.40668459424	-6.4794921875
2008.22922947176	-1.7685546875
2012.04988707749	11.4736328125
2015.86865871112	-2.513671875
2019.68554567116	10.5673828125
2023.50054925491	-29.306640625
2027.31367075851	18.26953125
2031.1249114769	-0.8935546875
2034.93427270382	9.103515625
2038.74175573186	-3.99609375
2042.54736185239	-4.890625
2046.35109235564	0.3671875
2050.15294853063	3.984375
2053.95293166521	-4.4560546875
2057.75104304606	2.3837890625
2061.54728395867	2.65625
2065.34165568738	-1.681640625
2069.13415951534	-0.9267578125
2072.92479672452	0.541015625
2076.71356859575	-0.6943359375
2080.50047640866	-4.0390625
2084.28552144174	-4.4072265625
2088.06870497229	10.892578125
2091.85002827646	-4.771484375
2095.62949262923	-6.8974609375
2099.40709930443	5.068359375
2103.18284957471	-3.4228515625
2106.95674471158	6.40625
2110.72878598537	-4.25390625
2114.49897466528	2.3046875
2118.26731201934	-4.9501953125
2122.03379931443	12.4267578125
2125.79843781626	-9.0751953125
2129.56122878942	5.60546875
2133.32217349733	8.609375
2137.08127320226	-22.9404296875
2140.83852916534	2.416015625
2144.59394264655	-0.9052734375
2148.34751490473	4.9560546875
2152.09924719757	-2.451171875
2155.84914078163	2.654296875
2159.5971969123	8.8837890625
2163.34341684387	-3.283203125
2167.08780182947	8.962890625
2170.83035312109	-1.4697265625
2174.57107196959	-9.9736328125
2178.30995962469	7.8662109375
2182.04701733499	-2.333984375
2185.78224634795	3.3857421875
2189.5156479099	4.248046875
2193.24722326604	-6.5537109375
2196.97697366044	0.642578125
2200.70490033604	-6.19140625
2204.43100453467	-4.1484375
2208.15528749703	7.5654296875
2211.87775046268	-7.9013671875
2215.59839467008	8.5302734375
2219.31722135656	2.513671875
2223.03423175833	-0.283203125
2226.74942711049	-3.24609375
2230.46280864701	-6.75390625
2234.17437760077	2.03125
2237.8841352035	1.115234375
2241.59208268584	1.5390625
2245.29822127732	1.53515625
2249.00255220635	-6.3671875
2252.70507670024	9.2548828125
2256.40579598519	-15.5693359375
2260.10471128628	13.138671875
2263.80182382751	9.2041015625
2267.49713483175	-13.4228515625
2271.19064552079	-8.0302734375
2274.8823571153	0.677734375
2278.57227083486	6.5302734375
2282.26038789795	2.658203125
2285.94670952195	1.3232421875
2289.63123692314	-5.7451171875
2293.31397131672	-1.6103515625
2296.99491391679	3.701171875
2300.67406593633	-1.3935546875
2304.35142858727	-3.494140625
2308.02700308043	4.2666015625
2311.70079062553	10.2783203125
2315.37279243123	0.341796875
2319.04300970507	-0.1435546875
2322.71144365353	4.302734375
2326.378095482	-10.7529296875
2330.04296639478	4.0009765625
2333.7060575951	-1.380859375
2337.3673702851	-1.6064453125
2341.02690566583	-2.45703125
2344.68466493729	4.2666015625
2348.34064929839	-3.3466796875
2351.99485994695	-1.36328125
2355.64729807974	0.36328125
2359.29796489244	3.2607421875
2362.94686157966	0.40625
2366.59398933494	-5.63671875
2370.23934935076	0.142578125
2373.88294281852	8.7412109375
2377.52477092855	1.95703125
2381.16483487014	-4.0263671875
2384.80313583148	-3.06640625
2388.4396749997	-11.068359375
2392.07445356091	16.71875
2395.70747270011	-8.6552734375
2399.33873360126	-2.880859375
2402.96823744726	7.27734375
2406.59598541994	-0.5244140625
2410.22197870011	6.9345703125
2413.84621846749	-12.1142578125
2417.46870590075	9.291015625
2421.08944217751	-9.3544921875
2424.70842847435	1.052734375
2428.32566596678	4.9267578125
2431.94115582928	-8.3447265625
2435.55489923527	9.369140625
2439.16689735713	-7.9990234375
2442.77715136619	3.6826171875
2446.38566243272	0.1123046875
2449.99243172597	8.1015625
2453.59746041414	-0.66015625
2457.20074966439	-6.9130859375
2460.80230064283	-9.12890625
2464.40211451455	9.28515625
2468.00019244358	3.3994140625
2471.59653559293	0.435546875
2475.19114512457	5.3779296875
2478.78402219943	-17.0703125
2482.37516797741	-2.0390625
2485.96458361738	9.93359375
2489.55227027719	1.3447265625
2493.13822911363	9.751953125
2496.7224612825	-16.79296875
2500.30496793853	-6.1044921875
2503.88575023547	16.19921875
2507.464809326	-6.46875
2511.04214636182	-4.453125
2514.61776249357	10.521484375
2518.19165887088	-1.78515625
2521.76383664237	7.1611328125
2525.33429695564	0.546875
2528.90304095725	-9.494140625
2532.47006979276	-2.2451171875
2536.03538460672	2.8037109375
2539.59898654265	5.2783203125
2543.16087674307	-0.7998046875
2546.72105634947	3.2060546875
2550.27952650235	-6.85546875
2553.83628834118	2.009765625
2557.39134300444	-4.56640625
2560.94469162957	-2.3759765625
2564.49633535304	9.00390625
2568.0462753103	-16.9228515625
2571.59451263579	17.443359375
2575.14104846294	-0.759765625
2578.6858839242	-16.3515625
2582.229020151	12.75
2585.77045827378	-12.271484375
2589.31019942197	12.744140625
2592.84824472401	-6.94921875
2596.38459530734	12.2626953125
2599.91925229841	-1.2421875
2603.45221682266	-11.970703125
2606.98349000456	3.30078125
2610.51307296756	6.0986328125
2614.04096683414	0.6328125
2617.56717272579	-17.9609375
2621.09169176298	8.1572265625
2624.61452506523	9.3837890625
2628.13567375106	-3.375
2631.655138938	-7.15234375
2635.17292174258	0.619140625
2638.68902328039	-3.9892578125
2642.20344466598	8.23828125
2645.71618701297	-0.982421875
2649.22725143397	-6.1572265625
2652.73663904062	4.802734375
2656.24435094357	-11.1494140625
2659.75038825251	12.08984375
2663.25475207615	5.826171875
2666.75744352221	-12.2294921875
2670.25846369744	21.2646484375
2673.75781370765	-5.5791015625
2677.25549465763	3.71875
2680.75150765123	-4.78125
2684.24585379131	10.181640625
2687.73853417978	-11.095703125
2691.22954991757	2.345703125
2694.71890210465	-6.435546875
2698.20659184002	-4.4892578125
2701.69262022172	5.2900390625
2705.17698834682	-0.4423828125
2708.65969731143	8.228515625
2712.14074821071	-5.5859375
2715.62014213884	-6.1279296875
2719.09788018905	-10.88671875
2722.57396345361	5.1025390625
2726.04839302385	12.3857421875
2729.52116999012	-9.259765625
2732.99229544182	12.2802734375
2736.4617704674	-7.884765625
2739.92959615437	7.3203125
2743.39577358925	-17.2607421875
2746.86030385767	-18.1181640625
2750.32318804424	0.3564453125
2753.78442723268	77.8828125
2757.24402250572	-18.029296875
2760.70197494518	-20.48046875
2764.1582856319	-10.0556640625
2767.6129556458	7.20703125
2771.06598606584	-13.7255859375
2774.51737797005	8.6337890625
2777.96713243552	-1.5771484375
2781.41525053838	-4.201171875
2784.86173335384	1.49609375
2788.30658195617	-0.806640625
2791.74979741869	-5.1005859375
2795.1913808138	0.26556396484375
2798.63133321295	11.5899658203125
2802.06965568666	-8.306640625
2805.50634930452	-16.6600952148438
2808.94141513519	1.9864501953125
2812.37485424639	-3.36700439453125
2815.80666770493	-5.0111083984375
2819.23685657665	7.1114501953125
2822.6654219265	-0.7659912109375
2826.0923648185	1.3565673828125
2829.51768631572	21.4790649414063
2832.94138748033	37.6016235351563
2836.36346937355	55.7241821289063
2839.7839330557	58.8467407226563
2843.20277958617	100.937561035156
2846.62001002343	178.875427246094
2850.03562542502	278.813232421875
2853.44962684758	350.751098632813
2856.86201534681	415.688903808594
2860.27279197751	419.626770019531
2863.68195779356	422.564636230469
2867.08951384791	405.50244140625
2870.49546119262	396.440307617188
2873.89980087883	408.378112792969
2877.30253395675	407.315979003906
2880.70366147569	434.253845214844
2884.10318448406	427.191650390625
2887.50110402936	436.129516601563
2890.89742115815	423.0751953125
2894.29213691614	432.044189453125
2897.68525234807	448.01318359375
2901.07676849782	443.982177734375
2904.46668640835	457.951171875
2907.85500712172	483.920166015625
2911.24173167908	509.88916015625
2914.62686112069	485.858154296875
2918.0103964859	456.8271484375
2921.39233881316	475.796142578125
2924.77268914004	463.76513671875
2928.1514485032	443.734130859375
2931.52861793838	436.703125
2934.90419848047	456.672119140625
2938.27819116343	462.64111328125
2941.65059702035	478.610107421875
2945.0214170834	455.5791015625
2948.39065238389	402.704162597656
2951.75830395222	344.881774902344
2955.1243728179	323.059448242188
2958.48886000957	267.237060546875
2961.85176655495	227.414733886719
2965.21309348089	225.592346191406
2968.57284181338	213.769958496094
2971.93101257748	207.947631835938
2975.28760679739	193.125244140625
2978.64262549643	155.302856445313
2981.99606969702	143.480529785156
2985.34794042073	104.658203125
2988.69823868822	92.8358154296875
2992.04696551928	69.013427734375
2995.39412193282	27.5660400390625
2998.73970894689	32.196533203125
3002.08372757864	20.8270263671875
3005.42617884436	-10.54248046875
3008.76706375945	0.0880126953125
3012.10638333846	-13.2816162109375
3015.44413859504	10.348876953125
3018.780330542	19.9793701171875
3022.11496019125	18.971923828125
3025.44802855385	19.4156494140625
3028.77953663997	16.8592529296875
3032.10948545894	8.3028564453125
3035.4378760192	-18.784423828125
3038.76470932834	9.2884521484375
3042.08998639308	-3.609375
3045.41370821926	-3.490234375
3048.73587581189	-7.5673828125
3052.05649017508	3.509765625
3055.37555231211	-0.8720703125
3058.69306322538	7.6552734375
3062.00902391644	-1.8310546875
3065.32343538598	-7.4775390625
3068.63629863383	5.5966796875
3071.94761465896	-12.5595703125
3075.25738445949	14.19140625
3078.5656090327	0
3081.87228937498	0
3085.1774264819	0
3088.48102134815	0
3091.7830749676	0
3095.08358833324	0
3098.38256243724	0
3101.67999827088	0
3104.97589682465	0
3108.27025908814	0
3111.56308605013	0
3114.85437869852	0
3118.14413802041	0
3121.43236500202	0
3124.71906062875	0
3128.00422588514	0
3131.28786175491	0
3134.56996922093	0
3137.85054926523	0
3141.12960286901	0
3144.40713101263	0
3147.68313467559	0
3150.95761483661	0
3154.23057247352	0
3157.50200856335	0
3160.77192408229	0
3164.04032000569	0
3167.30719730808	0
3170.57255696316	0
3173.8363999438	0
3177.09872722202	0
3180.35953976906	0
3183.61883855529	0
3186.87662455028	0
3190.13289872276	0
3193.38766204066	0
3196.64091547106	0
3199.89265998022	0
3203.14289653362	0
3206.39162609586	0
3209.63884963076	0
3212.88456810132	0
3216.1287824697	0
3219.37149369728	0
3222.61270274458	0
3225.85241057134	0
3229.09061813648	0
3232.32732639809	0
3235.56253631347	0
3238.79624883909	0
3242.02846493062	0
3245.25918554292	0
3248.48841163005	0
3251.71614414523	0
3254.94238404091	0
3258.16713226871	0
3261.39038977947	0
3264.61215752319	0
3267.8324364491	0
3271.05122750561	0
3274.26853164032	0
3277.48434980006	0
3280.69868293083	0
3283.91153197784	0
3287.12289788551	0
3290.33278159744	0
3293.54118405647	0
3296.7481062046	0
3299.95354898308	0
3303.15751333233	0
3306.36000019198	0
3309.5610105009	0
3312.76054519714	0
3315.95860521796	0
3319.15519149983	0
3322.35030497844	0
3325.5439465887	0
3328.73611726471	0
3331.92681793978	0
3335.11604954647	0
3338.30381301652	0
3341.49010928091	0
3344.67493926981	0
3347.85830391262	0
3351.04020413798	0
3354.22064087372	0
3357.3996150469	0
3360.5771275838	0
3363.75317940992	0
3366.92777144999	0
3370.10090462795	0
3373.27257986699	0
3376.44279808948	0
3379.61156021707	0
3382.77886717058	0
3385.94471987011	0
3389.10911923496	0
3392.27206618366	0
3395.43356163397	0
3398.59360650288	0
3401.75220170663	0
3404.90934816067	0
3408.06504677969	0
3411.21929847761	0
3414.37210416759	0
3417.52346476203	0
3420.67338117256	0
3423.82185431003	0
3426.96888508457	0
3430.11447440551	0
3433.25862318143	0
3436.40133232017	0
3439.54260272877	0
3442.68243531356	0
3445.82083098007	0
3448.95779063311	0
3452.0933151767	0
3455.22740551412	0
3458.36006254791	0
3461.49128717984	0
3464.62108031093	0
3467.74944284144	0
3470.8763756709	0
3474.00187969807	0
3477.12595582097	0
3480.24860493687	0
3483.3698279423	0
3486.48962573301	0
3489.60799920405	0
3492.7249492497	0
3495.84047676349	0
3498.95458263822	0
3502.06726776593	0
3505.17853303794	0
3508.28837934481	0
3511.39680757636	0
3514.50381862168	0
3517.60941336912	0
3520.71359270627	0
3523.81635752002	0
3526.91770869649	0
3530.01764712108	0
3533.11617367844	0
3536.21328925251	0
3539.30899472646	0
3542.40329098277	0
3545.49617890316	0
3548.58765936862	0
3551.6777332594	0
3554.76640145506	0
3557.85366483438	0
3560.93952427544	0
3564.02398065559	0
3567.10703485145	0
3570.18868773891	0
3573.26894019313	0
3576.34779308856	0
3579.42524729892	0
3582.5013036972	0
3585.57596315568	0
3588.6492265459	0
3591.72109473869	0
3594.79156860416	0
3597.8606490117	0
3600.92833682998	0
3603.99463292695	0
3607.05953816984	0
3610.12305342518	0
3613.18517955876	0
3616.24591743568	0
3619.30526792029	0
3622.36323187627	0
3625.41981016655	0
3628.47500365337	0
3631.52881319825	0
3634.58123966201	0
3637.63228390473	0
3640.68194678582	0
3643.73022916395	0
3646.77713189711	0
3649.82265584256	0
3652.86680185686	0
3655.90957079587	0
3658.95096351473	0
3661.9909808679	0
3665.02962370912	0
3668.06689289143	0
3671.10278926717	0
3674.13731368797	0
3677.17046700477	0
3680.20225006781	0
3683.23266372664	0
3686.26170883008	0
3689.28938622628	0
3692.31569676268	0
3695.34064128604	0
3698.3642206424	0
3701.38643567713	0
3704.40728723488	0
3707.42677615964	0
3710.44490329468	0
3713.46166948258	0
3716.47707556524	0
3719.49112238387	0
3722.50381077897	0
3725.51514159038	0
3728.52511565724	0
3731.53373381799	0
3734.54099691039	0
3737.54690577153	0
3740.55146123779	0
3743.55466414488	0
3746.55651532782	0
3749.55701562096	0
3752.55616585793	0
3755.55396687173	0
3758.55041949465	0
3761.54552455828	0
3764.53928289357	0
3767.53169533077	0
3770.52276269945	0
