# Supplementary material for: ATP-Mediated Compositional Change in Peripheral Myelin Membranes: A Comparative Raman Spectroscopy and Time-Of-Flight Secondary Ion Mass Spectrometry Study
Source: PLoS One. 2015 Nov 6;10(11):e0142084. doi: 10.1371/journal.pone.0142084 (PMC4636249; doi:10.1371/journal.pone.0142084)
Supplement: S2 Dataset — (ZIP) [file pone.0142084.s002.zip › S2_dataset/Raman_spectra/14_90.txt]

-178.9940361005	0
-174.033225536559	0
-169.075137799502	0
-164.119770772183	0
-159.167122339652	0
-154.217190389145	0
-149.26997281008	0
-144.325467494082	0
-139.38367233493	0
-134.444585228596	0
-129.508204073225	0
-124.574526769137	0
-119.643551218823	0
-114.715275326934	0
-109.789697000297	0
-104.866814147889	0
-99.9466246808543	0
-95.0291265124944	0
-90.114317558252	0
-85.2021957357436	0
-80.2927589647076	0
-75.3860051670387	0
-70.4819322667847	0
-65.5805381901157	0
-60.6818208653497	0
-55.7857782229291	0
-50.8924081954391	0
-46.0017087175838	0
-41.1136777262045	0
-36.2283131602561	0
-31.3456129608128	0
-26.4655750710695	0
-21.5881974363389	0
-16.7134780040407	0
-11.8414147237152	0
-6.97200554699234	0
-2.10524842762101	0
2.75885867856151	0
7.62031781360827	0
12.4791310174774	0
17.3353003280427	0
22.1888277810764	0
27.0397154102718	0
31.8879652472339	0
36.7335793214821	0
41.5765596604568	0
46.4169082895224	0
51.2546272319731	0
56.0897185090207	0
60.9221841398242	0
65.7520261414571	0
70.5792465289418	0
75.4038473152361	0
80.2258305112362	0
85.045198125787	0
89.8619521656727	0
94.6760946356395	0
99.4876275383746	0
104.296552874516	0
109.10287264268	0
113.906588839415	0
118.707703459252	0
123.506218494676	0
128.30213593615	0
133.095457772096	0
137.886185988912	0
142.674322570981	0
147.459869500641	0
152.242828758238	0
157.023202322084	0
161.800992168479	0
166.576200271718	0
171.348828604071	0
176.118879135827	0
180.886353835245	0
185.651254668599	0
190.413583600155	0
195.173342592186	0
199.93053360497	0
204.685158596798	0
209.437219523967	0
214.186718340788	0
218.933656999589	0
223.678037450723	0
228.419861642551	0
233.159131521468	0
237.895849031897	0
242.630016116271	0
247.361634715084	0
252.090706766841	0
256.817234208093	0
261.541218973424	0
266.262662995465	0
270.981568204883	0
275.697936530397	0
280.411769898781	0
285.123070234849	0
289.831839461471	0
294.538079499574	0
299.241792268144	0
303.942979684232	0
308.641643662944	0
313.33778611746	0
318.031408959018	0
322.722514096945	0
327.411103438622	0
332.09717888951	0
336.780742353159	0
341.461795731189	0
346.140340923302	0
350.816379827291	0
355.489914339041	0
360.160946352512	0
364.829477759773	0
369.495510450977	0
374.159046314375	0
378.820087236329	0
383.478635101283	0
388.134691791809	0
392.788259188568	0
397.43933917034	0
402.08793361401	0
406.734044394583	0
411.377673385178	0
416.018822457033	0
420.657493479502	0
425.293688320078	0
429.927408844357	0
434.558656916086	0
439.187434397127	0
443.813743147482	0
448.437585025286	0
453.058961886811	0
457.677875586478	0
462.294327976831	0
466.908320908578	0
471.519856230564	0
476.128935789788	0
480.73556143139	0
485.339734998681	0
489.941458333116	0
494.540733274312	0
499.137561660047	0
503.731945326265	0
508.323886107065	0
512.91338583473	0
517.500446339696	0
522.085069450583	0
526.667256994186	0
531.247010795468	0
535.824332677577	0
540.399224461841	0
544.97168796778	0
549.541725013083	0
554.109337413638	0
558.674526983528	0
563.237295535019	0
567.797644878573	0
572.355576822864	0
576.911093174738	0
581.464195739273	0
586.014886319722	0
590.563166717575	0
595.109038732503	0
599.652504162402	0
604.193564803382	0
608.73222244976	0
613.268478894073	0
617.802335927087	0
622.333795337774	0
626.86285891334	0
631.389528439219	0
635.913805699064	0
640.435692474771	0
644.95519054646	0
649.472301692485	0
653.987027689444	0
658.499370312169	0
663.009331333737	0
667.51691252547	0
672.022115656927	0
676.524942495927	0
681.025394808529	0
685.523474359052	0
690.019182910066	0
694.512522222403	0
699.003494055146	0
703.49210016564	0
707.978342309501	0
712.4622222406	0
716.943741711089	0
721.422902471377	0
725.899706270147	0
730.374154854362	0
734.846249969256	0
739.315993358349	0
743.783386763427	0
748.248431924569	0
752.711130580137	0
757.171484466779	0
761.629495319434	0
766.085164871334	0
770.538494853989	0
774.989486997221	0
779.438143029149	0
783.884464676174	0
788.328453663017	0
792.770111712697	0
797.209440546538	0
801.646441884169	0
806.08111744353	0
810.513468940876	0
814.943498090771	0
819.371206606105	0
823.796596198072	0
828.2196685762	0
832.640425448326	0
837.05886852062	0
841.474999497579	0
845.888820082023	0
850.300331975104	0
854.709536876313	0
859.116436483463	0
863.521032492721	0
867.923326598572	0
872.32332049386	0
876.721015869761	0
881.116414415797	0
885.509517819844	0
889.900327768115	0
894.288845945188	0
898.675074033979	4.0107421875
903.059013715769	7.4765625
907.440666670193	-9.1904296875
911.820034575246	0.4755859375
916.197119107279	0.0634765625
920.571921941015	-15.6083984375
924.944444749532	11.5712890625
929.314689204282	16.4423828125
933.682656975088	9.85546875
938.048349730129	-2.1162109375
942.411769135974	8.908203125
946.772916857561	6.9931640625
951.131794558198	-11.154296875
955.488403899583	-5.80078125
959.842746541793	5.0537109375
964.194824143277	-10.15625
968.544638360882	8.525390625
972.89219084983	-8.9610595703125
977.237483263745	11.6190185546875
981.580517254633	-4.12493896484375
985.921294472888	-22.4937744140625
990.259816567313	-1.029541015625
994.596085185094	-9.74237060546875
998.930101971824	-17.161376953125
1003.26186857149	14.4196166992188
1007.59138662648	33.3642578125
1011.91865777761	47.298828125
1016.24368366406	35.2368774414063
1020.56646592346	25.3969116210938
1024.88700619182	18.5569458007813
1029.20530610358	4.86785888671875
1033.52136729159	9.4757080078125
1037.8351913871	-5.92242431640625
1042.14678001981	-7.6353759765625
1046.45613481781	1.65167236328125
1050.76325740763	3.938720703125
1055.06814941421	12.859375
1059.37081246092	28.7620239257813
1063.67124816957	13.6646728515625
1067.96945816039	47.5673828125
1072.26544405203	45.4700317382813
1076.55920746159	49.3592529296875
1080.8507500046	46.2178344726563
1085.14007329502	60.076416015625
1089.42717894526	71.93505859375
1093.71206856617	83.7936401367188
1097.99474376703	70.6522216796875
1102.27520615557	76.5108032226563
1106.55345733798	73.369384765625
1110.82949891888	42.22802734375
1115.10333250134	54.0892944335938
1119.37495968691	41.9579467773438
1123.64438207555	32.82666015625
1127.91160126572	28.6953125
1132.17661885431	56.5640258789063
1136.43943643666	41.4326782226563
1140.70005560662	56.3013916015625
1144.95847795644	63.1700439453125
1149.21470507689	64.0387573242188
1153.46873855716	65.9074096679688
1157.72057998495	92.776123046875
1161.97023094641	135.59033203125
1166.21769302616	135.29150390625
1170.4629678073	135.99267578125
1174.70605687141	93.69384765625
1178.94696179853	36.39501953125
1183.18568416722	28.09619140625
1187.42222555447	31.79736328125
1191.65658753578	12.49853515625
1195.88877168515	6.19976806640625
1200.11877957505	5.90093994140625
1204.34661277642	4.60211181640625
1208.57227285872	17.8875122070313
1212.79576138991	11.061767578125
1217.01707993641	-5.763916015625
1221.23623006315	-1.58966064453125
1225.45321333358	-17.4154052734375
1229.66803130962	1.75885009765625
1233.88068555171	-18.0668334960938
1238.09117761878	-15.892578125
1242.29950906827	-6.71832275390625
1246.50568145615	1.38446044921875
1250.70969633685	3.9486083984375
1254.91155526336	11.5126953125
1259.11125978715	4.07684326171875
1263.30881145822	2.64093017578125
1267.50421182508	15.205078125
1271.69746243476	8.76922607421875
1275.88856483281	25.3333129882813
1280.07752056329	25.8974609375
1284.26433116881	22.4615478515625
1288.44899819048	5.95806884765625
1292.63152316794	4.22222900390625
1296.81190763937	36.4864501953125
1300.99015314147	24.7506713867188
1305.16626120947	22.014892578125
1309.34023337715	37.2791137695313
1313.5120711768	57.5433349609375
1317.68177613928	39.8075561523438
1321.84934979395	33.07177734375
1326.01479366875	24.3359985351563
1330.17810929013	17.5846557617188
1334.3392981831	22.78173828125
1338.49836187122	-4.02117919921875
1342.65530187657	9.1759033203125
1346.81011971983	19.3729858398438
1350.96281692018	14.570068359375
1355.11339499538	10.7671508789063
1359.26185546175	3.9642333984375
1363.40819983413	4.16229248046875
1367.55242962597	2.42572021484375
1371.69454634923	9.6890869140625
1375.83455151447	-0.0474853515625
1379.97244663079	-5.78411865234375
1384.10823320587	6.47930908203125
1388.24191274593	-1.12823486328125
1392.3734867558	2.28228759765625
1396.50295673884	0.69281005859375
1400.63032419701	-3.1806640625
1404.75559063083	-2.0635986328125
1408.87875753938	-7.946533203125
1412.99982642036	-5.2459716796875
1417.11879877001	-3.56451416015625
1421.23567608315	12.1168823242188
1425.35045985322	20.79833984375
1429.4631515722	26.4797973632813
1433.57375273068	60.0852661132813
1437.68226481782	80.604736328125
1441.78868932139	141.124145507813
1445.89302772774	181.643615722656
1449.9952815218	196.163024902344
1454.0954521871	217.682434082031
1458.19354120579	177.201904296875
1462.28955005859	170.721313476563
1466.38348022481	161.240783691406
1470.47533318239	146.759460449219
1474.56511040785	128.277709960938
1478.65281337632	109.796020507813
1482.73844356155	82.3143310546875
1486.82200243586	60.8326416015625
1490.90349147021	34.3509521484375
1494.98291213417	19.8692626953125
1499.06026589591	10.3875732421875
1503.13555422221	27.9058837890625
1507.20877857848	20.4241333007813
1511.27994042873	50.9804077148438
1515.3490412356	61.6157836914063
1519.41608246035	93.2511596679688
1523.48106556286	121.886596679688
1527.54399200162	130.52197265625
1531.60486323377	124.157348632813
1535.66368071506	103.792724609375
1539.72044589986	95.4281005859375
1543.7751602412	61.0634765625
1547.8278251907	23.82666015625
1551.87844219866	2.7025146484375
1555.92701271397	-2.42156982421875
1559.97353818419	-3.545654296875
1564.01802005549	-2.6697998046875
1568.06045977271	12.22607421875
1572.1008587793	5.35736083984375
1576.13921851737	-1.51129150390625
1580.17554042768	-3.5455322265625
1584.20982594961	-1.8681640625
1588.24207652123	-0.44683837890625
1592.27229357921	1.42718505859375
1596.3004785589	-4.140625
1600.3266328943	13.5015258789063
1604.35075801806	4.734619140625
1608.37285536149	15.3106689453125
1612.39292635454	3.88671875
1616.41097242584	7.4627685546875
1620.42699500266	8.424560546875
1624.44099551096	9.5491943359375
1628.45297537533	13.673828125
1632.46293601905	30.7984619140625
1636.47087886406	34.923095703125
1640.47680533095	35.0477294921875
1644.480716839	49.3347778320313
1648.48261480617	46.7412719726563
1652.48250064906	64.147705078125
1656.48037578297	102.55419921875
1660.47624162187	129.960693359375
1664.47009957839	150.367126464844
1668.46195106388	182.773620605469
1672.45179748832	185.230590820313
1676.43964026041	167.756286621094
1680.42548078752	145.281921386719
1684.40932047569	100.8076171875
1688.39116072969	72.333251953125
1692.37100295292	32.85888671875
1696.34884854752	35.3826904296875
1700.32469891428	9.902099609375
1704.29855545272	24.4214477539063
1708.27041956104	6.94085693359375
1712.24029263612	-7.54592895507813
1716.20817607355	0.956634521484375
1720.17407126762	1.57107543945313
1724.13797961133	4.50827026367188
1728.09990249636	-3.8330078125
1732.05984131311	0.9619140625
1736.01779745068	0.173828125
1739.97377229687	-8.3037109375
1743.9277672382	10.2138671875
1747.87978365989	1.44140625
1751.82982294587	-5.8017578125
1755.77788647878	0.7705078125
1759.72397564	0.0546875
1763.6680918096	3.71484375
1767.61023636636	-0.7578125
1771.55041068779	3.1748046875
1775.48861615014	-7.669921875
1779.42485412835	-3.99609375
1783.35912599609	3.822265625
1787.29143312576	9.8935546875
1791.22177688849	-15.5634765625
1795.15015865414	8.88671875
1799.07657979127	-0.2529296875
1803.00104166721	-8.2138671875
1806.923545648	2.248046875
1810.84409309841	6.212890625
1814.76268538195	0.8251953125
1818.67932386087	5.8623046875
1822.59400989615	-12.22265625
1826.50674484752	-1.630859375
1830.41753007345	8.6796875
1834.32636693114	-6.859375
1838.23325677653	-6.900390625
1842.13820096433	12.5390625
1846.04120084797	4.7041015625
1849.94225777965	-4.59765625
1853.84137311029	-3.150390625
1857.7385481896	-5.4453125
1861.63378436601	3.595703125
1865.52708298671	-1.9169921875
1869.41844539766	3.0400390625
1873.30787294356	3.8427734375
1877.19536696788	-7.6865234375
1881.08092881284	10.0654296875
1884.96455981942	-8.2744140625
1888.84626132737	0.037109375
1892.7260346752	5.91015625
1896.6038812002	-9.5791015625
1900.47980223839	5.9345703125
1904.35379912459	2.09375
1908.22587319237	2.216796875
1912.0960257741	-4.1796875
1915.96425820088	0.158203125
1919.83057180263	0.00390625
1923.694967908	-0.52734375
1927.55744784445	3.373046875
1931.4180129382	-14.50390625
1935.27666451426	13.5185546875
1939.13340389641	3.580078125
1942.98823240721	-4.2919921875
1946.84115136803	-3.220703125
1950.692162099	-2.7158203125
1954.54126591903	12.833984375
1958.38846414584	-8.38671875
1962.23375809594	-4.248046875
1966.0771490846	-1.1455078125
1969.91863842591	7.9482421875
1973.75822743275	1.1162109375
1977.59591741678	-1.9228515625
1981.43170968848	-7.087890625
1985.26560555709	9.4453125
1989.09760633069	-1.974609375
1992.92771331615	-4.4794921875
1996.75592781911	1.388671875
2000.58225114405	-1.6025390625
2004.40668459424	-0.19140625
2008.22922947176	-1.7626953125
2012.04988707749	8.41796875
2015.86865871112	-4.5302734375
2019.68554567116	5.3740234375
2023.50054925491	-20.9599609375
2027.31367075851	17.982421875
2031.1249114769	1.89453125
2034.93427270382	-0.607421875
2038.74175573186	-4.669921875
2042.54736185239	-1.451171875
2046.35109235564	3.2265625
2050.15294853063	1.1865234375
2053.95293166521	0.6552734375
2057.75104304606	-3.859375
2061.54728395867	1.2314453125
2065.34165568738	0.1728515625
2069.13415951534	0.6162109375
2072.92479672452	6.8232421875
2076.71356859575	-8.8125
2080.50047640866	0.7900390625
2084.28552144174	-2.59765625
2088.06870497229	4.5546875
2091.85002827646	-1.2900390625
2095.62949262923	-5.080078125
2099.40709930443	9.216796875
2103.18284957471	-7.2275390625
2106.95674471158	4.6337890625
2110.72878598537	-0.3828125
2114.49897466528	-3.4677734375
2118.26731201934	2.4013671875
2122.03379931443	2.2568359375
2125.79843781626	-3.236328125
2129.56122878942	-7.49609375
2133.32217349733	11.6025390625
2137.08127320226	-8.458984375
2140.83852916534	3.5419921875
2144.59394264655	-0.3037109375
2148.34751490473	-0.51171875
2152.09924719757	7.5966796875
2155.84914078163	-0.037109375
2159.5971969123	-4.6123046875
2163.34341684387	-5.404296875
2167.08780182947	1.677734375
2170.83035312109	7.955078125
2174.57107196959	-4.6005859375
2178.30995962469	5.6123046875
2182.04701733499	-7.54296875
2185.78224634795	-4.4814453125
2189.5156479099	13.6474609375
2193.24722326604	-5.169921875
2196.97697366044	2.9404296875
2200.70490033604	-5.923828125
2204.43100453467	3.5458984375
2208.15528749703	-1.0419921875
2211.87775046268	-9.8935546875
2215.59839467008	6.521484375
2219.31722135656	4.4775390625
2223.03423175833	0.787109375
2226.74942711049	-2.9287109375
2230.46280864701	1.5087890625
2234.17437760077	-1.3095703125
2237.8841352035	1.546875
2241.59208268584	-4.9482421875
2245.29822127732	5.2412109375
2249.00255220635	-4.873046875
2252.70507670024	4.5439453125
2256.40579598519	-11.4130859375
2260.10471128628	14.1103515625
2263.80182382751	0.94140625
2267.49713483175	-3.4951171875
2271.19064552079	-6.8525390625
2274.8823571153	0.0732421875
2278.57227083486	1.2490234375
2282.26038789795	7.1279296875
2285.94670952195	-1.9521484375
2289.63123692314	-6.642578125
2293.31397131672	7.65625
2296.99491391679	-0.9580078125
2300.67406593633	-2.7060546875
2304.35142858727	-2.205078125
2308.02700308043	-1.5576171875
2311.70079062553	5.052734375
2315.37279243123	-0.287109375
2319.04300970507	4.8896484375
2322.71144365353	0.0537109375
2326.378095482	-6.892578125
2330.04296639478	2.27734375
2333.7060575951	-0.5283203125
2337.3673702851	-2.18359375
2341.02690566583	-1.6162109375
2344.68466493729	-0.4599609375
2348.34064929839	6.0068359375
2351.99485994695	-2.65625
2355.64729807974	1.7001953125
2359.29796489244	2.9677734375
2362.94686157966	0.6611328125
2366.59398933494	-7.1640625
2370.23934935076	0.8173828125
2373.88294281852	-1.9365234375
2377.52477092855	7.8134765625
2381.16483487014	-0.2890625
2384.80313583148	-1.978515625
2388.4396749997	-5.6416015625
2392.07445356091	0.017578125
2395.70747270011	-1.47265625
2399.33873360126	4.19140625
2402.96823744726	1.236328125
2406.59598541994	6.99609375
2410.22197870011	-5.3330078125
2413.84621846749	-5.8798828125
2417.46870590075	9.9677734375
2421.08944217751	-9.447265625
2424.70842847435	7.0859375
2428.32566596678	-2.8017578125
2431.94115582928	-8.6162109375
2435.55489923527	8.734375
2439.16689735713	-4.9580078125
2442.77715136619	6.099609375
2446.38566243272	0.08203125
2449.99243172597	-3.291015625
2453.59746041414	3.7509765625
2457.20074966439	2.0498046875
2460.80230064283	-6.8037109375
2464.40211451455	3.71875
2468.00019244358	-5.3076171875
2471.59653559293	6.712890625
2475.19114512457	0.052734375
2478.78402219943	-5.7666015625
2482.37516797741	-0.1845703125
2485.96458361738	3.27734375
2489.55227027719	2.4541015625
2493.13822911363	2.1484375
2496.7224612825	-10.9423828125
2500.30496793853	-1.587890625
2503.88575023547	8.01171875
2507.464809326	0.1455078125
2511.04214636182	-2.7880859375
2514.61776249357	1.970703125
2518.19165887088	4.3857421875
2521.76383664237	-4.4375
2525.33429695564	6.2744140625
2528.90304095725	-6.033203125
2532.47006979276	0.134765625
2536.03538460672	0.56640625
2539.59898654265	-1.7216796875
2543.16087674307	-2.48046875
2546.72105634947	3.984375
2550.27952650235	3.544921875
2553.83628834118	1.2900390625
2557.39134300444	-2.9521484375
2560.94469162957	-9.73828125
2564.49633535304	6.3271484375
2568.0462753103	-8.935546875
2571.59451263579	9.087890625
2575.14104846294	6.5791015625
2578.6858839242	-8.5732421875
2582.229020151	4.6708984375
2585.77045827378	-4.392578125
2589.31019942197	5.0595703125
2592.84824472401	-7.9814453125
2596.38459530734	3.6669921875
2599.91925229841	3.37109375
2603.45221682266	-2.76953125
2606.98349000456	-3.84375
2610.51307296756	6.501953125
2614.04096683414	4.78125
2617.56717272579	-7.2958984375
2621.09169176298	0.30859375
2624.61452506523	-0.037109375
2628.13567375106	-1.35546875
2631.655138938	-3.3984375
2635.17292174258	4.279296875
2638.68902328039	-0.7490234375
2642.20344466598	1.8154296875
2645.71618701297	-0.3408203125
2649.22725143397	-3.1455078125
2652.73663904062	-0.568359375
2656.24435094357	-14.3427734375
2659.75038825251	23.546875
2663.25475207615	3.0205078125
2666.75744352221	-11.298828125
2670.25846369744	7.580078125
2673.75781370765	-12.5166015625
2677.25549465763	12.8779296875
2680.75150765123	-5.4541015625
2684.24585379131	3.3818359375
2687.73853417978	-9.30859375
2691.22954991757	7.1484375
2694.71890210465	-3.9794921875
2698.20659184002	-1.33984375
2701.69262022172	6.0390625
2705.17698834682	-9.35546875
2708.65969731143	-0.1591796875
2712.14074821071	-0.474609375
2715.62014213884	-2.5654296875
2719.09788018905	5.7236328125
2722.57396345361	2.07421875
2726.04839302385	0.2021484375
2729.52116999012	-10.3154296875
2732.99229544182	17.291015625
2736.4617704674	-1.1669921875
2739.92959615437	10.5859375
2743.39577358925	2.2099609375
2746.86030385767	-1.0458984375
2750.32318804424	-3.4560546875
2753.78442723268	-5.8291015625
2757.24402250572	-1.87109375
2760.70197494518	-2.177734375
2764.1582856319	-1.7021484375
2767.6129556458	7.564453125
2771.06598606584	-7.9638671875
2774.51737797005	5.521484375
2777.96713243552	-4.3408203125
2781.41525053838	0.2431640625
2784.86173335384	-1.12771606445313
2788.30658195617	-1.57290649414063
2791.74979741869	-8.65151977539063
2795.1913808138	-3.04696655273438
2798.63133321295	-7.44241333007813
2802.06965568666	1.16217041015625
2805.50634930452	-5.396484375
2808.94141513519	17.6278076171875
2812.37485424639	-3.347900390625
2815.80666770493	-2.32366943359375
2819.23685657665	7.70062255859375
2822.6654219265	23.7249145507813
2826.0923648185	38.7492065429688
2829.51768631572	84.7734985351563
2832.94138748033	113.797729492188
2836.36346937355	159.778625488281
2839.7839330557	240.663940429688
2843.20277958617	330.549255371094
2846.62001002343	511.4345703125
2850.03562542502	757.319885253906
2853.44962684758	994.205261230469
2856.86201534681	1087.09057617188
2860.27279197751	1031.97583007813
2863.68195779356	1054.86120605469
2867.08951384791	1039.74658203125
2870.49546119262	965.6318359375
2873.89980087883	960.517211914063
2877.30253395675	955.402526855469
2880.70366147569	974.287841796875
2884.10318448406	1013.17315673828
2887.50110402936	1068.04650878906
2890.89742115815	1033.89916992188
2894.29213691614	1011.75189208984
2897.68525234807	998.604614257813
2901.07676849782	1016.45727539063
2904.46668640835	961.309997558594
2907.85500712172	934.162658691406
2911.24173167908	928.015380859375
2914.62686112069	900.868103027344
2918.0103964859	873.720764160156
2921.39233881316	850.573486328125
2924.77268914004	861.426208496094
2928.1514485032	844.278869628906
2931.52861793838	854.131591796875
2934.90419848047	930.984252929688
2938.27819116343	946.836975097656
2941.65059702035	950.689697265625
2945.0214170834	899.542358398438
2948.39065238389	810.374267578125
2951.75830395222	693.194152832031
2955.1243728179	613.013977050781
2958.48886000957	539.833862304688
2961.85176655495	486.653686523438
2965.21309348089	432.473510742188
2968.57284181338	377.293395996094
2971.93101257748	324.113220214844
2975.28760679739	295.93310546875
2978.64262549643	251.7529296875
2981.99606969702	241.572814941406
2985.34794042073	208.392639160156
2988.69823868822	171.212463378906
2992.04696551928	128.032348632813
2995.39412193282	77.8521728515625
2998.73970894689	86.61376953125
3002.08372757864	65.348876953125
3005.42617884436	38.0839233398438
3008.76706375945	56.8190307617188
3012.10638333846	64.5540771484375
3015.44413859504	87.2891845703125
3018.780330542	92.0242919921875
3022.11496019125	76.7593383789063
3025.44802855385	50.4944458007813
3028.77953663997	45.1567993164063
3032.10948545894	7.790771484375
3035.4378760192	-11.5753173828125
3038.76470932834	-4.94134521484375
3042.08998639308	12.8544921875
3045.41370821926	-1.29217529296875
3048.73587581189	-3.4716796875
3052.05649017508	-12.521484375
3055.37555231211	5.9990234375
3058.69306322538	-0.85546875
3062.00902391644	2.0849609375
3065.32343538598	-7.5966796875
3068.63629863383	14.4072265625
3071.94761465896	-6.1982421875
3075.25738445949	0
3078.5656090327	0
3081.87228937498	0
3085.1774264819	0
3088.48102134815	0
3091.7830749676	0
3095.08358833324	0
3098.38256243724	0
3101.67999827088	0
3104.97589682465	0
3108.27025908814	0
3111.56308605013	0
3114.85437869852	0
3118.14413802041	0
3121.43236500202	0
3124.71906062875	0
3128.00422588514	0
3131.28786175491	0
3134.56996922093	0
3137.85054926523	0
3141.12960286901	0
3144.40713101263	0
3147.68313467559	0
3150.95761483661	0
3154.23057247352	0
3157.50200856335	0
3160.77192408229	0
3164.04032000569	0
3167.30719730808	0
3170.57255696316	0
3173.8363999438	0
3177.09872722202	0
3180.35953976906	0
3183.61883855529	0
3186.87662455028	0
3190.13289872276	0
3193.38766204066	0
3196.64091547106	0
3199.89265998022	0
3203.14289653362	0
3206.39162609586	0
3209.63884963076	0
3212.88456810132	0
3216.1287824697	0
3219.37149369728	0
3222.61270274458	0
3225.85241057134	0
3229.09061813648	0
3232.32732639809	0
3235.56253631347	0
3238.79624883909	0
3242.02846493062	0
3245.25918554292	0
3248.48841163005	0
3251.71614414523	0
3254.94238404091	0
3258.16713226871	0
3261.39038977947	0
3264.61215752319	0
3267.8324364491	0
3271.05122750561	0
3274.26853164032	0
3277.48434980006	0
3280.69868293083	0
3283.91153197784	0
3287.12289788551	0
3290.33278159744	0
3293.54118405647	0
3296.7481062046	0
3299.95354898308	0
3303.15751333233	0
3306.36000019198	0
3309.5610105009	0
3312.76054519714	0
3315.95860521796	0
3319.15519149983	0
3322.35030497844	0
3325.5439465887	0
3328.73611726471	0
3331.92681793978	0
3335.11604954647	0
3338.30381301652	0
3341.49010928091	0
3344.67493926981	0
3347.85830391262	0
3351.04020413798	0
3354.22064087372	0
3357.3996150469	0
3360.5771275838	0
3363.75317940992	0
3366.92777144999	0
3370.10090462795	0
3373.27257986699	0
3376.44279808948	0
3379.61156021707	0
3382.77886717058	0
3385.94471987011	0
3389.10911923496	0
3392.27206618366	0
3395.43356163397	0
3398.59360650288	0
3401.75220170663	0
3404.90934816067	0
3408.06504677969	0
3411.21929847761	0
3414.37210416759	0
3417.52346476203	0
3420.67338117256	0
3423.82185431003	0
3426.96888508457	0
3430.11447440551	0
3433.25862318143	0
3436.40133232017	0
3439.54260272877	0
3442.68243531356	0
3445.82083098007	0
3448.95779063311	0
3452.0933151767	0
3455.22740551412	0
3458.36006254791	0
3461.49128717984	0
3464.62108031093	0
3467.74944284144	0
3470.8763756709	0
3474.00187969807	0
3477.12595582097	0
3480.24860493687	0
3483.3698279423	0
3486.48962573301	0
3489.60799920405	0
3492.7249492497	0
3495.84047676349	0
3498.95458263822	0
3502.06726776593	0
3505.17853303794	0
3508.28837934481	0
3511.39680757636	0
3514.50381862168	0
3517.60941336912	0
3520.71359270627	0
3523.81635752002	0
3526.91770869649	0
3530.01764712108	0
3533.11617367844	0
3536.21328925251	0
3539.30899472646	0
3542.40329098277	0
3545.49617890316	0
3548.58765936862	0
3551.6777332594	0
3554.76640145506	0
3557.85366483438	0
3560.93952427544	0
3564.02398065559	0
3567.10703485145	0
3570.18868773891	0
3573.26894019313	0
3576.34779308856	0
3579.42524729892	0
3582.5013036972	0
3585.57596315568	0
3588.6492265459	0
3591.72109473869	0
3594.79156860416	0
3597.8606490117	0
3600.92833682998	0
3603.99463292695	0
3607.05953816984	0
3610.12305342518	0
3613.18517955876	0
3616.24591743568	0
3619.30526792029	0
3622.36323187627	0
3625.41981016655	0
3628.47500365337	0
3631.52881319825	0
3634.58123966201	0
3637.63228390473	0
3640.68194678582	0
3643.73022916395	0
3646.77713189711	0
3649.82265584256	0
3652.86680185686	0
3655.90957079587	0
3658.95096351473	0
3661.9909808679	0
3665.02962370912	0
3668.06689289143	0
3671.10278926717	0
3674.13731368797	0
3677.17046700477	0
3680.20225006781	0
3683.23266372664	0
3686.26170883008	0
3689.28938622628	0
3692.31569676268	0
3695.34064128604	0
3698.3642206424	0
3701.38643567713	0
3704.40728723488	0
3707.42677615964	0
3710.44490329468	0
3713.46166948258	0
3716.47707556524	0
3719.49112238387	0
3722.50381077897	0
3725.51514159038	0
3728.52511565724	0
3731.53373381799	0
3734.54099691039	0
3737.54690577153	0
3740.55146123779	0
3743.55466414488	0
3746.55651532782	0
3749.55701562096	0
3752.55616585793	0
3755.55396687173	0
3758.55041949465	0
3761.54552455828	0
3764.53928289357	0
3767.53169533077	0
3770.52276269945	0
