# Supplementary material for: ATP-Mediated Compositional Change in Peripheral Myelin Membranes: A Comparative Raman Spectroscopy and Time-Of-Flight Secondary Ion Mass Spectrometry Study
Source: PLoS One. 2015 Nov 6;10(11):e0142084. doi: 10.1371/journal.pone.0142084 (PMC4636249; doi:10.1371/journal.pone.0142084)
Supplement: S2 Dataset — (ZIP) [file pone.0142084.s002.zip › S2_dataset/Raman_spectra/15_0.txt]

-178.9940361005	0
-174.033225536559	0
-169.075137799502	0
-164.119770772183	0
-159.167122339652	0
-154.217190389145	0
-149.26997281008	0
-144.325467494082	0
-139.38367233493	0
-134.444585228596	0
-129.508204073225	0
-124.574526769137	0
-119.643551218823	0
-114.715275326934	0
-109.789697000297	0
-104.866814147889	0
-99.9466246808543	0
-95.0291265124944	0
-90.114317558252	0
-85.2021957357436	0
-80.2927589647076	0
-75.3860051670387	0
-70.4819322667847	0
-65.5805381901157	0
-60.6818208653497	0
-55.7857782229291	0
-50.8924081954391	0
-46.0017087175838	0
-41.1136777262045	0
-36.2283131602561	0
-31.3456129608128	0
-26.4655750710695	0
-21.5881974363389	0
-16.7134780040407	0
-11.8414147237152	0
-6.97200554699234	0
-2.10524842762101	0
2.75885867856151	0
7.62031781360827	0
12.4791310174774	0
17.3353003280427	0
22.1888277810764	0
27.0397154102718	0
31.8879652472339	0
36.7335793214821	0
41.5765596604568	0
46.4169082895224	0
51.2546272319731	0
56.0897185090207	0
60.9221841398242	0
65.7520261414571	0
70.5792465289418	0
75.4038473152361	0
80.2258305112362	0
85.045198125787	0
89.8619521656727	0
94.6760946356395	0
99.4876275383746	0
104.296552874516	0
109.10287264268	0
113.906588839415	0
118.707703459252	0
123.506218494676	0
128.30213593615	0
133.095457772096	0
137.886185988912	0
142.674322570981	0
147.459869500641	0
152.242828758238	0
157.023202322084	0
161.800992168479	0
166.576200271718	0
171.348828604071	0
176.118879135827	0
180.886353835245	0
185.651254668599	0
190.413583600155	0
195.173342592186	0
199.93053360497	0
204.685158596798	0
209.437219523967	0
214.186718340788	0
218.933656999589	0
223.678037450723	0
228.419861642551	0
233.159131521468	0
237.895849031897	0
242.630016116271	0
247.361634715084	0
252.090706766841	0
256.817234208093	0
261.541218973424	0
266.262662995465	0
270.981568204883	0
275.697936530397	0
280.411769898781	0
285.123070234849	0
289.831839461471	0
294.538079499574	0
299.241792268144	0
303.942979684232	0
308.641643662944	0
313.33778611746	0
318.031408959018	0
322.722514096945	0
327.411103438622	0
332.09717888951	0
336.780742353159	0
341.461795731189	0
346.140340923302	0
350.816379827291	0
355.489914339041	0
360.160946352512	0
364.829477759773	0
369.495510450977	0
374.159046314375	0
378.820087236329	0
383.478635101283	0
388.134691791809	0
392.788259188568	0
397.43933917034	0
402.08793361401	0
406.734044394583	0
411.377673385178	0
416.018822457033	0
420.657493479502	0
425.293688320078	0
429.927408844357	0
434.558656916086	0
439.187434397127	0
443.813743147482	0
448.437585025286	0
453.058961886811	0
457.677875586478	0
462.294327976831	0
466.908320908578	0
471.519856230564	0
476.128935789788	0
480.73556143139	0
485.339734998681	0
489.941458333116	0
494.540733274312	0
499.137561660047	0
503.731945326265	0
508.323886107065	0
512.91338583473	0
517.500446339696	0
522.085069450583	0
526.667256994186	0
531.247010795468	0
535.824332677577	0
540.399224461841	0
544.97168796778	0
549.541725013083	0
554.109337413638	0
558.674526983528	0
563.237295535019	0
567.797644878573	0
572.355576822864	0
576.911093174738	0
581.464195739273	0
586.014886319722	0
590.563166717575	0
595.109038732503	0
599.652504162402	0
604.193564803382	0
608.73222244976	0
613.268478894073	0
617.802335927087	0
622.333795337774	0
626.86285891334	0
631.389528439219	0
635.913805699064	0
640.435692474771	0
644.95519054646	0
649.472301692485	0
653.987027689444	0
658.499370312169	0
663.009331333737	0
667.51691252547	0
672.022115656927	0
676.524942495927	0
681.025394808529	0
685.523474359052	0
690.019182910066	0
694.512522222403	0
699.003494055146	0
703.49210016564	0
707.978342309501	0
712.4622222406	0
716.943741711089	0
721.422902471377	0
725.899706270147	0
730.374154854362	0
734.846249969256	0
739.315993358349	0
743.783386763427	0
748.248431924569	6.0126953125
752.711130580137	-2.2275390625
757.171484466779	1.4443359375
761.629495319434	-4.3759765625
766.085164871334	2.681640625
770.538494853989	-11.31640625
774.989486997221	11.900390625
779.438143029149	7.6220703125
783.884464676174	-7.6357421875
788.328453663017	-8.6484375
792.770111712697	2.755859375
797.209440546538	9.9921875
801.646441884169	-18.8857421875
806.08111744353	3.7734375
810.513468940876	4.6396484375
814.943498090771	-0.591796875
819.371206606105	6.388671875
823.796596198072	5.5478515625
828.2196685762	-10.5625
832.640425448326	5.8251953125
837.05886852062	-19.78515625
841.474999497579	5.384765625
845.888820082023	14.8203125
850.300331975104	-2.9541015625
854.709536876313	-8.6279296875
859.116436483463	5.728515625
863.521032492721	2.400390625
867.923326598572	0.1845703125
872.32332049386	4.6640625
876.721015869761	-9.9853515625
881.116414415797	-9.2666015625
885.509517819844	4.6240234375
889.900327768115	11.6025390625
894.288845945188	2.17578125
898.675074033979	7.3701171875
903.059013715769	-6.791015625
907.440666670193	-6.291015625
911.820034575246	9.759765625
916.197119107279	-8.6171875
920.571921941015	-22.0625
924.944444749532	22.833984375
929.314689204282	1.376953125
933.682656975088	7.0634765625
938.048349730129	1.9775390625
942.411769135974	4.3349609375
946.772916857561	-4.822265625
951.131794558198	-17.455078125
955.488403899583	-4.9755859375
959.842746541793	19.890625
964.194824143277	3.3251953125
968.544638360882	10.6810913085938
972.89219084983	-12.3826293945313
977.237483263745	3.40643310546875
981.580517254633	-5.25103759765625
985.921294472888	-34.4839477539063
990.259816567313	-5.30462646484375
994.596085185094	-18.62744140625
998.930101971824	5.04974365234375
1003.26186857149	37.525390625
1007.59138662648	75.15478515625
1011.91865777761	99.7841796875
1016.24368366406	102.413513183594
1020.56646592346	76.9771728515625
1024.88700619182	50.4190673828125
1029.20530610358	25.8609619140625
1033.52136729159	14.3028564453125
1037.8351913871	6.7447509765625
1042.14678001981	-4.71148681640625
1046.45613481781	-2.09576416015625
1050.76325740763	4.51995849609375
1055.06814941421	-7.86431884765625
1059.37081246092	8.75140380859375
1063.67124816957	10.3671875
1067.96945816039	40.98291015625
1072.26544405203	15.6360473632813
1076.55920746159	18.296142578125
1080.8507500046	16.9561767578125
1085.14007329502	35.6162719726563
1089.42717894526	28.2763671875
1093.71206856617	44.9364624023438
1097.99474376703	29.5964965820313
1102.27520615557	32.256591796875
1106.55345733798	23.9166870117188
1110.82949891888	19.562744140625
1115.10333250134	24.1882934570313
1119.37495968691	17.8138427734375
1123.64438207555	26.4393920898438
1127.91160126572	27.06494140625
1132.17661885431	49.6904907226563
1136.43943643666	62.3160400390625
1140.70005560662	66.9415283203125
1144.95847795644	74.5670776367188
1149.21470507689	102.192626953125
1153.46873855716	154.818176269531
1157.72057998495	228.478149414063
1161.97023094641	324.152038574219
1166.21769302616	331.825927734375
1170.4629678073	311.499816894531
1174.70605687141	174.173706054688
1178.94696179853	76.8475952148438
1183.18568416722	43.521484375
1187.42222555447	33.1953735351563
1191.65658753578	8.8692626953125
1195.88877168515	19.7831420898438
1200.11877957505	19.7982788085938
1204.34661277642	24.8134155273438
1208.57227285872	10.82861328125
1212.79576138991	7.84375
1217.01707993641	-1.0595703125
1221.23623006315	13.7822265625
1225.45321333358	1.62408447265625
1229.66803130962	7.45623779296875
1233.88068555171	-14.9251098632813
1238.09117761878	-7.3065185546875
1242.29950906827	-4.82611083984375
1246.50568145615	-13.3216552734375
1250.70969633685	8.18280029296875
1254.91155526336	15.6873168945313
1259.11125978715	-3.8082275390625
1263.30881145822	17.6962280273438
1267.50421182508	26.793212890625
1271.69746243476	43.8837280273438
1275.88856483281	65.9742431640625
1280.07752056329	46.0647583007813
1284.26433116881	54.1552734375
1288.44899819048	38.2457885742188
1292.63152316794	44.3363037109375
1296.81190763937	55.4268188476563
1300.99015314147	49.5209350585938
1305.16626120947	46.6159057617188
1309.34023337715	56.7109375
1313.5120711768	51.805908203125
1317.68177613928	37.90087890625
1321.84934979395	25.995849609375
1326.01479366875	14.0908203125
1330.17810929013	19.1858520507813
1334.3392981831	17.2808227539063
1338.49836187122	14.4078979492188
1342.65530187657	11.7135620117188
1346.81011971983	23.0192260742188
1350.96281692018	7.32489013671875
1355.11339499538	17.6305541992188
1359.26185546175	8.93621826171875
1363.40819983413	1.24188232421875
1367.55242962597	7.54754638671875
1371.69454634923	11.8532104492188
1375.83455151447	1.22216796875
1379.97244663079	-9.360107421875
1384.10823320587	-7.94232177734375
1388.24191274593	-3.5245361328125
1392.3734867558	13.8931884765625
1396.50295673884	5.31097412109375
1400.63032419701	-1.271240234375
1404.75559063083	-16.1785278320313
1408.87875753938	-14.2874755859375
1412.99982642036	-17.3963623046875
1417.11879877001	-14.5053100585938
1421.23567608315	1.38580322265625
1425.35045985322	7.27685546875
1429.4631515722	22.16796875
1433.57375273068	33.961181640625
1437.68226481782	46.22998046875
1441.78868932139	63.498779296875
1445.89302772774	99.767578125
1449.9952815218	111.036376953125
1454.0954521871	141.305114746094
1458.19354120579	106.573913574219
1462.28955005859	121.842712402344
1466.38348022481	96.1115112304688
1470.47533318239	100.380249023438
1474.56511040785	93.5848999023438
1478.65281337632	66.5363159179688
1482.73844356155	59.4876708984375
1486.82200243586	48.4390869140625
1490.90349147021	35.3904418945313
1494.98291213417	21.3418579101563
1499.06026589591	45.293212890625
1503.13555422221	83.24462890625
1507.20877857848	90.1959838867188
1511.27994042873	152.147399902344
1515.3490412356	216.098754882813
1519.41608246035	280.050170898438
1523.48106556286	322.858154296875
1527.54399200162	321.63720703125
1531.60486323377	278.416259765625
1535.66368071506	207.1953125
1539.72044589986	166.974365234375
1543.7751602412	100.75341796875
1547.8278251907	53.532470703125
1551.87844219866	29.3115234375
1555.92701271397	11.090576171875
1559.97353818419	24.8273315429688
1564.01802005549	1.4130859375
1568.06045977271	10.9988403320313
1572.1008587793	16.5845947265625
1576.13921851737	4.17034912109375
1580.17554042768	-12.243896484375
1584.20982594961	-4.7764892578125
1588.24207652123	-0.5894775390625
1592.27229357921	-1.4024658203125
1596.3004785589	-7.39825439453125
1600.3266328943	9.4100341796875
1604.35075801806	1.8359375
1608.37285536149	-2.7939453125
1612.39292635454	-2.1650390625
1616.41097242584	3.37188720703125
1620.42699500266	1.080322265625
1624.44099551096	-3.7459716796875
1628.45297537533	3.54620361328125
1632.46293601905	11.4345092773438
1636.47087886406	8.3470458984375
1640.47680533095	11.2595825195313
1644.480716839	17.5225219726563
1648.48261480617	47.9122314453125
1652.48250064906	71.3019409179688
1656.48037578297	97.691650390625
1660.47624162187	133.081359863281
1664.47009957839	161.779418945313
1668.46195106388	157.537170410156
1672.45179748832	150.294921875
1676.43964026041	142.052673339844
1680.42548078752	120.810424804688
1684.40932047569	86.6224365234375
1688.39116072969	62.7152099609375
1692.37100295292	34.8079223632813
1696.34884854752	35.9006958007813
1700.32469891428	4.993408203125
1704.29855545272	20.1885375976563
1708.27041956104	2.666748046875
1712.24029263612	6.14495849609375
1716.20817607355	-1.36468505859375
1720.17407126762	3.42510986328125
1724.13797961133	1.09307861328125
1728.09990249636	-9.7412109375
1732.05984131311	-1.0029296875
1736.01779745068	8.1689453125
1739.97377229687	-2.890625
1743.9277672382	5.15234375
1747.87978365989	-5.462890625
1751.82982294587	0.326171875
1755.77788647878	-2.7783203125
1759.72397564	1.7119140625
1763.6680918096	3.634765625
1767.61023636636	-2.4970703125
1771.55041068779	6.9208984375
1775.48861615014	-9.3701171875
1779.42485412835	-7.33984375
1783.35912599609	8.4609375
1787.29143312576	3.1787109375
1791.22177688849	-6.845703125
1795.15015865414	-2.7890625
1799.07657979127	12.83203125
1803.00104166721	-3.28125
1806.923545648	-2.39453125
1810.84409309841	4.44921875
1814.76268538195	-10.560546875
1818.67932386087	8.4560546875
1822.59400989615	-7.947265625
1826.50674484752	6.142578125
1830.41753007345	8.060546875
1834.32636693114	-13.095703125
1838.23325677653	-4.4130859375
1842.13820096433	11.3837890625
1846.04120084797	-3.4228515625
1849.94225777965	-0.0654296875
1853.84137311029	7.1591796875
1857.7385481896	-8.7470703125
1861.63378436601	0.181640625
1865.52708298671	-6.15625
1869.41844539766	9.27734375
1873.30787294356	4.4306640625
1877.19536696788	-15.7470703125
1881.08092881284	17.2353515625
1884.96455981942	-9.130859375
1888.84626132737	-3.49609375
1892.7260346752	-1.96484375
1896.6038812002	4.7197265625
1900.47980223839	12
1904.35379912459	-10.4404296875
1908.22587319237	-3.2763671875
1912.0960257741	-0.31640625
1915.96425820088	6.173828125
1919.83057180263	-1.9736328125
1923.694967908	-3.8271484375
1927.55744784445	6.1484375
1931.4180129382	-7.158203125
1935.27666451426	2.6845703125
1939.13340389641	8.3037109375
1942.98823240721	-7.140625
1946.84115136803	3.791015625
1950.692162099	-2.650390625
1954.54126591903	-2.7216796875
1958.38846414584	1.9189453125
1962.23375809594	5.5947265625
1966.0771490846	-10.0302734375
1969.91863842591	2.3935546875
1973.75822743275	-3.1669921875
1977.59591741678	6.0732421875
1981.43170968848	-5.859375
1985.26560555709	13.6611328125
1989.09760633069	-7.6533203125
1992.92771331615	1.0166015625
1996.75592781911	-7.51171875
2000.58225114405	5.431640625
2004.40668459424	-6.62109375
2008.22922947176	3.3603515625
2012.04988707749	7.388671875
2015.86865871112	-3.48046875
2019.68554567116	1.4755859375
2023.50054925491	-16.9736328125
2027.31367075851	16.7021484375
2031.1249114769	-1.685546875
2034.93427270382	5.849609375
2038.74175573186	-6.3525390625
2042.54736185239	3.556640625
2046.35109235564	-3.8916015625
2050.15294853063	2.4453125
2053.95293166521	2.6201171875
2057.75104304606	-9.578125
2061.54728395867	6.8828125
2065.34165568738	0.365234375
2069.13415951534	-1.1640625
2072.92479672452	-4.3662109375
2076.71356859575	-1.654296875
2080.50047640866	4.4853515625
2084.28552144174	-2.98046875
2088.06870497229	8.478515625
2091.85002827646	-7.298828125
2095.62949262923	2.2099609375
2099.40709930443	5.5
2103.18284957471	-14.8994140625
2106.95674471158	10.724609375
2110.72878598537	-4.7099609375
2114.49897466528	-6.0947265625
2118.26731201934	4.337890625
2122.03379931443	7.0732421875
2125.79843781626	4.9833984375
2129.56122878942	-8.8583984375
2133.32217349733	4.5478515625
2137.08127320226	-15.1416015625
2140.83852916534	10.2255859375
2144.59394264655	-5.1572265625
2148.34751490473	3.05859375
2152.09924719757	6.6875
2155.84914078163	-2.4501953125
2159.5971969123	-1.3388671875
2163.34341684387	-5.564453125
2167.08780182947	9.62890625
2170.83035312109	3.4677734375
2174.57107196959	-0.01953125
2178.30995962469	-5.01953125
2182.04701733499	-0.232421875
2185.78224634795	4.9521484375
2189.5156479099	8.1025390625
2193.24722326604	-15.7001953125
2196.97697366044	3.7705078125
2200.70490033604	-6.3671875
2204.43100453467	-4.3173828125
2208.15528749703	12.79296875
2211.87775046268	-3.416015625
2215.59839467008	7.30078125
2219.31722135656	-6.1103515625
2223.03423175833	-1.826171875
2226.74942711049	2.775390625
2230.46280864701	-2.1328125
2234.17437760077	0.3779296875
2237.8841352035	-4.1630859375
2241.59208268584	-2.9658203125
2245.29822127732	4.572265625
2249.00255220635	-2.4951171875
2252.70507670024	10.3818359375
2256.40579598519	-12.0732421875
2260.10471128628	5.7578125
2263.80182382751	3.798828125
2267.49713483175	-3.3544921875
2271.19064552079	-9.58203125
2274.8823571153	6.86328125
2278.57227083486	-2.0380859375
2282.26038789795	2.9091796875
2285.94670952195	7.6884765625
2289.63123692314	-16.0302734375
2293.31397131672	0.5625
2296.99491391679	5.6484375
2300.67406593633	-4.5341796875
2304.35142858727	1.5537109375
2308.02700308043	14.3037109375
2311.70079062553	1.0283203125
2315.37279243123	-7.6044921875
2319.04300970507	0.6689453125
2322.71144365353	3.2646484375
2326.378095482	-5.3310546875
2330.04296639478	6.388671875
2333.7060575951	0.259765625
2337.3673702851	-9.462890625
2341.02690566583	3.666015625
2344.68466493729	-0.130859375
2348.34064929839	-3.212890625
2351.99485994695	6.7353515625
2355.64729807974	-6.46484375
2359.29796489244	-1.9853515625
2362.94686157966	8.41015625
2366.59398933494	-5.859375
2370.23934935076	1.5380859375
2373.88294281852	5.880859375
2377.52477092855	-0.9560546875
2381.16483487014	-3.0205078125
2384.80313583148	-5.7275390625
2388.4396749997	-3.455078125
2392.07445356091	5.9384765625
2395.70747270011	2.0048828125
2399.33873360126	1.4599609375
2402.96823744726	-2.80859375
2406.59598541994	7.81640625
2410.22197870011	-3.30859375
2413.84621846749	-8.984375
2417.46870590075	8.501953125
2421.08944217751	-2.5478515625
2424.70842847435	-4.0185546875
2428.32566596678	3.7578125
2431.94115582928	-8.3837890625
2435.55489923527	7.0625
2439.16689735713	-1.935546875
2442.77715136619	7.3740234375
2446.38566243272	-3.9140625
2449.99243172597	2.8125
2453.59746041414	1.9619140625
2457.20074966439	-5.2890625
2460.80230064283	-1.8369140625
2464.40211451455	-1.984375
2468.00019244358	-1.951171875
2471.59653559293	8.525390625
2475.19114512457	1.8251953125
2478.78402219943	-12.853515625
2482.37516797741	6.0029296875
2485.96458361738	5.2880859375
2489.55227027719	0.06640625
2493.13822911363	4.83203125
2496.7224612825	-14.171875
2500.30496793853	0.01171875
2503.88575023547	8.0185546875
2507.464809326	-5.861328125
2511.04214636182	5.203125
2514.61776249357	-0.2900390625
2518.19165887088	7.9345703125
2521.76383664237	-2.806640625
2525.33429695564	-5.2314453125
2528.90304095725	-8.5126953125
2532.47006979276	9.0625
2536.03538460672	4.09765625
2539.59898654265	-3.8916015625
2543.16087674307	-2.66796875
2546.72105634947	3.01171875
2550.27952650235	-2.00390625
2553.83628834118	-4.3974609375
2557.39134300444	7.654296875
2560.94469162957	1.01953125
2564.49633535304	6.4736328125
2568.0462753103	-18.2783203125
2571.59451263579	9.953125
2575.14104846294	2.48828125
2578.6858839242	-9.3046875
2582.229020151	6.34375
2585.77045827378	-7.75
2589.31019942197	7.8134765625
2592.84824472401	-7.1865234375
2596.38459530734	12.8037109375
2599.91925229841	-6.60546875
2603.45221682266	-3.6552734375
2606.98349000456	-5.0556640625
2610.51307296756	7.9228515625
2614.04096683414	3.3681640625
2617.56717272579	-8.625
2621.09169176298	3.380859375
2624.61452506523	3.978515625
2628.13567375106	-9.1572265625
2631.655138938	0.859375
2635.17292174258	1.76171875
2638.68902328039	8.630859375
2642.20344466598	-5.56640625
2645.71618701297	-3.1552734375
2649.22725143397	-4.375
2652.73663904062	5.716796875
2656.24435094357	-13.638671875
2659.75038825251	22.4765625
2663.25475207615	1.2392578125
2666.75744352221	-12.8916015625
2670.25846369744	15.8505859375
2673.75781370765	-13.7685546875
2677.25549465763	15.9033203125
2680.75150765123	-1.318359375
2684.24585379131	-9.263671875
2687.73853417978	-10.7578125
2691.22954991757	8.4228515625
2694.71890210465	4.947265625
2698.20659184002	-10.078125
2701.69262022172	6.73828125
2705.17698834682	4.9306640625
2708.65969731143	3.455078125
2712.14074821071	-10.357421875
2715.62014213884	-5.6142578125
2719.09788018905	-2.609375
2722.57396345361	6.4033203125
2726.04839302385	6.2666015625
2729.52116999012	-11.4453125
2732.99229544182	15.044921875
2736.4617704674	-6.4765625
2739.92959615437	-0.0751953125
2743.39577358925	7.2333984375
2746.86030385767	-3.8515625
2750.32318804424	1.783203125
2753.78442723268	-13.62109375
2757.24402250572	14.244140625
2760.70197494518	-1.8896484375
2764.1582856319	-7.1328125
2767.6129556458	1.9345703125
2771.06598606584	-1.572265625
2774.51737797005	7.900390625
2777.96713243552	-10.6728515625
2781.41525053838	4.2529296875
2784.86173335384	-2.3095703125
2788.30658195617	3.1728515625
2791.74979741869	0
2795.1913808138	-1.37872314453125
2798.63133321295	-5.3330078125
2802.06965568666	2.00543212890625
2805.50634930452	-14.5862426757813
2808.94141513519	10.822021484375
2812.37485424639	-6.7696533203125
2815.80666770493	0.19482421875
2819.23685657665	-6.8702392578125
2822.6654219265	-9.935302734375
2826.0923648185	-16.0004272460938
2829.51768631572	14.9345092773438
2832.94138748033	16.8694458007813
2836.36346937355	22.8043212890625
2839.7839330557	18.7132568359375
2843.20277958617	50.5787963867188
2846.62001002343	96.4443359375
2850.03562542502	148.309875488281
2853.44962684758	214.175415039063
2856.86201534681	258.040893554688
2860.27279197751	261.906433105469
2863.68195779356	285.77197265625
2867.08951384791	276.637512207031
2870.49546119262	262.503051757813
2873.89980087883	255.368591308594
2877.30253395675	286.234130859375
2880.70366147569	289.099670410156
2884.10318448406	284.984741210938
2887.50110402936	261.872253417969
2890.89742115815	265.759704589844
2894.29213691614	290.647216796875
2897.68525234807	283.534729003906
2901.07676849782	280.422180175781
2904.46668640835	276.309692382813
2907.85500712172	285.197143554688
2911.24173167908	295.084655761719
2914.62686112069	287.972106933594
2918.0103964859	290.859619140625
2921.39233881316	309.747131347656
2924.77268914004	311.634582519531
2928.1514485032	289.522094726563
2931.52861793838	303.4091796875
2934.90419848047	322.292907714844
2938.27819116343	342.176696777344
2941.65059702035	360.060424804688
2945.0214170834	336.944213867188
2948.39065238389	283.827941894531
2951.75830395222	244.711730957031
2955.1243728179	231.595458984375
2958.48886000957	205.479248046875
2961.85176655495	194.363037109375
2965.21309348089	169.246765136719
2968.57284181338	177.130554199219
2971.93101257748	146.014282226563
2975.28760679739	151.762329101563
2978.64262549643	114.428894042969
2981.99606969702	98.095458984375
2985.34794042073	90.7620849609375
2988.69823868822	54.4286499023438
2992.04696551928	49.09521484375
2995.39412193282	22.7617797851563
2998.73970894689	25.3636474609375
3002.08372757864	-1.005126953125
3005.42617884436	-12.3739013671875
3008.76706375945	-2.74273681640625
3012.10638333846	-14.645751953125
3015.44413859504	2.397216796875
3018.780330542	16.78515625
3022.11496019125	-3.2294921875
3025.44802855385	1.00390625
3028.77953663997	-7.0947265625
3032.10948545894	14.3544921875
3035.4378760192	-20.44921875
3038.76470932834	5.802734375
3042.08998639308	-2.017578125
3045.41370821926	-4.4482421875
3048.73587581189	0.1591796875
3052.05649017508	4.4765625
3055.37555231211	-3.8701171875
3058.69306322538	2.5341796875
3062.00902391644	7.595703125
3065.32343538598	0
3068.63629863383	0
3071.94761465896	0
3075.25738445949	0
3078.5656090327	0
3081.87228937498	0
3085.1774264819	0
3088.48102134815	0
3091.7830749676	0
3095.08358833324	0
3098.38256243724	0
3101.67999827088	0
3104.97589682465	0
3108.27025908814	0
3111.56308605013	0
3114.85437869852	0
3118.14413802041	0
3121.43236500202	0
3124.71906062875	0
3128.00422588514	0
3131.28786175491	0
3134.56996922093	0
3137.85054926523	0
3141.12960286901	0
3144.40713101263	0
3147.68313467559	0
3150.95761483661	0
3154.23057247352	0
3157.50200856335	0
3160.77192408229	0
3164.04032000569	0
3167.30719730808	0
3170.57255696316	0
3173.8363999438	0
3177.09872722202	0
3180.35953976906	0
3183.61883855529	0
3186.87662455028	0
3190.13289872276	0
3193.38766204066	0
3196.64091547106	0
3199.89265998022	0
3203.14289653362	0
3206.39162609586	0
3209.63884963076	0
3212.88456810132	0
3216.1287824697	0
3219.37149369728	0
3222.61270274458	0
3225.85241057134	0
3229.09061813648	0
3232.32732639809	0
3235.56253631347	0
3238.79624883909	0
3242.02846493062	0
3245.25918554292	0
3248.48841163005	0
3251.71614414523	0
3254.94238404091	0
3258.16713226871	0
3261.39038977947	0
3264.61215752319	0
3267.8324364491	0
3271.05122750561	0
3274.26853164032	0
3277.48434980006	0
3280.69868293083	0
3283.91153197784	0
3287.12289788551	0
3290.33278159744	0
3293.54118405647	0
3296.7481062046	0
3299.95354898308	0
3303.15751333233	0
3306.36000019198	0
3309.5610105009	0
3312.76054519714	0
3315.95860521796	0
3319.15519149983	0
3322.35030497844	0
3325.5439465887	0
3328.73611726471	0
3331.92681793978	0
3335.11604954647	0
3338.30381301652	0
3341.49010928091	0
3344.67493926981	0
3347.85830391262	0
3351.04020413798	0
3354.22064087372	0
3357.3996150469	0
3360.5771275838	0
3363.75317940992	0
3366.92777144999	0
3370.10090462795	0
3373.27257986699	0
3376.44279808948	0
3379.61156021707	0
3382.77886717058	0
3385.94471987011	0
3389.10911923496	0
3392.27206618366	0
3395.43356163397	0
3398.59360650288	0
3401.75220170663	0
3404.90934816067	0
3408.06504677969	0
3411.21929847761	0
3414.37210416759	0
3417.52346476203	0
3420.67338117256	0
3423.82185431003	0
3426.96888508457	0
3430.11447440551	0
3433.25862318143	0
3436.40133232017	0
3439.54260272877	0
3442.68243531356	0
3445.82083098007	0
3448.95779063311	0
3452.0933151767	0
3455.22740551412	0
3458.36006254791	0
3461.49128717984	0
3464.62108031093	0
3467.74944284144	0
3470.8763756709	0
3474.00187969807	0
3477.12595582097	0
3480.24860493687	0
3483.3698279423	0
3486.48962573301	0
3489.60799920405	0
3492.7249492497	0
3495.84047676349	0
3498.95458263822	0
3502.06726776593	0
3505.17853303794	0
3508.28837934481	0
3511.39680757636	0
3514.50381862168	0
3517.60941336912	0
3520.71359270627	0
3523.81635752002	0
3526.91770869649	0
3530.01764712108	0
3533.11617367844	0
3536.21328925251	0
3539.30899472646	0
3542.40329098277	0
3545.49617890316	0
3548.58765936862	0
3551.6777332594	0
3554.76640145506	0
3557.85366483438	0
3560.93952427544	0
3564.02398065559	0
3567.10703485145	0
3570.18868773891	0
3573.26894019313	0
3576.34779308856	0
3579.42524729892	0
3582.5013036972	0
3585.57596315568	0
3588.6492265459	0
3591.72109473869	0
3594.79156860416	0
3597.8606490117	0
3600.92833682998	0
3603.99463292695	0
3607.05953816984	0
3610.12305342518	0
3613.18517955876	0
3616.24591743568	0
3619.30526792029	0
3622.36323187627	0
3625.41981016655	0
3628.47500365337	0
3631.52881319825	0
3634.58123966201	0
3637.63228390473	0
3640.68194678582	0
3643.73022916395	0
3646.77713189711	0
3649.82265584256	0
3652.86680185686	0
3655.90957079587	0
3658.95096351473	0
3661.9909808679	0
3665.02962370912	0
3668.06689289143	0
3671.10278926717	0
3674.13731368797	0
3677.17046700477	0
3680.20225006781	0
3683.23266372664	0
3686.26170883008	0
3689.28938622628	0
3692.31569676268	0
3695.34064128604	0
3698.3642206424	0
3701.38643567713	0
3704.40728723488	0
3707.42677615964	0
3710.44490329468	0
3713.46166948258	0
3716.47707556524	0
3719.49112238387	0
3722.50381077897	0
3725.51514159038	0
3728.52511565724	0
3731.53373381799	0
3734.54099691039	0
3737.54690577153	0
3740.55146123779	0
3743.55466414488	0
3746.55651532782	0
3749.55701562096	0
3752.55616585793	0
3755.55396687173	0
3758.55041949465	0
3761.54552455828	0
3764.53928289357	0
3767.53169533077	0
3770.52276269945	0
