# Supplementary material for: ATP-Mediated Compositional Change in Peripheral Myelin Membranes: A Comparative Raman Spectroscopy and Time-Of-Flight Secondary Ion Mass Spectrometry Study
Source: PLoS One. 2015 Nov 6;10(11):e0142084. doi: 10.1371/journal.pone.0142084 (PMC4636249; doi:10.1371/journal.pone.0142084)
Supplement: S2 Dataset — (ZIP) [file pone.0142084.s002.zip › S2_dataset/Raman_spectra/15_90.txt]

-178.9940361005	0
-174.033225536559	0
-169.075137799502	0
-164.119770772183	0
-159.167122339652	0
-154.217190389145	0
-149.26997281008	0
-144.325467494082	0
-139.38367233493	0
-134.444585228596	0
-129.508204073225	0
-124.574526769137	0
-119.643551218823	0
-114.715275326934	0
-109.789697000297	0
-104.866814147889	0
-99.9466246808543	0
-95.0291265124944	0
-90.114317558252	0
-85.2021957357436	0
-80.2927589647076	0
-75.3860051670387	0
-70.4819322667847	0
-65.5805381901157	0
-60.6818208653497	0
-55.7857782229291	0
-50.8924081954391	0
-46.0017087175838	0
-41.1136777262045	0
-36.2283131602561	0
-31.3456129608128	0
-26.4655750710695	0
-21.5881974363389	0
-16.7134780040407	0
-11.8414147237152	0
-6.97200554699234	0
-2.10524842762101	0
2.75885867856151	0
7.62031781360827	0
12.4791310174774	0
17.3353003280427	0
22.1888277810764	0
27.0397154102718	0
31.8879652472339	0
36.7335793214821	0
41.5765596604568	0
46.4169082895224	0
51.2546272319731	0
56.0897185090207	0
60.9221841398242	0
65.7520261414571	0
70.5792465289418	0
75.4038473152361	0
80.2258305112362	0
85.045198125787	0
89.8619521656727	0
94.6760946356395	0
99.4876275383746	0
104.296552874516	0
109.10287264268	0
113.906588839415	0
118.707703459252	0
123.506218494676	0
128.30213593615	0
133.095457772096	0
137.886185988912	0
142.674322570981	0
147.459869500641	0
152.242828758238	0
157.023202322084	0
161.800992168479	0
166.576200271718	0
171.348828604071	0
176.118879135827	0
180.886353835245	0
185.651254668599	0
190.413583600155	0
195.173342592186	0
199.93053360497	0
204.685158596798	0
209.437219523967	0
214.186718340788	0
218.933656999589	0
223.678037450723	0
228.419861642551	0
233.159131521468	0
237.895849031897	0
242.630016116271	0
247.361634715084	0
252.090706766841	0
256.817234208093	0
261.541218973424	0
266.262662995465	0
270.981568204883	0
275.697936530397	0
280.411769898781	0
285.123070234849	0
289.831839461471	0
294.538079499574	0
299.241792268144	0
303.942979684232	0
308.641643662944	0
313.33778611746	0
318.031408959018	0
322.722514096945	0
327.411103438622	0
332.09717888951	0
336.780742353159	0
341.461795731189	0
346.140340923302	0
350.816379827291	0
355.489914339041	0
360.160946352512	0
364.829477759773	0
369.495510450977	0
374.159046314375	0
378.820087236329	0
383.478635101283	0
388.134691791809	0
392.788259188568	0
397.43933917034	0
402.08793361401	0
406.734044394583	0
411.377673385178	0
416.018822457033	0
420.657493479502	0
425.293688320078	0
429.927408844357	0
434.558656916086	0
439.187434397127	0
443.813743147482	0
448.437585025286	0
453.058961886811	0
457.677875586478	0
462.294327976831	0
466.908320908578	0
471.519856230564	0
476.128935789788	0
480.73556143139	0
485.339734998681	0
489.941458333116	0
494.540733274312	0
499.137561660047	0
503.731945326265	0
508.323886107065	0
512.91338583473	0
517.500446339696	0
522.085069450583	0
526.667256994186	0
531.247010795468	0
535.824332677577	0
540.399224461841	0
544.97168796778	0
549.541725013083	0
554.109337413638	0
558.674526983528	0
563.237295535019	0
567.797644878573	0
572.355576822864	0
576.911093174738	0
581.464195739273	0
586.014886319722	0
590.563166717575	0
595.109038732503	0
599.652504162402	0
604.193564803382	0
608.73222244976	0
613.268478894073	0
617.802335927087	0
622.333795337774	0
626.86285891334	0
631.389528439219	0
635.913805699064	0
640.435692474771	0
644.95519054646	0
649.472301692485	0
653.987027689444	0
658.499370312169	0
663.009331333737	0
667.51691252547	0
672.022115656927	0
676.524942495927	0
681.025394808529	0
685.523474359052	0
690.019182910066	0
694.512522222403	0
699.003494055146	0
703.49210016564	0
707.978342309501	0
712.4622222406	0
716.943741711089	0
721.422902471377	0
725.899706270147	0
730.374154854362	0
734.846249969256	0
739.315993358349	0
743.783386763427	0
748.248431924569	0
752.711130580137	0
757.171484466779	0
761.629495319434	0
766.085164871334	0
770.538494853989	0
774.989486997221	0
779.438143029149	0
783.884464676174	0
788.328453663017	0
792.770111712697	0
797.209440546538	0
801.646441884169	0
806.08111744353	0
810.513468940876	0
814.943498090771	0
819.371206606105	0
823.796596198072	0
828.2196685762	0
832.640425448326	0
837.05886852062	0
841.474999497579	0
845.888820082023	0
850.300331975104	0
854.709536876313	0
859.116436483463	0
863.521032492721	0
867.923326598572	0
872.32332049386	0
876.721015869761	0
881.116414415797	0
885.509517819844	0
889.900327768115	0
894.288845945188	0
898.675074033979	0
903.059013715769	0
907.440666670193	-4.3759765625
911.820034575246	-3.396484375
916.197119107279	2.177734375
920.571921941015	-10.5400390625
924.944444749532	12.052734375
929.314689204282	4.40234375
933.682656975088	11.216796875
938.048349730129	-1.4443359375
942.411769135974	4.513671875
946.772916857561	5.07421875
951.131794558198	0.9072265625
955.488403899583	-12.6455078125
959.842746541793	6.6533203125
964.194824143277	-3.2548828125
968.544638360882	14.0908203125
972.89219084983	-10.076171875
977.237483263745	4.1318359375
981.580517254633	-5.56854248046875
985.921294472888	-2.2403564453125
990.259816567313	-0.18988037109375
994.596085185094	-17.4761962890625
998.930101971824	-12.4876708984375
1003.26186857149	18.6705932617188
1007.59138662648	29.62744140625
1011.91865777761	51.37646484375
1016.24368366406	35.9193115234375
1020.56646592346	25.2315063476563
1024.88700619182	11.3513793945313
1029.20530610358	-7.349853515625
1033.52136729159	0.1807861328125
1037.8351913871	-7.27032470703125
1042.14678001981	0.2996826171875
1046.45613481781	2.47332763671875
1050.76325740763	-2.524169921875
1055.06814941421	14.5819091796875
1059.37081246092	10.9244384765625
1063.67124816957	4.2669677734375
1067.96945816039	14.6094970703125
1072.26544405203	16.9520874023438
1076.55920746159	21.50537109375
1080.8507500046	24.1615600585938
1085.14007329502	24.8178100585938
1089.42717894526	33.4740600585938
1093.71206856617	46.1302490234375
1097.99474376703	38.7864990234375
1102.27520615557	30.4426879882813
1106.55345733798	33.1614379882813
1110.82949891888	23.0162963867188
1115.10333250134	18.8712158203125
1119.37495968691	18.7261352539063
1123.64438207555	26.5810546875
1127.91160126572	18.4359741210938
1132.17661885431	39.2908935546875
1136.43943643666	36.1458129882813
1140.70005560662	31.0006713867188
1144.95847795644	36.9174194335938
1149.21470507689	35.8624267578125
1153.46873855716	37.8074951171875
1157.72057998495	63.7525634765625
1161.97023094641	112.697631835938
1166.21769302616	118.642639160156
1170.4629678073	137.587707519531
1174.70605687141	72.5103149414063
1178.94696179853	34.3870239257813
1183.18568416722	-0.736328125
1187.42222555447	10.140380859375
1191.65658753578	3.01708984375
1195.88877168515	-7.2821044921875
1200.11877957505	-1.65826416015625
1204.34661277642	0.0020751953125
1208.57227285872	8.7354736328125
1212.79576138991	-6.8525390625
1217.01707993641	4.35406494140625
1221.23623006315	-5.59124755859375
1225.45321333358	-20.5365600585938
1229.66803130962	-1.03631591796875
1233.88068555171	-13.6209716796875
1238.09117761878	-10.2056884765625
1242.29950906827	3.20965576171875
1246.50568145615	6.62493896484375
1250.70969633685	0.930419921875
1254.91155526336	21.9757080078125
1259.11125978715	3.02093505859375
1263.30881145822	2.06622314453125
1267.50421182508	21.1114501953125
1271.69746243476	11.15673828125
1275.88856483281	23.2019653320313
1280.07752056329	27.2472534179688
1284.26433116881	22.29248046875
1288.44899819048	17.2827758789063
1292.63152316794	0.14404296875
1296.81190763937	37.00537109375
1300.99015314147	29.8666381835938
1305.16626120947	22.7279052734375
1309.34023337715	47.5892333984375
1313.5120711768	70.4505004882813
1317.68177613928	38.311767578125
1321.84934979395	32.173095703125
1326.01479366875	34.0343627929688
1330.17810929013	14.8956909179688
1334.3392981831	22.659912109375
1338.49836187122	30.3759765625
1342.65530187657	28.0919799804688
1346.81011971983	25.8080444335938
1350.96281692018	35.5240478515625
1355.11339499538	27.2401123046875
1359.26185546175	20.9561157226563
1363.40819983413	15.6721801757813
1367.55242962597	24.38818359375
1371.69454634923	3.97564697265625
1375.83455151447	1.3111572265625
1379.97244663079	-10.3533325195313
1384.10823320587	-4.017822265625
1388.24191274593	-2.68231201171875
1392.3734867558	4.65313720703125
1396.50295673884	0.9886474609375
1400.63032419701	-14.8585815429688
1404.75559063083	-3.19146728515625
1408.87875753938	9.4757080078125
1412.99982642036	1.14288330078125
1417.11879877001	-3.19000244140625
1421.23567608315	14.4771728515625
1425.35045985322	11.1443481445313
1429.4631515722	29.6705932617188
1433.57375273068	46.0928955078125
1437.68226481782	60.51513671875
1441.78868932139	121.937377929688
1445.89302772774	155.359680175781
1449.9952815218	139.781921386719
1454.0954521871	181.204162597656
1458.19354120579	138.626403808594
1462.28955005859	163.075988769531
1466.38348022481	143.621276855469
1470.47533318239	113.166625976563
1474.56511040785	101.7119140625
1478.65281337632	87.2572631835938
1482.73844356155	53.8025512695313
1486.82200243586	46.347900390625
1490.90349147021	29.8932495117188
1494.98291213417	7.43853759765625
1499.06026589591	18.98388671875
1503.13555422221	32.7158813476563
1507.20877857848	20.4898681640625
1511.27994042873	29.263916015625
1515.3490412356	54.0379028320313
1519.41608246035	94.8119506835938
1523.48106556286	106.5859375
1527.54399200162	128.359924316406
1531.60486323377	130.133972167969
1535.66368071506	105.149719238281
1539.72044589986	88.2102661132813
1543.7751602412	52.2708129882813
1547.8278251907	34.3313598632813
1551.87844219866	9.39190673828125
1555.92701271397	-0.42095947265625
1559.97353818419	0.7869873046875
1564.01802005549	1.57489013671875
1568.06045977271	-11.4542236328125
1572.1008587793	-5.0166015625
1576.13921851737	9.1552734375
1580.17554042768	5.0078125
1584.20982594961	-8.0458984375
1588.24207652123	4.96875
1592.27229357921	-6.775390625
1596.3004785589	0.1630859375
1600.3266328943	12.921875
1604.35075801806	-8.111328125
1608.37285536149	2.1025390625
1612.39292635454	-5.575927734375
1616.41097242584	-0.2835693359375
1620.42699500266	10.7448120117188
1624.44099551096	10.2791137695313
1628.45297537533	5.519287109375
1632.46293601905	23.0567626953125
1636.47087886406	30.5942993164063
1640.47680533095	43.4625244140625
1644.480716839	45.8465576171875
1648.48261480617	69.2306518554688
1652.48250064906	93.6146850585938
1656.48037578297	121.998779296875
1660.47624162187	143.403991699219
1664.47009957839	169.040161132813
1668.46195106388	186.676330566406
1672.45179748832	179.3125
1676.43964026041	169.948669433594
1680.42548078752	127.584838867188
1684.40932047569	102.221008300781
1688.39116072969	75.9083862304688
1692.37100295292	41.6005249023438
1696.34884854752	37.2926635742188
1700.32469891428	5.98480224609375
1704.29855545272	22.6768798828125
1708.27041956104	9.4481201171875
1712.24029263612	15.2700805664063
1716.20817607355	-2.907958984375
1720.17407126762	-0.00830078125
1724.13797961133	5.3370361328125
1728.09990249636	3.832275390625
1732.05984131311	-7.166015625
1736.01779745068	2.453125
1739.97377229687	-6.814453125
1743.9277672382	8.708984375
1747.87978365989	-0.4892578125
1751.82982294587	-5.099609375
1755.77788647878	-5.19921875
1759.72397564	0.4140625
1763.6680918096	8.5078125
1767.61023636636	0.8173828125
1771.55041068779	7.2001953125
1775.48861615014	-9.6455078125
1779.42485412835	-12.2607421875
1783.35912599609	1.150390625
1787.29143312576	10.994140625
1791.22177688849	0.7880859375
1795.15015865414	1.97265625
1799.07657979127	-0.861328125
1803.00104166721	-4.4755859375
1806.923545648	-4.787109375
1810.84409309841	3.6025390625
1814.76268538195	-1.0615234375
1818.67932386087	8.1435546875
1822.59400989615	-6.8154296875
1826.50674484752	-0.3671875
1830.41753007345	8.1787109375
1834.32636693114	-6.8056640625
1838.23325677653	-9.2177734375
1842.13820096433	6.078125
1846.04120084797	2.65234375
1849.94225777965	6.7890625
1853.84137311029	-6.056640625
1857.7385481896	-3.46484375
1861.63378436601	-2.052734375
1865.52708298671	6.1767578125
1869.41844539766	1.421875
1873.30787294356	4.5
1877.19536696788	-17.73828125
1881.08092881284	13.2578125
1884.96455981942	0.93359375
1888.84626132737	-9.697265625
1892.7260346752	4.79296875
1896.6038812002	-8.40625
1900.47980223839	14.9462890625
1904.35379912459	-3.3515625
1908.22587319237	-1.9345703125
1912.0960257741	-4.9326171875
1915.96425820088	6.2880859375
1919.83057180263	-3.974609375
1923.694967908	-2.4326171875
1927.55744784445	7.0009765625
1931.4180129382	-6.9306640625
1935.27666451426	0.06640625
1939.13340389641	-3.244140625
1942.98823240721	-7.267578125
1946.84115136803	37.7001953125
1950.692162099	-19.5009765625
1954.54126591903	2.7958984375
1958.38846414584	-8.458984375
1962.23375809594	-1.1044921875
1966.0771490846	2.294921875
1969.91863842591	8.3720703125
1973.75822743275	-6.7607421875
1977.59591741678	-0.271484375
1981.43170968848	-7.923828125
1985.26560555709	11.775390625
1989.09760633069	-5.3720703125
1992.92771331615	-0.2255859375
1996.75592781911	0.0107421875
2000.58225114405	4.2578125
2004.40668459424	-5.6396484375
2008.22922947176	-0.93359375
2012.04988707749	5.3515625
2015.86865871112	-7.7490234375
2019.68554567116	7.5107421875
2023.50054925491	-14.986328125
2027.31367075851	15.39453125
2031.1249114769	-3.4423828125
2034.93427270382	1.705078125
2038.74175573186	-4.505859375
2042.54736185239	7.83203125
2046.35109235564	-0.2548828125
2050.15294853063	-6.111328125
2053.95293166521	2.8701171875
2057.75104304606	4.564453125
2061.54728395867	-10.189453125
2065.34165568738	4.5341796875
2069.13415951534	-0.7783203125
2072.92479672452	7.4345703125
2076.71356859575	-9.041015625
2080.50047640866	2.234375
2084.28552144174	-0.6025390625
2088.06870497229	7.033203125
2091.85002827646	-4.001953125
2095.62949262923	-7.669921875
2099.40709930443	7.470703125
2103.18284957471	-9.9345703125
2106.95674471158	14.2880859375
2110.72878598537	-2.548828125
2114.49897466528	-7.2998046875
2118.26731201934	-0.578125
2122.03379931443	8.2275390625
2125.79843781626	2.7431640625
2129.56122878942	-12.7119140625
2133.32217349733	5.787109375
2137.08127320226	-5.7421875
2140.83852916534	9.478515625
2144.59394264655	-8.1884765625
2148.34751490473	1.1591796875
2152.09924719757	4.5927734375
2155.84914078163	-2.681640625
2159.5971969123	0.3896484375
2163.34341684387	-0.0546875
2167.08780182947	6.3134765625
2170.83035312109	-2.3837890625
2174.57107196959	-3.291015625
2178.30995962469	10.3671875
2182.04701733499	-5.998046875
2185.78224634795	-9.2490234375
2189.5156479099	7.4619140625
2193.24722326604	1.921875
2196.97697366044	-5.21875
2200.70490033604	5.90625
2204.43100453467	-5.1953125
2208.15528749703	0.1904296875
2211.87775046268	-0.796875
2215.59839467008	4.2001953125
2219.31722135656	-3.734375
2223.03423175833	0.1591796875
2226.74942711049	-1.1064453125
2230.46280864701	3.994140625
2234.17437760077	0.845703125
2237.8841352035	0.97265625
2241.59208268584	-10.5517578125
2245.29822127732	8.0732421875
2249.00255220635	-4.4072265625
2252.70507670024	11.5859375
2256.40579598519	-17.056640625
2260.10471128628	11.734375
2263.80182382751	5.4716796875
2267.49713483175	-6.013671875
2271.19064552079	-4.8994140625
2274.8823571153	3.8544921875
2278.57227083486	-5.666015625
2282.26038789795	1.33203125
2285.94670952195	5.736328125
2289.63123692314	-3.0302734375
2293.31397131672	3.673828125
2296.99491391679	-7.8857421875
2300.67406593633	4.880859375
2304.35142858727	-1.955078125
2308.02700308043	-3.0087890625
2311.70079062553	5.4541015625
2315.37279243123	3.2958984375
2319.04300970507	0.611328125
2322.71144365353	1.1572265625
2326.378095482	-14.6787109375
2330.04296639478	5.8193359375
2333.7060575951	5.87109375
2337.3673702851	-3.375
2341.02690566583	0.14453125
2344.68466493729	2.9375
2348.34064929839	-3.345703125
2351.99485994695	-0.798828125
2355.64729807974	4.6708984375
2359.29796489244	-5.8076171875
2362.94686157966	5.7080078125
2366.59398933494	-5.056640625
2370.23934935076	-0.357421875
2373.88294281852	1.9365234375
2377.52477092855	-3.447265625
2381.16483487014	10.3486328125
2384.80313583148	0.2529296875
2388.4396749997	-12.02734375
2392.07445356091	5.2802734375
2395.70747270011	-6.66796875
2399.33873360126	10.2822265625
2402.96823744726	-5.0634765625
2406.59598541994	2.1796875
2410.22197870011	0.5
2413.84621846749	-6.2412109375
2417.46870590075	10.2958984375
2421.08944217751	-2.7900390625
2424.70842847435	-6.1171875
2428.32566596678	2.6474609375
2431.94115582928	-3.31640625
2435.55489923527	5.8779296875
2439.16689735713	-2.0625
2442.77715136619	5.771484375
2446.38566243272	-8.2841796875
2449.99243172597	1.359375
2453.59746041414	5.845703125
2457.20074966439	-4.7939453125
2460.80230064283	-3.9619140625
2464.40211451455	4.302734375
2468.00019244358	-3.119140625
2471.59653559293	11.6875
2475.19114512457	-5.619140625
2478.78402219943	-6.3740234375
2482.37516797741	-1.1630859375
2485.96458361738	10.908203125
2489.55227027719	-6.2431640625
2493.13822911363	4.900390625
2496.7224612825	-11.740234375
2500.30496793853	2.955078125
2503.88575023547	13.263671875
2507.464809326	-7.3876953125
2511.04214636182	-3.333984375
2514.61776249357	-5.958984375
2518.19165887088	4.142578125
2521.76383664237	4.6611328125
2525.33429695564	0.73046875
2528.90304095725	2.080078125
2532.47006979276	-5.22265625
2536.03538460672	1.2529296875
2539.59898654265	5.2890625
2543.16087674307	-10.4619140625
2546.72105634947	-1.0302734375
2550.27952650235	10.5107421875
2553.83628834118	-1.8115234375
2557.39134300444	0.755859375
2560.94469162957	-7.1484375
2564.49633535304	4.3173828125
2568.0462753103	-12.830078125
2571.59451263579	11.599609375
2575.14104846294	4.8828125
2578.6858839242	-8.7958984375
2582.229020151	3.958984375
2585.77045827378	0.841796875
2589.31019942197	1.8740234375
2592.84824472401	-6.126953125
2596.38459530734	3.6376953125
2599.91925229841	1.2177734375
2603.45221682266	-3.3046875
2606.98349000456	-0.7529296875
2610.51307296756	6.3349609375
2614.04096683414	1.10546875
2617.56717272579	-7.1396484375
2621.09169176298	-1.1572265625
2624.61452506523	5.1279296875
2628.13567375106	-1.818359375
2631.655138938	-4.7861328125
2635.17292174258	6.3818359375
2638.68902328039	0.7666015625
2642.20344466598	-5.162109375
2645.71618701297	-3.1904296875
2649.22725143397	-0.2890625
2652.73663904062	8.4521484375
2656.24435094357	-10.0634765625
2659.75038825251	12.5791015625
2663.25475207615	-2.708984375
2666.75744352221	-4.576171875
2670.25846369744	5.9736328125
2673.75781370765	-12.693359375
2677.25549465763	6.955078125
2680.75150765123	1.4658203125
2684.24585379131	13.857421875
2687.73853417978	-17.5966796875
2691.22954991757	5.53515625
2694.71890210465	0.4462890625
2698.20659184002	-7.7958984375
2701.69262022172	6.9775390625
2705.17698834682	-9.21875
2708.65969731143	5.5810546875
2712.14074821071	-5.599609375
2715.62014213884	-1.37109375
2719.09788018905	7.177734375
2722.57396345361	-0.13671875
2726.04839302385	2.666015625
2729.52116999012	-7.921875
2732.99229544182	12.1640625
2736.4617704674	-6.1015625
2739.92959615437	13.40625
2743.39577358925	1.8369140625
2746.86030385767	-4.193359375
2750.32318804424	-1.939453125
2753.78442723268	-9.091796875
2757.24402250572	3.14453125
2760.70197494518	-5.1171875
2764.1582856319	6.6572265625
2767.6129556458	4.3466796875
2771.06598606584	-9.2744140625
2774.51737797005	7.10546875
2777.96713243552	-5.81640625
2781.41525053838	5.08203125
2784.86173335384	-5.1103515625
2788.30658195617	4.2900390625
2791.74979741869	-5.619140625
2795.1913808138	-7.1529541015625
2798.63133321295	-5.7100830078125
2802.06965568666	9.98931884765625
2805.50634930452	-11.1370239257813
2808.94141513519	-0.2633056640625
2812.37485424639	-21.3896484375
2815.80666770493	-12.7127075195313
2819.23685657665	-12.037353515625
2822.6654219265	-5.36199951171875
2826.0923648185	-8.6866455078125
2829.51768631572	20.98876953125
2832.94138748033	48.6641235351563
2836.36346937355	82.3394775390625
2839.7839330557	132.030334472656
2843.20277958617	179.734008789063
2846.62001002343	306.437683105469
2850.03562542502	454.141357421875
2853.44962684758	602.845031738281
2856.86201534681	688.548706054688
2860.27279197751	661.252380371094
2863.68195779356	642.9560546875
2867.08951384791	629.659729003906
2870.49546119262	613.363403320313
2873.89980087883	607.067077636719
2877.30253395675	614.770751953125
2880.70366147569	625.492553710938
2884.10318448406	639.264099121094
2887.50110402936	682.035583496094
2890.89742115815	691.807067871094
2894.29213691614	629.578552246094
2897.68525234807	618.35009765625
2901.07676849782	643.12158203125
2904.46668640835	596.89306640625
2907.85500712172	595.66455078125
2911.24173167908	571.43603515625
2914.62686112069	576.207580566406
2918.0103964859	577.979064941406
2921.39233881316	570.750549316406
2924.77268914004	552.522033691406
2928.1514485032	546.293579101563
2931.52861793838	570.093811035156
2934.90419848047	612.904479980469
2938.27819116343	652.715209960938
2941.65059702035	669.525939941406
2945.0214170834	630.336669921875
2948.39065238389	573.147399902344
2951.75830395222	488.958129882813
2955.1243728179	420.768859863281
2958.48886000957	336.579528808594
2961.85176655495	306.390258789063
2965.21309348089	268.200988769531
2968.57284181338	227.01171875
2971.93101257748	206.730224609375
2975.28760679739	166.337341308594
2978.64262549643	122.944519042969
2981.99606969702	127.551696777344
2985.34794042073	118.158874511719
2988.69823868822	84.7659912109375
2992.04696551928	62.3731689453125
2995.39412193282	26.970458984375
2998.73970894689	18.3099365234375
3002.08372757864	-16.3504638671875
3005.42617884436	-17.010986328125
3008.76706375945	0.01123046875
3012.10638333846	-9.75146484375
3015.44413859504	8.3125
3018.780330542	2.0068359375
3022.11496019125	17.154296875
3025.44802855385	-1.697265625
3028.77953663997	2.7275390625
3032.10948545894	0.91796875
3035.4378760192	-25.7998046875
3038.76470932834	-0.8720703125
3042.08998639308	7.138671875
3045.41370821926	-2.1025390625
3048.73587581189	-13.255859375
3052.05649017508	-9.013671875
3055.37555231211	-2.1044921875
3058.69306322538	9.2373046875
3062.00902391644	0
3065.32343538598	0
3068.63629863383	0
3071.94761465896	0
3075.25738445949	0
3078.5656090327	0
3081.87228937498	0
3085.1774264819	0
3088.48102134815	0
3091.7830749676	0
3095.08358833324	0
3098.38256243724	0
3101.67999827088	0
3104.97589682465	0
3108.27025908814	0
3111.56308605013	0
3114.85437869852	0
3118.14413802041	0
3121.43236500202	0
3124.71906062875	0
3128.00422588514	0
3131.28786175491	0
3134.56996922093	0
3137.85054926523	0
3141.12960286901	0
3144.40713101263	0
3147.68313467559	0
3150.95761483661	0
3154.23057247352	0
3157.50200856335	0
3160.77192408229	0
3164.04032000569	0
3167.30719730808	0
3170.57255696316	0
3173.8363999438	0
3177.09872722202	0
3180.35953976906	0
3183.61883855529	0
3186.87662455028	0
3190.13289872276	0
3193.38766204066	0
3196.64091547106	0
3199.89265998022	0
3203.14289653362	0
3206.39162609586	0
3209.63884963076	0
3212.88456810132	0
3216.1287824697	0
3219.37149369728	0
3222.61270274458	0
3225.85241057134	0
3229.09061813648	0
3232.32732639809	0
3235.56253631347	0
3238.79624883909	0
3242.02846493062	0
3245.25918554292	0
3248.48841163005	0
3251.71614414523	0
3254.94238404091	0
3258.16713226871	0
3261.39038977947	0
3264.61215752319	0
3267.8324364491	0
3271.05122750561	0
3274.26853164032	0
3277.48434980006	0
3280.69868293083	0
3283.91153197784	0
3287.12289788551	0
3290.33278159744	0
3293.54118405647	0
3296.7481062046	0
3299.95354898308	0
3303.15751333233	0
3306.36000019198	0
3309.5610105009	0
3312.76054519714	0
3315.95860521796	0
3319.15519149983	0
3322.35030497844	0
3325.5439465887	0
3328.73611726471	0
3331.92681793978	0
3335.11604954647	0
3338.30381301652	0
3341.49010928091	0
3344.67493926981	0
3347.85830391262	0
3351.04020413798	0
3354.22064087372	0
3357.3996150469	0
3360.5771275838	0
3363.75317940992	0
3366.92777144999	0
3370.10090462795	0
3373.27257986699	0
3376.44279808948	0
3379.61156021707	0
3382.77886717058	0
3385.94471987011	0
3389.10911923496	0
3392.27206618366	0
3395.43356163397	0
3398.59360650288	0
3401.75220170663	0
3404.90934816067	0
3408.06504677969	0
3411.21929847761	0
3414.37210416759	0
3417.52346476203	0
3420.67338117256	0
3423.82185431003	0
3426.96888508457	0
3430.11447440551	0
3433.25862318143	0
3436.40133232017	0
3439.54260272877	0
3442.68243531356	0
3445.82083098007	0
3448.95779063311	0
3452.0933151767	0
3455.22740551412	0
3458.36006254791	0
3461.49128717984	0
3464.62108031093	0
3467.74944284144	0
3470.8763756709	0
3474.00187969807	0
3477.12595582097	0
3480.24860493687	0
3483.3698279423	0
3486.48962573301	0
3489.60799920405	0
3492.7249492497	0
3495.84047676349	0
3498.95458263822	0
3502.06726776593	0
3505.17853303794	0
3508.28837934481	0
3511.39680757636	0
3514.50381862168	0
3517.60941336912	0
3520.71359270627	0
3523.81635752002	0
3526.91770869649	0
3530.01764712108	0
3533.11617367844	0
3536.21328925251	0
3539.30899472646	0
3542.40329098277	0
3545.49617890316	0
3548.58765936862	0
3551.6777332594	0
3554.76640145506	0
3557.85366483438	0
3560.93952427544	0
3564.02398065559	0
3567.10703485145	0
3570.18868773891	0
3573.26894019313	0
3576.34779308856	0
3579.42524729892	0
3582.5013036972	0
3585.57596315568	0
3588.6492265459	0
3591.72109473869	0
3594.79156860416	0
3597.8606490117	0
3600.92833682998	0
3603.99463292695	0
3607.05953816984	0
3610.12305342518	0
3613.18517955876	0
3616.24591743568	0
3619.30526792029	0
3622.36323187627	0
3625.41981016655	0
3628.47500365337	0
3631.52881319825	0
3634.58123966201	0
3637.63228390473	0
3640.68194678582	0
3643.73022916395	0
3646.77713189711	0
3649.82265584256	0
3652.86680185686	0
3655.90957079587	0
3658.95096351473	0
3661.9909808679	0
3665.02962370912	0
3668.06689289143	0
3671.10278926717	0
3674.13731368797	0
3677.17046700477	0
3680.20225006781	0
3683.23266372664	0
3686.26170883008	0
3689.28938622628	0
3692.31569676268	0
3695.34064128604	0
3698.3642206424	0
3701.38643567713	0
3704.40728723488	0
3707.42677615964	0
3710.44490329468	0
3713.46166948258	0
3716.47707556524	0
3719.49112238387	0
3722.50381077897	0
3725.51514159038	0
3728.52511565724	0
3731.53373381799	0
3734.54099691039	0
3737.54690577153	0
3740.55146123779	0
3743.55466414488	0
3746.55651532782	0
3749.55701562096	0
3752.55616585793	0
3755.55396687173	0
3758.55041949465	0
3761.54552455828	0
3764.53928289357	0
3767.53169533077	0
3770.52276269945	0
