# Supplementary material for: ATP-Mediated Compositional Change in Peripheral Myelin Membranes: A Comparative Raman Spectroscopy and Time-Of-Flight Secondary Ion Mass Spectrometry Study
Source: PLoS One. 2015 Nov 6;10(11):e0142084. doi: 10.1371/journal.pone.0142084 (PMC4636249; doi:10.1371/journal.pone.0142084)
Supplement: S2 Dataset — (ZIP) [file pone.0142084.s002.zip › S2_dataset/Raman_spectra/16_0.txt]

-178.9940361005	0
-174.033225536559	0
-169.075137799502	0
-164.119770772183	0
-159.167122339652	0
-154.217190389145	0
-149.26997281008	0
-144.325467494082	0
-139.38367233493	0
-134.444585228596	0
-129.508204073225	0
-124.574526769137	0
-119.643551218823	0
-114.715275326934	0
-109.789697000297	0
-104.866814147889	0
-99.9466246808543	0
-95.0291265124944	0
-90.114317558252	0
-85.2021957357436	0
-80.2927589647076	0
-75.3860051670387	0
-70.4819322667847	0
-65.5805381901157	0
-60.6818208653497	0
-55.7857782229291	0
-50.8924081954391	0
-46.0017087175838	0
-41.1136777262045	0
-36.2283131602561	0
-31.3456129608128	0
-26.4655750710695	0
-21.5881974363389	0
-16.7134780040407	0
-11.8414147237152	0
-6.97200554699234	0
-2.10524842762101	0
2.75885867856151	0
7.62031781360827	0
12.4791310174774	0
17.3353003280427	0
22.1888277810764	0
27.0397154102718	0
31.8879652472339	0
36.7335793214821	0
41.5765596604568	0
46.4169082895224	0
51.2546272319731	0
56.0897185090207	0
60.9221841398242	0
65.7520261414571	0
70.5792465289418	0
75.4038473152361	0
80.2258305112362	0
85.045198125787	0
89.8619521656727	0
94.6760946356395	0
99.4876275383746	0
104.296552874516	0
109.10287264268	0
113.906588839415	0
118.707703459252	0
123.506218494676	0
128.30213593615	0
133.095457772096	0
137.886185988912	0
142.674322570981	0
147.459869500641	0
152.242828758238	0
157.023202322084	0
161.800992168479	0
166.576200271718	0
171.348828604071	0
176.118879135827	0
180.886353835245	0
185.651254668599	0
190.413583600155	0
195.173342592186	0
199.93053360497	0
204.685158596798	0
209.437219523967	0
214.186718340788	0
218.933656999589	0
223.678037450723	0
228.419861642551	0
233.159131521468	0
237.895849031897	0
242.630016116271	0
247.361634715084	0
252.090706766841	0
256.817234208093	0
261.541218973424	0
266.262662995465	0
270.981568204883	0
275.697936530397	0
280.411769898781	0
285.123070234849	0
289.831839461471	0
294.538079499574	0
299.241792268144	0
303.942979684232	0
308.641643662944	0
313.33778611746	0
318.031408959018	0
322.722514096945	0
327.411103438622	0
332.09717888951	0
336.780742353159	0
341.461795731189	0
346.140340923302	0
350.816379827291	0
355.489914339041	0
360.160946352512	0
364.829477759773	0
369.495510450977	0
374.159046314375	0
378.820087236329	0
383.478635101283	0
388.134691791809	0
392.788259188568	0
397.43933917034	0
402.08793361401	0
406.734044394583	0
411.377673385178	0
416.018822457033	0
420.657493479502	0
425.293688320078	0
429.927408844357	0
434.558656916086	0
439.187434397127	0
443.813743147482	0
448.437585025286	0
453.058961886811	0
457.677875586478	0
462.294327976831	0
466.908320908578	0
471.519856230564	0
476.128935789788	0
480.73556143139	0
485.339734998681	0
489.941458333116	0
494.540733274312	0
499.137561660047	0
503.731945326265	0
508.323886107065	0
512.91338583473	0
517.500446339696	0
522.085069450583	0
526.667256994186	0
531.247010795468	0
535.824332677577	0
540.399224461841	0
544.97168796778	0
549.541725013083	0
554.109337413638	0
558.674526983528	0
563.237295535019	0
567.797644878573	0
572.355576822864	0
576.911093174738	0
581.464195739273	0
586.014886319722	0
590.563166717575	0
595.109038732503	0
599.652504162402	0
604.193564803382	0
608.73222244976	0
613.268478894073	0
617.802335927087	0
622.333795337774	0
626.86285891334	0
631.389528439219	0
635.913805699064	0
640.435692474771	0
644.95519054646	0
649.472301692485	0
653.987027689444	0
658.499370312169	0
663.009331333737	0
667.51691252547	0
672.022115656927	0
676.524942495927	0
681.025394808529	0
685.523474359052	0
690.019182910066	0
694.512522222403	0
699.003494055146	0
703.49210016564	0
707.978342309501	0
712.4622222406	0
716.943741711089	0
721.422902471377	0
725.899706270147	0
730.374154854362	0
734.846249969256	0
739.315993358349	0
743.783386763427	0
748.248431924569	0
752.711130580137	0
757.171484466779	0
761.629495319434	0
766.085164871334	0
770.538494853989	0
774.989486997221	0
779.438143029149	0
783.884464676174	0
788.328453663017	0
792.770111712697	0
797.209440546538	0
801.646441884169	0
806.08111744353	0
810.513468940876	0
814.943498090771	0
819.371206606105	0
823.796596198072	7.8876953125
828.2196685762	-15.9072265625
832.640425448326	3.7890625
837.05886852062	32.3134765625
841.474999497579	-7.6025390625
845.888820082023	-3.04296875
850.300331975104	-0.1181640625
854.709536876313	-13.888671875
859.116436483463	-5.9248046875
863.521032492721	7.439453125
867.923326598572	-0.630859375
872.32332049386	5.314453125
876.721015869761	-18.08203125
881.116414415797	2.37109375
885.509517819844	6.875
889.900327768115	3.3291015625
894.288845945188	-6.322265625
898.675074033979	13.9638671875
903.059013715769	-5.189453125
907.440666670193	0.3544921875
911.820034575246	-3.5771484375
916.197119107279	3.0693359375
920.571921941015	-13.79296875
924.944444749532	12.5830078125
929.314689204282	6.154296875
933.682656975088	27.2119140625
938.048349730129	7.9638671875
942.411769135974	0.830078125
946.772916857561	-20.3203125
951.131794558198	-1.7783203125
955.488403899583	-6.7490234375
959.842746541793	11.9248046875
964.194824143277	-11.0966796875
968.544638360882	2.900390625
972.89219084983	3.0849609375
977.237483263745	10.9794921875
981.580517254633	6.419921875
985.921294472888	-25.135009765625
990.259816567313	11.184814453125
994.596085185094	-11.96435546875
998.930101971824	-13.9544677734375
1003.26186857149	9.896728515625
1007.59138662648	48.6209716796875
1011.91865777761	66.36962890625
1016.24368366406	71.30615234375
1020.56646592346	50.24267578125
1024.88700619182	45.8770751953125
1029.20530610358	6.602294921875
1033.52136729159	7.6329345703125
1037.8351913871	-16.2740478515625
1042.14678001981	2.4482421875
1046.45613481781	6.151611328125
1050.76325740763	3.86083984375
1055.06814941421	-11.421875
1059.37081246092	11.2955322265625
1063.67124816957	13.012939453125
1067.96945816039	46.730224609375
1072.26544405203	56.7352294921875
1076.55920746159	45.7913818359375
1080.8507500046	47.84765625
1085.14007329502	42.90380859375
1089.42717894526	43.9600830078125
1093.71206856617	76.0162353515625
1097.99474376703	36.072509765625
1102.27520615557	62.4117431640625
1106.55345733798	57.87744140625
1110.82949891888	23.343017578125
1115.10333250134	48.8087158203125
1119.37495968691	40.2742919921875
1123.64438207555	45.739990234375
1127.91160126572	22.20556640625
1132.17661885431	56.6712646484375
1136.43943643666	56.295654296875
1140.70005560662	66.27587890625
1144.95847795644	64.2560424804688
1149.21470507689	74.2362670898438
1153.46873855716	108.216430664063
1157.72057998495	191.196655273438
1161.97023094641	248.176879882813
1166.21769302616	263.263854980469
1170.4629678073	227.927307128906
1174.70605687141	131.5908203125
1178.94696179853	46.2543334960938
1183.18568416722	23.9177856445313
1187.42222555447	11.9485473632813
1191.65658753578	-4.81475830078125
1195.88877168515	-8.727294921875
1200.11877957505	-1.9697265625
1204.34661277642	10.2626953125
1208.57227285872	0.4208984375
1212.79576138991	-4.3759765625
1217.01707993641	1.9443359375
1221.23623006315	-1.27587890625
1225.45321333358	-3.5384521484375
1229.66803130962	5.24554443359375
1233.88068555171	-14.4983520507813
1238.09117761878	-9.37274169921875
1242.29950906827	-0.044189453125
1246.50568145615	-24.7156372070313
1250.70969633685	-16.3870239257813
1254.91155526336	0.9415283203125
1259.11125978715	18.2022094726563
1263.30881145822	24.0963745117188
1267.50421182508	36.9905395507813
1271.69746243476	45.8847045898438
1275.88856483281	78.7788696289063
1280.07752056329	52.6730346679688
1284.26433116881	52.5672607421875
1288.44899819048	46.46142578125
1292.63152316794	32.3221435546875
1296.81190763937	57.0341796875
1300.99015314147	49.7462158203125
1305.16626120947	50.4583129882813
1309.34023337715	68.1703491210938
1313.5120711768	80.8823852539063
1317.68177613928	74.5944213867188
1321.84934979395	46.3065185546875
1326.01479366875	38.0185546875
1330.17810929013	21.7305908203125
1334.3392981831	27.4234619140625
1338.49836187122	16.1119384765625
1342.65530187657	34.8004760742188
1346.81011971983	27.4889526367188
1350.96281692018	28.177490234375
1355.11339499538	39.865966796875
1359.26185546175	24.5545043945313
1363.40819983413	28.2429809570313
1367.55242962597	12.031982421875
1371.69454634923	7.839599609375
1375.83455151447	11.647216796875
1379.97244663079	5.454833984375
1384.10823320587	6.26239013671875
1388.24191274593	-3.83563232421875
1392.3734867558	12.0817260742188
1396.50295673884	-9.19830322265625
1400.63032419701	-10.8214111328125
1404.75559063083	14.8794555664063
1408.87875753938	1.609619140625
1412.99982642036	-11.6395263671875
1417.11879877001	-3.888671875
1421.23567608315	3.78411865234375
1425.35045985322	11.455078125
1429.4631515722	3.1259765625
1433.57375273068	28.7969360351563
1437.68226481782	68.4678955078125
1441.78868932139	122.063781738281
1445.89302772774	133.617553710938
1449.9952815218	137.171325683594
1454.0954521871	188.72509765625
1458.19354120579	144.278930664063
1462.28955005859	151.832702636719
1466.38348022481	132.386474609375
1470.47533318239	99.9402465820313
1474.56511040785	102.493103027344
1478.65281337632	82.0288696289063
1482.73844356155	66.5646362304688
1486.82200243586	42.100341796875
1490.90349147021	43.6361083984375
1494.98291213417	30.171875
1499.06026589591	27.7076416015625
1503.13555422221	50.243408203125
1507.20877857848	62.7791137695313
1511.27994042873	122.314880371094
1515.3490412356	157.850646972656
1519.41608246035	217.431396484375
1523.48106556286	236.0146484375
1527.54399200162	244.597839355469
1531.60486323377	193.181091308594
1535.66368071506	161.764343261719
1539.72044589986	117.347595214844
1543.7751602412	58.9308471679688
1547.8278251907	34.5140380859375
1551.87844219866	6.0621337890625
1555.92701271397	-2.4525146484375
1559.97353818419	-0.9671630859375
1564.01802005549	-7.4818115234375
1568.06045977271	-8.9964599609375
1572.1008587793	12.4677124023438
1576.13921851737	-1.9517822265625
1580.17554042768	-11.3712768554688
1584.20982594961	-9.68096923828125
1588.24207652123	6.63470458984375
1592.27229357921	7.2822265625
1596.3004785589	-5.1328125
1600.3266328943	10.72265625
1604.35075801806	-1.263671875
1608.37285536149	-12.609375
1612.39292635454	6.95587158203125
1616.41097242584	2.03759765625
1620.42699500266	-4.4442138671875
1624.44099551096	4.1929931640625
1628.45297537533	8.60791015625
1632.46293601905	24.0227661132813
1636.47087886406	28.4376831054688
1640.47680533095	18.4667358398438
1644.480716839	31.5593872070313
1648.48261480617	52.6520385742188
1652.48250064906	68.74462890625
1656.48037578297	113.976684570313
1660.47624162187	156.718017578125
1664.47009957839	203.459411621094
1668.46195106388	222.200744628906
1672.45179748832	230.942138671875
1676.43964026041	191.683471679688
1680.42548078752	153.967712402344
1684.40932047569	107.400451660156
1688.39116072969	70.833251953125
1692.37100295292	43.2659912109375
1696.34884854752	27.7633666992188
1700.32469891428	1.88525390625
1704.29855545272	25.007080078125
1708.27041956104	-2.87103271484375
1712.24029263612	-0.40216064453125
1716.20817607355	-7.96527099609375
1720.17407126762	5.32073974609375
1724.13797961133	5.9013671875
1728.09990249636	-5.62890625
1732.05984131311	2.126953125
1736.01779745068	1.84375
1739.97377229687	-20.3486328125
1743.9277672382	17.197265625
1747.87978365989	-0.7880859375
1751.82982294587	1.6494140625
1755.77788647878	-2.1689453125
1759.72397564	-2.4052734375
1763.6680918096	-0.3759765625
1767.61023636636	1.404296875
1771.55041068779	4.17578125
1775.48861615014	-9.640625
1779.42485412835	0.40234375
1783.35912599609	-0.1064453125
1787.29143312576	11.0888671875
1791.22177688849	-8.5810546875
1795.15015865414	3.130859375
1799.07657979127	-1.66796875
1803.00104166721	-5.064453125
1806.923545648	8.607421875
1810.84409309841	-1.107421875
1814.76268538195	-2.609375
1818.67932386087	0.0947265625
1822.59400989615	-10.1962890625
1826.50674484752	14.7236328125
1830.41753007345	2.95703125
1834.32636693114	-8.1923828125
1838.23325677653	-6.3291015625
1842.13820096433	5.25390625
1846.04120084797	3.603515625
1849.94225777965	-2.79296875
1853.84137311029	-4.5625
1857.7385481896	0.9111328125
1861.63378436601	2.3203125
1865.52708298671	4.6728515625
1869.41844539766	-3.6650390625
1873.30787294356	5.9921875
1877.19536696788	-3.9169921875
1881.08092881284	-0.962890625
1884.96455981942	3.3125
1888.84626132737	-10.462890625
1892.7260346752	6.81640625
1896.6038812002	-3.26171875
1900.47980223839	4.8037109375
1904.35379912459	-6.0390625
1908.22587319237	4.865234375
1912.0960257741	-7.607421875
1915.96425820088	9.7333984375
1919.83057180263	-8.7509765625
1923.694967908	5.41015625
1927.55744784445	7.4482421875
1931.4180129382	-10.1220703125
1935.27666451426	-0.01171875
1939.13340389641	4.951171875
1942.98823240721	-0.330078125
1946.84115136803	6.3505859375
1950.692162099	-10.05078125
1954.54126591903	-1.6572265625
1958.38846414584	2.474609375
1962.23375809594	1.9375
1966.0771490846	-7.9609375
1969.91863842591	6.9189453125
1973.75822743275	-3.9111328125
1977.59591741678	9.1845703125
1981.43170968848	-7.5947265625
1985.26560555709	8.478515625
1989.09760633069	-5.0888671875
1992.92771331615	0.142578125
1996.75592781911	-1.376953125
2000.58225114405	-0.138671875
2004.40668459424	-8.3681640625
2008.22922947176	4.31640625
2012.04988707749	5.802734375
2015.86865871112	-14.1650390625
2019.68554567116	26.4921875
2023.50054925491	-30.630859375
2027.31367075851	20.3427734375
2031.1249114769	-2.1064453125
2034.93427270382	-2.5693359375
2038.74175573186	3.73828125
2042.54736185239	-0.7666015625
2046.35109235564	-2.6455078125
2050.15294853063	-2.1259765625
2053.95293166521	3.1279296875
2057.75104304606	2.5986328125
2061.54728395867	-4.76171875
2065.34165568738	1.6865234375
2069.13415951534	-2.8935546875
2072.92479672452	9.2099609375
2076.71356859575	-3.7734375
2080.50047640866	0.1591796875
2084.28552144174	-7.5927734375
2088.06870497229	-4.74609375
2091.85002827646	4.6513671875
2095.62949262923	2.3095703125
2099.40709930443	5.03515625
2103.18284957471	-10.6748046875
2106.95674471158	7.5146484375
2110.72878598537	-2.27734375
2114.49897466528	1.6591796875
2118.26731201934	4.0068359375
2122.03379931443	2.802734375
2125.79843781626	-1.03515625
2129.56122878942	-12.1962890625
2133.32217349733	4.4873046875
2137.08127320226	-3.2333984375
2140.83852916534	5.068359375
2144.59394264655	1.1015625
2148.34751490473	-2.583984375
2152.09924719757	-2.791015625
2155.84914078163	-1.54296875
2159.5971969123	10.0927734375
2163.34341684387	-6.83984375
2167.08780182947	11.064453125
2170.83035312109	-3.505859375
2174.57107196959	-0.220703125
2178.30995962469	0.3671875
2182.04701733499	3.0205078125
2185.78224634795	-6.361328125
2189.5156479099	6.083984375
2193.24722326604	-3.8623046875
2196.97697366044	-3.51953125
2200.70490033604	4.779296875
2204.43100453467	-11.140625
2208.15528749703	8.81640625
2211.87775046268	-8.9453125
2215.59839467008	7.24609375
2219.31722135656	-1.8603515625
2223.03423175833	6.265625
2226.74942711049	-5.3212890625
2230.46280864701	10.765625
2234.17437760077	-14.6484375
2237.8841352035	2.5546875
2241.59208268584	-2.255859375
2245.29822127732	10.1611328125
2249.00255220635	-8.5234375
2252.70507670024	9.181640625
2256.40579598519	-14.4794921875
2260.10471128628	10.6220703125
2263.80182382751	0.205078125
2267.49713483175	2.140625
2271.19064552079	-11.912109375
2274.8823571153	0.1220703125
2278.57227083486	2.150390625
2282.26038789795	7.033203125
2285.94670952195	0.603515625
2289.63123692314	-3.91015625
2293.31397131672	0.275390625
2296.99491391679	-2.306640625
2300.67406593633	1.7216796875
2304.35142858727	1.98828125
2308.02700308043	-2.1171875
2311.70079062553	6.4375
2315.37279243123	-7.5029296875
2319.04300970507	6.9736328125
2322.71144365353	-1.107421875
2326.378095482	-2.81640625
2330.04296639478	6.46484375
2333.7060575951	-9.9609375
2337.3673702851	2.2666015625
2341.02690566583	-4.8046875
2344.68466493729	4.798828125
2348.34064929839	1.3271484375
2351.99485994695	6.2041015625
2355.64729807974	-7.37109375
2359.29796489244	-2.5556640625
2362.94686157966	4.2158203125
2366.59398933494	-4.693359375
2370.23934935076	1.328125
2373.88294281852	4.724609375
2377.52477092855	-2.48828125
2381.16483487014	-3.650390625
2384.80313583148	6.0166015625
2388.4396749997	-5.38671875
2392.07445356091	4.3232421875
2395.70747270011	-2.671875
2399.33873360126	3.9853515625
2402.96823744726	-0.205078125
2406.59598541994	5.8857421875
2410.22197870011	-2.5625
2413.84621846749	-9.068359375
2417.46870590075	2.3115234375
2421.08944217751	-5.1572265625
2424.70842847435	2.73046875
2428.32566596678	7.955078125
2431.94115582928	-12.400390625
2435.55489923527	9.3427734375
2439.16689735713	-4.6943359375
2442.77715136619	5.1279296875
2446.38566243272	2.4052734375
2449.99243172597	0.150390625
2453.59746041414	3.5205078125
2457.20074966439	-9.86328125
2460.80230064283	-1.95703125
2464.40211451455	5.2900390625
2468.00019244358	-8.52734375
2471.59653559293	5.12890625
2475.19114512457	-1.1640625
2478.78402219943	0.4248046875
2482.37516797741	9.5380859375
2485.96458361738	-4.126953125
2489.55227027719	-4.8427734375
2493.13822911363	2.0546875
2496.7224612825	-7.947265625
2500.30496793853	1.7138671875
2503.88575023547	3.330078125
2507.464809326	4.064453125
2511.04214636182	-1.7255859375
2514.61776249357	1.84765625
2518.19165887088	2.837890625
2521.76383664237	6.154296875
2525.33429695564	-9.1025390625
2528.90304095725	0.7783203125
2532.47006979276	-2.6748046875
2536.03538460672	-0.6845703125
2539.59898654265	9.8447265625
2543.16087674307	-5.90625
2546.72105634947	-2.7548828125
2550.27952650235	1.4794921875
2553.83628834118	-3.455078125
2557.39134300444	1.4423828125
2560.94469162957	-8.7294921875
2564.49633535304	11.603515625
2568.0462753103	-10.359375
2571.59451263579	16.474609375
2575.14104846294	0.86328125
2578.6858839242	-19.896484375
2582.229020151	13.7001953125
2585.77045827378	-11.125
2589.31019942197	8.1513671875
2592.84824472401	3.8056640625
2596.38459530734	1.685546875
2599.91925229841	-10.7109375
2603.45221682266	3.2255859375
2606.98349000456	-8.2919921875
2610.51307296756	13.375
2614.04096683414	-0.3505859375
2617.56717272579	-0.4248046875
2621.09169176298	-1.8173828125
2624.61452506523	4.2548828125
2628.13567375106	-11.4375
2631.655138938	-2.5888671875
2635.17292174258	-0.419921875
2638.68902328039	9.978515625
2642.20344466598	-2.09765625
2645.71618701297	1.09765625
2649.22725143397	-4.4736328125
2652.73663904062	7.435546875
2656.24435094357	-15.1650390625
2659.75038825251	15.44921875
2663.25475207615	1.9580078125
2666.75744352221	-13.8427734375
2670.25846369744	16.3115234375
2673.75781370765	-16.720703125
2677.25549465763	13.9072265625
2680.75150765123	1.1884765625
2684.24585379131	2.96484375
2687.73853417978	-9.23046875
2691.22954991757	-1.654296875
2694.71890210465	4.8408203125
2698.20659184002	-2.037109375
2701.69262022172	1.56640625
2705.17698834682	-13.1533203125
2708.65969731143	9.4853515625
2712.14074821071	-5.2080078125
2715.62014213884	-2.8056640625
2719.09788018905	0.5400390625
2722.57396345361	8.314453125
2726.04839302385	10.3935546875
2729.52116999012	-20.0087890625
2732.99229544182	17.7451171875
2736.4617704674	-14.4794921875
2739.92959615437	12.58203125
2743.39577358925	9.0146484375
2746.86030385767	-8.87890625
2750.32318804424	-1.29296875
2753.78442723268	-8.84375
2757.24402250572	5.837890625
2760.70197494518	1.2841796875
2764.1582856319	-0.66796875
2767.6129556458	5.263671875
2771.06598606584	-21.2041015625
2774.51737797005	14.763671875
2777.96713243552	-2.7041015625
2781.41525053838	1.3544921875
2784.86173335384	-2.115234375
2788.30658195617	2.388671875
2791.74979741869	-3.4716796875
2795.1913808138	1.103515625
2798.63133321295	-3.083984375
2802.06965568666	1.56317138671875
2805.50634930452	-8.53765869140625
2808.94141513519	4.73876953125
2812.37485424639	-8.681884765625
2815.80666770493	3.8974609375
2819.23685657665	3.4478759765625
2822.6654219265	-6.2576904296875
2826.0923648185	-1.96331787109375
2829.51768631572	28.3311157226563
2832.94138748033	50.6255493164063
2836.36346937355	73.9199829101563
2839.7839330557	81.2144165039063
2843.20277958617	117.5087890625
2846.62001002343	210.816101074219
2850.03562542502	330.125
2853.44962684758	479.433837890625
2856.86201534681	528.742736816406
2860.27279197751	523.051574707031
2863.68195779356	519.360473632813
2867.08951384791	498.669311523438
2870.49546119262	465.978210449219
2873.89980087883	494.287048339844
2877.30253395675	492.595947265625
2880.70366147569	499.90478515625
2884.10318448406	508.215637207031
2887.50110402936	508.615051269531
2890.89742115815	482.014526367188
2894.29213691614	478.413940429688
2897.68525234807	481.813415527344
2901.07676849782	517.212829589844
2904.46668640835	494.6123046875
2907.85500712172	502.01171875
2911.24173167908	518.4111328125
2914.62686112069	483.810607910156
2918.0103964859	468.210021972656
2921.39233881316	453.609497070313
2924.77268914004	481.008911132813
2928.1514485032	455.408386230469
2931.52861793838	491.807800292969
2934.90419848047	511.31396484375
2938.27819116343	547.822448730469
2941.65059702035	557.330932617188
2945.0214170834	500.83935546875
2948.39065238389	476.347839355469
2951.75830395222	398.856323242188
2955.1243728179	350.36474609375
2958.48886000957	274.873291015625
2961.85176655495	259.381713867188
2965.21309348089	236.890258789063
2968.57284181338	236.398681640625
2971.93101257748	196.91064453125
2975.28760679739	138.45068359375
2978.64262549643	137.990844726563
2981.99606969702	137.530883789063
2985.34794042073	98.0709228515625
2988.69823868822	75.611083984375
2992.04696551928	71.151123046875
2995.39412193282	24.6912841796875
2998.73970894689	15.7086181640625
3002.08372757864	-6.3330078125
3005.42617884436	-8.3746337890625
3008.76706375945	-0.164306640625
3012.10638333846	-12.5213623046875
3015.44413859504	-5.369140625
3018.780330542	7.1923828125
3022.11496019125	22.38671875
3025.44802855385	0
3028.77953663997	0
3032.10948545894	0
3035.4378760192	0
3038.76470932834	0
3042.08998639308	0
3045.41370821926	0
3048.73587581189	0
3052.05649017508	0
3055.37555231211	0
3058.69306322538	0
3062.00902391644	0
3065.32343538598	0
3068.63629863383	0
3071.94761465896	0
3075.25738445949	0
3078.5656090327	0
3081.87228937498	0
3085.1774264819	0
3088.48102134815	0
3091.7830749676	0
3095.08358833324	0
3098.38256243724	0
3101.67999827088	0
3104.97589682465	0
3108.27025908814	0
3111.56308605013	0
3114.85437869852	0
3118.14413802041	0
3121.43236500202	0
3124.71906062875	0
3128.00422588514	0
3131.28786175491	0
3134.56996922093	0
3137.85054926523	0
3141.12960286901	0
3144.40713101263	0
3147.68313467559	0
3150.95761483661	0
3154.23057247352	0
3157.50200856335	0
3160.77192408229	0
3164.04032000569	0
3167.30719730808	0
3170.57255696316	0
3173.8363999438	0
3177.09872722202	0
3180.35953976906	0
3183.61883855529	0
3186.87662455028	0
3190.13289872276	0
3193.38766204066	0
3196.64091547106	0
3199.89265998022	0
3203.14289653362	0
3206.39162609586	0
3209.63884963076	0
3212.88456810132	0
3216.1287824697	0
3219.37149369728	0
3222.61270274458	0
3225.85241057134	0
3229.09061813648	0
3232.32732639809	0
3235.56253631347	0
3238.79624883909	0
3242.02846493062	0
3245.25918554292	0
3248.48841163005	0
3251.71614414523	0
3254.94238404091	0
3258.16713226871	0
3261.39038977947	0
3264.61215752319	0
3267.8324364491	0
3271.05122750561	0
3274.26853164032	0
3277.48434980006	0
3280.69868293083	0
3283.91153197784	0
3287.12289788551	0
3290.33278159744	0
3293.54118405647	0
3296.7481062046	0
3299.95354898308	0
3303.15751333233	0
3306.36000019198	0
3309.5610105009	0
3312.76054519714	0
3315.95860521796	0
3319.15519149983	0
3322.35030497844	0
3325.5439465887	0
3328.73611726471	0
3331.92681793978	0
3335.11604954647	0
3338.30381301652	0
3341.49010928091	0
3344.67493926981	0
3347.85830391262	0
3351.04020413798	0
3354.22064087372	0
3357.3996150469	0
3360.5771275838	0
3363.75317940992	0
3366.92777144999	0
3370.10090462795	0
3373.27257986699	0
3376.44279808948	0
3379.61156021707	0
3382.77886717058	0
3385.94471987011	0
3389.10911923496	0
3392.27206618366	0
3395.43356163397	0
3398.59360650288	0
3401.75220170663	0
3404.90934816067	0
3408.06504677969	0
3411.21929847761	0
3414.37210416759	0
3417.52346476203	0
3420.67338117256	0
3423.82185431003	0
3426.96888508457	0
3430.11447440551	0
3433.25862318143	0
3436.40133232017	0
3439.54260272877	0
3442.68243531356	0
3445.82083098007	0
3448.95779063311	0
3452.0933151767	0
3455.22740551412	0
3458.36006254791	0
3461.49128717984	0
3464.62108031093	0
3467.74944284144	0
3470.8763756709	0
3474.00187969807	0
3477.12595582097	0
3480.24860493687	0
3483.3698279423	0
3486.48962573301	0
3489.60799920405	0
3492.7249492497	0
3495.84047676349	0
3498.95458263822	0
3502.06726776593	0
3505.17853303794	0
3508.28837934481	0
3511.39680757636	0
3514.50381862168	0
3517.60941336912	0
3520.71359270627	0
3523.81635752002	0
3526.91770869649	0
3530.01764712108	0
3533.11617367844	0
3536.21328925251	0
3539.30899472646	0
3542.40329098277	0
3545.49617890316	0
3548.58765936862	0
3551.6777332594	0
3554.76640145506	0
3557.85366483438	0
3560.93952427544	0
3564.02398065559	0
3567.10703485145	0
3570.18868773891	0
3573.26894019313	0
3576.34779308856	0
3579.42524729892	0
3582.5013036972	0
3585.57596315568	0
3588.6492265459	0
3591.72109473869	0
3594.79156860416	0
3597.8606490117	0
3600.92833682998	0
3603.99463292695	0
3607.05953816984	0
3610.12305342518	0
3613.18517955876	0
3616.24591743568	0
3619.30526792029	0
3622.36323187627	0
3625.41981016655	0
3628.47500365337	0
3631.52881319825	0
3634.58123966201	0
3637.63228390473	0
3640.68194678582	0
3643.73022916395	0
3646.77713189711	0
3649.82265584256	0
3652.86680185686	0
3655.90957079587	0
3658.95096351473	0
3661.9909808679	0
3665.02962370912	0
3668.06689289143	0
3671.10278926717	0
3674.13731368797	0
3677.17046700477	0
3680.20225006781	0
3683.23266372664	0
3686.26170883008	0
3689.28938622628	0
3692.31569676268	0
3695.34064128604	0
3698.3642206424	0
3701.38643567713	0
3704.40728723488	0
3707.42677615964	0
3710.44490329468	0
3713.46166948258	0
3716.47707556524	0
3719.49112238387	0
3722.50381077897	0
3725.51514159038	0
3728.52511565724	0
3731.53373381799	0
3734.54099691039	0
3737.54690577153	0
3740.55146123779	0
3743.55466414488	0
3746.55651532782	0
3749.55701562096	0
3752.55616585793	0
3755.55396687173	0
3758.55041949465	0
3761.54552455828	0
3764.53928289357	0
3767.53169533077	0
3770.52276269945	0
