# Supplementary material for: ATP-Mediated Compositional Change in Peripheral Myelin Membranes: A Comparative Raman Spectroscopy and Time-Of-Flight Secondary Ion Mass Spectrometry Study
Source: PLoS One. 2015 Nov 6;10(11):e0142084. doi: 10.1371/journal.pone.0142084 (PMC4636249; doi:10.1371/journal.pone.0142084)
Supplement: S2 Dataset — (ZIP) [file pone.0142084.s002.zip › S2_dataset/Raman_spectra/16_90.txt]

-178.9940361005	0
-174.033225536559	0
-169.075137799502	0
-164.119770772183	0
-159.167122339652	0
-154.217190389145	0
-149.26997281008	0
-144.325467494082	0
-139.38367233493	0
-134.444585228596	0
-129.508204073225	0
-124.574526769137	0
-119.643551218823	0
-114.715275326934	0
-109.789697000297	0
-104.866814147889	0
-99.9466246808543	0
-95.0291265124944	0
-90.114317558252	0
-85.2021957357436	0
-80.2927589647076	0
-75.3860051670387	0
-70.4819322667847	0
-65.5805381901157	0
-60.6818208653497	0
-55.7857782229291	0
-50.8924081954391	0
-46.0017087175838	0
-41.1136777262045	0
-36.2283131602561	0
-31.3456129608128	0
-26.4655750710695	0
-21.5881974363389	0
-16.7134780040407	0
-11.8414147237152	0
-6.97200554699234	0
-2.10524842762101	0
2.75885867856151	0
7.62031781360827	0
12.4791310174774	0
17.3353003280427	0
22.1888277810764	0
27.0397154102718	0
31.8879652472339	0
36.7335793214821	0
41.5765596604568	0
46.4169082895224	0
51.2546272319731	0
56.0897185090207	0
60.9221841398242	0
65.7520261414571	0
70.5792465289418	0
75.4038473152361	0
80.2258305112362	0
85.045198125787	0
89.8619521656727	0
94.6760946356395	0
99.4876275383746	0
104.296552874516	0
109.10287264268	0
113.906588839415	0
118.707703459252	0
123.506218494676	0
128.30213593615	0
133.095457772096	0
137.886185988912	0
142.674322570981	0
147.459869500641	0
152.242828758238	0
157.023202322084	0
161.800992168479	0
166.576200271718	0
171.348828604071	0
176.118879135827	0
180.886353835245	0
185.651254668599	0
190.413583600155	0
195.173342592186	0
199.93053360497	0
204.685158596798	0
209.437219523967	0
214.186718340788	0
218.933656999589	0
223.678037450723	0
228.419861642551	0
233.159131521468	0
237.895849031897	0
242.630016116271	0
247.361634715084	0
252.090706766841	0
256.817234208093	0
261.541218973424	0
266.262662995465	0
270.981568204883	0
275.697936530397	0
280.411769898781	0
285.123070234849	0
289.831839461471	0
294.538079499574	0
299.241792268144	0
303.942979684232	0
308.641643662944	0
313.33778611746	0
318.031408959018	0
322.722514096945	0
327.411103438622	0
332.09717888951	0
336.780742353159	0
341.461795731189	0
346.140340923302	0
350.816379827291	0
355.489914339041	0
360.160946352512	0
364.829477759773	0
369.495510450977	0
374.159046314375	0
378.820087236329	0
383.478635101283	0
388.134691791809	0
392.788259188568	0
397.43933917034	0
402.08793361401	0
406.734044394583	0
411.377673385178	0
416.018822457033	0
420.657493479502	0
425.293688320078	0
429.927408844357	0
434.558656916086	0
439.187434397127	0
443.813743147482	0
448.437585025286	0
453.058961886811	0
457.677875586478	0
462.294327976831	0
466.908320908578	0
471.519856230564	0
476.128935789788	0
480.73556143139	0
485.339734998681	0
489.941458333116	0
494.540733274312	0
499.137561660047	0
503.731945326265	0
508.323886107065	0
512.91338583473	0
517.500446339696	0
522.085069450583	0
526.667256994186	0
531.247010795468	0
535.824332677577	0
540.399224461841	0
544.97168796778	0
549.541725013083	0
554.109337413638	0
558.674526983528	0
563.237295535019	0
567.797644878573	0
572.355576822864	0
576.911093174738	0
581.464195739273	0
586.014886319722	0
590.563166717575	0
595.109038732503	0
599.652504162402	0
604.193564803382	0
608.73222244976	0
613.268478894073	0
617.802335927087	0
622.333795337774	0
626.86285891334	0
631.389528439219	0
635.913805699064	0
640.435692474771	0
644.95519054646	0
649.472301692485	0
653.987027689444	0
658.499370312169	0
663.009331333737	0
667.51691252547	0
672.022115656927	0
676.524942495927	0
681.025394808529	0
685.523474359052	0
690.019182910066	0
694.512522222403	0
699.003494055146	0
703.49210016564	0
707.978342309501	0
712.4622222406	0
716.943741711089	0
721.422902471377	0
725.899706270147	0
730.374154854362	0
734.846249969256	0
739.315993358349	0
743.783386763427	0
748.248431924569	0
752.711130580137	0
757.171484466779	0
761.629495319434	0
766.085164871334	0
770.538494853989	0
774.989486997221	0
779.438143029149	0
783.884464676174	0
788.328453663017	0
792.770111712697	0
797.209440546538	0
801.646441884169	0
806.08111744353	0
810.513468940876	0
814.943498090771	0
819.371206606105	0
823.796596198072	0
828.2196685762	0
832.640425448326	0.556640625
837.05886852062	-7.126953125
841.474999497579	8.958984375
845.888820082023	4.884765625
850.300331975104	5.9501953125
854.709536876313	-13.64453125
859.116436483463	-3.525390625
863.521032492721	11.5615234375
867.923326598572	-2.400390625
872.32332049386	-9.330078125
876.721015869761	9.27734375
881.116414415797	-4.8251953125
885.509517819844	-3.630859375
889.900327768115	2.3193359375
894.288845945188	4.1953125
898.675074033979	5.9111328125
903.059013715769	-1.169921875
907.440666670193	-11.7822265625
911.820034575246	4.927734375
916.197119107279	-0.0927734375
920.571921941015	-7.470703125
924.944444749532	-0.1162109375
929.314689204282	13.615234375
933.682656975088	12.87890625
938.048349730129	5.8759765625
942.411769135974	2.8232421875
946.772916857561	-4.7255859375
951.131794558198	-7.640625
955.488403899583	-1.748046875
959.842746541793	8.9443359375
964.194824143277	-11.154296875
968.544638360882	16.646484375
972.89219084983	-11.884765625
977.237483263745	2.5654296875
981.580517254633	1.419677734375
985.921294472888	-6.97271728515625
990.259816567313	3.1920166015625
994.596085185094	-15.1903076171875
998.930101971824	-12.8131713867188
1003.26186857149	21.5223999023438
1007.59138662648	47.7645874023438
1011.91865777761	65.28955078125
1016.24368366406	57.8145751953125
1020.56646592346	25.1376953125
1024.88700619182	17.604248046875
1029.20530610358	-1.1214599609375
1033.52136729159	18.13525390625
1037.8351913871	-14.6079711914063
1042.14678001981	-12.249755859375
1046.45613481781	4.52642822265625
1050.76325740763	-0.69732666015625
1055.06814941421	2.078857421875
1059.37081246092	5.8551025390625
1063.67124816957	17.6312866210938
1067.96945816039	29.3134155273438
1072.26544405203	21.90966796875
1076.55920746159	48.505859375
1080.8507500046	34.10205078125
1085.14007329502	33.6982421875
1089.42717894526	42.29443359375
1093.71206856617	67.890625
1097.99474376703	62.4868774414063
1102.27520615557	40.0830688476563
1106.55345733798	52.5778198242188
1110.82949891888	36.0249633789063
1115.10333250134	38.4721069335938
1119.37495968691	30.9192504882813
1123.64438207555	32.3663940429688
1127.91160126572	27.8135375976563
1132.17661885431	48.2606811523438
1136.43943643666	48.7078247070313
1140.70005560662	49.1549682617188
1144.95847795644	52.6021118164063
1149.21470507689	65.0615234375
1153.46873855716	85.5465698242188
1157.72057998495	120.031555175781
1161.97023094641	161.5166015625
1166.21769302616	177.001586914063
1170.4629678073	188.486572265625
1174.70605687141	102.971618652344
1178.94696179853	42.4566040039063
1183.18568416722	23.941650390625
1187.42222555447	24.5342407226563
1191.65658753578	6.23583984375
1195.88877168515	12.9373779296875
1200.11877957505	-4.361083984375
1204.34661277642	11.3404541015625
1208.57227285872	7.0419921875
1212.79576138991	11.6390991210938
1217.01707993641	-2.80810546875
1221.23623006315	-5.25531005859375
1225.45321333358	-13.7025146484375
1229.66803130962	8.44244384765625
1233.88068555171	-13.8302612304688
1238.09117761878	-21.1029052734375
1242.29950906827	-13.3755493164063
1246.50568145615	-1.64825439453125
1250.70969633685	-5.9296875
1254.91155526336	2.3870849609375
1259.11125978715	0.70391845703125
1263.30881145822	-2.97930908203125
1267.50421182508	19.3375244140625
1271.69746243476	21.6543579101563
1275.88856483281	30.9711303710938
1280.07752056329	25.2879638671875
1284.26433116881	27.604736328125
1288.44899819048	22.8438110351563
1292.63152316794	13.0642700195313
1296.81190763937	22.2847290039063
1300.99015314147	11.505126953125
1305.16626120947	20.7255859375
1309.34023337715	29.946044921875
1313.5120711768	55.1664428710938
1317.68177613928	35.3869018554688
1321.84934979395	11.6073608398438
1326.01479366875	13.8323974609375
1330.17810929013	-4.92327880859375
1334.3392981831	10.321044921875
1338.49836187122	4.56536865234375
1342.65530187657	11.8096923828125
1346.81011971983	19.0540161132813
1350.96281692018	7.29833984375
1355.11339499538	9.54266357421875
1359.26185546175	-3.210205078125
1363.40819983413	9.2108154296875
1367.55242962597	6.6318359375
1371.69454634923	5.0528564453125
1375.83455151447	-2.526123046875
1379.97244663079	-9.1051025390625
1384.10823320587	8.67486572265625
1388.24191274593	0.50482177734375
1392.3734867558	4.334716796875
1396.50295673884	-5.1026611328125
1400.63032419701	-12.5458984375
1404.75559063083	4.00311279296875
1408.87875753938	0.83856201171875
1412.99982642036	-7.3260498046875
1417.11879877001	0.5093994140625
1421.23567608315	23.3447875976563
1425.35045985322	7.18023681640625
1429.4631515722	19.8060913085938
1433.57375273068	49.3143920898438
1437.68226481782	76.8226928710938
1441.78868932139	122.330993652344
1445.89302772774	165.839294433594
1449.9952815218	175.347595214844
1454.0954521871	194.855895996094
1458.19354120579	146.364196777344
1462.28955005859	167.864807128906
1466.38348022481	157.226806640625
1470.47533318239	147.588806152344
1474.56511040785	113.950805664063
1478.65281337632	107.312805175781
1482.73844356155	76.6748046875
1486.82200243586	54.0368041992188
1490.90349147021	41.3988037109375
1494.98291213417	15.7608032226563
1499.06026589591	24.122802734375
1503.13555422221	42.4848022460938
1507.20877857848	48.7230224609375
1511.27994042873	64.9542846679688
1515.3490412356	94.1856079101563
1519.41608246035	144.416870117188
1523.48106556286	150.648193359375
1527.54399200162	166.879455566406
1531.60486323377	168.110778808594
1535.66368071506	126.342041015625
1539.72044589986	102.508239746094
1543.7751602412	62.5584106445313
1547.8278251907	35.6085205078125
1551.87844219866	8.65869140625
1555.92701271397	-10.2911376953125
1559.97353818419	-7.24505615234375
1564.01802005549	-8.3681640625
1568.06045977271	2.50872802734375
1572.1008587793	7.37841796875
1576.13921851737	-3.76873779296875
1580.17554042768	-8.0712890625
1584.20982594961	7.4482421875
1588.24207652123	6.970703125
1592.27229357921	-14.255859375
1596.3004785589	-8.046875
1600.3266328943	18.72509765625
1604.35075801806	-1.43841552734375
1608.37285536149	2.2413330078125
1612.39292635454	-0.4559326171875
1616.41097242584	7.42498779296875
1620.42699500266	16.5686645507813
1624.44099551096	20.7123413085938
1628.45297537533	16.8560791015625
1632.46293601905	32.1543579101563
1636.47087886406	28.4747924804688
1640.47680533095	42.7952270507813
1644.480716839	55.1156616210938
1648.48261480617	69.43603515625
1652.48250064906	84.7564697265625
1656.48037578297	104.141723632813
1660.47624162187	140.530151367188
1664.47009957839	175.918579101563
1668.46195106388	188.307006835938
1672.45179748832	182.695434570313
1676.43964026041	166.083862304688
1680.42548078752	138.47705078125
1684.40932047569	101.966674804688
1688.39116072969	87.456298828125
1692.37100295292	48.9458618164063
1696.34884854752	36.4354858398438
1700.32469891428	17.9251098632813
1704.29855545272	43.4425659179688
1708.27041956104	8.15521240234375
1712.24029263612	5.8677978515625
1716.20817607355	-5.41961669921875
1720.17407126762	7.39691162109375
1724.13797961133	3.44207763671875
1728.09990249636	-4.5386962890625
1732.05984131311	-3.6094970703125
1736.01779745068	3.677734375
1739.97377229687	-2.12890625
1743.9277672382	6.6748046875
1747.87978365989	-5.81640625
1751.82982294587	4.0595703125
1755.77788647878	-1.177734375
1759.72397564	-3.0927734375
1763.6680918096	-1.953125
1767.61023636636	-0.0947265625
1771.55041068779	8.6728515625
1775.48861615014	2.4306640625
1779.42485412835	-15.4736328125
1783.35912599609	0.314453125
1787.29143312576	2.052734375
1791.22177688849	-1.42578125
1795.15015865414	9.546875
1799.07657979127	-1.7705078125
1803.00104166721	-0.5556640625
1806.923545648	-8.2724609375
1810.84409309841	3.7744140625
1814.76268538195	-0.4228515625
1818.67932386087	9.0751953125
1822.59400989615	-10.6640625
1826.50674484752	2.2822265625
1830.41753007345	14.98046875
1834.32636693114	-13.390625
1838.23325677653	-12.263671875
1842.13820096433	14.4013671875
1846.04120084797	-1.599609375
1849.94225777965	4.955078125
1853.84137311029	-3.640625
1857.7385481896	-4.79296875
1861.63378436601	1.02734375
1865.52708298671	3.3681640625
1869.41844539766	-3.2275390625
1873.30787294356	3.2939453125
1877.19536696788	-6.94140625
1881.08092881284	12.5244140625
1884.96455981942	-2.404296875
1888.84626132737	-10.896484375
1892.7260346752	3.970703125
1896.6038812002	-5.5048828125
1900.47980223839	10.869140625
1904.35379912459	-9.1376953125
1908.22587319237	8.451171875
1912.0960257741	-6.7080078125
1915.96425820088	6.1328125
1919.83057180263	-7.9189453125
1923.694967908	8.5732421875
1927.55744784445	4.67578125
1931.4180129382	-16.283203125
1935.27666451426	9.2236328125
1939.13340389641	2.6201171875
1942.98823240721	-3.6318359375
1946.84115136803	0.2236328125
1950.692162099	-1.1572265625
1954.54126591903	2.337890625
1958.38846414584	-0.12109375
1962.23375809594	-2.6728515625
1966.0771490846	0.4921875
1969.91863842591	2.3974609375
1973.75822743275	-5.791015625
1977.59591741678	8.181640625
1981.43170968848	-7.3134765625
1985.26560555709	10.974609375
1989.09760633069	-7.203125
1992.92771331615	0.4501953125
1996.75592781911	-0.7216796875
2000.58225114405	-2.9658203125
2004.40668459424	-0.13671875
2008.22922947176	0.1748046875
2012.04988707749	1.505859375
2015.86865871112	-2.7958984375
2019.68554567116	11.0166015625
2023.50054925491	-21.6982421875
2027.31367075851	16.048828125
2031.1249114769	-3.7509765625
2034.93427270382	6.75
2038.74175573186	-4.751953125
2042.54736185239	-0.150390625
2046.35109235564	0.1259765625
2050.15294853063	1.2451171875
2053.95293166521	-1.5546875
2057.75104304606	2.7861328125
2061.54728395867	-4.6494140625
2065.34165568738	8.3828125
2069.13415951534	-5.9501953125
2072.92479672452	6.1015625
2076.71356859575	-7.1953125
2080.50047640866	2.2666015625
2084.28552144174	-9.9169921875
2088.06870497229	6.8193359375
2091.85002827646	1.619140625
2095.62949262923	-2.8583984375
2099.40709930443	8.0361328125
2103.18284957471	-16.3515625
2106.95674471158	13.0126953125
2110.72878598537	0.6748046875
2114.49897466528	-6.1708984375
2118.26731201934	2.4521484375
2122.03379931443	5.8984375
2125.79843781626	1.3095703125
2129.56122878942	-7.16796875
2133.32217349733	-0.62109375
2137.08127320226	-0.240234375
2140.83852916534	3.3447265625
2144.59394264655	-7.8564453125
2148.34751490473	0.9833984375
2152.09924719757	1.2861328125
2155.84914078163	1.0361328125
2159.5971969123	5.0751953125
2163.34341684387	-2.263671875
2167.08780182947	5.9248046875
2170.83035312109	0.2158203125
2174.57107196959	-5.9599609375
2178.30995962469	7.9716796875
2182.04701733499	-4.26171875
2185.78224634795	-4.8642578125
2189.5156479099	8.20703125
2193.24722326604	-6.806640625
2196.97697366044	5.0078125
2200.70490033604	-4.9521484375
2204.43100453467	-6.17578125
2208.15528749703	7.6259765625
2211.87775046268	-4.6845703125
2215.59839467008	5.548828125
2219.31722135656	-2.5859375
2223.03423175833	1.76953125
2226.74942711049	-1.298828125
2230.46280864701	6.4326171875
2234.17437760077	-3.2822265625
2237.8841352035	-1.369140625
2241.59208268584	-6.6884765625
2245.29822127732	6.7744140625
2249.00255220635	-8.3115234375
2252.70507670024	13.5673828125
2256.40579598519	-18.326171875
2260.10471128628	17.53515625
2263.80182382751	-0.4072265625
2267.49713483175	-4.8642578125
2271.19064552079	-5.4541015625
2274.8823571153	-0.0244140625
2278.57227083486	-1.7822265625
2282.26038789795	6.8212890625
2285.94670952195	1.7431640625
2289.63123692314	-4.1533203125
2293.31397131672	6.2587890625
2296.99491391679	-7.9833984375
2300.67406593633	-3.19921875
2304.35142858727	8.3212890625
2308.02700308043	-0.3623046875
2311.70079062553	1.1298828125
2315.37279243123	-2.45703125
2319.04300970507	6.611328125
2322.71144365353	-2.99609375
2326.378095482	-3.869140625
2330.04296639478	1.66796875
2333.7060575951	-0.07421875
2337.3673702851	3.1689453125
2341.02690566583	-5.1494140625
2344.68466493729	-4.884765625
2348.34064929839	0.1171875
2351.99485994695	6.40625
2355.64729807974	2.66796875
2359.29796489244	7.0341796875
2362.94686157966	-11.2568359375
2366.59398933494	-2.2958984375
2370.23934935076	-4.41796875
2373.88294281852	7.181640625
2377.52477092855	9.5224609375
2381.16483487014	-6.326171875
2384.80313583148	-1.2333984375
2388.4396749997	-8.0732421875
2392.07445356091	1.802734375
2395.70747270011	-1.54296875
2399.33873360126	4.4619140625
2402.96823744726	1.19921875
2406.59598541994	8.2978515625
2410.22197870011	-0.822265625
2413.84621846749	-8.55078125
2417.46870590075	6.0771484375
2421.08944217751	-3.193359375
2424.70842847435	-2.5380859375
2428.32566596678	-0.3193359375
2431.94115582928	-10.2734375
2435.55489923527	18.8232421875
2439.16689735713	-8.9501953125
2442.77715136619	4.3193359375
2446.38566243272	-4.140625
2449.99243172597	4.203125
2453.59746041414	-5.6689453125
2457.20074966439	6.236328125
2460.80230064283	-6.21484375
2464.40211451455	0.1025390625
2468.00019244358	4.818359375
2471.59653559293	3.4267578125
2475.19114512457	-5.5
2478.78402219943	-1.8876953125
2482.37516797741	1.9375
2485.96458361738	-0.5224609375
2489.55227027719	0.3857421875
2493.13822911363	4.8203125
2496.7224612825	-5.6640625
2500.30496793853	-1.591796875
2503.88575023547	2.9990234375
2507.464809326	1.337890625
2511.04214636182	-7.587890625
2514.61776249357	7.1875
2518.19165887088	-4.80859375
2521.76383664237	6.4033203125
2525.33429695564	6.3193359375
2528.90304095725	-5.7373046875
2532.47006979276	-4.9326171875
2536.03538460672	5.2802734375
2539.59898654265	3.01953125
2543.16087674307	-12.83984375
2546.72105634947	6.6904296875
2550.27952650235	3.25
2553.83628834118	-1.7685546875
2557.39134300444	-0.0986328125
2560.94469162957	-12.7763671875
2564.49633535304	14.033203125
2568.0462753103	-12.0439453125
2571.59451263579	3.8291015625
2575.14104846294	7.431640625
2578.6858839242	-3.904296875
2582.229020151	1.5
2585.77045827378	-2.7373046875
2589.31019942197	7.416015625
2592.84824472401	-5.0048828125
2596.38459530734	0.640625
2599.91925229841	-0.162109375
2603.45221682266	-1.701171875
2606.98349000456	-3.7646484375
2610.51307296756	7.365234375
2614.04096683414	1.2470703125
2617.56717272579	-4.3994140625
2621.09169176298	-1.31640625
2624.61452506523	4.1015625
2628.13567375106	-7.0947265625
2631.655138938	4.2666015625
2635.17292174258	-1.73828125
2638.68902328039	0.7392578125
2642.20344466598	-7.41796875
2645.71618701297	7.1630859375
2649.22725143397	1.94140625
2652.73663904062	-4.267578125
2656.24435094357	-7.6396484375
2659.75038825251	16.7265625
2663.25475207615	0.9951171875
2666.75744352221	-7.9599609375
2670.25846369744	9.7314453125
2673.75781370765	-10.671875
2677.25549465763	8.7685546875
2680.75150765123	-4.1708984375
2684.24585379131	-2.2978515625
2687.73853417978	-10.1826171875
2691.22954991757	10.73828125
2694.71890210465	-0.41015625
2698.20659184002	-6.10546875
2701.69262022172	7.5126953125
2705.17698834682	-3.916015625
2708.65969731143	-0.0419921875
2712.14074821071	-7.5771484375
2715.62014213884	1.591796875
2719.09788018905	5.6767578125
2722.57396345361	-2.9013671875
2726.04839302385	12.453125
2729.52116999012	-10.65625
2732.99229544182	8.208984375
2736.4617704674	-4.65234375
2739.92959615437	13.80859375
2743.39577358925	0.873046875
2746.86030385767	-4.0615234375
2750.32318804424	-8.3876953125
2753.78442723268	-3.05859375
2757.24402250572	8.9482421875
2760.70197494518	-3.951171875
2764.1582856319	-0.2412109375
2767.6129556458	3.8173828125
2771.06598606584	-2.5126953125
2774.51737797005	-6.3427734375
2777.96713243552	-4.359375
2781.41525053838	3.111328125
2784.86173335384	1.6064453125
2788.30658195617	6.8818359375
2791.74979741869	-12.8271484375
2795.1913808138	4.244140625
2798.63133321295	-6.25
2802.06965568666	5.20257568359375
2805.50634930452	-5.15985107421875
2808.94141513519	4.0684814453125
2812.37485424639	-12.165771484375
2815.80666770493	-0.4000244140625
2819.23685657665	0.30731201171875
2822.6654219265	1.698974609375
2826.0923648185	19.090576171875
2829.51768631572	56.4822387695313
2832.94138748033	73.8739013671875
2836.36346937355	113.265563964844
2839.7839330557	174.6572265625
2843.20277958617	254.044860839844
2846.62001002343	408.371887207031
2850.03562542502	591.698913574219
2853.44962684758	781.025939941406
2856.86201534681	883.352966308594
2860.27279197751	840.679992675781
2863.68195779356	831.007019042969
2867.08951384791	807.334045410156
2870.49546119262	767.661071777344
2873.89980087883	755.988098144531
2877.30253395675	754.315124511719
2880.70366147569	763.642150878906
2884.10318448406	789.01025390625
2887.50110402936	844.440490722656
2890.89742115815	830.870727539063
2894.29213691614	782.300903320313
2897.68525234807	770.731140136719
2901.07676849782	784.161315917969
2904.46668640835	750.591552734375
2907.85500712172	725.021728515625
2911.24173167908	726.451965332031
2914.62686112069	716.882141113281
2918.0103964859	690.312377929688
2921.39233881316	687.742553710938
2924.77268914004	667.172790527344
2928.1514485032	654.60302734375
2931.52861793838	650.171569824219
2934.90419848047	699.831726074219
2938.27819116343	744.491882324219
2941.65059702035	753.152038574219
2945.0214170834	698.812194824219
2948.39065238389	642.472351074219
2951.75830395222	520.132507324219
2955.1243728179	453.792663574219
2958.48886000957	371.452880859375
2961.85176655495	338.113037109375
2965.21309348089	308.773193359375
2968.57284181338	260.433349609375
2971.93101257748	229.374816894531
2975.28760679739	205.335021972656
2978.64262549643	155.295227050781
2981.99606969702	157.255432128906
2985.34794042073	133.215698242188
2988.69823868822	97.1759033203125
2992.04696551928	62.1361083984375
2995.39412193282	22.9791259765625
2998.73970894689	12.800537109375
3002.08372757864	-17.378173828125
3005.42617884436	-1.0911865234375
3008.76706375945	-12.2864990234375
3012.10638333846	-1.5234375
3015.44413859504	-1.9580078125
3018.780330542	14.8740234375
3022.11496019125	13.6982421875
3025.44802855385	4.9072265625
3028.77953663997	7.603515625
3032.10948545894	-5.8203125
3035.4378760192	-24.337890625
3038.76470932834	-5.10546875
3042.08998639308	13.2607421875
3045.41370821926	-14.1640625
3048.73587581189	-2.0302734375
3052.05649017508	-3.9306640625
3055.37555231211	-2.7021484375
3058.69306322538	-3.03515625
3062.00902391644	10.1103515625
3065.32343538598	-1.2373046875
3068.63629863383	15.705078125
3071.94761465896	-11.560546875
3075.25738445949	-0.3369140625
3078.5656090327	-21.5478515625
3081.87228937498	7.30078125
3085.1774264819	0
3088.48102134815	0
3091.7830749676	0
3095.08358833324	0
3098.38256243724	0
3101.67999827088	0
3104.97589682465	0
3108.27025908814	0
3111.56308605013	0
3114.85437869852	0
3118.14413802041	0
3121.43236500202	0
3124.71906062875	0
3128.00422588514	0
3131.28786175491	0
3134.56996922093	0
3137.85054926523	0
3141.12960286901	0
3144.40713101263	0
3147.68313467559	0
3150.95761483661	0
3154.23057247352	0
3157.50200856335	0
3160.77192408229	0
3164.04032000569	0
3167.30719730808	0
3170.57255696316	0
3173.8363999438	0
3177.09872722202	0
3180.35953976906	0
3183.61883855529	0
3186.87662455028	0
3190.13289872276	0
3193.38766204066	0
3196.64091547106	0
3199.89265998022	0
3203.14289653362	0
3206.39162609586	0
3209.63884963076	0
3212.88456810132	0
3216.1287824697	0
3219.37149369728	0
3222.61270274458	0
3225.85241057134	0
3229.09061813648	0
3232.32732639809	0
3235.56253631347	0
3238.79624883909	0
3242.02846493062	0
3245.25918554292	0
3248.48841163005	0
3251.71614414523	0
3254.94238404091	0
3258.16713226871	0
3261.39038977947	0
3264.61215752319	0
3267.8324364491	0
3271.05122750561	0
3274.26853164032	0
3277.48434980006	0
3280.69868293083	0
3283.91153197784	0
3287.12289788551	0
3290.33278159744	0
3293.54118405647	0
3296.7481062046	0
3299.95354898308	0
3303.15751333233	0
3306.36000019198	0
3309.5610105009	0
3312.76054519714	0
3315.95860521796	0
3319.15519149983	0
3322.35030497844	0
3325.5439465887	0
3328.73611726471	0
3331.92681793978	0
3335.11604954647	0
3338.30381301652	0
3341.49010928091	0
3344.67493926981	0
3347.85830391262	0
3351.04020413798	0
3354.22064087372	0
3357.3996150469	0
3360.5771275838	0
3363.75317940992	0
3366.92777144999	0
3370.10090462795	0
3373.27257986699	0
3376.44279808948	0
3379.61156021707	0
3382.77886717058	0
3385.94471987011	0
3389.10911923496	0
3392.27206618366	0
3395.43356163397	0
3398.59360650288	0
3401.75220170663	0
3404.90934816067	0
3408.06504677969	0
3411.21929847761	0
3414.37210416759	0
3417.52346476203	0
3420.67338117256	0
3423.82185431003	0
3426.96888508457	0
3430.11447440551	0
3433.25862318143	0
3436.40133232017	0
3439.54260272877	0
3442.68243531356	0
3445.82083098007	0
3448.95779063311	0
3452.0933151767	0
3455.22740551412	0
3458.36006254791	0
3461.49128717984	0
3464.62108031093	0
3467.74944284144	0
3470.8763756709	0
3474.00187969807	0
3477.12595582097	0
3480.24860493687	0
3483.3698279423	0
3486.48962573301	0
3489.60799920405	0
3492.7249492497	0
3495.84047676349	0
3498.95458263822	0
3502.06726776593	0
3505.17853303794	0
3508.28837934481	0
3511.39680757636	0
3514.50381862168	0
3517.60941336912	0
3520.71359270627	0
3523.81635752002	0
3526.91770869649	0
3530.01764712108	0
3533.11617367844	0
3536.21328925251	0
3539.30899472646	0
3542.40329098277	0
3545.49617890316	0
3548.58765936862	0
3551.6777332594	0
3554.76640145506	0
3557.85366483438	0
3560.93952427544	0
3564.02398065559	0
3567.10703485145	0
3570.18868773891	0
3573.26894019313	0
3576.34779308856	0
3579.42524729892	0
3582.5013036972	0
3585.57596315568	0
3588.6492265459	0
3591.72109473869	0
3594.79156860416	0
3597.8606490117	0
3600.92833682998	0
3603.99463292695	0
3607.05953816984	0
3610.12305342518	0
3613.18517955876	0
3616.24591743568	0
3619.30526792029	0
3622.36323187627	0
3625.41981016655	0
3628.47500365337	0
3631.52881319825	0
3634.58123966201	0
3637.63228390473	0
3640.68194678582	0
3643.73022916395	0
3646.77713189711	0
3649.82265584256	0
3652.86680185686	0
3655.90957079587	0
3658.95096351473	0
3661.9909808679	0
3665.02962370912	0
3668.06689289143	0
3671.10278926717	0
3674.13731368797	0
3677.17046700477	0
3680.20225006781	0
3683.23266372664	0
3686.26170883008	0
3689.28938622628	0
3692.31569676268	0
3695.34064128604	0
3698.3642206424	0
3701.38643567713	0
3704.40728723488	0
3707.42677615964	0
3710.44490329468	0
3713.46166948258	0
3716.47707556524	0
3719.49112238387	0
3722.50381077897	0
3725.51514159038	0
3728.52511565724	0
3731.53373381799	0
3734.54099691039	0
3737.54690577153	0
3740.55146123779	0
3743.55466414488	0
3746.55651532782	0
3749.55701562096	0
3752.55616585793	0
3755.55396687173	0
3758.55041949465	0
3761.54552455828	0
3764.53928289357	0
3767.53169533077	0
3770.52276269945	0
