# Supplementary material for: ATP-Mediated Compositional Change in Peripheral Myelin Membranes: A Comparative Raman Spectroscopy and Time-Of-Flight Secondary Ion Mass Spectrometry Study
Source: PLoS One. 2015 Nov 6;10(11):e0142084. doi: 10.1371/journal.pone.0142084 (PMC4636249; doi:10.1371/journal.pone.0142084)
Supplement: S2 Dataset — (ZIP) [file pone.0142084.s002.zip › S2_dataset/Raman_spectra/17_0.txt]

-178.9940361005	0
-174.033225536559	0
-169.075137799502	0
-164.119770772183	0
-159.167122339652	0
-154.217190389145	0
-149.26997281008	0
-144.325467494082	0
-139.38367233493	0
-134.444585228596	0
-129.508204073225	0
-124.574526769137	0
-119.643551218823	0
-114.715275326934	0
-109.789697000297	0
-104.866814147889	0
-99.9466246808543	0
-95.0291265124944	0
-90.114317558252	0
-85.2021957357436	0
-80.2927589647076	0
-75.3860051670387	0
-70.4819322667847	0
-65.5805381901157	0
-60.6818208653497	0
-55.7857782229291	0
-50.8924081954391	0
-46.0017087175838	0
-41.1136777262045	0
-36.2283131602561	0
-31.3456129608128	0
-26.4655750710695	0
-21.5881974363389	0
-16.7134780040407	0
-11.8414147237152	0
-6.97200554699234	0
-2.10524842762101	0
2.75885867856151	0
7.62031781360827	0
12.4791310174774	0
17.3353003280427	0
22.1888277810764	0
27.0397154102718	0
31.8879652472339	0
36.7335793214821	0
41.5765596604568	0
46.4169082895224	0
51.2546272319731	0
56.0897185090207	0
60.9221841398242	0
65.7520261414571	0
70.5792465289418	0
75.4038473152361	0
80.2258305112362	0
85.045198125787	0
89.8619521656727	0
94.6760946356395	0
99.4876275383746	0
104.296552874516	0
109.10287264268	0
113.906588839415	0
118.707703459252	0
123.506218494676	0
128.30213593615	0
133.095457772096	0
137.886185988912	0
142.674322570981	0
147.459869500641	0
152.242828758238	0
157.023202322084	0
161.800992168479	0
166.576200271718	0
171.348828604071	0
176.118879135827	0
180.886353835245	0
185.651254668599	0
190.413583600155	0
195.173342592186	0
199.93053360497	0
204.685158596798	0
209.437219523967	0
214.186718340788	0
218.933656999589	0
223.678037450723	0
228.419861642551	0
233.159131521468	0
237.895849031897	0
242.630016116271	0
247.361634715084	0
252.090706766841	0
256.817234208093	0
261.541218973424	0
266.262662995465	0
270.981568204883	0
275.697936530397	0
280.411769898781	0
285.123070234849	0
289.831839461471	0
294.538079499574	0
299.241792268144	0
303.942979684232	0
308.641643662944	0
313.33778611746	0
318.031408959018	0
322.722514096945	0
327.411103438622	0
332.09717888951	0
336.780742353159	0
341.461795731189	0
346.140340923302	0
350.816379827291	0
355.489914339041	0
360.160946352512	0
364.829477759773	0
369.495510450977	0
374.159046314375	0
378.820087236329	0
383.478635101283	0
388.134691791809	0
392.788259188568	0
397.43933917034	0
402.08793361401	0
406.734044394583	0
411.377673385178	0
416.018822457033	0
420.657493479502	0
425.293688320078	0
429.927408844357	0
434.558656916086	0
439.187434397127	0
443.813743147482	0
448.437585025286	0
453.058961886811	0
457.677875586478	0
462.294327976831	0
466.908320908578	0
471.519856230564	0
476.128935789788	0
480.73556143139	0
485.339734998681	0
489.941458333116	0
494.540733274312	0
499.137561660047	0
503.731945326265	0
508.323886107065	0
512.91338583473	0
517.500446339696	0
522.085069450583	0
526.667256994186	0
531.247010795468	0
535.824332677577	0
540.399224461841	0
544.97168796778	0
549.541725013083	0
554.109337413638	0
558.674526983528	0
563.237295535019	0
567.797644878573	0
572.355576822864	0
576.911093174738	0
581.464195739273	0
586.014886319722	0
590.563166717575	0
595.109038732503	0
599.652504162402	0
604.193564803382	0
608.73222244976	0
613.268478894073	0
617.802335927087	0
622.333795337774	0
626.86285891334	0
631.389528439219	0
635.913805699064	0
640.435692474771	0
644.95519054646	0
649.472301692485	0
653.987027689444	0
658.499370312169	0
663.009331333737	0
667.51691252547	0
672.022115656927	0
676.524942495927	0
681.025394808529	0
685.523474359052	0
690.019182910066	0
694.512522222403	0
699.003494055146	0
703.49210016564	0
707.978342309501	0
712.4622222406	0
716.943741711089	0
721.422902471377	0
725.899706270147	0
730.374154854362	0
734.846249969256	0
739.315993358349	0
743.783386763427	0
748.248431924569	0
752.711130580137	0
757.171484466779	0
761.629495319434	0
766.085164871334	0
770.538494853989	0
774.989486997221	0
779.438143029149	0
783.884464676174	0
788.328453663017	0
792.770111712697	0
797.209440546538	0
801.646441884169	0
806.08111744353	0
810.513468940876	0
814.943498090771	0
819.371206606105	0
823.796596198072	0
828.2196685762	0
832.640425448326	0
837.05886852062	-26.3173828125
841.474999497579	20.5986328125
845.888820082023	9.638671875
850.300331975104	8.2216796875
854.709536876313	-11.251953125
859.116436483463	-12.7099609375
863.521032492721	3.4111328125
867.923326598572	3.4248046875
872.32332049386	-3.20703125
876.721015869761	-3.1650390625
881.116414415797	2.7275390625
885.509517819844	3.2822265625
889.900327768115	2.3759765625
894.288845945188	1.376953125
898.675074033979	2.3046875
903.059013715769	5.9248046875
907.440666670193	-6.701171875
911.820034575246	3.4189453125
916.197119107279	-18.1611328125
920.571921941015	-4.4287109375
924.944444749532	1.0224609375
929.314689204282	17.666015625
933.682656975088	21.798828125
938.048349730129	7.9677734375
942.411769135974	1.2392578125
946.772916857561	-6.58984375
951.131794558198	-5.220703125
955.488403899583	-19.0712890625
959.842746541793	9.390625
964.194824143277	-6.8671875
968.544638360882	16.0390625
972.89219084983	6.037109375
977.237483263745	12.3597412109375
981.580517254633	-10.732421875
985.921294472888	-15.8406982421875
990.259816567313	-6.757568359375
994.596085185094	-35.34228515625
998.930101971824	2.8218994140625
1003.26186857149	44.6353759765625
1007.59138662648	120.448852539063
1011.91865777761	144.185913085938
1016.24368366406	150.859497070313
1020.56646592346	132.533203125
1024.88700619182	91.5052490234375
1029.20530610358	46.6978759765625
1033.52136729159	28.890380859375
1037.8351913871	2.0830078125
1042.14678001981	-3.6103515625
1046.45613481781	13.440673828125
1050.76325740763	-12.5081787109375
1055.06814941421	-12.45703125
1059.37081246092	17.5941162109375
1063.67124816957	20.645263671875
1067.96945816039	38.6964111328125
1072.26544405203	50.905517578125
1076.55920746159	73.361328125
1080.8507500046	60.8170166015625
1085.14007329502	46.272705078125
1089.42717894526	66.7283935546875
1093.71206856617	76.1842041015625
1097.99474376703	68.639892578125
1102.27520615557	78.0955810546875
1106.55345733798	72.5513916015625
1110.82949891888	53.007080078125
1115.10333250134	64.54931640625
1119.37495968691	59.14990234375
1123.64438207555	80.75048828125
1127.91160126572	57.3509521484375
1132.17661885431	93.9515380859375
1136.43943643666	95.5521240234375
1140.70005560662	127.152587890625
1144.95847795644	131.753173828125
1149.21470507689	159.353637695313
1153.46873855716	230.954223632813
1157.72057998495	378.554809570313
1161.97023094641	496.151977539063
1166.21769302616	545.718505859375
1170.4629678073	473.285034179688
1174.70605687141	317.8515625
1178.94696179853	162.41796875
1183.18568416722	79.9844970703125
1187.42222555447	68.551025390625
1191.65658753578	69.1175537109375
1195.88877168515	37.68408203125
1200.11877957505	30.2506103515625
1204.34661277642	46.8170166015625
1208.57227285872	43.3011474609375
1212.79576138991	27.427734375
1217.01707993641	25.554443359375
1221.23623006315	16.68115234375
1225.45321333358	-5.192138671875
1229.66803130962	6.9345703125
1233.88068555171	-20.938720703125
1238.09117761878	-18.81201171875
1242.29950906827	5.314697265625
1246.50568145615	4.44140625
1250.70969633685	0.2640380859375
1254.91155526336	26.6275634765625
1259.11125978715	14.9910888671875
1263.30881145822	28.354736328125
1267.50421182508	63.71826171875
1271.69746243476	94.0819091796875
1275.88856483281	125.445434570313
1280.07752056329	110.808959960938
1284.26433116881	111.172607421875
1288.44899819048	85.5361328125
1292.63152316794	80.559326171875
1296.81190763937	96.37744140625
1300.99015314147	114.195678710938
1305.16626120947	109.013793945313
1309.34023337715	130.831909179688
1313.5120711768	128.650024414063
1317.68177613928	79.4681396484375
1321.84934979395	63.286376953125
1326.01479366875	35.1044921875
1330.17810929013	26.922607421875
1334.3392981831	33.5289306640625
1338.49836187122	9.099853515625
1342.65530187657	22.670654296875
1346.81011971983	47.2415771484375
1350.96281692018	39.8125
1355.11339499538	39.38330078125
1359.26185546175	30.9542236328125
1363.40819983413	35.5250244140625
1367.55242962597	29.9920654296875
1371.69454634923	5.4398193359375
1375.83455151447	11.8876953125
1379.97244663079	8.33544921875
1384.10823320587	-2.216796875
1388.24191274593	-0.078369140625
1392.3734867558	4.9925537109375
1396.50295673884	-9.9364013671875
1400.63032419701	-1.6168212890625
1404.75559063083	8.6602783203125
1408.87875753938	-4.062744140625
1412.99982642036	-30.9114990234375
1417.11879877001	-15.774169921875
1421.23567608315	19.3631591796875
1425.35045985322	-6.49951171875
1429.4631515722	8.6378173828125
1433.57375273068	33.81298828125
1437.68226481782	73.07763671875
1441.78868932139	150.342407226563
1445.89302772774	191.607055664063
1449.9952815218	212.871826171875
1454.0954521871	243.136474609375
1458.19354120579	193.401245117188
1462.28955005859	204.665893554688
1466.38348022481	185.9306640625
1470.47533318239	148.232788085938
1474.56511040785	128.622680664063
1478.65281337632	121.0126953125
1482.73844356155	99.4027099609375
1486.82200243586	77.7926025390625
1490.90349147021	52.1826171875
1494.98291213417	42.5726318359375
1499.06026589591	54.9625244140625
1503.13555422221	101.3525390625
1507.20877857848	128.742553710938
1511.27994042873	218.132507324219
1515.3490412356	289.566650390625
1519.41608246035	404.019653320313
1523.48106556286	469.47265625
1527.54399200162	499.925659179688
1531.60486323377	437.378662109375
1535.66368071506	370.831665039063
1539.72044589986	279.28466796875
1543.7751602412	168.737731933594
1547.8278251907	88.1907348632813
1551.87844219866	45.5126953125
1555.92701271397	8.77935791015625
1559.97353818419	11.0460205078125
1564.01802005549	-16.6873779296875
1568.06045977271	-6.42071533203125
1572.1008587793	10.7122192382813
1576.13921851737	-5.0279541015625
1580.17554042768	-9.76812744140625
1584.20982594961	-12.2758178710938
1588.24207652123	11.169677734375
1592.27229357921	14.060546875
1596.3004785589	-13.8505859375
1600.3266328943	6.3291015625
1604.35075801806	-3.62109375
1608.37285536149	4.8154296875
1612.39292635454	-10.5150146484375
1616.41097242584	4.41986083984375
1620.42699500266	8.86688232421875
1624.44099551096	8.80810546875
1628.45297537533	-2.11041259765625
1632.46293601905	26.3671264648438
1636.47087886406	20.8446655273438
1640.47680533095	41.349365234375
1644.480716839	42.40625
1648.48261480617	79.463134765625
1652.48250064906	102.52001953125
1656.48037578297	159.576904296875
1660.47624162187	218.6337890625
1664.47009957839	265.753540039063
1668.46195106388	321.000854492188
1672.45179748832	322.248229980469
1676.43964026041	285.49560546875
1680.42548078752	217.742980957031
1684.40932047569	158.990356445313
1688.39116072969	101.237670898438
1692.37100295292	80.5763549804688
1696.34884854752	47.9600219726563
1700.32469891428	24.3436889648438
1704.29855545272	45.7273559570313
1708.27041956104	20.1110229492188
1712.24029263612	13.4946899414063
1716.20817607355	-3.92535400390625
1720.17407126762	6.66424560546875
1724.13797961133	4.25384521484375
1728.09990249636	5.86871337890625
1732.05984131311	-1.443603515625
1736.01779745068	-0.885009765625
1739.97377229687	-10.7257080078125
1743.9277672382	14.181640625
1747.87978365989	-1.8232421875
1751.82982294587	3.4169921875
1755.77788647878	-7.3974609375
1759.72397564	-3.5009765625
1763.6680918096	5.90625
1767.61023636636	-6.9345703125
1771.55041068779	-2.00390625
1775.48861615014	1.8076171875
1779.42485412835	-1.8173828125
1783.35912599609	1.1337890625
1787.29143312576	12.1640625
1791.22177688849	-16.158203125
1795.15015865414	7.5888671875
1799.07657979127	1.5693359375
1803.00104166721	2.1796875
1806.923545648	-4.7890625
1810.84409309841	1.2666015625
1814.76268538195	2.388671875
1818.67932386087	1.58203125
1822.59400989615	-7.6171875
1826.50674484752	0.52734375
1830.41753007345	7.3974609375
1834.32636693114	-5.646484375
1838.23325677653	-2.609375
1842.13820096433	7.6904296875
1846.04120084797	-2.474609375
1849.94225777965	2.318359375
1853.84137311029	-12.3525390625
1857.7385481896	2.6533203125
1861.63378436601	-3.6845703125
1865.52708298671	7.15234375
1869.41844539766	15.1025390625
1873.30787294356	-4.5859375
1877.19536696788	-20.53125
1881.08092881284	15.8203125
1884.96455981942	-2.9951171875
1888.84626132737	-3.5283203125
1892.7260346752	-5.212890625
1896.6038812002	0.0830078125
1900.47980223839	11.4345703125
1904.35379912459	-9.5224609375
1908.22587319237	2.9404296875
1912.0960257741	-0.396484375
1915.96425820088	5.666015625
1919.83057180263	-5.69140625
1923.694967908	0.7275390625
1927.55744784445	13.177734375
1931.4180129382	-11.6240234375
1935.27666451426	-1.5126953125
1939.13340389641	8.9951171875
1942.98823240721	-11.9833984375
1946.84115136803	7.84765625
1950.692162099	-1.5126953125
1954.54126591903	-1.681640625
1958.38846414584	-9.5322265625
1962.23375809594	4.015625
1966.0771490846	0.48828125
1969.91863842591	10.548828125
1973.75822743275	-4.65625
1977.59591741678	-1.4541015625
1981.43170968848	-4.0498046875
1985.26560555709	2.6123046875
1989.09760633069	3.35546875
1992.92771331615	-2.3369140625
1996.75592781911	0.375
2000.58225114405	2.0712890625
2004.40668459424	-4.615234375
2008.22922947176	0.2099609375
2012.04988707749	2.775390625
2015.86865871112	-2.837890625
2019.68554567116	3.8154296875
2023.50054925491	-17.759765625
2027.31367075851	17.1552734375
2031.1249114769	-0.0009765625
2034.93427270382	0.3388671875
2038.74175573186	-7.1904296875
2042.54736185239	16.21875
2046.35109235564	-8.51171875
2050.15294853063	-0.9248046875
2053.95293166521	0.501953125
2057.75104304606	3.77734375
2061.54728395867	-2.2939453125
2065.34165568738	-9.236328125
2069.13415951534	7.064453125
2072.92479672452	3.427734375
2076.71356859575	-4.775390625
2080.50047640866	0.044921875
2084.28552144174	0.4775390625
2088.06870497229	0.3427734375
2091.85002827646	-3.734375
2095.62949262923	-5.19140625
2099.40709930443	6.1015625
2103.18284957471	-7.96484375
2106.95674471158	10.7236328125
2110.72878598537	1.568359375
2114.49897466528	-7.0556640625
2118.26731201934	-1.7080078125
2122.03379931443	11.1630859375
2125.79843781626	-1.6259765625
2129.56122878942	-1.55078125
2133.32217349733	-0.2900390625
2137.08127320226	-14.08984375
2140.83852916534	10.369140625
2144.59394264655	-0.7294921875
2148.34751490473	-1.8408203125
2152.09924719757	-3.234375
2155.84914078163	2.1865234375
2159.5971969123	4.5087890625
2163.34341684387	2.232421875
2167.08780182947	9.3955078125
2170.83035312109	1.8642578125
2174.57107196959	-0.05078125
2178.30995962469	-7.8603515625
2182.04701733499	-7.869140625
2185.78224634795	7.0908203125
2189.5156479099	13.9736328125
2193.24722326604	-13.3291015625
2196.97697366044	-6.865234375
2200.70490033604	1.33984375
2204.43100453467	1.65625
2208.15528749703	8.916015625
2211.87775046268	-5.8203125
2215.59839467008	-2.95703125
2219.31722135656	-6.3310546875
2223.03423175833	12.6748046875
2226.74942711049	-7.068359375
2230.46280864701	1.3232421875
2234.17437760077	-1.921875
2237.8841352035	-3.2158203125
2241.59208268584	0.78515625
2245.29822127732	4.89453125
2249.00255220635	-6.1904296875
2252.70507670024	14.4931640625
2256.40579598519	-16.79296875
2260.10471128628	3.6669921875
2263.80182382751	7.759765625
2267.49713483175	7.041015625
2271.19064552079	-16.958984375
2274.8823571153	-3.517578125
2278.57227083486	1.8154296875
2282.26038789795	-3.4833984375
2285.94670952195	7.478515625
2289.63123692314	-2.07421875
2293.31397131672	7.2470703125
2296.99491391679	-1.04296875
2300.67406593633	-2.9609375
2304.35142858727	-2.9541015625
2308.02700308043	8.8154296875
2311.70079062553	4.583984375
2315.37279243123	-1.4384765625
2319.04300970507	-0.224609375
2322.71144365353	2.94140625
2326.378095482	-10.83203125
2330.04296639478	6.201171875
2333.7060575951	-2.8525390625
2337.3673702851	-2.134765625
2341.02690566583	-4.919921875
2344.68466493729	-0.607421875
2348.34064929839	10.53125
2351.99485994695	0.9658203125
2355.64729807974	3.4365234375
2359.29796489244	-7.7734375
2362.94686157966	-1.17578125
2366.59398933494	-0.9462890625
2370.23934935076	3.62890625
2373.88294281852	-2.88671875
2377.52477092855	-1.3125
2381.16483487014	5.4677734375
2384.80313583148	-2.6767578125
2388.4396749997	-3.5234375
2392.07445356091	-1.01953125
2395.70747270011	-9.02734375
2399.33873360126	13.1748046875
2402.96823744726	5.5263671875
2406.59598541994	-1.7236328125
2410.22197870011	-2.97265625
2413.84621846749	-1.4208984375
2417.46870590075	4.8408203125
2421.08944217751	-1.1416015625
2424.70842847435	-8.0478515625
2428.32566596678	3.4033203125
2431.94115582928	-9.4365234375
2435.55489923527	14.62890625
2439.16689735713	-4.736328125
2442.77715136619	-5.916015625
2446.38566243272	4.80859375
2449.99243172597	1.0947265625
2453.59746041414	6.5537109375
2457.20074966439	-5.310546875
2460.80230064283	-8.3623046875
2464.40211451455	17.2890625
2468.00019244358	-14.125
2471.59653559293	5.15234375
2475.19114512457	-4.146484375
2478.78402219943	2.4423828125
2482.37516797741	3.7236328125
2485.96458361738	1.923828125
2489.55227027719	-8.435546875
2493.13822911363	9.95703125
2496.7224612825	-8.630859375
2500.30496793853	-4.8837890625
2503.88575023547	1.111328125
2507.464809326	2.05859375
2511.04214636182	-3.0546875
2514.61776249357	2.8486328125
2518.19165887088	8.9541015625
2521.76383664237	2.7734375
2525.33429695564	-1.5732421875
2528.90304095725	-5.4404296875
2532.47006979276	5.8564453125
2536.03538460672	2.767578125
2539.59898654265	1.912109375
2543.16087674307	-18.953125
2546.72105634947	13.8125
2550.27952650235	-1.892578125
2553.83628834118	0.28515625
2557.39134300444	-6.71484375
2560.94469162957	-8.90234375
2564.49633535304	14.1533203125
2568.0462753103	-15.0791015625
2571.59451263579	15.6298828125
2575.14104846294	2.357421875
2578.6858839242	-20.6982421875
2582.229020151	21.1748046875
2585.77045827378	-9.255859375
2589.31019942197	11.5283203125
2592.84824472401	-12.1767578125
2596.38459530734	4.51953125
2599.91925229841	-3.884765625
2603.45221682266	1.7041015625
2606.98349000456	-6.1845703125
2610.51307296756	8.4150390625
2614.04096683414	5.1259765625
2617.56717272579	-7.677734375
2621.09169176298	-7.154296875
2624.61452506523	12.3037109375
2628.13567375106	-8.28515625
2631.655138938	-6.3173828125
2635.17292174258	1.1025390625
2638.68902328039	3.93359375
2642.20344466598	1.3779296875
2645.71618701297	-2.14453125
2649.22725143397	3.978515625
2652.73663904062	0.939453125
2656.24435094357	-15.7314453125
2659.75038825251	16.765625
2663.25475207615	6.0546875
2666.75744352221	-10.07421875
2670.25846369744	17.7421875
2673.75781370765	-16.6171875
2677.25549465763	10.2626953125
2680.75150765123	-5.49609375
2684.24585379131	12.2236328125
2687.73853417978	-17.0732421875
2691.22954991757	7.9697265625
2694.71890210465	1.19140625
2698.20659184002	-10.3662109375
2701.69262022172	8.904296875
2705.17698834682	-10.392578125
2708.65969731143	-10.9736328125
2712.14074821071	-12.12890625
2715.62014213884	-24.228515625
2719.09788018905	51.064453125
2722.57396345361	52.77734375
2726.04839302385	-30.00390625
2729.52116999012	-22.08984375
2732.99229544182	4.623046875
2736.4617704674	-9.564453125
2739.92959615437	19.10546875
2743.39577358925	4.6259765625
2746.86030385767	-10.80859375
2750.32318804424	2.2490234375
2753.78442723268	-9.8154296875
2757.24402250572	7.9560546875
2760.70197494518	-10.771484375
2764.1582856319	3.8681640625
2767.6129556458	6.625
2771.06598606584	-5.6962890625
2774.51737797005	-5.23828125
2777.96713243552	-5.447265625
2781.41525053838	11.90625
2784.86173335384	-0.2861328125
2788.30658195617	-7.544921875
2791.74979741869	-27.1123046875
2795.1913808138	-55.15625
2798.63133321295	-66.7373046875
2802.06965568666	309.576171875
2805.50634930452	-89.6240234375
2808.94141513519	-44.30859375
2812.37485424639	-24.1400756835938
2815.80666770493	-20.2760620117188
2819.23685657665	-2.0496826171875
2822.6654219265	1.90423583984375
2826.0923648185	6.85809326171875
2829.51768631572	30.5437622070313
2832.94138748033	58.4879760742188
2836.36346937355	86.43212890625
2839.7839330557	122.376342773438
2843.20277958617	173.320556640625
2846.62001002343	284.264709472656
2850.03562542502	420.208923339844
2853.44962684758	595.269653320313
2856.86201534681	672.500732421875
2860.27279197751	664.731811523438
2863.68195779356	674.962890625
2867.08951384791	636.193969726563
2870.49546119262	606.425048828125
2873.89980087883	627.656127929688
2877.30253395675	632.887268066406
2880.70366147569	634.118347167969
2884.10318448406	654.349365234375
2887.50110402936	678.580444335938
2890.89742115815	651.866577148438
2894.29213691614	637.45849609375
2897.68525234807	632.050537109375
2901.07676849782	658.642456054688
2904.46668640835	635.234375
2907.85500712172	629.826416015625
2911.24173167908	658.418334960938
2914.62686112069	642.010375976563
2918.0103964859	624.602294921875
2921.39233881316	622.1943359375
2924.77268914004	627.786254882813
2928.1514485032	627.378173828125
2931.52861793838	673.97021484375
2934.90419848047	693.562133789063
2938.27819116343	697.465454101563
2941.65059702035	738.424682617188
2945.0214170834	703.383911132813
2948.39065238389	634.343017578125
2951.75830395222	530.30224609375
2955.1243728179	466.261474609375
2958.48886000957	403.220703125
2961.85176655495	372.179931640625
2965.21309348089	355.13916015625
2968.57284181338	328.098388671875
2971.93101257748	272.0576171875
2975.28760679739	261.161865234375
2978.64262549643	200.365234375
2981.99606969702	192.568725585938
2985.34794042073	153.772094726563
2988.69823868822	114.9755859375
2992.04696551928	96.1790771484375
2995.39412193282	65.3824462890625
2998.73970894689	41.0162353515625
3002.08372757864	-8.55615234375
3005.42617884436	-9.128662109375
3008.76706375945	-17.950439453125
3012.10638333846	-0.931396484375
3015.44413859504	-4.20703125
3018.780330542	23.12109375
3022.11496019125	3.8779296875
3025.44802855385	-0.1767578125
3028.77953663997	14.740234375
3032.10948545894	0.7392578125
3035.4378760192	-25.2744140625
3038.76470932834	-5.2373046875
3042.08998639308	10.6455078125
3045.41370821926	-14.9462890625
3048.73587581189	-14.12890625
3052.05649017508	4.53515625
3055.37555231211	4.0712890625
3058.69306322538	-4.2158203125
3062.00902391644	6.435546875
3065.32343538598	5.748046875
3068.63629863383	18.638671875
3071.94761465896	-13.8154296875
3075.25738445949	0
3078.5656090327	0
3081.87228937498	0
3085.1774264819	0
3088.48102134815	0
3091.7830749676	0
3095.08358833324	0
3098.38256243724	0
3101.67999827088	0
3104.97589682465	0
3108.27025908814	0
3111.56308605013	0
3114.85437869852	0
3118.14413802041	0
3121.43236500202	0
3124.71906062875	0
3128.00422588514	0
3131.28786175491	0
3134.56996922093	0
3137.85054926523	0
3141.12960286901	0
3144.40713101263	0
3147.68313467559	0
3150.95761483661	0
3154.23057247352	0
3157.50200856335	0
3160.77192408229	0
3164.04032000569	0
3167.30719730808	0
3170.57255696316	0
3173.8363999438	0
3177.09872722202	0
3180.35953976906	0
3183.61883855529	0
3186.87662455028	0
3190.13289872276	0
3193.38766204066	0
3196.64091547106	0
3199.89265998022	0
3203.14289653362	0
3206.39162609586	0
3209.63884963076	0
3212.88456810132	0
3216.1287824697	0
3219.37149369728	0
3222.61270274458	0
3225.85241057134	0
3229.09061813648	0
3232.32732639809	0
3235.56253631347	0
3238.79624883909	0
3242.02846493062	0
3245.25918554292	0
3248.48841163005	0
3251.71614414523	0
3254.94238404091	0
3258.16713226871	0
3261.39038977947	0
3264.61215752319	0
3267.8324364491	0
3271.05122750561	0
3274.26853164032	0
3277.48434980006	0
3280.69868293083	0
3283.91153197784	0
3287.12289788551	0
3290.33278159744	0
3293.54118405647	0
3296.7481062046	0
3299.95354898308	0
3303.15751333233	0
3306.36000019198	0
3309.5610105009	0
3312.76054519714	0
3315.95860521796	0
3319.15519149983	0
3322.35030497844	0
3325.5439465887	0
3328.73611726471	0
3331.92681793978	0
3335.11604954647	0
3338.30381301652	0
3341.49010928091	0
3344.67493926981	0
3347.85830391262	0
3351.04020413798	0
3354.22064087372	0
3357.3996150469	0
3360.5771275838	0
3363.75317940992	0
3366.92777144999	0
3370.10090462795	0
3373.27257986699	0
3376.44279808948	0
3379.61156021707	0
3382.77886717058	0
3385.94471987011	0
3389.10911923496	0
3392.27206618366	0
3395.43356163397	0
3398.59360650288	0
3401.75220170663	0
3404.90934816067	0
3408.06504677969	0
3411.21929847761	0
3414.37210416759	0
3417.52346476203	0
3420.67338117256	0
3423.82185431003	0
3426.96888508457	0
3430.11447440551	0
3433.25862318143	0
3436.40133232017	0
3439.54260272877	0
3442.68243531356	0
3445.82083098007	0
3448.95779063311	0
3452.0933151767	0
3455.22740551412	0
3458.36006254791	0
3461.49128717984	0
3464.62108031093	0
3467.74944284144	0
3470.8763756709	0
3474.00187969807	0
3477.12595582097	0
3480.24860493687	0
3483.3698279423	0
3486.48962573301	0
3489.60799920405	0
3492.7249492497	0
3495.84047676349	0
3498.95458263822	0
3502.06726776593	0
3505.17853303794	0
3508.28837934481	0
3511.39680757636	0
3514.50381862168	0
3517.60941336912	0
3520.71359270627	0
3523.81635752002	0
3526.91770869649	0
3530.01764712108	0
3533.11617367844	0
3536.21328925251	0
3539.30899472646	0
3542.40329098277	0
3545.49617890316	0
3548.58765936862	0
3551.6777332594	0
3554.76640145506	0
3557.85366483438	0
3560.93952427544	0
3564.02398065559	0
3567.10703485145	0
3570.18868773891	0
3573.26894019313	0
3576.34779308856	0
3579.42524729892	0
3582.5013036972	0
3585.57596315568	0
3588.6492265459	0
3591.72109473869	0
3594.79156860416	0
3597.8606490117	0
3600.92833682998	0
3603.99463292695	0
3607.05953816984	0
3610.12305342518	0
3613.18517955876	0
3616.24591743568	0
3619.30526792029	0
3622.36323187627	0
3625.41981016655	0
3628.47500365337	0
3631.52881319825	0
3634.58123966201	0
3637.63228390473	0
3640.68194678582	0
3643.73022916395	0
3646.77713189711	0
3649.82265584256	0
3652.86680185686	0
3655.90957079587	0
3658.95096351473	0
3661.9909808679	0
3665.02962370912	0
3668.06689289143	0
3671.10278926717	0
3674.13731368797	0
3677.17046700477	0
3680.20225006781	0
3683.23266372664	0
3686.26170883008	0
3689.28938622628	0
3692.31569676268	0
3695.34064128604	0
3698.3642206424	0
3701.38643567713	0
3704.40728723488	0
3707.42677615964	0
3710.44490329468	0
3713.46166948258	0
3716.47707556524	0
3719.49112238387	0
3722.50381077897	0
3725.51514159038	0
3728.52511565724	0
3731.53373381799	0
3734.54099691039	0
3737.54690577153	0
3740.55146123779	0
3743.55466414488	0
3746.55651532782	0
3749.55701562096	0
3752.55616585793	0
3755.55396687173	0
3758.55041949465	0
3761.54552455828	0
3764.53928289357	0
3767.53169533077	0
3770.52276269945	0
