# Supplementary material for: ATP-Mediated Compositional Change in Peripheral Myelin Membranes: A Comparative Raman Spectroscopy and Time-Of-Flight Secondary Ion Mass Spectrometry Study
Source: PLoS One. 2015 Nov 6;10(11):e0142084. doi: 10.1371/journal.pone.0142084 (PMC4636249; doi:10.1371/journal.pone.0142084)
Supplement: S2 Dataset — (ZIP) [file pone.0142084.s002.zip › S2_dataset/Raman_spectra/17_90.txt]

-178.9940361005	0
-174.033225536559	0
-169.075137799502	0
-164.119770772183	0
-159.167122339652	0
-154.217190389145	0
-149.26997281008	0
-144.325467494082	0
-139.38367233493	0
-134.444585228596	0
-129.508204073225	0
-124.574526769137	0
-119.643551218823	0
-114.715275326934	0
-109.789697000297	0
-104.866814147889	0
-99.9466246808543	0
-95.0291265124944	0
-90.114317558252	0
-85.2021957357436	0
-80.2927589647076	0
-75.3860051670387	0
-70.4819322667847	0
-65.5805381901157	0
-60.6818208653497	0
-55.7857782229291	0
-50.8924081954391	0
-46.0017087175838	0
-41.1136777262045	0
-36.2283131602561	0
-31.3456129608128	0
-26.4655750710695	0
-21.5881974363389	0
-16.7134780040407	0
-11.8414147237152	0
-6.97200554699234	0
-2.10524842762101	0
2.75885867856151	0
7.62031781360827	0
12.4791310174774	0
17.3353003280427	0
22.1888277810764	0
27.0397154102718	0
31.8879652472339	0
36.7335793214821	0
41.5765596604568	0
46.4169082895224	0
51.2546272319731	0
56.0897185090207	0
60.9221841398242	0
65.7520261414571	0
70.5792465289418	0
75.4038473152361	0
80.2258305112362	0
85.045198125787	0
89.8619521656727	0
94.6760946356395	0
99.4876275383746	0
104.296552874516	0
109.10287264268	0
113.906588839415	0
118.707703459252	0
123.506218494676	0
128.30213593615	0
133.095457772096	0
137.886185988912	0
142.674322570981	0
147.459869500641	0
152.242828758238	0
157.023202322084	0
161.800992168479	0
166.576200271718	0
171.348828604071	0
176.118879135827	0
180.886353835245	0
185.651254668599	0
190.413583600155	0
195.173342592186	0
199.93053360497	0
204.685158596798	0
209.437219523967	0
214.186718340788	0
218.933656999589	0
223.678037450723	0
228.419861642551	0
233.159131521468	0
237.895849031897	0
242.630016116271	0
247.361634715084	0
252.090706766841	0
256.817234208093	0
261.541218973424	0
266.262662995465	0
270.981568204883	0
275.697936530397	0
280.411769898781	0
285.123070234849	0
289.831839461471	0
294.538079499574	0
299.241792268144	0
303.942979684232	0
308.641643662944	0
313.33778611746	0
318.031408959018	0
322.722514096945	0
327.411103438622	0
332.09717888951	0
336.780742353159	0
341.461795731189	0
346.140340923302	0
350.816379827291	0
355.489914339041	0
360.160946352512	0
364.829477759773	0
369.495510450977	0
374.159046314375	0
378.820087236329	0
383.478635101283	0
388.134691791809	0
392.788259188568	0
397.43933917034	0
402.08793361401	0
406.734044394583	0
411.377673385178	0
416.018822457033	0
420.657493479502	0
425.293688320078	0
429.927408844357	0
434.558656916086	0
439.187434397127	0
443.813743147482	0
448.437585025286	0
453.058961886811	0
457.677875586478	0
462.294327976831	0
466.908320908578	0
471.519856230564	0
476.128935789788	0
480.73556143139	0
485.339734998681	0
489.941458333116	0
494.540733274312	0
499.137561660047	0
503.731945326265	0
508.323886107065	0
512.91338583473	0
517.500446339696	0
522.085069450583	0
526.667256994186	0
531.247010795468	0
535.824332677577	0
540.399224461841	0
544.97168796778	0
549.541725013083	0
554.109337413638	0
558.674526983528	0
563.237295535019	0
567.797644878573	0
572.355576822864	0
576.911093174738	0
581.464195739273	0
586.014886319722	0
590.563166717575	0
595.109038732503	0
599.652504162402	0
604.193564803382	0
608.73222244976	0
613.268478894073	0
617.802335927087	0
622.333795337774	0
626.86285891334	0
631.389528439219	0
635.913805699064	0
640.435692474771	0
644.95519054646	0
649.472301692485	0
653.987027689444	0
658.499370312169	0
663.009331333737	0
667.51691252547	0
672.022115656927	0
676.524942495927	0
681.025394808529	0
685.523474359052	0
690.019182910066	0
694.512522222403	0
699.003494055146	0
703.49210016564	0
707.978342309501	0
712.4622222406	0
716.943741711089	0
721.422902471377	0
725.899706270147	0
730.374154854362	0
734.846249969256	0
739.315993358349	0
743.783386763427	0
748.248431924569	0
752.711130580137	0
757.171484466779	0
761.629495319434	0
766.085164871334	0
770.538494853989	0
774.989486997221	0
779.438143029149	0
783.884464676174	0
788.328453663017	0
792.770111712697	0
797.209440546538	0
801.646441884169	0
806.08111744353	0
810.513468940876	0
814.943498090771	0
819.371206606105	0
823.796596198072	0
828.2196685762	0
832.640425448326	0
837.05886852062	0
841.474999497579	0
845.888820082023	0
850.300331975104	0
854.709536876313	0
859.116436483463	0
863.521032492721	0
867.923326598572	0
872.32332049386	0
876.721015869761	-6.5908203125
881.116414415797	2.7451171875
885.509517819844	-1.4658203125
889.900327768115	8.1494140625
894.288845945188	-2.7880859375
898.675074033979	1.5810546875
903.059013715769	1.9306640625
907.440666670193	2.7998046875
911.820034575246	-8.8193359375
916.197119107279	3.6044921875
920.571921941015	-14.8193359375
924.944444749532	2.9423828125
929.314689204282	12.8828125
933.682656975088	7.923828125
938.048349730129	1.8076171875
942.411769135974	2.1455078125
946.772916857561	0.818359375
951.131794558198	-5.048828125
955.488403899583	-6.5185546875
959.842746541793	7.607421875
964.194824143277	-8.5966796875
968.544638360882	16.6826171875
972.89219084983	-17.3427734375
977.237483263745	7.68048095703125
981.580517254633	18.6710815429688
985.921294472888	-26.6192626953125
990.259816567313	-3.17169189453125
994.596085185094	-19.062255859375
998.930101971824	-8.0792236328125
1003.26186857149	21.3618774414063
1007.59138662648	65.4282836914063
1011.91865777761	91.83251953125
1016.24368366406	80.2367553710938
1020.56646592346	52.73583984375
1024.88700619182	53.28857421875
1029.20530610358	10.98828125
1033.52136729159	12.421142578125
1037.8351913871	-11.14599609375
1042.14678001981	1.02349853515625
1046.45613481781	5.20391845703125
1050.76325740763	2.395263671875
1055.06814941421	22.7864379882813
1059.37081246092	17.1776733398438
1063.67124816957	4.56890869140625
1067.96945816039	29.9601440429688
1072.26544405203	13.351318359375
1076.55920746159	46.8148803710938
1080.8507500046	27.3177490234375
1085.14007329502	28.8206787109375
1089.42717894526	31.3235473632813
1093.71206856617	66.8264770507813
1097.99474376703	47.329345703125
1102.27520615557	61.832275390625
1106.55345733798	46.3351440429688
1110.82949891888	30.84423828125
1115.10333250134	31.4652099609375
1119.37495968691	26.0861206054688
1123.64438207555	28.7070922851563
1127.91160126572	25.3280029296875
1132.17661885431	48.9489135742188
1136.43943643666	40.5698852539063
1140.70005560662	54.1907958984375
1144.95847795644	59.8117065429688
1149.21470507689	62.4326782226563
1153.46873855716	77.0535888671875
1157.72057998495	132.788879394531
1161.97023094641	188.535461425781
1166.21769302616	212.281982421875
1170.4629678073	190.028564453125
1174.70605687141	105.775146484375
1178.94696179853	55.521728515625
1183.18568416722	24.2682495117188
1187.42222555447	25.0148315429688
1191.65658753578	19.7614135742188
1195.88877168515	8.50384521484375
1200.11877957505	10.2461547851563
1204.34661277642	26.9884033203125
1208.57227285872	23.7306518554688
1212.79576138991	0.472900390625
1217.01707993641	10.2152099609375
1221.23623006315	-5.04254150390625
1225.45321333358	-14.6246948242188
1229.66803130962	1.7744140625
1233.88068555171	-12.8265380859375
1238.09117761878	-18.4274291992188
1242.29950906827	-4.0283203125
1246.50568145615	12.3707885742188
1250.70969633685	1.76983642578125
1254.91155526336	20.9497680664063
1259.11125978715	0.09576416015625
1263.30881145822	10.2418212890625
1267.50421182508	7.38787841796875
1271.69746243476	19.533935546875
1275.88856483281	48.679931640625
1280.07752056329	51.8259887695313
1284.26433116881	41.9720458984375
1288.44899819048	34.1181030273438
1292.63152316794	39.2678833007813
1296.81190763937	37.4192504882813
1300.99015314147	42.570556640625
1305.16626120947	37.7218627929688
1309.34023337715	61.8732299804688
1313.5120711768	76.0245361328125
1317.68177613928	55.1759033203125
1321.84934979395	27.3272094726563
1326.01479366875	48.478515625
1330.17810929013	23.6298828125
1334.3392981831	26.8031005859375
1338.49836187122	20.0299682617188
1342.65530187657	29.2568359375
1346.81011971983	36.483642578125
1350.96281692018	38.7105102539063
1355.11339499538	34.9373779296875
1359.26185546175	15.1642456054688
1363.40819983413	27.39111328125
1367.55242962597	14.617919921875
1371.69454634923	13.8248291015625
1375.83455151447	7.92303466796875
1379.97244663079	4.021240234375
1384.10823320587	9.119384765625
1388.24191274593	5.21759033203125
1392.3734867558	18.3157958984375
1396.50295673884	-15.5859985351563
1400.63032419701	-0.572265625
1404.75559063083	-2.98907470703125
1408.87875753938	-1.4058837890625
1412.99982642036	-1.8226318359375
1417.11879877001	4.76055908203125
1421.23567608315	11.34375
1425.35045985322	7.927001953125
1429.4631515722	17.3623046875
1433.57375273068	60.56884765625
1437.68226481782	100.775390625
1441.78868932139	178.98193359375
1445.89302772774	231.1884765625
1449.9952815218	236.39501953125
1454.0954521871	259.6015625
1458.19354120579	220.808044433594
1462.28955005859	217.014587402344
1466.38348022481	193.084045410156
1470.47533318239	177.128051757813
1474.56511040785	146.172058105469
1478.65281337632	132.216064453125
1482.73844356155	80.2600708007813
1486.82200243586	70.3041381835938
1490.90349147021	55.34814453125
1494.98291213417	28.3921508789063
1499.06026589591	29.4361572265625
1503.13555422221	46.4456176757813
1507.20877857848	42.3109130859375
1511.27994042873	82.1762084960938
1515.3490412356	104.04150390625
1519.41608246035	153.906799316406
1523.48106556286	187.772094726563
1527.54399200162	190.637390136719
1531.60486323377	193.502685546875
1535.66368071506	154.362182617188
1539.72044589986	126.854309082031
1543.7751602412	101.346496582031
1547.8278251907	40.838623046875
1551.87844219866	11.330810546875
1555.92701271397	-14.1770629882813
1559.97353818419	0.60601806640625
1564.01802005549	-8.67755126953125
1568.06045977271	2.724365234375
1572.1008587793	0.611328125
1576.13921851737	6.697265625
1580.17554042768	-8.822265625
1584.20982594961	-0.330078125
1588.24207652123	11.1015625
1592.27229357921	-8.9599609375
1596.3004785589	-12.25390625
1600.3266328943	16.5322265625
1604.35075801806	-5.0054931640625
1608.37285536149	5.71142578125
1612.39292635454	3.22412109375
1616.41097242584	-0.69085693359375
1620.42699500266	14.23974609375
1624.44099551096	13.464111328125
1628.45297537533	14.6884765625
1632.46293601905	27.9356079101563
1636.47087886406	37.6453857421875
1640.47680533095	34.3551635742188
1644.480716839	70.06494140625
1648.48261480617	69.7747192382813
1652.48250064906	101.484497070313
1656.48037578297	132.284240722656
1660.47624162187	167.266662597656
1664.47009957839	217.2490234375
1668.46195106388	229.2314453125
1672.45179748832	230.2138671875
1676.43964026041	212.196228027344
1680.42548078752	173.178649902344
1684.40932047569	135.295776367188
1688.39116072969	84.479248046875
1692.37100295292	59.6626586914063
1696.34884854752	33.8461303710938
1700.32469891428	16.0296020507813
1704.29855545272	24.2130737304688
1708.27041956104	10.4932250976563
1712.24029263612	10.778076171875
1716.20817607355	-0.93701171875
1720.17407126762	4.268798828125
1724.13797961133	-2.7530517578125
1728.09990249636	-7.03118896484375
1732.05984131311	2.89434814453125
1736.01779745068	2.1484375
1739.97377229687	-3.1494140625
1743.9277672382	7.701171875
1747.87978365989	-1.18359375
1751.82982294587	0.634765625
1755.77788647878	-3.701171875
1759.72397564	-0.40625
1763.6680918096	4.3974609375
1767.61023636636	4.7626953125
1771.55041068779	1.2392578125
1775.48861615014	-8.6142578125
1779.42485412835	-15.224609375
1783.35912599609	1.6357421875
1787.29143312576	16.6005859375
1791.22177688849	-10.18359375
1795.15015865414	2.3837890625
1799.07657979127	5.341796875
1803.00104166721	-8.1279296875
1806.923545648	-2.1328125
1810.84409309841	9.140625
1814.76268538195	1.513671875
1818.67932386087	-2.451171875
1822.59400989615	-8.8310546875
1826.50674484752	8.369140625
1830.41753007345	4.0419921875
1834.32636693114	-3.7529296875
1838.23325677653	-5.9423828125
1842.13820096433	1.142578125
1846.04120084797	10.1181640625
1849.94225777965	-10.78125
1853.84137311029	0.8876953125
1857.7385481896	0.8251953125
1861.63378436601	0.49609375
1865.52708298671	-0.455078125
1869.41844539766	3.146484375
1873.30787294356	1.9052734375
1877.19536696788	-14.4384765625
1881.08092881284	17.6630859375
1884.96455981942	3.5888671875
1888.84626132737	-19.8193359375
1892.7260346752	5.8125
1896.6038812002	-4.4208984375
1900.47980223839	8.169921875
1904.35379912459	-2.0732421875
1908.22587319237	4.91015625
1912.0960257741	-7.46484375
1915.96425820088	8.365234375
1919.83057180263	-4.79296875
1923.694967908	-2.1181640625
1927.55744784445	6.1650390625
1931.4180129382	-9.1181640625
1935.27666451426	3.115234375
1939.13340389641	3.33203125
1942.98823240721	-2.9091796875
1946.84115136803	4.583984375
1950.692162099	-1.505859375
1954.54126591903	-1.7734375
1958.38846414584	-2.62109375
1962.23375809594	4.068359375
1966.0771490846	-3.2548828125
1969.91863842591	3.7392578125
1973.75822743275	-2.0712890625
1977.59591741678	2.783203125
1981.43170968848	-12.849609375
1985.26560555709	15.0205078125
1989.09760633069	5.548828125
1992.92771331615	-7.8544921875
1996.75592781911	-6.3173828125
2000.58225114405	-1.158203125
2004.40668459424	0.3662109375
2008.22922947176	2.931640625
2012.04988707749	5.4052734375
2015.86865871112	-9.8154296875
2019.68554567116	6.87890625
2023.50054925491	-18.2900390625
2027.31367075851	15.4404296875
2031.1249114769	-3.19140625
2034.93427270382	7.021484375
2038.74175573186	-1.9111328125
2042.54736185239	0.48046875
2046.35109235564	4.6767578125
2050.15294853063	-2.04296875
2053.95293166521	-9.3798828125
2057.75104304606	7.880859375
2061.54728395867	4.73828125
2065.34165568738	-3.4091796875
2069.13415951534	-2.3486328125
2072.92479672452	2.7998046875
2076.71356859575	-10.46875
2080.50047640866	6.265625
2084.28552144174	-0.0791015625
2088.06870497229	3.8857421875
2091.85002827646	-8.361328125
2095.62949262923	-1.2568359375
2099.40709930443	10.6708984375
2103.18284957471	-8.7470703125
2106.95674471158	6.8583984375
2110.72878598537	2.2236328125
2114.49897466528	-6.3623046875
2118.26731201934	-0.490234375
2122.03379931443	2.01953125
2125.79843781626	3.771484375
2129.56122878942	-4.287109375
2133.32217349733	-0.10546875
2137.08127320226	-7.5849609375
2140.83852916534	2.294921875
2144.59394264655	1.3857421875
2148.34751490473	-2.2236328125
2152.09924719757	6.376953125
2155.84914078163	2.5078125
2159.5971969123	-0.3486328125
2163.34341684387	-8.7001953125
2167.08780182947	13.0859375
2170.83035312109	7.9453125
2174.57107196959	-9.8662109375
2178.30995962469	-4.537109375
2182.04701733499	-1.2890625
2185.78224634795	0.708984375
2189.5156479099	6.88671875
2193.24722326604	-5.42578125
2196.97697366044	-0.9580078125
2200.70490033604	-0.1884765625
2204.43100453467	-3.548828125
2208.15528749703	15.8447265625
2211.87775046268	-14.0517578125
2215.59839467008	2.8486328125
2219.31722135656	-0.0234375
2223.03423175833	-2.3740234375
2226.74942711049	5.3076171875
2230.46280864701	-4.83984375
2234.17437760077	1.9833984375
2237.8841352035	0.37109375
2241.59208268584	-5.14453125
2245.29822127732	-1.5166015625
2249.00255220635	3.17578125
2252.70507670024	12.875
2256.40579598519	-20.37890625
2260.10471128628	17.0263671875
2263.80182382751	-3.18359375
2267.49713483175	-3.734375
2271.19064552079	-6.76953125
2274.8823571153	2.5322265625
2278.57227083486	-0.3955078125
2282.26038789795	10.203125
2285.94670952195	0.712890625
2289.63123692314	-9.953125
2293.31397131672	8.00390625
2296.99491391679	-5.8447265625
2300.67406593633	0.51171875
2304.35142858727	-1.8857421875
2308.02700308043	1.2197265625
2311.70079062553	-1.35546875
2315.37279243123	6.6650390625
2319.04300970507	6.97265625
2322.71144365353	-1.556640625
2326.378095482	-17.1728515625
2330.04296639478	6.130859375
2333.7060575951	7.3671875
2337.3673702851	-9.265625
2341.02690566583	6.232421875
2344.68466493729	-4.7265625
2348.34064929839	-2.279296875
2351.99485994695	6.130859375
2355.64729807974	-2.6875
2359.29796489244	6.5322265625
2362.94686157966	-2.9443359375
2366.59398933494	-9.14453125
2370.23934935076	5.8916015625
2373.88294281852	5.1337890625
2377.52477092855	-3.796875
2381.16483487014	0.6728515625
2384.80313583148	-1.2265625
2388.4396749997	-1.861328125
2392.07445356091	0.8671875
2395.70747270011	-2.640625
2399.33873360126	7.1416015625
2402.96823744726	-6.34765625
2406.59598541994	8.1298828125
2410.22197870011	-1.400390625
2413.84621846749	-2.142578125
2417.46870590075	6.3779296875
2421.08944217751	-7.8056640625
2424.70842847435	-4.7861328125
2428.32566596678	1.1484375
2431.94115582928	-5.927734375
2435.55489923527	17.701171875
2439.16689735713	-12.8818359375
2442.77715136619	13.228515625
2446.38566243272	-4.9111328125
2449.99243172597	-7.4423828125
2453.59746041414	7.8857421875
2457.20074966439	-10.0810546875
2460.80230064283	2.919921875
2464.40211451455	2.51953125
2468.00019244358	-6.15234375
2471.59653559293	17.0029296875
2475.19114512457	-2.322265625
2478.78402219943	-14.173828125
2482.37516797741	-1.279296875
2485.96458361738	6.025390625
2489.55227027719	-1.0048828125
2493.13822911363	12.8876953125
2496.7224612825	-11.216796875
2500.30496793853	-4.0107421875
2503.88575023547	2.138671875
2507.464809326	7.3330078125
2511.04214636182	-4.4833984375
2514.61776249357	2.638671875
2518.19165887088	0.2861328125
2521.76383664237	-0.8994140625
2525.33429695564	3.4365234375
2528.90304095725	-14.4404296875
2532.47006979276	8.6455078125
2536.03538460672	1.896484375
2539.59898654265	3.1669921875
2543.16087674307	-5.951171875
2546.72105634947	1.6953125
2550.27952650235	-1.111328125
2553.83628834118	1.748046875
2557.39134300444	-0.1142578125
2560.94469162957	-13.2529296875
2564.49633535304	10.81640625
2568.0462753103	2.5458984375
2571.59451263579	0.6640625
2575.14104846294	-0.712890625
2578.6858839242	-9.80078125
2582.229020151	8.376953125
2585.77045827378	1.55078125
2589.31019942197	-3.216796875
2592.84824472401	-6.4541015625
2596.38459530734	6.953125
2599.91925229841	3.818359375
2603.45221682266	-6.27734375
2606.98349000456	5.8759765625
2610.51307296756	6.2529296875
2614.04096683414	-5.9462890625
2617.56717272579	-7.1396484375
2621.09169176298	1.9921875
2624.61452506523	1.9775390625
2628.13567375106	-2.4921875
2631.655138938	-2.189453125
2635.17292174258	4.10546875
2638.68902328039	-0.201171875
2642.20344466598	-0.0439453125
2645.71618701297	1.9794921875
2649.22725143397	-10.9619140625
2652.73663904062	8.8525390625
2656.24435094357	-9.8935546875
2659.75038825251	11.970703125
2663.25475207615	2.0439453125
2666.75744352221	-11.0537109375
2670.25846369744	11.087890625
2673.75781370765	-5.671875
2677.25549465763	3.734375
2680.75150765123	-5.533203125
2684.24585379131	9.013671875
2687.73853417978	0.572265625
2691.22954991757	-3.052734375
2694.71890210465	-10.9658203125
2698.20659184002	-4.98046875
2701.69262022172	8.50390625
2705.17698834682	4.6767578125
2708.65969731143	-1.28515625
2712.14074821071	-12.0986328125
2715.62014213884	1.2470703125
2719.09788018905	4.953125
2722.57396345361	4.9638671875
2726.04839302385	2.0205078125
2729.52116999012	-7.205078125
2732.99229544182	16.2763671875
2736.4617704674	-8.7421875
2739.92959615437	16.6494140625
2743.39577358925	-1.490234375
2746.86030385767	3.3798828125
2750.32318804424	-8.318359375
2753.78442723268	-11.568359375
2757.24402250572	11.6318359375
2760.70197494518	-9.271484375
2764.1582856319	8.0078125
2767.6129556458	-1.3447265625
2771.06598606584	-4.1982421875
2774.51737797005	-2.84375
2777.96713243552	-6.0654296875
2781.41525053838	-0.4599609375
2784.86173335384	2.11029052734375
2788.30658195617	1.505615234375
2791.74979741869	-5.892578125
2795.1913808138	-14.4859008789063
2798.63133321295	-23.0791625976563
2802.06965568666	-2.67242431640625
2805.50634930452	-17.1641235351563
2808.94141513519	1.15777587890625
2812.37485424639	25.4796752929688
2815.80666770493	-15.1984252929688
2819.23685657665	1.12347412109375
2822.6654219265	23.4453735351563
2826.0923648185	35.7672729492188
2829.51768631572	69.0757446289063
2832.94138748033	96.9676513671875
2836.36346937355	160.859558105469
2839.7839330557	254.751525878906
2843.20277958617	371.643432617188
2846.62001002343	576.535339355469
2850.03562542502	862.427307128906
2853.44962684758	1141.31921386719
2856.86201534681	1336.21118164063
2860.27279197751	1279.10302734375
2863.68195779356	1234.99499511719
2867.08951384791	1180.88696289063
2870.49546119262	1125.77880859375
2873.89980087883	1102.65087890625
2877.30253395675	1117.3974609375
2880.70366147569	1100.14416503906
2884.10318448406	1116.89074707031
2887.50110402936	1227.63732910156
2890.89742115815	1235.38391113281
2894.29213691614	1174.13061523438
2897.68525234807	1154.87719726563
2901.07676849782	1153.62377929688
2904.46668640835	1091.37036132813
2907.85500712172	1083.11706542969
2911.24173167908	1039.86364746094
2914.62686112069	1058.61022949219
2918.0103964859	1037.35681152344
2921.39233881316	994.103515625
2924.77268914004	975.85009765625
2928.1514485032	958.539794921875
2931.52861793838	987.220458984375
2934.90419848047	1031.90124511719
2938.27819116343	1051.58190917969
2941.65059702035	1077.26257324219
2945.0214170834	1011.943359375
2948.39065238389	907.6240234375
2951.75830395222	766.3046875
2955.1243728179	652.9853515625
2958.48886000957	544.666137695313
2961.85176655495	481.346801757813
2965.21309348089	463.027465820313
2968.57284181338	393.708251953125
2971.93101257748	335.079711914063
2975.28760679739	311.441162109375
2978.64262549643	246.802612304688
2981.99606969702	228.1640625
2985.34794042073	162.525512695313
2988.69823868822	129.887084960938
2992.04696551928	94.24853515625
2995.39412193282	43.2904052734375
2998.73970894689	9.7926025390625
3002.08372757864	-7.7052001953125
3005.42617884436	-23.2030029296875
3008.76706375945	-13.631103515625
3012.10638333846	-10.7501220703125
3015.44413859504	7.919921875
3018.780330542	27.3974609375
3022.11496019125	4.5732421875
3025.44802855385	6.919921875
3028.77953663997	12.4052734375
3032.10948545894	3.2080078125
3035.4378760192	-26.0009765625
3038.76470932834	-8.7646484375
3042.08998639308	-6.3193359375
3045.41370821926	1.458984375
3048.73587581189	-18.5537109375
3052.05649017508	-4.6474609375
3055.37555231211	3.5859375
3058.69306322538	13.8759765625
3062.00902391644	-0.1630859375
3065.32343538598	1.80859375
3068.63629863383	14.564453125
3071.94761465896	-21.939453125
3075.25738445949	12.5751953125
3078.5656090327	-17.91015625
3081.87228937498	0
3085.1774264819	0
3088.48102134815	0
3091.7830749676	0
3095.08358833324	0
3098.38256243724	0
3101.67999827088	0
3104.97589682465	0
3108.27025908814	0
3111.56308605013	0
3114.85437869852	0
3118.14413802041	0
3121.43236500202	0
3124.71906062875	0
3128.00422588514	0
3131.28786175491	0
3134.56996922093	0
3137.85054926523	0
3141.12960286901	0
3144.40713101263	0
3147.68313467559	0
3150.95761483661	0
3154.23057247352	0
3157.50200856335	0
3160.77192408229	0
3164.04032000569	0
3167.30719730808	0
3170.57255696316	0
3173.8363999438	0
3177.09872722202	0
3180.35953976906	0
3183.61883855529	0
3186.87662455028	0
3190.13289872276	0
3193.38766204066	0
3196.64091547106	0
3199.89265998022	0
3203.14289653362	0
3206.39162609586	0
3209.63884963076	0
3212.88456810132	0
3216.1287824697	0
3219.37149369728	0
3222.61270274458	0
3225.85241057134	0
3229.09061813648	0
3232.32732639809	0
3235.56253631347	0
3238.79624883909	0
3242.02846493062	0
3245.25918554292	0
3248.48841163005	0
3251.71614414523	0
3254.94238404091	0
3258.16713226871	0
3261.39038977947	0
3264.61215752319	0
3267.8324364491	0
3271.05122750561	0
3274.26853164032	0
3277.48434980006	0
3280.69868293083	0
3283.91153197784	0
3287.12289788551	0
3290.33278159744	0
3293.54118405647	0
3296.7481062046	0
3299.95354898308	0
3303.15751333233	0
3306.36000019198	0
3309.5610105009	0
3312.76054519714	0
3315.95860521796	0
3319.15519149983	0
3322.35030497844	0
3325.5439465887	0
3328.73611726471	0
3331.92681793978	0
3335.11604954647	0
3338.30381301652	0
3341.49010928091	0
3344.67493926981	0
3347.85830391262	0
3351.04020413798	0
3354.22064087372	0
3357.3996150469	0
3360.5771275838	0
3363.75317940992	0
3366.92777144999	0
3370.10090462795	0
3373.27257986699	0
3376.44279808948	0
3379.61156021707	0
3382.77886717058	0
3385.94471987011	0
3389.10911923496	0
3392.27206618366	0
3395.43356163397	0
3398.59360650288	0
3401.75220170663	0
3404.90934816067	0
3408.06504677969	0
3411.21929847761	0
3414.37210416759	0
3417.52346476203	0
3420.67338117256	0
3423.82185431003	0
3426.96888508457	0
3430.11447440551	0
3433.25862318143	0
3436.40133232017	0
3439.54260272877	0
3442.68243531356	0
3445.82083098007	0
3448.95779063311	0
3452.0933151767	0
3455.22740551412	0
3458.36006254791	0
3461.49128717984	0
3464.62108031093	0
3467.74944284144	0
3470.8763756709	0
3474.00187969807	0
3477.12595582097	0
3480.24860493687	0
3483.3698279423	0
3486.48962573301	0
3489.60799920405	0
3492.7249492497	0
3495.84047676349	0
3498.95458263822	0
3502.06726776593	0
3505.17853303794	0
3508.28837934481	0
3511.39680757636	0
3514.50381862168	0
3517.60941336912	0
3520.71359270627	0
3523.81635752002	0
3526.91770869649	0
3530.01764712108	0
3533.11617367844	0
3536.21328925251	0
3539.30899472646	0
3542.40329098277	0
3545.49617890316	0
3548.58765936862	0
3551.6777332594	0
3554.76640145506	0
3557.85366483438	0
3560.93952427544	0
3564.02398065559	0
3567.10703485145	0
3570.18868773891	0
3573.26894019313	0
3576.34779308856	0
3579.42524729892	0
3582.5013036972	0
3585.57596315568	0
3588.6492265459	0
3591.72109473869	0
3594.79156860416	0
3597.8606490117	0
3600.92833682998	0
3603.99463292695	0
3607.05953816984	0
3610.12305342518	0
3613.18517955876	0
3616.24591743568	0
3619.30526792029	0
3622.36323187627	0
3625.41981016655	0
3628.47500365337	0
3631.52881319825	0
3634.58123966201	0
3637.63228390473	0
3640.68194678582	0
3643.73022916395	0
3646.77713189711	0
3649.82265584256	0
3652.86680185686	0
3655.90957079587	0
3658.95096351473	0
3661.9909808679	0
3665.02962370912	0
3668.06689289143	0
3671.10278926717	0
3674.13731368797	0
3677.17046700477	0
3680.20225006781	0
3683.23266372664	0
3686.26170883008	0
3689.28938622628	0
3692.31569676268	0
3695.34064128604	0
3698.3642206424	0
3701.38643567713	0
3704.40728723488	0
3707.42677615964	0
3710.44490329468	0
3713.46166948258	0
3716.47707556524	0
3719.49112238387	0
3722.50381077897	0
3725.51514159038	0
3728.52511565724	0
3731.53373381799	0
3734.54099691039	0
3737.54690577153	0
3740.55146123779	0
3743.55466414488	0
3746.55651532782	0
3749.55701562096	0
3752.55616585793	0
3755.55396687173	0
3758.55041949465	0
3761.54552455828	0
3764.53928289357	0
3767.53169533077	0
3770.52276269945	0
