# Supplementary material for: ATP-Mediated Compositional Change in Peripheral Myelin Membranes: A Comparative Raman Spectroscopy and Time-Of-Flight Secondary Ion Mass Spectrometry Study
Source: PLoS One. 2015 Nov 6;10(11):e0142084. doi: 10.1371/journal.pone.0142084 (PMC4636249; doi:10.1371/journal.pone.0142084)
Supplement: S2 Dataset — (ZIP) [file pone.0142084.s002.zip › S2_dataset/Raman_spectra/18_0.txt]

-178.9940361005	0
-174.033225536559	0
-169.075137799502	0
-164.119770772183	0
-159.167122339652	0
-154.217190389145	0
-149.26997281008	0
-144.325467494082	0
-139.38367233493	0
-134.444585228596	0
-129.508204073225	0
-124.574526769137	0
-119.643551218823	0
-114.715275326934	0
-109.789697000297	0
-104.866814147889	0
-99.9466246808543	0
-95.0291265124944	0
-90.114317558252	0
-85.2021957357436	0
-80.2927589647076	0
-75.3860051670387	0
-70.4819322667847	0
-65.5805381901157	0
-60.6818208653497	0
-55.7857782229291	0
-50.8924081954391	0
-46.0017087175838	0
-41.1136777262045	0
-36.2283131602561	0
-31.3456129608128	0
-26.4655750710695	0
-21.5881974363389	0
-16.7134780040407	0
-11.8414147237152	0
-6.97200554699234	0
-2.10524842762101	0
2.75885867856151	0
7.62031781360827	0
12.4791310174774	0
17.3353003280427	0
22.1888277810764	0
27.0397154102718	0
31.8879652472339	0
36.7335793214821	0
41.5765596604568	0
46.4169082895224	0
51.2546272319731	0
56.0897185090207	0
60.9221841398242	0
65.7520261414571	0
70.5792465289418	0
75.4038473152361	0
80.2258305112362	0
85.045198125787	0
89.8619521656727	0
94.6760946356395	0
99.4876275383746	0
104.296552874516	0
109.10287264268	0
113.906588839415	0
118.707703459252	0
123.506218494676	0
128.30213593615	0
133.095457772096	0
137.886185988912	0
142.674322570981	0
147.459869500641	0
152.242828758238	0
157.023202322084	0
161.800992168479	0
166.576200271718	0
171.348828604071	0
176.118879135827	0
180.886353835245	0
185.651254668599	0
190.413583600155	0
195.173342592186	0
199.93053360497	0
204.685158596798	0
209.437219523967	0
214.186718340788	0
218.933656999589	0
223.678037450723	0
228.419861642551	0
233.159131521468	0
237.895849031897	0
242.630016116271	0
247.361634715084	0
252.090706766841	0
256.817234208093	0
261.541218973424	0
266.262662995465	0
270.981568204883	0
275.697936530397	0
280.411769898781	0
285.123070234849	0
289.831839461471	0
294.538079499574	0
299.241792268144	0
303.942979684232	0
308.641643662944	0
313.33778611746	0
318.031408959018	0
322.722514096945	0
327.411103438622	0
332.09717888951	0
336.780742353159	0
341.461795731189	0
346.140340923302	0
350.816379827291	0
355.489914339041	0
360.160946352512	0
364.829477759773	0
369.495510450977	0
374.159046314375	0
378.820087236329	0
383.478635101283	0
388.134691791809	0
392.788259188568	0
397.43933917034	0
402.08793361401	0
406.734044394583	0
411.377673385178	0
416.018822457033	0
420.657493479502	0
425.293688320078	0
429.927408844357	0
434.558656916086	0
439.187434397127	0
443.813743147482	0
448.437585025286	0
453.058961886811	0
457.677875586478	0
462.294327976831	0
466.908320908578	0
471.519856230564	0
476.128935789788	0
480.73556143139	0
485.339734998681	0
489.941458333116	0
494.540733274312	0
499.137561660047	0
503.731945326265	0
508.323886107065	0
512.91338583473	0
517.500446339696	0
522.085069450583	0
526.667256994186	0
531.247010795468	0
535.824332677577	0
540.399224461841	0
544.97168796778	0
549.541725013083	0
554.109337413638	0
558.674526983528	0
563.237295535019	0
567.797644878573	0
572.355576822864	0
576.911093174738	0
581.464195739273	0
586.014886319722	0
590.563166717575	0
595.109038732503	0
599.652504162402	0
604.193564803382	0
608.73222244976	0
613.268478894073	0
617.802335927087	0
622.333795337774	0
626.86285891334	0
631.389528439219	0
635.913805699064	0
640.435692474771	0
644.95519054646	0
649.472301692485	0
653.987027689444	0
658.499370312169	0
663.009331333737	0
667.51691252547	0
672.022115656927	0
676.524942495927	0
681.025394808529	0
685.523474359052	0
690.019182910066	0
694.512522222403	0
699.003494055146	0
703.49210016564	0
707.978342309501	0
712.4622222406	0
716.943741711089	0
721.422902471377	0
725.899706270147	0
730.374154854362	0
734.846249969256	0
739.315993358349	0
743.783386763427	0
748.248431924569	0
752.711130580137	0
757.171484466779	0
761.629495319434	0
766.085164871334	0
770.538494853989	0
774.989486997221	0
779.438143029149	0
783.884464676174	0
788.328453663017	0
792.770111712697	0
797.209440546538	0
801.646441884169	0
806.08111744353	-16.7587890625
810.513468940876	-8.1875
814.943498090771	9.0400390625
819.371206606105	16.02734375
823.796596198072	11.28125
828.2196685762	-15.7763671875
832.640425448326	-4.78515625
837.05886852062	-16.3740234375
841.474999497579	28
845.888820082023	-0.8623046875
850.300331975104	-12.3447265625
854.709536876313	2.583984375
859.116436483463	-5.0634765625
863.521032492721	19.6044921875
867.923326598572	-3.0771484375
872.32332049386	-16.8173828125
876.721015869761	-5.5673828125
881.116414415797	-0.0068359375
885.509517819844	4.451171875
889.900327768115	20.4169921875
894.288845945188	-6.2314453125
898.675074033979	-3.9375
903.059013715769	13.7705078125
907.440666670193	-11.9248046875
911.820034575246	7.7412109375
916.197119107279	-12.4384765625
920.571921941015	-15.951171875
924.944444749532	8.94140625
929.314689204282	14.3076171875
933.682656975088	16.31640625
938.048349730129	12.6318359375
942.411769135974	-0.6201171875
946.772916857561	-7.5810546875
951.131794558198	-22.73828125
955.488403899583	-33.353515625
959.842746541793	-57.1123046875
964.194824143277	-149.3134765625
968.544638360882	105.900390625
972.89219084983	236.3544921875
977.237483263745	183.101318359375
981.580517254633	-109.292358398438
985.921294472888	-146.106079101563
990.259816567313	-113.881958007813
994.596085185094	-60.5450439453125
998.930101971824	-18.83154296875
1003.26186857149	30.115234375
1007.59138662648	117.175659179688
1011.91865777761	174.111083984375
1016.24368366406	140.046508789063
1020.56646592346	110.976196289063
1024.88700619182	60.880615234375
1029.20530610358	40.7850341796875
1033.52136729159	28.689453125
1037.8351913871	-34.4061279296875
1042.14678001981	-4.5579833984375
1046.45613481781	-3.6123046875
1050.76325740763	-23.6666259765625
1055.06814941421	-8.720947265625
1059.37081246092	4.2247314453125
1063.67124816957	29.17041015625
1067.96945816039	26.119384765625
1072.26544405203	52.085205078125
1076.55920746159	50.0509033203125
1080.8507500046	55.0167236328125
1085.14007329502	42.982421875
1089.42717894526	57.9482421875
1093.71206856617	77.9140625
1097.99474376703	43.8797607421875
1102.27520615557	63.8455810546875
1106.55345733798	72.811279296875
1110.82949891888	42.728759765625
1115.10333250134	47.4613037109375
1119.37495968691	50.1937255859375
1123.64438207555	66.92626953125
1127.91160126572	65.65869140625
1132.17661885431	77.3912353515625
1136.43943643666	112.123657226563
1140.70005560662	117.856201171875
1144.95847795644	128.588745117188
1149.21470507689	158.321166992188
1153.46873855716	242.0537109375
1157.72057998495	395.7861328125
1161.97023094641	539.425659179688
1166.21769302616	592.947631835938
1170.4629678073	520.469604492188
1174.70605687141	324.991577148438
1178.94696179853	174.513549804688
1183.18568416722	95.0355224609375
1187.42222555447	71.5574951171875
1191.65658753578	36.0794677734375
1195.88877168515	29.6014404296875
1200.11877957505	48.1234130859375
1204.34661277642	49.6453857421875
1208.57227285872	27.0941162109375
1212.79576138991	17.240966796875
1217.01707993641	13.387939453125
1221.23623006315	7.5347900390625
1225.45321333358	-1.3182373046875
1229.66803130962	0.82861328125
1233.88068555171	-5.0245361328125
1238.09117761878	-25.8775634765625
1242.29950906827	-20.730712890625
1246.50568145615	-13.5838012695313
1250.70969633685	-1.4368896484375
1254.91155526336	9.159423828125
1259.11125978715	10.7190551757813
1263.30881145822	32.2786254882813
1267.50421182508	50.8382568359375
1271.69746243476	83.3978881835938
1275.88856483281	126.95751953125
1280.07752056329	110.517150878906
1284.26433116881	90.0767822265625
1288.44899819048	72.6364135742188
1292.63152316794	79.1959838867188
1296.81190763937	91.5239868164063
1300.99015314147	85.6239013671875
1305.16626120947	69.7238159179688
1309.34023337715	105.823791503906
1313.5120711768	111.923706054688
1317.68177613928	79.0236206054688
1321.84934979395	37.12353515625
1326.01479366875	38.2234497070313
1330.17810929013	17.3233642578125
1334.3392981831	38.42333984375
1338.49836187122	13.5232543945313
1342.65530187657	42.4263305664063
1346.81011971983	40.3270874023438
1350.96281692018	36.227783203125
1355.11339499538	43.1285400390625
1359.26185546175	29.029296875
1363.40819983413	29.9300537109375
1367.55242962597	31.830810546875
1371.69454634923	5.73150634765625
1375.83455151447	7.64434814453125
1379.97244663079	-7.417236328125
1384.10823320587	-1.478759765625
1388.24191274593	-4.54034423828125
1392.3734867558	7.3980712890625
1396.50295673884	-6.6634521484375
1400.63032419701	10.1525268554688
1404.75559063083	6.884765625
1408.87875753938	-8.38299560546875
1412.99982642036	-14.6507568359375
1417.11879877001	0.90240478515625
1421.23567608315	11.7816162109375
1425.35045985322	6.66082763671875
1429.4631515722	22.5401000976563
1433.57375273068	54.4193115234375
1437.68226481782	80.298583984375
1441.78868932139	128.088073730469
1445.89302772774	183.410339355469
1449.9952815218	187.732604980469
1454.0954521871	213.054870605469
1458.19354120579	184.377136230469
1462.28955005859	190.699401855469
1466.38348022481	162.021667480469
1470.47533318239	144.343933105469
1474.56511040785	124.666198730469
1478.65281337632	129.988464355469
1482.73844356155	99.048095703125
1486.82200243586	87.0855102539063
1490.90349147021	66.1228637695313
1494.98291213417	66.1602172851563
1499.06026589591	73.1976318359375
1503.13555422221	120.234985351563
1507.20877857848	141.272399902344
1511.27994042873	239.309753417969
1515.3490412356	326.347106933594
1519.41608246035	421.384521484375
1523.48106556286	500.405517578125
1527.54399200162	520.233276367188
1531.60486323377	474.06103515625
1535.66368071506	376.888854980469
1539.72044589986	280.716613769531
1543.7751602412	160.544372558594
1547.8278251907	94.3721923828125
1551.87844219866	40.199951171875
1555.92701271397	12.0277099609375
1559.97353818419	16.8555297851563
1564.01802005549	14.5067749023438
1568.06045977271	4.1328125
1572.1008587793	10.7588500976563
1576.13921851737	-11.6151733398438
1580.17554042768	-6.9891357421875
1584.20982594961	-24.3799438476563
1588.24207652123	9.15618896484375
1592.27229357921	-4.30767822265625
1596.3004785589	4.375244140625
1600.3266328943	3.2635498046875
1604.35075801806	-6.58984375
1608.37285536149	-1.79296875
1612.39292635454	8.7373046875
1616.41097242584	-6.794921875
1620.42699500266	-0.72967529296875
1624.44099551096	2.09765625
1628.45297537533	-3.79559326171875
1632.46293601905	13.6547241210938
1636.47087886406	32.3704833984375
1640.47680533095	20.0862426757813
1644.480716839	37.8020629882813
1648.48261480617	56.9142456054688
1652.48250064906	83.1708984375
1656.48037578297	137.427551269531
1660.47624162187	195.684204101563
1664.47009957839	250.111755371094
1668.46195106388	284.163757324219
1672.45179748832	298.215698242188
1676.43964026041	242.267700195313
1680.42548078752	199.319641113281
1684.40932047569	151.371643066406
1688.39116072969	95.6289672851563
1692.37100295292	67.9424438476563
1696.34884854752	57.2559204101563
1700.32469891428	25.5693969726563
1704.29855545272	39.86669921875
1708.27041956104	11.007080078125
1712.24029263612	-7.8525390625
1716.20817607355	-8.712158203125
1720.17407126762	3.168212890625
1724.13797961133	1.184326171875
1728.09990249636	5.80596923828125
1732.05984131311	-0.3427734375
1736.01779745068	-1.88671875
1739.97377229687	-17.4619140625
1743.9277672382	14.31640625
1747.87978365989	1.212890625
1751.82982294587	0.8798828125
1755.77788647878	-9.751953125
1759.72397564	-0.384765625
1763.6680918096	10.9560546875
1767.61023636636	-3.3759765625
1771.55041068779	2.64453125
1775.48861615014	-0.412109375
1779.42485412835	-10.322265625
1783.35912599609	-3.8017578125
1787.29143312576	6.15625
1791.22177688849	1.400390625
1795.15015865414	0.0654296875
1799.07657979127	6.93359375
1803.00104166721	-9.86328125
1806.923545648	0.361328125
1810.84409309841	13.9814453125
1814.76268538195	-12.2373046875
1818.67932386087	-0.4521484375
1822.59400989615	-8.734375
1826.50674484752	17.9755859375
1830.41753007345	11.2177734375
1834.32636693114	-21.6318359375
1838.23325677653	-6.427734375
1842.13820096433	11.3564453125
1846.04120084797	-2.59375
1849.94225777965	-0.1484375
1853.84137311029	-3.3232421875
1857.7385481896	7.9990234375
1861.63378436601	-2.5615234375
1865.52708298671	3.3974609375
1869.41844539766	4.2734375
1873.30787294356	-5.681640625
1877.19536696788	-20.015625
1881.08092881284	20.6044921875
1884.96455981942	-4.2412109375
1888.84626132737	-6.8037109375
1892.7260346752	7.5791015625
1896.6038812002	-7.16015625
1900.47980223839	7.642578125
1904.35379912459	0.591796875
1908.22587319237	1.474609375
1912.0960257741	-5.646484375
1915.96425820088	1.36328125
1919.83057180263	-2.619140625
1923.694967908	0.03125
1927.55744784445	6.25
1931.4180129382	-3.24609375
1935.27666451426	7.5810546875
1939.13340389641	-4.0703125
1942.98823240721	-6.4287109375
1946.84115136803	4.6591796875
1950.692162099	-9.7041015625
1954.54126591903	7.423828125
1958.38846414584	2.0380859375
1962.23375809594	-0.693359375
1966.0771490846	-5.376953125
1969.91863842591	5.5947265625
1973.75822743275	-5.3701171875
1977.59591741678	10.4443359375
1981.43170968848	-6.7470703125
1985.26560555709	6.5498046875
1989.09760633069	-10.46484375
1992.92771331615	8.544921875
1996.75592781911	-10.845703125
2000.58225114405	1.4287109375
2004.40668459424	0.28125
2008.22922947176	7.9150390625
2012.04988707749	-1.5263671875
2015.86865871112	-9.3037109375
2019.68554567116	6.337890625
2023.50054925491	-16.1748046875
2027.31367075851	26.16796875
2031.1249114769	-7.0537109375
2034.93427270382	3.6572265625
2038.74175573186	-9.4765625
2042.54736185239	5.498046875
2046.35109235564	-2.119140625
2050.15294853063	0.5341796875
2053.95293166521	4.099609375
2057.75104304606	2.498046875
2061.54728395867	-7.150390625
2065.34165568738	-1.724609375
2069.13415951534	3.78515625
2072.92479672452	-1.9345703125
2076.71356859575	0.6357421875
2080.50047640866	3.4287109375
2084.28552144174	-6.09375
2088.06870497229	-0.5341796875
2091.85002827646	0.8603515625
2095.62949262923	-5.7548828125
2099.40709930443	6.9951171875
2103.18284957471	-9.26171875
2106.95674471158	12.27734375
2110.72878598537	-0.0712890625
2114.49897466528	-6.8056640625
2118.26731201934	1.654296875
2122.03379931443	7.619140625
2125.79843781626	-0.7900390625
2129.56122878942	-10.388671875
2133.32217349733	6.9951171875
2137.08127320226	-5.578125
2140.83852916534	4.255859375
2144.59394264655	-4.640625
2148.34751490473	-3.564453125
2152.09924719757	2.85546875
2155.84914078163	2.638671875
2159.5971969123	2.7021484375
2163.34341684387	-1.3720703125
2167.08780182947	7.99609375
2170.83035312109	7.001953125
2174.57107196959	-6.4697265625
2178.30995962469	-2.4189453125
2182.04701733499	-6.7431640625
2185.78224634795	9.7509765625
2189.5156479099	6.5849609375
2193.24722326604	-4.833984375
2196.97697366044	-13.9130859375
2200.70490033604	1.923828125
2204.43100453467	-1.1884765625
2208.15528749703	8.990234375
2211.87775046268	-2.48046875
2215.59839467008	0.83203125
2219.31722135656	-6.853515625
2223.03423175833	9.6484375
2226.74942711049	-1.033203125
2230.46280864701	0.955078125
2234.17437760077	-6.3369140625
2237.8841352035	2.3818359375
2241.59208268584	-2.86328125
2245.29822127732	3.1806640625
2249.00255220635	-8.5546875
2252.70507670024	9.62109375
2256.40579598519	-18.22265625
2260.10471128628	17.8427734375
2263.80182382751	-2.9951171875
2267.49713483175	2.4013671875
2271.19064552079	-5.1064453125
2274.8823571153	-1.626953125
2278.57227083486	-1.1337890625
2282.26038789795	5.0537109375
2285.94670952195	-0.947265625
2289.63123692314	-10.5458984375
2293.31397131672	7.6728515625
2296.99491391679	7.0888671875
2300.67406593633	2.189453125
2304.35142858727	-10.201171875
2308.02700308043	-1.9208984375
2311.70079062553	16.1396484375
2315.37279243123	-2.3701171875
2319.04300970507	2.5693359375
2322.71144365353	0.34765625
2326.378095482	-9.6103515625
2330.04296639478	4.38671875
2333.7060575951	2.9267578125
2337.3673702851	-2.91015625
2341.02690566583	-4.9716796875
2344.68466493729	-6.6962890625
2348.34064929839	11.822265625
2351.99485994695	-2.294921875
2355.64729807974	-3.044921875
2359.29796489244	-1.93359375
2362.94686157966	5.265625
2366.59398933494	1.1689453125
2370.23934935076	0.583984375
2373.88294281852	-8.443359375
2377.52477092855	4.5869140625
2381.16483487014	-1.80078125
2384.80313583148	4.2392578125
2388.4396749997	-0.98828125
2392.07445356091	0.2099609375
2395.70747270011	-1.611328125
2399.33873360126	1.2646484375
2402.96823744726	-1.2998046875
2406.59598541994	-3.1806640625
2410.22197870011	5.2392578125
2413.84621846749	2.7119140625
2417.46870590075	0.234375
2421.08944217751	-3.23828125
2424.70842847435	-4.0380859375
2428.32566596678	-0.8037109375
2431.94115582928	-5.03515625
2435.55489923527	7.541015625
2439.16689735713	2.890625
2442.77715136619	-6.0517578125
2446.38566243272	1.2958984375
2449.99243172597	4.1767578125
2453.59746041414	2.10546875
2457.20074966439	0.7529296875
2460.80230064283	-9.984375
2464.40211451455	8.162109375
2468.00019244358	-9.583984375
2471.59653559293	9.470703125
2475.19114512457	-4.1162109375
2478.78402219943	0.0595703125
2482.37516797741	7.3623046875
2485.96458361738	-0.279296875
2489.55227027719	-6.8359375
2493.13822911363	4.05859375
2496.7224612825	-13.9033203125
2500.30496793853	-2.365234375
2503.88575023547	10.052734375
2507.464809326	13.8232421875
2511.04214636182	-13.763671875
2514.61776249357	4.9580078125
2518.19165887088	3.205078125
2521.76383664237	-0.9560546875
2525.33429695564	2.091796875
2528.90304095725	-7.6181640625
2532.47006979276	-2.3046875
2536.03538460672	10.03515625
2539.59898654265	2.19921875
2543.16087674307	-12.3505859375
2546.72105634947	6.5615234375
2550.27952650235	-1.7734375
2553.83628834118	5.4462890625
2557.39134300444	-1.033203125
2560.94469162957	-9.63671875
2564.49633535304	-0.4287109375
2568.0462753103	-1.8759765625
2571.59451263579	6.6064453125
2575.14104846294	2.1201171875
2578.6858839242	-6.27734375
2582.229020151	8.134765625
2585.77045827378	-1.8505859375
2589.31019942197	0.29296875
2592.84824472401	-7.0283203125
2596.38459530734	6.0966796875
2599.91925229841	0.8837890625
2603.45221682266	-7.751953125
2606.98349000456	2.123046875
2610.51307296756	4.939453125
2614.04096683414	-1.873046875
2617.56717272579	-3.30078125
2621.09169176298	4.5859375
2624.61452506523	3.4130859375
2628.13567375106	-11.0380859375
2631.655138938	-8.7763671875
2635.17292174258	11.0068359375
2638.68902328039	4.1669921875
2642.20344466598	-6.6044921875
2645.71618701297	2.8603515625
2649.22725143397	-4.453125
2652.73663904062	3.083984375
2656.24435094357	-11.05078125
2659.75038825251	15.4990234375
2663.25475207615	4.1650390625
2666.75744352221	-9.6748046875
2670.25846369744	19.2734375
2673.75781370765	-18.8955078125
2677.25549465763	12.3955078125
2680.75150765123	-2.89453125
2684.24585379131	3.9482421875
2687.73853417978	-13.5498046875
2691.22954991757	11.8349609375
2694.71890210465	3.865234375
2698.20659184002	-8.57421875
2701.69262022172	3.1708984375
2705.17698834682	-11.1875
2708.65969731143	4.1611328125
2712.14074821071	-3.994140625
2715.62014213884	1.5400390625
2719.09788018905	5.7783203125
2722.57396345361	-3.103515625
2726.04839302385	4.0302734375
2729.52116999012	-16.7001953125
2732.99229544182	17.294921875
2736.4617704674	-3.8935546875
2739.92959615437	14.5078125
2743.39577358925	1.0849609375
2746.86030385767	-10.75390625
2750.32318804424	-2.7421875
2753.78442723268	-6.654296875
2757.24402250572	8.802734375
2760.70197494518	-3.48046875
2764.1582856319	2.7470703125
2767.6129556458	12.4794921875
2771.06598606584	-18.78515625
2774.51737797005	4.8681640625
2777.96713243552	-14.3056640625
2781.41525053838	13.087890625
2784.86173335384	-0.8525390625
2788.30658195617	4.73828125
2791.74979741869	-6.8623046875
2795.1913808138	3.590576171875
2798.63133321295	-10.2638549804688
2802.06965568666	-5.405029296875
2805.50634930452	-10.3447265625
2808.94141513519	5.71551513671875
2812.37485424639	-11.2242431640625
2815.80666770493	-11.9027099609375
2819.23685657665	-3.7344970703125
2822.6654219265	-6.5662841796875
2826.0923648185	-18.3980712890625
2829.51768631572	22.7701416015625
2832.94138748033	31.9383544921875
2836.36346937355	73.1065673828125
2839.7839330557	96.2678833007813
2843.20277958617	122.214233398438
2846.62001002343	226.16064453125
2850.03562542502	330.106994628906
2853.44962684758	482.053344726563
2856.86201534681	539.999755859375
2860.27279197751	542.946105957031
2863.68195779356	546.892517089844
2867.08951384791	517.8388671875
2870.49546119262	516.785278320313
2873.89980087883	500.731628417969
2877.30253395675	523.678039550781
2880.70366147569	526.624389648438
2884.10318448406	550.555358886719
2887.50110402936	575.388732910156
2890.89742115815	524.222106933594
2894.29213691614	515.055480957031
2897.68525234807	505.888854980469
2901.07676849782	524.722229003906
2904.46668640835	500.555603027344
2907.85500712172	509.388977050781
2911.24173167908	518.222351074219
2914.62686112069	535.055725097656
2918.0103964859	508.889099121094
2921.39233881316	488.722473144531
2924.77268914004	505.555908203125
2928.1514485032	497.389282226563
2931.52861793838	527.22265625
2934.90419848047	565.056030273438
2938.27819116343	610.738647460938
2941.65059702035	614.3974609375
2945.0214170834	589.056274414063
2948.39065238389	535.715087890625
2951.75830395222	431.373901367188
2955.1243728179	381.03271484375
2958.48886000957	321.691528320313
2961.85176655495	318.350341796875
2965.21309348089	288.009155273438
2968.57284181338	261.66796875
2971.93101257748	205.326782226563
2975.28760679739	192.985595703125
2978.64262549643	153.644409179688
2981.99606969702	165.992797851563
2985.34794042073	119.3310546875
2988.69823868822	69.6693115234375
2992.04696551928	45.0076904296875
2995.39412193282	15.345947265625
2998.73970894689	14.684326171875
3002.08372757864	-19.9774169921875
3005.42617884436	-31.709228515625
3008.76706375945	-19.778564453125
3012.10638333846	-12.847900390625
3015.44413859504	-0.917236328125
3018.780330542	14.2239990234375
3022.11496019125	-3.3990478515625
3025.44802855385	-1.220703125
3028.77953663997	3.8896484375
3032.10948545894	13.5380859375
3035.4378760192	-21.3779296875
3038.76470932834	8.9619140625
3042.08998639308	-10.1455078125
3045.41370821926	-20.0517578125
3048.73587581189	-12.95703125
3052.05649017508	20.9970703125
3055.37555231211	-5.548828125
3058.69306322538	-4.7431640625
3062.00902391644	11.8984375
3065.32343538598	0
3068.63629863383	0
3071.94761465896	0
3075.25738445949	0
3078.5656090327	0
3081.87228937498	0
3085.1774264819	0
3088.48102134815	0
3091.7830749676	0
3095.08358833324	0
3098.38256243724	0
3101.67999827088	0
3104.97589682465	0
3108.27025908814	0
3111.56308605013	0
3114.85437869852	0
3118.14413802041	0
3121.43236500202	0
3124.71906062875	0
3128.00422588514	0
3131.28786175491	0
3134.56996922093	0
3137.85054926523	0
3141.12960286901	0
3144.40713101263	0
3147.68313467559	0
3150.95761483661	0
3154.23057247352	0
3157.50200856335	0
3160.77192408229	0
3164.04032000569	0
3167.30719730808	0
3170.57255696316	0
3173.8363999438	0
3177.09872722202	0
3180.35953976906	0
3183.61883855529	0
3186.87662455028	0
3190.13289872276	0
3193.38766204066	0
3196.64091547106	0
3199.89265998022	0
3203.14289653362	0
3206.39162609586	0
3209.63884963076	0
3212.88456810132	0
3216.1287824697	0
3219.37149369728	0
3222.61270274458	0
3225.85241057134	0
3229.09061813648	0
3232.32732639809	0
3235.56253631347	0
3238.79624883909	0
3242.02846493062	0
3245.25918554292	0
3248.48841163005	0
3251.71614414523	0
3254.94238404091	0
3258.16713226871	0
3261.39038977947	0
3264.61215752319	0
3267.8324364491	0
3271.05122750561	0
3274.26853164032	0
3277.48434980006	0
3280.69868293083	0
3283.91153197784	0
3287.12289788551	0
3290.33278159744	0
3293.54118405647	0
3296.7481062046	0
3299.95354898308	0
3303.15751333233	0
3306.36000019198	0
3309.5610105009	0
3312.76054519714	0
3315.95860521796	0
3319.15519149983	0
3322.35030497844	0
3325.5439465887	0
3328.73611726471	0
3331.92681793978	0
3335.11604954647	0
3338.30381301652	0
3341.49010928091	0
3344.67493926981	0
3347.85830391262	0
3351.04020413798	0
3354.22064087372	0
3357.3996150469	0
3360.5771275838	0
3363.75317940992	0
3366.92777144999	0
3370.10090462795	0
3373.27257986699	0
3376.44279808948	0
3379.61156021707	0
3382.77886717058	0
3385.94471987011	0
3389.10911923496	0
3392.27206618366	0
3395.43356163397	0
3398.59360650288	0
3401.75220170663	0
3404.90934816067	0
3408.06504677969	0
3411.21929847761	0
3414.37210416759	0
3417.52346476203	0
3420.67338117256	0
3423.82185431003	0
3426.96888508457	0
3430.11447440551	0
3433.25862318143	0
3436.40133232017	0
3439.54260272877	0
3442.68243531356	0
3445.82083098007	0
3448.95779063311	0
3452.0933151767	0
3455.22740551412	0
3458.36006254791	0
3461.49128717984	0
3464.62108031093	0
3467.74944284144	0
3470.8763756709	0
3474.00187969807	0
3477.12595582097	0
3480.24860493687	0
3483.3698279423	0
3486.48962573301	0
3489.60799920405	0
3492.7249492497	0
3495.84047676349	0
3498.95458263822	0
3502.06726776593	0
3505.17853303794	0
3508.28837934481	0
3511.39680757636	0
3514.50381862168	0
3517.60941336912	0
3520.71359270627	0
3523.81635752002	0
3526.91770869649	0
3530.01764712108	0
3533.11617367844	0
3536.21328925251	0
3539.30899472646	0
3542.40329098277	0
3545.49617890316	0
3548.58765936862	0
3551.6777332594	0
3554.76640145506	0
3557.85366483438	0
3560.93952427544	0
3564.02398065559	0
3567.10703485145	0
3570.18868773891	0
3573.26894019313	0
3576.34779308856	0
3579.42524729892	0
3582.5013036972	0
3585.57596315568	0
3588.6492265459	0
3591.72109473869	0
3594.79156860416	0
3597.8606490117	0
3600.92833682998	0
3603.99463292695	0
3607.05953816984	0
3610.12305342518	0
3613.18517955876	0
3616.24591743568	0
3619.30526792029	0
3622.36323187627	0
3625.41981016655	0
3628.47500365337	0
3631.52881319825	0
3634.58123966201	0
3637.63228390473	0
3640.68194678582	0
3643.73022916395	0
3646.77713189711	0
3649.82265584256	0
3652.86680185686	0
3655.90957079587	0
3658.95096351473	0
3661.9909808679	0
3665.02962370912	0
3668.06689289143	0
3671.10278926717	0
3674.13731368797	0
3677.17046700477	0
3680.20225006781	0
3683.23266372664	0
3686.26170883008	0
3689.28938622628	0
3692.31569676268	0
3695.34064128604	0
3698.3642206424	0
3701.38643567713	0
3704.40728723488	0
3707.42677615964	0
3710.44490329468	0
3713.46166948258	0
3716.47707556524	0
3719.49112238387	0
3722.50381077897	0
3725.51514159038	0
3728.52511565724	0
3731.53373381799	0
3734.54099691039	0
3737.54690577153	0
3740.55146123779	0
3743.55466414488	0
3746.55651532782	0
3749.55701562096	0
3752.55616585793	0
3755.55396687173	0
3758.55041949465	0
3761.54552455828	0
3764.53928289357	0
3767.53169533077	0
3770.52276269945	0
