# Supplementary material for: ATP-Mediated Compositional Change in Peripheral Myelin Membranes: A Comparative Raman Spectroscopy and Time-Of-Flight Secondary Ion Mass Spectrometry Study
Source: PLoS One. 2015 Nov 6;10(11):e0142084. doi: 10.1371/journal.pone.0142084 (PMC4636249; doi:10.1371/journal.pone.0142084)
Supplement: S2 Dataset — (ZIP) [file pone.0142084.s002.zip › S2_dataset/Raman_spectra/18_90.txt]

-178.9940361005	0
-174.033225536559	0
-169.075137799502	0
-164.119770772183	0
-159.167122339652	0
-154.217190389145	0
-149.26997281008	0
-144.325467494082	0
-139.38367233493	0
-134.444585228596	0
-129.508204073225	0
-124.574526769137	0
-119.643551218823	0
-114.715275326934	0
-109.789697000297	0
-104.866814147889	0
-99.9466246808543	0
-95.0291265124944	0
-90.114317558252	0
-85.2021957357436	0
-80.2927589647076	0
-75.3860051670387	0
-70.4819322667847	0
-65.5805381901157	0
-60.6818208653497	0
-55.7857782229291	0
-50.8924081954391	0
-46.0017087175838	0
-41.1136777262045	0
-36.2283131602561	0
-31.3456129608128	0
-26.4655750710695	0
-21.5881974363389	0
-16.7134780040407	0
-11.8414147237152	0
-6.97200554699234	0
-2.10524842762101	0
2.75885867856151	0
7.62031781360827	0
12.4791310174774	0
17.3353003280427	0
22.1888277810764	0
27.0397154102718	0
31.8879652472339	0
36.7335793214821	0
41.5765596604568	0
46.4169082895224	0
51.2546272319731	0
56.0897185090207	0
60.9221841398242	0
65.7520261414571	0
70.5792465289418	0
75.4038473152361	0
80.2258305112362	0
85.045198125787	0
89.8619521656727	0
94.6760946356395	0
99.4876275383746	0
104.296552874516	0
109.10287264268	0
113.906588839415	0
118.707703459252	0
123.506218494676	0
128.30213593615	0
133.095457772096	0
137.886185988912	0
142.674322570981	0
147.459869500641	0
152.242828758238	0
157.023202322084	0
161.800992168479	0
166.576200271718	0
171.348828604071	0
176.118879135827	0
180.886353835245	0
185.651254668599	0
190.413583600155	0
195.173342592186	0
199.93053360497	0
204.685158596798	0
209.437219523967	0
214.186718340788	0
218.933656999589	0
223.678037450723	0
228.419861642551	0
233.159131521468	0
237.895849031897	0
242.630016116271	0
247.361634715084	0
252.090706766841	0
256.817234208093	0
261.541218973424	0
266.262662995465	0
270.981568204883	0
275.697936530397	0
280.411769898781	0
285.123070234849	0
289.831839461471	0
294.538079499574	0
299.241792268144	0
303.942979684232	0
308.641643662944	0
313.33778611746	0
318.031408959018	0
322.722514096945	0
327.411103438622	0
332.09717888951	0
336.780742353159	0
341.461795731189	0
346.140340923302	0
350.816379827291	0
355.489914339041	0
360.160946352512	0
364.829477759773	0
369.495510450977	0
374.159046314375	0
378.820087236329	0
383.478635101283	0
388.134691791809	0
392.788259188568	0
397.43933917034	0
402.08793361401	0
406.734044394583	0
411.377673385178	0
416.018822457033	0
420.657493479502	0
425.293688320078	0
429.927408844357	0
434.558656916086	0
439.187434397127	0
443.813743147482	0
448.437585025286	0
453.058961886811	0
457.677875586478	0
462.294327976831	0
466.908320908578	0
471.519856230564	0
476.128935789788	0
480.73556143139	0
485.339734998681	0
489.941458333116	0
494.540733274312	0
499.137561660047	0
503.731945326265	0
508.323886107065	0
512.91338583473	0
517.500446339696	0
522.085069450583	0
526.667256994186	0
531.247010795468	0
535.824332677577	0
540.399224461841	0
544.97168796778	0
549.541725013083	0
554.109337413638	0
558.674526983528	0
563.237295535019	0
567.797644878573	0
572.355576822864	0
576.911093174738	0
581.464195739273	0
586.014886319722	0
590.563166717575	0
595.109038732503	0
599.652504162402	0
604.193564803382	0
608.73222244976	0
613.268478894073	0
617.802335927087	0
622.333795337774	0
626.86285891334	0
631.389528439219	0
635.913805699064	0
640.435692474771	0
644.95519054646	0
649.472301692485	0
653.987027689444	0
658.499370312169	0
663.009331333737	0
667.51691252547	0
672.022115656927	0
676.524942495927	0
681.025394808529	0
685.523474359052	0
690.019182910066	0
694.512522222403	0
699.003494055146	0
703.49210016564	0
707.978342309501	0
712.4622222406	0
716.943741711089	0
721.422902471377	0
725.899706270147	0
730.374154854362	0
734.846249969256	0
739.315993358349	0
743.783386763427	0
748.248431924569	0
752.711130580137	0
757.171484466779	0
761.629495319434	0
766.085164871334	0
770.538494853989	0
774.989486997221	0
779.438143029149	0
783.884464676174	0
788.328453663017	0
792.770111712697	0
797.209440546538	0
801.646441884169	0
806.08111744353	0
810.513468940876	0
814.943498090771	0
819.371206606105	0
823.796596198072	0
828.2196685762	0
832.640425448326	0
837.05886852062	0
841.474999497579	0
845.888820082023	0
850.300331975104	0
854.709536876313	0
859.116436483463	0
863.521032492721	0
867.923326598572	0
872.32332049386	0
876.721015869761	0
881.116414415797	-8.6240234375
885.509517819844	9.3388671875
889.900327768115	-4.76953125
894.288845945188	4.1572265625
898.675074033979	1.4013671875
903.059013715769	4.7841796875
907.440666670193	-5.974609375
911.820034575246	-7.806640625
916.197119107279	-2.8984375
920.571921941015	-1.740234375
924.944444749532	0.8857421875
929.314689204282	8.3759765625
933.682656975088	20.8994140625
938.048349730129	1.265625
942.411769135974	2.125
946.772916857561	-10.3291015625
951.131794558198	1.9755859375
955.488403899583	-10.974609375
959.842746541793	-0.298828125
964.194824143277	8.01171875
968.544638360882	5.42578125
972.89219084983	-12.2431640625
977.237483263745	7.9490966796875
981.580517254633	-4.852294921875
985.921294472888	-2.29595947265625
990.259816567313	-3.170166015625
994.596085185094	-13.6879272460938
998.930101971824	-13.4197998046875
1003.26186857149	1.8092041015625
1007.59138662648	30.82080078125
1011.91865777761	48.75537109375
1016.24368366406	45.8743286132813
1020.56646592346	33.5135498046875
1024.88700619182	17.2083740234375
1029.20530610358	0.626953125
1033.52136729159	10.6473999023438
1037.8351913871	-1.125732421875
1042.14678001981	-17.7303466796875
1046.45613481781	3.56201171875
1050.76325740763	6.20611572265625
1055.06814941421	1.82611083984375
1059.37081246092	26.1890258789063
1063.67124816957	12.552001953125
1067.96945816039	27.9149169921875
1072.26544405203	26.2778930664063
1076.55920746159	22.6408081054688
1080.8507500046	29.1653442382813
1085.14007329502	26.6924438476563
1089.42717894526	12.2195434570313
1093.71206856617	47.7467041015625
1097.99474376703	50.2738037109375
1102.27520615557	40.8009033203125
1106.55345733798	30.3280029296875
1110.82949891888	9.8551025390625
1115.10333250134	21.5292358398438
1119.37495968691	15.2385864257813
1123.64438207555	10.9479370117188
1127.91160126572	8.6573486328125
1132.17661885431	45.36669921875
1136.43943643666	32.0760498046875
1140.70005560662	42.7854614257813
1144.95847795644	45.4948120117188
1149.21470507689	37.2041625976563
1153.46873855716	33.9588012695313
1157.72057998495	107.902160644531
1161.97023094641	140.845581054688
1166.21769302616	165.788940429688
1170.4629678073	154.732360839844
1174.70605687141	80.67578125
1178.94696179853	33.619140625
1183.18568416722	10.5625610351563
1187.42222555447	13.5134887695313
1191.65658753578	-6.0594482421875
1195.88877168515	14.3676147460938
1200.11877957505	9.79473876953125
1204.34661277642	-3.7781982421875
1208.57227285872	8.64886474609375
1212.79576138991	10.04638671875
1217.01707993641	3.53521728515625
1221.23623006315	4.29791259765625
1225.45321333358	-14.4097290039063
1229.66803130962	11.9832763671875
1233.88068555171	-15.1134033203125
1238.09117761878	-15.2432250976563
1242.29950906827	-8.40155029296875
1246.50568145615	4.44012451171875
1250.70969633685	12.2818603515625
1254.91155526336	21.12353515625
1259.11125978715	4.9652099609375
1263.30881145822	10.4537353515625
1267.50421182508	25.8607788085938
1271.69746243476	27.267822265625
1275.88856483281	56.6748657226563
1280.07752056329	39.0819091796875
1284.26433116881	29.4889526367188
1288.44899819048	26.89599609375
1292.63152316794	32.3030395507813
1296.81190763937	38.6292724609375
1300.99015314147	40.8482666015625
1305.16626120947	35.0672607421875
1309.34023337715	67.2862548828125
1313.5120711768	69.5052490234375
1317.68177613928	60.7242431640625
1321.84934979395	33.9432373046875
1326.01479366875	41.1622314453125
1330.17810929013	23.3812255859375
1334.3392981831	21.6002197265625
1338.49836187122	20.7608642578125
1342.65530187657	18.8775634765625
1346.81011971983	37.9942626953125
1350.96281692018	33.1109008789063
1355.11339499538	14.2276000976563
1359.26185546175	20.3442993164063
1363.40819983413	20.4609375
1367.55242962597	17.57763671875
1371.69454634923	8.6673583984375
1375.83455151447	18.6047973632813
1379.97244663079	8.542236328125
1384.10823320587	20.479736328125
1388.24191274593	5.41717529296875
1392.3734867558	9.3546142578125
1396.50295673884	-6.01348876953125
1400.63032419701	-7.6212158203125
1404.75559063083	7.77105712890625
1408.87875753938	-8.836669921875
1412.99982642036	3.41802978515625
1417.11879877001	-9.63568115234375
1421.23567608315	7.3106689453125
1425.35045985322	13.2570190429688
1429.4631515722	7.20330810546875
1433.57375273068	44.149658203125
1437.68226481782	70.0677490234375
1441.78868932139	118.9580078125
1445.89302772774	159.848266601563
1449.9952815218	171.738525390625
1454.0954521871	179.628784179688
1458.19354120579	147.519104003906
1462.28955005859	156.409362792969
1466.38348022481	143.299621582031
1470.47533318239	116.189880371094
1474.56511040785	107.095825195313
1478.65281337632	79.0093383789063
1482.73844356155	67.9227905273438
1486.82200243586	60.8363037109375
1490.90349147021	39.7498168945313
1494.98291213417	24.6632690429688
1499.06026589591	10.5767822265625
1503.13555422221	38.4902954101563
1507.20877857848	36.4037475585938
1511.27994042873	56.3172607421875
1515.3490412356	76.2262573242188
1519.41608246035	116.1259765625
1523.48106556286	148.025695800781
1527.54399200162	161.925415039063
1531.60486323377	151.825134277344
1535.66368071506	115.724853515625
1539.72044589986	106.62451171875
1543.7751602412	73.5242309570313
1547.8278251907	26.4239501953125
1551.87844219866	-1.7725830078125
1555.92701271397	-1.05413818359375
1559.97353818419	-3.33563232421875
1564.01802005549	-4.6171875
1568.06045977271	-12.898681640625
1572.1008587793	0.77581787109375
1576.13921851737	-0.06915283203125
1580.17554042768	-13.9140625
1584.20982594961	0.96551513671875
1588.24207652123	15.4484252929688
1592.27229357921	-11.9931640625
1596.3004785589	-3.4541015625
1600.3266328943	7.9521484375
1604.35075801806	1.712890625
1608.37285536149	-4.330078125
1612.39292635454	-5.0087890625
1616.41097242584	3.565673828125
1620.42699500266	5.60968017578125
1624.44099551096	-6.884521484375
1628.45297537533	15.0534057617188
1632.46293601905	4.4097900390625
1636.47087886406	-0.23382568359375
1640.47680533095	17.192626953125
1644.480716839	35.445556640625
1648.48261480617	39.698486328125
1652.48250064906	56.951416015625
1656.48037578297	102.204345703125
1660.47624162187	101.845703125
1664.47009957839	149.7548828125
1668.46195106388	153.6640625
1672.45179748832	147.5732421875
1676.43964026041	136.482421875
1680.42548078752	112.694763183594
1684.40932047569	81.346435546875
1688.39116072969	50.9981689453125
1692.37100295292	29.64990234375
1696.34884854752	14.3016357421875
1700.32469891428	8.94384765625
1704.29855545272	15.6700439453125
1708.27041956104	10.3961791992188
1712.24029263612	3.2843017578125
1716.20817607355	-10.7258911132813
1720.17407126762	3.30029296875
1724.13797961133	-1.1982421875
1728.09990249636	-8.267578125
1732.05984131311	5.7587890625
1736.01779745068	4.3857421875
1739.97377229687	-14.2294921875
1743.9277672382	11.3447265625
1747.87978365989	3.0849609375
1751.82982294587	1.3466796875
1755.77788647878	-3.9521484375
1759.72397564	-6.1279296875
1763.6680918096	5.8642578125
1767.61023636636	0.14453125
1771.55041068779	5.1103515625
1775.48861615014	-7.529296875
1779.42485412835	-10.416015625
1783.35912599609	2.6123046875
1787.29143312576	11.56640625
1791.22177688849	-4.849609375
1795.15015865414	3.296875
1799.07657979127	-0.3447265625
1803.00104166721	-6.1875
1806.923545648	-6.578125
1810.84409309841	12.603515625
1814.76268538195	-1.2255859375
1818.67932386087	1.2021484375
1822.59400989615	-6.607421875
1826.50674484752	11.1845703125
1830.41753007345	-0.712890625
1834.32636693114	-11.3740234375
1838.23325677653	-3.3251953125
1842.13820096433	16.638671875
1846.04120084797	-5.19140625
1849.94225777965	0.50390625
1853.84137311029	-13.005859375
1857.7385481896	7.708984375
1861.63378436601	1.4140625
1865.52708298671	-8.9755859375
1869.41844539766	9.20703125
1873.30787294356	6.38671875
1877.19536696788	-14.5166015625
1881.08092881284	14.04296875
1884.96455981942	-4.5009765625
1888.84626132737	-7.9296875
1892.7260346752	3.138671875
1896.6038812002	-3.8388671875
1900.47980223839	3.7099609375
1904.35379912459	12.1015625
1908.22587319237	-7.0400390625
1912.0960257741	-7.4287109375
1915.96425820088	4.83984375
1919.83057180263	-4.5888671875
1923.694967908	8.6357421875
1927.55744784445	2.875
1931.4180129382	-13.6904296875
1935.27666451426	8.263671875
1939.13340389641	1.9365234375
1942.98823240721	-6.3330078125
1946.84115136803	5.333984375
1950.692162099	-5.2529296875
1954.54126591903	3.9638671875
1958.38846414584	-1.9912109375
1962.23375809594	-0.3037109375
1966.0771490846	-4.0498046875
1969.91863842591	7.0751953125
1973.75822743275	-4.484375
1977.59591741678	3.5390625
1981.43170968848	-0.76953125
1985.26560555709	4.412109375
1989.09760633069	-6.5244140625
1992.92771331615	-0.3056640625
1996.75592781911	-0.1708984375
2000.58225114405	-1.673828125
2004.40668459424	2.0341796875
2008.22922947176	4.6396484375
2012.04988707749	0.03515625
2015.86865871112	-8.8134765625
2019.68554567116	8.7529296875
2023.50054925491	-20.875
2027.31367075851	14.3876953125
2031.1249114769	0.1064453125
2034.93427270382	17.220703125
2038.74175573186	-9.98828125
2042.54736185239	-5.1162109375
2046.35109235564	-0.8916015625
2050.15294853063	1.087890625
2053.95293166521	4.052734375
2057.75104304606	-2.642578125
2061.54728395867	-1.673828125
2065.34165568738	-2.58984375
2069.13415951534	-0.8662109375
2072.92479672452	11.5986328125
2076.71356859575	-5.9443359375
2080.50047640866	-2.4453125
2084.28552144174	-2.7529296875
2088.06870497229	5.3505859375
2091.85002827646	-1.4873046875
2095.62949262923	-2.119140625
2099.40709930443	4.1474609375
2103.18284957471	-6.87109375
2106.95674471158	4
2110.72878598537	4.970703125
2114.49897466528	-10.9345703125
2118.26731201934	7.4990234375
2122.03379931443	5.6884765625
2125.79843781626	-5.6123046875
2129.56122878942	-4.4306640625
2133.32217349733	1.6748046875
2137.08127320226	0.2255859375
2140.83852916534	3.8701171875
2144.59394264655	-6.44140625
2148.34751490473	1.96484375
2152.09924719757	2.2001953125
2155.84914078163	-4.2041015625
2159.5971969123	10.1259765625
2163.34341684387	-6.9833984375
2167.08780182947	-0.908203125
2170.83035312109	5.4033203125
2174.57107196959	-0.8115234375
2178.30995962469	1.046875
2182.04701733499	-8.6943359375
2185.78224634795	2.44921875
2189.5156479099	16.0390625
2193.24722326604	-5.3896484375
2196.97697366044	-7.3818359375
2200.70490033604	1.974609375
2204.43100453467	-8.14453125
2208.15528749703	1.9970703125
2211.87775046268	0.068359375
2215.59839467008	11.4736328125
2219.31722135656	-4.9609375
2223.03423175833	-8.6787109375
2226.74942711049	2.5869140625
2230.46280864701	6.6533203125
2234.17437760077	-2.552734375
2237.8841352035	0.7421875
2241.59208268584	-5.17578125
2245.29822127732	5.6650390625
2249.00255220635	-3.16796875
2252.70507670024	9.529296875
2256.40579598519	-15.67578125
2260.10471128628	11.8154296875
2263.80182382751	-4.0634765625
2267.49713483175	-2.4638671875
2271.19064552079	-2.6884765625
2274.8823571153	5.234375
2278.57227083486	-8.251953125
2282.26038789795	6.7265625
2285.94670952195	6.146484375
2289.63123692314	-2.7060546875
2293.31397131672	2.3603515625
2296.99491391679	-4.8623046875
2300.67406593633	-2.0625
2304.35142858727	4.6318359375
2308.02700308043	-7.7265625
2311.70079062553	-1.603515625
2315.37279243123	11.3515625
2319.04300970507	2.1826171875
2322.71144365353	-1.763671875
2326.378095482	-11.9765625
2330.04296639478	12.19921875
2333.7060575951	-0.6640625
2337.3673702851	-2.9443359375
2341.02690566583	-11.931640625
2344.68466493729	5.189453125
2348.34064929839	3.951171875
2351.99485994695	1.9541015625
2355.64729807974	0.55859375
2359.29796489244	-0.791015625
2362.94686157966	5.0615234375
2366.59398933494	-10.7470703125
2370.23934935076	2.5693359375
2373.88294281852	2.080078125
2377.52477092855	9.244140625
2381.16483487014	-0.947265625
2384.80313583148	-9.330078125
2388.4396749997	-1.818359375
2392.07445356091	-1.6865234375
2395.70747270011	-1.5888671875
2399.33873360126	11.2216796875
2402.96823744726	-6.150390625
2406.59598541994	8.4677734375
2410.22197870011	0.44921875
2413.84621846749	-6.33203125
2417.46870590075	1.111328125
2421.08944217751	-1.6015625
2424.70842847435	-1.3916015625
2428.32566596678	-0.0439453125
2431.94115582928	-5.0087890625
2435.55489923527	12.5888671875
2439.16689735713	-4.8818359375
2442.77715136619	-2.021484375
2446.38566243272	-1.603515625
2449.99243172597	4.212890625
2453.59746041414	-5.38671875
2457.20074966439	1.66015625
2460.80230064283	0.306640625
2464.40211451455	-1.4404296875
2468.00019244358	-3.2919921875
2471.59653559293	9.4638671875
2475.19114512457	-2.4521484375
2478.78402219943	3.0859375
2482.37516797741	-0.5087890625
2485.96458361738	1.7265625
2489.55227027719	-12.1806640625
2493.13822911363	7.4736328125
2496.7224612825	-1.9228515625
2500.30496793853	-4.7451171875
2503.88575023547	4.8212890625
2507.464809326	6.5703125
2511.04214636182	-1.609375
2514.61776249357	-8.7509765625
2518.19165887088	5.57421875
2521.76383664237	1.82421875
2525.33429695564	0.3759765625
2528.90304095725	-6.1044921875
2532.47006979276	4.25
2536.03538460672	0.1376953125
2539.59898654265	8.0947265625
2543.16087674307	-7.6796875
2546.72105634947	-5.6201171875
2550.27952650235	-0.8818359375
2553.83628834118	10.8935546875
2557.39134300444	-0.521484375
2560.94469162957	-11.3486328125
2564.49633535304	1.5732421875
2568.0462753103	-9.9697265625
2571.59451263579	10.71875
2575.14104846294	5.560546875
2578.6858839242	-8.6337890625
2582.229020151	13.140625
2585.77045827378	-4.37109375
2589.31019942197	7.9013671875
2592.84824472401	-19.130859375
2596.38459530734	3.244140625
2599.91925229841	-22.8564453125
2603.45221682266	-58.5302734375
2606.98349000456	-83.9326171875
2610.51307296756	348.5625
2614.04096683414	-86.125
2617.56717272579	-69.275390625
2621.09169176298	-24.1279296875
2624.61452506523	1.3271484375
2628.13567375106	4.0107421875
2631.655138938	-5.126953125
2635.17292174258	1.6484375
2638.68902328039	1.087890625
2642.20344466598	-6.0859375
2645.71618701297	3.36328125
2649.22725143397	1.7236328125
2652.73663904062	1.611328125
2656.24435094357	-18.4951171875
2659.75038825251	16.341796875
2663.25475207615	11.1328125
2666.75744352221	-9.701171875
2670.25846369744	3.75390625
2673.75781370765	-16.6494140625
2677.25549465763	10.2890625
2680.75150765123	3.4560546875
2684.24585379131	2.927734375
2687.73853417978	-8.0859375
2691.22954991757	1.0263671875
2694.71890210465	-1.2607421875
2698.20659184002	-3.4921875
2701.69262022172	6.13671875
2705.17698834682	-2.8369140625
2708.65969731143	3.408203125
2712.14074821071	-6.982421875
2715.62014213884	0.2119140625
2719.09788018905	-4.771484375
2722.57396345361	7.4375
2726.04839302385	6.251953125
2729.52116999012	-4.9765625
2732.99229544182	5.3916015625
2736.4617704674	-1.5078125
2739.92959615437	12.052734375
2743.39577358925	-0.951171875
2746.86030385767	-2.1494140625
2750.32318804424	-8.650390625
2753.78442723268	-2.1796875
2757.24402250572	11.13671875
2760.70197494518	-11.55859375
2764.1582856319	6.30078125
2767.6129556458	6.65625
2771.06598606584	-12.2568359375
2774.51737797005	0.443359375
2777.96713243552	-0.8818359375
2781.41525053838	-3.1943359375
2784.86173335384	-5.0234375
2788.30658195617	5.58203125
2791.74979741869	2.7001953125
2795.1913808138	-0.3837890625
2798.63133321295	-5.62054443359375
2802.06965568666	4.27667236328125
2805.50634930452	-14.6989135742188
2808.94141513519	5.306396484375
2812.37485424639	-7.6883544921875
2815.80666770493	-5.7362060546875
2819.23685657665	3.74560546875
2822.6654219265	-1.77252197265625
2826.0923648185	12.7093505859375
2829.51768631572	42.191162109375
2832.94138748033	62.6730346679688
2836.36346937355	107.154907226563
2839.7839330557	147.636779785156
2843.20277958617	222.091918945313
2846.62001002343	380.543762207031
2850.03562542502	535.99560546875
2853.44962684758	721.447509765625
2856.86201534681	823.899353027344
2860.27279197751	778.351257324219
2863.68195779356	753.803100585938
2867.08951384791	726.254943847656
2870.49546119262	696.706848144531
2873.89980087883	693.15869140625
2877.30253395675	669.610595703125
2880.70366147569	697.065124511719
2884.10318448406	700.642211914063
2887.50110402936	748.21923828125
2890.89742115815	751.796264648438
2894.29213691614	721.373352050781
2897.68525234807	690.950378417969
2901.07676849782	698.527465820313
2904.46668640835	684.1044921875
2907.85500712172	648.681518554688
2911.24173167908	621.258605957031
2914.62686112069	637.835632324219
2918.0103964859	630.412719726563
2921.39233881316	601.98974609375
2924.77268914004	595.566772460938
2928.1514485032	584.143859863281
2931.52861793838	561.907897949219
2934.90419848047	606.676025390625
2938.27819116343	628.444152832031
2941.65059702035	671.212341308594
2945.0214170834	638.98046875
2948.39065238389	569.748596191406
2951.75830395222	461.516723632813
2955.1243728179	376.284912109375
2958.48886000957	334.052978515625
2961.85176655495	302.821166992188
2965.21309348089	260.58935546875
2968.57284181338	222.371704101563
2971.93101257748	201.269775390625
2975.28760679739	167.16796875
2978.64262549643	139.066162109375
2981.99606969702	117.96435546875
2985.34794042073	88.8624267578125
2988.69823868822	88.7606201171875
2992.04696551928	79.6588134765625
2995.39412193282	24.021728515625
2998.73970894689	7.3240966796875
3002.08372757864	-24.3734130859375
3005.42617884436	-0.0361328125
3008.76706375945	-4.46337890625
3012.10638333846	-11.9833984375
3015.44413859504	8.5458984375
3018.780330542	7.92578125
3022.11496019125	7.1376953125
3025.44802855385	14.3583984375
3028.77953663997	-7.619140625
3032.10948545894	12.9052734375
3035.4378760192	-28.1533203125
3038.76470932834	-5.15234375
3042.08998639308	8.607421875
3045.41370821926	-1.3505859375
3048.73587581189	-14.455078125
3052.05649017508	0
3055.37555231211	0
3058.69306322538	0
3062.00902391644	0
3065.32343538598	0
3068.63629863383	0
3071.94761465896	0
3075.25738445949	0
3078.5656090327	0
3081.87228937498	0
3085.1774264819	0
3088.48102134815	0
3091.7830749676	0
3095.08358833324	0
3098.38256243724	0
3101.67999827088	0
3104.97589682465	0
3108.27025908814	0
3111.56308605013	0
3114.85437869852	0
3118.14413802041	0
3121.43236500202	0
3124.71906062875	0
3128.00422588514	0
3131.28786175491	0
3134.56996922093	0
3137.85054926523	0
3141.12960286901	0
3144.40713101263	0
3147.68313467559	0
3150.95761483661	0
3154.23057247352	0
3157.50200856335	0
3160.77192408229	0
3164.04032000569	0
3167.30719730808	0
3170.57255696316	0
3173.8363999438	0
3177.09872722202	0
3180.35953976906	0
3183.61883855529	0
3186.87662455028	0
3190.13289872276	0
3193.38766204066	0
3196.64091547106	0
3199.89265998022	0
3203.14289653362	0
3206.39162609586	0
3209.63884963076	0
3212.88456810132	0
3216.1287824697	0
3219.37149369728	0
3222.61270274458	0
3225.85241057134	0
3229.09061813648	0
3232.32732639809	0
3235.56253631347	0
3238.79624883909	0
3242.02846493062	0
3245.25918554292	0
3248.48841163005	0
3251.71614414523	0
3254.94238404091	0
3258.16713226871	0
3261.39038977947	0
3264.61215752319	0
3267.8324364491	0
3271.05122750561	0
3274.26853164032	0
3277.48434980006	0
3280.69868293083	0
3283.91153197784	0
3287.12289788551	0
3290.33278159744	0
3293.54118405647	0
3296.7481062046	0
3299.95354898308	0
3303.15751333233	0
3306.36000019198	0
3309.5610105009	0
3312.76054519714	0
3315.95860521796	0
3319.15519149983	0
3322.35030497844	0
3325.5439465887	0
3328.73611726471	0
3331.92681793978	0
3335.11604954647	0
3338.30381301652	0
3341.49010928091	0
3344.67493926981	0
3347.85830391262	0
3351.04020413798	0
3354.22064087372	0
3357.3996150469	0
3360.5771275838	0
3363.75317940992	0
3366.92777144999	0
3370.10090462795	0
3373.27257986699	0
3376.44279808948	0
3379.61156021707	0
3382.77886717058	0
3385.94471987011	0
3389.10911923496	0
3392.27206618366	0
3395.43356163397	0
3398.59360650288	0
3401.75220170663	0
3404.90934816067	0
3408.06504677969	0
3411.21929847761	0
3414.37210416759	0
3417.52346476203	0
3420.67338117256	0
3423.82185431003	0
3426.96888508457	0
3430.11447440551	0
3433.25862318143	0
3436.40133232017	0
3439.54260272877	0
3442.68243531356	0
3445.82083098007	0
3448.95779063311	0
3452.0933151767	0
3455.22740551412	0
3458.36006254791	0
3461.49128717984	0
3464.62108031093	0
3467.74944284144	0
3470.8763756709	0
3474.00187969807	0
3477.12595582097	0
3480.24860493687	0
3483.3698279423	0
3486.48962573301	0
3489.60799920405	0
3492.7249492497	0
3495.84047676349	0
3498.95458263822	0
3502.06726776593	0
3505.17853303794	0
3508.28837934481	0
3511.39680757636	0
3514.50381862168	0
3517.60941336912	0
3520.71359270627	0
3523.81635752002	0
3526.91770869649	0
3530.01764712108	0
3533.11617367844	0
3536.21328925251	0
3539.30899472646	0
3542.40329098277	0
3545.49617890316	0
3548.58765936862	0
3551.6777332594	0
3554.76640145506	0
3557.85366483438	0
3560.93952427544	0
3564.02398065559	0
3567.10703485145	0
3570.18868773891	0
3573.26894019313	0
3576.34779308856	0
3579.42524729892	0
3582.5013036972	0
3585.57596315568	0
3588.6492265459	0
3591.72109473869	0
3594.79156860416	0
3597.8606490117	0
3600.92833682998	0
3603.99463292695	0
3607.05953816984	0
3610.12305342518	0
3613.18517955876	0
3616.24591743568	0
3619.30526792029	0
3622.36323187627	0
3625.41981016655	0
3628.47500365337	0
3631.52881319825	0
3634.58123966201	0
3637.63228390473	0
3640.68194678582	0
3643.73022916395	0
3646.77713189711	0
3649.82265584256	0
3652.86680185686	0
3655.90957079587	0
3658.95096351473	0
3661.9909808679	0
3665.02962370912	0
3668.06689289143	0
3671.10278926717	0
3674.13731368797	0
3677.17046700477	0
3680.20225006781	0
3683.23266372664	0
3686.26170883008	0
3689.28938622628	0
3692.31569676268	0
3695.34064128604	0
3698.3642206424	0
3701.38643567713	0
3704.40728723488	0
3707.42677615964	0
3710.44490329468	0
3713.46166948258	0
3716.47707556524	0
3719.49112238387	0
3722.50381077897	0
3725.51514159038	0
3728.52511565724	0
3731.53373381799	0
3734.54099691039	0
3737.54690577153	0
3740.55146123779	0
3743.55466414488	0
3746.55651532782	0
3749.55701562096	0
3752.55616585793	0
3755.55396687173	0
3758.55041949465	0
3761.54552455828	0
3764.53928289357	0
3767.53169533077	0
3770.52276269945	0
