# Supplementary material for: ATP-Mediated Compositional Change in Peripheral Myelin Membranes: A Comparative Raman Spectroscopy and Time-Of-Flight Secondary Ion Mass Spectrometry Study
Source: PLoS One. 2015 Nov 6;10(11):e0142084. doi: 10.1371/journal.pone.0142084 (PMC4636249; doi:10.1371/journal.pone.0142084)
Supplement: S2 Dataset — (ZIP) [file pone.0142084.s002.zip › S2_dataset/Raman_spectra/19_0.txt]

-178.9940361005	0
-174.033225536559	0
-169.075137799502	0
-164.119770772183	0
-159.167122339652	0
-154.217190389145	0
-149.26997281008	0
-144.325467494082	0
-139.38367233493	0
-134.444585228596	0
-129.508204073225	0
-124.574526769137	0
-119.643551218823	0
-114.715275326934	0
-109.789697000297	0
-104.866814147889	0
-99.9466246808543	0
-95.0291265124944	0
-90.114317558252	0
-85.2021957357436	0
-80.2927589647076	0
-75.3860051670387	0
-70.4819322667847	0
-65.5805381901157	0
-60.6818208653497	0
-55.7857782229291	0
-50.8924081954391	0
-46.0017087175838	0
-41.1136777262045	0
-36.2283131602561	0
-31.3456129608128	0
-26.4655750710695	0
-21.5881974363389	0
-16.7134780040407	0
-11.8414147237152	0
-6.97200554699234	0
-2.10524842762101	0
2.75885867856151	0
7.62031781360827	0
12.4791310174774	0
17.3353003280427	0
22.1888277810764	0
27.0397154102718	0
31.8879652472339	0
36.7335793214821	0
41.5765596604568	0
46.4169082895224	0
51.2546272319731	0
56.0897185090207	0
60.9221841398242	0
65.7520261414571	0
70.5792465289418	0
75.4038473152361	0
80.2258305112362	0
85.045198125787	0
89.8619521656727	0
94.6760946356395	0
99.4876275383746	0
104.296552874516	0
109.10287264268	0
113.906588839415	0
118.707703459252	0
123.506218494676	0
128.30213593615	0
133.095457772096	0
137.886185988912	0
142.674322570981	0
147.459869500641	0
152.242828758238	0
157.023202322084	0
161.800992168479	0
166.576200271718	0
171.348828604071	0
176.118879135827	0
180.886353835245	0
185.651254668599	0
190.413583600155	0
195.173342592186	0
199.93053360497	0
204.685158596798	0
209.437219523967	0
214.186718340788	0
218.933656999589	0
223.678037450723	0
228.419861642551	0
233.159131521468	0
237.895849031897	0
242.630016116271	0
247.361634715084	0
252.090706766841	0
256.817234208093	0
261.541218973424	0
266.262662995465	0
270.981568204883	0
275.697936530397	0
280.411769898781	0
285.123070234849	0
289.831839461471	0
294.538079499574	0
299.241792268144	0
303.942979684232	0
308.641643662944	0
313.33778611746	0
318.031408959018	0
322.722514096945	0
327.411103438622	0
332.09717888951	0
336.780742353159	0
341.461795731189	0
346.140340923302	0
350.816379827291	0
355.489914339041	0
360.160946352512	0
364.829477759773	0
369.495510450977	0
374.159046314375	0
378.820087236329	0
383.478635101283	0
388.134691791809	0
392.788259188568	0
397.43933917034	0
402.08793361401	0
406.734044394583	0
411.377673385178	0
416.018822457033	0
420.657493479502	0
425.293688320078	0
429.927408844357	0
434.558656916086	0
439.187434397127	0
443.813743147482	0
448.437585025286	0
453.058961886811	0
457.677875586478	0
462.294327976831	0
466.908320908578	0
471.519856230564	0
476.128935789788	0
480.73556143139	0
485.339734998681	0
489.941458333116	0
494.540733274312	0
499.137561660047	0
503.731945326265	0
508.323886107065	0
512.91338583473	0
517.500446339696	0
522.085069450583	0
526.667256994186	0
531.247010795468	0
535.824332677577	0
540.399224461841	0
544.97168796778	0
549.541725013083	0
554.109337413638	0
558.674526983528	0
563.237295535019	0
567.797644878573	0
572.355576822864	0
576.911093174738	0
581.464195739273	0
586.014886319722	0
590.563166717575	0
595.109038732503	0
599.652504162402	0
604.193564803382	0
608.73222244976	0
613.268478894073	0
617.802335927087	0
622.333795337774	0
626.86285891334	0
631.389528439219	0
635.913805699064	0
640.435692474771	0
644.95519054646	0
649.472301692485	0
653.987027689444	0
658.499370312169	0
663.009331333737	0
667.51691252547	0
672.022115656927	0
676.524942495927	0
681.025394808529	0
685.523474359052	0
690.019182910066	0
694.512522222403	0
699.003494055146	0
703.49210016564	0
707.978342309501	0
712.4622222406	0
716.943741711089	0
721.422902471377	0
725.899706270147	0
730.374154854362	0
734.846249969256	0
739.315993358349	0
743.783386763427	0
748.248431924569	0
752.711130580137	0
757.171484466779	0
761.629495319434	0
766.085164871334	0
770.538494853989	0
774.989486997221	0
779.438143029149	0
783.884464676174	0
788.328453663017	0
792.770111712697	0
797.209440546538	0
801.646441884169	0
806.08111744353	0
810.513468940876	0
814.943498090771	0
819.371206606105	0
823.796596198072	0
828.2196685762	0
832.640425448326	16.4140625
837.05886852062	-18.0498046875
841.474999497579	15.7353515625
845.888820082023	5.50390625
850.300331975104	-7.28125
854.709536876313	-1.3251953125
859.116436483463	-4.8134765625
863.521032492721	5.533203125
867.923326598572	-4.404296875
872.32332049386	5.6435546875
876.721015869761	-6.7744140625
881.116414415797	-2.791015625
885.509517819844	7.6826171875
889.900327768115	7.2822265625
894.288845945188	-1.501953125
898.675074033979	3.177734375
903.059013715769	-10.0615234375
907.440666670193	7.5166015625
911.820034575246	4.0615234375
916.197119107279	-7.41015625
920.571921941015	-17.4267578125
924.944444749532	16.244140625
929.314689204282	-5.818359375
933.682656975088	14.4892578125
938.048349730129	5.7978515625
942.411769135974	7.12109375
946.772916857561	-12.0966796875
951.131794558198	-11.734375
955.488403899583	-8.755859375
959.842746541793	21.35546875
964.194824143277	-9.1962890625
968.544638360882	9.09765625
972.89219084983	2.2109375
977.237483263745	3.1614990234375
981.580517254633	-3.41851806640625
985.921294472888	-18.9196166992188
990.259816567313	8.63031005859375
994.596085185094	-14.1224365234375
998.930101971824	1.51019287109375
1003.26186857149	20.7118530273438
1007.59138662648	37.9135131835938
1011.91865777761	70.2820434570313
1016.24368366406	57.773193359375
1020.56646592346	57.2643432617188
1024.88700619182	37.7554931640625
1029.20530610358	35.2466430664063
1033.52136729159	17.3261108398438
1037.8351913871	3.44476318359375
1042.14678001981	8.56341552734375
1046.45613481781	19.6820678710938
1050.76325740763	14.80078125
1055.06814941421	16.91943359375
1059.37081246092	4.0380859375
1063.67124816957	24.49267578125
1067.96945816039	37.0093994140625
1072.26544405203	37.5261840820313
1076.55920746159	49.0429077148438
1080.8507500046	46.5596923828125
1085.14007329502	39.0764770507813
1089.42717894526	27.5932006835938
1093.71206856617	44.1099853515625
1097.99474376703	38.6267700195313
1102.27520615557	46.1618041992188
1106.55345733798	55.8403930664063
1110.82949891888	30.5189208984375
1115.10333250134	33.197509765625
1119.37495968691	36.8760375976563
1123.64438207555	26.5546264648438
1127.91160126572	34.233154296875
1132.17661885431	48.9117431640625
1136.43943643666	36.5902709960938
1140.70005560662	63.2688598632813
1144.95847795644	60.9473876953125
1149.21470507689	64.662109375
1153.46873855716	83.4287109375
1157.72057998495	155.1953125
1161.97023094641	200.961975097656
1166.21769302616	206.728576660156
1170.4629678073	184.495178222656
1174.70605687141	113.261840820313
1178.94696179853	56.0284423828125
1183.18568416722	17.7950439453125
1187.42222555447	16.6653442382813
1191.65658753578	4.62420654296875
1195.88877168515	8.58306884765625
1200.11877957505	13.5419311523438
1204.34661277642	6.50079345703125
1208.57227285872	-4.5086669921875
1212.79576138991	6.85540771484375
1217.01707993641	4.219482421875
1221.23623006315	4.49658203125
1225.45321333358	-19.3699951171875
1229.66803130962	9.0299072265625
1233.88068555171	3.10546875
1238.09117761878	-1.86376953125
1242.29950906827	-2.9674072265625
1246.50568145615	8.928955078125
1250.70969633685	8.82537841796875
1254.91155526336	29.7217407226563
1259.11125978715	29.6556396484375
1263.30881145822	36.6271362304688
1267.50421182508	45.5985717773438
1271.69746243476	66.570068359375
1275.88856483281	85.54150390625
1280.07752056329	89.512939453125
1284.26433116881	61.4844360351563
1288.44899819048	52.4558715820313
1292.63152316794	45.4395751953125
1296.81190763937	60.4240112304688
1300.99015314147	57.4085083007813
1305.16626120947	51.3930053710938
1309.34023337715	69.3775024414063
1313.5120711768	92.3619995117188
1317.68177613928	57.3464965820313
1321.84934979395	41.3309326171875
1326.01479366875	40.3113403320313
1330.17810929013	23.230224609375
1334.3392981831	31.149169921875
1338.49836187122	13.0680541992188
1342.65530187657	34.9869384765625
1346.81011971983	29.9058837890625
1350.96281692018	23.8247680664063
1355.11339499538	25.74365234375
1359.26185546175	32.625732421875
1363.40819983413	20.4708862304688
1367.55242962597	3.31610107421875
1371.69454634923	-2.83868408203125
1375.83455151447	-0.9935302734375
1379.97244663079	-4.979248046875
1384.10823320587	3.09136962890625
1388.24191274593	4.48681640625
1392.3734867558	5.516357421875
1396.50295673884	-12.0234375
1400.63032419701	-0.193115234375
1404.75559063083	9.04852294921875
1408.87875753938	-1.1466064453125
1412.99982642036	-16.6151733398438
1417.11879877001	-4.083740234375
1421.23567608315	8.8516845703125
1425.35045985322	-9.2271728515625
1429.4631515722	10.6939086914063
1433.57375273068	37.6150512695313
1437.68226481782	52.5361328125
1441.78868932139	103.278259277344
1445.89302772774	119.919982910156
1449.9952815218	123.561645507813
1454.0954521871	156.203308105469
1458.19354120579	123.845031738281
1462.28955005859	127.486694335938
1466.38348022481	111.12841796875
1470.47533318239	98.7700805664063
1474.56511040785	93.4108276367188
1478.65281337632	60.0352172851563
1482.73844356155	48.6596069335938
1486.82200243586	57.2839965820313
1490.90349147021	30.9083251953125
1494.98291213417	22.53271484375
1499.06026589591	7.1571044921875
1503.13555422221	41.7814331054688
1507.20877857848	42.4058227539063
1511.27994042873	79.0302124023438
1515.3490412356	107.654602050781
1519.41608246035	167.419128417969
1523.48106556286	192.191467285156
1527.54399200162	180.963806152344
1531.60486323377	161.736145019531
1535.66368071506	123.508483886719
1539.72044589986	92.2808227539063
1543.7751602412	55.0531616210938
1547.8278251907	29.8255004882813
1551.87844219866	13.6800537109375
1555.92701271397	-9.31884765625
1559.97353818419	-1.3177490234375
1564.01802005549	-20.316650390625
1568.06045977271	12.6844482421875
1572.1008587793	19.6878662109375
1576.13921851737	1.78680419921875
1580.17554042768	-10.1143188476563
1584.20982594961	3.71490478515625
1588.24207652123	0.07806396484375
1592.27229357921	-6.0859375
1596.3004785589	-4.4697265625
1600.3266328943	11.1630859375
1604.35075801806	0.8818359375
1608.37285536149	-3.7021484375
1612.39292635454	-4.75390625
1616.41097242584	1.25238037109375
1620.42699500266	12.8609619140625
1624.44099551096	0.880126953125
1628.45297537533	8.632568359375
1632.46293601905	5.45550537109375
1636.47087886406	17.2785034179688
1640.47680533095	14.68798828125
1644.480716839	26.3096313476563
1648.48261480617	55.9312744140625
1652.48250064906	79.552978515625
1656.48037578297	119.174621582031
1660.47624162187	164.092102050781
1664.47009957839	190.066772460938
1668.46195106388	212.04150390625
1672.45179748832	226.016235351563
1676.43964026041	180.990905761719
1680.42548078752	145.013549804688
1684.40932047569	102.283752441406
1688.39116072969	83.5540161132813
1692.37100295292	63.8242797851563
1696.34884854752	50.094482421875
1700.32469891428	12.4862670898438
1704.29855545272	30.2138671875
1708.27041956104	3.94146728515625
1712.24029263612	5.69647216796875
1716.20817607355	1.12652587890625
1720.17407126762	-0.334228515625
1724.13797961133	-4.369384765625
1728.09990249636	6.5634765625
1732.05984131311	-4.7705078125
1736.01779745068	-0.515625
1739.97377229687	-1.5556640625
1743.9277672382	6.59375
1747.87978365989	-2.9814453125
1751.82982294587	-3.115234375
1755.77788647878	-3.75
1759.72397564	-1.6748046875
1763.6680918096	6.48828125
1767.61023636636	4.8251953125
1771.55041068779	-7.078125
1775.48861615014	-0.57421875
1779.42485412835	-2.4111328125
1783.35912599609	-1.1435546875
1787.29143312576	8.0380859375
1791.22177688849	-8.583984375
1795.15015865414	2.9677734375
1799.07657979127	3.0205078125
1803.00104166721	1.982421875
1806.923545648	-0.4111328125
1810.84409309841	-5.9150390625
1814.76268538195	5.0234375
1818.67932386087	-1.6201171875
1822.59400989615	-4.73046875
1826.50674484752	3.09375
1830.41753007345	6.455078125
1834.32636693114	-5.5625
1838.23325677653	-0.5107421875
1842.13820096433	1.26953125
1846.04120084797	0.0068359375
1849.94225777965	1.7578125
1853.84137311029	-3.1875
1857.7385481896	-7.564453125
1861.63378436601	2.2265625
1865.52708298671	11.953125
1869.41844539766	-1.4990234375
1873.30787294356	-3.1669921875
1877.19536696788	-10.298828125
1881.08092881284	17.2197265625
1884.96455981942	-3.2890625
1888.84626132737	-17.57421875
1892.7260346752	12.779296875
1896.6038812002	-4.3642578125
1900.47980223839	7.189453125
1904.35379912459	-5.59375
1908.22587319237	2.255859375
1912.0960257741	-9.984375
1915.96425820088	10.0673828125
1919.83057180263	-4.3671875
1923.694967908	6.7724609375
1927.55744784445	6.470703125
1931.4180129382	-15.1923828125
1935.27666451426	9.109375
1939.13340389641	4.369140625
1942.98823240721	-10.5380859375
1946.84115136803	2.97265625
1950.692162099	-0.048828125
1954.54126591903	2.7998046875
1958.38846414584	-3.5986328125
1962.23375809594	-3.6962890625
1966.0771490846	1.7587890625
1969.91863842591	6.740234375
1973.75822743275	-2.2275390625
1977.59591741678	-0.6806640625
1981.43170968848	-2.6064453125
1985.26560555709	1.25
1989.09760633069	-7.3642578125
1992.92771331615	1.0625
1996.75592781911	6.703125
2000.58225114405	1.4482421875
2004.40668459424	-5.70703125
2008.22922947176	6.8203125
2012.04988707749	0.5654296875
2015.86865871112	-9.2666015625
2019.68554567116	5.505859375
2023.50054925491	-12.900390625
2027.31367075851	17.859375
2031.1249114769	-3.267578125
2034.93427270382	-3.7265625
2038.74175573186	-5.0478515625
2042.54736185239	13.5068359375
2046.35109235564	6.6630859375
2050.15294853063	-19.4931640625
2053.95293166521	7.544921875
2057.75104304606	3.3388671875
2061.54728395867	-9.81640625
2065.34165568738	1.5146484375
2069.13415951534	7.1376953125
2072.92479672452	0.7587890625
2076.71356859575	-4.908203125
2080.50047640866	3.2177734375
2084.28552144174	-6.4052734375
2088.06870497229	6.205078125
2091.85002827646	-6.884765625
2095.62949262923	0.3935546875
2099.40709930443	4.3115234375
2103.18284957471	-5.5830078125
2106.95674471158	5.4091796875
2110.72878598537	7.6396484375
2114.49897466528	-9.408203125
2118.26731201934	-0.712890625
2122.03379931443	5.15234375
2125.79843781626	-5.8681640625
2129.56122878942	-5.517578125
2133.32217349733	14.7978515625
2137.08127320226	-10.37109375
2140.83852916534	2.919921875
2144.59394264655	5.07421875
2148.34751490473	-13.4990234375
2152.09924719757	8.220703125
2155.84914078163	-2.044921875
2159.5971969123	8.3388671875
2163.34341684387	-12.5537109375
2167.08780182947	10.4228515625
2170.83035312109	6.751953125
2174.57107196959	-10.470703125
2178.30995962469	10.2392578125
2182.04701733499	-4.7021484375
2185.78224634795	-0.8603515625
2189.5156479099	1.9482421875
2193.24722326604	-12.9521484375
2196.97697366044	6.6455078125
2200.70490033604	2.6396484375
2204.43100453467	-5.431640625
2208.15528749703	2.2939453125
2211.87775046268	-3.138671875
2215.59839467008	6.078125
2219.31722135656	1.85546875
2223.03423175833	5.1201171875
2226.74942711049	-10.27734375
2230.46280864701	2.4892578125
2234.17437760077	-0.0205078125
2237.8841352035	-3.7392578125
2241.59208268584	-4.2900390625
2245.29822127732	11.072265625
2249.00255220635	-7.1357421875
2252.70507670024	5.75
2256.40579598519	-13.673828125
2260.10471128628	15.27734375
2263.80182382751	1.689453125
2267.49713483175	-1.6787109375
2271.19064552079	-9.4052734375
2274.8823571153	7.3330078125
2278.57227083486	-11.1806640625
2282.26038789795	11.15234375
2285.94670952195	0.9541015625
2289.63123692314	-10.025390625
2293.31397131672	5.9892578125
2296.99491391679	4.3740234375
2300.67406593633	-2.7255859375
2304.35142858727	-2.9912109375
2308.02700308043	-2.005859375
2311.70079062553	4.787109375
2315.37279243123	-1.2734375
2319.04300970507	12.525390625
2322.71144365353	-8.6787109375
2326.378095482	-6.4697265625
2330.04296639478	2.6318359375
2333.7060575951	8.22265625
2337.3673702851	-10.66015625
2341.02690566583	-1.7890625
2344.68466493729	-2.94921875
2348.34064929839	13.67578125
2351.99485994695	0.5859375
2355.64729807974	-0.6572265625
2359.29796489244	-7.6533203125
2362.94686157966	9.2333984375
2366.59398933494	-11.8603515625
2370.23934935076	-7.9404296875
2373.88294281852	13.5986328125
2377.52477092855	6.927734375
2381.16483487014	-4.650390625
2384.80313583148	-3.00390625
2388.4396749997	-5.8505859375
2392.07445356091	3.93359375
2395.70747270011	1.6982421875
2399.33873360126	1.6025390625
2402.96823744726	3.052734375
2406.59598541994	-1.13671875
2410.22197870011	6.34765625
2413.84621846749	-12.5478515625
2417.46870590075	5.333984375
2421.08944217751	-4.1904296875
2424.70842847435	-0.8916015625
2428.32566596678	0.5693359375
2431.94115582928	-5.2451171875
2435.55489923527	14.33984375
2439.16689735713	-13.349609375
2442.77715136619	8.66015625
2446.38566243272	0.2802734375
2449.99243172597	-0.8271484375
2453.59746041414	-4.361328125
2457.20074966439	0.2197265625
2460.80230064283	1.125
2464.40211451455	-0.169921875
2468.00019244358	-2.4462890625
2471.59653559293	6.1591796875
2475.19114512457	-9.498046875
2478.78402219943	4.1181640625
2482.37516797741	9.2978515625
2485.96458361738	2.775390625
2489.55227027719	-6.54296875
2493.13822911363	1.037109375
2496.7224612825	-13.97265625
2500.30496793853	5.107421875
2503.88575023547	10.2685546875
2507.464809326	-4.419921875
2511.04214636182	-2.5361328125
2514.61776249357	-2.6396484375
2518.19165887088	11.9033203125
2521.76383664237	-3.306640625
2525.33429695564	-0.146484375
2528.90304095725	-9.1669921875
2532.47006979276	1.412109375
2536.03538460672	6.0888671875
2539.59898654265	6.23046875
2543.16087674307	-6.5048828125
2546.72105634947	-4.38671875
2550.27952650235	5.9736328125
2553.83628834118	-1.4423828125
2557.39134300444	-6.865234375
2560.94469162957	-3.3515625
2564.49633535304	15.818359375
2568.0462753103	-17.34765625
2571.59451263579	15.7529296875
2575.14104846294	0.970703125
2578.6858839242	-10.7412109375
2582.229020151	1.4033203125
2585.77045827378	-0.7939453125
2589.31019942197	1.4775390625
2592.84824472401	0.0576171875
2596.38459530734	1.2724609375
2599.91925229841	2.9638671875
2603.45221682266	-7.3134765625
2606.98349000456	6.033203125
2610.51307296756	-5.1328125
2614.04096683414	1.3779296875
2617.56717272579	0.166015625
2621.09169176298	4.9931640625
2624.61452506523	2.875
2628.13567375106	-7.3603515625
2631.655138938	-5.90234375
2635.17292174258	6.4638671875
2638.68902328039	1.7724609375
2642.20344466598	-0.919921875
2645.71618701297	-9.5830078125
2649.22725143397	-0.369140625
2652.73663904062	16.08984375
2656.24435094357	-12.8837890625
2659.75038825251	14.4638671875
2663.25475207615	-11.208984375
2666.75744352221	-8.5771484375
2670.25846369744	22.14453125
2673.75781370765	-9.994140625
2677.25549465763	-0.8955078125
2680.75150765123	5.9130859375
2684.24585379131	2.6494140625
2687.73853417978	-16.837890625
2691.22954991757	4.7880859375
2694.71890210465	3.2412109375
2698.20659184002	-1.2275390625
2701.69262022172	0.048828125
2705.17698834682	2.294921875
2708.65969731143	5.4599609375
2712.14074821071	-6.234375
2715.62014213884	-4.974609375
2719.09788018905	1.818359375
2722.57396345361	-0.27734375
2726.04839302385	3.3369140625
2729.52116999012	-10.171875
2732.99229544182	12.5546875
2736.4617704674	-5.5126953125
2739.92959615437	9.7666015625
2743.39577358925	2.8388671875
2746.86030385767	2.712890625
2750.32318804424	-9.8046875
2753.78442723268	-7.5634765625
2757.24402250572	10.275390625
2760.70197494518	-13.9716796875
2764.1582856319	14.3017578125
2767.6129556458	2.724609375
2771.06598606584	-10.6083984375
2774.51737797005	-2.0439453125
2777.96713243552	4.326171875
2781.41525053838	-1.34765625
2784.86173335384	5.7763671875
2788.30658195617	-4.7724609375
2791.74979741869	-1.318359375
2795.1913808138	-8.6591796875
2798.63133321295	4.70941162109375
2802.06965568666	7.2855224609375
2805.50634930452	-12.6578369140625
2808.94141513519	-5.23077392578125
2812.37485424639	-10.8036499023438
2815.80666770493	2.5538330078125
2819.23685657665	0.29559326171875
2822.6654219265	2.037353515625
2826.0923648185	-1.220947265625
2829.51768631572	19.5208129882813
2832.94138748033	25.2625732421875
2836.36346937355	41.0042724609375
2839.7839330557	61.7460327148438
2843.20277958617	67.276123046875
2846.62001002343	136.780212402344
2850.03562542502	206.284362792969
2853.44962684758	328.788452148438
2856.86201534681	378.292602539063
2860.27279197751	352.796691894531
2863.68195779356	360.30078125
2867.08951384791	359.804931640625
2870.49546119262	333.309020996094
2873.89980087883	359.813171386719
2877.30253395675	370.317260742188
2880.70366147569	392.821716308594
2884.10318448406	388.341613769531
2887.50110402936	396.861511230469
2890.89742115815	360.381408691406
2894.29213691614	344.901245117188
2897.68525234807	348.421142578125
2901.07676849782	380.941040039063
2904.46668640835	351.4609375
2907.85500712172	366.980834960938
2911.24173167908	401.500732421875
2914.62686112069	389.020629882813
2918.0103964859	356.540466308594
2921.39233881316	341.060363769531
2924.77268914004	354.580261230469
2928.1514485032	365.10009765625
2931.52861793838	390.81640625
2934.90419848047	422.536987304688
2938.27819116343	444.257568359375
2941.65059702035	443.978149414063
2945.0214170834	427.69873046875
2948.39065238389	399.419311523438
2951.75830395222	308.139892578125
2955.1243728179	268.860473632813
2958.48886000957	239.581176757813
2961.85176655495	227.3017578125
2965.21309348089	242.022338867188
2968.57284181338	203.7822265625
2971.93101257748	150.86279296875
2975.28760679739	128.943359375
2978.64262549643	116.024047851563
2981.99606969702	124.104614257813
2985.34794042073	104.185180664063
2988.69823868822	56.2657470703125
2992.04696551928	26.3463134765625
2995.39412193282	20.526611328125
2998.73970894689	15.7181396484375
3002.08372757864	-6.09033203125
3005.42617884436	-12.10693359375
3008.76706375945	-9.2447509765625
3012.10638333846	1.818359375
3015.44413859504	10.3896484375
3018.780330542	1.373046875
3022.11496019125	5.1064453125
3025.44802855385	-8.2373046875
3028.77953663997	10.802734375
3032.10948545894	6.61328125
3035.4378760192	-26.162109375
3038.76470932834	16.1181640625
3042.08998639308	-5.537109375
3045.41370821926	-17.400390625
3048.73587581189	0
3052.05649017508	0
3055.37555231211	0
3058.69306322538	0
3062.00902391644	0
3065.32343538598	0
3068.63629863383	0
3071.94761465896	0
3075.25738445949	0
3078.5656090327	0
3081.87228937498	0
3085.1774264819	0
3088.48102134815	0
3091.7830749676	0
3095.08358833324	0
3098.38256243724	0
3101.67999827088	0
3104.97589682465	0
3108.27025908814	0
3111.56308605013	0
3114.85437869852	0
3118.14413802041	0
3121.43236500202	0
3124.71906062875	0
3128.00422588514	0
3131.28786175491	0
3134.56996922093	0
3137.85054926523	0
3141.12960286901	0
3144.40713101263	0
3147.68313467559	0
3150.95761483661	0
3154.23057247352	0
3157.50200856335	0
3160.77192408229	0
3164.04032000569	0
3167.30719730808	0
3170.57255696316	0
3173.8363999438	0
3177.09872722202	0
3180.35953976906	0
3183.61883855529	0
3186.87662455028	0
3190.13289872276	0
3193.38766204066	0
3196.64091547106	0
3199.89265998022	0
3203.14289653362	0
3206.39162609586	0
3209.63884963076	0
3212.88456810132	0
3216.1287824697	0
3219.37149369728	0
3222.61270274458	0
3225.85241057134	0
3229.09061813648	0
3232.32732639809	0
3235.56253631347	0
3238.79624883909	0
3242.02846493062	0
3245.25918554292	0
3248.48841163005	0
3251.71614414523	0
3254.94238404091	0
3258.16713226871	0
3261.39038977947	0
3264.61215752319	0
3267.8324364491	0
3271.05122750561	0
3274.26853164032	0
3277.48434980006	0
3280.69868293083	0
3283.91153197784	0
3287.12289788551	0
3290.33278159744	0
3293.54118405647	0
3296.7481062046	0
3299.95354898308	0
3303.15751333233	0
3306.36000019198	0
3309.5610105009	0
3312.76054519714	0
3315.95860521796	0
3319.15519149983	0
3322.35030497844	0
3325.5439465887	0
3328.73611726471	0
3331.92681793978	0
3335.11604954647	0
3338.30381301652	0
3341.49010928091	0
3344.67493926981	0
3347.85830391262	0
3351.04020413798	0
3354.22064087372	0
3357.3996150469	0
3360.5771275838	0
3363.75317940992	0
3366.92777144999	0
3370.10090462795	0
3373.27257986699	0
3376.44279808948	0
3379.61156021707	0
3382.77886717058	0
3385.94471987011	0
3389.10911923496	0
3392.27206618366	0
3395.43356163397	0
3398.59360650288	0
3401.75220170663	0
3404.90934816067	0
3408.06504677969	0
3411.21929847761	0
3414.37210416759	0
3417.52346476203	0
3420.67338117256	0
3423.82185431003	0
3426.96888508457	0
3430.11447440551	0
3433.25862318143	0
3436.40133232017	0
3439.54260272877	0
3442.68243531356	0
3445.82083098007	0
3448.95779063311	0
3452.0933151767	0
3455.22740551412	0
3458.36006254791	0
3461.49128717984	0
3464.62108031093	0
3467.74944284144	0
3470.8763756709	0
3474.00187969807	0
3477.12595582097	0
3480.24860493687	0
3483.3698279423	0
3486.48962573301	0
3489.60799920405	0
3492.7249492497	0
3495.84047676349	0
3498.95458263822	0
3502.06726776593	0
3505.17853303794	0
3508.28837934481	0
3511.39680757636	0
3514.50381862168	0
3517.60941336912	0
3520.71359270627	0
3523.81635752002	0
3526.91770869649	0
3530.01764712108	0
3533.11617367844	0
3536.21328925251	0
3539.30899472646	0
3542.40329098277	0
3545.49617890316	0
3548.58765936862	0
3551.6777332594	0
3554.76640145506	0
3557.85366483438	0
3560.93952427544	0
3564.02398065559	0
3567.10703485145	0
3570.18868773891	0
3573.26894019313	0
3576.34779308856	0
3579.42524729892	0
3582.5013036972	0
3585.57596315568	0
3588.6492265459	0
3591.72109473869	0
3594.79156860416	0
3597.8606490117	0
3600.92833682998	0
3603.99463292695	0
3607.05953816984	0
3610.12305342518	0
3613.18517955876	0
3616.24591743568	0
3619.30526792029	0
3622.36323187627	0
3625.41981016655	0
3628.47500365337	0
3631.52881319825	0
3634.58123966201	0
3637.63228390473	0
3640.68194678582	0
3643.73022916395	0
3646.77713189711	0
3649.82265584256	0
3652.86680185686	0
3655.90957079587	0
3658.95096351473	0
3661.9909808679	0
3665.02962370912	0
3668.06689289143	0
3671.10278926717	0
3674.13731368797	0
3677.17046700477	0
3680.20225006781	0
3683.23266372664	0
3686.26170883008	0
3689.28938622628	0
3692.31569676268	0
3695.34064128604	0
3698.3642206424	0
3701.38643567713	0
3704.40728723488	0
3707.42677615964	0
3710.44490329468	0
3713.46166948258	0
3716.47707556524	0
3719.49112238387	0
3722.50381077897	0
3725.51514159038	0
3728.52511565724	0
3731.53373381799	0
3734.54099691039	0
3737.54690577153	0
3740.55146123779	0
3743.55466414488	0
3746.55651532782	0
3749.55701562096	0
3752.55616585793	0
3755.55396687173	0
3758.55041949465	0
3761.54552455828	0
3764.53928289357	0
3767.53169533077	0
3770.52276269945	0
