# Supplementary material for: ATP-Mediated Compositional Change in Peripheral Myelin Membranes: A Comparative Raman Spectroscopy and Time-Of-Flight Secondary Ion Mass Spectrometry Study
Source: PLoS One. 2015 Nov 6;10(11):e0142084. doi: 10.1371/journal.pone.0142084 (PMC4636249; doi:10.1371/journal.pone.0142084)
Supplement: S2 Dataset — (ZIP) [file pone.0142084.s002.zip › S2_dataset/Raman_spectra/19_90.txt]

-178.9940361005	0
-174.033225536559	0
-169.075137799502	0
-164.119770772183	0
-159.167122339652	0
-154.217190389145	0
-149.26997281008	0
-144.325467494082	0
-139.38367233493	0
-134.444585228596	0
-129.508204073225	0
-124.574526769137	0
-119.643551218823	0
-114.715275326934	0
-109.789697000297	0
-104.866814147889	0
-99.9466246808543	0
-95.0291265124944	0
-90.114317558252	0
-85.2021957357436	0
-80.2927589647076	0
-75.3860051670387	0
-70.4819322667847	0
-65.5805381901157	0
-60.6818208653497	0
-55.7857782229291	0
-50.8924081954391	0
-46.0017087175838	0
-41.1136777262045	0
-36.2283131602561	0
-31.3456129608128	0
-26.4655750710695	0
-21.5881974363389	0
-16.7134780040407	0
-11.8414147237152	0
-6.97200554699234	0
-2.10524842762101	0
2.75885867856151	0
7.62031781360827	0
12.4791310174774	0
17.3353003280427	0
22.1888277810764	0
27.0397154102718	0
31.8879652472339	0
36.7335793214821	0
41.5765596604568	0
46.4169082895224	0
51.2546272319731	0
56.0897185090207	0
60.9221841398242	0
65.7520261414571	0
70.5792465289418	0
75.4038473152361	0
80.2258305112362	0
85.045198125787	0
89.8619521656727	0
94.6760946356395	0
99.4876275383746	0
104.296552874516	0
109.10287264268	0
113.906588839415	0
118.707703459252	0
123.506218494676	0
128.30213593615	0
133.095457772096	0
137.886185988912	0
142.674322570981	0
147.459869500641	0
152.242828758238	0
157.023202322084	0
161.800992168479	0
166.576200271718	0
171.348828604071	0
176.118879135827	0
180.886353835245	0
185.651254668599	0
190.413583600155	0
195.173342592186	0
199.93053360497	0
204.685158596798	0
209.437219523967	0
214.186718340788	0
218.933656999589	0
223.678037450723	0
228.419861642551	0
233.159131521468	0
237.895849031897	0
242.630016116271	0
247.361634715084	0
252.090706766841	0
256.817234208093	0
261.541218973424	0
266.262662995465	0
270.981568204883	0
275.697936530397	0
280.411769898781	0
285.123070234849	0
289.831839461471	0
294.538079499574	0
299.241792268144	0
303.942979684232	0
308.641643662944	0
313.33778611746	0
318.031408959018	0
322.722514096945	0
327.411103438622	0
332.09717888951	0
336.780742353159	0
341.461795731189	0
346.140340923302	0
350.816379827291	0
355.489914339041	0
360.160946352512	0
364.829477759773	0
369.495510450977	0
374.159046314375	0
378.820087236329	0
383.478635101283	0
388.134691791809	0
392.788259188568	0
397.43933917034	0
402.08793361401	0
406.734044394583	0
411.377673385178	0
416.018822457033	0
420.657493479502	0
425.293688320078	0
429.927408844357	0
434.558656916086	0
439.187434397127	0
443.813743147482	0
448.437585025286	0
453.058961886811	0
457.677875586478	0
462.294327976831	0
466.908320908578	0
471.519856230564	0
476.128935789788	0
480.73556143139	0
485.339734998681	0
489.941458333116	0
494.540733274312	0
499.137561660047	0
503.731945326265	0
508.323886107065	0
512.91338583473	0
517.500446339696	0
522.085069450583	0
526.667256994186	0
531.247010795468	0
535.824332677577	0
540.399224461841	0
544.97168796778	0
549.541725013083	0
554.109337413638	0
558.674526983528	0
563.237295535019	0
567.797644878573	0
572.355576822864	0
576.911093174738	0
581.464195739273	0
586.014886319722	0
590.563166717575	0
595.109038732503	0
599.652504162402	0
604.193564803382	0
608.73222244976	0
613.268478894073	0
617.802335927087	0
622.333795337774	0
626.86285891334	0
631.389528439219	0
635.913805699064	0
640.435692474771	0
644.95519054646	0
649.472301692485	0
653.987027689444	0
658.499370312169	0
663.009331333737	0
667.51691252547	0
672.022115656927	0
676.524942495927	0
681.025394808529	0
685.523474359052	0
690.019182910066	0
694.512522222403	0
699.003494055146	0
703.49210016564	0
707.978342309501	0
712.4622222406	0
716.943741711089	0
721.422902471377	0
725.899706270147	0
730.374154854362	0
734.846249969256	0
739.315993358349	0
743.783386763427	0
748.248431924569	0
752.711130580137	0
757.171484466779	0
761.629495319434	0
766.085164871334	0
770.538494853989	0
774.989486997221	0
779.438143029149	0
783.884464676174	0
788.328453663017	0
792.770111712697	0
797.209440546538	0
801.646441884169	0
806.08111744353	0
810.513468940876	0
814.943498090771	0
819.371206606105	0
823.796596198072	0
828.2196685762	0
832.640425448326	0
837.05886852062	0
841.474999497579	0
845.888820082023	0
850.300331975104	0
854.709536876313	0
859.116436483463	0
863.521032492721	0
867.923326598572	0
872.32332049386	0
876.721015869761	0
881.116414415797	0
885.509517819844	0
889.900327768115	0
894.288845945188	0
898.675074033979	-4.4423828125
903.059013715769	-2.4619140625
907.440666670193	-0.28125
911.820034575246	4.4658203125
916.197119107279	-0.544921875
920.571921941015	-17.5205078125
924.944444749532	7.5771484375
929.314689204282	3.4150390625
933.682656975088	17.517578125
938.048349730129	4.2880859375
942.411769135974	-4.7431640625
946.772916857561	5.822265625
951.131794558198	-7.943359375
955.488403899583	-0.9501953125
959.842746541793	5.3671875
964.194824143277	-19.10546875
968.544638360882	15.296875
972.89219084983	-3.03125
977.237483263745	3.003662109375
981.580517254633	2.0052490234375
985.921294472888	-4.15240478515625
990.259816567313	-8.1986083984375
994.596085185094	-24.357421875
998.930101971824	-16.3358154296875
1003.26186857149	24.221923828125
1007.59138662648	45.4627685546875
1011.91865777761	55.1435546875
1016.24368366406	42.8243408203125
1020.56646592346	36.8021850585938
1024.88700619182	30.9481201171875
1029.20530610358	17.390380859375
1033.52136729159	13.9950561523438
1037.8351913871	-1.0909423828125
1042.14678001981	-13.6038208007813
1046.45613481781	3.3564453125
1050.76325740763	0.112548828125
1055.06814941421	10.810302734375
1059.37081246092	8.27777099609375
1063.67124816957	3.74517822265625
1067.96945816039	25.212646484375
1072.26544405203	22.6800537109375
1076.55920746159	24.1751098632813
1080.8507500046	26.7266845703125
1085.14007329502	23.2781982421875
1089.42717894526	37.8297729492188
1093.71206856617	43.3812866210938
1097.99474376703	50.932861328125
1102.27520615557	38.484375
1106.55345733798	44.0359497070313
1110.82949891888	18.6480102539063
1115.10333250134	32.3075561523438
1119.37495968691	10.9671020507813
1123.64438207555	27.6265869140625
1127.91160126572	4.2861328125
1132.17661885431	29.9456787109375
1136.43943643666	28.6051635742188
1140.70005560662	38.2647094726563
1144.95847795644	36.9242553710938
1149.21470507689	58.6521606445313
1153.46873855716	50.4673461914063
1157.72057998495	101.282531738281
1161.97023094641	149.097717285156
1166.21769302616	179.912902832031
1170.4629678073	165.728088378906
1174.70605687141	77.5433349609375
1178.94696179853	33.3585205078125
1183.18568416722	5.48870849609375
1187.42222555447	17.7728271484375
1191.65658753578	13.0569458007813
1195.88877168515	11.341064453125
1200.11877957505	-8.37481689453125
1204.34661277642	17.0656127929688
1208.57227285872	5.7867431640625
1212.79576138991	1.01177978515625
1217.01707993641	2.31573486328125
1221.23623006315	-10.556640625
1225.45321333358	-19.1058959960938
1229.66803130962	5.34490966796875
1233.88068555171	-20.7554931640625
1238.09117761878	1.10687255859375
1242.29950906827	6.96923828125
1246.50568145615	2.83160400390625
1250.70969633685	-0.3060302734375
1254.91155526336	18.2110595703125
1259.11125978715	-0.46551513671875
1263.30881145822	3.85791015625
1267.50421182508	16.1812744140625
1271.69746243476	25.5046997070313
1275.88856483281	37.828125
1280.07752056329	29.1514892578125
1284.26433116881	27.4749145507813
1288.44899819048	26.7911987304688
1292.63152316794	31.9795532226563
1296.81190763937	38.1678466796875
1300.99015314147	39.356201171875
1305.16626120947	25.5445556640625
1309.34023337715	45.73291015625
1313.5120711768	80.9212646484375
1317.68177613928	59.109619140625
1321.84934979395	47.2979736328125
1326.01479366875	28.4862670898438
1330.17810929013	25.6746215820313
1334.3392981831	26.8418579101563
1338.49836187122	25.0078735351563
1342.65530187657	23.1738891601563
1346.81011971983	19.3399047851563
1350.96281692018	19.5059204101563
1355.11339499538	24.6719360351563
1359.26185546175	21.8380126953125
1363.40819983413	21.0040283203125
1367.55242962597	4.1351318359375
1371.69454634923	7.19354248046875
1375.83455151447	11.2518920898438
1379.97244663079	-15.689697265625
1384.10823320587	-5.63134765625
1388.24191274593	-6.57293701171875
1392.3734867558	4.19140625
1396.50295673884	-6.2119140625
1400.63032419701	-4.615234375
1404.75559063083	5.98138427734375
1408.87875753938	0.43359375
1412.99982642036	-8.30670166015625
1417.11879877001	-15.0469970703125
1421.23567608315	2.2127685546875
1425.35045985322	8.47247314453125
1429.4631515722	19.732177734375
1433.57375273068	45.0161743164063
1437.68226481782	83.3045654296875
1441.78868932139	155.592956542969
1445.89302772774	197.881286621094
1449.9952815218	205.169677734375
1454.0954521871	241.4580078125
1458.19354120579	185.746398925781
1462.28955005859	186.034790039063
1466.38348022481	159.352966308594
1470.47533318239	142.710876464844
1474.56511040785	131.068725585938
1478.65281337632	106.426574707031
1482.73844356155	74.784423828125
1486.82200243586	74.142333984375
1490.90349147021	43.5001831054688
1494.98291213417	24.8580322265625
1499.06026589591	28.2158813476563
1503.13555422221	41.5737915039063
1507.20877857848	39.94970703125
1511.27994042873	58.3392944335938
1515.3490412356	86.7288208007813
1519.41608246035	123.118408203125
1523.48106556286	163.507934570313
1527.54399200162	176.897521972656
1531.60486323377	177.287109375
1535.66368071506	160.676635742188
1539.72044589986	124.053344726563
1543.7751602412	76.3744506835938
1547.8278251907	42.6956176757813
1551.87844219866	9.0167236328125
1555.92701271397	-2.66217041015625
1559.97353818419	0.658935546875
1564.01802005549	0.57769775390625
1568.06045977271	-5.5164794921875
1572.1008587793	-1.0257568359375
1576.13921851737	-0.21649169921875
1580.17554042768	-1.0419921875
1584.20982594961	4.5703125
1588.24207652123	3.3955078125
1592.27229357921	-14.935546875
1596.3004785589	-0.9990234375
1600.3266328943	9.943359375
1604.35075801806	10.3603515625
1608.37285536149	-4.4619140625
1612.39292635454	-3.658203125
1616.41097242584	-5.3876953125
1620.42699500266	1.7353515625
1624.44099551096	-1.7996826171875
1628.45297537533	-4.417236328125
1632.46293601905	9.94775390625
1636.47087886406	12.9448852539063
1640.47680533095	13.4390258789063
1644.480716839	19.9331665039063
1648.48261480617	24.548583984375
1652.48250064906	52.5953979492188
1656.48037578297	87.6421508789063
1660.47624162187	120.68896484375
1664.47009957839	152.735778808594
1668.46195106388	189.268432617188
1672.45179748832	191.136169433594
1676.43964026041	167.00390625
1680.42548078752	137.871643066406
1684.40932047569	95.7393798828125
1688.39116072969	60.81005859375
1692.37100295292	32.1748657226563
1696.34884854752	20.5396728515625
1700.32469891428	4.904541015625
1704.29855545272	16.2693481445313
1708.27041956104	5.84185791015625
1712.24029263612	11.431884765625
1716.20817607355	-3.97802734375
1720.17407126762	1.12322998046875
1724.13797961133	-9.116943359375
1728.09990249636	-0.74200439453125
1732.05984131311	4.326171875
1736.01779745068	2.134765625
1739.97377229687	-13.6455078125
1743.9277672382	21.8681640625
1747.87978365989	-1.7412109375
1751.82982294587	-9.26953125
1755.77788647878	3.8818359375
1759.72397564	-2.6943359375
1763.6680918096	5.4013671875
1767.61023636636	-6.861328125
1771.55041068779	-0.080078125
1775.48861615014	-1.6396484375
1779.42485412835	-2.3544921875
1783.35912599609	2.19140625
1787.29143312576	-0.7138671875
1791.22177688849	-4.6923828125
1795.15015865414	8.0390625
1799.07657979127	5.0263671875
1803.00104166721	-7.3359375
1806.923545648	-4.087890625
1810.84409309841	5.9326171875
1814.76268538195	4.87890625
1818.67932386087	1.0146484375
1822.59400989615	-9.7568359375
1826.50674484752	2.62109375
1830.41753007345	4.09765625
1834.32636693114	-5.359375
1838.23325677653	-8.8935546875
1842.13820096433	11.228515625
1846.04120084797	4.2197265625
1849.94225777965	-5.888671875
1853.84137311029	-3.23828125
1857.7385481896	1.55859375
1861.63378436601	2.0654296875
1865.52708298671	0.1416015625
1869.41844539766	0.248046875
1873.30787294356	7.41796875
1877.19536696788	-8.6884765625
1881.08092881284	6.2373046875
1884.96455981942	-3.8115234375
1888.84626132737	-8.8623046875
1892.7260346752	-0.0654296875
1896.6038812002	1.904296875
1900.47980223839	8.87890625
1904.35379912459	-3.435546875
1908.22587319237	0.2109375
1912.0960257741	-0.404296875
1915.96425820088	-3.9677734375
1919.83057180263	-1.0673828125
1923.694967908	6.5751953125
1927.55744784445	9.69140625
1931.4180129382	-16.5322265625
1935.27666451426	2.7939453125
1939.13340389641	7.9208984375
1942.98823240721	-3.24609375
1946.84115136803	4.07421875
1950.692162099	-11.431640625
1954.54126591903	2.35546875
1958.38846414584	-0.1982421875
1962.23375809594	-0.9833984375
1966.0771490846	4.958984375
1969.91863842591	1.8447265625
1973.75822743275	-5.8369140625
1977.59591741678	3.4033203125
1981.43170968848	-2.298828125
1985.26560555709	7.44140625
1989.09760633069	-6.611328125
1992.92771331615	-0.234375
1996.75592781911	-3.751953125
2000.58225114405	6.419921875
2004.40668459424	-1.919921875
2008.22922947176	1.3720703125
2012.04988707749	1.68359375
2015.86865871112	-11.810546875
2019.68554567116	13.4443359375
2023.50054925491	-19.2744140625
2027.31367075851	17.9296875
2031.1249114769	-4.2119140625
2034.93427270382	-0.8388671875
2038.74175573186	-5.3544921875
2042.54736185239	10.6220703125
2046.35109235564	0.8828125
2050.15294853063	-4.46875
2053.95293166521	6.8701171875
2057.75104304606	-5.0419921875
2061.54728395867	-4.919921875
2065.34165568738	3.2431640625
2069.13415951534	-0.796875
2072.92479672452	6.5625
2076.71356859575	-10.13671875
2080.50047640866	4.259765625
2084.28552144174	-15.3701171875
2088.06870497229	-13.115234375
2091.85002827646	-31.404296875
2095.62949262923	96.23046875
2099.40709930443	-11.935546875
2103.18284957471	-52.609375
2106.95674471158	-36.5869140625
2110.72878598537	130.3154296875
2114.49897466528	-25.2041015625
2118.26731201934	-22.7744140625
2122.03379931443	-13.595703125
2125.79843781626	1.306640625
2129.56122878942	-15.7421875
2133.32217349733	12.4443359375
2137.08127320226	-13.955078125
2140.83852916534	10.681640625
2144.59394264655	3.5966796875
2148.34751490473	-1.048828125
2152.09924719757	-3.240234375
2155.84914078163	-0.1103515625
2159.5971969123	-0.99609375
2163.34341684387	-4.2216796875
2167.08780182947	12.505859375
2170.83035312109	-1.8251953125
2174.57107196959	1.6005859375
2178.30995962469	0.443359375
2182.04701733499	-6.82421875
2185.78224634795	-5.578125
2189.5156479099	11.4755859375
2193.24722326604	2.9970703125
2196.97697366044	-2.8603515625
2200.70490033604	0.431640625
2204.43100453467	-9.7001953125
2208.15528749703	6.2080078125
2211.87775046268	-9.3720703125
2215.59839467008	7.5546875
2219.31722135656	-0.951171875
2223.03423175833	3.7880859375
2226.74942711049	-0.25390625
2230.46280864701	2.185546875
2234.17437760077	-7.95703125
2237.8841352035	2.6376953125
2241.59208268584	-4.75390625
2245.29822127732	6.896484375
2249.00255220635	-0.6689453125
2252.70507670024	4.18359375
2256.40579598519	-16.33984375
2260.10471128628	15.005859375
2263.80182382751	1.3251953125
2267.49713483175	-0.3046875
2271.19064552079	-7.4375
2274.8823571153	-3.4404296875
2278.57227083486	1.2216796875
2282.26038789795	7.3955078125
2285.94670952195	2.2451171875
2289.63123692314	-3.748046875
2293.31397131672	-0.880859375
2296.99491391679	-2.8408203125
2300.67406593633	4.5087890625
2304.35142858727	-4.583984375
2308.02700308043	-0.04296875
2311.70079062553	1.4609375
2315.37279243123	1.66015625
2319.04300970507	4.044921875
2322.71144365353	0.271484375
2326.378095482	-9.3310546875
2330.04296639478	11.2265625
2333.7060575951	-1.609375
2337.3673702851	-0.134765625
2341.02690566583	-6.5693359375
2344.68466493729	-1.84375
2348.34064929839	0.2578125
2351.99485994695	0.7705078125
2355.64729807974	-0.1083984375
2359.29796489244	7.4814453125
2362.94686157966	0.5185546875
2366.59398933494	-6.005859375
2370.23934935076	0.7822265625
2373.88294281852	-1.3447265625
2377.52477092855	0.3515625
2381.16483487014	4.755859375
2384.80313583148	1.947265625
2388.4396749997	-9.0439453125
2392.07445356091	3.591796875
2395.70747270011	-9.443359375
2399.33873360126	8.7587890625
2402.96823744726	-2.306640625
2406.59598541994	7.4306640625
2410.22197870011	2.91796875
2413.84621846749	-10.72265625
2417.46870590075	10.755859375
2421.08944217751	-5.017578125
2424.70842847435	-2.59765625
2428.32566596678	-1.701171875
2431.94115582928	-6.3203125
2435.55489923527	9.5791015625
2439.16689735713	-1.8828125
2442.77715136619	1.5634765625
2446.38566243272	-3.494140625
2449.99243172597	6.45703125
2453.59746041414	-7.9580078125
2457.20074966439	1.138671875
2460.80230064283	3.1220703125
2464.40211451455	0.638671875
2468.00019244358	-0.9345703125
2471.59653559293	5.208984375
2475.19114512457	-3.6572265625
2478.78402219943	-7.2236328125
2482.37516797741	6.609375
2485.96458361738	3.4560546875
2489.55227027719	-8.59765625
2493.13822911363	4.9345703125
2496.7224612825	-5.1181640625
2500.30496793853	3.787109375
2503.88575023547	3.2587890625
2507.464809326	-2.69140625
2511.04214636182	-1.53515625
2514.61776249357	3.3291015625
2518.19165887088	-5.1376953125
2521.76383664237	3.3310546875
2525.33429695564	1.0830078125
2528.90304095725	0.1796875
2532.47006979276	-1.662109375
2536.03538460672	-2.5869140625
2539.59898654265	8.595703125
2543.16087674307	-7.048828125
2546.72105634947	0.3173828125
2550.27952650235	2.8017578125
2553.83628834118	1.6650390625
2557.39134300444	-0.4892578125
2560.94469162957	-10.8056640625
2564.49633535304	8.859375
2568.0462753103	-17.921875
2571.59451263579	19.8076171875
2575.14104846294	7.62890625
2578.6858839242	-16.9052734375
2582.229020151	8.607421875
2585.77045827378	-5.572265625
2589.31019942197	7.7744140625
2592.84824472401	-11.2060546875
2596.38459530734	5.6337890625
2599.91925229841	2.75
2603.45221682266	2.236328125
2606.98349000456	-13.3505859375
2610.51307296756	11.93359375
2614.04096683414	3.50390625
2617.56717272579	-12.609375
2621.09169176298	7.3525390625
2624.61452506523	4.322265625
2628.13567375106	-7.1796875
2631.655138938	-6.0283203125
2635.17292174258	0.88671875
2638.68902328039	11.8359375
2642.20344466598	-8.4248046875
2645.71618701297	-0.4091796875
2649.22725143397	2.0732421875
2652.73663904062	-1.2353515625
2656.24435094357	-8.8330078125
2659.75038825251	17.3916015625
2663.25475207615	-0.8564453125
2666.75744352221	-11.2666015625
2670.25846369744	10.697265625
2673.75781370765	-13.7470703125
2677.25549465763	5.0048828125
2680.75150765123	4.4990234375
2684.24585379131	8.8095703125
2687.73853417978	-10.54296875
2691.22954991757	1.072265625
2694.71890210465	3.59765625
2698.20659184002	-9.6513671875
2701.69262022172	-3.08984375
2705.17698834682	-0.3408203125
2708.65969731143	7.5830078125
2712.14074821071	-11.7119140625
2715.62014213884	8.931640625
2719.09788018905	-4.8359375
2722.57396345361	8.275390625
2726.04839302385	10.9453125
2729.52116999012	-13.6279296875
2732.99229544182	4.4375
2736.4617704674	3.5068359375
2739.92959615437	8.1318359375
2743.39577358925	5.958984375
2746.86030385767	-8.3515625
2750.32318804424	3.8701171875
2753.78442723268	-14.1474609375
2757.24402250572	7.025390625
2760.70197494518	-10.06640625
2764.1582856319	2.05078125
2767.6129556458	13.0556640625
2771.06598606584	-5.6337890625
2774.51737797005	-4.3955078125
2777.96713243552	-3.888671875
2781.41525053838	-1.328125
2784.86173335384	3.357421875
2788.30658195617	1.0712890625
2791.74979741869	-4.6385498046875
2795.1913808138	-0.46466064453125
2798.63133321295	-12.0037231445313
2802.06965568666	7.13934326171875
2805.50634930452	-17.717529296875
2808.94141513519	1.425537109375
2812.37485424639	-5.675048828125
2815.80666770493	-5.07904052734375
2819.23685657665	7.5169677734375
2822.6654219265	11.1129150390625
2826.0923648185	22.7089233398438
2829.51768631572	66.304931640625
2832.94138748033	107.90087890625
2836.36346937355	157.496887207031
2839.7839330557	233.092895507813
2843.20277958617	334.626770019531
2846.62001002343	513.147766113281
2850.03562542502	753.668762207031
2853.44962684758	963.189697265625
2856.86201534681	1121.71069335938
2860.27279197751	1078.23168945313
2863.68195779356	1045.75268554688
2867.08951384791	1030.27368164063
2870.49546119262	959.794677734375
2873.89980087883	947.315673828125
2877.30253395675	943.836669921875
2880.70366147569	945.357666015625
2884.10318448406	966.878601074219
2887.50110402936	1051.39965820313
2890.89742115815	1041.96313476563
2894.29213691614	984.569580078125
2897.68525234807	979.175964355469
2901.07676849782	995.782409667969
2904.46668640835	936.388793945313
2907.85500712172	881.995239257813
2911.24173167908	875.601623535156
2914.62686112069	888.208068847656
2918.0103964859	837.814453125
2921.39233881316	830.420837402344
2924.77268914004	824.027282714844
2928.1514485032	800.633666992188
2931.52861793838	807.240112304688
2934.90419848047	865.846496582031
2938.27819116343	903.452941894531
2941.65059702035	915.059326171875
2945.0214170834	865.665771484375
2948.39065238389	774.372924804688
2951.75830395222	624.18017578125
2955.1243728179	544.987365722656
2958.48886000957	451.794555664063
2961.85176655495	409.601806640625
2965.21309348089	374.408996582031
2968.57284181338	317.216186523438
2971.93101257748	281.0234375
2975.28760679739	245.830688476563
2978.64262549643	200.637817382813
2981.99606969702	170.445068359375
2985.34794042073	151.252319335938
2988.69823868822	112.059448242188
2992.04696551928	95.86669921875
2995.39412193282	40.72900390625
2998.73970894689	23.85693359375
3002.08372757864	1.98486328125
3005.42617884436	8.1129150390625
3008.76706375945	21.2408447265625
3012.10638333846	34.3687744140625
3015.44413859504	58.4967041015625
3018.780330542	88.6246337890625
3022.11496019125	72.7525634765625
3025.44802855385	38.0352783203125
3028.77953663997	30.4422607421875
3032.10948545894	19.84912109375
3035.4378760192	-20.743896484375
3038.76470932834	0
3042.08998639308	0
3045.41370821926	0
3048.73587581189	0
3052.05649017508	0
3055.37555231211	0
3058.69306322538	0
3062.00902391644	0
3065.32343538598	0
3068.63629863383	0
3071.94761465896	0
3075.25738445949	0
3078.5656090327	0
3081.87228937498	0
3085.1774264819	0
3088.48102134815	0
3091.7830749676	0
3095.08358833324	0
3098.38256243724	0
3101.67999827088	0
3104.97589682465	0
3108.27025908814	0
3111.56308605013	0
3114.85437869852	0
3118.14413802041	0
3121.43236500202	0
3124.71906062875	0
3128.00422588514	0
3131.28786175491	0
3134.56996922093	0
3137.85054926523	0
3141.12960286901	0
3144.40713101263	0
3147.68313467559	0
3150.95761483661	0
3154.23057247352	0
3157.50200856335	0
3160.77192408229	0
3164.04032000569	0
3167.30719730808	0
3170.57255696316	0
3173.8363999438	0
3177.09872722202	0
3180.35953976906	0
3183.61883855529	0
3186.87662455028	0
3190.13289872276	0
3193.38766204066	0
3196.64091547106	0
3199.89265998022	0
3203.14289653362	0
3206.39162609586	0
3209.63884963076	0
3212.88456810132	0
3216.1287824697	0
3219.37149369728	0
3222.61270274458	0
3225.85241057134	0
3229.09061813648	0
3232.32732639809	0
3235.56253631347	0
3238.79624883909	0
3242.02846493062	0
3245.25918554292	0
3248.48841163005	0
3251.71614414523	0
3254.94238404091	0
3258.16713226871	0
3261.39038977947	0
3264.61215752319	0
3267.8324364491	0
3271.05122750561	0
3274.26853164032	0
3277.48434980006	0
3280.69868293083	0
3283.91153197784	0
3287.12289788551	0
3290.33278159744	0
3293.54118405647	0
3296.7481062046	0
3299.95354898308	0
3303.15751333233	0
3306.36000019198	0
3309.5610105009	0
3312.76054519714	0
3315.95860521796	0
3319.15519149983	0
3322.35030497844	0
3325.5439465887	0
3328.73611726471	0
3331.92681793978	0
3335.11604954647	0
3338.30381301652	0
3341.49010928091	0
3344.67493926981	0
3347.85830391262	0
3351.04020413798	0
3354.22064087372	0
3357.3996150469	0
3360.5771275838	0
3363.75317940992	0
3366.92777144999	0
3370.10090462795	0
3373.27257986699	0
3376.44279808948	0
3379.61156021707	0
3382.77886717058	0
3385.94471987011	0
3389.10911923496	0
3392.27206618366	0
3395.43356163397	0
3398.59360650288	0
3401.75220170663	0
3404.90934816067	0
3408.06504677969	0
3411.21929847761	0
3414.37210416759	0
3417.52346476203	0
3420.67338117256	0
3423.82185431003	0
3426.96888508457	0
3430.11447440551	0
3433.25862318143	0
3436.40133232017	0
3439.54260272877	0
3442.68243531356	0
3445.82083098007	0
3448.95779063311	0
3452.0933151767	0
3455.22740551412	0
3458.36006254791	0
3461.49128717984	0
3464.62108031093	0
3467.74944284144	0
3470.8763756709	0
3474.00187969807	0
3477.12595582097	0
3480.24860493687	0
3483.3698279423	0
3486.48962573301	0
3489.60799920405	0
3492.7249492497	0
3495.84047676349	0
3498.95458263822	0
3502.06726776593	0
3505.17853303794	0
3508.28837934481	0
3511.39680757636	0
3514.50381862168	0
3517.60941336912	0
3520.71359270627	0
3523.81635752002	0
3526.91770869649	0
3530.01764712108	0
3533.11617367844	0
3536.21328925251	0
3539.30899472646	0
3542.40329098277	0
3545.49617890316	0
3548.58765936862	0
3551.6777332594	0
3554.76640145506	0
3557.85366483438	0
3560.93952427544	0
3564.02398065559	0
3567.10703485145	0
3570.18868773891	0
3573.26894019313	0
3576.34779308856	0
3579.42524729892	0
3582.5013036972	0
3585.57596315568	0
3588.6492265459	0
3591.72109473869	0
3594.79156860416	0
3597.8606490117	0
3600.92833682998	0
3603.99463292695	0
3607.05953816984	0
3610.12305342518	0
3613.18517955876	0
3616.24591743568	0
3619.30526792029	0
3622.36323187627	0
3625.41981016655	0
3628.47500365337	0
3631.52881319825	0
3634.58123966201	0
3637.63228390473	0
3640.68194678582	0
3643.73022916395	0
3646.77713189711	0
3649.82265584256	0
3652.86680185686	0
3655.90957079587	0
3658.95096351473	0
3661.9909808679	0
3665.02962370912	0
3668.06689289143	0
3671.10278926717	0
3674.13731368797	0
3677.17046700477	0
3680.20225006781	0
3683.23266372664	0
3686.26170883008	0
3689.28938622628	0
3692.31569676268	0
3695.34064128604	0
3698.3642206424	0
3701.38643567713	0
3704.40728723488	0
3707.42677615964	0
3710.44490329468	0
3713.46166948258	0
3716.47707556524	0
3719.49112238387	0
3722.50381077897	0
3725.51514159038	0
3728.52511565724	0
3731.53373381799	0
3734.54099691039	0
3737.54690577153	0
3740.55146123779	0
3743.55466414488	0
3746.55651532782	0
3749.55701562096	0
3752.55616585793	0
3755.55396687173	0
3758.55041949465	0
3761.54552455828	0
3764.53928289357	0
3767.53169533077	0
3770.52276269945	0
