# Supplementary material for: ATP-Mediated Compositional Change in Peripheral Myelin Membranes: A Comparative Raman Spectroscopy and Time-Of-Flight Secondary Ion Mass Spectrometry Study
Source: PLoS One. 2015 Nov 6;10(11):e0142084. doi: 10.1371/journal.pone.0142084 (PMC4636249; doi:10.1371/journal.pone.0142084)
Supplement: S2 Dataset — (ZIP) [file pone.0142084.s002.zip › S2_dataset/Raman_spectra/1_0.txt]

-178.9940361005	0
-174.033225536559	0
-169.075137799502	0
-164.119770772183	0
-159.167122339652	0
-154.217190389145	0
-149.26997281008	0
-144.325467494082	0
-139.38367233493	0
-134.444585228596	0
-129.508204073225	0
-124.574526769137	0
-119.643551218823	0
-114.715275326934	0
-109.789697000297	0
-104.866814147889	0
-99.9466246808543	0
-95.0291265124944	0
-90.114317558252	0
-85.2021957357436	0
-80.2927589647076	0
-75.3860051670387	0
-70.4819322667847	0
-65.5805381901157	0
-60.6818208653497	0
-55.7857782229291	0
-50.8924081954391	0
-46.0017087175838	0
-41.1136777262045	0
-36.2283131602561	0
-31.3456129608128	0
-26.4655750710695	0
-21.5881974363389	0
-16.7134780040407	0
-11.8414147237152	0
-6.97200554699234	0
-2.10524842762101	0
2.75885867856151	0
7.62031781360827	0
12.4791310174774	0
17.3353003280427	0
22.1888277810764	0
27.0397154102718	0
31.8879652472339	0
36.7335793214821	0
41.5765596604568	0
46.4169082895224	0
51.2546272319731	0
56.0897185090207	0
60.9221841398242	0
65.7520261414571	0
70.5792465289418	0
75.4038473152361	0
80.2258305112362	0
85.045198125787	0
89.8619521656727	0
94.6760946356395	0
99.4876275383746	0
104.296552874516	0
109.10287264268	0
113.906588839415	0
118.707703459252	0
123.506218494676	0
128.30213593615	0
133.095457772096	0
137.886185988912	0
142.674322570981	0
147.459869500641	0
152.242828758238	0
157.023202322084	0
161.800992168479	0
166.576200271718	0
171.348828604071	0
176.118879135827	0
180.886353835245	0
185.651254668599	0
190.413583600155	0
195.173342592186	0
199.93053360497	0
204.685158596798	0
209.437219523967	0
214.186718340788	0
218.933656999589	0
223.678037450723	0
228.419861642551	0
233.159131521468	0
237.895849031897	0
242.630016116271	0
247.361634715084	0
252.090706766841	0
256.817234208093	0
261.541218973424	0
266.262662995465	0
270.981568204883	0
275.697936530397	0
280.411769898781	0
285.123070234849	0
289.831839461471	0
294.538079499574	0
299.241792268144	0
303.942979684232	0
308.641643662944	0
313.33778611746	0
318.031408959018	0
322.722514096945	0
327.411103438622	0
332.09717888951	0
336.780742353159	0
341.461795731189	0
346.140340923302	0
350.816379827291	0
355.489914339041	0
360.160946352512	0
364.829477759773	0
369.495510450977	0
374.159046314375	0
378.820087236329	0
383.478635101283	0
388.134691791809	0
392.788259188568	0
397.43933917034	0
402.08793361401	0
406.734044394583	0
411.377673385178	0
416.018822457033	0
420.657493479502	0
425.293688320078	0
429.927408844357	0
434.558656916086	0
439.187434397127	0
443.813743147482	0
448.437585025286	0
453.058961886811	0
457.677875586478	0
462.294327976831	0
466.908320908578	0
471.519856230564	0
476.128935789788	0
480.73556143139	0
485.339734998681	0
489.941458333116	0
494.540733274312	0
499.137561660047	0
503.731945326265	0
508.323886107065	0
512.91338583473	0
517.500446339696	0
522.085069450583	0
526.667256994186	0
531.247010795468	0
535.824332677577	0
540.399224461841	0
544.97168796778	0
549.541725013083	0
554.109337413638	0
558.674526983528	0
563.237295535019	0
567.797644878573	0
572.355576822864	0
576.911093174738	0
581.464195739273	0
586.014886319722	0
590.563166717575	0
595.109038732503	0
599.652504162402	0
604.193564803382	0
608.73222244976	0
613.268478894073	0
617.802335927087	0
622.333795337774	0
626.86285891334	0
631.389528439219	0
635.913805699064	0
640.435692474771	0
644.95519054646	0
649.472301692485	0
653.987027689444	0
658.499370312169	0
663.009331333737	0
667.51691252547	0
672.022115656927	0
676.524942495927	0
681.025394808529	0
685.523474359052	0
690.019182910066	0
694.512522222403	0
699.003494055146	0
703.49210016564	0
707.978342309501	0
712.4622222406	0
716.943741711089	0
721.422902471377	0
725.899706270147	0
730.374154854362	0
734.846249969256	0
739.315993358349	0
743.783386763427	0
748.248431924569	0
752.711130580137	0
757.171484466779	0
761.629495319434	0
766.085164871334	0
770.538494853989	0
774.989486997221	0
779.438143029149	0
783.884464676174	0
788.328453663017	0
792.770111712697	0
797.209440546538	0
801.646441884169	0
806.08111744353	0
810.513468940876	0
814.943498090771	2.986328125
819.371206606105	-11.525390625
823.796596198072	6.6611328125
828.2196685762	-3.0048828125
832.640425448326	13.3232421875
837.05886852062	-13.3974609375
841.474999497579	4.1953125
845.888820082023	5.55859375
850.300331975104	-8.1279296875
854.709536876313	-8.79296875
859.116436483463	3.05859375
863.521032492721	11.4677734375
867.923326598572	0.53125
872.32332049386	-9.2451171875
876.721015869761	-5.0380859375
881.116414415797	-2.5390625
885.509517819844	14.3876953125
889.900327768115	14.548828125
894.288845945188	-8.359375
898.675074033979	-6.44921875
903.059013715769	11.5439453125
907.440666670193	7.0224609375
911.820034575246	-5.6484375
916.197119107279	-24.095703125
920.571921941015	-6.279296875
924.944444749532	27.0966796875
929.314689204282	9.625
933.682656975088	3.625
938.048349730129	-6.345703125
942.411769135974	-7.6435546875
946.772916857561	-3.3974609375
951.131794558198	-2.1015625
955.488403899583	-0.7998046875
959.842746541793	15.3681640625
964.194824143277	-13.466796875
968.544638360882	11.1640625
972.89219084983	18.599609375
977.237483263745	13.318359375
981.580517254633	-18.857421875
985.921294472888	-23.6807861328125
990.259816567313	-17.274658203125
994.596085185094	-12.112060546875
998.930101971824	19.0052490234375
1003.26186857149	89.3465576171875
1007.59138662648	122.642456054688
1011.91865777761	179.8583984375
1016.24368366406	203.074340820313
1020.56646592346	160.472045898438
1024.88700619182	103.538330078125
1029.20530610358	39.014892578125
1033.52136729159	11.59765625
1037.8351913871	-14.8197021484375
1042.14678001981	-4.587158203125
1046.45613481781	7.6851806640625
1050.76325740763	-16.0426025390625
1055.06814941421	-15.122802734375
1059.37081246092	-4.2738037109375
1063.67124816957	14.5751953125
1067.96945816039	54.4241943359375
1072.26544405203	28.273193359375
1076.55920746159	39.122314453125
1080.8507500046	80.91259765625
1085.14007329502	61.700439453125
1089.42717894526	57.4884033203125
1093.71206856617	79.2762451171875
1097.99474376703	88.0640869140625
1102.27520615557	75.85205078125
1106.55345733798	60.639892578125
1110.82949891888	51.427734375
1115.10333250134	43.2156982421875
1119.37495968691	56.122802734375
1123.64438207555	53.12939453125
1127.91160126572	64.1361083984375
1132.17661885431	113.142822265625
1136.43943643666	103.1494140625
1140.70005560662	150.156127929688
1144.95847795644	150.162841796875
1149.21470507689	196.16943359375
1153.46873855716	288.176147460938
1157.72057998495	491.182861328125
1161.97023094641	683.189453125
1166.21769302616	708.362060546875
1170.4629678073	611.762939453125
1174.70605687141	418.163696289063
1178.94696179853	238.564575195313
1183.18568416722	124.965454101563
1187.42222555447	91.3663330078125
1191.65658753578	53.76708984375
1195.88877168515	56.16796875
1200.11877957505	61.56884765625
1204.34661277642	40.9696044921875
1208.57227285872	60.5382080078125
1212.79576138991	70.1888427734375
1217.01707993641	62.839599609375
1221.23623006315	39.4903564453125
1225.45321333358	0.14111328125
1229.66803130962	36.7918701171875
1233.88068555171	11.442626953125
1238.09117761878	-14.1412353515625
1242.29950906827	-21.2054443359375
1246.50568145615	-11.2696533203125
1250.70969633685	12.6661376953125
1254.91155526336	33.6019287109375
1259.11125978715	41.5377197265625
1263.30881145822	75.4735107421875
1267.50421182508	92.9991455078125
1271.69746243476	119.9697265625
1275.88856483281	152.940185546875
1280.07752056329	147.910766601563
1284.26433116881	133.881225585938
1288.44899819048	112.851806640625
1292.63152316794	96.822265625
1296.81190763937	129.792846679688
1300.99015314147	120.763305664063
1305.16626120947	103.35302734375
1309.34023337715	138.873901367188
1313.5120711768	154.394653320313
1317.68177613928	95.9154052734375
1321.84934979395	74.436279296875
1326.01479366875	54.95703125
1330.17810929013	44.477783203125
1334.3392981831	52.9986572265625
1338.49836187122	57.5194091796875
1342.65530187657	63.9970703125
1346.81011971983	74.2274169921875
1350.96281692018	58.457763671875
1355.11339499538	31.6881103515625
1359.26185546175	40.9185791015625
1363.40819983413	27.14892578125
1367.55242962597	35.3792724609375
1371.69454634923	40.609619140625
1375.83455151447	13.8399658203125
1379.97244663079	9.7850341796875
1384.10823320587	12.4683837890625
1388.24191274593	8.151611328125
1392.3734867558	12.8349609375
1396.50295673884	-0.4818115234375
1400.63032419701	-16.7984619140625
1404.75559063083	-0.1151123046875
1408.87875753938	3.3193359375
1412.99982642036	-7.6219482421875
1417.11879877001	-9.563232421875
1421.23567608315	10.49560546875
1425.35045985322	4.5543212890625
1429.4631515722	-0.386962890625
1433.57375273068	44.6717529296875
1437.68226481782	96.7305908203125
1441.78868932139	161.723266601563
1445.89302772774	230.641479492188
1449.9952815218	239.5595703125
1454.0954521871	250.477783203125
1458.19354120579	200.395874023438
1462.28955005859	233.314086914063
1466.38348022481	207.232299804688
1470.47533318239	178.150390625
1474.56511040785	173.068603515625
1478.65281337632	128.986694335938
1482.73844356155	130.904907226563
1486.82200243586	91.8934326171875
1490.90349147021	66.9129638671875
1494.98291213417	70.9324951171875
1499.06026589591	87.9520263671875
1503.13555422221	121.971557617188
1507.20877857848	171.991088867188
1511.27994042873	283.010620117188
1515.3490412356	402.030151367188
1519.41608246035	566.049682617188
1523.48106556286	638.069213867188
1527.54399200162	680.088623046875
1531.60486323377	645.108154296875
1535.66368071506	534.185791015625
1539.72044589986	384.376098632813
1543.7751602412	246.566284179688
1547.8278251907	136.756591796875
1551.87844219866	81.9468994140625
1555.92701271397	56.13720703125
1559.97353818419	24.3275146484375
1564.01802005549	24.5177001953125
1568.06045977271	4.7080078125
1572.1008587793	20.8983154296875
1576.13921851737	-8.911376953125
1580.17554042768	-13.546875
1584.20982594961	0.8355712890625
1588.24207652123	31.218017578125
1592.27229357921	12.6004638671875
1596.3004785589	-21.0169677734375
1600.3266328943	6.365478515625
1604.35075801806	17.8386840820313
1608.37285536149	7.40435791015625
1612.39292635454	-9.02996826171875
1616.41097242584	-6.253662109375
1620.42699500266	13.0962524414063
1624.44099551096	3.44622802734375
1628.45297537533	6.91180419921875
1632.46293601905	17.5062255859375
1636.47087886406	11.1006469726563
1640.47680533095	23.9425659179688
1644.480716839	50.1705932617188
1648.48261480617	83.3986206054688
1652.48250064906	96.6265869140625
1656.48037578297	154.854614257813
1660.47624162187	233.102661132813
1664.47009957839	299.569274902344
1668.46195106388	340.035827636719
1672.45179748832	338.50244140625
1676.43964026041	288.969055175781
1680.42548078752	236.435607910156
1684.40932047569	197.902221679688
1688.39116072969	117.412902832031
1692.37100295292	84.9276123046875
1696.34884854752	58.4423217773438
1700.32469891428	18.9570922851563
1704.29855545272	18.4718017578125
1708.27041956104	16.9218139648438
1712.24029263612	15.3303833007813
1716.20817607355	-3.260986328125
1720.17407126762	4.12384033203125
1724.13797961133	-6.6273193359375
1728.09990249636	-1.240966796875
1732.05984131311	10.6484375
1736.01779745068	4.0302734375
1739.97377229687	-14.080078125
1743.9277672382	5.7490234375
1747.87978365989	-5.701171875
1751.82982294587	4.6142578125
1755.77788647878	6.279296875
1759.72397564	-12.5546875
1763.6680918096	-1.9130859375
1767.61023636636	1.8779296875
1771.55041068779	11.7236328125
1775.48861615014	-1.7880859375
1779.42485412835	-7.287109375
1783.35912599609	-9.412109375
1787.29143312576	15.265625
1791.22177688849	-6.498046875
1795.15015865414	5.431640625
1799.07657979127	4.6728515625
1803.00104166721	-7.4326171875
1806.923545648	-10.63671875
1810.84409309841	5.853515625
1814.76268538195	-1.38671875
1818.67932386087	9.359375
1822.59400989615	-6.326171875
1826.50674484752	3.3173828125
1830.41753007345	7.626953125
1834.32636693114	-11.6142578125
1838.23325677653	-7.32421875
1842.13820096433	12.228515625
1846.04120084797	2.708984375
1849.94225777965	-2.3876953125
1853.84137311029	-4.0673828125
1857.7385481896	5.5283203125
1861.63378436601	-10.1103515625
1865.52708298671	4.1328125
1869.41844539766	-4.1171875
1873.30787294356	12.671875
1877.19536696788	-17.5771484375
1881.08092881284	8.0400390625
1884.96455981942	6.9072265625
1888.84626132737	-7.810546875
1892.7260346752	-0.4384765625
1896.6038812002	3.048828125
1900.47980223839	6.0458984375
1904.35379912459	-8.626953125
1908.22587319237	1.41796875
1912.0960257741	0.1376953125
1915.96425820088	6.0068359375
1919.83057180263	-8.8408203125
1923.694967908	6.12109375
1927.55744784445	-1.8125
1931.4180129382	-12.8427734375
1935.27666451426	13.0224609375
1939.13340389641	8.3310546875
1942.98823240721	-11.4912109375
1946.84115136803	10.416015625
1950.692162099	-10.443359375
1954.54126591903	-1.7177734375
1958.38846414584	3.09765625
1962.23375809594	3.064453125
1966.0771490846	-3.2568359375
1969.91863842591	6.7294921875
1973.75822743275	-13.623046875
1977.59591741678	10.931640625
1981.43170968848	-1.4677734375
1985.26560555709	11.658203125
1989.09760633069	-15.0146484375
1992.92771331615	-2.529296875
1996.75592781911	0.2646484375
2000.58225114405	-3.9716796875
2004.40668459424	2.9345703125
2008.22922947176	-2.0048828125
2012.04988707749	7.869140625
2015.86865871112	-6.3828125
2019.68554567116	6.7373046875
2023.50054925491	-10.0654296875
2027.31367075851	9.908203125
2031.1249114769	4.744140625
2034.93427270382	3.1201171875
2038.74175573186	-14.072265625
2042.54736185239	-4.4228515625
2046.35109235564	9.0048828125
2050.15294853063	6.4296875
2053.95293166521	-5.181640625
2057.75104304606	4.53515625
2061.54728395867	-3.3193359375
2065.34165568738	3.5546875
2069.13415951534	-5.716796875
2072.92479672452	-7.611328125
2076.71356859575	4.7890625
2080.50047640866	16.00390625
2084.28552144174	-18.765625
2088.06870497229	6.24609375
2091.85002827646	-0.103515625
2095.62949262923	-11.1796875
2099.40709930443	9.166015625
2103.18284957471	-12.4111328125
2106.95674471158	15.171875
2110.72878598537	-6.1416015625
2114.49897466528	3.08984375
2118.26731201934	5.7880859375
2122.03379931443	-1.8642578125
2125.79843781626	-7.2939453125
2129.56122878942	-4.4619140625
2133.32217349733	9.806640625
2137.08127320226	-10.8115234375
2140.83852916534	1.3095703125
2144.59394264655	9.7490234375
2148.34751490473	-6.4462890625
2152.09924719757	-1.966796875
2155.84914078163	-3.916015625
2159.5971969123	12.345703125
2163.34341684387	6.125
2167.08780182947	5.2978515625
2170.83035312109	0.58203125
2174.57107196959	-3.5009765625
2178.30995962469	-6.1025390625
2182.04701733499	-1.8662109375
2185.78224634795	0.15234375
2189.5156479099	9.115234375
2193.24722326604	-9.0302734375
2196.97697366044	-6.109375
2200.70490033604	7.7919921875
2204.43100453467	-0.58984375
2208.15528749703	-3.8642578125
2211.87775046268	2.7216796875
2215.59839467008	-2
2219.31722135656	-0.73828125
2223.03423175833	5.943359375
2226.74942711049	-3.8662109375
2230.46280864701	1.431640625
2234.17437760077	-3.7685546875
2237.8841352035	2.9931640625
2241.59208268584	-9.552734375
2245.29822127732	4.9775390625
2249.00255220635	-0.517578125
2252.70507670024	10.3603515625
2256.40579598519	-22.703125
2260.10471128628	19.5625
2263.80182382751	0.298828125
2267.49713483175	3.6904296875
2271.19064552079	-11.9287109375
2274.8823571153	0.69921875
2278.57227083486	-2.515625
2282.26038789795	5.310546875
2285.94670952195	-4.541015625
2289.63123692314	-7.4755859375
2293.31397131672	7.443359375
2296.99491391679	-3.1923828125
2300.67406593633	-2.5791015625
2304.35142858727	11.134765625
2308.02700308043	-6.22265625
2311.70079062553	14.767578125
2315.37279243123	-9.8779296875
2319.04300970507	8.9814453125
2322.71144365353	11.3681640625
2326.378095482	-11.8564453125
2330.04296639478	-0.7763671875
2333.7060575951	-6.681640625
2337.3673702851	7.560546875
2341.02690566583	-6.7236328125
2344.68466493729	-7.5537109375
2348.34064929839	6.75390625
2351.99485994695	2.7958984375
2355.64729807974	7.4267578125
2359.29796489244	-11.2490234375
2362.94686157966	-0.5634765625
2366.59398933494	5.26953125
2370.23934935076	-3.220703125
2373.88294281852	0.1201171875
2377.52477092855	-1.8349609375
2381.16483487014	0.2021484375
2384.80313583148	7.5703125
2388.4396749997	-7.3564453125
2392.07445356091	-6.8251953125
2395.70747270011	-0.892578125
2399.33873360126	10.2373046875
2402.96823744726	3.4580078125
2406.59598541994	-0.96484375
2410.22197870011	-0.828125
2413.84621846749	3.298828125
2417.46870590075	6.7099609375
2421.08944217751	-17.275390625
2424.70842847435	-5.2587890625
2428.32566596678	8.9345703125
2431.94115582928	-10.09375
2435.55489923527	11.9765625
2439.16689735713	-8.451171875
2442.77715136619	3.73828125
2446.38566243272	4.771484375
2449.99243172597	-1.30859375
2453.59746041414	-3.7060546875
2457.20074966439	7.50390625
2460.80230064283	-0.767578125
2464.40211451455	-4.0400390625
2468.00019244358	-2.75390625
2471.59653559293	7.45703125
2475.19114512457	-1.8017578125
2478.78402219943	1.3271484375
2482.37516797741	-7.6943359375
2485.96458361738	8.169921875
2489.55227027719	0.23046875
2493.13822911363	-4.0068359375
2496.7224612825	-5.638671875
2500.30496793853	-0.962890625
2503.88575023547	4.9755859375
2507.464809326	-0.7197265625
2511.04214636182	1.3095703125
2514.61776249357	-2.7900390625
2518.19165887088	8.7529296875
2521.76383664237	3.78515625
2525.33429695564	3.6337890625
2528.90304095725	-12.2001953125
2532.47006979276	-7.7607421875
2536.03538460672	1.931640625
2539.59898654265	20.05859375
2543.16087674307	-2.83203125
2546.72105634947	-7.888671875
2550.27952650235	-7.568359375
2553.83628834118	-9.8662109375
2557.39134300444	17.439453125
2560.94469162957	-2.8056640625
2564.49633535304	6.3505859375
2568.0462753103	-5.9482421875
2571.59451263579	3.1064453125
2575.14104846294	2.5732421875
2578.6858839242	-16.3828125
2582.229020151	12.830078125
2585.77045827378	-13.345703125
2589.31019942197	10.0927734375
2592.84824472401	-2.0546875
2596.38459530734	1.248046875
2599.91925229841	-2.556640625
2603.45221682266	-3.78125
2606.98349000456	8.9755859375
2610.51307296756	-5.7685546875
2614.04096683414	5.890625
2617.56717272579	-8.466796875
2621.09169176298	5.1240234375
2624.61452506523	4.7890625
2628.13567375106	-9.931640625
2631.655138938	-0.8388671875
2635.17292174258	2.8583984375
2638.68902328039	-5.40625
2642.20344466598	3.615234375
2645.71618701297	-2.4189453125
2649.22725143397	-10.7705078125
2652.73663904062	13.537109375
2656.24435094357	-6.169921875
2659.75038825251	26.94140625
2663.25475207615	-13.7607421875
2666.75744352221	-7.5595703125
2670.25846369744	10.4384765625
2673.75781370765	-0.8642578125
2677.25549465763	8.4794921875
2680.75150765123	-10.8466796875
2684.24585379131	9.4345703125
2687.73853417978	-4.01171875
2691.22954991757	2.1865234375
2694.71890210465	-6.6083984375
2698.20659184002	-14.12890625
2701.69262022172	3.7802734375
2705.17698834682	-2.2109375
2708.65969731143	22.87109375
2712.14074821071	-11.689453125
2715.62014213884	-6.236328125
2719.09788018905	-3.4541015625
2722.57396345361	5.6103515625
2726.04839302385	14.5927734375
2729.52116999012	-22.587890625
2732.99229544182	11.20703125
2736.4617704674	-0.4775390625
2739.92959615437	8.8681640625
2743.39577358925	3.52734375
2746.86030385767	-11.8359375
2750.32318804424	5.4873046875
2753.78442723268	2.1142578125
2757.24402250572	-6.2158203125
2760.70197494518	-4.939453125
2764.1582856319	3.16015625
2767.6129556458	5.1357421875
2771.06598606584	-7.935546875
2774.51737797005	14.3203125
2777.96713243552	-6
2781.41525053838	-8.0517578125
2784.86173335384	-12.5634765625
2788.30658195617	11.0185546875
2791.74979741869	-4.0224609375
2795.1913808138	8.0546875
2798.63133321295	-4.06683349609375
2802.06965568666	-0.5028076171875
2805.50634930452	-17.5430908203125
2808.94141513519	19.380615234375
2812.37485424639	-22.6956787109375
2815.80666770493	-20.77197265625
2819.23685657665	-12.0859375
2822.6654219265	0.44775390625
2826.0923648185	11.9814453125
2829.51768631572	33.5150756835938
2832.94138748033	51.0487670898438
2836.36346937355	63.5824584960938
2839.7839330557	118.116088867188
2843.20277958617	187.649780273438
2846.62001002343	307.200805664063
2850.03562542502	420.785095214844
2853.44962684758	548.369323730469
2856.86201534681	640.953552246094
2860.27279197751	706.537719726563
2863.68195779356	690.121948242188
2867.08951384791	657.706298828125
2870.49546119262	646.29052734375
2873.89980087883	679.874755859375
2877.30253395675	678.458984375
2880.70366147569	672.043212890625
2884.10318448406	664.62744140625
2887.50110402936	690.211669921875
2890.89742115815	654.7958984375
2894.29213691614	652.531127929688
2897.68525234807	649.355346679688
2901.07676849782	649.179565429688
2904.46668640835	666.003784179688
2907.85500712172	681.828002929688
2911.24173167908	687.65234375
2914.62686112069	657.4765625
2918.0103964859	668.30078125
2921.39233881316	627.125
2924.77268914004	670.94921875
2928.1514485032	697.7734375
2931.52861793838	681.597778320313
2934.90419848047	683.421997070313
2938.27819116343	734.246215820313
2941.65059702035	776.070434570313
2945.0214170834	730.894653320313
2948.39065238389	657.901977539063
2951.75830395222	569.219360351563
2955.1243728179	490.536865234375
2958.48886000957	396.854248046875
2961.85176655495	394.171752929688
2965.21309348089	389.489135742188
2968.57284181338	361.806518554688
2971.93101257748	313.1240234375
2975.28760679739	293.44140625
2978.64262549643	243.758911132813
2981.99606969702	220.076293945313
2985.34794042073	186.393676757813
2988.69823868822	133.711181640625
2992.04696551928	102.028564453125
2995.39412193282	72.9822998046875
2998.73970894689	34.269287109375
3002.08372757864	31.5562744140625
3005.42617884436	0.84326171875
3008.76706375945	9.1302490234375
3012.10638333846	-20.582763671875
3015.44413859504	11.7041015625
3018.780330542	44.9910888671875
3022.11496019125	68.865966796875
3025.44802855385	62.65771484375
3028.77953663997	28.4495849609375
3032.10948545894	11.241455078125
3035.4378760192	-27.352294921875
3038.76470932834	-2.546142578125
3042.08998639308	-19.05078125
3045.41370821926	5.9912109375
3048.73587581189	24.10546875
3052.05649017508	4.716796875
3055.37555231211	-4.9462890625
3058.69306322538	-16.251953125
3062.00902391644	9.1591796875
3065.32343538598	-14.439453125
3068.63629863383	13.06640625
3071.94761465896	-12.4423828125
3075.25738445949	-6.224609375
3078.5656090327	-7.8310546875
3081.87228937498	6.29296875
3085.1774264819	0
3088.48102134815	0
3091.7830749676	0
3095.08358833324	0
3098.38256243724	0
3101.67999827088	0
3104.97589682465	0
3108.27025908814	0
3111.56308605013	0
3114.85437869852	0
3118.14413802041	0
3121.43236500202	0
3124.71906062875	0
3128.00422588514	0
3131.28786175491	0
3134.56996922093	0
3137.85054926523	0
3141.12960286901	0
3144.40713101263	0
3147.68313467559	0
3150.95761483661	0
3154.23057247352	0
3157.50200856335	0
3160.77192408229	0
3164.04032000569	0
3167.30719730808	0
3170.57255696316	0
3173.8363999438	0
3177.09872722202	0
3180.35953976906	0
3183.61883855529	0
3186.87662455028	0
3190.13289872276	0
3193.38766204066	0
3196.64091547106	0
3199.89265998022	0
3203.14289653362	0
3206.39162609586	0
3209.63884963076	0
3212.88456810132	0
3216.1287824697	0
3219.37149369728	0
3222.61270274458	0
3225.85241057134	0
3229.09061813648	0
3232.32732639809	0
3235.56253631347	0
3238.79624883909	0
3242.02846493062	0
3245.25918554292	0
3248.48841163005	0
3251.71614414523	0
3254.94238404091	0
3258.16713226871	0
3261.39038977947	0
3264.61215752319	0
3267.8324364491	0
3271.05122750561	0
3274.26853164032	0
3277.48434980006	0
3280.69868293083	0
3283.91153197784	0
3287.12289788551	0
3290.33278159744	0
3293.54118405647	0
3296.7481062046	0
3299.95354898308	0
3303.15751333233	0
3306.36000019198	0
3309.5610105009	0
3312.76054519714	0
3315.95860521796	0
3319.15519149983	0
3322.35030497844	0
3325.5439465887	0
3328.73611726471	0
3331.92681793978	0
3335.11604954647	0
3338.30381301652	0
3341.49010928091	0
3344.67493926981	0
3347.85830391262	0
3351.04020413798	0
3354.22064087372	0
3357.3996150469	0
3360.5771275838	0
3363.75317940992	0
3366.92777144999	0
3370.10090462795	0
3373.27257986699	0
3376.44279808948	0
3379.61156021707	0
3382.77886717058	0
3385.94471987011	0
3389.10911923496	0
3392.27206618366	0
3395.43356163397	0
3398.59360650288	0
3401.75220170663	0
3404.90934816067	0
3408.06504677969	0
3411.21929847761	0
3414.37210416759	0
3417.52346476203	0
3420.67338117256	0
3423.82185431003	0
3426.96888508457	0
3430.11447440551	0
3433.25862318143	0
3436.40133232017	0
3439.54260272877	0
3442.68243531356	0
3445.82083098007	0
3448.95779063311	0
3452.0933151767	0
3455.22740551412	0
3458.36006254791	0
3461.49128717984	0
3464.62108031093	0
3467.74944284144	0
3470.8763756709	0
3474.00187969807	0
3477.12595582097	0
3480.24860493687	0
3483.3698279423	0
3486.48962573301	0
3489.60799920405	0
3492.7249492497	0
3495.84047676349	0
3498.95458263822	0
3502.06726776593	0
3505.17853303794	0
3508.28837934481	0
3511.39680757636	0
3514.50381862168	0
3517.60941336912	0
3520.71359270627	0
3523.81635752002	0
3526.91770869649	0
3530.01764712108	0
3533.11617367844	0
3536.21328925251	0
3539.30899472646	0
3542.40329098277	0
3545.49617890316	0
3548.58765936862	0
3551.6777332594	0
3554.76640145506	0
3557.85366483438	0
3560.93952427544	0
3564.02398065559	0
3567.10703485145	0
3570.18868773891	0
3573.26894019313	0
3576.34779308856	0
3579.42524729892	0
3582.5013036972	0
3585.57596315568	0
3588.6492265459	0
3591.72109473869	0
3594.79156860416	0
3597.8606490117	0
3600.92833682998	0
3603.99463292695	0
3607.05953816984	0
3610.12305342518	0
3613.18517955876	0
3616.24591743568	0
3619.30526792029	0
3622.36323187627	0
3625.41981016655	0
3628.47500365337	0
3631.52881319825	0
3634.58123966201	0
3637.63228390473	0
3640.68194678582	0
3643.73022916395	0
3646.77713189711	0
3649.82265584256	0
3652.86680185686	0
3655.90957079587	0
3658.95096351473	0
3661.9909808679	0
3665.02962370912	0
3668.06689289143	0
3671.10278926717	0
3674.13731368797	0
3677.17046700477	0
3680.20225006781	0
3683.23266372664	0
3686.26170883008	0
3689.28938622628	0
3692.31569676268	0
3695.34064128604	0
3698.3642206424	0
3701.38643567713	0
3704.40728723488	0
3707.42677615964	0
3710.44490329468	0
3713.46166948258	0
3716.47707556524	0
3719.49112238387	0
3722.50381077897	0
3725.51514159038	0
3728.52511565724	0
3731.53373381799	0
3734.54099691039	0
3737.54690577153	0
3740.55146123779	0
3743.55466414488	0
3746.55651532782	0
3749.55701562096	0
3752.55616585793	0
3755.55396687173	0
3758.55041949465	0
3761.54552455828	0
3764.53928289357	0
3767.53169533077	0
3770.52276269945	0
