# Supplementary material for: ATP-Mediated Compositional Change in Peripheral Myelin Membranes: A Comparative Raman Spectroscopy and Time-Of-Flight Secondary Ion Mass Spectrometry Study
Source: PLoS One. 2015 Nov 6;10(11):e0142084. doi: 10.1371/journal.pone.0142084 (PMC4636249; doi:10.1371/journal.pone.0142084)
Supplement: S2 Dataset — (ZIP) [file pone.0142084.s002.zip › S2_dataset/Raman_spectra/1_90.txt]

-178.9940361005	0
-174.033225536559	0
-169.075137799502	0
-164.119770772183	0
-159.167122339652	0
-154.217190389145	0
-149.26997281008	0
-144.325467494082	0
-139.38367233493	0
-134.444585228596	0
-129.508204073225	0
-124.574526769137	0
-119.643551218823	0
-114.715275326934	0
-109.789697000297	0
-104.866814147889	0
-99.9466246808543	0
-95.0291265124944	0
-90.114317558252	0
-85.2021957357436	0
-80.2927589647076	0
-75.3860051670387	0
-70.4819322667847	0
-65.5805381901157	0
-60.6818208653497	0
-55.7857782229291	0
-50.8924081954391	0
-46.0017087175838	0
-41.1136777262045	0
-36.2283131602561	0
-31.3456129608128	0
-26.4655750710695	0
-21.5881974363389	0
-16.7134780040407	0
-11.8414147237152	0
-6.97200554699234	0
-2.10524842762101	0
2.75885867856151	0
7.62031781360827	0
12.4791310174774	0
17.3353003280427	0
22.1888277810764	0
27.0397154102718	0
31.8879652472339	0
36.7335793214821	0
41.5765596604568	0
46.4169082895224	0
51.2546272319731	0
56.0897185090207	0
60.9221841398242	0
65.7520261414571	0
70.5792465289418	0
75.4038473152361	0
80.2258305112362	0
85.045198125787	0
89.8619521656727	0
94.6760946356395	0
99.4876275383746	0
104.296552874516	0
109.10287264268	0
113.906588839415	0
118.707703459252	0
123.506218494676	0
128.30213593615	0
133.095457772096	0
137.886185988912	0
142.674322570981	0
147.459869500641	0
152.242828758238	0
157.023202322084	0
161.800992168479	0
166.576200271718	0
171.348828604071	0
176.118879135827	0
180.886353835245	0
185.651254668599	0
190.413583600155	0
195.173342592186	0
199.93053360497	0
204.685158596798	0
209.437219523967	0
214.186718340788	0
218.933656999589	0
223.678037450723	0
228.419861642551	0
233.159131521468	0
237.895849031897	0
242.630016116271	0
247.361634715084	0
252.090706766841	0
256.817234208093	0
261.541218973424	0
266.262662995465	0
270.981568204883	0
275.697936530397	0
280.411769898781	0
285.123070234849	0
289.831839461471	0
294.538079499574	0
299.241792268144	0
303.942979684232	0
308.641643662944	0
313.33778611746	0
318.031408959018	0
322.722514096945	0
327.411103438622	0
332.09717888951	0
336.780742353159	0
341.461795731189	0
346.140340923302	0
350.816379827291	0
355.489914339041	0
360.160946352512	0
364.829477759773	0
369.495510450977	0
374.159046314375	0
378.820087236329	0
383.478635101283	0
388.134691791809	0
392.788259188568	0
397.43933917034	0
402.08793361401	0
406.734044394583	0
411.377673385178	0
416.018822457033	0
420.657493479502	0
425.293688320078	0
429.927408844357	0
434.558656916086	0
439.187434397127	0
443.813743147482	0
448.437585025286	0
453.058961886811	0
457.677875586478	0
462.294327976831	0
466.908320908578	0
471.519856230564	0
476.128935789788	0
480.73556143139	0
485.339734998681	0
489.941458333116	0
494.540733274312	0
499.137561660047	0
503.731945326265	0
508.323886107065	0
512.91338583473	0
517.500446339696	0
522.085069450583	0
526.667256994186	0
531.247010795468	0
535.824332677577	0
540.399224461841	0
544.97168796778	0
549.541725013083	0
554.109337413638	0
558.674526983528	0
563.237295535019	0
567.797644878573	0
572.355576822864	0
576.911093174738	0
581.464195739273	0
586.014886319722	0
590.563166717575	0
595.109038732503	0
599.652504162402	0
604.193564803382	0
608.73222244976	0
613.268478894073	0
617.802335927087	0
622.333795337774	0
626.86285891334	0
631.389528439219	0
635.913805699064	0
640.435692474771	0
644.95519054646	0
649.472301692485	0
653.987027689444	0
658.499370312169	0
663.009331333737	0
667.51691252547	0
672.022115656927	0
676.524942495927	0
681.025394808529	0
685.523474359052	0
690.019182910066	0
694.512522222403	0
699.003494055146	0
703.49210016564	0
707.978342309501	0
712.4622222406	0
716.943741711089	0
721.422902471377	0
725.899706270147	0
730.374154854362	0
734.846249969256	0
739.315993358349	0
743.783386763427	0
748.248431924569	0
752.711130580137	0
757.171484466779	0
761.629495319434	0
766.085164871334	0
770.538494853989	0
774.989486997221	0
779.438143029149	0
783.884464676174	0
788.328453663017	0
792.770111712697	0
797.209440546538	0
801.646441884169	-12.33984375
806.08111744353	9.759765625
810.513468940876	-9.2197265625
814.943498090771	0.658203125
819.371206606105	-0.0966796875
823.796596198072	4.41796875
828.2196685762	-2.1708984375
832.640425448326	7.0341796875
837.05886852062	-12.25
841.474999497579	13.423828125
845.888820082023	0.8388671875
850.300331975104	4.529296875
854.709536876313	-15.34375
859.116436483463	-1.8857421875
863.521032492721	16.5849609375
867.923326598572	-13.083984375
872.32332049386	-2.0546875
876.721015869761	6.470703125
881.116414415797	-2.150390625
885.509517819844	-0.83203125
889.900327768115	-0.9755859375
894.288845945188	-4.5322265625
898.675074033979	10.171875
903.059013715769	-0.861328125
907.440666670193	-12.029296875
911.820034575246	-2.646484375
916.197119107279	3.044921875
920.571921941015	3.80859375
924.944444749532	13.5146484375
929.314689204282	3.3984375
933.682656975088	5.7978515625
938.048349730129	-4.552734375
942.411769135974	8.8837890625
946.772916857561	9.0908203125
951.131794558198	-7.0078125
955.488403899583	-6.64453125
959.842746541793	2.3798828125
964.194824143277	-11.25390625
968.544638360882	8.267578125
972.89219084983	-6.83203125
977.237483263745	7.541015625
981.580517254633	1.87921142578125
985.921294472888	-7.3297119140625
990.259816567313	7.3719482421875
994.596085185094	-12.8131103515625
998.930101971824	-17.9086303710938
1003.26186857149	7.0592041015625
1007.59138662648	24.0270385742188
1011.91865777761	29.4629516601563
1016.24368366406	38.6785278320313
1020.56646592346	23.8941040039063
1024.88700619182	18.1096801757813
1029.20530610358	-4.535400390625
1033.52136729159	9.8529052734375
1037.8351913871	-23.7587890625
1042.14678001981	-7.3704833984375
1046.45613481781	4.017822265625
1050.76325740763	8.4061279296875
1055.06814941421	19.889404296875
1059.37081246092	27.5672607421875
1063.67124816957	10.2451171875
1067.96945816039	35.9229125976563
1072.26544405203	32.6007690429688
1076.55920746159	33.2786254882813
1080.8507500046	30.9564819335938
1085.14007329502	38.63427734375
1089.42717894526	30.3121337890625
1093.71206856617	60.989990234375
1097.99474376703	46.8591918945313
1102.27520615557	48.7386474609375
1106.55345733798	30.6181030273438
1110.82949891888	40.49755859375
1115.10333250134	41.376953125
1119.37495968691	20.2564086914063
1123.64438207555	37.1358642578125
1127.91160126572	12.0153198242188
1132.17661885431	36.894775390625
1136.43943643666	31.7742309570313
1140.70005560662	29.7238159179688
1144.95847795644	55.7888793945313
1149.21470507689	42.8539428710938
1153.46873855716	36.9189453125
1157.72057998495	65.9840087890625
1161.97023094641	109.049072265625
1166.21769302616	99.1141357421875
1170.4629678073	104.17919921875
1174.70605687141	73.2442626953125
1178.94696179853	33.455810546875
1183.18568416722	13.7941284179688
1187.42222555447	28.1325073242188
1191.65658753578	16.4708251953125
1195.88877168515	0.8092041015625
1200.11877957505	8.1680908203125
1204.34661277642	1.769775390625
1208.57227285872	3.3714599609375
1212.79576138991	0.6080322265625
1217.01707993641	-15.7713623046875
1221.23623006315	3.599609375
1225.45321333358	2.423828125
1229.66803130962	14.01953125
1233.88068555171	-7.447265625
1238.09117761878	-8.6005859375
1242.29950906827	11.2080078125
1246.50568145615	-10.3193359375
1250.70969633685	-1.935546875
1254.91155526336	5.892578125
1259.11125978715	0.7119140625
1263.30881145822	-8.365234375
1267.50421182508	10.5244140625
1271.69746243476	-8.5146484375
1275.88856483281	6.8779296875
1280.07752056329	-2.0068359375
1284.26433116881	4.6337890625
1288.44899819048	-6.0009765625
1292.63152316794	-5.6533203125
1296.81190763937	8.5625
1300.99015314147	-5.28125
1305.16626120947	-9.1201171875
1309.34023337715	9.94921875
1313.5120711768	6.6640625
1317.68177613928	1.1337890625
1321.84934979395	-2.8388671875
1326.01479366875	11.80859375
1330.17810929013	-8.4228515625
1334.3392981831	-9.3759765625
1338.49836187122	1.07421875
1342.65530187657	-0.150390625
1346.81011971983	4.634765625
1350.96281692018	-1.5205078125
1355.11339499538	3.5859375
1359.26185546175	0.71484375
1363.40819983413	-0.6240234375
1367.55242962597	-0.96875
1371.69454634923	-2.5888671875
1375.83455151447	7.404296875
1379.97244663079	-11.2626953125
1384.10823320587	2.3154296875
1388.24191274593	3.7109375
1392.3734867558	1.6279296875
1396.50295673884	-2.876953125
1400.63032419701	-1.14605712890625
1404.75559063083	6.29083251953125
1408.87875753938	-6.8448486328125
1412.99982642036	-5.31927490234375
1417.11879877001	-6.8543701171875
1421.23567608315	7.96533203125
1425.35045985322	6.78497314453125
1429.4631515722	17.6046752929688
1433.57375273068	32.4243774414063
1437.68226481782	54.2440185546875
1441.78868932139	91.6996459960938
1445.89302772774	131.149475097656
1449.9952815218	130.599365234375
1454.0954521871	151.049194335938
1458.19354120579	102.4990234375
1462.28955005859	115.948852539063
1466.38348022481	99.3987426757813
1470.47533318239	103.848571777344
1474.56511040785	77.1271362304688
1478.65281337632	70.3646240234375
1482.73844356155	45.6021118164063
1486.82200243586	35.8396606445313
1490.90349147021	21.0771484375
1494.98291213417	20.3146362304688
1499.06026589591	24.5521850585938
1503.13555422221	24.7896728515625
1507.20877857848	17.0271606445313
1511.27994042873	25.2341918945313
1515.3490412356	31.3140869140625
1519.41608246035	64.3939819335938
1523.48106556286	82.473876953125
1527.54399200162	91.5537719726563
1531.60486323377	95.6336669921875
1535.66368071506	76.7135620117188
1539.72044589986	57.79345703125
1543.7751602412	37.8718872070313
1547.8278251907	9.8582763671875
1551.87844219866	1.84466552734375
1555.92701271397	-6.1689453125
1559.97353818419	-3.1824951171875
1564.01802005549	-5.19610595703125
1568.06045977271	-6.0323486328125
1572.1008587793	9.14813232421875
1576.13921851737	1.6107177734375
1580.17554042768	-1.44683837890625
1584.20982594961	-4.177734375
1588.24207652123	4.455078125
1592.27229357921	-4.9677734375
1596.3004785589	-4.486328125
1600.3266328943	5.361328125
1604.35075801806	1.3287353515625
1608.37285536149	-2.97418212890625
1612.39292635454	2.55926513671875
1616.41097242584	6.31756591796875
1620.42699500266	0.832763671875
1624.44099551096	-3.57379150390625
1628.45297537533	-1.9803466796875
1632.46293601905	14.941162109375
1636.47087886406	12.1178588867188
1640.47680533095	11.2945556640625
1644.480716839	23.4712524414063
1648.48261480617	31.64794921875
1652.48250064906	35.0817260742188
1656.48037578297	57.8162231445313
1660.47624162187	80.5507202148438
1664.47009957839	105.285217285156
1668.46195106388	119.019714355469
1672.45179748832	111.754211425781
1676.43964026041	97.8905029296875
1680.42548078752	79.3704223632813
1684.40932047569	65.850341796875
1688.39116072969	42.3302612304688
1692.37100295292	27.8101196289063
1696.34884854752	16.7509155273438
1700.32469891428	0.2841796875
1704.29855545272	24.8175048828125
1708.27041956104	13.4341430664063
1712.24029263612	-5.143310546875
1716.20817607355	-7.91650390625
1720.17407126762	-1.44549560546875
1724.13797961133	-1.005859375
1728.09990249636	2.734375
1732.05984131311	1.009765625
1736.01779745068	3.908203125
1739.97377229687	-12.04296875
1743.9277672382	14.0703125
1747.87978365989	-7.2822265625
1751.82982294587	4.2060546875
1755.77788647878	4.048828125
1759.72397564	-12.7158203125
1763.6680918096	3.6201171875
1767.61023636636	4.900390625
1771.55041068779	2.779296875
1775.48861615014	-7.6171875
1779.42485412835	-6.7578125
1783.35912599609	3.240234375
1787.29143312576	2.7763671875
1791.22177688849	1.2705078125
1795.15015865414	1.1279296875
1799.07657979127	2.81640625
1803.00104166721	-5.5556640625
1806.923545648	-1.3984375
1810.84409309841	4.87109375
1814.76268538195	4.0185546875
1818.67932386087	-2.3388671875
1822.59400989615	-8.408203125
1826.50674484752	0.51171875
1830.41753007345	12.3330078125
1834.32636693114	-8.412109375
1838.23325677653	-5.173828125
1842.13820096433	9.7763671875
1846.04120084797	-5.236328125
1849.94225777965	2.7373046875
1853.84137311029	-5.0478515625
1857.7385481896	-4.06640625
1861.63378436601	6.2529296875
1865.52708298671	-1.8818359375
1869.41844539766	6.2431640625
1873.30787294356	0.203125
1877.19536696788	-11.884765625
1881.08092881284	11.79296875
1884.96455981942	-0.400390625
1888.84626132737	-5.619140625
1892.7260346752	-1.4619140625
1896.6038812002	3.02734375
1900.47980223839	0.4384765625
1904.35379912459	-2.66015625
1908.22587319237	7.076171875
1912.0960257741	-3.2939453125
1915.96425820088	4.669921875
1919.83057180263	-9.970703125
1923.694967908	0.431640625
1927.55744784445	9.3671875
1931.4180129382	-9.697265625
1935.27666451426	2.2294921875
1939.13340389641	4.119140625
1942.98823240721	-4.916015625
1946.84115136803	4.123046875
1950.692162099	-4.7080078125
1954.54126591903	5.876953125
1958.38846414584	1.876953125
1962.23375809594	-8.27734375
1966.0771490846	0.0830078125
1969.91863842591	9.4091796875
1973.75822743275	-5.9228515625
1977.59591741678	-1.298828125
1981.43170968848	-1.11328125
1985.26560555709	4.9130859375
1989.09760633069	-2.8251953125
1992.92771331615	0.5625
1996.75592781911	-1.248046875
2000.58225114405	-0.2890625
2004.40668459424	2.6728515625
2008.22922947176	-3.2451171875
2012.04988707749	4.712890625
2015.86865871112	-9.95703125
2019.68554567116	8.3212890625
2023.50054925491	-12.412109375
2027.31367075851	10.556640625
2031.1249114769	-2.6806640625
2034.93427270382	7.576171875
2038.74175573186	-4.8564453125
2042.54736185239	3.2802734375
2046.35109235564	-2.55078125
2050.15294853063	-1.22265625
2053.95293166521	8.6943359375
2057.75104304606	-3.9560546875
2061.54728395867	-7.048828125
2065.34165568738	4.83203125
2069.13415951534	-3.99609375
2072.92479672452	5.98046875
2076.71356859575	-7.2744140625
2080.50047640866	2.009765625
2084.28552144174	-0.9208984375
2088.06870497229	5.4521484375
2091.85002827646	-3.794921875
2095.62949262923	-2.1328125
2099.40709930443	4.9697265625
2103.18284957471	-10.4921875
2106.95674471158	9.9111328125
2110.72878598537	-0.4501953125
2114.49897466528	-6.5673828125
2118.26731201934	5.671875
2122.03379931443	2.7470703125
2125.79843781626	2.69140625
2129.56122878942	-10.4970703125
2133.32217349733	5.9580078125
2137.08127320226	-11.1826171875
2140.83852916534	9.134765625
2144.59394264655	0.533203125
2148.34751490473	6.9560546875
2152.09924719757	-2.0947265625
2155.84914078163	-5.9765625
2159.5971969123	4.376953125
2163.34341684387	-5.0498046875
2167.08780182947	4.0439453125
2170.83035312109	-2.333984375
2174.57107196959	-5.2509765625
2178.30995962469	6.6875
2182.04701733499	1.2529296875
2185.78224634795	-2.9775390625
2189.5156479099	8.962890625
2193.24722326604	-4.7744140625
2196.97697366044	-6.5205078125
2200.70490033604	-1.8974609375
2204.43100453467	4.896484375
2208.15528749703	3.0966796875
2211.87775046268	-4.9384765625
2215.59839467008	4.4140625
2219.31722135656	-4.0146484375
2223.03423175833	6.0107421875
2226.74942711049	-1.4931640625
2230.46280864701	-2.146484375
2234.17437760077	-2.8486328125
2237.8841352035	-1.01171875
2241.59208268584	-4.060546875
2245.29822127732	11.3505859375
2249.00255220635	-5.66015625
2252.70507670024	13.771484375
2256.40579598519	-20.5087890625
2260.10471128628	11.712890625
2263.80182382751	-0.3779296875
2267.49713483175	-2.4599609375
2271.19064552079	-2.6337890625
2274.8823571153	5.96484375
2278.57227083486	-5.734375
2282.26038789795	1.9970703125
2285.94670952195	-5.9716796875
2289.63123692314	5.8544921875
2293.31397131672	2.14453125
2296.99491391679	-3.083984375
2300.67406593633	-1.3623046875
2304.35142858727	2.0205078125
2308.02700308043	-1.6982421875
2311.70079062553	2.916015625
2315.37279243123	-0.7900390625
2319.04300970507	3.2421875
2322.71144365353	0.59765625
2326.378095482	-9.3125
2330.04296639478	9.3935546875
2333.7060575951	-2.890625
2337.3673702851	-1.828125
2341.02690566583	5.50390625
2344.68466493729	-4.4296875
2348.34064929839	-3.396484375
2351.99485994695	-2.67578125
2355.64729807974	4.4404296875
2359.29796489244	1.0283203125
2362.94686157966	1.498046875
2366.59398933494	-2.564453125
2370.23934935076	1.3583984375
2373.88294281852	-2.5615234375
2377.52477092855	7.3271484375
2381.16483487014	1.0908203125
2384.80313583148	-6.3955078125
2388.4396749997	-7.40625
2392.07445356091	8.1748046875
2395.70747270011	-4.181640625
2399.33873360126	9.814453125
2402.96823744726	-1.9462890625
2406.59598541994	-6.6806640625
2410.22197870011	1.685546875
2413.84621846749	-1.5849609375
2417.46870590075	7.3603515625
2421.08944217751	-6.05859375
2424.70842847435	2.0595703125
2428.32566596678	5.45703125
2431.94115582928	-9.3330078125
2435.55489923527	5.1162109375
2439.16689735713	-9.2294921875
2442.77715136619	12.2822265625
2446.38566243272	-5.876953125
2449.99243172597	-0.0517578125
2453.59746041414	-2.8388671875
2457.20074966439	1.7919921875
2460.80230064283	-0.515625
2464.40211451455	5.8017578125
2468.00019244358	-6.130859375
2471.59653559293	5.603515625
2475.19114512457	0.8505859375
2478.78402219943	-3.84375
2482.37516797741	-0.181640625
2485.96458361738	-1.4462890625
2489.55227027719	-3.970703125
2493.13822911363	15.2412109375
2496.7224612825	-7.83203125
2500.30496793853	-8.28515625
2503.88575023547	6.3173828125
2507.464809326	0.6884765625
2511.04214636182	1.6611328125
2514.61776249357	-2.7001953125
2518.19165887088	2.392578125
2521.76383664237	1.8369140625
2525.33429695564	-0.7421875
2528.90304095725	-7.9619140625
2532.47006979276	7.0576171875
2536.03538460672	-4.1328125
2539.59898654265	5.90625
2543.16087674307	-5.955078125
2546.72105634947	0.1435546875
2550.27952650235	5.484375
2553.83628834118	-0.875
2557.39134300444	-3.6318359375
2560.94469162957	-8.3720703125
2564.49633535304	15.3623046875
2568.0462753103	-9.587890625
2571.59451263579	3.8544921875
2575.14104846294	0.103515625
2578.6858839242	-8.1357421875
2582.229020151	10.6142578125
2585.77045827378	-3.9091796875
2589.31019942197	6.44140625
2592.84824472401	-9.7607421875
2596.38459530734	8.2470703125
2599.91925229841	-0.541015625
2603.45221682266	-1.5380859375
2606.98349000456	-9.25
2610.51307296756	10.6396484375
2614.04096683414	1.828125
2617.56717272579	-8.771484375
2621.09169176298	2.2119140625
2624.61452506523	2.5576171875
2628.13567375106	-3.6416015625
2631.655138938	-2.357421875
2635.17292174258	2.71484375
2638.68902328039	3.232421875
2642.20344466598	-1.478515625
2645.71618701297	1.1962890625
2649.22725143397	-4.4931640625
2652.73663904062	4.8955078125
2656.24435094357	-14.416015625
2659.75038825251	18.6708984375
2663.25475207615	-0.03125
2666.75744352221	-12.1630859375
2670.25846369744	7.9853515625
2673.75781370765	-9.7822265625
2677.25549465763	11.6396484375
2680.75150765123	-1.7138671875
2684.24585379131	3.0126953125
2687.73853417978	-7.21484375
2691.22954991757	1.7841796875
2694.71890210465	0.8994140625
2698.20659184002	-4.6904296875
2701.69262022172	3.1455078125
2705.17698834682	-4.4404296875
2708.65969731143	6.5546875
2712.14074821071	-9.298828125
2715.62014213884	-0.376953125
2719.09788018905	0.953125
2722.57396345361	5.291015625
2726.04839302385	7.8984375
2729.52116999012	-7.314453125
2732.99229544182	9.697265625
2736.4617704674	-11.4794921875
2739.92959615437	12.9248046875
2743.39577358925	9.681640625
2746.86030385767	-13.091796875
2750.32318804424	1.3740234375
2753.78442723268	-7.5634765625
2757.24402250572	2.0322265625
2760.70197494518	-4.8720703125
2764.1582856319	4.9619140625
2767.6129556458	2.5146484375
2771.06598606584	-2.0185546875
2774.51737797005	3.6181640625
2777.96713243552	-10.6513671875
2781.41525053838	3.6845703125
2784.86173335384	-0.994140625
2788.30658195617	-0.25384521484375
2791.74979741869	-0.59539794921875
2795.1913808138	-5.42681884765625
2798.63133321295	-4.960693359375
2802.06965568666	3.5054931640625
2805.50634930452	-11.0283813476563
2808.94141513519	5.1385498046875
2812.37485424639	-10.756591796875
2815.80666770493	-7.6517333984375
2819.23685657665	-11.5469360351563
2822.6654219265	-0.44207763671875
2826.0923648185	8.6627197265625
2829.51768631572	36.767578125
2832.94138748033	52.8712158203125
2836.36346937355	74.9375
2839.7839330557	103.003723144531
2843.20277958617	179.070007324219
2846.62001002343	289.136291503906
2850.03562542502	393.202575683594
2853.44962684758	541.268798828125
2856.86201534681	658.335083007813
2860.27279197751	636.4013671875
2863.68195779356	591.467651367188
2867.08951384791	563.533874511719
2870.49546119262	536.600158691406
2873.89980087883	533.666442871094
2877.30253395675	540.736145019531
2880.70366147569	564.82763671875
2884.10318448406	562.919128417969
2887.50110402936	579.010620117188
2890.89742115815	573.102111816406
2894.29213691614	593.193603515625
2897.68525234807	561.285095214844
2901.07676849782	573.376586914063
2904.46668640835	540.468139648438
2907.85500712172	534.559631347656
2911.24173167908	537.651123046875
2914.62686112069	521.742614746094
2918.0103964859	501.834106445313
2921.39233881316	474.925598144531
2924.77268914004	469.01708984375
2928.1514485032	496.108581542969
2931.52861793838	513.156311035156
2934.90419848047	503.197143554688
2938.27819116343	539.237976074219
2941.65059702035	543.27880859375
2945.0214170834	513.319641113281
2948.39065238389	455.360412597656
2951.75830395222	381.401245117188
2955.1243728179	327.442077636719
2958.48886000957	273.48291015625
2961.85176655495	242.523742675781
2965.21309348089	225.564514160156
2968.57284181338	215.605346679688
2971.93101257748	167.646179199219
2975.28760679739	156.30615234375
2978.64262549643	132.953796386719
2981.99606969702	114.601501464844
2985.34794042073	86.2491455078125
2988.69823868822	68.8968505859375
2992.04696551928	57.5444946289063
2995.39412193282	35.192138671875
2998.73970894689	25.5938720703125
3002.08372757864	2.8104248046875
3005.42617884436	-19.9730224609375
3008.76706375945	-13.7564697265625
3012.10638333846	-9.155517578125
3015.44413859504	13.526611328125
3018.780330542	11.185546875
3022.11496019125	2.365234375
3025.44802855385	-4.8193359375
3028.77953663997	7.359375
3032.10948545894	8.900390625
3035.4378760192	-15.2734375
3038.76470932834	-12.8720703125
3042.08998639308	6.99609375
3045.41370821926	-10.71875
3048.73587581189	4.2314453125
3052.05649017508	-4.6875
3055.37555231211	-7.1083984375
3058.69306322538	9.912109375
3062.00902391644	2.181640625
3065.32343538598	-12.5322265625
3068.63629863383	10.06640625
3071.94761465896	-11.0087890625
3075.25738445949	13.0419921875
3078.5656090327	-8.0849609375
3081.87228937498	8.419921875
3085.1774264819	-5.5732421875
3088.48102134815	-13.1474609375
3091.7830749676	13.734375
3095.08358833324	-5.2861328125
3098.38256243724	-4.3583984375
3101.67999827088	-3.3984375
3104.97589682465	0
3108.27025908814	0
3111.56308605013	0
3114.85437869852	0
3118.14413802041	0
3121.43236500202	0
3124.71906062875	0
3128.00422588514	0
3131.28786175491	0
3134.56996922093	0
3137.85054926523	0
3141.12960286901	0
3144.40713101263	0
3147.68313467559	0
3150.95761483661	0
3154.23057247352	0
3157.50200856335	0
3160.77192408229	0
3164.04032000569	0
3167.30719730808	0
3170.57255696316	0
3173.8363999438	0
3177.09872722202	0
3180.35953976906	0
3183.61883855529	0
3186.87662455028	0
3190.13289872276	0
3193.38766204066	0
3196.64091547106	0
3199.89265998022	0
3203.14289653362	0
3206.39162609586	0
3209.63884963076	0
3212.88456810132	0
3216.1287824697	0
3219.37149369728	0
3222.61270274458	0
3225.85241057134	0
3229.09061813648	0
3232.32732639809	0
3235.56253631347	0
3238.79624883909	0
3242.02846493062	0
3245.25918554292	0
3248.48841163005	0
3251.71614414523	0
3254.94238404091	0
3258.16713226871	0
3261.39038977947	0
3264.61215752319	0
3267.8324364491	0
3271.05122750561	0
3274.26853164032	0
3277.48434980006	0
3280.69868293083	0
3283.91153197784	0
3287.12289788551	0
3290.33278159744	0
3293.54118405647	0
3296.7481062046	0
3299.95354898308	0
3303.15751333233	0
3306.36000019198	0
3309.5610105009	0
3312.76054519714	0
3315.95860521796	0
3319.15519149983	0
3322.35030497844	0
3325.5439465887	0
3328.73611726471	0
3331.92681793978	0
3335.11604954647	0
3338.30381301652	0
3341.49010928091	0
3344.67493926981	0
3347.85830391262	0
3351.04020413798	0
3354.22064087372	0
3357.3996150469	0
3360.5771275838	0
3363.75317940992	0
3366.92777144999	0
3370.10090462795	0
3373.27257986699	0
3376.44279808948	0
3379.61156021707	0
3382.77886717058	0
3385.94471987011	0
3389.10911923496	0
3392.27206618366	0
3395.43356163397	0
3398.59360650288	0
3401.75220170663	0
3404.90934816067	0
3408.06504677969	0
3411.21929847761	0
3414.37210416759	0
3417.52346476203	0
3420.67338117256	0
3423.82185431003	0
3426.96888508457	0
3430.11447440551	0
3433.25862318143	0
3436.40133232017	0
3439.54260272877	0
3442.68243531356	0
3445.82083098007	0
3448.95779063311	0
3452.0933151767	0
3455.22740551412	0
3458.36006254791	0
3461.49128717984	0
3464.62108031093	0
3467.74944284144	0
3470.8763756709	0
3474.00187969807	0
3477.12595582097	0
3480.24860493687	0
3483.3698279423	0
3486.48962573301	0
3489.60799920405	0
3492.7249492497	0
3495.84047676349	0
3498.95458263822	0
3502.06726776593	0
3505.17853303794	0
3508.28837934481	0
3511.39680757636	0
3514.50381862168	0
3517.60941336912	0
3520.71359270627	0
3523.81635752002	0
3526.91770869649	0
3530.01764712108	0
3533.11617367844	0
3536.21328925251	0
3539.30899472646	0
3542.40329098277	0
3545.49617890316	0
3548.58765936862	0
3551.6777332594	0
3554.76640145506	0
3557.85366483438	0
3560.93952427544	0
3564.02398065559	0
3567.10703485145	0
3570.18868773891	0
3573.26894019313	0
3576.34779308856	0
3579.42524729892	0
3582.5013036972	0
3585.57596315568	0
3588.6492265459	0
3591.72109473869	0
3594.79156860416	0
3597.8606490117	0
3600.92833682998	0
3603.99463292695	0
3607.05953816984	0
3610.12305342518	0
3613.18517955876	0
3616.24591743568	0
3619.30526792029	0
3622.36323187627	0
3625.41981016655	0
3628.47500365337	0
3631.52881319825	0
3634.58123966201	0
3637.63228390473	0
3640.68194678582	0
3643.73022916395	0
3646.77713189711	0
3649.82265584256	0
3652.86680185686	0
3655.90957079587	0
3658.95096351473	0
3661.9909808679	0
3665.02962370912	0
3668.06689289143	0
3671.10278926717	0
3674.13731368797	0
3677.17046700477	0
3680.20225006781	0
3683.23266372664	0
3686.26170883008	0
3689.28938622628	0
3692.31569676268	0
3695.34064128604	0
3698.3642206424	0
3701.38643567713	0
3704.40728723488	0
3707.42677615964	0
3710.44490329468	0
3713.46166948258	0
3716.47707556524	0
3719.49112238387	0
3722.50381077897	0
3725.51514159038	0
3728.52511565724	0
3731.53373381799	0
3734.54099691039	0
3737.54690577153	0
3740.55146123779	0
3743.55466414488	0
3746.55651532782	0
3749.55701562096	0
3752.55616585793	0
3755.55396687173	0
3758.55041949465	0
3761.54552455828	0
3764.53928289357	0
3767.53169533077	0
3770.52276269945	0
