# Supplementary material for: ATP-Mediated Compositional Change in Peripheral Myelin Membranes: A Comparative Raman Spectroscopy and Time-Of-Flight Secondary Ion Mass Spectrometry Study
Source: PLoS One. 2015 Nov 6;10(11):e0142084. doi: 10.1371/journal.pone.0142084 (PMC4636249; doi:10.1371/journal.pone.0142084)
Supplement: S2 Dataset — (ZIP) [file pone.0142084.s002.zip › S2_dataset/Raman_spectra/20_0.txt]

-178.9940361005	0
-174.033225536559	0
-169.075137799502	0
-164.119770772183	0
-159.167122339652	0
-154.217190389145	0
-149.26997281008	0
-144.325467494082	0
-139.38367233493	0
-134.444585228596	0
-129.508204073225	0
-124.574526769137	0
-119.643551218823	0
-114.715275326934	0
-109.789697000297	0
-104.866814147889	0
-99.9466246808543	0
-95.0291265124944	0
-90.114317558252	0
-85.2021957357436	0
-80.2927589647076	0
-75.3860051670387	0
-70.4819322667847	0
-65.5805381901157	0
-60.6818208653497	0
-55.7857782229291	0
-50.8924081954391	0
-46.0017087175838	0
-41.1136777262045	0
-36.2283131602561	0
-31.3456129608128	0
-26.4655750710695	0
-21.5881974363389	0
-16.7134780040407	0
-11.8414147237152	0
-6.97200554699234	0
-2.10524842762101	0
2.75885867856151	0
7.62031781360827	0
12.4791310174774	0
17.3353003280427	0
22.1888277810764	0
27.0397154102718	0
31.8879652472339	0
36.7335793214821	0
41.5765596604568	0
46.4169082895224	0
51.2546272319731	0
56.0897185090207	0
60.9221841398242	0
65.7520261414571	0
70.5792465289418	0
75.4038473152361	0
80.2258305112362	0
85.045198125787	0
89.8619521656727	0
94.6760946356395	0
99.4876275383746	0
104.296552874516	0
109.10287264268	0
113.906588839415	0
118.707703459252	0
123.506218494676	0
128.30213593615	0
133.095457772096	0
137.886185988912	0
142.674322570981	0
147.459869500641	0
152.242828758238	0
157.023202322084	0
161.800992168479	0
166.576200271718	0
171.348828604071	0
176.118879135827	0
180.886353835245	0
185.651254668599	0
190.413583600155	0
195.173342592186	0
199.93053360497	0
204.685158596798	0
209.437219523967	0
214.186718340788	0
218.933656999589	0
223.678037450723	0
228.419861642551	0
233.159131521468	0
237.895849031897	0
242.630016116271	0
247.361634715084	0
252.090706766841	0
256.817234208093	0
261.541218973424	0
266.262662995465	0
270.981568204883	0
275.697936530397	0
280.411769898781	0
285.123070234849	0
289.831839461471	0
294.538079499574	0
299.241792268144	0
303.942979684232	0
308.641643662944	0
313.33778611746	0
318.031408959018	0
322.722514096945	0
327.411103438622	0
332.09717888951	0
336.780742353159	0
341.461795731189	0
346.140340923302	0
350.816379827291	0
355.489914339041	0
360.160946352512	0
364.829477759773	0
369.495510450977	0
374.159046314375	0
378.820087236329	0
383.478635101283	0
388.134691791809	0
392.788259188568	0
397.43933917034	0
402.08793361401	0
406.734044394583	0
411.377673385178	0
416.018822457033	0
420.657493479502	0
425.293688320078	0
429.927408844357	0
434.558656916086	0
439.187434397127	0
443.813743147482	0
448.437585025286	0
453.058961886811	0
457.677875586478	0
462.294327976831	0
466.908320908578	0
471.519856230564	0
476.128935789788	0
480.73556143139	0
485.339734998681	0
489.941458333116	0
494.540733274312	0
499.137561660047	0
503.731945326265	0
508.323886107065	0
512.91338583473	0
517.500446339696	0
522.085069450583	0
526.667256994186	0
531.247010795468	0
535.824332677577	0
540.399224461841	0
544.97168796778	0
549.541725013083	0
554.109337413638	0
558.674526983528	0
563.237295535019	0
567.797644878573	0
572.355576822864	0
576.911093174738	0
581.464195739273	0
586.014886319722	0
590.563166717575	0
595.109038732503	0
599.652504162402	0
604.193564803382	0
608.73222244976	0
613.268478894073	0
617.802335927087	0
622.333795337774	0
626.86285891334	0
631.389528439219	0
635.913805699064	0
640.435692474771	0
644.95519054646	0
649.472301692485	0
653.987027689444	0
658.499370312169	0
663.009331333737	0
667.51691252547	0
672.022115656927	0
676.524942495927	0
681.025394808529	0
685.523474359052	0
690.019182910066	0
694.512522222403	0
699.003494055146	0
703.49210016564	0
707.978342309501	0
712.4622222406	0
716.943741711089	0
721.422902471377	0
725.899706270147	0
730.374154854362	0
734.846249969256	0
739.315993358349	0
743.783386763427	0
748.248431924569	0
752.711130580137	0
757.171484466779	0
761.629495319434	0
766.085164871334	0
770.538494853989	0
774.989486997221	0
779.438143029149	0
783.884464676174	0
788.328453663017	0
792.770111712697	0
797.209440546538	0
801.646441884169	0
806.08111744353	0
810.513468940876	0
814.943498090771	0
819.371206606105	0
823.796596198072	0
828.2196685762	0
832.640425448326	0
837.05886852062	0
841.474999497579	0
845.888820082023	0
850.300331975104	0
854.709536876313	0
859.116436483463	0
863.521032492721	0
867.923326598572	0
872.32332049386	0
876.721015869761	0
881.116414415797	0
885.509517819844	0
889.900327768115	0
894.288845945188	0
898.675074033979	0
903.059013715769	0
907.440666670193	0
911.820034575246	0
916.197119107279	0
920.571921941015	0
924.944444749532	0
929.314689204282	0
933.682656975088	28.6201171875
938.048349730129	-4.4453125
942.411769135974	-0.9228515625
946.772916857561	-14.07421875
951.131794558198	-13.666015625
955.488403899583	-20.1884765625
959.842746541793	20.91015625
964.194824143277	12.44140625
968.544638360882	15.927734375
972.89219084983	-2.0595703125
977.237483263745	12.8193359375
981.580517254633	11.4610595703125
985.921294472888	-29.0740966796875
990.259816567313	-12.739013671875
994.596085185094	-24.4217529296875
998.930101971824	7.2296142578125
1003.26186857149	75.1632080078125
1007.59138662648	152.009033203125
1011.91865777761	204.617919921875
1016.24368366406	230.497314453125
1020.56646592346	155.164428710938
1024.88700619182	112.053588867188
1029.20530610358	43.0634765625
1033.52136729159	7.8133544921875
1037.8351913871	-8.8477783203125
1042.14678001981	-0.06689453125
1046.45613481781	0.5269775390625
1050.76325740763	-18.5311279296875
1055.06814941421	-12.58935546875
1059.37081246092	5.9779052734375
1063.67124816957	25.3450927734375
1067.96945816039	50.71240234375
1072.26544405203	70.07958984375
1076.55920746159	66.4468994140625
1080.8507500046	69.6260986328125
1085.14007329502	62.3602294921875
1089.42717894526	69.0943603515625
1093.71206856617	83.828369140625
1097.99474376703	64.5625
1102.27520615557	79.2965087890625
1106.55345733798	88.0306396484375
1110.82949891888	44.7647705078125
1115.10333250134	37.498779296875
1119.37495968691	73.185302734375
1123.64438207555	68.738525390625
1127.91160126572	63.291748046875
1132.17661885431	115.844970703125
1136.43943643666	142.398193359375
1140.70005560662	165.951416015625
1144.95847795644	177.504516601563
1149.21470507689	226.057739257813
1153.46873855716	319.610961914063
1157.72057998495	514.164184570313
1161.97023094641	719.717407226563
1166.21769302616	789.306518554688
1170.4629678073	694.977905273438
1174.70605687141	445.6494140625
1178.94696179853	234.320922851563
1183.18568416722	123.992431640625
1187.42222555447	88.663818359375
1191.65658753578	69.3353271484375
1195.88877168515	60.0068359375
1200.11877957505	87.6783447265625
1204.34661277642	86.3497314453125
1208.57227285872	46.021240234375
1212.79576138991	40.814208984375
1217.01707993641	28.66455078125
1221.23623006315	4.5147705078125
1225.45321333358	-4.635009765625
1229.66803130962	34.2152099609375
1233.88068555171	-9.9344482421875
1238.09117761878	-32.084228515625
1242.29950906827	-7.2340087890625
1246.50568145615	-13.3836669921875
1250.70969633685	-1.533447265625
1254.91155526336	34.1649169921875
1259.11125978715	43.81884765625
1263.30881145822	79.4727783203125
1267.50421182508	109.126586914063
1271.69746243476	165.780517578125
1275.88856483281	191.434448242188
1280.07752056329	174.08837890625
1284.26433116881	142.7421875
1288.44899819048	132.396118164063
1292.63152316794	124.050048828125
1296.81190763937	144.48681640625
1300.99015314147	132.680297851563
1305.16626120947	136.873779296875
1309.34023337715	148.0673828125
1313.5120711768	165.260864257813
1317.68177613928	110.454345703125
1321.84934979395	64.64794921875
1326.01479366875	79.8414306640625
1330.17810929013	50.034912109375
1334.3392981831	60.2283935546875
1338.49836187122	63.4219970703125
1342.65530187657	64.220458984375
1346.81011971983	58.0130615234375
1350.96281692018	30.8056640625
1355.11339499538	37.5982666015625
1359.26185546175	54.3908081054688
1363.40819983413	52.1834106445313
1367.55242962597	27.9760131835938
1371.69454634923	22.7686157226563
1375.83455151447	12.4878540039063
1379.97244663079	16.0763549804688
1384.10823320587	-16.335205078125
1388.24191274593	3.2532958984375
1392.3734867558	1.841796875
1396.50295673884	-8.56976318359375
1400.63032419701	-1.11981201171875
1404.75559063083	13.327880859375
1408.87875753938	-4.224365234375
1412.99982642036	-15.6068725585938
1417.11879877001	4.98297119140625
1421.23567608315	7.57281494140625
1425.35045985322	-16.3070678710938
1429.4631515722	9.72930908203125
1433.57375273068	49.765625
1437.68226481782	107.802001953125
1441.78868932139	177.838317871094
1445.89302772774	219.871826171875
1449.9952815218	257.88525390625
1454.0954521871	284.898742675781
1458.19354120579	257.912231445313
1462.28955005859	245.925720214844
1466.38348022481	218.939208984375
1470.47533318239	187.95263671875
1474.56511040785	169.966125488281
1478.65281337632	146.979614257813
1482.73844356155	117.993103027344
1486.82200243586	102.096923828125
1490.90349147021	95.2084350585938
1494.98291213417	87.3198852539063
1499.06026589591	91.431396484375
1503.13555422221	131.542907714844
1507.20877857848	201.654357910156
1511.27994042873	332.765869140625
1515.3490412356	453.877380371094
1519.41608246035	595.988830566406
1523.48106556286	687.100341796875
1527.54399200162	720.221069335938
1531.60486323377	659.450439453125
1535.66368071506	527.679870605469
1539.72044589986	395.909301757813
1543.7751602412	250.138732910156
1547.8278251907	160.368103027344
1551.87844219866	72.5975341796875
1555.92701271397	40.8269653320313
1559.97353818419	8.05633544921875
1564.01802005549	-2.7142333984375
1568.06045977271	5.7423095703125
1572.1008587793	17.2313232421875
1576.13921851737	5.7203369140625
1580.17554042768	-27.7906494140625
1584.20982594961	-11.3016357421875
1588.24207652123	4.36859130859375
1592.27229357921	-1.176025390625
1596.3004785589	5.27935791015625
1600.3266328943	14.7128295898438
1604.35075801806	-8.52374267578125
1608.37285536149	0.0185546875
1612.39292635454	-11.4306640625
1616.41097242584	3.0068359375
1620.42699500266	8.548095703125
1624.44099551096	-8.7879638671875
1628.45297537533	-4.136962890625
1632.46293601905	19.7760620117188
1636.47087886406	16.3206787109375
1640.47680533095	10.8652954101563
1644.480716839	17.4098510742188
1648.48261480617	74.0323486328125
1652.48250064906	116.766296386719
1656.48037578297	188.500305175781
1660.47624162187	261.234252929688
1664.47009957839	326.110900878906
1668.46195106388	379.508911132813
1672.45179748832	385.906921386719
1676.43964026041	329.304992675781
1680.42548078752	239.703002929688
1684.40932047569	170.101013183594
1688.39116072969	132.752990722656
1692.37100295292	72.4744873046875
1696.34884854752	42.1959838867188
1700.32469891428	12.9174194335938
1704.29855545272	13.6591796875
1708.27041956104	-9.4033203125
1712.24029263612	-0.4658203125
1716.20817607355	-2.5283203125
1720.17407126762	4.03533935546875
1724.13797961133	0.91015625
1728.09990249636	8.05718994140625
1732.05984131311	-5.91015625
1736.01779745068	-5.0712890625
1739.97377229687	-7.427734375
1743.9277672382	9.03515625
1747.87978365989	2.9619140625
1751.82982294587	-2.3837890625
1755.77788647878	-7.0107421875
1759.72397564	4.5498046875
1763.6680918096	-0.1044921875
1767.61023636636	2.6826171875
1771.55041068779	-2.3330078125
1775.48861615014	-3.0087890625
1779.42485412835	-0.9697265625
1783.35912599609	-3.2705078125
1787.29143312576	5.3779296875
1791.22177688849	-12.3681640625
1795.15015865414	15.7958984375
1799.07657979127	2.224609375
1803.00104166721	-0.0166015625
1806.923545648	-1.4208984375
1810.84409309841	-4.8427734375
1814.76268538195	-2.361328125
1818.67932386087	-1.8701171875
1822.59400989615	-2.9169921875
1826.50674484752	13.67578125
1830.41753007345	7.8056640625
1834.32636693114	-16.138671875
1838.23325677653	-4.3857421875
1842.13820096433	9.7705078125
1846.04120084797	-2.626953125
1849.94225777965	-2.4091796875
1853.84137311029	-6.2919921875
1857.7385481896	3.794921875
1861.63378436601	2.1025390625
1865.52708298671	4.8642578125
1869.41844539766	-2.77734375
1873.30787294356	7.150390625
1877.19536696788	-15.68359375
1881.08092881284	4.2666015625
1884.96455981942	9.509765625
1888.84626132737	-14.5869140625
1892.7260346752	6.8857421875
1896.6038812002	-2.7333984375
1900.47980223839	7.46484375
1904.35379912459	-2.0673828125
1908.22587319237	2.109375
1912.0960257741	-7.009765625
1915.96425820088	6.013671875
1919.83057180263	-10.462890625
1923.694967908	14.515625
1927.55744784445	-2.4873046875
1931.4180129382	-5.7333984375
1935.27666451426	4.4921875
1939.13340389641	6.40234375
1942.98823240721	-8.2001953125
1946.84115136803	6.2578125
1950.692162099	-19.9140625
1954.54126591903	4.177734375
1958.38846414584	8.34375
1962.23375809594	-2.44921875
1966.0771490846	3.232421875
1969.91863842591	0.4814453125
1973.75822743275	-9.509765625
1977.59591741678	10.5830078125
1981.43170968848	-0.27734375
1985.26560555709	4.93359375
1989.09760633069	-10.2392578125
1992.92771331615	-5.205078125
1996.75592781911	6.2099609375
2000.58225114405	0.2431640625
2004.40668459424	-2.2197265625
2008.22922947176	3.0537109375
2012.04988707749	3.0048828125
2015.86865871112	-4.87109375
2019.68554567116	3.4658203125
2023.50054925491	-16.4052734375
2027.31367075851	20.380859375
2031.1249114769	-5.9541015625
2034.93427270382	-0.08203125
2038.74175573186	0.83203125
2042.54736185239	6.0556640625
2046.35109235564	2.8486328125
2050.15294853063	-5.3564453125
2053.95293166521	1.322265625
2057.75104304606	-0.2158203125
2061.54728395867	-8.875
2065.34165568738	-3.72265625
2069.13415951534	5.7109375
2072.92479672452	9.40234375
2076.71356859575	-4.27734375
2080.50047640866	-3.8603515625
2084.28552144174	-5.8779296875
2088.06870497229	7.53515625
2091.85002827646	-8.8076171875
2095.62949262923	6.8974609375
2099.40709930443	1.005859375
2103.18284957471	-4.6328125
2106.95674471158	2.6044921875
2110.72878598537	-1.4306640625
2114.49897466528	0.525390625
2118.26731201934	-0.0576171875
2122.03379931443	6.978515625
2125.79843781626	-6.810546875
2129.56122878942	-5.7724609375
2133.32217349733	15.5576171875
2137.08127320226	-6.525390625
2140.83852916534	-2.38671875
2144.59394264655	-11.3642578125
2148.34751490473	-6.2939453125
2152.09924719757	6.8095703125
2155.84914078163	6.4814453125
2159.5971969123	11.4453125
2163.34341684387	-1.509765625
2167.08780182947	10.97265625
2170.83035312109	0.5224609375
2174.57107196959	-5.712890625
2178.30995962469	3.3046875
2182.04701733499	-11.7587890625
2185.78224634795	2.00390625
2189.5156479099	0.5400390625
2193.24722326604	3.6171875
2196.97697366044	-7.115234375
2200.70490033604	-6.2724609375
2204.43100453467	6.7568359375
2208.15528749703	5.404296875
2211.87775046268	-3.0087890625
2215.59839467008	-2.78125
2219.31722135656	-9.021484375
2223.03423175833	10.0625
2226.74942711049	1.5625
2230.46280864701	9.677734375
2234.17437760077	-7.65234375
2237.8841352035	-0.9140625
2241.59208268584	-14.8154296875
2245.29822127732	12.0498046875
2249.00255220635	-4.7666015625
2252.70507670024	6.5322265625
2256.40579598519	-13.162109375
2260.10471128628	10.6005859375
2263.80182382751	5.865234375
2267.49713483175	2.1787109375
2271.19064552079	-20.126953125
2274.8823571153	-1.232421875
2278.57227083486	-1.03515625
2282.26038789795	13.7626953125
2285.94670952195	4.91015625
2289.63123692314	-14.009765625
2293.31397131672	-2.2353515625
2296.99491391679	4.046875
2300.67406593633	2.6171875
2304.35142858727	4.2822265625
2308.02700308043	2.8056640625
2311.70079062553	6.96484375
2315.37279243123	-5.107421875
2319.04300970507	0.6435546875
2322.71144365353	5.697265625
2326.378095482	-8.1044921875
2330.04296639478	6.0703125
2333.7060575951	-1.24609375
2337.3673702851	-8.7958984375
2341.02690566583	3.056640625
2344.68466493729	-5.0087890625
2348.34064929839	12.2099609375
2351.99485994695	-6.7451171875
2355.64729807974	-1.08203125
2359.29796489244	5.01171875
2362.94686157966	3.2646484375
2366.59398933494	-13.2314453125
2370.23934935076	2.6875
2373.88294281852	0.3935546875
2377.52477092855	1.0712890625
2381.16483487014	4.3935546875
2384.80313583148	-6.8681640625
2388.4396749997	3.7255859375
2392.07445356091	0.6845703125
2395.70747270011	-10.1396484375
2399.33873360126	8.0283203125
2402.96823744726	5.6962890625
2406.59598541994	5.4970703125
2410.22197870011	-10.7646484375
2413.84621846749	0.0625
2417.46870590075	1.92578125
2421.08944217751	-10.236328125
2424.70842847435	0.369140625
2428.32566596678	13.1484375
2431.94115582928	-8.8818359375
2435.55489923527	6.1943359375
2439.16689735713	-3.177734375
2442.77715136619	1.818359375
2446.38566243272	2.2705078125
2449.99243172597	-2.0712890625
2453.59746041414	-0.0341796875
2457.20074966439	-7.470703125
2460.80230064283	-0.322265625
2464.40211451455	7.583984375
2468.00019244358	-3.43359375
2471.59653559293	7.8974609375
2475.19114512457	-5.4150390625
2478.78402219943	-6.48828125
2482.37516797741	2.9482421875
2485.96458361738	11.3984375
2489.55227027719	-3.61328125
2493.13822911363	-0.9765625
2496.7224612825	-19.1494140625
2500.30496793853	3.9697265625
2503.88575023547	18.123046875
2507.464809326	-6.4931640625
2511.04214636182	-0.1826171875
2514.61776249357	1.7177734375
2518.19165887088	-2.1435546875
2521.76383664237	4.81640625
2525.33429695564	5.8154296875
2528.90304095725	-11.7314453125
2532.47006979276	4.78515625
2536.03538460672	5.783203125
2539.59898654265	0.427734375
2543.16087674307	-9.1328125
2546.72105634947	-0.58203125
2550.27952650235	9.4931640625
2553.83628834118	-5.5419921875
2557.39134300444	-4.37890625
2560.94469162957	-4.775390625
2564.49633535304	9.65234375
2568.0462753103	-11.9111328125
2571.59451263579	16.279296875
2575.14104846294	-6.34375
2578.6858839242	-14.107421875
2582.229020151	9.759765625
2585.77045827378	-0.1689453125
2589.31019942197	11.6494140625
2592.84824472401	-11.056640625
2596.38459530734	2.201171875
2599.91925229841	-0.9072265625
2603.45221682266	-6.033203125
2606.98349000456	-5.859375
2610.51307296756	11.2490234375
2614.04096683414	4.3896484375
2617.56717272579	1.4609375
2621.09169176298	0.517578125
2624.61452506523	1.2890625
2628.13567375106	-16.7802734375
2631.655138938	-3.87890625
2635.17292174258	3.248046875
2638.68902328039	6.8974609375
2642.20344466598	-3.091796875
2645.71618701297	-9.513671875
2649.22725143397	5.2373046875
2652.73663904062	6.1533203125
2656.24435094357	-6.3310546875
2659.75038825251	14.650390625
2663.25475207615	-0.765625
2666.75744352221	-5.87109375
2670.25846369744	17.904296875
2673.75781370765	-12.005859375
2677.25549465763	0.826171875
2680.75150765123	8.1259765625
2684.24585379131	-3.4375
2687.73853417978	-6.5341796875
2691.22954991757	-1.1953125
2694.71890210465	14.6279296875
2698.20659184002	-6.6259765625
2701.69262022172	-3.3544921875
2705.17698834682	-11.2421875
2708.65969731143	8.5322265625
2712.14074821071	-1.4892578125
2715.62014213884	-11.3662109375
2719.09788018905	-2.8837890625
2722.57396345361	15.4248046875
2726.04839302385	-0.1416015625
2729.52116999012	-14.6494140625
2732.99229544182	15.85546875
2736.4617704674	3.45703125
2739.92959615437	1.1005859375
2743.39577358925	4.2978515625
2746.86030385767	-2.5888671875
2750.32318804424	-2.505859375
2753.78442723268	-11.8291015625
2757.24402250572	7.45703125
2760.70197494518	-5.318359375
2764.1582856319	6.3056640625
2767.6129556458	3.6748046875
2771.06598606584	-11.0908203125
2774.51737797005	2.15625
2777.96713243552	0.7724609375
2781.41525053838	3.7744140625
2784.86173335384	1.2080078125
2788.30658195617	-8.2099609375
2791.74979741869	-7.4677734375
2795.1913808138	11.9338989257813
2798.63133321295	-6.5548095703125
2802.06965568666	4.52294921875
2805.50634930452	-24.2224731445313
2808.94141513519	-1.96783447265625
2812.37485424639	-18.7132568359375
2815.80666770493	-8.7811279296875
2819.23685657665	-3.1715087890625
2822.6654219265	-10.5619506835938
2826.0923648185	-0.95233154296875
2829.51768631572	30.6572875976563
2832.94138748033	44.2669067382813
2836.36346937355	71.87646484375
2839.7839330557	107.486083984375
2843.20277958617	117.095703125
2846.62001002343	204.538330078125
2850.03562542502	330.98095703125
2853.44962684758	460.423522949219
2856.86201534681	543.866149902344
2860.27279197751	533.308776855469
2863.68195779356	567.751403808594
2867.08951384791	556.194030761719
2870.49546119262	534.636657714844
2873.89980087883	582.079223632813
2877.30253395675	629.521850585938
2880.70366147569	632.964477539063
2884.10318448406	623.407104492188
2887.50110402936	622.849731445313
2890.89742115815	585.292358398438
2894.29213691614	571.807922363281
2897.68525234807	579.333923339844
2901.07676849782	640.859924316406
2904.46668640835	628.385925292969
2907.85500712172	627.911926269531
2911.24173167908	651.437927246094
2914.62686112069	645.963928222656
2918.0103964859	616.489929199219
2921.39233881316	622.015930175781
2924.77268914004	642.541931152344
2928.1514485032	644.067932128906
2931.52861793838	699.593933105469
2934.90419848047	736.119934082031
2938.27819116343	746.645935058594
2941.65059702035	756.171936035156
2945.0214170834	720.697937011719
2948.39065238389	632.253784179688
2951.75830395222	532.018310546875
2955.1243728179	480.782775878906
2958.48886000957	437.547302246094
2961.85176655495	460.311828613281
2965.21309348089	437.076354980469
2968.57284181338	394.840881347656
2971.93101257748	341.605407714844
2975.28760679739	319.369934082031
2978.64262549643	296.134399414063
2981.99606969702	260.89892578125
2985.34794042073	199.663452148438
2988.69823868822	159.427978515625
2992.04696551928	140.192504882813
2995.39412193282	100.95703125
2998.73970894689	81.06787109375
3002.08372757864	55.1787109375
3005.42617884436	15.2896728515625
3008.76706375945	32.4005126953125
3012.10638333846	28.5113525390625
3015.44413859504	42.6221923828125
3018.780330542	63.733154296875
3022.11496019125	53.843994140625
3025.44802855385	35.07421875
3028.77953663997	37.423828125
3032.10948545894	9.7735595703125
3035.4378760192	-19.8768310546875
3038.76470932834	5.777587890625
3042.08998639308	-4.0821533203125
3045.41370821926	-4.912109375
3048.73587581189	-9.5126953125
3052.05649017508	12.42578125
3055.37555231211	-3.9111328125
3058.69306322538	-4.8359375
3062.00902391644	9.2548828125
3065.32343538598	2.0595703125
3068.63629863383	3.0986328125
3071.94761465896	-9.9423828125
3075.25738445949	-13.349609375
3078.5656090327	4.8427734375
3081.87228937498	8.2021484375
3085.1774264819	-15.482421875
3088.48102134815	4.52734375
3091.7830749676	-5.337890625
3095.08358833324	13.0390625
3098.38256243724	0
3101.67999827088	0
3104.97589682465	0
3108.27025908814	0
3111.56308605013	0
3114.85437869852	0
3118.14413802041	0
3121.43236500202	0
3124.71906062875	0
3128.00422588514	0
3131.28786175491	0
3134.56996922093	0
3137.85054926523	0
3141.12960286901	0
3144.40713101263	0
3147.68313467559	0
3150.95761483661	0
3154.23057247352	0
3157.50200856335	0
3160.77192408229	0
3164.04032000569	0
3167.30719730808	0
3170.57255696316	0
3173.8363999438	0
3177.09872722202	0
3180.35953976906	0
3183.61883855529	0
3186.87662455028	0
3190.13289872276	0
3193.38766204066	0
3196.64091547106	0
3199.89265998022	0
3203.14289653362	0
3206.39162609586	0
3209.63884963076	0
3212.88456810132	0
3216.1287824697	0
3219.37149369728	0
3222.61270274458	0
3225.85241057134	0
3229.09061813648	0
3232.32732639809	0
3235.56253631347	0
3238.79624883909	0
3242.02846493062	0
3245.25918554292	0
3248.48841163005	0
3251.71614414523	0
3254.94238404091	0
3258.16713226871	0
3261.39038977947	0
3264.61215752319	0
3267.8324364491	0
3271.05122750561	0
3274.26853164032	0
3277.48434980006	0
3280.69868293083	0
3283.91153197784	0
3287.12289788551	0
3290.33278159744	0
3293.54118405647	0
3296.7481062046	0
3299.95354898308	0
3303.15751333233	0
3306.36000019198	0
3309.5610105009	0
3312.76054519714	0
3315.95860521796	0
3319.15519149983	0
3322.35030497844	0
3325.5439465887	0
3328.73611726471	0
3331.92681793978	0
3335.11604954647	0
3338.30381301652	0
3341.49010928091	0
3344.67493926981	0
3347.85830391262	0
3351.04020413798	0
3354.22064087372	0
3357.3996150469	0
3360.5771275838	0
3363.75317940992	0
3366.92777144999	0
3370.10090462795	0
3373.27257986699	0
3376.44279808948	0
3379.61156021707	0
3382.77886717058	0
3385.94471987011	0
3389.10911923496	0
3392.27206618366	0
3395.43356163397	0
3398.59360650288	0
3401.75220170663	0
3404.90934816067	0
3408.06504677969	0
3411.21929847761	0
3414.37210416759	0
3417.52346476203	0
3420.67338117256	0
3423.82185431003	0
3426.96888508457	0
3430.11447440551	0
3433.25862318143	0
3436.40133232017	0
3439.54260272877	0
3442.68243531356	0
3445.82083098007	0
3448.95779063311	0
3452.0933151767	0
3455.22740551412	0
3458.36006254791	0
3461.49128717984	0
3464.62108031093	0
3467.74944284144	0
3470.8763756709	0
3474.00187969807	0
3477.12595582097	0
3480.24860493687	0
3483.3698279423	0
3486.48962573301	0
3489.60799920405	0
3492.7249492497	0
3495.84047676349	0
3498.95458263822	0
3502.06726776593	0
3505.17853303794	0
3508.28837934481	0
3511.39680757636	0
3514.50381862168	0
3517.60941336912	0
3520.71359270627	0
3523.81635752002	0
3526.91770869649	0
3530.01764712108	0
3533.11617367844	0
3536.21328925251	0
3539.30899472646	0
3542.40329098277	0
3545.49617890316	0
3548.58765936862	0
3551.6777332594	0
3554.76640145506	0
3557.85366483438	0
3560.93952427544	0
3564.02398065559	0
3567.10703485145	0
3570.18868773891	0
3573.26894019313	0
3576.34779308856	0
3579.42524729892	0
3582.5013036972	0
3585.57596315568	0
3588.6492265459	0
3591.72109473869	0
3594.79156860416	0
3597.8606490117	0
3600.92833682998	0
3603.99463292695	0
3607.05953816984	0
3610.12305342518	0
3613.18517955876	0
3616.24591743568	0
3619.30526792029	0
3622.36323187627	0
3625.41981016655	0
3628.47500365337	0
3631.52881319825	0
3634.58123966201	0
3637.63228390473	0
3640.68194678582	0
3643.73022916395	0
3646.77713189711	0
3649.82265584256	0
3652.86680185686	0
3655.90957079587	0
3658.95096351473	0
3661.9909808679	0
3665.02962370912	0
3668.06689289143	0
3671.10278926717	0
3674.13731368797	0
3677.17046700477	0
3680.20225006781	0
3683.23266372664	0
3686.26170883008	0
3689.28938622628	0
3692.31569676268	0
3695.34064128604	0
3698.3642206424	0
3701.38643567713	0
3704.40728723488	0
3707.42677615964	0
3710.44490329468	0
3713.46166948258	0
3716.47707556524	0
3719.49112238387	0
3722.50381077897	0
3725.51514159038	0
3728.52511565724	0
3731.53373381799	0
3734.54099691039	0
3737.54690577153	0
3740.55146123779	0
3743.55466414488	0
3746.55651532782	0
3749.55701562096	0
3752.55616585793	0
3755.55396687173	0
3758.55041949465	0
3761.54552455828	0
3764.53928289357	0
3767.53169533077	0
3770.52276269945	0
