# Supplementary material for: ATP-Mediated Compositional Change in Peripheral Myelin Membranes: A Comparative Raman Spectroscopy and Time-Of-Flight Secondary Ion Mass Spectrometry Study
Source: PLoS One. 2015 Nov 6;10(11):e0142084. doi: 10.1371/journal.pone.0142084 (PMC4636249; doi:10.1371/journal.pone.0142084)
Supplement: S2 Dataset — (ZIP) [file pone.0142084.s002.zip › S2_dataset/Raman_spectra/20_90.txt]

-178.9940361005	0
-174.033225536559	0
-169.075137799502	0
-164.119770772183	0
-159.167122339652	0
-154.217190389145	0
-149.26997281008	0
-144.325467494082	0
-139.38367233493	0
-134.444585228596	0
-129.508204073225	0
-124.574526769137	0
-119.643551218823	0
-114.715275326934	0
-109.789697000297	0
-104.866814147889	0
-99.9466246808543	0
-95.0291265124944	0
-90.114317558252	0
-85.2021957357436	0
-80.2927589647076	0
-75.3860051670387	0
-70.4819322667847	0
-65.5805381901157	0
-60.6818208653497	0
-55.7857782229291	0
-50.8924081954391	0
-46.0017087175838	0
-41.1136777262045	0
-36.2283131602561	0
-31.3456129608128	0
-26.4655750710695	0
-21.5881974363389	0
-16.7134780040407	0
-11.8414147237152	0
-6.97200554699234	0
-2.10524842762101	0
2.75885867856151	0
7.62031781360827	0
12.4791310174774	0
17.3353003280427	0
22.1888277810764	0
27.0397154102718	0
31.8879652472339	0
36.7335793214821	0
41.5765596604568	0
46.4169082895224	0
51.2546272319731	0
56.0897185090207	0
60.9221841398242	0
65.7520261414571	0
70.5792465289418	0
75.4038473152361	0
80.2258305112362	0
85.045198125787	0
89.8619521656727	0
94.6760946356395	0
99.4876275383746	0
104.296552874516	0
109.10287264268	0
113.906588839415	0
118.707703459252	0
123.506218494676	0
128.30213593615	0
133.095457772096	0
137.886185988912	0
142.674322570981	0
147.459869500641	0
152.242828758238	0
157.023202322084	0
161.800992168479	0
166.576200271718	0
171.348828604071	0
176.118879135827	0
180.886353835245	0
185.651254668599	0
190.413583600155	0
195.173342592186	0
199.93053360497	0
204.685158596798	0
209.437219523967	0
214.186718340788	0
218.933656999589	0
223.678037450723	0
228.419861642551	0
233.159131521468	0
237.895849031897	0
242.630016116271	0
247.361634715084	0
252.090706766841	0
256.817234208093	0
261.541218973424	0
266.262662995465	0
270.981568204883	0
275.697936530397	0
280.411769898781	0
285.123070234849	0
289.831839461471	0
294.538079499574	0
299.241792268144	0
303.942979684232	0
308.641643662944	0
313.33778611746	0
318.031408959018	0
322.722514096945	0
327.411103438622	0
332.09717888951	0
336.780742353159	0
341.461795731189	0
346.140340923302	0
350.816379827291	0
355.489914339041	0
360.160946352512	0
364.829477759773	0
369.495510450977	0
374.159046314375	0
378.820087236329	0
383.478635101283	0
388.134691791809	0
392.788259188568	0
397.43933917034	0
402.08793361401	0
406.734044394583	0
411.377673385178	0
416.018822457033	0
420.657493479502	0
425.293688320078	0
429.927408844357	0
434.558656916086	0
439.187434397127	0
443.813743147482	0
448.437585025286	0
453.058961886811	0
457.677875586478	0
462.294327976831	0
466.908320908578	0
471.519856230564	0
476.128935789788	0
480.73556143139	0
485.339734998681	0
489.941458333116	0
494.540733274312	0
499.137561660047	0
503.731945326265	0
508.323886107065	0
512.91338583473	0
517.500446339696	0
522.085069450583	0
526.667256994186	0
531.247010795468	0
535.824332677577	0
540.399224461841	0
544.97168796778	0
549.541725013083	0
554.109337413638	0
558.674526983528	0
563.237295535019	0
567.797644878573	0
572.355576822864	0
576.911093174738	0
581.464195739273	0
586.014886319722	0
590.563166717575	0
595.109038732503	0
599.652504162402	0
604.193564803382	0
608.73222244976	0
613.268478894073	0
617.802335927087	0
622.333795337774	0
626.86285891334	0
631.389528439219	0
635.913805699064	0
640.435692474771	0
644.95519054646	0
649.472301692485	0
653.987027689444	0
658.499370312169	0
663.009331333737	0
667.51691252547	0
672.022115656927	0
676.524942495927	0
681.025394808529	0
685.523474359052	0
690.019182910066	0
694.512522222403	0
699.003494055146	0
703.49210016564	0
707.978342309501	0
712.4622222406	0
716.943741711089	0
721.422902471377	0
725.899706270147	0
730.374154854362	0
734.846249969256	0
739.315993358349	0
743.783386763427	0
748.248431924569	0
752.711130580137	0
757.171484466779	0
761.629495319434	0
766.085164871334	0
770.538494853989	0
774.989486997221	0
779.438143029149	0
783.884464676174	0
788.328453663017	0
792.770111712697	0
797.209440546538	0
801.646441884169	0
806.08111744353	0
810.513468940876	0
814.943498090771	0
819.371206606105	0
823.796596198072	0
828.2196685762	0
832.640425448326	0
837.05886852062	0
841.474999497579	0
845.888820082023	0
850.300331975104	0
854.709536876313	0
859.116436483463	0
863.521032492721	0
867.923326598572	0
872.32332049386	0
876.721015869761	0
881.116414415797	0
885.509517819844	0
889.900327768115	0
894.288845945188	0
898.675074033979	0
903.059013715769	0
907.440666670193	0
911.820034575246	0
916.197119107279	0
920.571921941015	-19.392578125
924.944444749532	4.9970703125
929.314689204282	20.345703125
933.682656975088	9.8671875
938.048349730129	2.26171875
942.411769135974	2.181640625
946.772916857561	-0.396484375
951.131794558198	-3.7529296875
955.488403899583	-10.8857421875
959.842746541793	14.6865234375
964.194824143277	-10.73828125
968.544638360882	10.9013671875
972.89219084983	-3.00390625
977.237483263745	4.2080078125
981.580517254633	-1.5657958984375
985.921294472888	-12.98046875
990.259816567313	9.54425048828125
994.596085185094	-16.4556274414063
998.930101971824	-15.5857543945313
1003.26186857149	26.1588134765625
1007.59138662648	46.8347778320313
1011.91865777761	67.9668579101563
1016.24368366406	67.9061889648438
1020.56646592346	40.9886474609375
1024.88700619182	28.4750366210938
1029.20530610358	15.006591796875
1033.52136729159	11.9366455078125
1037.8351913871	-1.81036376953125
1042.14678001981	-9.9161376953125
1046.45613481781	1.33697509765625
1050.76325740763	3.4683837890625
1055.06814941421	0.52825927734375
1059.37081246092	12.6292724609375
1063.67124816957	19.1673583984375
1067.96945816039	31.7054443359375
1072.26544405203	42.2435302734375
1076.55920746159	36.7816162109375
1080.8507500046	35.3197021484375
1085.14007329502	47.2271728515625
1089.42717894526	56.1404418945313
1093.71206856617	85.0537719726563
1097.99474376703	69.967041015625
1102.27520615557	67.88037109375
1106.55345733798	58.793701171875
1110.82949891888	14.7069702148438
1115.10333250134	21.6203002929688
1119.37495968691	16.7466430664063
1123.64438207555	30.9241333007813
1127.91160126572	19.1016235351563
1132.17661885431	49.279052734375
1136.43943643666	50.45654296875
1140.70005560662	55.634033203125
1144.95847795644	71.8114624023438
1149.21470507689	44.9889526367188
1153.46873855716	59.1664428710938
1157.72057998495	94.3887939453125
1161.97023094641	144.798706054688
1166.21769302616	154.208557128906
1170.4629678073	157.618408203125
1174.70605687141	92.0283203125
1178.94696179853	38.4381713867188
1183.18568416722	20.8480224609375
1187.42222555447	28.2579345703125
1191.65658753578	14.6677856445313
1195.88877168515	10.1926879882813
1200.11877957505	9.71990966796875
1204.34661277642	18.2471313476563
1208.57227285872	18.7743530273438
1212.79576138991	9.30157470703125
1217.01707993641	0.5498046875
1221.23623006315	-0.45208740234375
1225.45321333358	-16.4540405273438
1229.66803130962	11.5440673828125
1233.88068555171	-6.76641845703125
1238.09117761878	-18.5261840820313
1242.29950906827	7.714111328125
1246.50568145615	15.954345703125
1250.70969633685	14.194580078125
1254.91155526336	24.434814453125
1259.11125978715	23.5202026367188
1263.30881145822	34.5775146484375
1267.50421182508	44.6348266601563
1271.69746243476	47.692138671875
1275.88856483281	62.7494506835938
1280.07752056329	64.8067626953125
1284.26433116881	54.8640747070313
1288.44899819048	41.92138671875
1292.63152316794	34.98046875
1296.81190763937	64.041748046875
1300.99015314147	54.1030883789063
1305.16626120947	50.1643676757813
1309.34023337715	80.2257080078125
1313.5120711768	95.2869873046875
1317.68177613928	78.3483276367188
1321.84934979395	48.4096069335938
1326.01479366875	48.470947265625
1330.17810929013	45.5322265625
1334.3392981831	34.6021728515625
1338.49836187122	34.6785888671875
1342.65530187657	24.7550048828125
1346.81011971983	35.8314208984375
1350.96281692018	36.9078369140625
1355.11339499538	29.9842529296875
1359.26185546175	26.0606689453125
1363.40819983413	18.1370849609375
1367.55242962597	24.2000732421875
1371.69454634923	5.18597412109375
1375.83455151447	15.171875
1379.97244663079	0.15777587890625
1384.10823320587	8.1436767578125
1388.24191274593	-1.8704833984375
1392.3734867558	6.89947509765625
1396.50295673884	-7.51519775390625
1400.63032419701	-6.929931640625
1404.75559063083	10.6553344726563
1408.87875753938	-2.8092041015625
1412.99982642036	-8.4739990234375
1417.11879877001	-15.1387329101563
1421.23567608315	13.1964721679688
1425.35045985322	12.5316772460938
1429.4631515722	21.8668823242188
1433.57375273068	68.2117309570313
1437.68226481782	112.607116699219
1441.78868932139	210.00244140625
1445.89302772774	289.397827148438
1449.9952815218	318.793151855469
1454.0954521871	329.1884765625
1458.19354120579	271.583862304688
1462.28955005859	259.979187011719
1466.38348022481	238.374572753906
1470.47533318239	208.769897460938
1474.56511040785	183.250122070313
1478.65281337632	147.737487792969
1482.73844356155	121.224853515625
1486.82200243586	83.7122802734375
1490.90349147021	53.1996459960938
1494.98291213417	33.6870727539063
1499.06026589591	28.1744384765625
1503.13555422221	26.661865234375
1507.20877857848	35.1492309570313
1511.27994042873	46.6365966796875
1515.3490412356	78.1297607421875
1519.41608246035	117.6904296875
1523.48106556286	133.251159667969
1527.54399200162	156.811828613281
1531.60486323377	151.372497558594
1535.66368071506	124.933227539063
1539.72044589986	104.493896484375
1543.7751602412	67.0546264648438
1547.8278251907	31.6152954101563
1551.87844219866	4.176025390625
1555.92701271397	-0.23345947265625
1559.97353818419	3.361328125
1564.01802005549	3.95611572265625
1568.06045977271	-8.44915771484375
1572.1008587793	-1.8543701171875
1576.13921851737	5.6986083984375
1580.17554042768	1.0704345703125
1584.20982594961	-5.5577392578125
1588.24207652123	2.2662353515625
1592.27229357921	-5.71661376953125
1596.3004785589	-6.662109375
1600.3266328943	10.568359375
1604.35075801806	-2.48590087890625
1608.37285536149	3.29742431640625
1612.39292635454	2.3988037109375
1616.41097242584	4.01824951171875
1620.42699500266	3.05419921875
1624.44099551096	14.4692993164063
1628.45297537533	17.8843994140625
1632.46293601905	22.2994995117188
1636.47087886406	35.818115234375
1640.47680533095	37.5213012695313
1644.480716839	46.2244873046875
1648.48261480617	70.9276123046875
1652.48250064906	89.6307983398438
1656.48037578297	152.333984375
1660.47624162187	196.037109375
1664.47009957839	229.859802246094
1668.46195106388	265.708312988281
1672.45179748832	269.556762695313
1676.43964026041	251.4052734375
1680.42548078752	199.253784179688
1684.40932047569	138.102233886719
1688.39116072969	96.9507446289063
1692.37100295292	55.8218994140625
1696.34884854752	50.7976684570313
1700.32469891428	13.7734985351563
1704.29855545272	22.749267578125
1708.27041956104	-1.27490234375
1712.24029263612	2.70086669921875
1716.20817607355	-8.3233642578125
1720.17407126762	3.7623291015625
1724.13797961133	-1.09039306640625
1728.09990249636	9.056884765625
1732.05984131311	1.20416259765625
1736.01779745068	11.513916015625
1739.97377229687	-13.9979248046875
1743.9277672382	10.6696166992188
1747.87978365989	0.7808837890625
1751.82982294587	-4.9365234375
1755.77788647878	-1.365234375
1759.72397564	-3.36328125
1763.6680918096	13.2958984375
1767.61023636636	-4.65234375
1771.55041068779	0.7841796875
1775.48861615014	-9.3017578125
1779.42485412835	-2.751953125
1783.35912599609	3.4599609375
1787.29143312576	6.1298828125
1791.22177688849	-3.65625
1795.15015865414	5.0634765625
1799.07657979127	2.3935546875
1803.00104166721	-10.9521484375
1806.923545648	-0.6650390625
1810.84409309841	7.83203125
1814.76268538195	-5.4580078125
1818.67932386087	6.658203125
1822.59400989615	-10.2724609375
1826.50674484752	6.484375
1830.41753007345	2.685546875
1834.32636693114	-13.291015625
1838.23325677653	0.5654296875
1842.13820096433	10.9365234375
1846.04120084797	5.826171875
1849.94225777965	-1.7548828125
1853.84137311029	-3.8740234375
1857.7385481896	-4.669921875
1861.63378436601	-2.736328125
1865.52708298671	0.939453125
1869.41844539766	4.8984375
1873.30787294356	3
1877.19536696788	-7.8505859375
1881.08092881284	10.8173828125
1884.96455981942	-5.7294921875
1888.84626132737	-8.359375
1892.7260346752	6.5478515625
1896.6038812002	-5.412109375
1900.47980223839	3.8310546875
1904.35379912459	5.8779296875
1908.22587319237	-7.494140625
1912.0960257741	1.2158203125
1915.96425820088	4.8994140625
1919.83057180263	-5.1982421875
1923.694967908	3.1298828125
1927.55744784445	3.8837890625
1931.4180129382	-7.138671875
1935.27666451426	4.7939453125
1939.13340389641	-0.46484375
1942.98823240721	-4.900390625
1946.84115136803	6.595703125
1950.692162099	-3.9228515625
1954.54126591903	0.3935546875
1958.38846414584	-1.67578125
1962.23375809594	1.873046875
1966.0771490846	-3.6767578125
1969.91863842591	7.0341796875
1973.75822743275	-5.783203125
1977.59591741678	5.8388671875
1981.43170968848	-4.390625
1985.26560555709	2.994140625
1989.09760633069	-7.4541015625
1992.92771331615	1.474609375
1996.75592781911	8.568359375
2000.58225114405	-7.6240234375
2004.40668459424	4.8740234375
2008.22922947176	-1.1962890625
2012.04988707749	4.625
2015.86865871112	-14.7177734375
2019.68554567116	7.7626953125
2023.50054925491	-12.9150390625
2027.31367075851	8.66015625
2031.1249114769	3.5810546875
2034.93427270382	8.177734375
2038.74175573186	-4.91015625
2042.54736185239	1.884765625
2046.35109235564	-3.580078125
2050.15294853063	1.353515625
2053.95293166521	0.6103515625
2057.75104304606	-6.01953125
2061.54728395867	0.5224609375
2065.34165568738	3.9677734375
2069.13415951534	0.2392578125
2072.92479672452	3.6298828125
2076.71356859575	-4.3349609375
2080.50047640866	3.63671875
2084.28552144174	-6.8828125
2088.06870497229	6.029296875
2091.85002827646	-4.634765625
2095.62949262923	-2.0224609375
2099.40709930443	3.736328125
2103.18284957471	-9.0927734375
2106.95674471158	10.2666015625
2110.72878598537	0.6025390625
2114.49897466528	-2.91796875
2118.26731201934	4.2314453125
2122.03379931443	-2.712890625
2125.79843781626	-1.4453125
2129.56122878942	-7.9326171875
2133.32217349733	15.8935546875
2137.08127320226	-3.93359375
2140.83852916534	-0.751953125
2144.59394264655	-1.1162109375
2148.34751490473	-6.5009765625
2152.09924719757	-5.1337890625
2155.84914078163	6.30078125
2159.5971969123	5.7236328125
2163.34341684387	-1.7587890625
2167.08780182947	4.669921875
2170.83035312109	1.1162109375
2174.57107196959	-9.3193359375
2178.30995962469	11.78515625
2182.04701733499	-11.7353515625
2185.78224634795	1.533203125
2189.5156479099	11.4453125
2193.24722326604	-5.662109375
2196.97697366044	-2.69921875
2200.70490033604	0.9384765625
2204.43100453467	-12.2099609375
2208.15528749703	13.76953125
2211.87775046268	-5.70703125
2215.59839467008	7.0478515625
2219.31722135656	-2.384765625
2223.03423175833	-4.7900390625
2226.74942711049	4.4716796875
2230.46280864701	1.306640625
2234.17437760077	-10.6357421875
2237.8841352035	8.2705078125
2241.59208268584	-10.69140625
2245.29822127732	12.4736328125
2249.00255220635	-6.240234375
2252.70507670024	12.443359375
2256.40579598519	-14.86328125
2260.10471128628	14.4208984375
2263.80182382751	-7.02734375
2267.49713483175	1.0712890625
2271.19064552079	-7.3046875
2274.8823571153	0.5478515625
2278.57227083486	-2.224609375
2282.26038789795	12.2255859375
2285.94670952195	0.69140625
2289.63123692314	-5.876953125
2293.31397131672	-3.1103515625
2296.99491391679	2.361328125
2300.67406593633	-1.12109375
2304.35142858727	-3.0439453125
2308.02700308043	3.2041015625
2311.70079062553	3.4130859375
2315.37279243123	2.9150390625
2319.04300970507	-4.9716796875
2322.71144365353	1.5869140625
2326.378095482	-7.8935546875
2330.04296639478	7.2607421875
2333.7060575951	3.9990234375
2337.3673702851	-5.685546875
2341.02690566583	0.287109375
2344.68466493729	-3.736328125
2348.34064929839	2.5263671875
2351.99485994695	0.8525390625
2355.64729807974	0.865234375
2359.29796489244	0.810546875
2362.94686157966	4.5263671875
2366.59398933494	-7.541015625
2370.23934935076	4.966796875
2373.88294281852	-6.1640625
2377.52477092855	3.5078125
2381.16483487014	2.646484375
2384.80313583148	1.33203125
2388.4396749997	-7.15625
2392.07445356091	2.4404296875
2395.70747270011	-2.8642578125
2399.33873360126	2.5419921875
2402.96823744726	1.287109375
2406.59598541994	-2.1484375
2410.22197870011	7.6298828125
2413.84621846749	-1.421875
2417.46870590075	-0.1943359375
2421.08944217751	-6.927734375
2424.70842847435	-1.1494140625
2428.32566596678	7.58203125
2431.94115582928	-12.9619140625
2435.55489923527	14.806640625
2439.16689735713	-6.916015625
2442.77715136619	0.5888671875
2446.38566243272	-0.068359375
2449.99243172597	-0.8134765625
2453.59746041414	2.7763671875
2457.20074966439	2.68359375
2460.80230064283	-7.826171875
2464.40211451455	-1.2138671875
2468.00019244358	4.3681640625
2471.59653559293	7.2763671875
2475.19114512457	-0.5380859375
2478.78402219943	-10.6630859375
2482.37516797741	-1.125
2485.96458361738	10.828125
2489.55227027719	-5.6806640625
2493.13822911363	3.1455078125
2496.7224612825	-6.7802734375
2500.30496793853	-3.8486328125
2503.88575023547	12.556640625
2507.464809326	-10.0498046875
2511.04214636182	1.2978515625
2514.61776249357	0.9267578125
2518.19165887088	7.943359375
2521.76383664237	0.2060546875
2525.33429695564	3.3037109375
2528.90304095725	-4.23046875
2532.47006979276	-3.84765625
2536.03538460672	-2.048828125
2539.59898654265	3.66796875
2543.16087674307	-3.884765625
2546.72105634947	4.912109375
2550.27952650235	-2.5009765625
2553.83628834118	5.92578125
2557.39134300444	-0.7470703125
2560.94469162957	-16.2265625
2564.49633535304	6.52734375
2568.0462753103	-6.5458984375
2571.59451263579	7.603515625
2575.14104846294	10.2548828125
2578.6858839242	-18.8095703125
2582.229020151	17.712890625
2585.77045827378	-9.478515625
2589.31019942197	6.337890625
2592.84824472401	-10.2958984375
2596.38459530734	5.5791015625
2599.91925229841	4.2978515625
2603.45221682266	-8.0556640625
2606.98349000456	-1.306640625
2610.51307296756	14.318359375
2614.04096683414	-3.728515625
2617.56717272579	-6.99609375
2621.09169176298	5.1142578125
2624.61452506523	6.8583984375
2628.13567375106	-2.4658203125
2631.655138938	-16.9365234375
2635.17292174258	-3.470703125
2638.68902328039	17.734375
2642.20344466598	-5.88671875
2645.71618701297	1.212890625
2649.22725143397	2.7177734375
2652.73663904062	-6.0654296875
2656.24435094357	-13.6884765625
2659.75038825251	19.10546875
2663.25475207615	4.1259765625
2666.75744352221	-19.0498046875
2670.25846369744	29.9150390625
2673.75781370765	-26.8486328125
2677.25549465763	12.109375
2680.75150765123	-1.50390625
2684.24585379131	-2.1416015625
2687.73853417978	-10.3359375
2691.22954991757	6.314453125
2694.71890210465	5.3740234375
2698.20659184002	-0.9140625
2701.69262022172	4.9794921875
2705.17698834682	-9.89453125
2708.65969731143	-5.5576171875
2712.14074821071	-3.759765625
2715.62014213884	-0.591796875
2719.09788018905	0.9794921875
2722.57396345361	6.2138671875
2726.04839302385	10.6845703125
2729.52116999012	-6.107421875
2732.99229544182	12.8095703125
2736.4617704674	2.4853515625
2739.92959615437	3.783203125
2743.39577358925	4.7890625
2746.86030385767	-6.1767578125
2750.32318804424	1.146484375
2753.78442723268	-10.228515625
2757.24402250572	9.541015625
2760.70197494518	-10.5
2764.1582856319	-4.287109375
2767.6129556458	8.7109375
2771.06598606584	-7.6357421875
2774.51737797005	6.47119140625
2777.96713243552	-9.48394775390625
2781.41525053838	-11.446044921875
2784.86173335384	-6.77978515625
2788.30658195617	-19.113525390625
2791.74979741869	25.552734375
2795.1913808138	30.0424194335938
2798.63133321295	-34.3187866210938
2802.06965568666	-11.6799926757813
2805.50634930452	-23.0411987304688
2808.94141513519	-5.40240478515625
2812.37485424639	-15.7636108398438
2815.80666770493	-4.12481689453125
2819.23685657665	3.51397705078125
2822.6654219265	35.1527709960938
2826.0923648185	46.7915649414063
2829.51768631572	106.288940429688
2832.94138748033	149.78173828125
2836.36346937355	237.274536132813
2839.7839330557	336.767395019531
2843.20277958617	465.260192871094
2846.62001002343	722.752990722656
2850.03562542502	1035.24584960938
2853.44962684758	1391.73864746094
2856.86201534681	1574.2314453125
2860.27279197751	1513.72424316406
2863.68195779356	1507.21704101563
2867.08951384791	1461.7099609375
2870.49546119262	1393.20263671875
2873.89980087883	1373.69555664063
2877.30253395675	1404.18835449219
2880.70366147569	1394.80224609375
2884.10318448406	1439.49243164063
2887.50110402936	1553.1826171875
2890.89742115815	1547.87280273438
2894.29213691614	1426.56298828125
2897.68525234807	1437.25317382813
2901.07676849782	1447.943359375
2904.46668640835	1392.63366699219
2907.85500712172	1341.32385253906
2911.24173167908	1341.01403808594
2914.62686112069	1323.70422363281
2918.0103964859	1259.39453125
2921.39233881316	1242.08471679688
2924.77268914004	1238.77490234375
2928.1514485032	1234.46508789063
2931.52861793838	1225.1552734375
2934.90419848047	1308.84545898438
2938.27819116343	1345.53564453125
2941.65059702035	1390.40539550781
2945.0214170834	1311.55981445313
2948.39065238389	1182.71423339844
2951.75830395222	1006.86865234375
2955.1243728179	867.023071289063
2958.48886000957	737.177490234375
2961.85176655495	670.331909179688
2965.21309348089	631.486328125
2968.57284181338	545.640747070313
2971.93101257748	471.795166015625
2975.28760679739	426.949584960938
2978.64262549643	361.10400390625
2981.99606969702	345.258422851563
2985.34794042073	282.412841796875
2988.69823868822	251.567260742188
2992.04696551928	203.747680664063
2995.39412193282	135.7373046875
2998.73970894689	108.726928710938
3002.08372757864	83.716552734375
3005.42617884436	67.7061767578125
3008.76706375945	86.6956787109375
3012.10638333846	82.685302734375
3015.44413859504	114.674926757813
3018.780330542	136.66455078125
3022.11496019125	116.654174804688
3025.44802855385	83.791015625
3028.77953663997	70.1658935546875
3032.10948545894	37.5408935546875
3035.4378760192	-23.084228515625
3038.76470932834	0
3042.08998639308	0
3045.41370821926	0
3048.73587581189	0
3052.05649017508	0
3055.37555231211	0
3058.69306322538	0
3062.00902391644	0
3065.32343538598	0
3068.63629863383	0
3071.94761465896	0
3075.25738445949	0
3078.5656090327	0
3081.87228937498	0
3085.1774264819	0
3088.48102134815	0
3091.7830749676	0
3095.08358833324	0
3098.38256243724	0
3101.67999827088	0
3104.97589682465	0
3108.27025908814	0
3111.56308605013	0
3114.85437869852	0
3118.14413802041	0
3121.43236500202	0
3124.71906062875	0
3128.00422588514	0
3131.28786175491	0
3134.56996922093	0
3137.85054926523	0
3141.12960286901	0
3144.40713101263	0
3147.68313467559	0
3150.95761483661	0
3154.23057247352	0
3157.50200856335	0
3160.77192408229	0
3164.04032000569	0
3167.30719730808	0
3170.57255696316	0
3173.8363999438	0
3177.09872722202	0
3180.35953976906	0
3183.61883855529	0
3186.87662455028	0
3190.13289872276	0
3193.38766204066	0
3196.64091547106	0
3199.89265998022	0
3203.14289653362	0
3206.39162609586	0
3209.63884963076	0
3212.88456810132	0
3216.1287824697	0
3219.37149369728	0
3222.61270274458	0
3225.85241057134	0
3229.09061813648	0
3232.32732639809	0
3235.56253631347	0
3238.79624883909	0
3242.02846493062	0
3245.25918554292	0
3248.48841163005	0
3251.71614414523	0
3254.94238404091	0
3258.16713226871	0
3261.39038977947	0
3264.61215752319	0
3267.8324364491	0
3271.05122750561	0
3274.26853164032	0
3277.48434980006	0
3280.69868293083	0
3283.91153197784	0
3287.12289788551	0
3290.33278159744	0
3293.54118405647	0
3296.7481062046	0
3299.95354898308	0
3303.15751333233	0
3306.36000019198	0
3309.5610105009	0
3312.76054519714	0
3315.95860521796	0
3319.15519149983	0
3322.35030497844	0
3325.5439465887	0
3328.73611726471	0
3331.92681793978	0
3335.11604954647	0
3338.30381301652	0
3341.49010928091	0
3344.67493926981	0
3347.85830391262	0
3351.04020413798	0
3354.22064087372	0
3357.3996150469	0
3360.5771275838	0
3363.75317940992	0
3366.92777144999	0
3370.10090462795	0
3373.27257986699	0
3376.44279808948	0
3379.61156021707	0
3382.77886717058	0
3385.94471987011	0
3389.10911923496	0
3392.27206618366	0
3395.43356163397	0
3398.59360650288	0
3401.75220170663	0
3404.90934816067	0
3408.06504677969	0
3411.21929847761	0
3414.37210416759	0
3417.52346476203	0
3420.67338117256	0
3423.82185431003	0
3426.96888508457	0
3430.11447440551	0
3433.25862318143	0
3436.40133232017	0
3439.54260272877	0
3442.68243531356	0
3445.82083098007	0
3448.95779063311	0
3452.0933151767	0
3455.22740551412	0
3458.36006254791	0
3461.49128717984	0
3464.62108031093	0
3467.74944284144	0
3470.8763756709	0
3474.00187969807	0
3477.12595582097	0
3480.24860493687	0
3483.3698279423	0
3486.48962573301	0
3489.60799920405	0
3492.7249492497	0
3495.84047676349	0
3498.95458263822	0
3502.06726776593	0
3505.17853303794	0
3508.28837934481	0
3511.39680757636	0
3514.50381862168	0
3517.60941336912	0
3520.71359270627	0
3523.81635752002	0
3526.91770869649	0
3530.01764712108	0
3533.11617367844	0
3536.21328925251	0
3539.30899472646	0
3542.40329098277	0
3545.49617890316	0
3548.58765936862	0
3551.6777332594	0
3554.76640145506	0
3557.85366483438	0
3560.93952427544	0
3564.02398065559	0
3567.10703485145	0
3570.18868773891	0
3573.26894019313	0
3576.34779308856	0
3579.42524729892	0
3582.5013036972	0
3585.57596315568	0
3588.6492265459	0
3591.72109473869	0
3594.79156860416	0
3597.8606490117	0
3600.92833682998	0
3603.99463292695	0
3607.05953816984	0
3610.12305342518	0
3613.18517955876	0
3616.24591743568	0
3619.30526792029	0
3622.36323187627	0
3625.41981016655	0
3628.47500365337	0
3631.52881319825	0
3634.58123966201	0
3637.63228390473	0
3640.68194678582	0
3643.73022916395	0
3646.77713189711	0
3649.82265584256	0
3652.86680185686	0
3655.90957079587	0
3658.95096351473	0
3661.9909808679	0
3665.02962370912	0
3668.06689289143	0
3671.10278926717	0
3674.13731368797	0
3677.17046700477	0
3680.20225006781	0
3683.23266372664	0
3686.26170883008	0
3689.28938622628	0
3692.31569676268	0
3695.34064128604	0
3698.3642206424	0
3701.38643567713	0
3704.40728723488	0
3707.42677615964	0
3710.44490329468	0
3713.46166948258	0
3716.47707556524	0
3719.49112238387	0
3722.50381077897	0
3725.51514159038	0
3728.52511565724	0
3731.53373381799	0
3734.54099691039	0
3737.54690577153	0
3740.55146123779	0
3743.55466414488	0
3746.55651532782	0
3749.55701562096	0
3752.55616585793	0
3755.55396687173	0
3758.55041949465	0
3761.54552455828	0
3764.53928289357	0
3767.53169533077	0
3770.52276269945	0
