# Supplementary material for: ATP-Mediated Compositional Change in Peripheral Myelin Membranes: A Comparative Raman Spectroscopy and Time-Of-Flight Secondary Ion Mass Spectrometry Study
Source: PLoS One. 2015 Nov 6;10(11):e0142084. doi: 10.1371/journal.pone.0142084 (PMC4636249; doi:10.1371/journal.pone.0142084)
Supplement: S2 Dataset — (ZIP) [file pone.0142084.s002.zip › S2_dataset/Raman_spectra/21_0.txt]

-178.9940361005	0
-174.033225536559	0
-169.075137799502	0
-164.119770772183	0
-159.167122339652	0
-154.217190389145	0
-149.26997281008	0
-144.325467494082	0
-139.38367233493	0
-134.444585228596	0
-129.508204073225	0
-124.574526769137	0
-119.643551218823	0
-114.715275326934	0
-109.789697000297	0
-104.866814147889	0
-99.9466246808543	0
-95.0291265124944	0
-90.114317558252	0
-85.2021957357436	0
-80.2927589647076	0
-75.3860051670387	0
-70.4819322667847	0
-65.5805381901157	0
-60.6818208653497	0
-55.7857782229291	0
-50.8924081954391	0
-46.0017087175838	0
-41.1136777262045	0
-36.2283131602561	0
-31.3456129608128	0
-26.4655750710695	0
-21.5881974363389	0
-16.7134780040407	0
-11.8414147237152	0
-6.97200554699234	0
-2.10524842762101	0
2.75885867856151	0
7.62031781360827	0
12.4791310174774	0
17.3353003280427	0
22.1888277810764	0
27.0397154102718	0
31.8879652472339	0
36.7335793214821	0
41.5765596604568	0
46.4169082895224	0
51.2546272319731	0
56.0897185090207	0
60.9221841398242	0
65.7520261414571	0
70.5792465289418	0
75.4038473152361	0
80.2258305112362	0
85.045198125787	0
89.8619521656727	0
94.6760946356395	0
99.4876275383746	0
104.296552874516	0
109.10287264268	0
113.906588839415	0
118.707703459252	0
123.506218494676	0
128.30213593615	0
133.095457772096	0
137.886185988912	0
142.674322570981	0
147.459869500641	0
152.242828758238	0
157.023202322084	0
161.800992168479	0
166.576200271718	0
171.348828604071	0
176.118879135827	0
180.886353835245	0
185.651254668599	0
190.413583600155	0
195.173342592186	0
199.93053360497	0
204.685158596798	0
209.437219523967	0
214.186718340788	0
218.933656999589	0
223.678037450723	0
228.419861642551	0
233.159131521468	0
237.895849031897	0
242.630016116271	0
247.361634715084	0
252.090706766841	0
256.817234208093	0
261.541218973424	0
266.262662995465	0
270.981568204883	0
275.697936530397	0
280.411769898781	0
285.123070234849	0
289.831839461471	0
294.538079499574	0
299.241792268144	0
303.942979684232	0
308.641643662944	0
313.33778611746	0
318.031408959018	0
322.722514096945	0
327.411103438622	0
332.09717888951	0
336.780742353159	0
341.461795731189	0
346.140340923302	0
350.816379827291	0
355.489914339041	0
360.160946352512	0
364.829477759773	0
369.495510450977	0
374.159046314375	0
378.820087236329	0
383.478635101283	0
388.134691791809	0
392.788259188568	0
397.43933917034	0
402.08793361401	0
406.734044394583	0
411.377673385178	0
416.018822457033	0
420.657493479502	0
425.293688320078	0
429.927408844357	0
434.558656916086	0
439.187434397127	0
443.813743147482	0
448.437585025286	0
453.058961886811	0
457.677875586478	0
462.294327976831	0
466.908320908578	0
471.519856230564	0
476.128935789788	0
480.73556143139	0
485.339734998681	0
489.941458333116	0
494.540733274312	0
499.137561660047	0
503.731945326265	0
508.323886107065	0
512.91338583473	0
517.500446339696	0
522.085069450583	0
526.667256994186	0
531.247010795468	0
535.824332677577	0
540.399224461841	0
544.97168796778	0
549.541725013083	0
554.109337413638	0
558.674526983528	0
563.237295535019	0
567.797644878573	0
572.355576822864	0
576.911093174738	0
581.464195739273	0
586.014886319722	0
590.563166717575	0
595.109038732503	0
599.652504162402	0
604.193564803382	0
608.73222244976	0
613.268478894073	0
617.802335927087	0
622.333795337774	0
626.86285891334	0
631.389528439219	0
635.913805699064	0
640.435692474771	0
644.95519054646	0
649.472301692485	0
653.987027689444	0
658.499370312169	0
663.009331333737	0
667.51691252547	0
672.022115656927	0
676.524942495927	0
681.025394808529	0
685.523474359052	0
690.019182910066	0
694.512522222403	0
699.003494055146	0
703.49210016564	0
707.978342309501	0
712.4622222406	0
716.943741711089	0
721.422902471377	0
725.899706270147	0
730.374154854362	0
734.846249969256	0
739.315993358349	0
743.783386763427	0
748.248431924569	0
752.711130580137	0
757.171484466779	0
761.629495319434	0
766.085164871334	0
770.538494853989	0
774.989486997221	0
779.438143029149	0
783.884464676174	0
788.328453663017	0
792.770111712697	0
797.209440546538	0
801.646441884169	0
806.08111744353	0
810.513468940876	0
814.943498090771	0
819.371206606105	0
823.796596198072	0
828.2196685762	0
832.640425448326	0
837.05886852062	0
841.474999497579	0
845.888820082023	0
850.300331975104	0
854.709536876313	0
859.116436483463	0
863.521032492721	0
867.923326598572	0
872.32332049386	0
876.721015869761	0
881.116414415797	0
885.509517819844	0
889.900327768115	0
894.288845945188	0
898.675074033979	0
903.059013715769	0
907.440666670193	0
911.820034575246	0
916.197119107279	0
920.571921941015	0
924.944444749532	0
929.314689204282	7.158203125
933.682656975088	7.7802734375
938.048349730129	9.6455078125
942.411769135974	5.9365234375
946.772916857561	-12.5224609375
951.131794558198	-15.15234375
955.488403899583	-5.611328125
959.842746541793	7.267578125
964.194824143277	-2.287109375
968.544638360882	21.615234375
972.89219084983	0.93603515625
977.237483263745	10.72265625
981.580517254633	-9.9630126953125
985.921294472888	-36.779541015625
990.259816567313	-8.505615234375
994.596085185094	-24.5738525390625
998.930101971824	9.5726318359375
1003.26186857149	68.71923828125
1007.59138662648	105.86572265625
1011.91865777761	159.208862304688
1016.24368366406	157.371459960938
1020.56646592346	122.534057617188
1024.88700619182	66.6966552734375
1029.20530610358	45.235595703125
1033.52136729159	39.9078369140625
1037.8351913871	5.5802001953125
1042.14678001981	11.25244140625
1046.45613481781	10.9246826171875
1050.76325740763	0.2850341796875
1055.06814941421	-3.19580078125
1059.37081246092	14.3233642578125
1063.67124816957	4.8424072265625
1067.96945816039	13.361572265625
1072.26544405203	20.880615234375
1076.55920746159	34.421875
1080.8507500046	20.2550048828125
1085.14007329502	34.088134765625
1089.42717894526	30.9212646484375
1093.71206856617	52.75439453125
1097.99474376703	37.5875244140625
1102.27520615557	33.420654296875
1106.55345733798	34.2537841796875
1110.82949891888	19.0870361328125
1115.10333250134	21.920166015625
1119.37495968691	30.7567138671875
1123.64438207555	42.59423828125
1127.91160126572	41.431884765625
1132.17661885431	68.2694091796875
1136.43943643666	68.10693359375
1140.70005560662	104.944458007813
1144.95847795644	111.781982421875
1149.21470507689	150.619506835938
1153.46873855716	204.45703125
1157.72057998495	345.294555664063
1161.97023094641	477.133178710938
1166.21769302616	492.973999023438
1170.4629678073	449.814819335938
1174.70605687141	286.655639648438
1178.94696179853	149.496459960938
1183.18568416722	62.3372802734375
1187.42222555447	67.1781005859375
1191.65658753578	29.0189208984375
1195.88877168515	27.8597412109375
1200.11877957505	32.8262939453125
1204.34661277642	50.9036865234375
1208.57227285872	30.981201171875
1212.79576138991	26.05859375
1217.01707993641	23.135986328125
1221.23623006315	5.2391357421875
1225.45321333358	-7.1119384765625
1229.66803130962	22.537109375
1233.88068555171	-3.8319091796875
1238.09117761878	-20.601806640625
1242.29950906827	3.62823486328125
1246.50568145615	6.7095947265625
1250.70969633685	11.1032104492188
1254.91155526336	8.496826171875
1259.11125978715	12.8904418945313
1263.30881145822	36.2841186523438
1267.50421182508	53.6550903320313
1271.69746243476	71.9039916992188
1275.88856483281	100.152893066406
1280.07752056329	110.401794433594
1284.26433116881	77.6506958007813
1288.44899819048	73.8995971679688
1292.63152316794	62.1484985351563
1296.81190763937	75.3973999023438
1300.99015314147	77.6646728515625
1305.16626120947	94.0138549804688
1309.34023337715	105.362976074219
1313.5120711768	94.7120971679688
1317.68177613928	59.061279296875
1321.84934979395	58.410400390625
1326.01479366875	28.7595825195313
1330.17810929013	34.1087036132813
1334.3392981831	28.4578247070313
1338.49836187122	24.8070068359375
1342.65530187657	28.2468872070313
1346.81011971983	44.7072143554688
1350.96281692018	28.1675415039063
1355.11339499538	27.6278076171875
1359.26185546175	29.088134765625
1363.40819983413	32.5484619140625
1367.55242962597	36.0087890625
1371.69454634923	20.4691162109375
1375.83455151447	11.9817504882813
1379.97244663079	0.50408935546875
1384.10823320587	12.0264282226563
1388.24191274593	-0.45123291015625
1392.3734867558	6.07110595703125
1396.50295673884	-5.349609375
1400.63032419701	-3.76092529296875
1404.75559063083	10.754638671875
1408.87875753938	-5.880859375
1412.99982642036	-5.14935302734375
1417.11879877001	-1.833740234375
1421.23567608315	-7.5181884765625
1425.35045985322	-5.7032470703125
1429.4631515722	2.99609375
1433.57375273068	35.6954345703125
1437.68226481782	77.394775390625
1441.78868932139	115.094116210938
1445.89302772774	135.771118164063
1449.9952815218	168.291381835938
1454.0954521871	194.811645507813
1458.19354120579	157.331909179688
1462.28955005859	171.852172851563
1466.38348022481	136.372436523438
1470.47533318239	118.892700195313
1474.56511040785	118.412963867188
1478.65281337632	110.933227539063
1482.73844356155	82.4534912109375
1486.82200243586	64.9378051757813
1490.90349147021	54.4190673828125
1494.98291213417	38.9003295898438
1499.06026589591	57.381591796875
1503.13555422221	87.8628540039063
1507.20877857848	118.344177246094
1511.27994042873	210.825439453125
1515.3490412356	290.306701660156
1519.41608246035	380.787963867188
1523.48106556286	447.269226074219
1527.54399200162	454.746154785156
1531.60486323377	414.171752929688
1535.66368071506	313.597351074219
1539.72044589986	215.023010253906
1543.7751602412	156.448608398438
1547.8278251907	85.8742065429688
1551.87844219866	35.2998046875
1555.92701271397	-4.2745361328125
1559.97353818419	14.1510620117188
1564.01802005549	-5.42333984375
1568.06045977271	-3.1351318359375
1572.1008587793	3.1334228515625
1576.13921851737	-3.59808349609375
1580.17554042768	-6.32952880859375
1584.20982594961	-15.0609741210938
1588.24207652123	12.1969604492188
1592.27229357921	-15.59130859375
1596.3004785589	-4.37957763671875
1600.3266328943	13.33203125
1604.35075801806	6.7711181640625
1608.37285536149	-6.212890625
1612.39292635454	-10.203125
1616.41097242584	-0.7099609375
1620.42699500266	3.5126953125
1624.44099551096	8.12322998046875
1628.45297537533	-1.970703125
1632.46293601905	2.50933837890625
1636.47087886406	24.8569946289063
1640.47680533095	17.2047119140625
1644.480716839	37.5523681640625
1648.48261480617	61.7432250976563
1652.48250064906	88.0213623046875
1656.48037578297	132.299438476563
1660.47624162187	178.577575683594
1664.47009957839	208.957824707031
1668.46195106388	238.71142578125
1672.45179748832	262.465026855469
1676.43964026041	222.218566894531
1680.42548078752	169.97216796875
1684.40932047569	113.725769042969
1688.39116072969	93.6868896484375
1692.37100295292	59.704833984375
1696.34884854752	47.7227172851563
1700.32469891428	16.7406005859375
1704.29855545272	41.7831420898438
1708.27041956104	23.06396484375
1712.24029263612	-5.6552734375
1716.20817607355	-2.37451171875
1720.17407126762	5.49346923828125
1724.13797961133	6.4921875
1728.09990249636	-8.0174560546875
1732.05984131311	-3.3447265625
1736.01779745068	2.294921875
1739.97377229687	-12.7724609375
1743.9277672382	16.78515625
1747.87978365989	-4.8525390625
1751.82982294587	-2.375
1755.77788647878	8.00390625
1759.72397564	-3.935546875
1763.6680918096	0.609375
1767.61023636636	1.3720703125
1771.55041068779	-1.2919921875
1775.48861615014	-0.744140625
1779.42485412835	-21.0751953125
1783.35912599609	13.609375
1787.29143312576	10.6748046875
1791.22177688849	-10.548828125
1795.15015865414	3.4423828125
1799.07657979127	4.7333984375
1803.00104166721	-7.146484375
1806.923545648	0.67578125
1810.84409309841	4.4306640625
1814.76268538195	-3.5458984375
1818.67932386087	5.673828125
1822.59400989615	-11.06640625
1826.50674484752	10.6533203125
1830.41753007345	5.134765625
1834.32636693114	-10.5859375
1838.23325677653	-9.78125
1842.13820096433	13.8740234375
1846.04120084797	0.7412109375
1849.94225777965	-6.7939453125
1853.84137311029	-0.33984375
1857.7385481896	7.7890625
1861.63378436601	-9.1943359375
1865.52708298671	3.1064453125
1869.41844539766	6.9775390625
1873.30787294356	-1.01171875
1877.19536696788	-18.734375
1881.08092881284	18.8837890625
1884.96455981942	-0.2060546875
1888.84626132737	-9.8408203125
1892.7260346752	7.1923828125
1896.6038812002	-9.33203125
1900.47980223839	12.28125
1904.35379912459	-4.640625
1908.22587319237	-1.8681640625
1912.0960257741	-7.3056640625
1915.96425820088	7.2119140625
1919.83057180263	-1.2685546875
1923.694967908	0.1572265625
1927.55744784445	6.7451171875
1931.4180129382	-4.6865234375
1935.27666451426	0.705078125
1939.13340389641	7.939453125
1942.98823240721	-6.220703125
1946.84115136803	1.4580078125
1950.692162099	-5.83203125
1954.54126591903	4.521484375
1958.38846414584	-8.544921875
1962.23375809594	2.234375
1966.0771490846	-0.37890625
1969.91863842591	6.466796875
1973.75822743275	-5.8984375
1977.59591741678	4.5302734375
1981.43170968848	-0.1064453125
1985.26560555709	6.865234375
1989.09760633069	-11.45703125
1992.92771331615	-10.9931640625
1996.75592781911	-5.62890625
2000.58225114405	-11.4365234375
2004.40668459424	66.2314453125
2008.22922947176	-23.6875
2012.04988707749	-0.03125
2015.86865871112	-13.130859375
2019.68554567116	-0.134765625
2023.50054925491	-14.7939453125
2027.31367075851	26.1904296875
2031.1249114769	-6.9140625
2034.93427270382	-0.4501953125
2038.74175573186	-4.0703125
2042.54736185239	-0.388671875
2046.35109235564	7.4072265625
2050.15294853063	-2.7998046875
2053.95293166521	0.9580078125
2057.75104304606	4.7080078125
2061.54728395867	-14.857421875
2065.34165568738	2.7890625
2069.13415951534	2.7216796875
2072.92479672452	6.5859375
2076.71356859575	-5.029296875
2080.50047640866	7.056640625
2084.28552144174	-12.513671875
2088.06870497229	5.2109375
2091.85002827646	-7.0869140625
2095.62949262923	-3.759765625
2099.40709930443	12.5732421875
2103.18284957471	-4.9912109375
2106.95674471158	3.46484375
2110.72878598537	-3.912109375
2114.49897466528	-0.51171875
2118.26731201934	3.2783203125
2122.03379931443	5.248046875
2125.79843781626	-0.861328125
2129.56122878942	-8.3291015625
2133.32217349733	1.9384765625
2137.08127320226	-0.78125
2140.83852916534	4.0966796875
2144.59394264655	-6.5439453125
2148.34751490473	-3.052734375
2152.09924719757	5.921875
2155.84914078163	0.1640625
2159.5971969123	-0.80078125
2163.34341684387	-0.294921875
2167.08780182947	12.9052734375
2170.83035312109	7.306640625
2174.57107196959	-13.49609375
2178.30995962469	2.3603515625
2182.04701733499	1.01171875
2185.78224634795	-5.009765625
2189.5156479099	8.841796875
2193.24722326604	-7.7734375
2196.97697366044	-4.6435546875
2200.70490033604	3.103515625
2204.43100453467	-2.666015625
2208.15528749703	8.9765625
2211.87775046268	-8.83984375
2215.59839467008	4.5859375
2219.31722135656	-1.71875
2223.03423175833	6.35546875
2226.74942711049	-6.716796875
2230.46280864701	-4.7919921875
2234.17437760077	4.9052734375
2237.8841352035	-3.14453125
2241.59208268584	0.5908203125
2245.29822127732	-0.4931640625
2249.00255220635	3.880859375
2252.70507670024	1.5283203125
2256.40579598519	-12.03125
2260.10471128628	11.279296875
2263.80182382751	1.0322265625
2267.49713483175	-3.7548828125
2271.19064552079	-3.708984375
2274.8823571153	6.7724609375
2278.57227083486	-6.35546875
2282.26038789795	-0.2294921875
2285.94670952195	-0.947265625
2289.63123692314	0.7314453125
2293.31397131672	-0.78515625
2296.99491391679	0.884765625
2300.67406593633	1.1884765625
2304.35142858727	3.6689453125
2308.02700308043	-0.263671875
2311.70079062553	7.4189453125
2315.37279243123	-7.625
2319.04300970507	8.0341796875
2322.71144365353	-2.3349609375
2326.378095482	-10.228515625
2330.04296639478	10.681640625
2333.7060575951	3.0185546875
2337.3673702851	-7.59765625
2341.02690566583	-4.3037109375
2344.68466493729	1.595703125
2348.34064929839	4.90625
2351.99485994695	-6.6142578125
2355.64729807974	5.23828125
2359.29796489244	-0.546875
2362.94686157966	0.8740234375
2366.59398933494	-4.8603515625
2370.23934935076	4.9462890625
2373.88294281852	-5.78125
2377.52477092855	2.9912109375
2381.16483487014	-2.6416015625
2384.80313583148	1.5849609375
2388.4396749997	-0.9130859375
2392.07445356091	6.1142578125
2395.70747270011	-6.4912109375
2399.33873360126	2.041015625
2402.96823744726	1.8349609375
2406.59598541994	3.0693359375
2410.22197870011	-6.453125
2413.84621846749	2.98828125
2417.46870590075	3.357421875
2421.08944217751	-6.451171875
2424.70842847435	2.14453125
2428.32566596678	-1.3134765625
2431.94115582928	-6.994140625
2435.55489923527	7.3828125
2439.16689735713	-7.373046875
2442.77715136619	9.982421875
2446.38566243272	1.6044921875
2449.99243172597	5.5869140625
2453.59746041414	-2.6044921875
2457.20074966439	-13.2001953125
2460.80230064283	4.67578125
2464.40211451455	-3.28515625
2468.00019244358	2.5498046875
2471.59653559293	3.5224609375
2475.19114512457	4.8798828125
2478.78402219943	-7.2509765625
2482.37516797741	-2.7451171875
2485.96458361738	7.703125
2489.55227027719	-0.986328125
2493.13822911363	5.953125
2496.7224612825	-15.2490234375
2500.30496793853	-2.05859375
2503.88575023547	2.1708984375
2507.464809326	4.70703125
2511.04214636182	6.4287109375
2514.61776249357	-2.27734375
2518.19165887088	4.9111328125
2521.76383664237	-1.115234375
2525.33429695564	-2.6103515625
2528.90304095725	-7.2626953125
2532.47006979276	6.6083984375
2536.03538460672	6.337890625
2539.59898654265	-1.9736328125
2543.16087674307	-8.8974609375
2546.72105634947	-0.8740234375
2550.27952650235	-1.560546875
2553.83628834118	4.6689453125
2557.39134300444	6.8720703125
2560.94469162957	-12.474609375
2564.49633535304	7.462890625
2568.0462753103	-12.375
2571.59451263579	15.2529296875
2575.14104846294	5.9443359375
2578.6858839242	-22.6591796875
2582.229020151	7.76953125
2585.77045827378	-4.4873046875
2589.31019942197	10.412109375
2592.84824472401	-6.1611328125
2596.38459530734	10.7060546875
2599.91925229841	-9.10546875
2603.45221682266	-2.6015625
2606.98349000456	2.3271484375
2610.51307296756	7.501953125
2614.04096683414	-6.83203125
2617.56717272579	-2.0087890625
2621.09169176298	6.0888671875
2624.61452506523	3.7626953125
2628.13567375106	-7.6494140625
2631.655138938	-5.34765625
2635.17292174258	3.38671875
2638.68902328039	2.11328125
2642.20344466598	-6.98046875
2645.71618701297	-1.1142578125
2649.22725143397	0.845703125
2652.73663904062	7.2490234375
2656.24435094357	-19.521484375
2659.75038825251	19.662109375
2663.25475207615	8.5087890625
2666.75744352221	-10.2314453125
2670.25846369744	15.62890625
2673.75781370765	-9.3779296875
2677.25549465763	0.51171875
2680.75150765123	-2.33984375
2684.24585379131	4.00390625
2687.73853417978	-7.279296875
2691.22954991757	3.1044921875
2694.71890210465	4.6162109375
2698.20659184002	-7.4287109375
2701.69262022172	10.6982421875
2705.17698834682	-12.78125
2708.65969731143	1.4990234375
2712.14074821071	1.56640625
2715.62014213884	-3.1123046875
2719.09788018905	0.828125
2722.57396345361	-0.6025390625
2726.04839302385	2.2783203125
2729.52116999012	-13.7080078125
2732.99229544182	16.2119140625
2736.4617704674	-5.1455078125
2739.92959615437	12.8798828125
2743.39577358925	5.224609375
2746.86030385767	-9.287109375
2750.32318804424	-7.3154296875
2753.78442723268	0.25
2757.24402250572	5.650390625
2760.70197494518	-4.3603515625
2764.1582856319	9.9482421875
2767.6129556458	-4.1923828125
2771.06598606584	-8.578125
2774.51737797005	-1.775390625
2777.96713243552	-4.9296875
2781.41525053838	1.3974609375
2784.86173335384	4.3447265625
2788.30658195617	9.3115234375
2791.74979741869	-7.01953125
2795.1913808138	-0.029296875
2798.63133321295	-3.619140625
2802.06965568666	9.1015625
2805.50634930452	-13.3409423828125
2808.94141513519	0.90234375
2812.37485424639	-3.7442626953125
2815.80666770493	-1.44232177734375
2819.23685657665	-8.140380859375
2822.6654219265	-1.8646240234375
2826.0923648185	-9.1220703125
2829.51768631572	16.6204833984375
2832.94138748033	31.3629760742188
2836.36346937355	59.1055297851563
2839.7839330557	80.8480834960938
2843.20277958617	120.590637207031
2846.62001002343	182.333129882813
2850.03562542502	297.931335449219
2853.44962684758	416.472961425781
2856.86201534681	466.014587402344
2860.27279197751	463.556274414063
2863.68195779356	480.097900390625
2867.08951384791	464.639587402344
2870.49546119262	441.181213378906
2873.89980087883	450.722900390625
2877.30253395675	460.264526367188
2880.70366147569	465.806213378906
2884.10318448406	464.347839355469
2887.50110402936	476.889465332031
2890.89742115815	451.314636230469
2894.29213691614	473.675476074219
2897.68525234807	460.036315917969
2901.07676849782	473.397155761719
2904.46668640835	446.757995605469
2907.85500712172	453.118896484375
2911.24173167908	458.479736328125
2914.62686112069	447.840576171875
2918.0103964859	441.201416015625
2921.39233881316	421.562255859375
2924.77268914004	441.923095703125
2928.1514485032	438.283935546875
2931.52861793838	466.644897460938
2934.90419848047	511.005737304688
2938.27819116343	543.259033203125
2941.65059702035	545.3173828125
2945.0214170834	519.375610351563
2948.39065238389	436.433959960938
2951.75830395222	378.492309570313
2955.1243728179	334.550537109375
2958.48886000957	301.60888671875
2961.85176655495	278.667236328125
2965.21309348089	263.7255859375
2968.57284181338	222.783813476563
2971.93101257748	195.842163085938
2975.28760679739	179.900512695313
2978.64262549643	138.775756835938
2981.99606969702	147.183227539063
2985.34794042073	106.5908203125
2988.69823868822	87.998291015625
2992.04696551928	180.40576171875
2995.39412193282	28.8133544921875
2998.73970894689	28.2208251953125
3002.08372757864	0.62841796875
3005.42617884436	-19.4188232421875
3008.76706375945	-25.5374755859375
3012.10638333846	0.34375
3015.44413859504	-6.246337890625
3018.780330542	7.097900390625
3022.11496019125	-1.564453125
3025.44802855385	8.7265625
3028.77953663997	20.3037109375
3032.10948545894	-4.1142578125
3035.4378760192	-30.8623046875
3038.76470932834	-3.849609375
3042.08998639308	12.1630859375
3045.41370821926	0
3048.73587581189	0
3052.05649017508	0
3055.37555231211	0
3058.69306322538	0
3062.00902391644	0
3065.32343538598	0
3068.63629863383	0
3071.94761465896	0
3075.25738445949	0
3078.5656090327	0
3081.87228937498	0
3085.1774264819	0
3088.48102134815	0
3091.7830749676	0
3095.08358833324	0
3098.38256243724	0
3101.67999827088	0
3104.97589682465	0
3108.27025908814	0
3111.56308605013	0
3114.85437869852	0
3118.14413802041	0
3121.43236500202	0
3124.71906062875	0
3128.00422588514	0
3131.28786175491	0
3134.56996922093	0
3137.85054926523	0
3141.12960286901	0
3144.40713101263	0
3147.68313467559	0
3150.95761483661	0
3154.23057247352	0
3157.50200856335	0
3160.77192408229	0
3164.04032000569	0
3167.30719730808	0
3170.57255696316	0
3173.8363999438	0
3177.09872722202	0
3180.35953976906	0
3183.61883855529	0
3186.87662455028	0
3190.13289872276	0
3193.38766204066	0
3196.64091547106	0
3199.89265998022	0
3203.14289653362	0
3206.39162609586	0
3209.63884963076	0
3212.88456810132	0
3216.1287824697	0
3219.37149369728	0
3222.61270274458	0
3225.85241057134	0
3229.09061813648	0
3232.32732639809	0
3235.56253631347	0
3238.79624883909	0
3242.02846493062	0
3245.25918554292	0
3248.48841163005	0
3251.71614414523	0
3254.94238404091	0
3258.16713226871	0
3261.39038977947	0
3264.61215752319	0
3267.8324364491	0
3271.05122750561	0
3274.26853164032	0
3277.48434980006	0
3280.69868293083	0
3283.91153197784	0
3287.12289788551	0
3290.33278159744	0
3293.54118405647	0
3296.7481062046	0
3299.95354898308	0
3303.15751333233	0
3306.36000019198	0
3309.5610105009	0
3312.76054519714	0
3315.95860521796	0
3319.15519149983	0
3322.35030497844	0
3325.5439465887	0
3328.73611726471	0
3331.92681793978	0
3335.11604954647	0
3338.30381301652	0
3341.49010928091	0
3344.67493926981	0
3347.85830391262	0
3351.04020413798	0
3354.22064087372	0
3357.3996150469	0
3360.5771275838	0
3363.75317940992	0
3366.92777144999	0
3370.10090462795	0
3373.27257986699	0
3376.44279808948	0
3379.61156021707	0
3382.77886717058	0
3385.94471987011	0
3389.10911923496	0
3392.27206618366	0
3395.43356163397	0
3398.59360650288	0
3401.75220170663	0
3404.90934816067	0
3408.06504677969	0
3411.21929847761	0
3414.37210416759	0
3417.52346476203	0
3420.67338117256	0
3423.82185431003	0
3426.96888508457	0
3430.11447440551	0
3433.25862318143	0
3436.40133232017	0
3439.54260272877	0
3442.68243531356	0
3445.82083098007	0
3448.95779063311	0
3452.0933151767	0
3455.22740551412	0
3458.36006254791	0
3461.49128717984	0
3464.62108031093	0
3467.74944284144	0
3470.8763756709	0
3474.00187969807	0
3477.12595582097	0
3480.24860493687	0
3483.3698279423	0
3486.48962573301	0
3489.60799920405	0
3492.7249492497	0
3495.84047676349	0
3498.95458263822	0
3502.06726776593	0
3505.17853303794	0
3508.28837934481	0
3511.39680757636	0
3514.50381862168	0
3517.60941336912	0
3520.71359270627	0
3523.81635752002	0
3526.91770869649	0
3530.01764712108	0
3533.11617367844	0
3536.21328925251	0
3539.30899472646	0
3542.40329098277	0
3545.49617890316	0
3548.58765936862	0
3551.6777332594	0
3554.76640145506	0
3557.85366483438	0
3560.93952427544	0
3564.02398065559	0
3567.10703485145	0
3570.18868773891	0
3573.26894019313	0
3576.34779308856	0
3579.42524729892	0
3582.5013036972	0
3585.57596315568	0
3588.6492265459	0
3591.72109473869	0
3594.79156860416	0
3597.8606490117	0
3600.92833682998	0
3603.99463292695	0
3607.05953816984	0
3610.12305342518	0
3613.18517955876	0
3616.24591743568	0
3619.30526792029	0
3622.36323187627	0
3625.41981016655	0
3628.47500365337	0
3631.52881319825	0
3634.58123966201	0
3637.63228390473	0
3640.68194678582	0
3643.73022916395	0
3646.77713189711	0
3649.82265584256	0
3652.86680185686	0
3655.90957079587	0
3658.95096351473	0
3661.9909808679	0
3665.02962370912	0
3668.06689289143	0
3671.10278926717	0
3674.13731368797	0
3677.17046700477	0
3680.20225006781	0
3683.23266372664	0
3686.26170883008	0
3689.28938622628	0
3692.31569676268	0
3695.34064128604	0
3698.3642206424	0
3701.38643567713	0
3704.40728723488	0
3707.42677615964	0
3710.44490329468	0
3713.46166948258	0
3716.47707556524	0
3719.49112238387	0
3722.50381077897	0
3725.51514159038	0
3728.52511565724	0
3731.53373381799	0
3734.54099691039	0
3737.54690577153	0
3740.55146123779	0
3743.55466414488	0
3746.55651532782	0
3749.55701562096	0
3752.55616585793	0
3755.55396687173	0
3758.55041949465	0
3761.54552455828	0
3764.53928289357	0
3767.53169533077	0
3770.52276269945	0
