# Supplementary material for: ATP-Mediated Compositional Change in Peripheral Myelin Membranes: A Comparative Raman Spectroscopy and Time-Of-Flight Secondary Ion Mass Spectrometry Study
Source: PLoS One. 2015 Nov 6;10(11):e0142084. doi: 10.1371/journal.pone.0142084 (PMC4636249; doi:10.1371/journal.pone.0142084)
Supplement: S2 Dataset — (ZIP) [file pone.0142084.s002.zip › S2_dataset/Raman_spectra/21_90.txt]

-178.9940361005	0
-174.033225536559	0
-169.075137799502	0
-164.119770772183	0
-159.167122339652	0
-154.217190389145	0
-149.26997281008	0
-144.325467494082	0
-139.38367233493	0
-134.444585228596	0
-129.508204073225	0
-124.574526769137	0
-119.643551218823	0
-114.715275326934	0
-109.789697000297	0
-104.866814147889	0
-99.9466246808543	0
-95.0291265124944	0
-90.114317558252	0
-85.2021957357436	0
-80.2927589647076	0
-75.3860051670387	0
-70.4819322667847	0
-65.5805381901157	0
-60.6818208653497	0
-55.7857782229291	0
-50.8924081954391	0
-46.0017087175838	0
-41.1136777262045	0
-36.2283131602561	0
-31.3456129608128	0
-26.4655750710695	0
-21.5881974363389	0
-16.7134780040407	0
-11.8414147237152	0
-6.97200554699234	0
-2.10524842762101	0
2.75885867856151	0
7.62031781360827	0
12.4791310174774	0
17.3353003280427	0
22.1888277810764	0
27.0397154102718	0
31.8879652472339	0
36.7335793214821	0
41.5765596604568	0
46.4169082895224	0
51.2546272319731	0
56.0897185090207	0
60.9221841398242	0
65.7520261414571	0
70.5792465289418	0
75.4038473152361	0
80.2258305112362	0
85.045198125787	0
89.8619521656727	0
94.6760946356395	0
99.4876275383746	0
104.296552874516	0
109.10287264268	0
113.906588839415	0
118.707703459252	0
123.506218494676	0
128.30213593615	0
133.095457772096	0
137.886185988912	0
142.674322570981	0
147.459869500641	0
152.242828758238	0
157.023202322084	0
161.800992168479	0
166.576200271718	0
171.348828604071	0
176.118879135827	0
180.886353835245	0
185.651254668599	0
190.413583600155	0
195.173342592186	0
199.93053360497	0
204.685158596798	0
209.437219523967	0
214.186718340788	0
218.933656999589	0
223.678037450723	0
228.419861642551	0
233.159131521468	0
237.895849031897	0
242.630016116271	0
247.361634715084	0
252.090706766841	0
256.817234208093	0
261.541218973424	0
266.262662995465	0
270.981568204883	0
275.697936530397	0
280.411769898781	0
285.123070234849	0
289.831839461471	0
294.538079499574	0
299.241792268144	0
303.942979684232	0
308.641643662944	0
313.33778611746	0
318.031408959018	0
322.722514096945	0
327.411103438622	0
332.09717888951	0
336.780742353159	0
341.461795731189	0
346.140340923302	0
350.816379827291	0
355.489914339041	0
360.160946352512	0
364.829477759773	0
369.495510450977	0
374.159046314375	0
378.820087236329	0
383.478635101283	0
388.134691791809	0
392.788259188568	0
397.43933917034	0
402.08793361401	0
406.734044394583	0
411.377673385178	0
416.018822457033	0
420.657493479502	0
425.293688320078	0
429.927408844357	0
434.558656916086	0
439.187434397127	0
443.813743147482	0
448.437585025286	0
453.058961886811	0
457.677875586478	0
462.294327976831	0
466.908320908578	0
471.519856230564	0
476.128935789788	0
480.73556143139	0
485.339734998681	0
489.941458333116	0
494.540733274312	0
499.137561660047	0
503.731945326265	0
508.323886107065	0
512.91338583473	0
517.500446339696	0
522.085069450583	0
526.667256994186	0
531.247010795468	0
535.824332677577	0
540.399224461841	0
544.97168796778	0
549.541725013083	0
554.109337413638	0
558.674526983528	0
563.237295535019	0
567.797644878573	0
572.355576822864	0
576.911093174738	0
581.464195739273	0
586.014886319722	0
590.563166717575	0
595.109038732503	0
599.652504162402	0
604.193564803382	0
608.73222244976	0
613.268478894073	0
617.802335927087	0
622.333795337774	0
626.86285891334	0
631.389528439219	0
635.913805699064	0
640.435692474771	0
644.95519054646	0
649.472301692485	0
653.987027689444	0
658.499370312169	0
663.009331333737	0
667.51691252547	0
672.022115656927	0
676.524942495927	0
681.025394808529	0
685.523474359052	0
690.019182910066	0
694.512522222403	0
699.003494055146	0
703.49210016564	0
707.978342309501	0
712.4622222406	0
716.943741711089	0
721.422902471377	0
725.899706270147	0
730.374154854362	0
734.846249969256	0
739.315993358349	0
743.783386763427	0
748.248431924569	0
752.711130580137	0
757.171484466779	0
761.629495319434	0
766.085164871334	0
770.538494853989	0
774.989486997221	0
779.438143029149	0
783.884464676174	0
788.328453663017	0
792.770111712697	0
797.209440546538	0
801.646441884169	0
806.08111744353	0
810.513468940876	0
814.943498090771	0
819.371206606105	0
823.796596198072	0
828.2196685762	0
832.640425448326	0
837.05886852062	0
841.474999497579	0
845.888820082023	0
850.300331975104	0
854.709536876313	0
859.116436483463	0
863.521032492721	0
867.923326598572	0
872.32332049386	0
876.721015869761	0
881.116414415797	0
885.509517819844	0
889.900327768115	0
894.288845945188	0
898.675074033979	0
903.059013715769	0
907.440666670193	0
911.820034575246	0
916.197119107279	0
920.571921941015	-20.6953125
924.944444749532	4.857421875
929.314689204282	10.9521484375
933.682656975088	17.54296875
938.048349730129	3.9765625
942.411769135974	-0.966796875
946.772916857561	-5.76171875
951.131794558198	2.3515625
955.488403899583	-8.115234375
959.842746541793	8.3408203125
964.194824143277	-10.541015625
968.544638360882	15.8212890625
972.89219084983	-16.1455078125
977.237483263745	14.92724609375
981.580517254633	0.530517578125
985.921294472888	-13.4667358398438
990.259816567313	-3.5814208984375
994.596085185094	-17.9285278320313
998.930101971824	-11.1602172851563
1003.26186857149	14.127685546875
1007.59138662648	48.0353393554688
1011.91865777761	78.27099609375
1016.24368366406	64.5066528320313
1020.56646592346	36.7192993164063
1024.88700619182	30.9188842773438
1029.20530610358	6.2545166015625
1033.52136729159	7.26397705078125
1037.8351913871	3.27337646484375
1042.14678001981	-9.01220703125
1046.45613481781	5.70489501953125
1050.76325740763	-5.5791015625
1055.06814941421	14.127197265625
1059.37081246092	14.83349609375
1063.67124816957	18.5398559570313
1067.96945816039	34.2461547851563
1072.26544405203	29.9524536132813
1076.55920746159	30.6143188476563
1080.8507500046	36.2664184570313
1085.14007329502	42.9185180664063
1089.42717894526	41.570556640625
1093.71206856617	57.22265625
1097.99474376703	65.874755859375
1102.27520615557	63.5267944335938
1106.55345733798	61.1788940429688
1110.82949891888	36.85498046875
1115.10333250134	27.5628662109375
1119.37495968691	20.270751953125
1123.64438207555	11.9786987304688
1127.91160126572	11.6865844726563
1132.17661885431	36.3944702148438
1136.43943643666	42.1023559570313
1140.70005560662	43.810302734375
1144.95847795644	49.5181884765625
1149.21470507689	53.22607421875
1153.46873855716	52.0311279296875
1157.72057998495	139.909423828125
1161.97023094641	163.787658691406
1166.21769302616	183.665954589844
1170.4629678073	178.544189453125
1174.70605687141	100.422485351563
1178.94696179853	48.3007202148438
1183.18568416722	9.17901611328125
1187.42222555447	21.1194458007813
1191.65658753578	14.3294677734375
1195.88877168515	5.53948974609375
1200.11877957505	6.74945068359375
1204.34661277642	5.95947265625
1208.57227285872	9.16949462890625
1212.79576138991	12.7478637695313
1217.01707993641	-7.64923095703125
1221.23623006315	3.93487548828125
1225.45321333358	-9.8983154296875
1229.66803130962	8.26849365234375
1233.88068555171	-14.753662109375
1238.09117761878	-10.2493896484375
1242.29950906827	12.2548828125
1246.50568145615	7.75921630859375
1250.70969633685	11.2634887695313
1254.91155526336	17.6220703125
1259.11125978715	23.8350219726563
1263.30881145822	19.0479736328125
1267.50421182508	32.2609252929688
1271.69746243476	47.473876953125
1275.88856483281	50.686767578125
1280.07752056329	60.8997192382813
1284.26433116881	51.1126708984375
1288.44899819048	36.1632080078125
1292.63152316794	36.2029418945313
1296.81190763937	40.24267578125
1300.99015314147	35.2824096679688
1305.16626120947	57.3220825195313
1309.34023337715	59.36181640625
1313.5120711768	65.4015502929688
1317.68177613928	64.4412841796875
1321.84934979395	47.4722290039063
1326.01479366875	38.3717651367188
1330.17810929013	36.2713012695313
1334.3392981831	30.1708374023438
1338.49836187122	20.0703735351563
1342.65530187657	27.9699096679688
1346.81011971983	20.8694458007813
1350.96281692018	29.7689819335938
1355.11339499538	21.6215209960938
1359.26185546175	16.427001953125
1363.40819983413	27.2325439453125
1367.55242962597	18.0380249023438
1371.69454634923	-5.15643310546875
1375.83455151447	4.735595703125
1379.97244663079	-3.34356689453125
1384.10823320587	6.8438720703125
1388.24191274593	-5.4224853515625
1392.3734867558	8.46484375
1396.50295673884	-1.1953125
1400.63032419701	-12.6519775390625
1404.75559063083	10.3346557617188
1408.87875753938	-11.2072143554688
1412.99982642036	8.927734375
1417.11879877001	1.06268310546875
1421.23567608315	16.1574096679688
1425.35045985322	15.248779296875
1429.4631515722	20.340087890625
1433.57375273068	67.4314575195313
1437.68226481782	99.5227661132813
1441.78868932139	180.624816894531
1445.89302772774	233.738952636719
1449.9952815218	244.853149414063
1454.0954521871	296.967346191406
1458.19354120579	355.081481933594
1462.28955005859	223.195678710938
1466.38348022481	201.309814453125
1470.47533318239	188.424011230469
1474.56511040785	156.538208007813
1478.65281337632	134.619934082031
1482.73844356155	93.6861572265625
1486.82200243586	73.7523803710938
1490.90349147021	47.818603515625
1494.98291213417	22.8848266601563
1499.06026589591	15.9511108398438
1503.13555422221	47.017333984375
1507.20877857848	43.0835571289063
1511.27994042873	70.1497802734375
1515.3490412356	80.2160034179688
1519.41608246035	133.239013671875
1523.48106556286	171.171936035156
1527.54399200162	176.104858398438
1531.60486323377	174.037719726563
1535.66368071506	145.970642089844
1539.72044589986	119.903564453125
1543.7751602412	70.8364868164063
1547.8278251907	41.7694091796875
1551.87844219866	13.7023315429688
1555.92701271397	-5.50103759765625
1559.97353818419	9.17535400390625
1564.01802005549	-13.148193359375
1568.06045977271	-11.4718017578125
1572.1008587793	6.20458984375
1576.13921851737	-13.1617431640625
1580.17554042768	-3.03228759765625
1584.20982594961	0.09722900390625
1588.24207652123	2.724609375
1592.27229357921	-8.42462158203125
1596.3004785589	-1.8408203125
1600.3266328943	9.8544921875
1604.35075801806	-0.80035400390625
1608.37285536149	6.5377197265625
1612.39292635454	-7.3092041015625
1616.41097242584	1.08251953125
1620.42699500266	10.7432250976563
1624.44099551096	28.4724731445313
1628.45297537533	10.2017822265625
1632.46293601905	23.9937744140625
1636.47087886406	39.0100708007813
1640.47680533095	38.0264282226563
1644.480716839	49.042724609375
1648.48261480617	84.0590209960938
1652.48250064906	86.0753173828125
1656.48037578297	140.314025878906
1660.47624162187	178.644836425781
1664.47009957839	216.975708007813
1668.46195106388	241.306518554688
1672.45179748832	254.637390136719
1676.43964026041	216.968200683594
1680.42548078752	181.400512695313
1684.40932047569	140.077697753906
1688.39116072969	88.7548828125
1692.37100295292	60.4320678710938
1696.34884854752	47.1092529296875
1700.32469891428	11.7864379882813
1704.29855545272	25.7706298828125
1708.27041956104	4.84075927734375
1712.24029263612	9.910888671875
1716.20817607355	0.04345703125
1720.17407126762	-0.5792236328125
1724.13797961133	2.7418212890625
1728.09990249636	-10.1318359375
1732.05984131311	7.4130859375
1736.01779745068	3.46875
1739.97377229687	-16.203125
1743.9277672382	10.546875
1747.87978365989	0.9736328125
1751.82982294587	7.28125
1755.77788647878	-2.7802734375
1759.72397564	-6.30859375
1763.6680918096	9.1572265625
1767.61023636636	-3.5341796875
1771.55041068779	-2.1806640625
1775.48861615014	-10.79296875
1779.42485412835	5.861328125
1783.35912599609	3.21875
1787.29143312576	0.31640625
1791.22177688849	-2.935546875
1795.15015865414	1.0234375
1799.07657979127	4.890625
1803.00104166721	-8.7529296875
1806.923545648	-1.12109375
1810.84409309841	7.3583984375
1814.76268538195	-0.5830078125
1818.67932386087	-1.0419921875
1822.59400989615	-5.5107421875
1826.50674484752	8.9951171875
1830.41753007345	-1.51171875
1834.32636693114	-8.5693359375
1838.23325677653	0.619140625
1842.13820096433	9.9150390625
1846.04120084797	-3.8369140625
1849.94225777965	0.0537109375
1853.84137311029	-3.365234375
1857.7385481896	3.236328125
1861.63378436601	-7.28515625
1865.52708298671	0.6533203125
1869.41844539766	7.2509765625
1873.30787294356	7.154296875
1877.19536696788	-18.240234375
1881.08092881284	13.3046875
1884.96455981942	-1.279296875
1888.84626132737	-4.232421875
1892.7260346752	-2.5126953125
1896.6038812002	-5.6552734375
1900.47980223839	4.2451171875
1904.35379912459	4.7783203125
1908.22587319237	2.65234375
1912.0960257741	-8.72265625
1915.96425820088	8.81640625
1919.83057180263	-8.7177734375
1923.694967908	7.5009765625
1927.55744784445	7.9912109375
1931.4180129382	-10.9599609375
1935.27666451426	-2.5751953125
1939.13340389641	5.9345703125
1942.98823240721	-2.6279296875
1946.84115136803	5.22265625
1950.692162099	-8.7958984375
1954.54126591903	6.9931640625
1958.38846414584	-3.3857421875
1962.23375809594	1.076171875
1966.0771490846	-2.9072265625
1969.91863842591	2.3017578125
1973.75822743275	-9.2666015625
1977.59591741678	12.06640625
1981.43170968848	-5.7724609375
1985.26560555709	8.59375
1989.09760633069	-7.330078125
1992.92771331615	4.515625
1996.75592781911	-8.6123046875
2000.58225114405	4.0791015625
2004.40668459424	-2.1416015625
2008.22922947176	-3.7431640625
2012.04988707749	10.8779296875
2015.86865871112	-11.890625
2019.68554567116	15.82421875
2023.50054925491	-17.42578125
2027.31367075851	10.267578125
2031.1249114769	0.30859375
2034.93427270382	0.7939453125
2038.74175573186	-5.8486328125
2042.54736185239	1.0703125
2046.35109235564	4.2333984375
2050.15294853063	2.5576171875
2053.95293166521	0.0126953125
2057.75104304606	-2.419921875
2061.54728395867	-3.681640625
2065.34165568738	1.326171875
2069.13415951534	2.5361328125
2072.92479672452	5.4384765625
2076.71356859575	-9.77734375
2080.50047640866	-0.396484375
2084.28552144174	-4.5693359375
2088.06870497229	7.986328125
2091.85002827646	2.560546875
2095.62949262923	-4.9716796875
2099.40709930443	5.0380859375
2103.18284957471	-18.3125
2106.95674471158	15.8525390625
2110.72878598537	5.3232421875
2114.49897466528	-4.275390625
2118.26731201934	-0.890625
2122.03379931443	1.3076171875
2125.79843781626	0.65234375
2129.56122878942	-12.1953125
2133.32217349733	11.8251953125
2137.08127320226	-8.890625
2140.83852916534	4.8662109375
2144.59394264655	-6.896484375
2148.34751490473	5.193359375
2152.09924719757	1.9580078125
2155.84914078163	0.13671875
2159.5971969123	6.0068359375
2163.34341684387	-2.6103515625
2167.08780182947	3.7119140625
2170.83035312109	-1.861328125
2174.57107196959	-6.990234375
2178.30995962469	8.16796875
2182.04701733499	-4.2958984375
2185.78224634795	-6.25
2189.5156479099	9.720703125
2193.24722326604	-1.9404296875
2196.97697366044	-1.515625
2200.70490033604	-4.806640625
2204.43100453467	1.9384765625
2208.15528749703	1.349609375
2211.87775046268	-0.734375
2215.59839467008	5.0830078125
2219.31722135656	-2.4404296875
2223.03423175833	-0.9384765625
2226.74942711049	-1.7919921875
2230.46280864701	2.2744140625
2234.17437760077	2.6396484375
2237.8841352035	-1.0537109375
2241.59208268584	-10.5654296875
2245.29822127732	9.146484375
2249.00255220635	-2.025390625
2252.70507670024	7.3671875
2256.40579598519	-16.0283203125
2260.10471128628	14.712890625
2263.80182382751	-1.9892578125
2267.49713483175	-0.353515625
2271.19064552079	-8.4697265625
2274.8823571153	4.9130859375
2278.57227083486	-5.7939453125
2282.26038789795	4.615234375
2285.94670952195	5.2001953125
2289.63123692314	0.005859375
2293.31397131672	-5.8564453125
2296.99491391679	0.94921875
2300.67406593633	4.6318359375
2304.35142858727	-1.40625
2308.02700308043	-4.1513671875
2311.70079062553	7.3837890625
2315.37279243123	-3.6015625
2319.04300970507	1.7958984375
2322.71144365353	1.7919921875
2326.378095482	-13.4267578125
2330.04296639478	6.50390625
2333.7060575951	9.01171875
2337.3673702851	-3.25390625
2341.02690566583	-4.46875
2344.68466493729	-3.2041015625
2348.34064929839	-3.392578125
2351.99485994695	9.7529296875
2355.64729807974	4.74609375
2359.29796489244	-3.0419921875
2362.94686157966	-8.8125
2366.59398933494	-4.73046875
2370.23934935076	8.537109375
2373.88294281852	7.283203125
2377.52477092855	-2.6513671875
2381.16483487014	-0.34375
2384.80313583148	1.447265625
2388.4396749997	-12.44140625
2392.07445356091	5.15625
2395.70747270011	3.55078125
2399.33873360126	0.896484375
2402.96823744726	1.0859375
2406.59598541994	-5.759765625
2410.22197870011	2.1376953125
2413.84621846749	2.7021484375
2417.46870590075	8.8154296875
2421.08944217751	-7.1279296875
2424.70842847435	-5.0595703125
2428.32566596678	-0.5751953125
2431.94115582928	-11.4443359375
2435.55489923527	15.3828125
2439.16689735713	2.0693359375
2442.77715136619	1.9033203125
2446.38566243272	-6.7421875
2449.99243172597	-2.4208984375
2453.59746041414	1.8369140625
2457.20074966439	3.8046875
2460.80230064283	-4.34765625
2464.40211451455	-2.9658203125
2468.00019244358	1.2021484375
2471.59653559293	9.9501953125
2475.19114512457	-7.5400390625
2478.78402219943	-2.755859375
2482.37516797741	8.2041015625
2485.96458361738	-1.2724609375
2489.55227027719	-3.2578125
2493.13822911363	5.3955078125
2496.7224612825	-12.130859375
2500.30496793853	2.4853515625
2503.88575023547	9.6865234375
2507.464809326	2.34765625
2511.04214636182	-9.4638671875
2514.61776249357	-1.255859375
2518.19165887088	1.7705078125
2521.76383664237	2.5439453125
2525.33429695564	-1.310546875
2528.90304095725	-0.8740234375
2532.47006979276	1.744140625
2536.03538460672	-0.2880859375
2539.59898654265	4.0244140625
2543.16087674307	-6.73046875
2546.72105634947	1.1865234375
2550.27952650235	3.1171875
2553.83628834118	1.44921875
2557.39134300444	-3.1201171875
2560.94469162957	-4.3564453125
2564.49633535304	7.298828125
2568.0462753103	-15.7939453125
2571.59451263579	18.3046875
2575.14104846294	-2.9365234375
2578.6858839242	-9.2275390625
2582.229020151	1.603515625
2585.77045827378	1.94921875
2589.31019942197	6.7470703125
2592.84824472401	-8.9169921875
2596.38459530734	2.4365234375
2599.91925229841	2.6865234375
2603.45221682266	-0.8916015625
2606.98349000456	-2.009765625
2610.51307296756	4.681640625
2614.04096683414	5.2841796875
2617.56717272579	-8.90234375
2621.09169176298	-1.8828125
2624.61452506523	5.0439453125
2628.13567375106	-5.759765625
2631.655138938	2.0595703125
2635.17292174258	-0.2646484375
2638.68902328039	0.4951171875
2642.20344466598	1.3369140625
2645.71618701297	-3.0634765625
2649.22725143397	-3.0478515625
2652.73663904062	8.224609375
2656.24435094357	-15.2001953125
2659.75038825251	11.0927734375
2663.25475207615	2.8662109375
2666.75744352221	-10.19921875
2670.25846369744	20.09765625
2673.75781370765	-14.669921875
2677.25549465763	4.7119140625
2680.75150765123	-3.2294921875
2684.24585379131	6.5927734375
2687.73853417978	-9.552734375
2691.22954991757	7.466796875
2694.71890210465	3.3134765625
2698.20659184002	-17.0380859375
2701.69262022172	7.4482421875
2705.17698834682	-8.1640625
2708.65969731143	5.873046875
2712.14074821071	-6
2715.62014213884	0.400390625
2719.09788018905	-1.0595703125
2722.57396345361	10.3076171875
2726.04839302385	7.7568359375
2729.52116999012	-8.912109375
2732.99229544182	12.361328125
2736.4617704674	-8.5576171875
2739.92959615437	13.341796875
2743.39577358925	10.7763671875
2746.86030385767	-11.337890625
2750.32318804424	1.6142578125
2753.78442723268	-7.2548828125
2757.24402250572	4.302734375
2760.70197494518	-13.8701171875
2764.1582856319	1.6015625
2767.6129556458	6.7451171875
2771.06598606584	-9.421875
2774.51737797005	8.439453125
2777.96713243552	-5.935546875
2781.41525053838	0.51141357421875
2784.86173335384	-7.82763671875
2788.30658195617	-1.9322509765625
2791.74979741869	-7.73797607421875
2795.1913808138	-10.543701171875
2798.63133321295	-18.349365234375
2802.06965568666	-9.2855224609375
2805.50634930452	-7.85003662109375
2808.94141513519	-3.41455078125
2812.37485424639	-9.97906494140625
2815.80666770493	-2.5435791015625
2819.23685657665	3.89190673828125
2822.6654219265	31.327392578125
2826.0923648185	38.7628784179688
2829.51768631572	84.1983642578125
2832.94138748033	130.633850097656
2836.36346937355	193.800170898438
2839.7839330557	285.957824707031
2843.20277958617	420.115478515625
2846.62001002343	648.273132324219
2850.03562542502	935.430847167969
2853.44962684758	1233.58850097656
2856.86201534681	1407.74609375
2860.27279197751	1356.90380859375
2863.68195779356	1358.0615234375
2867.08951384791	1276.21911621094
2870.49546119262	1222.37670898438
2873.89980087883	1229.53442382813
2877.30253395675	1228.69213867188
2880.70366147569	1219.84973144531
2884.10318448406	1250.00732421875
2887.50110402936	1332.05969238281
2890.89742115815	1337.04565429688
2894.29213691614	1274.03149414063
2897.68525234807	1247.01745605469
2901.07676849782	1288.00329589844
2904.46668640835	1215.9892578125
2907.85500712172	1197.97521972656
2911.24173167908	1178.96105957031
2914.62686112069	1149.94702148438
2918.0103964859	1117.93286132813
2921.39233881316	1115.91882324219
2924.77268914004	1099.90466308594
2928.1514485032	1092.890625
2931.52861793838	1094.87658691406
2934.90419848047	1140.86242675781
2938.27819116343	1171.84838867188
2941.65059702035	1200.83422851563
2945.0214170834	1121.82019042969
2948.39065238389	1043.73840332031
2951.75830395222	883.549194335938
2955.1243728179	782.360107421875
2958.48886000957	669.171020507813
2961.85176655495	579.981811523438
2965.21309348089	563.792724609375
2968.57284181338	477.603515625
2971.93101257748	406.414428710938
2975.28760679739	375.225219726563
2978.64262549643	306.0361328125
2981.99606969702	276.847045898438
2985.34794042073	240.657836914063
2988.69823868822	199.46875
2992.04696551928	161.279541015625
2995.39412193282	103.090454101563
2998.73970894689	93.892822265625
3002.08372757864	48.430908203125
3005.42617884436	53.968994140625
3008.76706375945	41.507080078125
3012.10638333846	68.045166015625
3015.44413859504	84.583251953125
3018.780330542	112.121337890625
3022.11496019125	116.659423828125
3025.44802855385	89.197509765625
3028.77953663997	64.735595703125
3032.10948545894	51.669189453125
3035.4378760192	-25.522705078125
3038.76470932834	1.285400390625
3042.08998639308	-6.906494140625
3045.41370821926	-0.126220703125
3048.73587581189	-8.3798828125
3052.05649017508	-11.6083984375
3055.37555231211	0.228515625
3058.69306322538	9.6962890625
3062.00902391644	-6.7685546875
3065.32343538598	8.5966796875
3068.63629863383	19.0478515625
3071.94761465896	-26.314453125
3075.25738445949	5.4130859375
3078.5656090327	-7.994140625
3081.87228937498	-7.9677734375
3085.1774264819	-5.2880859375
3088.48102134815	0
3091.7830749676	0
3095.08358833324	0
3098.38256243724	0
3101.67999827088	0
3104.97589682465	0
3108.27025908814	0
3111.56308605013	0
3114.85437869852	0
3118.14413802041	0
3121.43236500202	0
3124.71906062875	0
3128.00422588514	0
3131.28786175491	0
3134.56996922093	0
3137.85054926523	0
3141.12960286901	0
3144.40713101263	0
3147.68313467559	0
3150.95761483661	0
3154.23057247352	0
3157.50200856335	0
3160.77192408229	0
3164.04032000569	0
3167.30719730808	0
3170.57255696316	0
3173.8363999438	0
3177.09872722202	0
3180.35953976906	0
3183.61883855529	0
3186.87662455028	0
3190.13289872276	0
3193.38766204066	0
3196.64091547106	0
3199.89265998022	0
3203.14289653362	0
3206.39162609586	0
3209.63884963076	0
3212.88456810132	0
3216.1287824697	0
3219.37149369728	0
3222.61270274458	0
3225.85241057134	0
3229.09061813648	0
3232.32732639809	0
3235.56253631347	0
3238.79624883909	0
3242.02846493062	0
3245.25918554292	0
3248.48841163005	0
3251.71614414523	0
3254.94238404091	0
3258.16713226871	0
3261.39038977947	0
3264.61215752319	0
3267.8324364491	0
3271.05122750561	0
3274.26853164032	0
3277.48434980006	0
3280.69868293083	0
3283.91153197784	0
3287.12289788551	0
3290.33278159744	0
3293.54118405647	0
3296.7481062046	0
3299.95354898308	0
3303.15751333233	0
3306.36000019198	0
3309.5610105009	0
3312.76054519714	0
3315.95860521796	0
3319.15519149983	0
3322.35030497844	0
3325.5439465887	0
3328.73611726471	0
3331.92681793978	0
3335.11604954647	0
3338.30381301652	0
3341.49010928091	0
3344.67493926981	0
3347.85830391262	0
3351.04020413798	0
3354.22064087372	0
3357.3996150469	0
3360.5771275838	0
3363.75317940992	0
3366.92777144999	0
3370.10090462795	0
3373.27257986699	0
3376.44279808948	0
3379.61156021707	0
3382.77886717058	0
3385.94471987011	0
3389.10911923496	0
3392.27206618366	0
3395.43356163397	0
3398.59360650288	0
3401.75220170663	0
3404.90934816067	0
3408.06504677969	0
3411.21929847761	0
3414.37210416759	0
3417.52346476203	0
3420.67338117256	0
3423.82185431003	0
3426.96888508457	0
3430.11447440551	0
3433.25862318143	0
3436.40133232017	0
3439.54260272877	0
3442.68243531356	0
3445.82083098007	0
3448.95779063311	0
3452.0933151767	0
3455.22740551412	0
3458.36006254791	0
3461.49128717984	0
3464.62108031093	0
3467.74944284144	0
3470.8763756709	0
3474.00187969807	0
3477.12595582097	0
3480.24860493687	0
3483.3698279423	0
3486.48962573301	0
3489.60799920405	0
3492.7249492497	0
3495.84047676349	0
3498.95458263822	0
3502.06726776593	0
3505.17853303794	0
3508.28837934481	0
3511.39680757636	0
3514.50381862168	0
3517.60941336912	0
3520.71359270627	0
3523.81635752002	0
3526.91770869649	0
3530.01764712108	0
3533.11617367844	0
3536.21328925251	0
3539.30899472646	0
3542.40329098277	0
3545.49617890316	0
3548.58765936862	0
3551.6777332594	0
3554.76640145506	0
3557.85366483438	0
3560.93952427544	0
3564.02398065559	0
3567.10703485145	0
3570.18868773891	0
3573.26894019313	0
3576.34779308856	0
3579.42524729892	0
3582.5013036972	0
3585.57596315568	0
3588.6492265459	0
3591.72109473869	0
3594.79156860416	0
3597.8606490117	0
3600.92833682998	0
3603.99463292695	0
3607.05953816984	0
3610.12305342518	0
3613.18517955876	0
3616.24591743568	0
3619.30526792029	0
3622.36323187627	0
3625.41981016655	0
3628.47500365337	0
3631.52881319825	0
3634.58123966201	0
3637.63228390473	0
3640.68194678582	0
3643.73022916395	0
3646.77713189711	0
3649.82265584256	0
3652.86680185686	0
3655.90957079587	0
3658.95096351473	0
3661.9909808679	0
3665.02962370912	0
3668.06689289143	0
3671.10278926717	0
3674.13731368797	0
3677.17046700477	0
3680.20225006781	0
3683.23266372664	0
3686.26170883008	0
3689.28938622628	0
3692.31569676268	0
3695.34064128604	0
3698.3642206424	0
3701.38643567713	0
3704.40728723488	0
3707.42677615964	0
3710.44490329468	0
3713.46166948258	0
3716.47707556524	0
3719.49112238387	0
3722.50381077897	0
3725.51514159038	0
3728.52511565724	0
3731.53373381799	0
3734.54099691039	0
3737.54690577153	0
3740.55146123779	0
3743.55466414488	0
3746.55651532782	0
3749.55701562096	0
3752.55616585793	0
3755.55396687173	0
3758.55041949465	0
3761.54552455828	0
3764.53928289357	0
3767.53169533077	0
3770.52276269945	0
