# Supplementary material for: ATP-Mediated Compositional Change in Peripheral Myelin Membranes: A Comparative Raman Spectroscopy and Time-Of-Flight Secondary Ion Mass Spectrometry Study
Source: PLoS One. 2015 Nov 6;10(11):e0142084. doi: 10.1371/journal.pone.0142084 (PMC4636249; doi:10.1371/journal.pone.0142084)
Supplement: S2 Dataset — (ZIP) [file pone.0142084.s002.zip › S2_dataset/Raman_spectra/22_0.txt]

-178.9940361005	0
-174.033225536559	0
-169.075137799502	0
-164.119770772183	0
-159.167122339652	0
-154.217190389145	0
-149.26997281008	0
-144.325467494082	0
-139.38367233493	0
-134.444585228596	0
-129.508204073225	0
-124.574526769137	0
-119.643551218823	0
-114.715275326934	0
-109.789697000297	0
-104.866814147889	0
-99.9466246808543	0
-95.0291265124944	0
-90.114317558252	0
-85.2021957357436	0
-80.2927589647076	0
-75.3860051670387	0
-70.4819322667847	0
-65.5805381901157	0
-60.6818208653497	0
-55.7857782229291	0
-50.8924081954391	0
-46.0017087175838	0
-41.1136777262045	0
-36.2283131602561	0
-31.3456129608128	0
-26.4655750710695	0
-21.5881974363389	0
-16.7134780040407	0
-11.8414147237152	0
-6.97200554699234	0
-2.10524842762101	0
2.75885867856151	0
7.62031781360827	0
12.4791310174774	0
17.3353003280427	0
22.1888277810764	0
27.0397154102718	0
31.8879652472339	0
36.7335793214821	0
41.5765596604568	0
46.4169082895224	0
51.2546272319731	0
56.0897185090207	0
60.9221841398242	0
65.7520261414571	0
70.5792465289418	0
75.4038473152361	0
80.2258305112362	0
85.045198125787	0
89.8619521656727	0
94.6760946356395	0
99.4876275383746	0
104.296552874516	0
109.10287264268	0
113.906588839415	0
118.707703459252	0
123.506218494676	0
128.30213593615	0
133.095457772096	0
137.886185988912	0
142.674322570981	0
147.459869500641	0
152.242828758238	0
157.023202322084	0
161.800992168479	0
166.576200271718	0
171.348828604071	0
176.118879135827	0
180.886353835245	0
185.651254668599	0
190.413583600155	0
195.173342592186	0
199.93053360497	0
204.685158596798	0
209.437219523967	0
214.186718340788	0
218.933656999589	0
223.678037450723	0
228.419861642551	0
233.159131521468	0
237.895849031897	0
242.630016116271	0
247.361634715084	0
252.090706766841	0
256.817234208093	0
261.541218973424	0
266.262662995465	0
270.981568204883	0
275.697936530397	0
280.411769898781	0
285.123070234849	0
289.831839461471	0
294.538079499574	0
299.241792268144	0
303.942979684232	0
308.641643662944	0
313.33778611746	0
318.031408959018	0
322.722514096945	0
327.411103438622	0
332.09717888951	0
336.780742353159	0
341.461795731189	0
346.140340923302	0
350.816379827291	0
355.489914339041	0
360.160946352512	0
364.829477759773	0
369.495510450977	0
374.159046314375	0
378.820087236329	0
383.478635101283	0
388.134691791809	0
392.788259188568	0
397.43933917034	0
402.08793361401	0
406.734044394583	0
411.377673385178	0
416.018822457033	0
420.657493479502	0
425.293688320078	0
429.927408844357	0
434.558656916086	0
439.187434397127	0
443.813743147482	0
448.437585025286	0
453.058961886811	0
457.677875586478	0
462.294327976831	0
466.908320908578	0
471.519856230564	0
476.128935789788	0
480.73556143139	0
485.339734998681	0
489.941458333116	0
494.540733274312	0
499.137561660047	0
503.731945326265	0
508.323886107065	0
512.91338583473	0
517.500446339696	0
522.085069450583	0
526.667256994186	0
531.247010795468	0
535.824332677577	0
540.399224461841	0
544.97168796778	0
549.541725013083	0
554.109337413638	0
558.674526983528	0
563.237295535019	0
567.797644878573	0
572.355576822864	0
576.911093174738	0
581.464195739273	0
586.014886319722	0
590.563166717575	0
595.109038732503	0
599.652504162402	0
604.193564803382	0
608.73222244976	0
613.268478894073	0
617.802335927087	0
622.333795337774	0
626.86285891334	0
631.389528439219	0
635.913805699064	0
640.435692474771	0
644.95519054646	0
649.472301692485	0
653.987027689444	0
658.499370312169	0
663.009331333737	0
667.51691252547	0
672.022115656927	0
676.524942495927	0
681.025394808529	0
685.523474359052	0
690.019182910066	0
694.512522222403	0
699.003494055146	0
703.49210016564	0
707.978342309501	0
712.4622222406	0
716.943741711089	0
721.422902471377	0
725.899706270147	0
730.374154854362	0
734.846249969256	0
739.315993358349	0
743.783386763427	0
748.248431924569	0
752.711130580137	0
757.171484466779	0
761.629495319434	0
766.085164871334	0
770.538494853989	0
774.989486997221	0
779.438143029149	0
783.884464676174	0
788.328453663017	0
792.770111712697	0
797.209440546538	0
801.646441884169	0
806.08111744353	0
810.513468940876	0
814.943498090771	0
819.371206606105	0
823.796596198072	0
828.2196685762	0
832.640425448326	0
837.05886852062	0
841.474999497579	0
845.888820082023	0
850.300331975104	0
854.709536876313	0
859.116436483463	0
863.521032492721	0
867.923326598572	0
872.32332049386	0
876.721015869761	1.2421875
881.116414415797	-2.2060546875
885.509517819844	2.5107421875
889.900327768115	18.5673828125
894.288845945188	-1.634765625
898.675074033979	-8.857421875
903.059013715769	3.9716796875
907.440666670193	2.1142578125
911.820034575246	-4.9736328125
916.197119107279	-7.474609375
920.571921941015	-6.0634765625
924.944444749532	6.41015625
929.314689204282	-1.3857421875
933.682656975088	14.251953125
938.048349730129	6.4306640625
942.411769135974	-1.1240234375
946.772916857561	-10.1728515625
951.131794558198	6.75390625
955.488403899583	-16.66796875
959.842746541793	0.9365234375
964.194824143277	2.064453125
968.544638360882	19.3779296875
972.89219084983	0.0843505859375
977.237483263745	7.2275390625
981.580517254633	-12.7596435546875
985.921294472888	-27.8710327148438
990.259816567313	-11.2545776367188
994.596085185094	-9.62200927734375
998.930101971824	-17.1796875
1003.26186857149	28.2626342773438
1007.59138662648	77.0875244140625
1011.91865777761	102.902709960938
1016.24368366406	106.737487792969
1020.56646592346	77.81005859375
1024.88700619182	41.8826904296875
1029.20530610358	29.7896118164063
1033.52136729159	10.324462890625
1037.8351913871	0.89385986328125
1042.14678001981	-9.7076416015625
1046.45613481781	-7.30914306640625
1050.76325740763	-13.96484375
1055.06814941421	-11.4334716796875
1059.37081246092	6.09796142578125
1063.67124816957	9.62933349609375
1067.96945816039	29.1607055664063
1072.26544405203	18.6920776367188
1076.55920746159	48.910888671875
1080.8507500046	29.960205078125
1085.14007329502	39.009521484375
1089.42717894526	2.05877685546875
1093.71206856617	33.1080932617188
1097.99474376703	36.1574096679688
1102.27520615557	47.2067260742188
1106.55345733798	41.2560424804688
1110.82949891888	18.3004760742188
1115.10333250134	16.2577514648438
1119.37495968691	2.21502685546875
1123.64438207555	22.17236328125
1127.91160126572	43.129638671875
1132.17661885431	49.0869140625
1136.43943643666	45.044189453125
1140.70005560662	82.00146484375
1144.95847795644	83.9588012695313
1149.21470507689	113.916076660156
1153.46873855716	145.873352050781
1157.72057998495	264.903747558594
1161.97023094641	373.938171386719
1166.21769302616	411.97265625
1170.4629678073	366.007080078125
1174.70605687141	212.041564941406
1178.94696179853	102.075988769531
1183.18568416722	49.1104736328125
1187.42222555447	24.1448974609375
1191.65658753578	17.2294311523438
1195.88877168515	25.403076171875
1200.11877957505	27.5767822265625
1204.34661277642	30.7504272460938
1208.57227285872	21.9241333007813
1212.79576138991	19.1031494140625
1217.01707993641	-3.49481201171875
1221.23623006315	-0.09283447265625
1225.45321333358	-8.341064453125
1229.66803130962	17.9451293945313
1233.88068555171	-0.8868408203125
1238.09117761878	-16.4547119140625
1242.29950906827	-3.4080810546875
1246.50568145615	3.372802734375
1250.70969633685	17.3561401367188
1254.91155526336	29.3394775390625
1259.11125978715	26.3228149414063
1263.30881145822	45.30615234375
1267.50421182508	35.0986938476563
1271.69746243476	65.7003173828125
1275.88856483281	93.3019409179688
1280.07752056329	83.903564453125
1284.26433116881	73.5051879882813
1288.44899819048	74.1068115234375
1292.63152316794	57.7084350585938
1296.81190763937	64.31005859375
1300.99015314147	61.8233032226563
1305.16626120947	66.3306884765625
1309.34023337715	92.8380737304688
1313.5120711768	103.345458984375
1317.68177613928	57.852783203125
1321.84934979395	51.3601684570313
1326.01479366875	36.8675537109375
1330.17810929013	29.3749389648438
1334.3392981831	16.8794555664063
1338.49836187122	18.3414916992188
1342.65530187657	21.8035278320313
1346.81011971983	54.2655639648438
1350.96281692018	15.7276000976563
1355.11339499538	26.1896362304688
1359.26185546175	20.6516723632813
1363.40819983413	21.1137084960938
1367.55242962597	21.5218505859375
1371.69454634923	21.8760986328125
1375.83455151447	9.23028564453125
1379.97244663079	-4.41546630859375
1384.10823320587	-6.06121826171875
1388.24191274593	-2.86053466796875
1392.3734867558	4.2889404296875
1396.50295673884	-7.6004638671875
1400.63032419701	8.422119140625
1404.75559063083	-0.6932373046875
1408.87875753938	-7.89208984375
1412.99982642036	-7.09088134765625
1417.11879877001	-4.619384765625
1421.23567608315	-0.17578125
1425.35045985322	-2.73223876953125
1429.4631515722	3.71136474609375
1433.57375273068	48.1549682617188
1437.68226481782	71.48876953125
1441.78868932139	115.698120117188
1445.89302772774	138.907470703125
1449.9952815218	150.116821289063
1454.0954521871	180.326171875
1458.19354120579	146.535522460938
1462.28955005859	147.744873046875
1466.38348022481	125.954223632813
1470.47533318239	118.16357421875
1474.56511040785	107.3056640625
1478.65281337632	103.415466308594
1482.73844356155	72.5252685546875
1486.82200243586	68.6350708007813
1490.90349147021	40.744873046875
1494.98291213417	40.854736328125
1499.06026589591	42.9645385742188
1503.13555422221	76.0743408203125
1507.20877857848	96.1841430664063
1511.27994042873	166.2939453125
1515.3490412356	254.406066894531
1519.41608246035	314.523010253906
1523.48106556286	369.639953613281
1527.54399200162	380.756896972656
1531.60486323377	342.873901367188
1535.66368071506	254.990844726563
1539.72044589986	190.107788085938
1543.7751602412	114.224731445313
1547.8278251907	59.3416748046875
1551.87844219866	19.489990234375
1555.92701271397	6.666015625
1559.97353818419	2.84210205078125
1564.01802005549	-6.98187255859375
1568.06045977271	-1.80584716796875
1572.1008587793	5.34844970703125
1576.13921851737	-1.75396728515625
1580.17554042768	8.14361572265625
1584.20982594961	-15.7139282226563
1588.24207652123	-3.75872802734375
1592.27229357921	5.794921875
1596.3004785589	-2.654296875
1600.3266328943	12.1669921875
1604.35075801806	1.7158203125
1608.37285536149	-3.5635986328125
1612.39292635454	-8.3924560546875
1616.41097242584	3.88623046875
1620.42699500266	12.1995849609375
1624.44099551096	12.4364624023438
1628.45297537533	10.8342895507813
1632.46293601905	31.232177734375
1636.47087886406	38.932861328125
1640.47680533095	41.1060180664063
1644.480716839	39.2792358398438
1648.48261480617	81.452392578125
1652.48250064906	107.625549316406
1656.48037578297	142.828125
1660.47624162187	175.351257324219
1664.47009957839	225.874328613281
1668.46195106388	231.3974609375
1672.45179748832	253.920593261719
1676.43964026041	210.443664550781
1680.42548078752	161.966796875
1684.40932047569	137.637512207031
1688.39116072969	100.321716308594
1692.37100295292	67.0059204101563
1696.34884854752	46.6901245117188
1700.32469891428	26.3743286132813
1704.29855545272	40.2408447265625
1708.27041956104	6.22418212890625
1712.24029263612	-5.79248046875
1716.20817607355	0.3238525390625
1720.17407126762	11.2030029296875
1724.13797961133	2.34832763671875
1728.09990249636	-9.5924072265625
1732.05984131311	2.4716796875
1736.01779745068	4.8955078125
1739.97377229687	-10.2041015625
1743.9277672382	8.0751953125
1747.87978365989	-7.4638671875
1751.82982294587	-0.6025390625
1755.77788647878	7.283203125
1759.72397564	-3.365234375
1763.6680918096	-0.56640625
1767.61023636636	0.5986328125
1771.55041068779	5.91015625
1775.48861615014	-7.6962890625
1779.42485412835	-10.5205078125
1783.35912599609	1.7666015625
1787.29143312576	16.1015625
1791.22177688849	-9.271484375
1795.15015865414	-3.763671875
1799.07657979127	10.9072265625
1803.00104166721	-7.3642578125
1806.923545648	-1.322265625
1810.84409309841	10.40234375
1814.76268538195	-6.2080078125
1818.67932386087	3.9228515625
1822.59400989615	-17.0849609375
1826.50674484752	15.2900390625
1830.41753007345	5.0908203125
1834.32636693114	-12.916015625
1838.23325677653	-4.5634765625
1842.13820096433	17.525390625
1846.04120084797	-9.658203125
1849.94225777965	3.7021484375
1853.84137311029	-5.5966796875
1857.7385481896	-1.26171875
1861.63378436601	-0.8115234375
1865.52708298671	5.8564453125
1869.41844539766	-0.5859375
1873.30787294356	0.6484375
1877.19536696788	-5.9326171875
1881.08092881284	10.552734375
1884.96455981942	-7.8251953125
1888.84626132737	0.8408203125
1892.7260346752	4.349609375
1896.6038812002	-5.5322265625
1900.47980223839	-1.96484375
1904.35379912459	5.171875
1908.22587319237	-2.900390625
1912.0960257741	-2.173828125
1915.96425820088	2.333984375
1919.83057180263	-0.171875
1923.694967908	0.5947265625
1927.55744784445	-1.080078125
1931.4180129382	6.1025390625
1935.27666451426	-1.7978515625
1939.13340389641	-0.03125
1942.98823240721	-1.8310546875
1946.84115136803	10.4384765625
1950.692162099	-16.1650390625
1954.54126591903	-0.49609375
1958.38846414584	4.8212890625
1962.23375809594	0.9755859375
1966.0771490846	-3.3876953125
1969.91863842591	4.6533203125
1973.75822743275	-4.9501953125
1977.59591741678	8.96875
1981.43170968848	-7.580078125
1985.26560555709	5.1240234375
1989.09760633069	-2.3876953125
1992.92771331615	-2.7529296875
1996.75592781911	-1.544921875
2000.58225114405	-5.6474609375
2004.40668459424	8.970703125
2008.22922947176	-1.6103515625
2012.04988707749	4.6748046875
2015.86865871112	-11.951171875
2019.68554567116	11.9462890625
2023.50054925491	-10.6005859375
2027.31367075851	8.61328125
2031.1249114769	-9.162109375
2034.93427270382	10.677734375
2038.74175573186	-3.0185546875
2042.54736185239	8.07421875
2046.35109235564	-2.8125
2050.15294853063	-6.9921875
2053.95293166521	1.83984375
2057.75104304606	4.8134765625
2061.54728395867	-9.8818359375
2065.34165568738	3.84375
2069.13415951534	0.4560546875
2072.92479672452	4.5908203125
2076.71356859575	-6.6142578125
2080.50047640866	8.376953125
2084.28552144174	-9.1669921875
2088.06870497229	0.115234375
2091.85002827646	0.046875
2095.62949262923	-4.9599609375
2099.40709930443	8.8876953125
2103.18284957471	-8.4091796875
2106.95674471158	14.103515625
2110.72878598537	0.583984375
2114.49897466528	-7.0947265625
2118.26731201934	-0.5654296875
2122.03379931443	-0.794921875
2125.79843781626	-4.837890625
2129.56122878942	-1.072265625
2133.32217349733	5.658203125
2137.08127320226	0.4287109375
2140.83852916534	4.2880859375
2144.59394264655	-8.7919921875
2148.34751490473	2.1455078125
2152.09924719757	-3.0595703125
2155.84914078163	2.158203125
2159.5971969123	1.609375
2163.34341684387	-3.490234375
2167.08780182947	16.466796875
2170.83035312109	7.1005859375
2174.57107196959	-13.2080078125
2178.30995962469	0.802734375
2182.04701733499	-2.3896484375
2185.78224634795	-6.2373046875
2189.5156479099	10.8515625
2193.24722326604	1.8447265625
2196.97697366044	-8.7685546875
2200.70490033604	1.833984375
2204.43100453467	-2.8935546875
2208.15528749703	2.2666015625
2211.87775046268	-7.2333984375
2215.59839467008	9.208984375
2219.31722135656	-4.658203125
2223.03423175833	6.4990234375
2226.74942711049	-1.2255859375
2230.46280864701	-9.98828125
2234.17437760077	-8.21484375
2237.8841352035	-4.875
2241.59208268584	38.80859375
2245.29822127732	-0.607421875
2249.00255220635	-17.8564453125
2252.70507670024	1.244140625
2256.40579598519	-10.318359375
2260.10471128628	8.884765625
2263.80182382751	-2.0556640625
2267.49713483175	5.44921875
2271.19064552079	-12.33203125
2274.8823571153	6.0791015625
2278.57227083486	-0.8662109375
2282.26038789795	3.3662109375
2285.94670952195	-3.587890625
2289.63123692314	-6.390625
2293.31397131672	5.2763671875
2296.99491391679	4.5068359375
2300.67406593633	0.6357421875
2304.35142858727	-8.0947265625
2308.02700308043	2.0888671875
2311.70079062553	9.5185546875
2315.37279243123	3.701171875
2319.04300970507	2.353515625
2322.71144365353	-6.4521484375
2326.378095482	-6.2646484375
2330.04296639478	9.91015625
2333.7060575951	-3.4111328125
2337.3673702851	-6.3076171875
2341.02690566583	1.1962890625
2344.68466493729	5.8115234375
2348.34064929839	2.9404296875
2351.99485994695	-13.125
2355.64729807974	5.0283203125
2359.29796489244	3.0234375
2362.94686157966	3.5517578125
2366.59398933494	-8.0439453125
2370.23934935076	-2.001953125
2373.88294281852	-3.3818359375
2377.52477092855	11.0732421875
2381.16483487014	-5.48828125
2384.80313583148	3.076171875
2388.4396749997	2.236328125
2392.07445356091	-5.611328125
2395.70747270011	3.2109375
2399.33873360126	-3.203125
2402.96823744726	6.3955078125
2406.59598541994	-7.9482421875
2410.22197870011	5.71875
2413.84621846749	-2.4931640625
2417.46870590075	3.4775390625
2421.08944217751	-4.6884765625
2424.70842847435	0.3603515625
2428.32566596678	-0.9423828125
2431.94115582928	-10.4384765625
2435.55489923527	15.064453125
2439.16689735713	-1.0234375
2442.77715136619	-0.2900390625
2446.38566243272	2.552734375
2449.99243172597	-1.576171875
2453.59746041414	-4.4658203125
2457.20074966439	-1.2626953125
2460.80230064283	7.24609375
2464.40211451455	-8.001953125
2468.00019244358	-6.9033203125
2471.59653559293	14.69140625
2475.19114512457	5.9404296875
2478.78402219943	-12.6474609375
2482.37516797741	-1.24609375
2485.96458361738	12.2421875
2489.55227027719	-3.5888671875
2493.13822911363	-1.66796875
2496.7224612825	-11.8837890625
2500.30496793853	-0.640625
2503.88575023547	9.7822265625
2507.464809326	-0.68359375
2511.04214636182	0.3984375
2514.61776249357	1.330078125
2518.19165887088	-3.4189453125
2521.76383664237	5.3076171875
2525.33429695564	0.916015625
2528.90304095725	-0.3984375
2532.47006979276	1.361328125
2536.03538460672	4.8974609375
2539.59898654265	-4.8134765625
2543.16087674307	-9.181640625
2546.72105634947	2.359375
2550.27952650235	-0.103515625
2553.83628834118	6.703125
2557.39134300444	-5.2646484375
2560.94469162957	-6.1103515625
2564.49633535304	4.5556640625
2568.0462753103	-8.3515625
2571.59451263579	14.9697265625
2575.14104846294	5.2578125
2578.6858839242	-15.8701171875
2582.229020151	1.7353515625
2585.77045827378	-0.859375
2589.31019942197	10.09375
2592.84824472401	-2.234375
2596.38459530734	0.615234375
2599.91925229841	-2.8359375
2603.45221682266	-2.7548828125
2606.98349000456	-6.2412109375
2610.51307296756	9.498046875
2614.04096683414	-1.9052734375
2617.56717272579	-8.48046875
2621.09169176298	6.9111328125
2624.61452506523	3.9482421875
2628.13567375106	-0.1484375
2631.655138938	-7.9306640625
2635.17292174258	6.2880859375
2638.68902328039	5.5029296875
2642.20344466598	-11.994140625
2645.71618701297	-4.23828125
2649.22725143397	4.830078125
2652.73663904062	3.275390625
2656.24435094357	-10.9931640625
2659.75038825251	15.576171875
2663.25475207615	-4.380859375
2666.75744352221	-1.1845703125
2670.25846369744	20.3359375
2673.75781370765	-18.6513671875
2677.25549465763	5.4482421875
2680.75150765123	-1.2939453125
2684.24585379131	0.869140625
2687.73853417978	-10.0185546875
2691.22954991757	7.533203125
2694.71890210465	5.3955078125
2698.20659184002	-10.919921875
2701.69262022172	13.390625
2705.17698834682	-8.345703125
2708.65969731143	-2.9384765625
2712.14074821071	0.2119140625
2715.62014213884	0.451171875
2719.09788018905	-0.6123046875
2722.57396345361	0.0859375
2726.04839302385	1.94921875
2729.52116999012	-18.263671875
2732.99229544182	23.67578125
2736.4617704674	-5.193359375
2739.92959615437	9.916015625
2743.39577358925	-5.259765625
2746.86030385767	-5.6767578125
2750.32318804424	4.6708984375
2753.78442723268	-7.8828125
2757.24402250572	10.5966796875
2760.70197494518	-4.1806640625
2764.1582856319	-0.0830078125
2767.6129556458	8.326171875
2771.06598606584	-14.15234375
2774.51737797005	-0.53125
2777.96713243552	0.5078125
2781.41525053838	4.486328125
2784.86173335384	0.662109375
2788.30658195617	3.9521484375
2791.74979741869	-8.8056640625
2795.1913808138	3.1259765625
2798.63133321295	-9.1947021484375
2802.06965568666	3.6925048828125
2805.50634930452	-12.3076782226563
2808.94141513519	8.6397705078125
2812.37485424639	-14.412841796875
2815.80666770493	-3.46539306640625
2819.23685657665	7.99163818359375
2822.6654219265	-1.55517578125
2826.0923648185	-14.10205078125
2829.51768631572	15.3511352539063
2832.94138748033	38.8043212890625
2836.36346937355	61.2575073242188
2839.7839330557	84.710693359375
2843.20277958617	105.094482421875
2846.62001002343	201.420776367188
2850.03562542502	310.7470703125
2853.44962684758	442.073364257813
2856.86201534681	509.399719238281
2860.27279197751	484.726013183594
2863.68195779356	519.052307128906
2867.08951384791	481.378601074219
2870.49546119262	448.704956054688
2873.89980087883	473.03125
2877.30253395675	478.357543945313
2880.70366147569	487.683837890625
2884.10318448406	503.99365234375
2887.50110402936	504.258239746094
2890.89742115815	483.522827148438
2894.29213691614	488.787414550781
2897.68525234807	472.051940917969
2901.07676849782	491.316528320313
2904.46668640835	471.581115722656
2907.85500712172	472.845703125
2911.24173167908	495.110290527344
2914.62686112069	493.374877929688
2918.0103964859	458.639465332031
2921.39233881316	449.903991699219
2924.77268914004	456.168579101563
2928.1514485032	480.433166503906
2931.52861793838	556.69775390625
2934.90419848047	521.875061035156
2938.27819116343	546.020385742188
2941.65059702035	561.165771484375
2945.0214170834	534.311157226563
2948.39065238389	519.45654296875
2951.75830395222	472.601928710938
2955.1243728179	364.747314453125
2958.48886000957	323.892700195313
2961.85176655495	300.0380859375
2965.21309348089	279.183471679688
2968.57284181338	233.328857421875
2971.93101257748	187.474243164063
2975.28760679739	160.419067382813
2978.64262549643	170.121948242188
2981.99606969702	136.824951171875
2985.34794042073	104.52783203125
2988.69823868822	86.230712890625
2992.04696551928	36.93359375
2995.39412193282	40.6365966796875
2998.73970894689	21.326904296875
3002.08372757864	-3.583984375
3005.42617884436	-8.4947509765625
3008.76706375945	-18.4056396484375
3012.10638333846	-10.4366455078125
3015.44413859504	5.0322265625
3018.780330542	16.9404296875
3022.11496019125	-1.6728515625
3025.44802855385	10.4541015625
3028.77953663997	-2.259765625
3032.10948545894	-10.4580078125
3035.4378760192	-14.6796875
3038.76470932834	10.021484375
3042.08998639308	0
3045.41370821926	0
3048.73587581189	0
3052.05649017508	0
3055.37555231211	0
3058.69306322538	0
3062.00902391644	0
3065.32343538598	0
3068.63629863383	0
3071.94761465896	0
3075.25738445949	0
3078.5656090327	0
3081.87228937498	0
3085.1774264819	0
3088.48102134815	0
3091.7830749676	0
3095.08358833324	0
3098.38256243724	0
3101.67999827088	0
3104.97589682465	0
3108.27025908814	0
3111.56308605013	0
3114.85437869852	0
3118.14413802041	0
3121.43236500202	0
3124.71906062875	0
3128.00422588514	0
3131.28786175491	0
3134.56996922093	0
3137.85054926523	0
3141.12960286901	0
3144.40713101263	0
3147.68313467559	0
3150.95761483661	0
3154.23057247352	0
3157.50200856335	0
3160.77192408229	0
3164.04032000569	0
3167.30719730808	0
3170.57255696316	0
3173.8363999438	0
3177.09872722202	0
3180.35953976906	0
3183.61883855529	0
3186.87662455028	0
3190.13289872276	0
3193.38766204066	0
3196.64091547106	0
3199.89265998022	0
3203.14289653362	0
3206.39162609586	0
3209.63884963076	0
3212.88456810132	0
3216.1287824697	0
3219.37149369728	0
3222.61270274458	0
3225.85241057134	0
3229.09061813648	0
3232.32732639809	0
3235.56253631347	0
3238.79624883909	0
3242.02846493062	0
3245.25918554292	0
3248.48841163005	0
3251.71614414523	0
3254.94238404091	0
3258.16713226871	0
3261.39038977947	0
3264.61215752319	0
3267.8324364491	0
3271.05122750561	0
3274.26853164032	0
3277.48434980006	0
3280.69868293083	0
3283.91153197784	0
3287.12289788551	0
3290.33278159744	0
3293.54118405647	0
3296.7481062046	0
3299.95354898308	0
3303.15751333233	0
3306.36000019198	0
3309.5610105009	0
3312.76054519714	0
3315.95860521796	0
3319.15519149983	0
3322.35030497844	0
3325.5439465887	0
3328.73611726471	0
3331.92681793978	0
3335.11604954647	0
3338.30381301652	0
3341.49010928091	0
3344.67493926981	0
3347.85830391262	0
3351.04020413798	0
3354.22064087372	0
3357.3996150469	0
3360.5771275838	0
3363.75317940992	0
3366.92777144999	0
3370.10090462795	0
3373.27257986699	0
3376.44279808948	0
3379.61156021707	0
3382.77886717058	0
3385.94471987011	0
3389.10911923496	0
3392.27206618366	0
3395.43356163397	0
3398.59360650288	0
3401.75220170663	0
3404.90934816067	0
3408.06504677969	0
3411.21929847761	0
3414.37210416759	0
3417.52346476203	0
3420.67338117256	0
3423.82185431003	0
3426.96888508457	0
3430.11447440551	0
3433.25862318143	0
3436.40133232017	0
3439.54260272877	0
3442.68243531356	0
3445.82083098007	0
3448.95779063311	0
3452.0933151767	0
3455.22740551412	0
3458.36006254791	0
3461.49128717984	0
3464.62108031093	0
3467.74944284144	0
3470.8763756709	0
3474.00187969807	0
3477.12595582097	0
3480.24860493687	0
3483.3698279423	0
3486.48962573301	0
3489.60799920405	0
3492.7249492497	0
3495.84047676349	0
3498.95458263822	0
3502.06726776593	0
3505.17853303794	0
3508.28837934481	0
3511.39680757636	0
3514.50381862168	0
3517.60941336912	0
3520.71359270627	0
3523.81635752002	0
3526.91770869649	0
3530.01764712108	0
3533.11617367844	0
3536.21328925251	0
3539.30899472646	0
3542.40329098277	0
3545.49617890316	0
3548.58765936862	0
3551.6777332594	0
3554.76640145506	0
3557.85366483438	0
3560.93952427544	0
3564.02398065559	0
3567.10703485145	0
3570.18868773891	0
3573.26894019313	0
3576.34779308856	0
3579.42524729892	0
3582.5013036972	0
3585.57596315568	0
3588.6492265459	0
3591.72109473869	0
3594.79156860416	0
3597.8606490117	0
3600.92833682998	0
3603.99463292695	0
3607.05953816984	0
3610.12305342518	0
3613.18517955876	0
3616.24591743568	0
3619.30526792029	0
3622.36323187627	0
3625.41981016655	0
3628.47500365337	0
3631.52881319825	0
3634.58123966201	0
3637.63228390473	0
3640.68194678582	0
3643.73022916395	0
3646.77713189711	0
3649.82265584256	0
3652.86680185686	0
3655.90957079587	0
3658.95096351473	0
3661.9909808679	0
3665.02962370912	0
3668.06689289143	0
3671.10278926717	0
3674.13731368797	0
3677.17046700477	0
3680.20225006781	0
3683.23266372664	0
3686.26170883008	0
3689.28938622628	0
3692.31569676268	0
3695.34064128604	0
3698.3642206424	0
3701.38643567713	0
3704.40728723488	0
3707.42677615964	0
3710.44490329468	0
3713.46166948258	0
3716.47707556524	0
3719.49112238387	0
3722.50381077897	0
3725.51514159038	0
3728.52511565724	0
3731.53373381799	0
3734.54099691039	0
3737.54690577153	0
3740.55146123779	0
3743.55466414488	0
3746.55651532782	0
3749.55701562096	0
3752.55616585793	0
3755.55396687173	0
3758.55041949465	0
3761.54552455828	0
3764.53928289357	0
3767.53169533077	0
3770.52276269945	0
