# Supplementary material for: ATP-Mediated Compositional Change in Peripheral Myelin Membranes: A Comparative Raman Spectroscopy and Time-Of-Flight Secondary Ion Mass Spectrometry Study
Source: PLoS One. 2015 Nov 6;10(11):e0142084. doi: 10.1371/journal.pone.0142084 (PMC4636249; doi:10.1371/journal.pone.0142084)
Supplement: S2 Dataset — (ZIP) [file pone.0142084.s002.zip › S2_dataset/Raman_spectra/22_90.txt]

-178.9940361005	0
-174.033225536559	0
-169.075137799502	0
-164.119770772183	0
-159.167122339652	0
-154.217190389145	0
-149.26997281008	0
-144.325467494082	0
-139.38367233493	0
-134.444585228596	0
-129.508204073225	0
-124.574526769137	0
-119.643551218823	0
-114.715275326934	0
-109.789697000297	0
-104.866814147889	0
-99.9466246808543	0
-95.0291265124944	0
-90.114317558252	0
-85.2021957357436	0
-80.2927589647076	0
-75.3860051670387	0
-70.4819322667847	0
-65.5805381901157	0
-60.6818208653497	0
-55.7857782229291	0
-50.8924081954391	0
-46.0017087175838	0
-41.1136777262045	0
-36.2283131602561	0
-31.3456129608128	0
-26.4655750710695	0
-21.5881974363389	0
-16.7134780040407	0
-11.8414147237152	0
-6.97200554699234	0
-2.10524842762101	0
2.75885867856151	0
7.62031781360827	0
12.4791310174774	0
17.3353003280427	0
22.1888277810764	0
27.0397154102718	0
31.8879652472339	0
36.7335793214821	0
41.5765596604568	0
46.4169082895224	0
51.2546272319731	0
56.0897185090207	0
60.9221841398242	0
65.7520261414571	0
70.5792465289418	0
75.4038473152361	0
80.2258305112362	0
85.045198125787	0
89.8619521656727	0
94.6760946356395	0
99.4876275383746	0
104.296552874516	0
109.10287264268	0
113.906588839415	0
118.707703459252	0
123.506218494676	0
128.30213593615	0
133.095457772096	0
137.886185988912	0
142.674322570981	0
147.459869500641	0
152.242828758238	0
157.023202322084	0
161.800992168479	0
166.576200271718	0
171.348828604071	0
176.118879135827	0
180.886353835245	0
185.651254668599	0
190.413583600155	0
195.173342592186	0
199.93053360497	0
204.685158596798	0
209.437219523967	0
214.186718340788	0
218.933656999589	0
223.678037450723	0
228.419861642551	0
233.159131521468	0
237.895849031897	0
242.630016116271	0
247.361634715084	0
252.090706766841	0
256.817234208093	0
261.541218973424	0
266.262662995465	0
270.981568204883	0
275.697936530397	0
280.411769898781	0
285.123070234849	0
289.831839461471	0
294.538079499574	0
299.241792268144	0
303.942979684232	0
308.641643662944	0
313.33778611746	0
318.031408959018	0
322.722514096945	0
327.411103438622	0
332.09717888951	0
336.780742353159	0
341.461795731189	0
346.140340923302	0
350.816379827291	0
355.489914339041	0
360.160946352512	0
364.829477759773	0
369.495510450977	0
374.159046314375	0
378.820087236329	0
383.478635101283	0
388.134691791809	0
392.788259188568	0
397.43933917034	0
402.08793361401	0
406.734044394583	0
411.377673385178	0
416.018822457033	0
420.657493479502	0
425.293688320078	0
429.927408844357	0
434.558656916086	0
439.187434397127	0
443.813743147482	0
448.437585025286	0
453.058961886811	0
457.677875586478	0
462.294327976831	0
466.908320908578	0
471.519856230564	0
476.128935789788	0
480.73556143139	0
485.339734998681	0
489.941458333116	0
494.540733274312	0
499.137561660047	0
503.731945326265	0
508.323886107065	0
512.91338583473	0
517.500446339696	0
522.085069450583	0
526.667256994186	0
531.247010795468	0
535.824332677577	0
540.399224461841	0
544.97168796778	0
549.541725013083	0
554.109337413638	0
558.674526983528	0
563.237295535019	0
567.797644878573	0
572.355576822864	0
576.911093174738	0
581.464195739273	0
586.014886319722	0
590.563166717575	0
595.109038732503	0
599.652504162402	0
604.193564803382	0
608.73222244976	0
613.268478894073	0
617.802335927087	0
622.333795337774	0
626.86285891334	0
631.389528439219	0
635.913805699064	0
640.435692474771	0
644.95519054646	0
649.472301692485	0
653.987027689444	0
658.499370312169	0
663.009331333737	0
667.51691252547	0
672.022115656927	0
676.524942495927	0
681.025394808529	0
685.523474359052	0
690.019182910066	0
694.512522222403	0
699.003494055146	0
703.49210016564	0
707.978342309501	0
712.4622222406	0
716.943741711089	0
721.422902471377	0
725.899706270147	0
730.374154854362	0
734.846249969256	0
739.315993358349	0
743.783386763427	0
748.248431924569	0
752.711130580137	0
757.171484466779	0
761.629495319434	0
766.085164871334	0
770.538494853989	0
774.989486997221	0
779.438143029149	0
783.884464676174	-7.294921875
788.328453663017	-7.2763671875
792.770111712697	-2.6142578125
797.209440546538	5.521484375
801.646441884169	-1.5947265625
806.08111744353	2.2626953125
810.513468940876	-12.1220703125
814.943498090771	15.9990234375
819.371206606105	-0.978515625
823.796596198072	6.263671875
828.2196685762	-9.7666015625
832.640425448326	4.6474609375
837.05886852062	-17.787109375
841.474999497579	4.9580078125
845.888820082023	16.515625
850.300331975104	-2.5673828125
854.709536876313	-8.0986328125
859.116436483463	4.5517578125
863.521032492721	4.1142578125
867.923326598572	-6.166015625
872.32332049386	2.4892578125
876.721015869761	0.2177734375
881.116414415797	-7.2216796875
885.509517819844	-13.341796875
889.900327768115	15.1943359375
894.288845945188	5.4814453125
898.675074033979	-10.76171875
903.059013715769	6.8984375
907.440666670193	0.1279296875
911.820034575246	2.8544921875
916.197119107279	-4.498046875
920.571921941015	-6.4326171875
924.944444749532	13.693359375
929.314689204282	-6.515625
933.682656975088	13.6005859375
938.048349730129	3.2353515625
942.411769135974	9.6767578125
946.772916857561	0.76171875
951.131794558198	-2.8447265625
955.488403899583	-10.3125
959.842746541793	13.375
964.194824143277	-21.7255859375
968.544638360882	17.0205078125
972.89219084983	-10.3369140625
977.237483263745	9.19122314453125
981.580517254633	2.29852294921875
985.921294472888	-13.2010498046875
990.259816567313	-1.106201171875
994.596085185094	-26.1320190429688
998.930101971824	-14.7379150390625
1003.26186857149	19.5729370117188
1007.59138662648	40.028076171875
1011.91865777761	36.179931640625
1016.24368366406	36.3978271484375
1020.56646592346	22.8021240234375
1024.88700619182	17.2064208984375
1029.20530610358	2.006103515625
1033.52136729159	11.8112182617188
1037.8351913871	-11.8309326171875
1042.14678001981	-10.4386596679688
1046.45613481781	2.90283203125
1050.76325740763	-1.23504638671875
1055.06814941421	3.6270751953125
1059.37081246092	19.4892578125
1063.67124816957	19.3513793945313
1067.96945816039	41.2135009765625
1072.26544405203	25.8455810546875
1076.55920746159	42.4266357421875
1080.8507500046	33.0076293945313
1085.14007329502	37.5886840820313
1089.42717894526	31.169677734375
1093.71206856617	46.750732421875
1097.99474376703	30.3317260742188
1102.27520615557	41.9127807617188
1106.55345733798	38.506103515625
1110.82949891888	20.11572265625
1115.10333250134	38.7254028320313
1119.37495968691	33.3350219726563
1123.64438207555	24.9447021484375
1127.91160126572	15.5543212890625
1132.17661885431	34.1640014648438
1136.43943643666	32.7736206054688
1140.70005560662	28.38330078125
1144.95847795644	46.992919921875
1149.21470507689	38.72998046875
1153.46873855716	57.5630493164063
1157.72057998495	74.3961181640625
1161.97023094641	115.229187011719
1166.21769302616	131.062255859375
1170.4629678073	132.895324707031
1174.70605687141	63.7283325195313
1178.94696179853	36.5614013671875
1183.18568416722	11.4700317382813
1187.42222555447	19.7059936523438
1191.65658753578	-4.05804443359375
1195.88877168515	-10.8220825195313
1200.11877957505	7.41387939453125
1204.34661277642	10.6498413085938
1208.57227285872	12.4614868164063
1212.79576138991	-5.7083740234375
1217.01707993641	-4.65350341796875
1221.23623006315	11.7705688476563
1225.45321333358	-12.4501953125
1229.66803130962	10.7158203125
1233.88068555171	-1.375
1238.09117761878	-12.34375
1242.29950906827	-6.3896484375
1246.50568145615	8.2763671875
1250.70969633685	-3.0146484375
1254.91155526336	10.6142578125
1259.11125978715	-0.775390625
1263.30881145822	-5.74609375
1267.50421182508	-0.1650390625
1271.69746243476	-10.630859375
1275.88856483281	11.1611328125
1280.07752056329	1.3427734375
1284.26433116881	7.8935546875
1288.44899819048	-6.1611328125
1292.63152316794	-5.48828125
1296.81190763937	5
1300.99015314147	-1.048828125
1305.16626120947	-13.8525390625
1309.34023337715	6.4921875
1313.5120711768	11.333984375
1317.68177613928	7.3203125
1321.84934979395	-12.3193359375
1326.01479366875	6.6328125
1330.17810929013	-3.5712890625
1334.3392981831	6.97265625
1338.49836187122	-10.5478515625
1342.65530187657	-5.208984375
1346.81011971983	1.2705078125
1350.96281692018	6.6044921875
1355.11339499538	1.2666015625
1359.26185546175	-1.4951171875
1363.40819983413	1.943359375
1367.55242962597	6.123046875
1371.69454634923	-9.681640625
1375.83455151447	1.830078125
1379.97244663079	-1.26171875
1384.10823320587	6.708984375
1388.24191274593	-7.0068359375
1392.3734867558	4.0703125
1396.50295673884	-4.7314453125
1400.63032419701	-4.4923095703125
1404.75559063083	9.376708984375
1408.87875753938	-3.77447509765625
1412.99982642036	-4.92987060546875
1417.11879877001	3.90826416015625
1421.23567608315	10.7072143554688
1425.35045985322	3.5062255859375
1429.4631515722	9.30517578125
1433.57375273068	31.1041870117188
1437.68226481782	64.8981323242188
1441.78868932139	105.6650390625
1445.89302772774	131.431945800781
1449.9952815218	135.198852539063
1454.0954521871	150.965759277344
1458.19354120579	128.732666015625
1462.28955005859	124.499572753906
1466.38348022481	116.266479492188
1470.47533318239	103.031494140625
1474.56511040785	84.7881469726563
1478.65281337632	63.5448608398438
1482.73844356155	69.301513671875
1486.82200243586	52.0581665039063
1490.90349147021	29.8148803710938
1494.98291213417	10.571533203125
1499.06026589591	21.3281860351563
1503.13555422221	34.0848999023438
1507.20877857848	13.841552734375
1511.27994042873	34.5538940429688
1515.3490412356	27.2562255859375
1519.41608246035	83.9585571289063
1523.48106556286	110.660949707031
1527.54399200162	115.36328125
1531.60486323377	140.065612792969
1535.66368071506	95.7680053710938
1539.72044589986	95.4703369140625
1543.7751602412	61.9769897460938
1547.8278251907	28.4473876953125
1551.87844219866	7.9178466796875
1555.92701271397	-2.61175537109375
1559.97353818419	0.858642578125
1564.01802005549	-8.18255615234375
1568.06045977271	-5.30743408203125
1572.1008587793	2.34014892578125
1576.13921851737	5.604736328125
1580.17554042768	-5.7705078125
1584.20982594961	5.5029296875
1588.24207652123	-2.166015625
1592.27229357921	-2.5234375
1596.3004785589	-4.8330078125
1600.3266328943	5.6328125
1604.35075801806	6.953125
1608.37285536149	-8.5478515625
1612.39292635454	5.716796875
1616.41097242584	1.2333984375
1620.42699500266	-4.2823486328125
1624.44099551096	-1.8076171875
1628.45297537533	8.70709228515625
1632.46293601905	17.2234497070313
1636.47087886406	23.7398071289063
1640.47680533095	16.429443359375
1644.480716839	33.1817016601563
1648.48261480617	41.9340209960938
1652.48250064906	50.686279296875
1656.48037578297	83.4385986328125
1660.47624162187	94.4935913085938
1664.47009957839	114.607116699219
1668.46195106388	138.720703125
1672.45179748832	130.834289550781
1676.43964026041	117.947814941406
1680.42548078752	103.132385253906
1684.40932047569	70.683837890625
1688.39116072969	48.2352905273438
1692.37100295292	23.7867431640625
1696.34884854752	21.3381958007813
1700.32469891428	-3.98773193359375
1704.29855545272	29.0252685546875
1708.27041956104	12.0382690429688
1712.24029263612	6.06768798828125
1716.20817607355	-9.49908447265625
1720.17407126762	0.04864501953125
1724.13797961133	11.0570678710938
1728.09990249636	-6.18359375
1732.05984131311	-0.4140625
1736.01779745068	-1.9072265625
1739.97377229687	-9.0322265625
1743.9277672382	10.328125
1747.87978365989	2.6435546875
1751.82982294587	-0.9873046875
1755.77788647878	-4.951171875
1759.72397564	-6.2646484375
1763.6680918096	8.8662109375
1767.61023636636	2.1396484375
1771.55041068779	4.05859375
1775.48861615014	-6.7275390625
1779.42485412835	-5.8916015625
1783.35912599609	1.2548828125
1787.29143312576	6.5556640625
1791.22177688849	-10.3046875
1795.15015865414	6.7421875
1799.07657979127	-0.4501953125
1803.00104166721	-5.8955078125
1806.923545648	4.8720703125
1810.84409309841	3.83203125
1814.76268538195	4.5341796875
1818.67932386087	-3.7470703125
1822.59400989615	-5.2607421875
1826.50674484752	3.5234375
1830.41753007345	3.75
1834.32636693114	-9.75390625
1838.23325677653	-1.158203125
1842.13820096433	9.201171875
1846.04120084797	-3.8564453125
1849.94225777965	3.3505859375
1853.84137311029	-11.2529296875
1857.7385481896	4.0791015625
1861.63378436601	5.36328125
1865.52708298671	-2.21875
1869.41844539766	3.5341796875
1873.30787294356	4.6669921875
1877.19536696788	-20.0087890625
1881.08092881284	14.376953125
1884.96455981942	1.64453125
1888.84626132737	-7.0234375
1892.7260346752	0.43359375
1896.6038812002	-6.5078125
1900.47980223839	6.2861328125
1904.35379912459	5.755859375
1908.22587319237	6.6357421875
1912.0960257741	-9.373046875
1915.96425820088	-3.1416015625
1919.83057180263	2.8525390625
1923.694967908	-0.4658203125
1927.55744784445	6.62890625
1931.4180129382	-10.1376953125
1935.27666451426	2.74609375
1939.13340389641	5.3642578125
1942.98823240721	-8.8974609375
1946.84115136803	10.083984375
1950.692162099	-6.97265625
1954.54126591903	0.4208984375
1958.38846414584	-2.080078125
1962.23375809594	-0.259765625
1966.0771490846	1.5498046875
1969.91863842591	3.9150390625
1973.75822743275	-4.9951171875
1977.59591741678	5.814453125
1981.43170968848	-0.7744140625
1985.26560555709	0.5986328125
1989.09760633069	-7.083984375
1992.92771331615	-4.06640625
1996.75592781911	12.71875
2000.58225114405	-4.556640625
2004.40668459424	2.099609375
2008.22922947176	-4.1005859375
2012.04988707749	3.3359375
2015.86865871112	-3.8203125
2019.68554567116	3.9033203125
2023.50054925491	-17.8662109375
2027.31367075851	16.732421875
2031.1249114769	-0.62109375
2034.93427270382	4.744140625
2038.74175573186	-8.984375
2042.54736185239	4.3974609375
2046.35109235564	3.955078125
2050.15294853063	-2.158203125
2053.95293166521	-6.1337890625
2057.75104304606	10.970703125
2061.54728395867	-5.7607421875
2065.34165568738	-1.3955078125
2069.13415951534	1.15234375
2072.92479672452	8.037109375
2076.71356859575	-9.388671875
2080.50047640866	-5.337890625
2084.28552144174	-0.005859375
2088.06870497229	7.82421875
2091.85002827646	-3.6630859375
2095.62949262923	0.689453125
2099.40709930443	3.5166015625
2103.18284957471	-5.3359375
2106.95674471158	6.171875
2110.72878598537	-0.166015625
2114.49897466528	-7.77734375
2118.26731201934	4.3369140625
2122.03379931443	4.625
2125.79843781626	-2.00390625
2129.56122878942	-11.330078125
2133.32217349733	10.4521484375
2137.08127320226	-4.7890625
2140.83852916534	8.6025390625
2144.59394264655	-8.8837890625
2148.34751490473	-1.0537109375
2152.09924719757	1.30078125
2155.84914078163	7.1201171875
2159.5971969123	-3.2763671875
2163.34341684387	-4.3935546875
2167.08780182947	4.533203125
2170.83035312109	3.93359375
2174.57107196959	-5.8642578125
2178.30995962469	7.8193359375
2182.04701733499	-6.7109375
2185.78224634795	-2.828125
2189.5156479099	5.9208984375
2193.24722326604	1.3701171875
2196.97697366044	0.63671875
2200.70490033604	-4.1884765625
2204.43100453467	-2.2255859375
2208.15528749703	0.083984375
2211.87775046268	-7.669921875
2215.59839467008	13.818359375
2219.31722135656	-3.494140625
2223.03423175833	1.1455078125
2226.74942711049	-5.146484375
2230.46280864701	4.296875
2234.17437760077	-0.2451171875
2237.8841352035	1.28515625
2241.59208268584	-7.4482421875
2245.29822127732	8.4267578125
2249.00255220635	-7.83984375
2252.70507670024	9.935546875
2256.40579598519	-13.2109375
2260.10471128628	12.97265625
2263.80182382751	-3.1865234375
2267.49713483175	-0.9326171875
2271.19064552079	-1.2587890625
2274.8823571153	-2.2568359375
2278.57227083486	-10.9853515625
2282.26038789795	13.1826171875
2285.94670952195	7.3955078125
2289.63123692314	-1.9169921875
2293.31397131672	-4.4599609375
2296.99491391679	-3.0751953125
2300.67406593633	-0.1162109375
2304.35142858727	4.1494140625
2308.02700308043	-6.47265625
2311.70079062553	7.60546875
2315.37279243123	1.537109375
2319.04300970507	-3.4755859375
2322.71144365353	-6.8125
2326.378095482	-0.912109375
2330.04296639478	3.5419921875
2333.7060575951	7.4140625
2337.3673702851	1.2001953125
2341.02690566583	-6.318359375
2344.68466493729	-1.5712890625
2348.34064929839	2.1533203125
2351.99485994695	-1.4765625
2355.64729807974	3.3564453125
2359.29796489244	-1.6943359375
2362.94686157966	9.552734375
2366.59398933494	-5.7890625
2370.23934935076	-8.296875
2373.88294281852	-0.6142578125
2377.52477092855	7.232421875
2381.16483487014	-1.498046875
2384.80313583148	-1.54296875
2388.4396749997	1.6279296875
2392.07445356091	0.5087890625
2395.70747270011	-6.1337890625
2399.33873360126	3.03125
2402.96823744726	6.8056640625
2406.59598541994	-4.3388671875
2410.22197870011	3.30078125
2413.84621846749	-3.9189453125
2417.46870590075	5.3544921875
2421.08944217751	-11.4619140625
2424.70842847435	2.513671875
2428.32566596678	5.912109375
2431.94115582928	-9.3671875
2435.55489923527	15.1787109375
2439.16689735713	-12.5107421875
2442.77715136619	9.2060546875
2446.38566243272	-5.8642578125
2449.99243172597	2.48046875
2453.59746041414	6.294921875
2457.20074966439	-7.298828125
2460.80230064283	-8.6728515625
2464.40211451455	3.9208984375
2468.00019244358	-1.00390625
2471.59653559293	10.3994140625
2475.19114512457	-1.453125
2478.78402219943	-6.51171875
2482.37516797741	4.400390625
2485.96458361738	2.31640625
2489.55227027719	-4.5673828125
2493.13822911363	4.4267578125
2496.7224612825	-6.27734375
2500.30496793853	-0.787109375
2503.88575023547	3.55078125
2507.464809326	3.5283203125
2511.04214636182	-2.7900390625
2514.61776249357	-2.0126953125
2518.19165887088	3.345703125
2521.76383664237	-5.734375
2525.33429695564	5.1376953125
2528.90304095725	-1.4228515625
2532.47006979276	5.0068359375
2536.03538460672	-0.935546875
2539.59898654265	-4.3837890625
2543.16087674307	-5.2421875
2546.72105634947	4.7861328125
2550.27952650235	-0.1416015625
2553.83628834118	3.6416015625
2557.39134300444	-1.412109375
2560.94469162957	-11.3037109375
2564.49633535304	11.712890625
2568.0462753103	-7.6669921875
2571.59451263579	2.4716796875
2575.14104846294	11.5224609375
2578.6858839242	-16.841796875
2582.229020151	12.80859375
2585.77045827378	-7.783203125
2589.31019942197	4.365234375
2592.84824472401	-4.724609375
2596.38459530734	2.2255859375
2599.91925229841	4.701171875
2603.45221682266	-2.1630859375
2606.98349000456	-2.70703125
2610.51307296756	4.73046875
2614.04096683414	-2.9814453125
2617.56717272579	-1.9150390625
2621.09169176298	2.88671875
2624.61452506523	-0.58203125
2628.13567375106	-5.244140625
2631.655138938	7.2294921875
2635.17292174258	-0.841796875
2638.68902328039	-0.779296875
2642.20344466598	-4.330078125
2645.71618701297	-1.60546875
2649.22725143397	8.00390625
2652.73663904062	-0.375
2656.24435094357	-16.3095703125
2659.75038825251	14.2607421875
2663.25475207615	4.302734375
2666.75744352221	-12.689453125
2670.25846369744	15.7333984375
2673.75781370765	-16.009765625
2677.25549465763	8.3720703125
2680.75150765123	5.57421875
2684.24585379131	-1.603515625
2687.73853417978	-11.4599609375
2691.22954991757	4.1025390625
2694.71890210465	1.6181640625
2698.20659184002	-3.7080078125
2701.69262022172	9.7802734375
2705.17698834682	-7.2265625
2708.65969731143	0.3134765625
2712.14074821071	-3.4970703125
2715.62014213884	-1.8134765625
2719.09788018905	-0.884765625
2722.57396345361	7.3583984375
2726.04839302385	-1.5791015625
2729.52116999012	-4.84765625
2732.99229544182	8.61328125
2736.4617704674	-1.3505859375
2739.92959615437	6.435546875
2743.39577358925	9.4287109375
2746.86030385767	-5.5107421875
2750.32318804424	-1.8349609375
2753.78442723268	-13.6201171875
2757.24402250572	8.85546875
2760.70197494518	-5.158203125
2764.1582856319	-1.009765625
2767.6129556458	14.3759765625
2771.06598606584	-8.27734375
2774.51737797005	-5.3310546875
2777.96713243552	-0.609375
2781.41525053838	6.404296875
2784.86173335384	-2.603515625
2788.30658195617	-4.7724609375
2791.74979741869	3.416015625
2795.1913808138	-1.3818359375
2798.63133321295	-6.72540283203125
2802.06965568666	0.08636474609375
2805.50634930452	-3.52569580078125
2808.94141513519	7.43499755859375
2812.37485424639	-0.60430908203125
2815.80666770493	5.360595703125
2819.23685657665	1.36273193359375
2822.6654219265	11.3649291992188
2826.0923648185	13.3670654296875
2829.51768631572	37.3692626953125
2832.94138748033	59.3713989257813
2836.36346937355	92.3735961914063
2839.7839330557	137.375732421875
2843.20277958617	191.489501953125
2846.62001002343	290.616943359375
2850.03562542502	425.744384765625
2853.44962684758	574.871826171875
2856.86201534681	661.999267578125
2860.27279197751	648.126708984375
2863.68195779356	638.254150390625
2867.08951384791	623.381591796875
2870.49546119262	578.509094238281
2873.89980087883	570.636535644531
2877.30253395675	573.763977050781
2880.70366147569	569.893920898438
2884.10318448406	589.138671875
2887.50110402936	646.383361816406
2890.89742115815	656.628051757813
2894.29213691614	608.872802734375
2897.68525234807	598.117492675781
2901.07676849782	597.362243652344
2904.46668640835	578.60693359375
2907.85500712172	530.851623535156
2911.24173167908	540.096374511719
2914.62686112069	542.341064453125
2918.0103964859	517.585815429688
2921.39233881316	504.830505371094
2924.77268914004	502.0751953125
2928.1514485032	487.319946289063
2931.52861793838	481.691528320313
2934.90419848047	519.065856933594
2938.27819116343	544.440246582031
2941.65059702035	566.814575195313
2945.0214170834	558.18896484375
2948.39065238389	488.563354492188
2951.75830395222	402.937683105469
2955.1243728179	342.312072753906
2958.48886000957	293.686401367188
2961.85176655495	276.060791015625
2965.21309348089	244.435119628906
2968.57284181338	183.82080078125
2971.93101257748	158.298461914063
2975.28760679739	144.776123046875
2978.64262549643	111.253784179688
2981.99606969702	96.7314453125
2985.34794042073	87.2090454101563
2988.69823868822	83.6867065429688
2992.04696551928	54.1643676757813
2995.39412193282	11.3414916992188
2998.73970894689	4.48468017578125
3002.08372757864	-5.3721923828125
3005.42617884436	-12.416259765625
3008.76706375945	1.505859375
3012.10638333846	-2.060546875
3015.44413859504	6.9013671875
3018.780330542	7.666015625
3022.11496019125	2.677734375
3025.44802855385	-3.767578125
3028.77953663997	4.47265625
3032.10948545894	12.228515625
3035.4378760192	-31.33203125
3038.76470932834	11.57421875
3042.08998639308	4.2255859375
3045.41370821926	-12.1484375
3048.73587581189	-4.5205078125
3052.05649017508	-6.677734375
3055.37555231211	3.1669921875
3058.69306322538	-4.1455078125
3062.00902391644	9.2646484375
3065.32343538598	-3.1083984375
3068.63629863383	15.2607421875
3071.94761465896	0
3075.25738445949	0
3078.5656090327	0
3081.87228937498	0
3085.1774264819	0
3088.48102134815	0
3091.7830749676	0
3095.08358833324	0
3098.38256243724	0
3101.67999827088	0
3104.97589682465	0
3108.27025908814	0
3111.56308605013	0
3114.85437869852	0
3118.14413802041	0
3121.43236500202	0
3124.71906062875	0
3128.00422588514	0
3131.28786175491	0
3134.56996922093	0
3137.85054926523	0
3141.12960286901	0
3144.40713101263	0
3147.68313467559	0
3150.95761483661	0
3154.23057247352	0
3157.50200856335	0
3160.77192408229	0
3164.04032000569	0
3167.30719730808	0
3170.57255696316	0
3173.8363999438	0
3177.09872722202	0
3180.35953976906	0
3183.61883855529	0
3186.87662455028	0
3190.13289872276	0
3193.38766204066	0
3196.64091547106	0
3199.89265998022	0
3203.14289653362	0
3206.39162609586	0
3209.63884963076	0
3212.88456810132	0
3216.1287824697	0
3219.37149369728	0
3222.61270274458	0
3225.85241057134	0
3229.09061813648	0
3232.32732639809	0
3235.56253631347	0
3238.79624883909	0
3242.02846493062	0
3245.25918554292	0
3248.48841163005	0
3251.71614414523	0
3254.94238404091	0
3258.16713226871	0
3261.39038977947	0
3264.61215752319	0
3267.8324364491	0
3271.05122750561	0
3274.26853164032	0
3277.48434980006	0
3280.69868293083	0
3283.91153197784	0
3287.12289788551	0
3290.33278159744	0
3293.54118405647	0
3296.7481062046	0
3299.95354898308	0
3303.15751333233	0
3306.36000019198	0
3309.5610105009	0
3312.76054519714	0
3315.95860521796	0
3319.15519149983	0
3322.35030497844	0
3325.5439465887	0
3328.73611726471	0
3331.92681793978	0
3335.11604954647	0
3338.30381301652	0
3341.49010928091	0
3344.67493926981	0
3347.85830391262	0
3351.04020413798	0
3354.22064087372	0
3357.3996150469	0
3360.5771275838	0
3363.75317940992	0
3366.92777144999	0
3370.10090462795	0
3373.27257986699	0
3376.44279808948	0
3379.61156021707	0
3382.77886717058	0
3385.94471987011	0
3389.10911923496	0
3392.27206618366	0
3395.43356163397	0
3398.59360650288	0
3401.75220170663	0
3404.90934816067	0
3408.06504677969	0
3411.21929847761	0
3414.37210416759	0
3417.52346476203	0
3420.67338117256	0
3423.82185431003	0
3426.96888508457	0
3430.11447440551	0
3433.25862318143	0
3436.40133232017	0
3439.54260272877	0
3442.68243531356	0
3445.82083098007	0
3448.95779063311	0
3452.0933151767	0
3455.22740551412	0
3458.36006254791	0
3461.49128717984	0
3464.62108031093	0
3467.74944284144	0
3470.8763756709	0
3474.00187969807	0
3477.12595582097	0
3480.24860493687	0
3483.3698279423	0
3486.48962573301	0
3489.60799920405	0
3492.7249492497	0
3495.84047676349	0
3498.95458263822	0
3502.06726776593	0
3505.17853303794	0
3508.28837934481	0
3511.39680757636	0
3514.50381862168	0
3517.60941336912	0
3520.71359270627	0
3523.81635752002	0
3526.91770869649	0
3530.01764712108	0
3533.11617367844	0
3536.21328925251	0
3539.30899472646	0
3542.40329098277	0
3545.49617890316	0
3548.58765936862	0
3551.6777332594	0
3554.76640145506	0
3557.85366483438	0
3560.93952427544	0
3564.02398065559	0
3567.10703485145	0
3570.18868773891	0
3573.26894019313	0
3576.34779308856	0
3579.42524729892	0
3582.5013036972	0
3585.57596315568	0
3588.6492265459	0
3591.72109473869	0
3594.79156860416	0
3597.8606490117	0
3600.92833682998	0
3603.99463292695	0
3607.05953816984	0
3610.12305342518	0
3613.18517955876	0
3616.24591743568	0
3619.30526792029	0
3622.36323187627	0
3625.41981016655	0
3628.47500365337	0
3631.52881319825	0
3634.58123966201	0
3637.63228390473	0
3640.68194678582	0
3643.73022916395	0
3646.77713189711	0
3649.82265584256	0
3652.86680185686	0
3655.90957079587	0
3658.95096351473	0
3661.9909808679	0
3665.02962370912	0
3668.06689289143	0
3671.10278926717	0
3674.13731368797	0
3677.17046700477	0
3680.20225006781	0
3683.23266372664	0
3686.26170883008	0
3689.28938622628	0
3692.31569676268	0
3695.34064128604	0
3698.3642206424	0
3701.38643567713	0
3704.40728723488	0
3707.42677615964	0
3710.44490329468	0
3713.46166948258	0
3716.47707556524	0
3719.49112238387	0
3722.50381077897	0
3725.51514159038	0
3728.52511565724	0
3731.53373381799	0
3734.54099691039	0
3737.54690577153	0
3740.55146123779	0
3743.55466414488	0
3746.55651532782	0
3749.55701562096	0
3752.55616585793	0
3755.55396687173	0
3758.55041949465	0
3761.54552455828	0
3764.53928289357	0
3767.53169533077	0
3770.52276269945	0
