# Supplementary material for: ATP-Mediated Compositional Change in Peripheral Myelin Membranes: A Comparative Raman Spectroscopy and Time-Of-Flight Secondary Ion Mass Spectrometry Study
Source: PLoS One. 2015 Nov 6;10(11):e0142084. doi: 10.1371/journal.pone.0142084 (PMC4636249; doi:10.1371/journal.pone.0142084)
Supplement: S2 Dataset — (ZIP) [file pone.0142084.s002.zip › S2_dataset/Raman_spectra/23_0.txt]

-178.9940361005	0
-174.033225536559	0
-169.075137799502	0
-164.119770772183	0
-159.167122339652	0
-154.217190389145	0
-149.26997281008	0
-144.325467494082	0
-139.38367233493	0
-134.444585228596	0
-129.508204073225	0
-124.574526769137	0
-119.643551218823	0
-114.715275326934	0
-109.789697000297	0
-104.866814147889	0
-99.9466246808543	0
-95.0291265124944	0
-90.114317558252	0
-85.2021957357436	0
-80.2927589647076	0
-75.3860051670387	0
-70.4819322667847	0
-65.5805381901157	0
-60.6818208653497	0
-55.7857782229291	0
-50.8924081954391	0
-46.0017087175838	0
-41.1136777262045	0
-36.2283131602561	0
-31.3456129608128	0
-26.4655750710695	0
-21.5881974363389	0
-16.7134780040407	0
-11.8414147237152	0
-6.97200554699234	0
-2.10524842762101	0
2.75885867856151	0
7.62031781360827	0
12.4791310174774	0
17.3353003280427	0
22.1888277810764	0
27.0397154102718	0
31.8879652472339	0
36.7335793214821	0
41.5765596604568	0
46.4169082895224	0
51.2546272319731	0
56.0897185090207	0
60.9221841398242	0
65.7520261414571	0
70.5792465289418	0
75.4038473152361	0
80.2258305112362	0
85.045198125787	0
89.8619521656727	0
94.6760946356395	0
99.4876275383746	0
104.296552874516	0
109.10287264268	0
113.906588839415	0
118.707703459252	0
123.506218494676	0
128.30213593615	0
133.095457772096	0
137.886185988912	0
142.674322570981	0
147.459869500641	0
152.242828758238	0
157.023202322084	0
161.800992168479	0
166.576200271718	0
171.348828604071	0
176.118879135827	0
180.886353835245	0
185.651254668599	0
190.413583600155	0
195.173342592186	0
199.93053360497	0
204.685158596798	0
209.437219523967	0
214.186718340788	0
218.933656999589	0
223.678037450723	0
228.419861642551	0
233.159131521468	0
237.895849031897	0
242.630016116271	0
247.361634715084	0
252.090706766841	0
256.817234208093	0
261.541218973424	0
266.262662995465	0
270.981568204883	0
275.697936530397	0
280.411769898781	0
285.123070234849	0
289.831839461471	0
294.538079499574	0
299.241792268144	0
303.942979684232	0
308.641643662944	0
313.33778611746	0
318.031408959018	0
322.722514096945	0
327.411103438622	0
332.09717888951	0
336.780742353159	0
341.461795731189	0
346.140340923302	0
350.816379827291	0
355.489914339041	0
360.160946352512	0
364.829477759773	0
369.495510450977	0
374.159046314375	0
378.820087236329	0
383.478635101283	0
388.134691791809	0
392.788259188568	0
397.43933917034	0
402.08793361401	0
406.734044394583	0
411.377673385178	0
416.018822457033	0
420.657493479502	0
425.293688320078	0
429.927408844357	0
434.558656916086	0
439.187434397127	0
443.813743147482	0
448.437585025286	0
453.058961886811	0
457.677875586478	0
462.294327976831	0
466.908320908578	0
471.519856230564	0
476.128935789788	0
480.73556143139	0
485.339734998681	0
489.941458333116	0
494.540733274312	0
499.137561660047	0
503.731945326265	0
508.323886107065	0
512.91338583473	0
517.500446339696	0
522.085069450583	0
526.667256994186	0
531.247010795468	0
535.824332677577	0
540.399224461841	0
544.97168796778	0
549.541725013083	0
554.109337413638	0
558.674526983528	0
563.237295535019	0
567.797644878573	0
572.355576822864	0
576.911093174738	0
581.464195739273	0
586.014886319722	0
590.563166717575	0
595.109038732503	0
599.652504162402	0
604.193564803382	0
608.73222244976	0
613.268478894073	0
617.802335927087	0
622.333795337774	0
626.86285891334	0
631.389528439219	0
635.913805699064	0
640.435692474771	0
644.95519054646	0
649.472301692485	0
653.987027689444	0
658.499370312169	0
663.009331333737	0
667.51691252547	0
672.022115656927	0
676.524942495927	0
681.025394808529	0
685.523474359052	0
690.019182910066	0
694.512522222403	0
699.003494055146	0
703.49210016564	0
707.978342309501	0
712.4622222406	0
716.943741711089	0
721.422902471377	0
725.899706270147	0
730.374154854362	0
734.846249969256	0
739.315993358349	0
743.783386763427	0
748.248431924569	0
752.711130580137	0
757.171484466779	0
761.629495319434	0
766.085164871334	0
770.538494853989	0
774.989486997221	0
779.438143029149	0
783.884464676174	0
788.328453663017	0
792.770111712697	0
797.209440546538	0
801.646441884169	0
806.08111744353	0
810.513468940876	0
814.943498090771	0
819.371206606105	0
823.796596198072	0
828.2196685762	0
832.640425448326	0
837.05886852062	0
841.474999497579	0
845.888820082023	0
850.300331975104	0
854.709536876313	0
859.116436483463	0
863.521032492721	0
867.923326598572	0
872.32332049386	0
876.721015869761	0
881.116414415797	0
885.509517819844	0
889.900327768115	0
894.288845945188	0
898.675074033979	0
903.059013715769	0
907.440666670193	0
911.820034575246	0
916.197119107279	0
920.571921941015	-26.4453125
924.944444749532	17.0546875
929.314689204282	5.103515625
933.682656975088	10.4638671875
938.048349730129	1.77734375
942.411769135974	3.83203125
946.772916857561	-12.8408203125
951.131794558198	-3.2490234375
955.488403899583	-14.2216796875
959.842746541793	10.44921875
964.194824143277	4.736328125
968.544638360882	19.6773681640625
972.89219084983	-14.6212158203125
977.237483263745	15.598388671875
981.580517254633	-8.54296875
985.921294472888	-37.5260009765625
990.259816567313	-37.7203369140625
994.596085185094	-34.6368408203125
998.930101971824	-6.5533447265625
1003.26186857149	53.5302734375
1007.59138662648	132.472045898438
1011.91865777761	174.150390625
1016.24368366406	184.828857421875
1020.56646592346	139.507202148438
1024.88700619182	100.871459960938
1029.20530610358	55.09814453125
1033.52136729159	28.32470703125
1037.8351913871	5.5513916015625
1042.14678001981	0.778076171875
1046.45613481781	15.2265625
1050.76325740763	0.8267822265625
1055.06814941421	7.427001953125
1059.37081246092	20.0272216796875
1063.67124816957	14.62744140625
1067.96945816039	45.227783203125
1072.26544405203	62.8280029296875
1076.55920746159	68.5465087890625
1080.8507500046	57.4840087890625
1085.14007329502	51.421630859375
1089.42717894526	69.3592529296875
1093.71206856617	91.2967529296875
1097.99474376703	66.234375
1102.27520615557	89.171875
1106.55345733798	67.1094970703125
1110.82949891888	49.047119140625
1115.10333250134	51.984619140625
1119.37495968691	50.9222412109375
1123.64438207555	47.8953857421875
1127.91160126572	41.87109375
1132.17661885431	95.846923828125
1136.43943643666	114.822631835938
1140.70005560662	135.798461914063
1144.95847795644	132.774169921875
1149.21470507689	169.75
1153.46873855716	238.725708007813
1157.72057998495	393.701538085938
1161.97023094641	547.67724609375
1166.21769302616	613.653076171875
1170.4629678073	532.628784179688
1174.70605687141	320.5986328125
1178.94696179853	150.419311523438
1183.18568416722	107.239990234375
1187.42222555447	61.060791015625
1191.65658753578	38.8814697265625
1195.88877168515	25.7021484375
1200.11877957505	50.5228271484375
1204.34661277642	67.343505859375
1208.57227285872	50.164306640625
1212.79576138991	23.9849853515625
1217.01707993641	35.8056640625
1221.23623006315	10.6263427734375
1225.45321333358	-5.552978515625
1229.66803130962	21.267822265625
1233.88068555171	-10.0306396484375
1238.09117761878	-3.4276123046875
1242.29950906827	-3.82470703125
1246.50568145615	9.7783203125
1250.70969633685	32.3812255859375
1254.91155526336	43.9842529296875
1259.11125978715	50.5872802734375
1263.30881145822	87.190185546875
1267.50421182508	119.793212890625
1271.69746243476	141.396118164063
1275.88856483281	189.999145507813
1280.07752056329	162.60205078125
1284.26433116881	131.205078125
1288.44899819048	121.684692382813
1292.63152316794	119.143798828125
1296.81190763937	124.602905273438
1300.99015314147	117.06201171875
1305.16626120947	126.521240234375
1309.34023337715	121.980346679688
1313.5120711768	149.439453125
1317.68177613928	102.898559570313
1321.84934979395	69.357666015625
1326.01479366875	56.8167724609375
1330.17810929013	52.2760009765625
1334.3392981831	44.738037109375
1338.49836187122	34.2005615234375
1342.65530187657	52.6630859375
1346.81011971983	47.1256103515625
1350.96281692018	38.588134765625
1355.11339499538	39.0506591796875
1359.26185546175	20.5130615234375
1363.40819983413	37.9755859375
1367.55242962597	26.5986328125
1371.69454634923	11.2862548828125
1375.83455151447	-10.026123046875
1379.97244663079	-7.3385009765625
1384.10823320587	4.34912109375
1388.24191274593	1.5098876953125
1392.3734867558	3.7855224609375
1396.50295673884	6.0499267578125
1400.63032419701	-10.7095947265625
1404.75559063083	-5.4517822265625
1408.87875753938	4.2139892578125
1412.99982642036	-6.120361328125
1417.11879877001	-2.1092529296875
1421.23567608315	-10.1536865234375
1425.35045985322	-14.1981201171875
1429.4631515722	17.7574462890625
1433.57375273068	53.7130126953125
1437.68226481782	103.6123046875
1441.78868932139	165.44775390625
1445.89302772774	222.283081054688
1449.9952815218	228.118530273438
1454.0954521871	259.953979492188
1458.19354120579	239.789306640625
1462.28955005859	252.624755859375
1466.38348022481	211.460205078125
1470.47533318239	184.295532226563
1474.56511040785	161.167846679688
1478.65281337632	157.057861328125
1482.73844356155	126.947875976563
1486.82200243586	87.837890625
1490.90349147021	61.7279052734375
1494.98291213417	69.6177978515625
1499.06026589591	62.5078125
1503.13555422221	117.397827148438
1507.20877857848	145.287841796875
1511.27994042873	253.177856445313
1515.3490412356	330.114868164063
1519.41608246035	459.150024414063
1523.48106556286	571.18505859375
1527.54399200162	564.22021484375
1531.60486323377	528.255249023438
1535.66368071506	400.290405273438
1539.72044589986	295.325439453125
1543.7751602412	190.360595703125
1547.8278251907	106.395629882813
1551.87844219866	27.5185546875
1555.92701271397	21.718994140625
1559.97353818419	3.9193115234375
1564.01802005549	1.1197509765625
1568.06045977271	10.3201904296875
1572.1008587793	6.4920654296875
1576.13921851737	11.327392578125
1580.17554042768	-4.837158203125
1584.20982594961	-15.970458984375
1588.24207652123	0.394287109375
1592.27229357921	3.2314453125
1596.3004785589	1.7392578125
1600.3266328943	13.91015625
1604.35075801806	-9.6572265625
1608.37285536149	2.1318359375
1612.39292635454	-5.359619140625
1616.41097242584	-2.3507080078125
1620.42699500266	9.2037353515625
1624.44099551096	15.2991943359375
1628.45297537533	8.864501953125
1632.46293601905	11.097900390625
1636.47087886406	43.3311767578125
1640.47680533095	31.5645751953125
1644.480716839	60.74365234375
1648.48261480617	97.0577392578125
1652.48250064906	153.371948242188
1656.48037578297	215.68603515625
1660.47624162187	279.000244140625
1664.47009957839	367.314331054688
1668.46195106388	394.09130859375
1672.45179748832	419.890869140625
1676.43964026041	354.690551757813
1680.42548078752	267.490173339844
1684.40932047569	205.289794921875
1688.39116072969	157.089416503906
1692.37100295292	112.896911621094
1696.34884854752	75.8640747070313
1700.32469891428	48.8312377929688
1704.29855545272	54.7984619140625
1708.27041956104	29.765625
1712.24029263612	17.7327880859375
1716.20817607355	11.673583984375
1720.17407126762	13.4295043945313
1724.13797961133	5.18536376953125
1728.09990249636	7.9412841796875
1732.05984131311	-5.54425048828125
1736.01779745068	-7.5609130859375
1739.97377229687	-7.6611328125
1743.9277672382	22.0320434570313
1747.87978365989	-5.849609375
1751.82982294587	-3.85546875
1755.77788647878	-4.8828125
1759.72397564	0.55078125
1763.6680918096	5.47265625
1767.61023636636	-5.00390625
1771.55041068779	7.287109375
1775.48861615014	-2.6796875
1779.42485412835	-11.4404296875
1783.35912599609	-3.345703125
1787.29143312576	14.1494140625
1791.22177688849	-1.2900390625
1795.15015865414	-5.6103515625
1799.07657979127	3.49609375
1803.00104166721	1.1201171875
1806.923545648	4.677734375
1810.84409309841	-1.4111328125
1814.76268538195	-12.4931640625
1818.67932386087	8.775390625
1822.59400989615	-5.9951171875
1826.50674484752	3.2041015625
1830.41753007345	4.767578125
1834.32636693114	-8.4951171875
1838.23325677653	1.5302734375
1842.13820096433	13.564453125
1846.04120084797	-9.9775390625
1849.94225777965	5.3193359375
1853.84137311029	-3.8017578125
1857.7385481896	0.2734375
1861.63378436601	-18.06640625
1865.52708298671	14.5615234375
1869.41844539766	6.76953125
1873.30787294356	7.44140625
1877.19536696788	-22.271484375
1881.08092881284	8.6162109375
1884.96455981942	2.9794921875
1888.84626132737	-10.3466796875
1892.7260346752	10.1083984375
1896.6038812002	-7.3037109375
1900.47980223839	5.1201171875
1904.35379912459	7.8173828125
1908.22587319237	-6.9541015625
1912.0960257741	-7.751953125
1915.96425820088	5.609375
1919.83057180263	-8.0849609375
1923.694967908	11.65625
1927.55744784445	1.5556640625
1931.4180129382	-10.58984375
1935.27666451426	9.2724609375
1939.13340389641	9.6962890625
1942.98823240721	-9.6455078125
1946.84115136803	-0.4580078125
1950.692162099	-5.353515625
1954.54126591903	-2.560546875
1958.38846414584	2.88671875
1962.23375809594	-1.59765625
1966.0771490846	5.1005859375
1969.91863842591	7.888671875
1973.75822743275	-18.5986328125
1977.59591741678	4.7080078125
1981.43170968848	3.7744140625
1985.26560555709	9.21484375
1989.09760633069	-7.990234375
1992.92771331615	-0.5146484375
1996.75592781911	-5.7685546875
2000.58225114405	1.3056640625
2004.40668459424	0.8359375
2008.22922947176	1.9521484375
2012.04988707749	4.904296875
2015.86865871112	-10.1279296875
2019.68554567116	6.86328125
2023.50054925491	-15.7734375
2027.31367075851	24.8984375
2031.1249114769	0.296875
2034.93427270382	-6.6220703125
2038.74175573186	-9.111328125
2042.54736185239	9.8955078125
2046.35109235564	-2.0458984375
2050.15294853063	-11.1357421875
2053.95293166521	18.2861328125
2057.75104304606	-5.595703125
2061.54728395867	-6.619140625
2065.34165568738	0.1181640625
2069.13415951534	-0.4267578125
2072.92479672452	2.7490234375
2076.71356859575	-3.134765625
2080.50047640866	13.6982421875
2084.28552144174	-7.1083984375
2088.06870497229	-1.2568359375
2091.85002827646	-7.6123046875
2095.62949262923	-5.5791015625
2099.40709930443	12.0517578125
2103.18284957471	-9.2001953125
2106.95674471158	7.4892578125
2110.72878598537	1.255859375
2114.49897466528	-2.1220703125
2118.26731201934	1.05859375
2122.03379931443	1.54296875
2125.79843781626	1.9814453125
2129.56122878942	-12.8662109375
2133.32217349733	16.3134765625
2137.08127320226	-5.2158203125
2140.83852916534	-3.4013671875
2144.59394264655	-8.93359375
2148.34751490473	-0.28125
2152.09924719757	-0.794921875
2155.84914078163	12.8955078125
2159.5971969123	1.0126953125
2163.34341684387	-10.150390625
2167.08780182947	21.18359375
2170.83035312109	12.57421875
2174.57107196959	-21.591796875
2178.30995962469	5.7587890625
2182.04701733499	-4.7490234375
2185.78224634795	2.5830078125
2189.5156479099	1.4814453125
2193.24722326604	-4.6982421875
2196.97697366044	-9.2412109375
2200.70490033604	0.6640625
2204.43100453467	0.59765625
2208.15528749703	10.46484375
2211.87775046268	-3.50390625
2215.59839467008	-7.56640625
2219.31722135656	-2.1826171875
2223.03423175833	17.8642578125
2226.74942711049	-6.5791015625
2230.46280864701	-3.732421875
2234.17437760077	-5.6259765625
2237.8841352035	0.1162109375
2241.59208268584	-3.15234375
2245.29822127732	11.7431640625
2249.00255220635	2.888671875
2252.70507670024	-1.791015625
2256.40579598519	-16.1318359375
2260.10471128628	15.693359375
2263.80182382751	-1.9443359375
2267.49713483175	7.3662109375
2271.19064552079	-19.8505859375
2274.8823571153	10.8974609375
2278.57227083486	-12.3447265625
2282.26038789795	11.3388671875
2285.94670952195	-7.6552734375
2289.63123692314	-3.443359375
2293.31397131672	3.3935546875
2296.99491391679	5.9033203125
2300.67406593633	-1.35546875
2304.35142858727	-0.5419921875
2308.02700308043	-2.23828125
2311.70079062553	21.9873046875
2315.37279243123	-7.0810546875
2319.04300970507	4.2177734375
2322.71144365353	-4.7041015625
2326.378095482	-12.4619140625
2330.04296639478	12.2470703125
2333.7060575951	0.2275390625
2337.3673702851	-11.8583984375
2341.02690566583	-1.783203125
2344.68466493729	4.986328125
2348.34064929839	1.017578125
2351.99485994695	3.1025390625
2355.64729807974	-2.2861328125
2359.29796489244	-7.7158203125
2362.94686157966	15.1689453125
2366.59398933494	-6.16796875
2370.23934935076	-0.330078125
2373.88294281852	-4.541015625
2377.52477092855	-2.1875
2381.16483487014	3.6533203125
2384.80313583148	4.28515625
2388.4396749997	-1.73828125
2392.07445356091	3.01171875
2395.70747270011	-3.7275390625
2399.33873360126	-7.853515625
2402.96823744726	4.158203125
2406.59598541994	9.01953125
2410.22197870011	-1.9892578125
2413.84621846749	3.6875
2417.46870590075	-2.947265625
2421.08944217751	-12.01953125
2424.70842847435	-5.0029296875
2428.32566596678	15.5615234375
2431.94115582928	-8.828125
2435.55489923527	1.0126953125
2439.16689735713	-4.9287109375
2442.77715136619	16.263671875
2446.38566243272	-5.6201171875
2449.99243172597	1.77734375
2453.59746041414	-2.990234375
2457.20074966439	-4.6083984375
2460.80230064283	6.3896484375
2464.40211451455	2.5693359375
2468.00019244358	-9.2158203125
2471.59653559293	2.607421875
2475.19114512457	7.7998046875
2478.78402219943	-16.7744140625
2482.37516797741	7.34375
2485.96458361738	9.63671875
2489.55227027719	-0.8271484375
2493.13822911363	3.712890625
2496.7224612825	-18.552734375
2500.30496793853	-2.0361328125
2503.88575023547	8.712890625
2507.464809326	4.1611328125
2511.04214636182	-3.6279296875
2514.61776249357	3.0107421875
2518.19165887088	2.751953125
2521.76383664237	-0.3271484375
2525.33429695564	3.5947265625
2528.90304095725	-1.189453125
2532.47006979276	-9.25
2536.03538460672	12.4990234375
2539.59898654265	-1.8857421875
2543.16087674307	-12.9609375
2546.72105634947	7.07421875
2550.27952650235	3.033203125
2553.83628834118	2.3740234375
2557.39134300444	-10.857421875
2560.94469162957	-2.8037109375
2564.49633535304	9.6923828125
2568.0462753103	-14.0126953125
2571.59451263579	16.63671875
2575.14104846294	5.1220703125
2578.6858839242	-14.8935546875
2582.229020151	-0.2333984375
2585.77045827378	-0.0546875
2589.31019942197	8.919921875
2592.84824472401	-6.560546875
2596.38459530734	-2.7197265625
2599.91925229841	9.1533203125
2603.45221682266	-5.2431640625
2606.98349000456	-7.4423828125
2610.51307296756	5.67578125
2614.04096683414	1.4931640625
2617.56717272579	9.515625
2621.09169176298	-4.314453125
2624.61452506523	3.916015625
2628.13567375106	-18.5947265625
2631.655138938	-3.974609375
2635.17292174258	7.375
2638.68902328039	8.734375
2642.20344466598	-13.521484375
2645.71618701297	0.5771484375
2649.22725143397	1.833984375
2652.73663904062	5.2744140625
2656.24435094357	-6.0546875
2659.75038825251	11.3671875
2663.25475207615	0.7255859375
2666.75744352221	-8.1044921875
2670.25846369744	23.2138671875
2673.75781370765	-28.3134765625
2677.25549465763	12.150390625
2680.75150765123	8.76171875
2684.24585379131	4.1025390625
2687.73853417978	-16.4326171875
2691.22954991757	0.1767578125
2694.71890210465	3.2744140625
2698.20659184002	2.0322265625
2701.69262022172	12.5439453125
2705.17698834682	-15.6806640625
2708.65969731143	-6.13671875
2712.14074821071	0.1240234375
2715.62014213884	2.966796875
2719.09788018905	-12.919921875
2722.57396345361	20.9609375
2726.04839302385	-2.9296875
2729.52116999012	-17.2509765625
2732.99229544182	21.578125
2736.4617704674	-10.626953125
2739.92959615437	9.3701171875
2743.39577358925	6.8818359375
2746.86030385767	-5.1181640625
2750.32318804424	-6.126953125
2753.78442723268	5.1904296875
2757.24402250572	2.056640625
2760.70197494518	-7.42578125
2764.1582856319	1.4111328125
2767.6129556458	3.0810546875
2771.06598606584	-11.0693359375
2774.51737797005	-2.4658203125
2777.96713243552	3.6103515625
2781.41525053838	-0.056640625
2784.86173335384	8.8994140625
2788.30658195617	-1.8955078125
2791.74979741869	-9.173828125
2795.1913808138	-1.62835693359375
2798.63133321295	1.166748046875
2802.06965568666	-4.69354248046875
2805.50634930452	-9.63909912109375
2808.94141513519	7.41534423828125
2812.37485424639	-17.5302124023438
2815.80666770493	-15.6444091796875
2819.23685657665	-8.9686279296875
2822.6654219265	-12.2928466796875
2826.0923648185	-13.6170654296875
2829.51768631572	13.0587158203125
2832.94138748033	38.7344970703125
2836.36346937355	73.4102783203125
2839.7839330557	98.0860595703125
2843.20277958617	141.761840820313
2846.62001002343	235.382568359375
2850.03562542502	363.991821289063
2853.44962684758	538.60107421875
2856.86201534681	615.21044921875
2860.27279197751	625.819702148438
2863.68195779356	656.429077148438
2867.08951384791	606.038330078125
2870.49546119262	604.647705078125
2873.89980087883	617.256958007813
2877.30253395675	677.866333007813
2880.70366147569	672.4755859375
2884.10318448406	692.0849609375
2887.50110402936	710.694213867188
2890.89742115815	667.303588867188
2894.29213691614	664.900024414063
2897.68525234807	682.483520507813
2901.07676849782	692.067138671875
2904.46668640835	679.650634765625
2907.85500712172	699.234130859375
2911.24173167908	744.817749023438
2914.62686112069	737.401245117188
2918.0103964859	693.98486328125
2921.39233881316	680.568359375
2924.77268914004	701.15185546875
2928.1514485032	722.735473632813
2931.52861793838	771.318969726563
2934.90419848047	827.902587890625
2938.27819116343	855.486083984375
2941.65059702035	866.069580078125
2945.0214170834	822.653198242188
2948.39065238389	747.236694335938
2951.75830395222	650.765502929688
2955.1243728179	596.239990234375
2958.48886000957	514.714599609375
2961.85176655495	510.189086914063
2965.21309348089	511.66357421875
2968.57284181338	441.138061523438
2971.93101257748	369.612548828125
2975.28760679739	339.087158203125
2978.64262549643	317.561645507813
2981.99606969702	289.0361328125
2985.34794042073	229.510620117188
2988.69823868822	190.985107421875
2992.04696551928	153.459716796875
2995.39412193282	132.934204101563
2998.73970894689	102.338623046875
3002.08372757864	62.4051513671875
3005.42617884436	55.4716796875
3008.76706375945	23.5382080078125
3012.10638333846	48.6046142578125
3015.44413859504	67.671142578125
3018.780330542	69.7376708984375
3022.11496019125	50.80419921875
3025.44802855385	29.8707275390625
3028.77953663997	12.13623046875
3032.10948545894	-5.2413330078125
3035.4378760192	-29.618896484375
3038.76470932834	-5.9964599609375
3042.08998639308	2.609130859375
3045.41370821926	-16.4267578125
3048.73587581189	-2.44140625
3052.05649017508	13.0654296875
3055.37555231211	-2.9482421875
3058.69306322538	-4.3037109375
3062.00902391644	-0.458984375
3065.32343538598	16.6025390625
3068.63629863383	18.640625
3071.94761465896	-33.77734375
3075.25738445949	0
3078.5656090327	0
3081.87228937498	0
3085.1774264819	0
3088.48102134815	0
3091.7830749676	0
3095.08358833324	0
3098.38256243724	0
3101.67999827088	0
3104.97589682465	0
3108.27025908814	0
3111.56308605013	0
3114.85437869852	0
3118.14413802041	0
3121.43236500202	0
3124.71906062875	0
3128.00422588514	0
3131.28786175491	0
3134.56996922093	0
3137.85054926523	0
3141.12960286901	0
3144.40713101263	0
3147.68313467559	0
3150.95761483661	0
3154.23057247352	0
3157.50200856335	0
3160.77192408229	0
3164.04032000569	0
3167.30719730808	0
3170.57255696316	0
3173.8363999438	0
3177.09872722202	0
3180.35953976906	0
3183.61883855529	0
3186.87662455028	0
3190.13289872276	0
3193.38766204066	0
3196.64091547106	0
3199.89265998022	0
3203.14289653362	0
3206.39162609586	0
3209.63884963076	0
3212.88456810132	0
3216.1287824697	0
3219.37149369728	0
3222.61270274458	0
3225.85241057134	0
3229.09061813648	0
3232.32732639809	0
3235.56253631347	0
3238.79624883909	0
3242.02846493062	0
3245.25918554292	0
3248.48841163005	0
3251.71614414523	0
3254.94238404091	0
3258.16713226871	0
3261.39038977947	0
3264.61215752319	0
3267.8324364491	0
3271.05122750561	0
3274.26853164032	0
3277.48434980006	0
3280.69868293083	0
3283.91153197784	0
3287.12289788551	0
3290.33278159744	0
3293.54118405647	0
3296.7481062046	0
3299.95354898308	0
3303.15751333233	0
3306.36000019198	0
3309.5610105009	0
3312.76054519714	0
3315.95860521796	0
3319.15519149983	0
3322.35030497844	0
3325.5439465887	0
3328.73611726471	0
3331.92681793978	0
3335.11604954647	0
3338.30381301652	0
3341.49010928091	0
3344.67493926981	0
3347.85830391262	0
3351.04020413798	0
3354.22064087372	0
3357.3996150469	0
3360.5771275838	0
3363.75317940992	0
3366.92777144999	0
3370.10090462795	0
3373.27257986699	0
3376.44279808948	0
3379.61156021707	0
3382.77886717058	0
3385.94471987011	0
3389.10911923496	0
3392.27206618366	0
3395.43356163397	0
3398.59360650288	0
3401.75220170663	0
3404.90934816067	0
3408.06504677969	0
3411.21929847761	0
3414.37210416759	0
3417.52346476203	0
3420.67338117256	0
3423.82185431003	0
3426.96888508457	0
3430.11447440551	0
3433.25862318143	0
3436.40133232017	0
3439.54260272877	0
3442.68243531356	0
3445.82083098007	0
3448.95779063311	0
3452.0933151767	0
3455.22740551412	0
3458.36006254791	0
3461.49128717984	0
3464.62108031093	0
3467.74944284144	0
3470.8763756709	0
3474.00187969807	0
3477.12595582097	0
3480.24860493687	0
3483.3698279423	0
3486.48962573301	0
3489.60799920405	0
3492.7249492497	0
3495.84047676349	0
3498.95458263822	0
3502.06726776593	0
3505.17853303794	0
3508.28837934481	0
3511.39680757636	0
3514.50381862168	0
3517.60941336912	0
3520.71359270627	0
3523.81635752002	0
3526.91770869649	0
3530.01764712108	0
3533.11617367844	0
3536.21328925251	0
3539.30899472646	0
3542.40329098277	0
3545.49617890316	0
3548.58765936862	0
3551.6777332594	0
3554.76640145506	0
3557.85366483438	0
3560.93952427544	0
3564.02398065559	0
3567.10703485145	0
3570.18868773891	0
3573.26894019313	0
3576.34779308856	0
3579.42524729892	0
3582.5013036972	0
3585.57596315568	0
3588.6492265459	0
3591.72109473869	0
3594.79156860416	0
3597.8606490117	0
3600.92833682998	0
3603.99463292695	0
3607.05953816984	0
3610.12305342518	0
3613.18517955876	0
3616.24591743568	0
3619.30526792029	0
3622.36323187627	0
3625.41981016655	0
3628.47500365337	0
3631.52881319825	0
3634.58123966201	0
3637.63228390473	0
3640.68194678582	0
3643.73022916395	0
3646.77713189711	0
3649.82265584256	0
3652.86680185686	0
3655.90957079587	0
3658.95096351473	0
3661.9909808679	0
3665.02962370912	0
3668.06689289143	0
3671.10278926717	0
3674.13731368797	0
3677.17046700477	0
3680.20225006781	0
3683.23266372664	0
3686.26170883008	0
3689.28938622628	0
3692.31569676268	0
3695.34064128604	0
3698.3642206424	0
3701.38643567713	0
3704.40728723488	0
3707.42677615964	0
3710.44490329468	0
3713.46166948258	0
3716.47707556524	0
3719.49112238387	0
3722.50381077897	0
3725.51514159038	0
3728.52511565724	0
3731.53373381799	0
3734.54099691039	0
3737.54690577153	0
3740.55146123779	0
3743.55466414488	0
3746.55651532782	0
3749.55701562096	0
3752.55616585793	0
3755.55396687173	0
3758.55041949465	0
3761.54552455828	0
3764.53928289357	0
3767.53169533077	0
3770.52276269945	0
