# Supplementary material for: ATP-Mediated Compositional Change in Peripheral Myelin Membranes: A Comparative Raman Spectroscopy and Time-Of-Flight Secondary Ion Mass Spectrometry Study
Source: PLoS One. 2015 Nov 6;10(11):e0142084. doi: 10.1371/journal.pone.0142084 (PMC4636249; doi:10.1371/journal.pone.0142084)
Supplement: S2 Dataset — (ZIP) [file pone.0142084.s002.zip › S2_dataset/Raman_spectra/23_90.txt]

-178.9940361005	0
-174.033225536559	0
-169.075137799502	0
-164.119770772183	0
-159.167122339652	0
-154.217190389145	0
-149.26997281008	0
-144.325467494082	0
-139.38367233493	0
-134.444585228596	0
-129.508204073225	0
-124.574526769137	0
-119.643551218823	0
-114.715275326934	0
-109.789697000297	0
-104.866814147889	0
-99.9466246808543	0
-95.0291265124944	0
-90.114317558252	0
-85.2021957357436	0
-80.2927589647076	0
-75.3860051670387	0
-70.4819322667847	0
-65.5805381901157	0
-60.6818208653497	0
-55.7857782229291	0
-50.8924081954391	0
-46.0017087175838	0
-41.1136777262045	0
-36.2283131602561	0
-31.3456129608128	0
-26.4655750710695	0
-21.5881974363389	0
-16.7134780040407	0
-11.8414147237152	0
-6.97200554699234	0
-2.10524842762101	0
2.75885867856151	0
7.62031781360827	0
12.4791310174774	0
17.3353003280427	0
22.1888277810764	0
27.0397154102718	0
31.8879652472339	0
36.7335793214821	0
41.5765596604568	0
46.4169082895224	0
51.2546272319731	0
56.0897185090207	0
60.9221841398242	0
65.7520261414571	0
70.5792465289418	0
75.4038473152361	0
80.2258305112362	0
85.045198125787	0
89.8619521656727	0
94.6760946356395	0
99.4876275383746	0
104.296552874516	0
109.10287264268	0
113.906588839415	0
118.707703459252	0
123.506218494676	0
128.30213593615	0
133.095457772096	0
137.886185988912	0
142.674322570981	0
147.459869500641	0
152.242828758238	0
157.023202322084	0
161.800992168479	0
166.576200271718	0
171.348828604071	0
176.118879135827	0
180.886353835245	0
185.651254668599	0
190.413583600155	0
195.173342592186	0
199.93053360497	0
204.685158596798	0
209.437219523967	0
214.186718340788	0
218.933656999589	0
223.678037450723	0
228.419861642551	0
233.159131521468	0
237.895849031897	0
242.630016116271	0
247.361634715084	0
252.090706766841	0
256.817234208093	0
261.541218973424	0
266.262662995465	0
270.981568204883	0
275.697936530397	0
280.411769898781	0
285.123070234849	0
289.831839461471	0
294.538079499574	0
299.241792268144	0
303.942979684232	0
308.641643662944	0
313.33778611746	0
318.031408959018	0
322.722514096945	0
327.411103438622	0
332.09717888951	0
336.780742353159	0
341.461795731189	0
346.140340923302	0
350.816379827291	0
355.489914339041	0
360.160946352512	0
364.829477759773	0
369.495510450977	0
374.159046314375	0
378.820087236329	0
383.478635101283	0
388.134691791809	0
392.788259188568	0
397.43933917034	0
402.08793361401	0
406.734044394583	0
411.377673385178	0
416.018822457033	0
420.657493479502	0
425.293688320078	0
429.927408844357	0
434.558656916086	0
439.187434397127	0
443.813743147482	0
448.437585025286	0
453.058961886811	0
457.677875586478	0
462.294327976831	0
466.908320908578	0
471.519856230564	0
476.128935789788	0
480.73556143139	0
485.339734998681	0
489.941458333116	0
494.540733274312	0
499.137561660047	0
503.731945326265	0
508.323886107065	0
512.91338583473	0
517.500446339696	0
522.085069450583	0
526.667256994186	0
531.247010795468	0
535.824332677577	0
540.399224461841	0
544.97168796778	0
549.541725013083	0
554.109337413638	0
558.674526983528	0
563.237295535019	0
567.797644878573	0
572.355576822864	0
576.911093174738	0
581.464195739273	0
586.014886319722	0
590.563166717575	0
595.109038732503	0
599.652504162402	0
604.193564803382	0
608.73222244976	0
613.268478894073	0
617.802335927087	0
622.333795337774	0
626.86285891334	0
631.389528439219	0
635.913805699064	0
640.435692474771	0
644.95519054646	0
649.472301692485	0
653.987027689444	0
658.499370312169	0
663.009331333737	0
667.51691252547	0
672.022115656927	0
676.524942495927	0
681.025394808529	0
685.523474359052	0
690.019182910066	0
694.512522222403	0
699.003494055146	0
703.49210016564	0
707.978342309501	0
712.4622222406	0
716.943741711089	0
721.422902471377	0
725.899706270147	0
730.374154854362	0
734.846249969256	0
739.315993358349	0
743.783386763427	-14.931640625
748.248431924569	6.70703125
752.711130580137	5.736328125
757.171484466779	-5.3251953125
761.629495319434	-5.080078125
766.085164871334	1.8623046875
770.538494853989	-1.03125
774.989486997221	1.3837890625
779.438143029149	5.8525390625
783.884464676174	-2.0791015625
788.328453663017	-5.763671875
792.770111712697	-6.853515625
797.209440546538	12.5244140625
801.646441884169	1.0107421875
806.08111744353	-11.7138671875
810.513468940876	-14.037109375
814.943498090771	17.646484375
819.371206606105	9.720703125
823.796596198072	5.01171875
828.2196685762	-26.111328125
832.640425448326	16.0126953125
837.05886852062	-9.9033203125
841.474999497579	15.4375
845.888820082023	-0.001953125
850.300331975104	-5.400390625
854.709536876313	-4.451171875
859.116436483463	4.4208984375
863.521032492721	-2.0166015625
867.923326598572	4.736328125
872.32332049386	-6.025390625
876.721015869761	-4.6923828125
881.116414415797	-3.8447265625
885.509517819844	-2.15625
889.900327768115	17.794921875
894.288845945188	-2.80078125
898.675074033979	-6.08203125
903.059013715769	2.1142578125
907.440666670193	-7.5947265625
911.820034575246	12.70703125
916.197119107279	-0.6982421875
920.571921941015	-16.7509765625
924.944444749532	10.27734375
929.314689204282	2.4423828125
933.682656975088	11.107421875
938.048349730129	17.421875
942.411769135974	-4.208984375
946.772916857561	3.2294921875
951.131794558198	-4.96875
955.488403899583	-18.1767578125
959.842746541793	13.802734375
964.194824143277	-4.998046875
968.544638360882	8.2080078125
972.89219084983	-4.232421875
977.237483263745	3.015625
981.580517254633	-1.966796875
985.921294472888	-5.18096923828125
990.259816567313	0.12213134765625
994.596085185094	-9.5474853515625
998.930101971824	-6.65667724609375
1003.26186857149	12.3304443359375
1007.59138662648	34.0346069335938
1011.91865777761	55.545166015625
1016.24368366406	44.0557861328125
1020.56646592346	22.7322998046875
1024.88700619182	34.501953125
1029.20530610358	27.2716064453125
1033.52136729159	24.041259765625
1037.8351913871	-9.0997314453125
1042.14678001981	-2.9935302734375
1046.45613481781	3.1126708984375
1050.76325740763	2.2188720703125
1055.06814941421	6.3250732421875
1059.37081246092	13.4312744140625
1063.67124816957	21.5374755859375
1067.96945816039	41.8386840820313
1072.26544405203	44.167724609375
1076.55920746159	48.4967651367188
1080.8507500046	53.8258056640625
1085.14007329502	50.1548461914063
1089.42717894526	33.48388671875
1093.71206856617	70.81298828125
1097.99474376703	62.1420288085938
1102.27520615557	56.5347290039063
1106.55345733798	64.0335693359375
1110.82949891888	33.5324096679688
1115.10333250134	38.03125
1119.37495968691	32.5300903320313
1123.64438207555	41.0288696289063
1127.91160126572	31.5277099609375
1132.17661885431	54.0265502929688
1136.43943643666	38.525390625
1140.70005560662	38.0484008789063
1144.95847795644	48.7097778320313
1149.21470507689	49.3712158203125
1153.46873855716	43.0326538085938
1157.72057998495	81.694091796875
1161.97023094641	102.355529785156
1166.21769302616	127.016906738281
1170.4629678073	132.678344726563
1174.70605687141	72.3842163085938
1178.94696179853	22.1332397460938
1183.18568416722	9.8822021484375
1187.42222555447	16.6311645507813
1191.65658753578	7.380126953125
1195.88877168515	8.9554443359375
1200.11877957505	-16.527099609375
1204.34661277642	1.85113525390625
1208.57227285872	6.99237060546875
1212.79576138991	0.029296875
1217.01707993641	2.015625
1221.23623006315	7.2918701171875
1225.45321333358	-16.2152709960938
1229.66803130962	5.903564453125
1233.88068555171	-5.7177734375
1238.09117761878	-21.5778198242188
1242.29950906827	-7.42108154296875
1246.50568145615	9.735595703125
1250.70969633685	5.892333984375
1254.91155526336	9.04901123046875
1259.11125978715	16.03564453125
1263.30881145822	2.674072265625
1267.50421182508	12.3125
1271.69746243476	11.950927734375
1275.88856483281	33.58935546875
1280.07752056329	33.227783203125
1284.26433116881	19.8661499023438
1288.44899819048	39.5045776367188
1292.63152316794	26.996337890625
1296.81190763937	37.3731079101563
1300.99015314147	34.7498779296875
1305.16626120947	22.1266479492188
1309.34023337715	48.50341796875
1313.5120711768	66.8801879882813
1317.68177613928	46.2569580078125
1321.84934979395	26.6337280273438
1326.01479366875	32.010498046875
1330.17810929013	24.3035888671875
1334.3392981831	24.4900512695313
1338.49836187122	17.676513671875
1342.65530187657	18.8629760742188
1346.81011971983	26.0493774414063
1350.96281692018	24.23583984375
1355.11339499538	18.4223022460938
1359.26185546175	18.6087646484375
1363.40819983413	17.6461791992188
1367.55242962597	23.6109008789063
1371.69454634923	15.5755615234375
1375.83455151447	8.540283203125
1379.97244663079	3.50494384765625
1384.10823320587	-0.7412109375
1388.24191274593	-11.0385131835938
1392.3734867558	10.7161254882813
1396.50295673884	0.5865478515625
1400.63032419701	-2.9093017578125
1404.75559063083	0.43255615234375
1408.87875753938	-2.628173828125
1412.99982642036	-1.9390869140625
1417.11879877001	4.742431640625
1421.23567608315	14.18701171875
1425.35045985322	12.6316528320313
1429.4631515722	14.0762329101563
1433.57375273068	51.5208740234375
1437.68226481782	76.9654541015625
1441.78868932139	130.385314941406
1445.89302772774	178.799438476563
1449.9952815218	174.213623046875
1454.0954521871	195.627746582031
1458.19354120579	151.041870117188
1462.28955005859	153.4560546875
1466.38348022481	132.870178222656
1470.47533318239	125.284301757813
1474.56511040785	111.7080078125
1478.65281337632	92.1444091796875
1482.73844356155	62.5808715820313
1486.82200243586	53.0172729492188
1490.90349147021	38.4536743164063
1494.98291213417	11.8900756835938
1499.06026589591	17.3264770507813
1503.13555422221	26.7628784179688
1507.20877857848	21.1993408203125
1511.27994042873	37.6357421875
1515.3490412356	52.1017456054688
1519.41608246035	80.590087890625
1523.48106556286	97.0784301757813
1527.54399200162	126.566833496094
1531.60486323377	124.05517578125
1535.66368071506	85.5435180664063
1539.72044589986	64.0318603515625
1543.7751602412	47.5202026367188
1547.8278251907	25.0262451171875
1551.87844219866	8.6087646484375
1555.92701271397	-8.8087158203125
1559.97353818419	-3.2261962890625
1564.01802005549	-9.6436767578125
1568.06045977271	-3.0611572265625
1572.1008587793	4.59710693359375
1576.13921851737	2.25787353515625
1580.17554042768	-4.168701171875
1584.20982594961	-4.74884033203125
1588.24207652123	9.255859375
1592.27229357921	-4.0126953125
1596.3004785589	-7.6630859375
1600.3266328943	8.3681640625
1604.35075801806	1.294921875
1608.37285536149	-8.2490234375
1612.39292635454	-1.71209716796875
1616.41097242584	6.069091796875
1620.42699500266	5.557861328125
1624.44099551096	2.4833984375
1628.45297537533	12.0818481445313
1632.46293601905	10.748291015625
1636.47087886406	13.414794921875
1640.47680533095	17.64208984375
1644.480716839	30.072265625
1648.48261480617	56.5025024414063
1652.48250064906	65.9326782226563
1656.48037578297	104.362854003906
1660.47624162187	114.076599121094
1664.47009957839	149.84521484375
1668.46195106388	156.61376953125
1672.45179748832	165.38232421875
1676.43964026041	151.150939941406
1680.42548078752	118.957824707031
1684.40932047569	85.9625854492188
1688.39116072969	58.9674072265625
1692.37100295292	33.97216796875
1696.34884854752	29.9769287109375
1700.32469891428	-7.94122314453125
1704.29855545272	25.3535766601563
1708.27041956104	-0.35162353515625
1712.24029263612	3.95703125
1716.20817607355	0.60626220703125
1720.17407126762	0.25653076171875
1724.13797961133	-4.09814453125
1728.09990249636	1.0869140625
1732.05984131311	0.9951171875
1736.01779745068	1.78125
1739.97377229687	-6.814453125
1743.9277672382	2.162109375
1747.87978365989	4.3154296875
1751.82982294587	-0.728515625
1755.77788647878	0.8837890625
1759.72397564	-1.6259765625
1763.6680918096	-3.78125
1767.61023636636	1.7333984375
1771.55041068779	6.42578125
1775.48861615014	-4.1962890625
1779.42485412835	-14.2802734375
1783.35912599609	10.1171875
1787.29143312576	3.3994140625
1791.22177688849	-4.0322265625
1795.15015865414	6.259765625
1799.07657979127	4.779296875
1803.00104166721	-9.740234375
1806.923545648	-3.4892578125
1810.84409309841	4.6767578125
1814.76268538195	0.9287109375
1818.67932386087	4.7529296875
1822.59400989615	-11.4716796875
1826.50674484752	2.9462890625
1830.41753007345	9.5263671875
1834.32636693114	-3.7802734375
1838.23325677653	-14.98828125
1842.13820096433	10.69140625
1846.04120084797	3.54296875
1849.94225777965	-0.4501953125
1853.84137311029	-2.841796875
1857.7385481896	-0.7109375
1861.63378436601	-1.330078125
1865.52708298671	1.8935546875
1869.41844539766	1.587890625
1873.30787294356	3.7451171875
1877.19536696788	-12.970703125
1881.08092881284	14.5205078125
1884.96455981942	-1.5927734375
1888.84626132737	-8.9453125
1892.7260346752	3.36328125
1896.6038812002	-7.8203125
1900.47980223839	7.705078125
1904.35379912459	3.2900390625
1908.22587319237	1.0595703125
1912.0960257741	-9.0322265625
1915.96425820088	6.0830078125
1919.83057180263	-4.5498046875
1923.694967908	0.7998046875
1927.55744784445	7.7900390625
1931.4180129382	-6.4599609375
1935.27666451426	1.765625
1939.13340389641	4.1845703125
1942.98823240721	-6.419921875
1946.84115136803	3.650390625
1950.692162099	-2.9091796875
1954.54126591903	-2.1982421875
1958.38846414584	1.9541015625
1962.23375809594	-0.11328125
1966.0771490846	-2.037109375
1969.91863842591	5.484375
1973.75822743275	-2.333984375
1977.59591741678	0.69921875
1981.43170968848	4.6689453125
1985.26560555709	1.09375
1989.09760633069	-11.123046875
1992.92771331615	3.27734375
1996.75592781911	0.61328125
2000.58225114405	-0.35546875
2004.40668459424	-1.236328125
2008.22922947176	1.9921875
2012.04988707749	1.2021484375
2015.86865871112	-7.8125
2019.68554567116	10.8837890625
2023.50054925491	-12.35546875
2027.31367075851	13.1171875
2031.1249114769	-1.4248046875
2034.93427270382	-3.560546875
2038.74175573186	-3.1044921875
2042.54736185239	4.87890625
2046.35109235564	-1.0634765625
2050.15294853063	0.318359375
2053.95293166521	-0.283203125
2057.75104304606	-2.1943359375
2061.54728395867	0.7763671875
2065.34165568738	3.298828125
2069.13415951534	1.8447265625
2072.92479672452	1.021484375
2076.71356859575	-9.25
2080.50047640866	7.0947265625
2084.28552144174	-12.1494140625
2088.06870497229	7.599609375
2091.85002827646	-1.6064453125
2095.62949262923	3.0439453125
2099.40709930443	4.4716796875
2103.18284957471	-12.966796875
2106.95674471158	10.50390625
2110.72878598537	1.208984375
2114.49897466528	-6.701171875
2118.26731201934	4.6318359375
2122.03379931443	1.171875
2125.79843781626	-1.1875
2129.56122878942	-3.9287109375
2133.32217349733	3.4697265625
2137.08127320226	-7.8564453125
2140.83852916534	7.8583984375
2144.59394264655	3.22265625
2148.34751490473	-7.0625
2152.09924719757	0.2177734375
2155.84914078163	0.8623046875
2159.5971969123	0.4638671875
2163.34341684387	1.7646484375
2167.08780182947	2.1953125
2170.83035312109	1.82421875
2174.57107196959	-1.64453125
2178.30995962469	4.1015625
2182.04701733499	-7.72265625
2185.78224634795	-2.326171875
2189.5156479099	11.7509765625
2193.24722326604	-9.263671875
2196.97697366044	-2.7666015625
2200.70490033604	5.0615234375
2204.43100453467	-3.279296875
2208.15528749703	4.705078125
2211.87775046268	-4.056640625
2215.59839467008	2.1435546875
2219.31722135656	-3.6435546875
2223.03423175833	7.875
2226.74942711049	-4.4052734375
2230.46280864701	-3.0244140625
2234.17437760077	-1.1318359375
2237.8841352035	9.7705078125
2241.59208268584	-10.0029296875
2245.29822127732	6.2421875
2249.00255220635	-6.845703125
2252.70507670024	7.8017578125
2256.40579598519	-8.427734375
2260.10471128628	8.9228515625
2263.80182382751	-0.0947265625
2267.49713483175	-4.2451171875
2271.19064552079	-5.4482421875
2274.8823571153	4.556640625
2278.57227083486	1.2685546875
2282.26038789795	10.68359375
2285.94670952195	-9.095703125
2289.63123692314	-7.869140625
2293.31397131672	4.7890625
2296.99491391679	2.84765625
2300.67406593633	-2.76171875
2304.35142858727	1.9853515625
2308.02700308043	-3.1142578125
2311.70079062553	5.11328125
2315.37279243123	-0.1533203125
2319.04300970507	-3.2490234375
2322.71144365353	3.181640625
2326.378095482	-10.115234375
2330.04296639478	12.2841796875
2333.7060575951	-6.029296875
2337.3673702851	1.103515625
2341.02690566583	3.4267578125
2344.68466493729	-6.361328125
2348.34064929839	4.64453125
2351.99485994695	-2.37890625
2355.64729807974	1.853515625
2359.29796489244	1.3720703125
2362.94686157966	-2.224609375
2366.59398933494	-3.357421875
2370.23934935076	2.177734375
2373.88294281852	4.1513671875
2377.52477092855	-0.9091796875
2381.16483487014	0.7724609375
2384.80313583148	-0.5166015625
2388.4396749997	-3.5087890625
2392.07445356091	0.3720703125
2395.70747270011	-4.6943359375
2399.33873360126	6.140625
2402.96823744726	0.87109375
2406.59598541994	1.830078125
2410.22197870011	0.4599609375
2413.84621846749	-7.0576171875
2417.46870590075	7.9033203125
2421.08944217751	-7.623046875
2424.70842847435	4.2822265625
2428.32566596678	-3.6767578125
2431.94115582928	-6.3955078125
2435.55489923527	13.109375
2439.16689735713	-4.921875
2442.77715136619	9.7373046875
2446.38566243272	-9.0791015625
2449.99243172597	-1.8369140625
2453.59746041414	-2.01171875
2457.20074966439	5.88671875
2460.80230064283	-7.6162109375
2464.40211451455	3.8466796875
2468.00019244358	0.0400390625
2471.59653559293	8.8271484375
2475.19114512457	-1.0498046875
2478.78402219943	-9.1494140625
2482.37516797741	0.19921875
2485.96458361738	0.1904296875
2489.55227027719	2.0185546875
2493.13822911363	2.4814453125
2496.7224612825	-1.5390625
2500.30496793853	-4.455078125
2503.88575023547	9.6259765625
2507.464809326	-9.3056640625
2511.04214636182	5.4912109375
2514.61776249357	-6.1767578125
2518.19165887088	4.0703125
2521.76383664237	1.98046875
2525.33429695564	2.8251953125
2528.90304095725	-3.994140625
2532.47006979276	-3.19921875
2536.03538460672	4.2861328125
2539.59898654265	2.0947265625
2543.16087674307	-2.478515625
2546.72105634947	1.3515625
2550.27952650235	0.220703125
2553.83628834118	-0.4296875
2557.39134300444	-5.36328125
2560.94469162957	-5.828125
2564.49633535304	11.9384765625
2568.0462753103	-8.01953125
2571.59451263579	5.6005859375
2575.14104846294	-0.6494140625
2578.6858839242	-8.1318359375
2582.229020151	10.439453125
2585.77045827378	-1.44140625
2589.31019942197	-1.7763671875
2592.84824472401	-1.8095703125
2596.38459530734	7.58203125
2599.91925229841	-3.4609375
2603.45221682266	-0.4365234375
2606.98349000456	-2.1416015625
2610.51307296756	-3.810546875
2614.04096683414	7.05078125
2617.56717272579	-4.8466796875
2621.09169176298	2.9990234375
2624.61452506523	5.599609375
2628.13567375106	-6.767578125
2631.655138938	-4.13671875
2635.17292174258	2.1669921875
2638.68902328039	-0.16015625
2642.20344466598	0.85546875
2645.71618701297	3.62109375
2649.22725143397	-2.4228515625
2652.73663904062	-2.4482421875
2656.24435094357	-10.896484375
2659.75038825251	14.427734375
2663.25475207615	6.158203125
2666.75744352221	-13.447265625
2670.25846369744	13.5703125
2673.75781370765	-10.8037109375
2677.25549465763	1.1484375
2680.75150765123	1.779296875
2684.24585379131	3.517578125
2687.73853417978	-6.720703125
2691.22954991757	2.6474609375
2694.71890210465	-1.4404296875
2698.20659184002	0.43359375
2701.69262022172	3.638671875
2705.17698834682	-4.0498046875
2708.65969731143	1.400390625
2712.14074821071	-9.140625
2715.62014213884	-3.689453125
2719.09788018905	9.5341796875
2722.57396345361	4.830078125
2726.04839302385	6.943359375
2729.52116999012	-14.1171875
2732.99229544182	14.599609375
2736.4617704674	-5.056640625
2739.92959615437	0.234375
2743.39577358925	4.798828125
2746.86030385767	4.603515625
2750.32318804424	-7.2333984375
2753.78442723268	-2.0791015625
2757.24402250572	-1.5166015625
2760.70197494518	-0.751953125
2764.1582856319	7.4638671875
2767.6129556458	-0.6171875
2771.06598606584	-8.078125
2774.51737797005	-0.1376953125
2777.96713243552	-1.8916015625
2781.41525053838	0.537109375
2784.86173335384	3.7978515625
2788.30658195617	-4.71588134765625
2791.74979741869	-9.3450927734375
2795.1913808138	5.44622802734375
2798.63133321295	-5.8192138671875
2802.06965568666	-5.0845947265625
2805.50634930452	-13.3499755859375
2808.94141513519	-4.73895263671875
2812.37485424639	-19.3206787109375
2815.80666770493	-8.90240478515625
2819.23685657665	-10.484130859375
2822.6654219265	2.93414306640625
2826.0923648185	10.3524169921875
2829.51768631572	41.7706298828125
2832.94138748033	60.1889038085938
2836.36346937355	100.607177734375
2839.7839330557	166.036560058594
2843.20277958617	230.471740722656
2846.62001002343	374.906860351563
2850.03562542502	543.342041015625
2853.44962684758	728.777221679688
2856.86201534681	837.21240234375
2860.27279197751	814.647521972656
2863.68195779356	789.082702636719
2867.08951384791	742.517883300781
2870.49546119262	690.953063964844
2873.89980087883	690.38818359375
2877.30253395675	707.823364257813
2880.70366147569	720.258544921875
2884.10318448406	714.693725585938
2887.50110402936	759.1435546875
2890.89742115815	757.7001953125
2894.29213691614	711.2568359375
2897.68525234807	696.8134765625
2901.07676849782	737.3701171875
2904.46668640835	698.9267578125
2907.85500712172	649.4833984375
2911.24173167908	656.0400390625
2914.62686112069	660.5966796875
2918.0103964859	637.1533203125
2921.39233881316	618.7099609375
2924.77268914004	581.2666015625
2928.1514485032	576.8232421875
2931.52861793838	581.3798828125
2934.90419848047	625.9365234375
2938.27819116343	635.4931640625
2941.65059702035	653.0498046875
2945.0214170834	622.6064453125
2948.39065238389	541.324279785156
2951.75830395222	446.064331054688
2955.1243728179	378.804382324219
2958.48886000957	328.54443359375
2961.85176655495	285.284484863281
2965.21309348089	267.024536132813
2968.57284181338	225.764587402344
2971.93101257748	175.504638671875
2975.28760679739	153.244689941406
2978.64262549643	114.984802246094
2981.99606969702	121.724853515625
2985.34794042073	93.4649047851563
2988.69823868822	64.2049560546875
2992.04696551928	47.9450073242188
2995.39412193282	16.7355346679688
2998.73970894689	8.62249755859375
3002.08372757864	-12.4905395507813
3005.42617884436	-7.60357666015625
3008.76706375945	-14.7166137695313
3012.10638333846	10.1703491210938
3015.44413859504	25.0573120117188
3018.780330542	52.9442749023438
3022.11496019125	49.8312377929688
3025.44802855385	38.4842529296875
3028.77953663997	27.9872436523438
3032.10948545894	10.490234375
3035.4378760192	-26.0067138671875
3038.76470932834	-6.11199951171875
3042.08998639308	6.91424560546875
3045.41370821926	0.9169921875
3048.73587581189	-12.974609375
3052.05649017508	1.126953125
3055.37555231211	1.4619140625
3058.69306322538	-1.9091796875
3062.00902391644	2.9853515625
3065.32343538598	-3.291015625
3068.63629863383	15.0576171875
3071.94761465896	-22.3310546875
3075.25738445949	2.9794921875
3078.5656090327	-1.236328125
3081.87228937498	-0.9755859375
3085.1774264819	0.6123046875
3088.48102134815	-1.240234375
3091.7830749676	-4.2724609375
3095.08358833324	10.658203125
3098.38256243724	0
3101.67999827088	0
3104.97589682465	0
3108.27025908814	0
3111.56308605013	0
3114.85437869852	0
3118.14413802041	0
3121.43236500202	0
3124.71906062875	0
3128.00422588514	0
3131.28786175491	0
3134.56996922093	0
3137.85054926523	0
3141.12960286901	0
3144.40713101263	0
3147.68313467559	0
3150.95761483661	0
3154.23057247352	0
3157.50200856335	0
3160.77192408229	0
3164.04032000569	0
3167.30719730808	0
3170.57255696316	0
3173.8363999438	0
3177.09872722202	0
3180.35953976906	0
3183.61883855529	0
3186.87662455028	0
3190.13289872276	0
3193.38766204066	0
3196.64091547106	0
3199.89265998022	0
3203.14289653362	0
3206.39162609586	0
3209.63884963076	0
3212.88456810132	0
3216.1287824697	0
3219.37149369728	0
3222.61270274458	0
3225.85241057134	0
3229.09061813648	0
3232.32732639809	0
3235.56253631347	0
3238.79624883909	0
3242.02846493062	0
3245.25918554292	0
3248.48841163005	0
3251.71614414523	0
3254.94238404091	0
3258.16713226871	0
3261.39038977947	0
3264.61215752319	0
3267.8324364491	0
3271.05122750561	0
3274.26853164032	0
3277.48434980006	0
3280.69868293083	0
3283.91153197784	0
3287.12289788551	0
3290.33278159744	0
3293.54118405647	0
3296.7481062046	0
3299.95354898308	0
3303.15751333233	0
3306.36000019198	0
3309.5610105009	0
3312.76054519714	0
3315.95860521796	0
3319.15519149983	0
3322.35030497844	0
3325.5439465887	0
3328.73611726471	0
3331.92681793978	0
3335.11604954647	0
3338.30381301652	0
3341.49010928091	0
3344.67493926981	0
3347.85830391262	0
3351.04020413798	0
3354.22064087372	0
3357.3996150469	0
3360.5771275838	0
3363.75317940992	0
3366.92777144999	0
3370.10090462795	0
3373.27257986699	0
3376.44279808948	0
3379.61156021707	0
3382.77886717058	0
3385.94471987011	0
3389.10911923496	0
3392.27206618366	0
3395.43356163397	0
3398.59360650288	0
3401.75220170663	0
3404.90934816067	0
3408.06504677969	0
3411.21929847761	0
3414.37210416759	0
3417.52346476203	0
3420.67338117256	0
3423.82185431003	0
3426.96888508457	0
3430.11447440551	0
3433.25862318143	0
3436.40133232017	0
3439.54260272877	0
3442.68243531356	0
3445.82083098007	0
3448.95779063311	0
3452.0933151767	0
3455.22740551412	0
3458.36006254791	0
3461.49128717984	0
3464.62108031093	0
3467.74944284144	0
3470.8763756709	0
3474.00187969807	0
3477.12595582097	0
3480.24860493687	0
3483.3698279423	0
3486.48962573301	0
3489.60799920405	0
3492.7249492497	0
3495.84047676349	0
3498.95458263822	0
3502.06726776593	0
3505.17853303794	0
3508.28837934481	0
3511.39680757636	0
3514.50381862168	0
3517.60941336912	0
3520.71359270627	0
3523.81635752002	0
3526.91770869649	0
3530.01764712108	0
3533.11617367844	0
3536.21328925251	0
3539.30899472646	0
3542.40329098277	0
3545.49617890316	0
3548.58765936862	0
3551.6777332594	0
3554.76640145506	0
3557.85366483438	0
3560.93952427544	0
3564.02398065559	0
3567.10703485145	0
3570.18868773891	0
3573.26894019313	0
3576.34779308856	0
3579.42524729892	0
3582.5013036972	0
3585.57596315568	0
3588.6492265459	0
3591.72109473869	0
3594.79156860416	0
3597.8606490117	0
3600.92833682998	0
3603.99463292695	0
3607.05953816984	0
3610.12305342518	0
3613.18517955876	0
3616.24591743568	0
3619.30526792029	0
3622.36323187627	0
3625.41981016655	0
3628.47500365337	0
3631.52881319825	0
3634.58123966201	0
3637.63228390473	0
3640.68194678582	0
3643.73022916395	0
3646.77713189711	0
3649.82265584256	0
3652.86680185686	0
3655.90957079587	0
3658.95096351473	0
3661.9909808679	0
3665.02962370912	0
3668.06689289143	0
3671.10278926717	0
3674.13731368797	0
3677.17046700477	0
3680.20225006781	0
3683.23266372664	0
3686.26170883008	0
3689.28938622628	0
3692.31569676268	0
3695.34064128604	0
3698.3642206424	0
3701.38643567713	0
3704.40728723488	0
3707.42677615964	0
3710.44490329468	0
3713.46166948258	0
3716.47707556524	0
3719.49112238387	0
3722.50381077897	0
3725.51514159038	0
3728.52511565724	0
3731.53373381799	0
3734.54099691039	0
3737.54690577153	0
3740.55146123779	0
3743.55466414488	0
3746.55651532782	0
3749.55701562096	0
3752.55616585793	0
3755.55396687173	0
3758.55041949465	0
3761.54552455828	0
3764.53928289357	0
3767.53169533077	0
3770.52276269945	0
