# Supplementary material for: ATP-Mediated Compositional Change in Peripheral Myelin Membranes: A Comparative Raman Spectroscopy and Time-Of-Flight Secondary Ion Mass Spectrometry Study
Source: PLoS One. 2015 Nov 6;10(11):e0142084. doi: 10.1371/journal.pone.0142084 (PMC4636249; doi:10.1371/journal.pone.0142084)
Supplement: S2 Dataset — (ZIP) [file pone.0142084.s002.zip › S2_dataset/Raman_spectra/24_0.txt]

-178.9940361005	0
-174.033225536559	0
-169.075137799502	0
-164.119770772183	0
-159.167122339652	0
-154.217190389145	0
-149.26997281008	0
-144.325467494082	0
-139.38367233493	0
-134.444585228596	0
-129.508204073225	0
-124.574526769137	0
-119.643551218823	0
-114.715275326934	0
-109.789697000297	0
-104.866814147889	0
-99.9466246808543	0
-95.0291265124944	0
-90.114317558252	0
-85.2021957357436	0
-80.2927589647076	0
-75.3860051670387	0
-70.4819322667847	0
-65.5805381901157	0
-60.6818208653497	0
-55.7857782229291	0
-50.8924081954391	0
-46.0017087175838	0
-41.1136777262045	0
-36.2283131602561	0
-31.3456129608128	0
-26.4655750710695	0
-21.5881974363389	0
-16.7134780040407	0
-11.8414147237152	0
-6.97200554699234	0
-2.10524842762101	0
2.75885867856151	0
7.62031781360827	0
12.4791310174774	0
17.3353003280427	0
22.1888277810764	0
27.0397154102718	0
31.8879652472339	0
36.7335793214821	0
41.5765596604568	0
46.4169082895224	0
51.2546272319731	0
56.0897185090207	0
60.9221841398242	0
65.7520261414571	0
70.5792465289418	0
75.4038473152361	0
80.2258305112362	0
85.045198125787	0
89.8619521656727	0
94.6760946356395	0
99.4876275383746	0
104.296552874516	0
109.10287264268	0
113.906588839415	0
118.707703459252	0
123.506218494676	0
128.30213593615	0
133.095457772096	0
137.886185988912	0
142.674322570981	0
147.459869500641	0
152.242828758238	0
157.023202322084	0
161.800992168479	0
166.576200271718	0
171.348828604071	0
176.118879135827	0
180.886353835245	0
185.651254668599	0
190.413583600155	0
195.173342592186	0
199.93053360497	0
204.685158596798	0
209.437219523967	0
214.186718340788	0
218.933656999589	0
223.678037450723	0
228.419861642551	0
233.159131521468	0
237.895849031897	0
242.630016116271	0
247.361634715084	0
252.090706766841	0
256.817234208093	0
261.541218973424	0
266.262662995465	0
270.981568204883	0
275.697936530397	0
280.411769898781	0
285.123070234849	0
289.831839461471	0
294.538079499574	0
299.241792268144	0
303.942979684232	0
308.641643662944	0
313.33778611746	0
318.031408959018	0
322.722514096945	0
327.411103438622	0
332.09717888951	0
336.780742353159	0
341.461795731189	0
346.140340923302	0
350.816379827291	0
355.489914339041	0
360.160946352512	0
364.829477759773	0
369.495510450977	0
374.159046314375	0
378.820087236329	0
383.478635101283	0
388.134691791809	0
392.788259188568	0
397.43933917034	0
402.08793361401	0
406.734044394583	0
411.377673385178	0
416.018822457033	0
420.657493479502	0
425.293688320078	0
429.927408844357	0
434.558656916086	0
439.187434397127	0
443.813743147482	0
448.437585025286	0
453.058961886811	0
457.677875586478	0
462.294327976831	0
466.908320908578	0
471.519856230564	0
476.128935789788	0
480.73556143139	0
485.339734998681	0
489.941458333116	0
494.540733274312	0
499.137561660047	0
503.731945326265	0
508.323886107065	0
512.91338583473	0
517.500446339696	0
522.085069450583	0
526.667256994186	0
531.247010795468	0
535.824332677577	0
540.399224461841	0
544.97168796778	0
549.541725013083	0
554.109337413638	0
558.674526983528	0
563.237295535019	0
567.797644878573	0
572.355576822864	0
576.911093174738	0
581.464195739273	0
586.014886319722	0
590.563166717575	0
595.109038732503	0
599.652504162402	0
604.193564803382	0
608.73222244976	0
613.268478894073	0
617.802335927087	0
622.333795337774	0
626.86285891334	0
631.389528439219	0
635.913805699064	0
640.435692474771	0
644.95519054646	0
649.472301692485	0
653.987027689444	0
658.499370312169	0
663.009331333737	0
667.51691252547	0
672.022115656927	0
676.524942495927	0
681.025394808529	0
685.523474359052	0
690.019182910066	0
694.512522222403	0
699.003494055146	0
703.49210016564	0
707.978342309501	0
712.4622222406	0
716.943741711089	0
721.422902471377	0
725.899706270147	0
730.374154854362	0
734.846249969256	0
739.315993358349	0
743.783386763427	0
748.248431924569	0
752.711130580137	0
757.171484466779	0
761.629495319434	0
766.085164871334	0
770.538494853989	0
774.989486997221	0
779.438143029149	0
783.884464676174	0
788.328453663017	0
792.770111712697	0
797.209440546538	0
801.646441884169	0
806.08111744353	0
810.513468940876	0
814.943498090771	0
819.371206606105	0
823.796596198072	0
828.2196685762	0
832.640425448326	0
837.05886852062	0
841.474999497579	0
845.888820082023	0
850.300331975104	0
854.709536876313	0
859.116436483463	0
863.521032492721	0
867.923326598572	0
872.32332049386	-4.6015625
876.721015869761	2.4140625
881.116414415797	-6.58984375
885.509517819844	-7.40234375
889.900327768115	20.6337890625
894.288845945188	12.2958984375
898.675074033979	-8.4931640625
903.059013715769	1.5673828125
907.440666670193	-3.205078125
911.820034575246	-5.232421875
916.197119107279	-0.4736328125
920.571921941015	-13.798828125
924.944444749532	-2.63671875
929.314689204282	5.3447265625
933.682656975088	24.7060546875
938.048349730129	2.2939453125
942.411769135974	-4.6796875
946.772916857561	-15.9443359375
951.131794558198	3.9140625
955.488403899583	-8.5166015625
959.842746541793	12.6796875
964.194824143277	-16.71484375
968.544638360882	26.0634765625
972.89219084983	-9.0869140625
977.237483263745	19.8740234375
981.580517254633	1.4921875
985.921294472888	-17.0062255859375
990.259816567313	-12.9674072265625
994.596085185094	-12.298095703125
998.930101971824	8.1495361328125
1003.26186857149	45.53076171875
1007.59138662648	103.272338867188
1011.91865777761	156.013793945313
1016.24368366406	150.828125
1020.56646592346	107.6435546875
1024.88700619182	73.4683837890625
1029.20530610358	35.88330078125
1033.52136729159	39.29833984375
1037.8351913871	10.946044921875
1042.14678001981	-4.9541015625
1046.45613481781	3.18505859375
1050.76325740763	-5.939453125
1055.06814941421	7.93603515625
1059.37081246092	18.8900146484375
1063.67124816957	-3.56494140625
1067.96945816039	14.97998046875
1072.26544405203	32.5250244140625
1076.55920746159	39.0699462890625
1080.8507500046	35.614990234375
1085.14007329502	36.51513671875
1089.42717894526	48.4931640625
1093.71206856617	69.47119140625
1097.99474376703	50.44921875
1102.27520615557	60.4271240234375
1106.55345733798	55.4051513671875
1110.82949891888	19.3831787109375
1115.10333250134	11.3612060546875
1119.37495968691	16.4658203125
1123.64438207555	13.7386474609375
1127.91160126572	26.0113525390625
1132.17661885431	66.2841796875
1136.43943643666	71.5570068359375
1140.70005560662	92.8297119140625
1144.95847795644	96.1025390625
1149.21470507689	122.375366210938
1153.46873855716	165.648071289063
1157.72057998495	313.9208984375
1161.97023094641	437.367797851563
1166.21769302616	491.94580078125
1170.4629678073	434.523803710938
1174.70605687141	259.101928710938
1178.94696179853	113.679931640625
1183.18568416722	37.258056640625
1187.42222555447	43.8360595703125
1191.65658753578	17.4140625
1195.88877168515	-1.8853759765625
1200.11877957505	12.345947265625
1204.34661277642	26.5772705078125
1208.57227285872	9.8084716796875
1212.79576138991	9.039794921875
1217.01707993641	4.2711181640625
1221.23623006315	11.1304931640625
1225.45321333358	3.0423583984375
1229.66803130962	22.3173828125
1233.88068555171	-22.7408447265625
1238.09117761878	-18.7642822265625
1242.29950906827	2.1962890625
1246.50568145615	23.034423828125
1250.70969633685	18.571533203125
1254.91155526336	24.1087646484375
1259.11125978715	34.6458740234375
1263.30881145822	58.1829833984375
1267.50421182508	105.720092773438
1271.69746243476	136.211669921875
1275.88856483281	166.702514648438
1280.07752056329	137.193237304688
1284.26433116881	110.68408203125
1288.44899819048	95.1749267578125
1292.63152316794	96.6656494140625
1296.81190763937	99.156494140625
1300.99015314147	105.647338867188
1305.16626120947	115.313354492188
1309.34023337715	121.021606445313
1313.5120711768	126.729736328125
1317.68177613928	104.437866210938
1321.84934979395	55.14599609375
1326.01479366875	48.854248046875
1330.17810929013	44.5623779296875
1334.3392981831	52.2705078125
1338.49836187122	41.9786376953125
1342.65530187657	50.7090454101563
1346.81011971983	58.5592651367188
1350.96281692018	42.4094848632813
1355.11339499538	56.259765625
1359.26185546175	37.1099853515625
1363.40819983413	31.960205078125
1367.55242962597	20.8104858398438
1371.69454634923	19.6607055664063
1375.83455151447	17.5109252929688
1379.97244663079	5.20623779296875
1384.10823320587	6.80145263671875
1388.24191274593	-12.6033935546875
1392.3734867558	4.9918212890625
1396.50295673884	-7.41302490234375
1400.63032419701	-6.81781005859375
1404.75559063083	8.77734375
1408.87875753938	-13.3643798828125
1412.99982642036	-24.6506958007813
1417.11879877001	-9.93707275390625
1421.23567608315	5.77655029296875
1425.35045985322	-8.509765625
1429.4631515722	4.203857421875
1433.57375273068	48.91748046875
1437.68226481782	89.0695190429688
1441.78868932139	146.118225097656
1445.89302772774	199.1669921875
1449.9952815218	183.215759277344
1454.0954521871	226.264526367188
1458.19354120579	190.313232421875
1462.28955005859	215.361999511719
1466.38348022481	196.410766601563
1470.47533318239	159.45947265625
1474.56511040785	131.358215332031
1478.65281337632	117.195617675781
1482.73844356155	97.0330810546875
1486.82200243586	66.8704833984375
1490.90349147021	52.7078857421875
1494.98291213417	42.5453491210938
1499.06026589591	67.3827514648438
1503.13555422221	104.220153808594
1507.20877857848	129.0576171875
1511.27994042873	203.89501953125
1515.3490412356	301.75146484375
1519.41608246035	369.647521972656
1523.48106556286	421.543518066406
1527.54399200162	454.439575195313
1531.60486323377	406.335632324219
1535.66368071506	310.231689453125
1539.72044589986	218.127746582031
1543.7751602412	138.023803710938
1547.8278251907	72.9197998046875
1551.87844219866	42.958740234375
1555.92701271397	21.1236572265625
1559.97353818419	17.28857421875
1564.01802005549	-21.5464477539063
1568.06045977271	-1.38153076171875
1572.1008587793	18.800048828125
1576.13921851737	5.1778564453125
1580.17554042768	1.55572509765625
1584.20982594961	-9.429443359375
1588.24207652123	-4.9945068359375
1592.27229357921	5.048828125
1596.3004785589	8.126953125
1600.3266328943	-10.5283203125
1604.35075801806	-1.0751953125
1608.37285536149	-0.208984375
1612.39292635454	-2.17578125
1616.41097242584	5.93487548828125
1620.42699500266	8.3863525390625
1624.44099551096	5.4632568359375
1628.45297537533	-3.57568359375
1632.46293601905	8.3343505859375
1636.47087886406	12.67578125
1640.47680533095	36.0172119140625
1644.480716839	46.3587036132813
1648.48261480617	76.058349609375
1652.48250064906	125.809143066406
1656.48037578297	188.559997558594
1660.47624162187	246.310791015625
1664.47009957839	302.061645507813
1668.46195106388	342.812438964844
1672.45179748832	356.727355957031
1676.43964026041	302.650268554688
1680.42548078752	249.573181152344
1684.40932047569	162.496154785156
1688.39116072969	104.419067382813
1692.37100295292	79.3419799804688
1696.34884854752	50.2659912109375
1700.32469891428	16.21142578125
1704.29855545272	42.1567993164063
1708.27041956104	23.1022338867188
1712.24029263612	20.0476684570313
1716.20817607355	-9.00689697265625
1720.17407126762	-3.0966796875
1724.13797961133	-4.4327392578125
1728.09990249636	-6.768798828125
1732.05984131311	4.89508056640625
1736.01779745068	-2.60845947265625
1739.97377229687	-20.4806518554688
1743.9277672382	13.7904663085938
1747.87978365989	15.5139770507813
1751.82982294587	-14.0986328125
1755.77788647878	-0.8955078125
1759.72397564	-5.8046875
1763.6680918096	3.41015625
1767.61023636636	-1.640625
1771.55041068779	7.1328125
1775.48861615014	1.181640625
1779.42485412835	-20.814453125
1783.35912599609	13.09765625
1787.29143312576	10.2314453125
1791.22177688849	-13.830078125
1795.15015865414	2.2265625
1799.07657979127	4.0556640625
1803.00104166721	-0.822265625
1806.923545648	0.9091796875
1810.84409309841	-0.1982421875
1814.76268538195	-3.0224609375
1818.67932386087	-1.2099609375
1822.59400989615	-8.2001953125
1826.50674484752	16.892578125
1830.41753007345	7.2529296875
1834.32636693114	-15.4228515625
1838.23325677653	-6.2216796875
1842.13820096433	11.78125
1846.04120084797	2.8720703125
1849.94225777965	-10.8369140625
1853.84137311029	1.4619140625
1857.7385481896	-0.0419921875
1861.63378436601	-7.9609375
1865.52708298671	7.2275390625
1869.41844539766	6.556640625
1873.30787294356	9.94140625
1877.19536696788	-13.0126953125
1881.08092881284	2.1005859375
1884.96455981942	-9.2353515625
1888.84626132737	1.412109375
1892.7260346752	8.41015625
1896.6038812002	-12.1826171875
1900.47980223839	15.166015625
1904.35379912459	-8.3134765625
1908.22587319237	9.0234375
1912.0960257741	-9.05078125
1915.96425820088	-3.8466796875
1919.83057180263	-2.3095703125
1923.694967908	7.2021484375
1927.55744784445	8.208984375
1931.4180129382	-10.3408203125
1935.27666451426	2.74609375
1939.13340389641	5.3095703125
1942.98823240721	0.3798828125
1946.84115136803	-5.88671875
1950.692162099	-4.486328125
1954.54126591903	1.8623046875
1958.38846414584	9.29296875
1962.23375809594	-8.8798828125
1966.0771490846	-0.4423828125
1969.91863842591	-0.0009765625
1973.75822743275	-1.1962890625
1977.59591741678	2.8984375
1981.43170968848	2.0576171875
1985.26560555709	3.3720703125
1989.09760633069	-4.861328125
1992.92771331615	-0.6376953125
1996.75592781911	-0.623046875
2000.58225114405	-3.900390625
2004.40668459424	0.1572265625
2008.22922947176	3.6943359375
2012.04988707749	9.271484375
2015.86865871112	-16.1064453125
2019.68554567116	5.0068359375
2023.50054925491	-11.32421875
2027.31367075851	18.8779296875
2031.1249114769	1.12109375
2034.93427270382	-6.326171875
2038.74175573186	-7.859375
2042.54736185239	13.8603515625
2046.35109235564	5.2373046875
2050.15294853063	-7.6455078125
2053.95293166521	1.6513671875
2057.75104304606	-2.55078125
2061.54728395867	-7.982421875
2065.34165568738	0.9521484375
2069.13415951534	5.02734375
2072.92479672452	8.91796875
2076.71356859575	-7.306640625
2080.50047640866	4.8544921875
2084.28552144174	-11.2841796875
2088.06870497229	2.482421875
2091.85002827646	-2.7158203125
2095.62949262923	-3.26953125
2099.40709930443	3.634765625
2103.18284957471	-0.14453125
2106.95674471158	2.9990234375
2110.72878598537	0.17578125
2114.49897466528	1.1162109375
2118.26731201934	-1.408203125
2122.03379931443	1.681640625
2125.79843781626	6.435546875
2129.56122878942	-10.7294921875
2133.32217349733	6.98046875
2137.08127320226	-15.5029296875
2140.83852916534	6.654296875
2144.59394264655	-5.6474609375
2148.34751490473	5.1357421875
2152.09924719757	4.5244140625
2155.84914078163	2.427734375
2159.5971969123	4.9033203125
2163.34341684387	-1.5576171875
2167.08780182947	2.486328125
2170.83035312109	3.5087890625
2174.57107196959	-4.34765625
2178.30995962469	-3.142578125
2182.04701733499	-1.1181640625
2185.78224634795	-1.126953125
2189.5156479099	19.01953125
2193.24722326604	-17.3857421875
2196.97697366044	-6.4150390625
2200.70490033604	3.130859375
2204.43100453467	0.576171875
2208.15528749703	6.361328125
2211.87775046268	-8.541015625
2215.59839467008	1.2734375
2219.31722135656	0.1357421875
2223.03423175833	11.1201171875
2226.74942711049	-9.2724609375
2230.46280864701	10.1875
2234.17437760077	-10.22265625
2237.8841352035	-6.1455078125
2241.59208268584	-4.7275390625
2245.29822127732	11.8828125
2249.00255220635	-4.9697265625
2252.70507670024	19.3662109375
2256.40579598519	-25.41015625
2260.10471128628	11.46484375
2263.80182382751	1.1982421875
2267.49713483175	3.169921875
2271.19064552079	-10.6201171875
2274.8823571153	-2.5244140625
2278.57227083486	-3.2099609375
2282.26038789795	14.0458984375
2285.94670952195	-5.92578125
2289.63123692314	-4.916015625
2293.31397131672	-2.359375
2296.99491391679	12.0830078125
2300.67406593633	4.8115234375
2304.35142858727	-3.0263671875
2308.02700308043	-14.6259765625
2311.70079062553	8.57421875
2315.37279243123	5.642578125
2319.04300970507	9.3779296875
2322.71144365353	-6.0146484375
2326.378095482	-11.6357421875
2330.04296639478	11.70703125
2333.7060575951	-1.453125
2337.3673702851	-5.013671875
2341.02690566583	-2.517578125
2344.68466493729	1.1123046875
2348.34064929839	4.67578125
2351.99485994695	-2.4267578125
2355.64729807974	-3.4287109375
2359.29796489244	3.640625
2362.94686157966	4.1923828125
2366.59398933494	-6.6474609375
2370.23934935076	8.4482421875
2373.88294281852	-12.5927734375
2377.52477092855	-1.2705078125
2381.16483487014	7.001953125
2384.80313583148	-3.7392578125
2388.4396749997	1.0546875
2392.07445356091	4.388671875
2395.70747270011	-6.7001953125
2399.33873360126	9.1845703125
2402.96823744726	0.53515625
2406.59598541994	-0.6669921875
2410.22197870011	4.6904296875
2413.84621846749	-10.7802734375
2417.46870590075	-0.0009765625
2421.08944217751	-0.85546875
2424.70842847435	3.126953125
2428.32566596678	-7.140625
2431.94115582928	-5.740234375
2435.55489923527	10.478515625
2439.16689735713	2.564453125
2442.77715136619	5.7666015625
2446.38566243272	1.54296875
2449.99243172597	-4.05078125
2453.59746041414	-3.2724609375
2457.20074966439	-10.31640625
2460.80230064283	2.595703125
2464.40211451455	12.4248046875
2468.00019244358	-10.5810546875
2471.59653559293	8.45703125
2475.19114512457	-5.908203125
2478.78402219943	6.26171875
2482.37516797741	-0.271484375
2485.96458361738	-5.314453125
2489.55227027719	-5.4501953125
2493.13822911363	10.6044921875
2496.7224612825	-5.673828125
2500.30496793853	-5.193359375
2503.88575023547	7.35546875
2507.464809326	1.662109375
2511.04214636182	0.7734375
2514.61776249357	-6.02734375
2518.19165887088	-0.720703125
2521.76383664237	14.955078125
2525.33429695564	-1.359375
2528.90304095725	-6.0703125
2532.47006979276	-8.17578125
2536.03538460672	6.8544921875
2539.59898654265	-1.0810546875
2543.16087674307	-5.0205078125
2546.72105634947	7.759765625
2550.27952650235	2.7314453125
2553.83628834118	-2.47265625
2557.39134300444	-4.01953125
2560.94469162957	-1.8544921875
2564.49633535304	3.9423828125
2568.0462753103	-11.9765625
2571.59451263579	16.345703125
2575.14104846294	-4.6123046875
2578.6858839242	-5.388671875
2582.229020151	3.1865234375
2585.77045827378	-4.8916015625
2589.31019942197	8.1484375
2592.84824472401	-3.9951171875
2596.38459530734	3.8046875
2599.91925229841	1.029296875
2603.45221682266	-5.25390625
2606.98349000456	-4.623046875
2610.51307296756	6.2236328125
2614.04096683414	2.8037109375
2617.56717272579	-13.7880859375
2621.09169176298	11.6796875
2624.61452506523	2.69140625
2628.13567375106	-4.1171875
2631.655138938	-9.9072265625
2635.17292174258	5.9931640625
2638.68902328039	4.361328125
2642.20344466598	-7.4501953125
2645.71618701297	1.0341796875
2649.22725143397	-6.380859375
2652.73663904062	13.9873046875
2656.24435094357	-13.0029296875
2659.75038825251	10.1748046875
2663.25475207615	6.7998046875
2666.75744352221	-15.9306640625
2670.25846369744	26.119140625
2673.75781370765	-14.23828125
2677.25549465763	2.3974609375
2680.75150765123	2.4033203125
2684.24585379131	5.12890625
2687.73853417978	-20.29296875
2691.22954991757	12.830078125
2694.71890210465	-2.6123046875
2698.20659184002	0.5107421875
2701.69262022172	6.3203125
2705.17698834682	-12.107421875
2708.65969731143	6.935546875
2712.14074821071	-12.482421875
2715.62014213884	-2.0380859375
2719.09788018905	8.2138671875
2722.57396345361	8.43359375
2726.04839302385	-1.1220703125
2729.52116999012	-10.1201171875
2732.99229544182	6.9814453125
2736.4617704674	-6.619140625
2739.92959615437	8.3955078125
2743.39577358925	2.1005859375
2746.86030385767	2.466796875
2750.32318804424	-5.3388671875
2753.78442723268	1.0146484375
2757.24402250572	8.146484375
2760.70197494518	-13.6435546875
2764.1582856319	-2.9189453125
2767.6129556458	9.9521484375
2771.06598606584	-2.759765625
2774.51737797005	2.2578125
2777.96713243552	-4.8740234375
2781.41525053838	-0.0244140625
2784.86173335384	-4.1611328125
2788.30658195617	7.2607421875
2791.74979741869	-3.8193359375
2795.1913808138	-6.2236328125
2798.63133321295	-7.1640625
2802.06965568666	19.24169921875
2805.50634930452	-14.1656494140625
2808.94141513519	-2.29632568359375
2812.37485424639	-8.324462890625
2815.80666770493	-10.3526000976563
2819.23685657665	-2.4617919921875
2822.6654219265	5.71234130859375
2826.0923648185	-1.11346435546875
2829.51768631572	12.0606689453125
2832.94138748033	33.23486328125
2836.36346937355	53.4089965820313
2839.7839330557	81.5831298828125
2843.20277958617	108.75732421875
2846.62001002343	201.750183105469
2850.03562542502	298.720825195313
2853.44962684758	449.691467285156
2856.86201534681	521.662109375
2860.27279197751	500.632690429688
2863.68195779356	525.603332519531
2867.08951384791	514.573974609375
2870.49546119262	461.544616699219
2873.89980087883	513.515197753906
2877.30253395675	506.48583984375
2880.70366147569	528.456481933594
2884.10318448406	529.427612304688
2887.50110402936	544.420715332031
2890.89742115815	526.413818359375
2894.29213691614	507.406921386719
2897.68525234807	495.400024414063
2901.07676849782	536.393188476563
2904.46668640835	494.38623046875
2907.85500712172	526.37939453125
2911.24173167908	540.37255859375
2914.62686112069	549.365600585938
2918.0103964859	535.358764648438
2921.39233881316	511.351806640625
2924.77268914004	500.344970703125
2928.1514485032	528.338134765625
2931.52861793838	541.331176757813
2934.90419848047	605.408447265625
2938.27819116343	629.487670898438
2941.65059702035	632.566772460938
2945.0214170834	590.64599609375
2948.39065238389	529.72509765625
2951.75830395222	470.80419921875
2955.1243728179	398.883422851563
2958.48886000957	365.962524414063
2961.85176655495	347.041748046875
2965.21309348089	350.120849609375
2968.57284181338	303.200073242188
2971.93101257748	242.275146484375
2975.28760679739	213.317138671875
2978.64262549643	189.359008789063
2981.99606969702	188.401000976563
2985.34794042073	144.442993164063
2988.69823868822	122.484985351563
2992.04696551928	77.5269775390625
2995.39412193282	33.5689697265625
2998.73970894689	24.794189453125
3002.08372757864	-13.0728759765625
3005.42617884436	-8.9400634765625
3008.76706375945	-5.9600830078125
3012.10638333846	-7.8369140625
3015.44413859504	-6.89453125
3018.780330542	22.7177734375
3022.11496019125	3.6494140625
3025.44802855385	0.5634765625
3028.77953663997	5.7255859375
3032.10948545894	-2.42578125
3035.4378760192	-13.8681640625
3038.76470932834	8.501953125
3042.08998639308	-2.1845703125
3045.41370821926	-20.8916015625
3048.73587581189	-12.94140625
3052.05649017508	8.85546875
3055.37555231211	0
3058.69306322538	0
3062.00902391644	0
3065.32343538598	0
3068.63629863383	0
3071.94761465896	0
3075.25738445949	0
3078.5656090327	0
3081.87228937498	0
3085.1774264819	0
3088.48102134815	0
3091.7830749676	0
3095.08358833324	0
3098.38256243724	0
3101.67999827088	0
3104.97589682465	0
3108.27025908814	0
3111.56308605013	0
3114.85437869852	0
3118.14413802041	0
3121.43236500202	0
3124.71906062875	0
3128.00422588514	0
3131.28786175491	0
3134.56996922093	0
3137.85054926523	0
3141.12960286901	0
3144.40713101263	0
3147.68313467559	0
3150.95761483661	0
3154.23057247352	0
3157.50200856335	0
3160.77192408229	0
3164.04032000569	0
3167.30719730808	0
3170.57255696316	0
3173.8363999438	0
3177.09872722202	0
3180.35953976906	0
3183.61883855529	0
3186.87662455028	0
3190.13289872276	0
3193.38766204066	0
3196.64091547106	0
3199.89265998022	0
3203.14289653362	0
3206.39162609586	0
3209.63884963076	0
3212.88456810132	0
3216.1287824697	0
3219.37149369728	0
3222.61270274458	0
3225.85241057134	0
3229.09061813648	0
3232.32732639809	0
3235.56253631347	0
3238.79624883909	0
3242.02846493062	0
3245.25918554292	0
3248.48841163005	0
3251.71614414523	0
3254.94238404091	0
3258.16713226871	0
3261.39038977947	0
3264.61215752319	0
3267.8324364491	0
3271.05122750561	0
3274.26853164032	0
3277.48434980006	0
3280.69868293083	0
3283.91153197784	0
3287.12289788551	0
3290.33278159744	0
3293.54118405647	0
3296.7481062046	0
3299.95354898308	0
3303.15751333233	0
3306.36000019198	0
3309.5610105009	0
3312.76054519714	0
3315.95860521796	0
3319.15519149983	0
3322.35030497844	0
3325.5439465887	0
3328.73611726471	0
3331.92681793978	0
3335.11604954647	0
3338.30381301652	0
3341.49010928091	0
3344.67493926981	0
3347.85830391262	0
3351.04020413798	0
3354.22064087372	0
3357.3996150469	0
3360.5771275838	0
3363.75317940992	0
3366.92777144999	0
3370.10090462795	0
3373.27257986699	0
3376.44279808948	0
3379.61156021707	0
3382.77886717058	0
3385.94471987011	0
3389.10911923496	0
3392.27206618366	0
3395.43356163397	0
3398.59360650288	0
3401.75220170663	0
3404.90934816067	0
3408.06504677969	0
3411.21929847761	0
3414.37210416759	0
3417.52346476203	0
3420.67338117256	0
3423.82185431003	0
3426.96888508457	0
3430.11447440551	0
3433.25862318143	0
3436.40133232017	0
3439.54260272877	0
3442.68243531356	0
3445.82083098007	0
3448.95779063311	0
3452.0933151767	0
3455.22740551412	0
3458.36006254791	0
3461.49128717984	0
3464.62108031093	0
3467.74944284144	0
3470.8763756709	0
3474.00187969807	0
3477.12595582097	0
3480.24860493687	0
3483.3698279423	0
3486.48962573301	0
3489.60799920405	0
3492.7249492497	0
3495.84047676349	0
3498.95458263822	0
3502.06726776593	0
3505.17853303794	0
3508.28837934481	0
3511.39680757636	0
3514.50381862168	0
3517.60941336912	0
3520.71359270627	0
3523.81635752002	0
3526.91770869649	0
3530.01764712108	0
3533.11617367844	0
3536.21328925251	0
3539.30899472646	0
3542.40329098277	0
3545.49617890316	0
3548.58765936862	0
3551.6777332594	0
3554.76640145506	0
3557.85366483438	0
3560.93952427544	0
3564.02398065559	0
3567.10703485145	0
3570.18868773891	0
3573.26894019313	0
3576.34779308856	0
3579.42524729892	0
3582.5013036972	0
3585.57596315568	0
3588.6492265459	0
3591.72109473869	0
3594.79156860416	0
3597.8606490117	0
3600.92833682998	0
3603.99463292695	0
3607.05953816984	0
3610.12305342518	0
3613.18517955876	0
3616.24591743568	0
3619.30526792029	0
3622.36323187627	0
3625.41981016655	0
3628.47500365337	0
3631.52881319825	0
3634.58123966201	0
3637.63228390473	0
3640.68194678582	0
3643.73022916395	0
3646.77713189711	0
3649.82265584256	0
3652.86680185686	0
3655.90957079587	0
3658.95096351473	0
3661.9909808679	0
3665.02962370912	0
3668.06689289143	0
3671.10278926717	0
3674.13731368797	0
3677.17046700477	0
3680.20225006781	0
3683.23266372664	0
3686.26170883008	0
3689.28938622628	0
3692.31569676268	0
3695.34064128604	0
3698.3642206424	0
3701.38643567713	0
3704.40728723488	0
3707.42677615964	0
3710.44490329468	0
3713.46166948258	0
3716.47707556524	0
3719.49112238387	0
3722.50381077897	0
3725.51514159038	0
3728.52511565724	0
3731.53373381799	0
3734.54099691039	0
3737.54690577153	0
3740.55146123779	0
3743.55466414488	0
3746.55651532782	0
3749.55701562096	0
3752.55616585793	0
3755.55396687173	0
3758.55041949465	0
3761.54552455828	0
3764.53928289357	0
3767.53169533077	0
3770.52276269945	0
