# Supplementary material for: ATP-Mediated Compositional Change in Peripheral Myelin Membranes: A Comparative Raman Spectroscopy and Time-Of-Flight Secondary Ion Mass Spectrometry Study
Source: PLoS One. 2015 Nov 6;10(11):e0142084. doi: 10.1371/journal.pone.0142084 (PMC4636249; doi:10.1371/journal.pone.0142084)
Supplement: S2 Dataset — (ZIP) [file pone.0142084.s002.zip › S2_dataset/Raman_spectra/24_90.txt]

-178.9940361005	0
-174.033225536559	0
-169.075137799502	0
-164.119770772183	0
-159.167122339652	0
-154.217190389145	0
-149.26997281008	0
-144.325467494082	0
-139.38367233493	0
-134.444585228596	0
-129.508204073225	0
-124.574526769137	0
-119.643551218823	0
-114.715275326934	0
-109.789697000297	0
-104.866814147889	0
-99.9466246808543	0
-95.0291265124944	0
-90.114317558252	0
-85.2021957357436	0
-80.2927589647076	0
-75.3860051670387	0
-70.4819322667847	0
-65.5805381901157	0
-60.6818208653497	0
-55.7857782229291	0
-50.8924081954391	0
-46.0017087175838	0
-41.1136777262045	0
-36.2283131602561	0
-31.3456129608128	0
-26.4655750710695	0
-21.5881974363389	0
-16.7134780040407	0
-11.8414147237152	0
-6.97200554699234	0
-2.10524842762101	0
2.75885867856151	0
7.62031781360827	0
12.4791310174774	0
17.3353003280427	0
22.1888277810764	0
27.0397154102718	0
31.8879652472339	0
36.7335793214821	0
41.5765596604568	0
46.4169082895224	0
51.2546272319731	0
56.0897185090207	0
60.9221841398242	0
65.7520261414571	0
70.5792465289418	0
75.4038473152361	0
80.2258305112362	0
85.045198125787	0
89.8619521656727	0
94.6760946356395	0
99.4876275383746	0
104.296552874516	0
109.10287264268	0
113.906588839415	0
118.707703459252	0
123.506218494676	0
128.30213593615	0
133.095457772096	0
137.886185988912	0
142.674322570981	0
147.459869500641	0
152.242828758238	0
157.023202322084	0
161.800992168479	0
166.576200271718	0
171.348828604071	0
176.118879135827	0
180.886353835245	0
185.651254668599	0
190.413583600155	0
195.173342592186	0
199.93053360497	0
204.685158596798	0
209.437219523967	0
214.186718340788	0
218.933656999589	0
223.678037450723	0
228.419861642551	0
233.159131521468	0
237.895849031897	0
242.630016116271	0
247.361634715084	0
252.090706766841	0
256.817234208093	0
261.541218973424	0
266.262662995465	0
270.981568204883	0
275.697936530397	0
280.411769898781	0
285.123070234849	0
289.831839461471	0
294.538079499574	0
299.241792268144	0
303.942979684232	0
308.641643662944	0
313.33778611746	0
318.031408959018	0
322.722514096945	0
327.411103438622	0
332.09717888951	0
336.780742353159	0
341.461795731189	0
346.140340923302	0
350.816379827291	0
355.489914339041	0
360.160946352512	0
364.829477759773	0
369.495510450977	0
374.159046314375	0
378.820087236329	0
383.478635101283	0
388.134691791809	0
392.788259188568	0
397.43933917034	0
402.08793361401	0
406.734044394583	0
411.377673385178	0
416.018822457033	0
420.657493479502	0
425.293688320078	0
429.927408844357	0
434.558656916086	0
439.187434397127	0
443.813743147482	0
448.437585025286	0
453.058961886811	0
457.677875586478	0
462.294327976831	0
466.908320908578	0
471.519856230564	0
476.128935789788	0
480.73556143139	0
485.339734998681	0
489.941458333116	0
494.540733274312	0
499.137561660047	0
503.731945326265	0
508.323886107065	0
512.91338583473	0
517.500446339696	0
522.085069450583	0
526.667256994186	0
531.247010795468	0
535.824332677577	0
540.399224461841	0
544.97168796778	0
549.541725013083	0
554.109337413638	0
558.674526983528	0
563.237295535019	0
567.797644878573	0
572.355576822864	0
576.911093174738	0
581.464195739273	0
586.014886319722	0
590.563166717575	0
595.109038732503	0
599.652504162402	0
604.193564803382	0
608.73222244976	0
613.268478894073	0
617.802335927087	0
622.333795337774	0
626.86285891334	0
631.389528439219	0
635.913805699064	0
640.435692474771	0
644.95519054646	0
649.472301692485	0
653.987027689444	0
658.499370312169	0
663.009331333737	0
667.51691252547	0
672.022115656927	0
676.524942495927	0
681.025394808529	0
685.523474359052	0
690.019182910066	0
694.512522222403	0
699.003494055146	0
703.49210016564	0
707.978342309501	0
712.4622222406	0
716.943741711089	0
721.422902471377	0
725.899706270147	0
730.374154854362	0
734.846249969256	0
739.315993358349	0
743.783386763427	0
748.248431924569	0
752.711130580137	0
757.171484466779	0
761.629495319434	0
766.085164871334	0
770.538494853989	0
774.989486997221	0
779.438143029149	0
783.884464676174	0
788.328453663017	0
792.770111712697	0
797.209440546538	0
801.646441884169	0
806.08111744353	0
810.513468940876	0
814.943498090771	0
819.371206606105	0
823.796596198072	0
828.2196685762	0
832.640425448326	0
837.05886852062	0
841.474999497579	0
845.888820082023	0
850.300331975104	0
854.709536876313	0
859.116436483463	0
863.521032492721	0
867.923326598572	0
872.32332049386	0
876.721015869761	0
881.116414415797	0
885.509517819844	0
889.900327768115	0
894.288845945188	0
898.675074033979	0
903.059013715769	0
907.440666670193	0
911.820034575246	0
916.197119107279	0
920.571921941015	0
924.944444749532	0
929.314689204282	0
933.682656975088	0
938.048349730129	0
942.411769135974	0
946.772916857561	0
951.131794558198	0
955.488403899583	0
959.842746541793	0
964.194824143277	0
968.544638360882	0
972.89219084983	0
977.237483263745	19.02734375
981.580517254633	-2.4580078125
985.921294472888	-19.33984375
990.259816567313	6.3740234375
994.596085185094	-10.044921875
998.930101971824	-14.7939453125
1003.26186857149	1.0576171875
1007.59138662648	16.6171875
1011.91865777761	10.5546875
1016.24368366406	-4.68359375
1020.56646592346	2.66796875
1024.88700619182	-0.748046875
1029.20530610358	-7.9130859375
1033.52136729159	7.3134765625
1037.8351913871	1.87396240234375
1042.14678001981	-14.0416259765625
1046.45613481781	-0.64141845703125
1050.76325740763	11.3941650390625
1055.06814941421	6.44830322265625
1059.37081246092	8.61541748046875
1063.67124816957	9.78253173828125
1067.96945816039	22.94970703125
1072.26544405203	22.1168212890625
1076.55920746159	21.3385009765625
1080.8507500046	15.8547973632813
1085.14007329502	29.37109375
1089.42717894526	19.8873291015625
1093.71206856617	41.4036254882813
1097.99474376703	35.919921875
1102.27520615557	31.4362182617188
1106.55345733798	42.9525146484375
1110.82949891888	15.5243530273438
1115.10333250134	31.3431396484375
1119.37495968691	27.1619873046875
1123.64438207555	17.9807739257813
1127.91160126572	13.799560546875
1132.17661885431	25.618408203125
1136.43943643666	26.4371948242188
1140.70005560662	48.2559814453125
1144.95847795644	26.0748291015625
1149.21470507689	31.8936157226563
1153.46873855716	39.9690551757813
1157.72057998495	82.1021728515625
1161.97023094641	100.2353515625
1166.21769302616	112.368469238281
1170.4629678073	119.501647949219
1174.70605687141	50.634765625
1178.94696179853	22.7679443359375
1183.18568416722	5.90106201171875
1187.42222555447	17.4171752929688
1191.65658753578	5.004150390625
1195.88877168515	-2.40887451171875
1200.11877957505	9.1781005859375
1204.34661277642	9.76513671875
1208.57227285872	12.9183349609375
1212.79576138991	-3.83575439453125
1217.01707993641	-2.44488525390625
1221.23623006315	3.19219970703125
1225.45321333358	-8.341796875
1229.66803130962	13.3369140625
1233.88068555171	-3.8388671875
1238.09117761878	-12.95703125
1242.29950906827	6.2509765625
1246.50568145615	0.28515625
1250.70969633685	-3.029296875
1254.91155526336	2.4423828125
1259.11125978715	-3.767578125
1263.30881145822	-1.23828125
1267.50421182508	-3.125
1271.69746243476	-2.5244140625
1275.88856483281	14.3486328125
1280.07752056329	-0.3115234375
1284.26433116881	-2.1025390625
1288.44899819048	1.2587890625
1292.63152316794	-10.3935546875
1296.81190763937	9.8291015625
1300.99015314147	-3.0927734375
1305.16626120947	-13.369140625
1309.34023337715	7.8876953125
1313.5120711768	13.927734375
1317.68177613928	-0.7666015625
1321.84934979395	-2.9833984375
1326.01479366875	3.412109375
1330.17810929013	-6.8525390625
1334.3392981831	3.6328125
1338.49836187122	-6.6162109375
1342.65530187657	-3.771484375
1346.81011971983	1.06640625
1350.96281692018	7.75
1355.11339499538	4.67578125
1359.26185546175	-3.337890625
1363.40819983413	1.40625
1367.55242962597	-2.30078125
1371.69454634923	-3.9306640625
1375.83455151447	4.62890625
1379.97244663079	-4.4091796875
1384.10823320587	1.109375
1388.24191274593	-3.436279296875
1392.3734867558	10.147705078125
1396.50295673884	-6.51324462890625
1400.63032419701	-10.3545532226563
1404.75559063083	2.80413818359375
1408.87875753938	1.5428466796875
1412.99982642036	-1.78271484375
1417.11879877001	-4.1082763671875
1421.23567608315	6.566162109375
1425.35045985322	5.2406005859375
1429.4631515722	8.847412109375
1433.57375273068	49.2938842773438
1437.68226481782	55.7403564453125
1441.78868932139	95.1868896484375
1445.89302772774	123.633361816406
1449.9952815218	116.079895019531
1454.0954521871	154.5263671875
1458.19354120579	111.972839355469
1462.28955005859	118.419372558594
1466.38348022481	99.8463134765625
1470.47533318239	89.227294921875
1474.56511040785	81.6083374023438
1478.65281337632	67.9893798828125
1482.73844356155	56.3704223632813
1486.82200243586	51.75146484375
1490.90349147021	34.1325073242188
1494.98291213417	0.5135498046875
1499.06026589591	11.8945922851563
1503.13555422221	31.275634765625
1507.20877857848	21.6566162109375
1511.27994042873	31.0501708984375
1515.3490412356	47.4490356445313
1519.41608246035	76.8478393554688
1523.48106556286	95.2467041015625
1527.54399200162	114.645568847656
1531.60486323377	119.04443359375
1535.66368071506	81.4432373046875
1539.72044589986	70.8421020507813
1543.7751602412	47.240966796875
1547.8278251907	25.68408203125
1551.87844219866	1.1458740234375
1555.92701271397	-3.39239501953125
1559.97353818419	3.06939697265625
1564.01802005549	-3.46881103515625
1568.06045977271	-0.00836181640625
1572.1008587793	-0.556396484375
1576.13921851737	4.89556884765625
1580.17554042768	-5.88922119140625
1584.20982594961	-3.04534912109375
1588.24207652123	3.7119140625
1592.27229357921	-3.2060546875
1596.3004785589	-1.09375
1600.3266328943	8.63671875
1604.35075801806	-4.9921875
1608.37285536149	0.38330078125
1612.39292635454	-5.3314208984375
1616.41097242584	9.6942138671875
1620.42699500266	3.92291259765625
1624.44099551096	2.12030029296875
1628.45297537533	5.41790771484375
1632.46293601905	17.7155151367188
1636.47087886406	20.32421875
1640.47680533095	19.1749267578125
1644.480716839	30.0255737304688
1648.48261480617	34.8762817382813
1652.48250064906	47.7269897460938
1656.48037578297	75.697021484375
1660.47624162187	85.8067016601563
1664.47009957839	107.916381835938
1668.46195106388	125.026000976563
1672.45179748832	119.135681152344
1676.43964026041	100.245361328125
1680.42548078752	85.444580078125
1684.40932047569	65.720458984375
1688.39116072969	45.9962768554688
1692.37100295292	16.2720947265625
1696.34884854752	20.5479736328125
1700.32469891428	-4.1004638671875
1704.29855545272	19.348388671875
1708.27041956104	6.79730224609375
1712.24029263612	1.26983642578125
1716.20817607355	-5.029052734375
1720.17407126762	5.7359619140625
1724.13797961133	-0.2637939453125
1728.09990249636	-5.169921875
1732.05984131311	4.8017578125
1736.01779745068	0.505859375
1739.97377229687	-9.12890625
1743.9277672382	9.1416015625
1747.87978365989	0.677734375
1751.82982294587	-5.6435546875
1755.77788647878	0.7705078125
1759.72397564	1.974609375
1763.6680918096	1.3974609375
1767.61023636636	-2.814453125
1771.55041068779	3.0205078125
1775.48861615014	-2.6904296875
1779.42485412835	-4.490234375
1783.35912599609	-0.30859375
1787.29143312576	4.7275390625
1791.22177688849	0.5693359375
1795.15015865414	0.3837890625
1799.07657979127	0.466796875
1803.00104166721	-4.130859375
1806.923545648	-3.7265625
1810.84409309841	6.3955078125
1814.76268538195	1.189453125
1818.67932386087	1.65625
1822.59400989615	-9.9541015625
1826.50674484752	7.138671875
1830.41753007345	3.3525390625
1834.32636693114	-4.3720703125
1838.23325677653	-6.5390625
1842.13820096433	8.1083984375
1846.04120084797	3.4130859375
1849.94225777965	-2.7041015625
1853.84137311029	-8.3515625
1857.7385481896	5.8408203125
1861.63378436601	-2.5791015625
1865.52708298671	2.357421875
1869.41844539766	1.1484375
1873.30787294356	5.5302734375
1877.19536696788	-15.0712890625
1881.08092881284	13.189453125
1884.96455981942	0.3212890625
1888.84626132737	-12.341796875
1892.7260346752	2.443359375
1896.6038812002	-1.7314453125
1900.47980223839	9.7939453125
1904.35379912459	-1.07421875
1908.22587319237	-1.9853515625
1912.0960257741	-2.1865234375
1915.96425820088	0.6435546875
1919.83057180263	-3.248046875
1923.694967908	2.0732421875
1927.55744784445	9.4580078125
1931.4180129382	-6.2333984375
1935.27666451426	-4.9091796875
1939.13340389641	6.923828125
1942.98823240721	-3.548828125
1946.84115136803	0.88671875
1950.692162099	-3.642578125
1954.54126591903	8.115234375
1958.38846414584	-2.9248046875
1962.23375809594	-6.4169921875
1966.0771490846	2.318359375
1969.91863842591	1.916015625
1973.75822743275	4.0869140625
1977.59591741678	-5.3623046875
1981.43170968848	-1.0693359375
1985.26560555709	2.85546875
1989.09760633069	-0.2080078125
1992.92771331615	-0.0087890625
1996.75592781911	-1.509765625
2000.58225114405	5.2763671875
2004.40668459424	-3.935546875
2008.22922947176	-2.7666015625
2012.04988707749	0.4033203125
2015.86865871112	-3.1728515625
2019.68554567116	8.9755859375
2023.50054925491	-13.8193359375
2027.31367075851	12.931640625
2031.1249114769	-0.1845703125
2034.93427270382	0.70703125
2038.74175573186	-6.380859375
2042.54736185239	3.7138671875
2046.35109235564	-4.9267578125
2050.15294853063	5.396484375
2053.95293166521	-0.7685546875
2057.75104304606	2.595703125
2061.54728395867	-7.6689453125
2065.34165568738	12.5546875
2069.13415951534	-6.6591796875
2072.92479672452	1.146484375
2076.71356859575	-3.9482421875
2080.50047640866	-0.4052734375
2084.28552144174	-4.76953125
2088.06870497229	10.9140625
2091.85002827646	-4.83984375
2095.62949262923	-3.3662109375
2099.40709930443	6.7099609375
2103.18284957471	-10.763671875
2106.95674471158	7.7783203125
2110.72878598537	3.146484375
2114.49897466528	-0.44140625
2118.26731201934	-4.521484375
2122.03379931443	5.3125
2125.79843781626	-3.1943359375
2129.56122878942	-3.1865234375
2133.32217349733	5.2216796875
2137.08127320226	-8.845703125
2140.83852916534	8.970703125
2144.59394264655	-4.09765625
2148.34751490473	0.8203125
2152.09924719757	-3.3681640625
2155.84914078163	4.69140625
2159.5971969123	4.2958984375
2163.34341684387	-8.931640625
2167.08780182947	1.572265625
2170.83035312109	5.27734375
2174.57107196959	-0.8779296875
2178.30995962469	7.140625
2182.04701733499	-9.8203125
2185.78224634795	-3.7333984375
2189.5156479099	8.787109375
2193.24722326604	-0.193359375
2196.97697366044	-2.375
2200.70490033604	2.513671875
2204.43100453467	-5.5224609375
2208.15528749703	-2.03515625
2211.87775046268	-0.6845703125
2215.59839467008	2.71484375
2219.31722135656	6.2880859375
2223.03423175833	-1.826171875
2226.74942711049	-5.203125
2230.46280864701	9.6953125
2234.17437760077	-5.556640625
2237.8841352035	-3.7216796875
2241.59208268584	-4.224609375
2245.29822127732	8.6064453125
2249.00255220635	-5.1376953125
2252.70507670024	8.8447265625
2256.40579598519	-11.900390625
2260.10471128628	7.4228515625
2263.80182382751	2.111328125
2267.49713483175	-1.8466796875
2271.19064552079	-4.0361328125
2274.8823571153	1.25390625
2278.57227083486	2.4755859375
2282.26038789795	1.0048828125
2285.94670952195	-2.5234375
2289.63123692314	-5.5830078125
2293.31397131672	8.021484375
2296.99491391679	-0.2861328125
2300.67406593633	-7.60546875
2304.35142858727	6.705078125
2308.02700308043	-4.326171875
2311.70079062553	1.8310546875
2315.37279243123	1.958984375
2319.04300970507	6.4052734375
2322.71144365353	-1.669921875
2326.378095482	-16.5283203125
2330.04296639478	13.8701171875
2333.7060575951	6.4912109375
2337.3673702851	-12.8681640625
2341.02690566583	-4.5419921875
2344.68466493729	6.1337890625
2348.34064929839	-1.583984375
2351.99485994695	1.8095703125
2355.64729807974	8.0263671875
2359.29796489244	-3.19921875
2362.94686157966	-0.8671875
2366.59398933494	-1.076171875
2370.23934935076	-2.408203125
2373.88294281852	-1.755859375
2377.52477092855	2.4970703125
2381.16483487014	0.9970703125
2384.80313583148	0.861328125
2388.4396749997	-4.3564453125
2392.07445356091	2.9794921875
2395.70747270011	-4.7587890625
2399.33873360126	9.3486328125
2402.96823744726	1.67578125
2406.59598541994	-6.6064453125
2410.22197870011	-2.53515625
2413.84621846749	2.9716796875
2417.46870590075	6.6123046875
2421.08944217751	-8.728515625
2424.70842847435	-2.8037109375
2428.32566596678	5.392578125
2431.94115582928	-2.16015625
2435.55489923527	7.306640625
2439.16689735713	-5.4375
2442.77715136619	0.7841796875
2446.38566243272	-1.5869140625
2449.99243172597	-1.46875
2453.59746041414	4.458984375
2457.20074966439	-2.826171875
2460.80230064283	-5.5107421875
2464.40211451455	6.7236328125
2468.00019244358	2.5419921875
2471.59653559293	-3.92578125
2475.19114512457	1.841796875
2478.78402219943	-2.4443359375
2482.37516797741	4.333984375
2485.96458361738	-0.841796875
2489.55227027719	-7.2587890625
2493.13822911363	8.9033203125
2496.7224612825	-5.4345703125
2500.30496793853	-3.3662109375
2503.88575023547	2.404296875
2507.464809326	5.5859375
2511.04214636182	-2.55078125
2514.61776249357	-3.4638671875
2518.19165887088	3.4951171875
2521.76383664237	-0.447265625
2525.33429695564	1.962890625
2528.90304095725	-2.416015625
2532.47006979276	0.25390625
2536.03538460672	1.1181640625
2539.59898654265	4.158203125
2543.16087674307	-8.2646484375
2546.72105634947	-1.71484375
2550.27952650235	3.2587890625
2553.83628834118	5.544921875
2557.39134300444	-4.84375
2560.94469162957	-7.615234375
2564.49633535304	13.01171875
2568.0462753103	-11.435546875
2571.59451263579	7.6318359375
2575.14104846294	3.40234375
2578.6858839242	-9.3896484375
2582.229020151	10.72265625
2585.77045827378	-12.66796875
2589.31019942197	8.4912109375
2592.84824472401	-4.2939453125
2596.38459530734	5.482421875
2599.91925229841	-1.298828125
2603.45221682266	-2.33984375
2606.98349000456	-5.8916015625
2610.51307296756	10.84375
2614.04096683414	3.5263671875
2617.56717272579	-10.6064453125
2621.09169176298	-3.7861328125
2624.61452506523	8.9462890625
2628.13567375106	-3.5908203125
2631.655138938	-2.9423828125
2635.17292174258	4.98828125
2638.68902328039	0.375
2642.20344466598	-1.818359375
2645.71618701297	1.830078125
2649.22725143397	-6.6044921875
2652.73663904062	2.2333984375
2656.24435094357	-13.080078125
2659.75038825251	21.375
2663.25475207615	3.1806640625
2666.75744352221	-15.0009765625
2670.25846369744	16.28515625
2673.75781370765	-15.0556640625
2677.25549465763	5.826171875
2680.75150765123	-1.7548828125
2684.24585379131	4.3623046875
2687.73853417978	-10.9892578125
2691.22954991757	7.18359375
2694.71890210465	1.2236328125
2698.20659184002	-4.76953125
2701.69262022172	1.88671875
2705.17698834682	-3.908203125
2708.65969731143	6.123046875
2712.14074821071	-2.9755859375
2715.62014213884	-5.5
2719.09788018905	5.6181640625
2722.57396345361	-0.9580078125
2726.04839302385	5.3916015625
2729.52116999012	-7.1318359375
2732.99229544182	13.52734375
2736.4617704674	-9.5205078125
2739.92959615437	8.8427734375
2743.39577358925	0.6923828125
2746.86030385767	-1.1376953125
2750.32318804424	5.6533203125
2753.78442723268	-11.0888671875
2757.24402250572	3.6044921875
2760.70197494518	-6.533203125
2764.1582856319	0.0966796875
2767.6129556458	7.30078125
2771.06598606584	-8.6552734375
2774.51737797005	0.9755859375
2777.96713243552	3.90234375
2781.41525053838	-7.9873046875
2784.86173335384	0.556640625
2788.30658195617	7.04415893554688
2791.74979741869	-4.10467529296875
2795.1913808138	-4.82485961914063
2798.63133321295	-10.3882446289063
2802.06965568666	-3.95166015625
2805.50634930452	-12.5150146484375
2808.94141513519	1.30743408203125
2812.37485424639	-12.9515991210938
2815.80666770493	-5.2105712890625
2819.23685657665	-6.4696044921875
2822.6654219265	0.2713623046875
2826.0923648185	-3.9876708984375
2829.51768631572	30.7532958984375
2832.94138748033	51.4518432617188
2836.36346937355	91.9838256835938
2839.7839330557	129.515869140625
2843.20277958617	186.0478515625
2846.62001002343	303.579895019531
2850.03562542502	436.111877441406
2853.44962684758	569.643920898438
2856.86201534681	658.175903320313
2860.27279197751	631.707946777344
2863.68195779356	631.239929199219
2867.08951384791	630.77197265625
2870.49546119262	582.303955078125
2873.89980087883	580.835998535156
2877.30253395675	568.3505859375
2880.70366147569	557.8486328125
2884.10318448406	572.3466796875
2887.50110402936	647.8447265625
2890.89742115815	613.3427734375
2894.29213691614	593.8408203125
2897.68525234807	575.3388671875
2901.07676849782	568.8369140625
2904.46668640835	555.3349609375
2907.85500712172	535.8330078125
2911.24173167908	530.3310546875
2914.62686112069	522.8291015625
2918.0103964859	486.3271484375
2921.39233881316	485.8251953125
2924.77268914004	492.3232421875
2928.1514485032	454.822021484375
2931.52861793838	445.321472167969
2934.90419848047	495.820922851563
2938.27819116343	520.320373535156
2941.65059702035	522.81982421875
2945.0214170834	512.3193359375
2948.39065238389	454.818786621094
2951.75830395222	363.318237304688
2955.1243728179	320.817687988281
2958.48886000957	265.317138671875
2961.85176655495	231.816589355469
2965.21309348089	215.316101074219
2968.57284181338	169.815551757813
2971.93101257748	135.218444824219
2975.28760679739	128.596740722656
2978.64262549643	110.97509765625
2981.99606969702	92.3533935546875
2985.34794042073	90.731689453125
2988.69823868822	58.1099853515625
2992.04696551928	45.48828125
2995.39412193282	9.7667236328125
2998.73970894689	7.29278564453125
3002.08372757864	-9.18115234375
3005.42617884436	-7.65509033203125
3008.76706375945	-2.10943603515625
3012.10638333846	-14.019775390625
3015.44413859504	4.642578125
3018.780330542	9.4443359375
3022.11496019125	16.82421875
3025.44802855385	-7.7509765625
3028.77953663997	5.65625
3032.10948545894	0.8193359375
3035.4378760192	-20.2138671875
3038.76470932834	0
3042.08998639308	0
3045.41370821926	0
3048.73587581189	0
3052.05649017508	0
3055.37555231211	0
3058.69306322538	0
3062.00902391644	0
3065.32343538598	0
3068.63629863383	0
3071.94761465896	0
3075.25738445949	0
3078.5656090327	0
3081.87228937498	0
3085.1774264819	0
3088.48102134815	0
3091.7830749676	0
3095.08358833324	0
3098.38256243724	0
3101.67999827088	0
3104.97589682465	0
3108.27025908814	0
3111.56308605013	0
3114.85437869852	0
3118.14413802041	0
3121.43236500202	0
3124.71906062875	0
3128.00422588514	0
3131.28786175491	0
3134.56996922093	0
3137.85054926523	0
3141.12960286901	0
3144.40713101263	0
3147.68313467559	0
3150.95761483661	0
3154.23057247352	0
3157.50200856335	0
3160.77192408229	0
3164.04032000569	0
3167.30719730808	0
3170.57255696316	0
3173.8363999438	0
3177.09872722202	0
3180.35953976906	0
3183.61883855529	0
3186.87662455028	0
3190.13289872276	0
3193.38766204066	0
3196.64091547106	0
3199.89265998022	0
3203.14289653362	0
3206.39162609586	0
3209.63884963076	0
3212.88456810132	0
3216.1287824697	0
3219.37149369728	0
3222.61270274458	0
3225.85241057134	0
3229.09061813648	0
3232.32732639809	0
3235.56253631347	0
3238.79624883909	0
3242.02846493062	0
3245.25918554292	0
3248.48841163005	0
3251.71614414523	0
3254.94238404091	0
3258.16713226871	0
3261.39038977947	0
3264.61215752319	0
3267.8324364491	0
3271.05122750561	0
3274.26853164032	0
3277.48434980006	0
3280.69868293083	0
3283.91153197784	0
3287.12289788551	0
3290.33278159744	0
3293.54118405647	0
3296.7481062046	0
3299.95354898308	0
3303.15751333233	0
3306.36000019198	0
3309.5610105009	0
3312.76054519714	0
3315.95860521796	0
3319.15519149983	0
3322.35030497844	0
3325.5439465887	0
3328.73611726471	0
3331.92681793978	0
3335.11604954647	0
3338.30381301652	0
3341.49010928091	0
3344.67493926981	0
3347.85830391262	0
3351.04020413798	0
3354.22064087372	0
3357.3996150469	0
3360.5771275838	0
3363.75317940992	0
3366.92777144999	0
3370.10090462795	0
3373.27257986699	0
3376.44279808948	0
3379.61156021707	0
3382.77886717058	0
3385.94471987011	0
3389.10911923496	0
3392.27206618366	0
3395.43356163397	0
3398.59360650288	0
3401.75220170663	0
3404.90934816067	0
3408.06504677969	0
3411.21929847761	0
3414.37210416759	0
3417.52346476203	0
3420.67338117256	0
3423.82185431003	0
3426.96888508457	0
3430.11447440551	0
3433.25862318143	0
3436.40133232017	0
3439.54260272877	0
3442.68243531356	0
3445.82083098007	0
3448.95779063311	0
3452.0933151767	0
3455.22740551412	0
3458.36006254791	0
3461.49128717984	0
3464.62108031093	0
3467.74944284144	0
3470.8763756709	0
3474.00187969807	0
3477.12595582097	0
3480.24860493687	0
3483.3698279423	0
3486.48962573301	0
3489.60799920405	0
3492.7249492497	0
3495.84047676349	0
3498.95458263822	0
3502.06726776593	0
3505.17853303794	0
3508.28837934481	0
3511.39680757636	0
3514.50381862168	0
3517.60941336912	0
3520.71359270627	0
3523.81635752002	0
3526.91770869649	0
3530.01764712108	0
3533.11617367844	0
3536.21328925251	0
3539.30899472646	0
3542.40329098277	0
3545.49617890316	0
3548.58765936862	0
3551.6777332594	0
3554.76640145506	0
3557.85366483438	0
3560.93952427544	0
3564.02398065559	0
3567.10703485145	0
3570.18868773891	0
3573.26894019313	0
3576.34779308856	0
3579.42524729892	0
3582.5013036972	0
3585.57596315568	0
3588.6492265459	0
3591.72109473869	0
3594.79156860416	0
3597.8606490117	0
3600.92833682998	0
3603.99463292695	0
3607.05953816984	0
3610.12305342518	0
3613.18517955876	0
3616.24591743568	0
3619.30526792029	0
3622.36323187627	0
3625.41981016655	0
3628.47500365337	0
3631.52881319825	0
3634.58123966201	0
3637.63228390473	0
3640.68194678582	0
3643.73022916395	0
3646.77713189711	0
3649.82265584256	0
3652.86680185686	0
3655.90957079587	0
3658.95096351473	0
3661.9909808679	0
3665.02962370912	0
3668.06689289143	0
3671.10278926717	0
3674.13731368797	0
3677.17046700477	0
3680.20225006781	0
3683.23266372664	0
3686.26170883008	0
3689.28938622628	0
3692.31569676268	0
3695.34064128604	0
3698.3642206424	0
3701.38643567713	0
3704.40728723488	0
3707.42677615964	0
3710.44490329468	0
3713.46166948258	0
3716.47707556524	0
3719.49112238387	0
3722.50381077897	0
3725.51514159038	0
3728.52511565724	0
3731.53373381799	0
3734.54099691039	0
3737.54690577153	0
3740.55146123779	0
3743.55466414488	0
3746.55651532782	0
3749.55701562096	0
3752.55616585793	0
3755.55396687173	0
3758.55041949465	0
3761.54552455828	0
3764.53928289357	0
3767.53169533077	0
3770.52276269945	0
