# Supplementary material for: ATP-Mediated Compositional Change in Peripheral Myelin Membranes: A Comparative Raman Spectroscopy and Time-Of-Flight Secondary Ion Mass Spectrometry Study
Source: PLoS One. 2015 Nov 6;10(11):e0142084. doi: 10.1371/journal.pone.0142084 (PMC4636249; doi:10.1371/journal.pone.0142084)
Supplement: S2 Dataset — (ZIP) [file pone.0142084.s002.zip › S2_dataset/Raman_spectra/25_0.txt]

-178.9940361005	0
-174.033225536559	0
-169.075137799502	0
-164.119770772183	0
-159.167122339652	0
-154.217190389145	0
-149.26997281008	0
-144.325467494082	0
-139.38367233493	0
-134.444585228596	0
-129.508204073225	0
-124.574526769137	0
-119.643551218823	0
-114.715275326934	0
-109.789697000297	0
-104.866814147889	0
-99.9466246808543	0
-95.0291265124944	0
-90.114317558252	0
-85.2021957357436	0
-80.2927589647076	0
-75.3860051670387	0
-70.4819322667847	0
-65.5805381901157	0
-60.6818208653497	0
-55.7857782229291	0
-50.8924081954391	0
-46.0017087175838	0
-41.1136777262045	0
-36.2283131602561	0
-31.3456129608128	0
-26.4655750710695	0
-21.5881974363389	0
-16.7134780040407	0
-11.8414147237152	0
-6.97200554699234	0
-2.10524842762101	0
2.75885867856151	0
7.62031781360827	0
12.4791310174774	0
17.3353003280427	0
22.1888277810764	0
27.0397154102718	0
31.8879652472339	0
36.7335793214821	0
41.5765596604568	0
46.4169082895224	0
51.2546272319731	0
56.0897185090207	0
60.9221841398242	0
65.7520261414571	0
70.5792465289418	0
75.4038473152361	0
80.2258305112362	0
85.045198125787	0
89.8619521656727	0
94.6760946356395	0
99.4876275383746	0
104.296552874516	0
109.10287264268	0
113.906588839415	0
118.707703459252	0
123.506218494676	0
128.30213593615	0
133.095457772096	0
137.886185988912	0
142.674322570981	0
147.459869500641	0
152.242828758238	0
157.023202322084	0
161.800992168479	0
166.576200271718	0
171.348828604071	0
176.118879135827	0
180.886353835245	0
185.651254668599	0
190.413583600155	0
195.173342592186	0
199.93053360497	0
204.685158596798	0
209.437219523967	0
214.186718340788	0
218.933656999589	0
223.678037450723	0
228.419861642551	0
233.159131521468	0
237.895849031897	0
242.630016116271	0
247.361634715084	0
252.090706766841	0
256.817234208093	0
261.541218973424	0
266.262662995465	0
270.981568204883	0
275.697936530397	0
280.411769898781	0
285.123070234849	0
289.831839461471	0
294.538079499574	0
299.241792268144	0
303.942979684232	0
308.641643662944	0
313.33778611746	0
318.031408959018	0
322.722514096945	0
327.411103438622	0
332.09717888951	0
336.780742353159	0
341.461795731189	0
346.140340923302	0
350.816379827291	0
355.489914339041	0
360.160946352512	0
364.829477759773	0
369.495510450977	0
374.159046314375	0
378.820087236329	0
383.478635101283	0
388.134691791809	0
392.788259188568	0
397.43933917034	0
402.08793361401	0
406.734044394583	0
411.377673385178	0
416.018822457033	0
420.657493479502	0
425.293688320078	0
429.927408844357	0
434.558656916086	0
439.187434397127	0
443.813743147482	0
448.437585025286	0
453.058961886811	0
457.677875586478	0
462.294327976831	0
466.908320908578	0
471.519856230564	0
476.128935789788	0
480.73556143139	0
485.339734998681	0
489.941458333116	0
494.540733274312	0
499.137561660047	0
503.731945326265	0
508.323886107065	0
512.91338583473	0
517.500446339696	0
522.085069450583	0
526.667256994186	0
531.247010795468	0
535.824332677577	0
540.399224461841	0
544.97168796778	0
549.541725013083	0
554.109337413638	0
558.674526983528	0
563.237295535019	0
567.797644878573	0
572.355576822864	0
576.911093174738	0
581.464195739273	0
586.014886319722	0
590.563166717575	0
595.109038732503	0
599.652504162402	0
604.193564803382	0
608.73222244976	0
613.268478894073	0
617.802335927087	0
622.333795337774	0
626.86285891334	0
631.389528439219	0
635.913805699064	0
640.435692474771	0
644.95519054646	0
649.472301692485	0
653.987027689444	0
658.499370312169	0
663.009331333737	0
667.51691252547	0
672.022115656927	0
676.524942495927	0
681.025394808529	0
685.523474359052	0
690.019182910066	0
694.512522222403	0
699.003494055146	0
703.49210016564	0
707.978342309501	0
712.4622222406	0
716.943741711089	0
721.422902471377	0
725.899706270147	0
730.374154854362	0
734.846249969256	0
739.315993358349	0
743.783386763427	0
748.248431924569	0
752.711130580137	0
757.171484466779	0
761.629495319434	0
766.085164871334	0
770.538494853989	0
774.989486997221	0
779.438143029149	0
783.884464676174	0
788.328453663017	0
792.770111712697	0
797.209440546538	0
801.646441884169	0
806.08111744353	0
810.513468940876	0
814.943498090771	0
819.371206606105	0
823.796596198072	0
828.2196685762	0
832.640425448326	0
837.05886852062	0
841.474999497579	0
845.888820082023	0
850.300331975104	0
854.709536876313	0
859.116436483463	0
863.521032492721	11.9833984375
867.923326598572	-7.056640625
872.32332049386	-1.826171875
876.721015869761	2.392578125
881.116414415797	-10.111328125
885.509517819844	4.888671875
889.900327768115	-3.4130859375
894.288845945188	9.806640625
898.675074033979	4.0654296875
903.059013715769	3.6123046875
907.440666670193	1.095703125
911.820034575246	-7.05859375
916.197119107279	-5.533203125
920.571921941015	-16.365234375
924.944444749532	14.1318359375
929.314689204282	1.2763671875
933.682656975088	7.791015625
938.048349730129	2.7958984375
942.411769135974	12.02734375
946.772916857561	-6.12109375
951.131794558198	-0.3662109375
955.488403899583	-15.12890625
959.842746541793	8.1123046875
964.194824143277	-10.0556640625
968.544638360882	20.455078125
972.89219084983	-12.3558349609375
977.237483263745	3.944580078125
981.580517254633	6.523681640625
985.921294472888	-19.3289794921875
990.259816567313	-12.0328369140625
994.596085185094	-17.2021484375
998.930101971824	-8.7451171875
1003.26186857149	21.4517822265625
1007.59138662648	31.1884765625
1011.91865777761	47.9251708984375
1016.24368366406	62.9114990234375
1020.56646592346	26.0390625
1024.88700619182	12.413330078125
1029.20530610358	10.7562255859375
1033.52136729159	-0.527587890625
1037.8351913871	-10.2431640625
1042.14678001981	3.62200927734375
1046.45613481781	-0.2451171875
1050.76325740763	2.986328125
1055.06814941421	-0.7607421875
1059.37081246092	-6.8671875
1063.67124816957	-4.6767578125
1067.96945816039	-5.6845703125
1072.26544405203	12.890625
1076.55920746159	12.03125
1080.8507500046	-1.91015625
1085.14007329502	-2.4384765625
1089.42717894526	-14.1494140625
1093.71206856617	15.5654296875
1097.99474376703	-7.98822021484375
1102.27520615557	2.32781982421875
1106.55345733798	11.1135864257813
1110.82949891888	-17.9768676757813
1115.10333250134	4.82647705078125
1119.37495968691	-5.38116455078125
1123.64438207555	6.4111328125
1127.91160126572	-10.8986206054688
1132.17661885431	27.7122192382813
1136.43943643666	28.3230590820313
1140.70005560662	32.9338989257813
1144.95847795644	34.5447387695313
1149.21470507689	51.1358032226563
1153.46873855716	57.7037353515625
1157.72057998495	135.271667480469
1161.97023094641	199.839660644531
1166.21769302616	201.407592773438
1170.4629678073	181.975524902344
1174.70605687141	102.589050292969
1178.94696179853	41.2416381835938
1183.18568416722	8.89422607421875
1187.42222555447	21.5467529296875
1191.65658753578	6.1993408203125
1195.88877168515	11.919189453125
1200.11877957505	9.72564697265625
1204.34661277642	5.53204345703125
1208.57227285872	-1.66998291015625
1212.79576138991	0.990478515625
1217.01707993641	-3.34912109375
1221.23623006315	1.570068359375
1225.45321333358	-8.6763916015625
1229.66803130962	3.0771484375
1233.88068555171	-13.71142578125
1238.09117761878	-20.5020751953125
1242.29950906827	-8.292724609375
1246.50568145615	-3.0833740234375
1250.70969633685	-6.87408447265625
1254.91155526336	19.2405395507813
1259.11125978715	5.30194091796875
1263.30881145822	20.3633422851563
1267.50421182508	40.4247436523438
1271.69746243476	41.4861450195313
1275.88856483281	60.5475463867188
1280.07752056329	56.6089477539063
1284.26433116881	26.6703491210938
1288.44899819048	40.732666015625
1292.63152316794	31.8118286132813
1296.81190763937	37.8909912109375
1300.99015314147	25.9701538085938
1305.16626120947	39.0492553710938
1309.34023337715	54.12841796875
1313.5120711768	74.2075805664063
1317.68177613928	44.2866821289063
1321.84934979395	29.3658447265625
1326.01479366875	21.4450073242188
1330.17810929013	13.524169921875
1334.3392981831	7.7584228515625
1338.49836187122	3.00128173828125
1342.65530187657	25.2442016601563
1346.81011971983	25.487060546875
1350.96281692018	16.72998046875
1355.11339499538	24.9728393554688
1359.26185546175	8.21575927734375
1363.40819983413	19.4586791992188
1367.55242962597	13.844482421875
1371.69454634923	-0.5150146484375
1375.83455151447	3.12554931640625
1379.97244663079	-11.23388671875
1384.10823320587	4.40667724609375
1388.24191274593	0.0648193359375
1392.3734867558	20.4561767578125
1396.50295673884	-4.1524658203125
1400.63032419701	-4.65234375
1404.75559063083	4.03863525390625
1408.87875753938	-3.094482421875
1412.99982642036	-10.6517333984375
1417.11879877001	2.71820068359375
1421.23567608315	10.3143310546875
1425.35045985322	-1.089599609375
1429.4631515722	1.50653076171875
1433.57375273068	32.1026000976563
1437.68226481782	58.6986694335938
1441.78868932139	104.870727539063
1445.89302772774	117.035949707031
1449.9952815218	115.201232910156
1454.0954521871	144.366516113281
1458.19354120579	124.531799316406
1462.28955005859	125.697082519531
1466.38348022481	131.862365722656
1470.47533318239	99.027587890625
1474.56511040785	90.9100952148438
1478.65281337632	81.7247924804688
1482.73844356155	57.53955078125
1486.82200243586	51.354248046875
1490.90349147021	28.1689453125
1494.98291213417	11.983642578125
1499.06026589591	42.79833984375
1503.13555422221	63.6130981445313
1507.20877857848	58.4277954101563
1511.27994042873	102.163330078125
1515.3490412356	135.568481445313
1519.41608246035	176.973693847656
1523.48106556286	193.378845214844
1527.54399200162	195.784057617188
1531.60486323377	171.189208984375
1535.66368071506	125.594421386719
1539.72044589986	92.9995727539063
1543.7751602412	73.3972778320313
1547.8278251907	25.3214721679688
1551.87844219866	1.24566650390625
1555.92701271397	-2.83013916015625
1559.97353818419	5.09405517578125
1564.01802005549	-30.9817504882813
1568.06045977271	-7.2401123046875
1572.1008587793	10.4844360351563
1576.13921851737	5.56207275390625
1580.17554042768	-0.74359130859375
1584.20982594961	-6.185546875
1588.24207652123	3.5947265625
1592.27229357921	-6.9501953125
1596.3004785589	2.787109375
1600.3266328943	2.818359375
1604.35075801806	3.761962890625
1608.37285536149	-6.29144287109375
1612.39292635454	5.51983642578125
1616.41097242584	3.591796875
1620.42699500266	8.3846435546875
1624.44099551096	24.3611450195313
1628.45297537533	34.337646484375
1632.46293601905	19.4409790039063
1636.47087886406	50.9971923828125
1640.47680533095	48.5533447265625
1644.480716839	46.1094970703125
1648.48261480617	69.6656494140625
1652.48250064906	99.2218017578125
1656.48037578297	129.051635742188
1660.47624162187	136.994873046875
1664.47009957839	172.938049316406
1668.46195106388	198.881286621094
1672.45179748832	205.824462890625
1676.43964026041	182.767700195313
1680.42548078752	151.7978515625
1684.40932047569	115.037719726563
1688.39116072969	82.2776489257813
1692.37100295292	44.5175170898438
1696.34884854752	41.7574462890625
1700.32469891428	25.997314453125
1704.29855545272	51.4140014648438
1708.27041956104	20.880126953125
1712.24029263612	11.3463134765625
1716.20817607355	-1.15777587890625
1720.17407126762	-4.5450439453125
1724.13797961133	1.1322021484375
1728.09990249636	5.0240478515625
1732.05984131311	-2.810546875
1736.01779745068	1.556640625
1739.97377229687	-18.822265625
1743.9277672382	15.1376953125
1747.87978365989	10.810546875
1751.82982294587	-4.2314453125
1755.77788647878	-8.162109375
1759.72397564	-4.1376953125
1763.6680918096	1.2880859375
1767.61023636636	10.3447265625
1771.55041068779	-0.6904296875
1775.48861615014	0.287109375
1779.42485412835	-12.3896484375
1783.35912599609	9.5625
1787.29143312576	-1.87109375
1791.22177688849	-11.87890625
1795.15015865414	1.81640625
1799.07657979127	11.6025390625
1803.00104166721	-3.283203125
1806.923545648	-1.9912109375
1810.84409309841	2.5791015625
1814.76268538195	-1.2529296875
1818.67932386087	-2.779296875
1822.59400989615	-3.59375
1826.50674484752	12.525390625
1830.41753007345	1.3466796875
1834.32636693114	-6.033203125
1838.23325677653	-5.125
1842.13820096433	3.9375
1846.04120084797	5.2119140625
1849.94225777965	-1.021484375
1853.84137311029	-8.8388671875
1857.7385481896	-0.1328125
1861.63378436601	4.55078125
1865.52708298671	-2.5703125
1869.41844539766	2.3720703125
1873.30787294356	10.3662109375
1877.19536696788	-19.2919921875
1881.08092881284	14.6171875
1884.96455981942	-5.556640625
1888.84626132737	-10.451171875
1892.7260346752	3.0029296875
1896.6038812002	3.2705078125
1900.47980223839	8.076171875
1904.35379912459	-3.41796875
1908.22587319237	-2.556640625
1912.0960257741	-3.4921875
1915.96425820088	4.837890625
1919.83057180263	-1.75390625
1923.694967908	0.4658203125
1927.55744784445	8.7783203125
1931.4180129382	-8.927734375
1935.27666451426	4.0751953125
1939.13340389641	9.220703125
1942.98823240721	-20.53515625
1946.84115136803	7.2138671875
1950.692162099	-0.6181640625
1954.54126591903	11.4169921875
1958.38846414584	-10.4697265625
1962.23375809594	0.8330078125
1966.0771490846	4.5234375
1969.91863842591	-5.931640625
1973.75822743275	-8.7802734375
1977.59591741678	11.7197265625
1981.43170968848	-2.97265625
1985.26560555709	10.62890625
1989.09760633069	-16.5927734375
1992.92771331615	5.1240234375
1996.75592781911	-0.2568359375
2000.58225114405	1.03125
2004.40668459424	-4.2548828125
2008.22922947176	10.357421875
2012.04988707749	-1.392578125
2015.86865871112	-11.744140625
2019.68554567116	7.2568359375
2023.50054925491	-13.6357421875
2027.31367075851	24.73828125
2031.1249114769	-3.552734375
2034.93427270382	-7.9306640625
2038.74175573186	-5.380859375
2042.54736185239	6.130859375
2046.35109235564	6.1845703125
2050.15294853063	-3.4580078125
2053.95293166521	-0.517578125
2057.75104304606	-2.0029296875
2061.54728395867	2.5419921875
2065.34165568738	-8.0478515625
2069.13415951534	1.5947265625
2072.92479672452	7.4833984375
2076.71356859575	-4.4775390625
2080.50047640866	8.5830078125
2084.28552144174	-11.3876953125
2088.06870497229	2.6416015625
2091.85002827646	-0.38671875
2095.62949262923	-4.7548828125
2099.40709930443	15.076171875
2103.18284957471	-18.1279296875
2106.95674471158	6.3095703125
2110.72878598537	4.8671875
2114.49897466528	-1.5673828125
2118.26731201934	2.361328125
2122.03379931443	2.2705078125
2125.79843781626	-1.7568359375
2129.56122878942	-6.9794921875
2133.32217349733	1.5263671875
2137.08127320226	-10.2763671875
2140.83852916534	6.125
2144.59394264655	8.9794921875
2148.34751490473	4.279296875
2152.09924719757	-9.1337890625
2155.84914078163	-2.0224609375
2159.5971969123	5.9853515625
2163.34341684387	-5.728515625
2167.08780182947	-1.4404296875
2170.83035312109	9.8330078125
2174.57107196959	0.7138671875
2178.30995962469	-0.41796875
2182.04701733499	-9.5029296875
2185.78224634795	8.0595703125
2189.5156479099	16.7783203125
2193.24722326604	-10.70703125
2196.97697366044	-11.1748046875
2200.70490033604	1.837890625
2204.43100453467	-9.84375
2208.15528749703	4.591796875
2211.87775046268	3.4814453125
2215.59839467008	7.3076171875
2219.31722135656	-3.994140625
2223.03423175833	-0.3173828125
2226.74942711049	1.9052734375
2230.46280864701	4.681640625
2234.17437760077	-4.7451171875
2237.8841352035	-6.1220703125
2241.59208268584	-9.568359375
2245.29822127732	6.9716796875
2249.00255220635	3.0830078125
2252.70507670024	10.7421875
2256.40579598519	-9.759765625
2260.10471128628	13.767578125
2263.80182382751	-7.142578125
2267.49713483175	-2.7353515625
2271.19064552079	-16.9833984375
2274.8823571153	5.5380859375
2278.57227083486	4.943359375
2282.26038789795	14.216796875
2285.94670952195	-3.7509765625
2289.63123692314	-12.6162109375
2293.31397131672	0.724609375
2296.99491391679	5.8349609375
2300.67406593633	0.1298828125
2304.35142858727	-1.953125
2308.02700308043	-1.5537109375
2311.70079062553	8.6728515625
2315.37279243123	-2.6796875
2319.04300970507	3.31640625
2322.71144365353	1.7099609375
2326.378095482	-12.544921875
2330.04296639478	8.306640625
2333.7060575951	1.5166015625
2337.3673702851	-8.240234375
2341.02690566583	-3.5712890625
2344.68466493729	1.1552734375
2348.34064929839	10.6904296875
2351.99485994695	0.7607421875
2355.64729807974	-10.736328125
2359.29796489244	0.1787109375
2362.94686157966	11.041015625
2366.59398933494	-4.166015625
2370.23934935076	-1.44140625
2373.88294281852	4.43359375
2377.52477092855	-5.46875
2381.16483487014	-3.94921875
2384.80313583148	-2.078125
2388.4396749997	2.21875
2392.07445356091	9.318359375
2395.70747270011	-9.2490234375
2399.33873360126	8.28515625
2402.96823744726	-2.306640625
2406.59598541994	2.8505859375
2410.22197870011	-0.5556640625
2413.84621846749	-4.919921875
2417.46870590075	9.3349609375
2421.08944217751	-11.509765625
2424.70842847435	-4.109375
2428.32566596678	5.93359375
2431.94115582928	-2.9130859375
2435.55489923527	11.57421875
2439.16689735713	-9.6083984375
2442.77715136619	6.701171875
2446.38566243272	-6.1484375
2449.99243172597	1.810546875
2453.59746041414	5.615234375
2457.20074966439	-10.30859375
2460.80230064283	-0.7587890625
2464.40211451455	-0.5966796875
2468.00019244358	2.5693359375
2471.59653559293	6.23828125
2475.19114512457	2.623046875
2478.78402219943	-8.4140625
2482.37516797741	1.0078125
2485.96458361738	3.9951171875
2489.55227027719	-5.3896484375
2493.13822911363	16.5146484375
2496.7224612825	-14.0576171875
2500.30496793853	-0.7607421875
2503.88575023547	-5.509765625
2507.464809326	7.1455078125
2511.04214636182	-6.8623046875
2514.61776249357	2.3193359375
2518.19165887088	4.7216796875
2521.76383664237	7.1904296875
2525.33429695564	-4.52734375
2528.90304095725	0.4208984375
2532.47006979276	-1.712890625
2536.03538460672	2.2236328125
2539.59898654265	5.2880859375
2543.16087674307	-11.373046875
2546.72105634947	-2.62109375
2550.27952650235	5.0224609375
2553.83628834118	1.8876953125
2557.39134300444	2.4345703125
2560.94469162957	-10.1376953125
2564.49633535304	6.3984375
2568.0462753103	-5.7734375
2571.59451263579	5.9599609375
2575.14104846294	-0.2822265625
2578.6858839242	-9.822265625
2582.229020151	11.3701171875
2585.77045827378	-6.1708984375
2589.31019942197	6.9130859375
2592.84824472401	-6.3994140625
2596.38459530734	5.0712890625
2599.91925229841	4.771484375
2603.45221682266	-1.4677734375
2606.98349000456	-1.8076171875
2610.51307296756	-9.359375
2614.04096683414	9.8701171875
2617.56717272579	-5.5068359375
2621.09169176298	0.55859375
2624.61452506523	-3.5439453125
2628.13567375106	-4.009765625
2631.655138938	3.1630859375
2635.17292174258	8.453125
2638.68902328039	-0.8447265625
2642.20344466598	-7.0556640625
2645.71618701297	-2.529296875
2649.22725143397	1.7578125
2652.73663904062	6.6376953125
2656.24435094357	-14.166015625
2659.75038825251	15.20703125
2663.25475207615	5.6826171875
2666.75744352221	-7.96484375
2670.25846369744	6.576171875
2673.75781370765	-16.123046875
2677.25549465763	9.4638671875
2680.75150765123	8.03515625
2684.24585379131	2.001953125
2687.73853417978	-19.111328125
2691.22954991757	11.376953125
2694.71890210465	-0.48046875
2698.20659184002	-9.2333984375
2701.69262022172	5.3935546875
2705.17698834682	-0.9873046875
2708.65969731143	5.21875
2712.14074821071	-2.423828125
2715.62014213884	-8.857421875
2719.09788018905	2.2734375
2722.57396345361	14.611328125
2726.04839302385	0.5546875
2729.52116999012	-19.8154296875
2732.99229544182	4.8779296875
2736.4617704674	4.6669921875
2739.92959615437	5.912109375
2743.39577358925	-0.1982421875
2746.86030385767	2.818359375
2750.32318804424	3.49609375
2753.78442723268	-15.7529296875
2757.24402250572	7.2734375
2760.70197494518	-1.033203125
2764.1582856319	-5.720703125
2767.6129556458	11.869140625
2771.06598606584	-9.25390625
2774.51737797005	2.43359375
2777.96713243552	-1.5107421875
2781.41525053838	-1.0361328125
2784.86173335384	-0.65625
2788.30658195617	7.9404296875
2791.74979741869	-9.6484375
2795.1913808138	-1.185546875
2798.63133321295	1.9814453125
2802.06965568666	-1.0390625
2805.50634930452	-9.12286376953125
2808.94141513519	10.7626953125
2812.37485424639	-7.77166748046875
2815.80666770493	-1.73193359375
2819.23685657665	-9.6922607421875
2822.6654219265	0.25506591796875
2826.0923648185	-10.0531616210938
2829.51768631572	11.6386108398438
2832.94138748033	22.3303833007813
2836.36346937355	29.0220947265625
2839.7839330557	55.7138671875
2843.20277958617	61.4056396484375
2846.62001002343	148.058715820313
2850.03562542502	206.655090332031
2853.44962684758	349.251525878906
2856.86201534681	404.847900390625
2860.27279197751	376.4443359375
2863.68195779356	368.040710449219
2867.08951384791	358.637145996094
2870.49546119262	337.233520507813
2873.89980087883	351.829956054688
2877.30253395675	356.426391601563
2880.70366147569	341.022766113281
2884.10318448406	354.631408691406
2887.50110402936	366.308227539063
2890.89742115815	381.985046386719
2894.29213691614	357.661865234375
2897.68525234807	342.338684082031
2901.07676849782	362.015502929688
2904.46668640835	342.692321777344
2907.85500712172	355.369201660156
2911.24173167908	353.046020507813
2914.62686112069	357.722778320313
2918.0103964859	357.399658203125
2921.39233881316	337.076416015625
2924.77268914004	318.753295898438
2928.1514485032	345.430053710938
2931.52861793838	337.360717773438
2934.90419848047	362.3369140625
2938.27819116343	380.313110351563
2941.65059702035	414.289428710938
2945.0214170834	394.265625
2948.39065238389	332.241821289063
2951.75830395222	286.218017578125
2955.1243728179	243.194213867188
2958.48886000957	203.170532226563
2961.85176655495	204.146728515625
2965.21309348089	190.122924804688
2968.57284181338	167.491333007813
2971.93101257748	140.128173828125
2975.28760679739	124.765014648438
2978.64262549643	85.40185546875
2981.99606969702	84.0386962890625
2985.34794042073	51.6754150390625
2988.69823868822	49.312255859375
2992.04696551928	29.6756591796875
2995.39412193282	13.3017578125
2998.73970894689	14.927978515625
3002.08372757864	-19.7515869140625
3005.42617884436	-10.8980712890625
3008.76706375945	3.98828125
3012.10638333846	-1.4091796875
3015.44413859504	-2.8251953125
3018.780330542	2.5185546875
3022.11496019125	9.53125
3025.44802855385	12.318359375
3028.77953663997	-13.3291015625
3032.10948545894	5.537109375
3035.4378760192	-17.7333984375
3038.76470932834	0
3042.08998639308	0
3045.41370821926	0
3048.73587581189	0
3052.05649017508	0
3055.37555231211	0
3058.69306322538	0
3062.00902391644	0
3065.32343538598	0
3068.63629863383	0
3071.94761465896	0
3075.25738445949	0
3078.5656090327	0
3081.87228937498	0
3085.1774264819	0
3088.48102134815	0
3091.7830749676	0
3095.08358833324	0
3098.38256243724	0
3101.67999827088	0
3104.97589682465	0
3108.27025908814	0
3111.56308605013	0
3114.85437869852	0
3118.14413802041	0
3121.43236500202	0
3124.71906062875	0
3128.00422588514	0
3131.28786175491	0
3134.56996922093	0
3137.85054926523	0
3141.12960286901	0
3144.40713101263	0
3147.68313467559	0
3150.95761483661	0
3154.23057247352	0
3157.50200856335	0
3160.77192408229	0
3164.04032000569	0
3167.30719730808	0
3170.57255696316	0
3173.8363999438	0
3177.09872722202	0
3180.35953976906	0
3183.61883855529	0
3186.87662455028	0
3190.13289872276	0
3193.38766204066	0
3196.64091547106	0
3199.89265998022	0
3203.14289653362	0
3206.39162609586	0
3209.63884963076	0
3212.88456810132	0
3216.1287824697	0
3219.37149369728	0
3222.61270274458	0
3225.85241057134	0
3229.09061813648	0
3232.32732639809	0
3235.56253631347	0
3238.79624883909	0
3242.02846493062	0
3245.25918554292	0
3248.48841163005	0
3251.71614414523	0
3254.94238404091	0
3258.16713226871	0
3261.39038977947	0
3264.61215752319	0
3267.8324364491	0
3271.05122750561	0
3274.26853164032	0
3277.48434980006	0
3280.69868293083	0
3283.91153197784	0
3287.12289788551	0
3290.33278159744	0
3293.54118405647	0
3296.7481062046	0
3299.95354898308	0
3303.15751333233	0
3306.36000019198	0
3309.5610105009	0
3312.76054519714	0
3315.95860521796	0
3319.15519149983	0
3322.35030497844	0
3325.5439465887	0
3328.73611726471	0
3331.92681793978	0
3335.11604954647	0
3338.30381301652	0
3341.49010928091	0
3344.67493926981	0
3347.85830391262	0
3351.04020413798	0
3354.22064087372	0
3357.3996150469	0
3360.5771275838	0
3363.75317940992	0
3366.92777144999	0
3370.10090462795	0
3373.27257986699	0
3376.44279808948	0
3379.61156021707	0
3382.77886717058	0
3385.94471987011	0
3389.10911923496	0
3392.27206618366	0
3395.43356163397	0
3398.59360650288	0
3401.75220170663	0
3404.90934816067	0
3408.06504677969	0
3411.21929847761	0
3414.37210416759	0
3417.52346476203	0
3420.67338117256	0
3423.82185431003	0
3426.96888508457	0
3430.11447440551	0
3433.25862318143	0
3436.40133232017	0
3439.54260272877	0
3442.68243531356	0
3445.82083098007	0
3448.95779063311	0
3452.0933151767	0
3455.22740551412	0
3458.36006254791	0
3461.49128717984	0
3464.62108031093	0
3467.74944284144	0
3470.8763756709	0
3474.00187969807	0
3477.12595582097	0
3480.24860493687	0
3483.3698279423	0
3486.48962573301	0
3489.60799920405	0
3492.7249492497	0
3495.84047676349	0
3498.95458263822	0
3502.06726776593	0
3505.17853303794	0
3508.28837934481	0
3511.39680757636	0
3514.50381862168	0
3517.60941336912	0
3520.71359270627	0
3523.81635752002	0
3526.91770869649	0
3530.01764712108	0
3533.11617367844	0
3536.21328925251	0
3539.30899472646	0
3542.40329098277	0
3545.49617890316	0
3548.58765936862	0
3551.6777332594	0
3554.76640145506	0
3557.85366483438	0
3560.93952427544	0
3564.02398065559	0
3567.10703485145	0
3570.18868773891	0
3573.26894019313	0
3576.34779308856	0
3579.42524729892	0
3582.5013036972	0
3585.57596315568	0
3588.6492265459	0
3591.72109473869	0
3594.79156860416	0
3597.8606490117	0
3600.92833682998	0
3603.99463292695	0
3607.05953816984	0
3610.12305342518	0
3613.18517955876	0
3616.24591743568	0
3619.30526792029	0
3622.36323187627	0
3625.41981016655	0
3628.47500365337	0
3631.52881319825	0
3634.58123966201	0
3637.63228390473	0
3640.68194678582	0
3643.73022916395	0
3646.77713189711	0
3649.82265584256	0
3652.86680185686	0
3655.90957079587	0
3658.95096351473	0
3661.9909808679	0
3665.02962370912	0
3668.06689289143	0
3671.10278926717	0
3674.13731368797	0
3677.17046700477	0
3680.20225006781	0
3683.23266372664	0
3686.26170883008	0
3689.28938622628	0
3692.31569676268	0
3695.34064128604	0
3698.3642206424	0
3701.38643567713	0
3704.40728723488	0
3707.42677615964	0
3710.44490329468	0
3713.46166948258	0
3716.47707556524	0
3719.49112238387	0
3722.50381077897	0
3725.51514159038	0
3728.52511565724	0
3731.53373381799	0
3734.54099691039	0
3737.54690577153	0
3740.55146123779	0
3743.55466414488	0
3746.55651532782	0
3749.55701562096	0
3752.55616585793	0
3755.55396687173	0
3758.55041949465	0
3761.54552455828	0
3764.53928289357	0
3767.53169533077	0
3770.52276269945	0
