# Supplementary material for: ATP-Mediated Compositional Change in Peripheral Myelin Membranes: A Comparative Raman Spectroscopy and Time-Of-Flight Secondary Ion Mass Spectrometry Study
Source: PLoS One. 2015 Nov 6;10(11):e0142084. doi: 10.1371/journal.pone.0142084 (PMC4636249; doi:10.1371/journal.pone.0142084)
Supplement: S2 Dataset — (ZIP) [file pone.0142084.s002.zip › S2_dataset/Raman_spectra/25_90.txt]

-178.9940361005	0
-174.033225536559	0
-169.075137799502	0
-164.119770772183	0
-159.167122339652	0
-154.217190389145	0
-149.26997281008	0
-144.325467494082	0
-139.38367233493	0
-134.444585228596	0
-129.508204073225	0
-124.574526769137	0
-119.643551218823	0
-114.715275326934	0
-109.789697000297	0
-104.866814147889	0
-99.9466246808543	0
-95.0291265124944	0
-90.114317558252	0
-85.2021957357436	0
-80.2927589647076	0
-75.3860051670387	0
-70.4819322667847	0
-65.5805381901157	0
-60.6818208653497	0
-55.7857782229291	0
-50.8924081954391	0
-46.0017087175838	0
-41.1136777262045	0
-36.2283131602561	0
-31.3456129608128	0
-26.4655750710695	0
-21.5881974363389	0
-16.7134780040407	0
-11.8414147237152	0
-6.97200554699234	0
-2.10524842762101	0
2.75885867856151	0
7.62031781360827	0
12.4791310174774	0
17.3353003280427	0
22.1888277810764	0
27.0397154102718	0
31.8879652472339	0
36.7335793214821	0
41.5765596604568	0
46.4169082895224	0
51.2546272319731	0
56.0897185090207	0
60.9221841398242	0
65.7520261414571	0
70.5792465289418	0
75.4038473152361	0
80.2258305112362	0
85.045198125787	0
89.8619521656727	0
94.6760946356395	0
99.4876275383746	0
104.296552874516	0
109.10287264268	0
113.906588839415	0
118.707703459252	0
123.506218494676	0
128.30213593615	0
133.095457772096	0
137.886185988912	0
142.674322570981	0
147.459869500641	0
152.242828758238	0
157.023202322084	0
161.800992168479	0
166.576200271718	0
171.348828604071	0
176.118879135827	0
180.886353835245	0
185.651254668599	0
190.413583600155	0
195.173342592186	0
199.93053360497	0
204.685158596798	0
209.437219523967	0
214.186718340788	0
218.933656999589	0
223.678037450723	0
228.419861642551	0
233.159131521468	0
237.895849031897	0
242.630016116271	0
247.361634715084	0
252.090706766841	0
256.817234208093	0
261.541218973424	0
266.262662995465	0
270.981568204883	0
275.697936530397	0
280.411769898781	0
285.123070234849	0
289.831839461471	0
294.538079499574	0
299.241792268144	0
303.942979684232	0
308.641643662944	0
313.33778611746	0
318.031408959018	0
322.722514096945	0
327.411103438622	0
332.09717888951	0
336.780742353159	0
341.461795731189	0
346.140340923302	0
350.816379827291	0
355.489914339041	0
360.160946352512	0
364.829477759773	0
369.495510450977	0
374.159046314375	0
378.820087236329	0
383.478635101283	0
388.134691791809	0
392.788259188568	0
397.43933917034	0
402.08793361401	0
406.734044394583	0
411.377673385178	0
416.018822457033	0
420.657493479502	0
425.293688320078	0
429.927408844357	0
434.558656916086	0
439.187434397127	0
443.813743147482	0
448.437585025286	0
453.058961886811	0
457.677875586478	0
462.294327976831	0
466.908320908578	0
471.519856230564	0
476.128935789788	0
480.73556143139	0
485.339734998681	0
489.941458333116	0
494.540733274312	0
499.137561660047	0
503.731945326265	0
508.323886107065	0
512.91338583473	0
517.500446339696	0
522.085069450583	0
526.667256994186	0
531.247010795468	0
535.824332677577	0
540.399224461841	0
544.97168796778	0
549.541725013083	0
554.109337413638	0
558.674526983528	0
563.237295535019	0
567.797644878573	0
572.355576822864	0
576.911093174738	0
581.464195739273	0
586.014886319722	0
590.563166717575	0
595.109038732503	0
599.652504162402	0
604.193564803382	0
608.73222244976	0
613.268478894073	0
617.802335927087	0
622.333795337774	0
626.86285891334	0
631.389528439219	0
635.913805699064	0
640.435692474771	0
644.95519054646	0
649.472301692485	0
653.987027689444	0
658.499370312169	0
663.009331333737	0
667.51691252547	0
672.022115656927	0
676.524942495927	0
681.025394808529	0
685.523474359052	0
690.019182910066	0
694.512522222403	0
699.003494055146	0
703.49210016564	0
707.978342309501	0
712.4622222406	0
716.943741711089	0
721.422902471377	0
725.899706270147	0
730.374154854362	0
734.846249969256	0
739.315993358349	0
743.783386763427	0
748.248431924569	0
752.711130580137	0
757.171484466779	0
761.629495319434	0
766.085164871334	0
770.538494853989	0
774.989486997221	0
779.438143029149	0
783.884464676174	0
788.328453663017	0
792.770111712697	0
797.209440546538	0
801.646441884169	0
806.08111744353	0
810.513468940876	0
814.943498090771	0
819.371206606105	0
823.796596198072	0
828.2196685762	0
832.640425448326	0
837.05886852062	0
841.474999497579	0
845.888820082023	0
850.300331975104	0
854.709536876313	0
859.116436483463	0
863.521032492721	0
867.923326598572	0
872.32332049386	0
876.721015869761	0
881.116414415797	0.8408203125
885.509517819844	-0.0634765625
889.900327768115	-0.2568359375
894.288845945188	5.8447265625
898.675074033979	1.5146484375
903.059013715769	0.224609375
907.440666670193	-5.166015625
911.820034575246	0.408203125
916.197119107279	-0.3359375
920.571921941015	-5.96875
924.944444749532	6.880859375
929.314689204282	7.4208984375
933.682656975088	8.7470703125
938.048349730129	5.8681640625
942.411769135974	8.3232421875
946.772916857561	1.9990234375
951.131794558198	-10.482421875
955.488403899583	-11.017578125
959.842746541793	5.833984375
964.194824143277	-7.3125
968.544638360882	12.5234375
972.89219084983	-8.5732421875
977.237483263745	7.51031494140625
981.580517254633	1.7572021484375
985.921294472888	-13.9197998046875
990.259816567313	-3.0079345703125
994.596085185094	-11.2559204101563
998.930101971824	-24.2978515625
1003.26186857149	4.59765625
1007.59138662648	32.0126953125
1011.91865777761	48.427734375
1016.24368366406	22.4232788085938
1020.56646592346	11.494384765625
1024.88700619182	9.5882568359375
1029.20530610358	-6.1011962890625
1033.52136729159	2.30914306640625
1037.8351913871	-12.2691040039063
1042.14678001981	-1.93524169921875
1046.45613481781	6.85711669921875
1050.76325740763	2.6495361328125
1055.06814941421	5.44189453125
1059.37081246092	15.2342529296875
1063.67124816957	13.0266723632813
1067.96945816039	33.4929809570313
1072.26544405203	32.955810546875
1076.55920746159	37.4186401367188
1080.8507500046	45.8814697265625
1085.14007329502	39.3442993164063
1089.42717894526	37.80712890625
1093.71206856617	59.2699584960938
1097.99474376703	39.7327880859375
1102.27520615557	37.1050415039063
1106.55345733798	47.4556274414063
1110.82949891888	31.8062133789063
1115.10333250134	45.15673828125
1119.37495968691	24.50732421875
1123.64438207555	30.85791015625
1127.91160126572	20.2084350585938
1132.17661885431	44.5590209960938
1136.43943643666	29.9096069335938
1140.70005560662	45.255859375
1144.95847795644	37.5841064453125
1149.21470507689	38.9124145507813
1153.46873855716	46.24072265625
1157.72057998495	80.5689697265625
1161.97023094641	116.897277832031
1166.21769302616	117.225524902344
1170.4629678073	112.553833007813
1174.70605687141	58.8831176757813
1178.94696179853	26.2770385742188
1183.18568416722	13.6710205078125
1187.42222555447	16.06494140625
1191.65658753578	6.45892333984375
1195.88877168515	2.85284423828125
1200.11877957505	-3.3919677734375
1204.34661277642	5.397216796875
1208.57227285872	-0.33868408203125
1212.79576138991	6.76123046875
1217.01707993641	-5.7958984375
1221.23623006315	4.9697265625
1225.45321333358	-7.6103515625
1229.66803130962	4.28515625
1233.88068555171	2.24932861328125
1238.09117761878	-15.53173828125
1242.29950906827	5.8895263671875
1246.50568145615	1.847900390625
1250.70969633685	4.803466796875
1254.91155526336	7.67120361328125
1259.11125978715	4.53887939453125
1263.30881145822	-5.5933837890625
1267.50421182508	-11.7257080078125
1271.69746243476	8.1419677734375
1275.88856483281	30.1289672851563
1280.07752056329	16.1434936523438
1284.26433116881	16.157958984375
1288.44899819048	11.1724853515625
1292.63152316794	4.18695068359375
1296.81190763937	30.2014770507813
1300.99015314147	15.2159423828125
1305.16626120947	18.23046875
1309.34023337715	34.28369140625
1313.5120711768	57.3967895507813
1317.68177613928	28.5098876953125
1321.84934979395	5.62298583984375
1326.01479366875	14.7361450195313
1330.17810929013	10.8492431640625
1334.3392981831	20.9623413085938
1338.49836187122	10.0755004882813
1342.65530187657	3.1885986328125
1346.81011971983	9.30169677734375
1350.96281692018	7.41363525390625
1355.11339499538	3.519287109375
1359.26185546175	8.625
1363.40819983413	9.730712890625
1367.55242962597	4.83636474609375
1371.69454634923	-6.05792236328125
1375.83455151447	1.04779052734375
1379.97244663079	-7.8465576171875
1384.10823320587	12.2591552734375
1388.24191274593	-3.6351318359375
1392.3734867558	-4.5469970703125
1396.50295673884	-6.60174560546875
1400.63032419701	-9.65643310546875
1404.75559063083	0.288818359375
1408.87875753938	-3.76593017578125
1412.99982642036	-1.82061767578125
1417.11879877001	-4.8753662109375
1421.23567608315	6.0699462890625
1425.35045985322	9.01519775390625
1429.4631515722	15.96044921875
1433.57375273068	45.803955078125
1437.68226481782	62.5166015625
1441.78868932139	112.229248046875
1445.89302772774	155.941833496094
1449.9952815218	153.654479980469
1454.0954521871	177.367126464844
1458.19354120579	127.079772949219
1462.28955005859	135.792358398438
1466.38348022481	126.505004882813
1470.47533318239	99.2176513671875
1474.56511040785	94.9179077148438
1478.65281337632	75.4323120117188
1482.73844356155	57.9467163085938
1486.82200243586	45.4611206054688
1490.90349147021	26.9755859375
1494.98291213417	5.489990234375
1499.06026589591	14.00439453125
1503.13555422221	42.518798828125
1507.20877857848	17.033203125
1511.27994042873	38.547607421875
1515.3490412356	55.0620727539063
1519.41608246035	87.49951171875
1523.48106556286	102.799865722656
1527.54399200162	107.100219726563
1531.60486323377	119.400512695313
1535.66368071506	89.7008666992188
1539.72044589986	80.001220703125
1543.7751602412	51.301513671875
1547.8278251907	28.6018676757813
1551.87844219866	5.90216064453125
1555.92701271397	5.04180908203125
1559.97353818419	-4.9603271484375
1564.01802005549	-15.9624633789063
1568.06045977271	-9.964599609375
1572.1008587793	18.033203125
1576.13921851737	-8.9951171875
1580.17554042768	-8.33233642578125
1584.20982594961	-0.6695556640625
1588.24207652123	9.98199462890625
1592.27229357921	-3.380126953125
1596.3004785589	-7.67578125
1600.3266328943	7.84375
1604.35075801806	-1.43359375
1608.37285536149	2.8211669921875
1612.39292635454	-4.56170654296875
1616.41097242584	1.35906982421875
1620.42699500266	6.38238525390625
1624.44099551096	1.69219970703125
1628.45297537533	12.1322631835938
1632.46293601905	15.5723266601563
1636.47087886406	17.0123901367188
1640.47680533095	11.664306640625
1644.480716839	34.3465576171875
1648.48261480617	34.0287475585938
1652.48250064906	52.7109985351563
1656.48037578297	82.3932495117188
1660.47624162187	105.075439453125
1664.47009957839	126.86865234375
1668.46195106388	133.667297363281
1672.45179748832	132.465942382813
1676.43964026041	130.264526367188
1680.42548078752	100.063171386719
1684.40932047569	78.86181640625
1688.39116072969	46.6654663085938
1692.37100295292	27.5709838867188
1696.34884854752	25.4765014648438
1700.32469891428	6.38201904296875
1704.29855545272	15.2875366210938
1708.27041956104	2.19302368164063
1712.24029263612	2.1265869140625
1716.20817607355	1.25643920898438
1720.17407126762	1.38632202148438
1724.13797961133	0.51617431640625
1728.09990249636	0.742706298828125
1732.05984131311	9.181884765625
1736.01779745068	-4.445068359375
1739.97377229687	-12.2772827148438
1743.9277672382	12.267578125
1747.87978365989	1.1845703125
1751.82982294587	-3.0146484375
1755.77788647878	0.9658203125
1759.72397564	-4.654296875
1763.6680918096	3.2373046875
1767.61023636636	0.3828125
1771.55041068779	3.26171875
1775.48861615014	-1.48046875
1779.42485412835	-4.703125
1783.35912599609	0.08984375
1787.29143312576	2.0771484375
1791.22177688849	-3.318359375
1795.15015865414	1.1484375
1799.07657979127	2.48046875
1803.00104166721	-5.435546875
1806.923545648	1.505859375
1810.84409309841	4.79296875
1814.76268538195	-2.236328125
1818.67932386087	3.0810546875
1822.59400989615	-8.7353515625
1826.50674484752	7.486328125
1830.41753007345	5.083984375
1834.32636693114	-10.3896484375
1838.23325677653	-2.5771484375
1842.13820096433	9.888671875
1846.04120084797	-2.1630859375
1849.94225777965	-1.8486328125
1853.84137311029	-2.0576171875
1857.7385481896	-2.1591796875
1861.63378436601	4.400390625
1865.52708298671	-0.599609375
1869.41844539766	0.1494140625
1873.30787294356	5.3671875
1877.19536696788	-11.408203125
1881.08092881284	9.6279296875
1884.96455981942	-1.6572265625
1888.84626132737	-7.7861328125
1892.7260346752	1.86328125
1896.6038812002	-2.9140625
1900.47980223839	13.453125
1904.35379912459	-3.404296875
1908.22587319237	-2.46875
1912.0960257741	-4.0947265625
1915.96425820088	5.26171875
1919.83057180263	-6.01953125
1923.694967908	1.6787109375
1927.55744784445	7.794921875
1931.4180129382	-8.669921875
1935.27666451426	2.041015625
1939.13340389641	5.8447265625
1942.98823240721	-7.3173828125
1946.84115136803	3.240234375
1950.692162099	-2.78515625
1954.54126591903	-0.3173828125
1958.38846414584	1.0009765625
1962.23375809594	2.4521484375
1966.0771490846	-4.875
1969.91863842591	5.1416015625
1973.75822743275	-0.2841796875
1977.59591741678	1.8349609375
1981.43170968848	-4.8056640625
1985.26560555709	5.5517578125
1989.09760633069	-4.2177734375
1992.92771331615	2.5703125
1996.75592781911	-7.4541015625
2000.58225114405	3.865234375
2004.40668459424	2.2470703125
2008.22922947176	-0.779296875
2012.04988707749	1.5087890625
2015.86865871112	-4.806640625
2019.68554567116	-0.482421875
2023.50054925491	-7.1748046875
2027.31367075851	14.6494140625
2031.1249114769	-0.6708984375
2034.93427270382	0.5546875
2038.74175573186	-6.197265625
2042.54736185239	0.0673828125
2046.35109235564	2.6650390625
2050.15294853063	-1.4423828125
2053.95293166521	5.3486328125
2057.75104304606	-1.2236328125
2061.54728395867	-4.0205078125
2065.34165568738	-1.48828125
2069.13415951534	1.9892578125
2072.92479672452	11.1650390625
2076.71356859575	-15.4443359375
2080.50047640866	4.828125
2084.28552144174	-8.478515625
2088.06870497229	8.6142578125
2091.85002827646	1.2880859375
2095.62949262923	-4.3388671875
2099.40709930443	4.916015625
2103.18284957471	-11.5185546875
2106.95674471158	8.880859375
2110.72878598537	5.1806640625
2114.49897466528	-4.2626953125
2118.26731201934	0.005859375
2122.03379931443	2.373046875
2125.79843781626	-0.5556640625
2129.56122878942	-6.255859375
2133.32217349733	2.888671875
2137.08127320226	-3.96875
2140.83852916534	1.7919921875
2144.59394264655	3.7822265625
2148.34751490473	-4.6748046875
2152.09924719757	5.5380859375
2155.84914078163	-0.6279296875
2159.5971969123	0.529296875
2163.34341684387	-5.224609375
2167.08780182947	7.380859375
2170.83035312109	2.7861328125
2174.57107196959	-8.0966796875
2178.30995962469	8.06640625
2182.04701733499	-4.5068359375
2185.78224634795	-11.130859375
2189.5156479099	15.6865234375
2193.24722326604	-5.3642578125
2196.97697366044	-4.2216796875
2200.70490033604	3.880859375
2204.43100453467	1.001953125
2208.15528749703	0.1826171875
2211.87775046268	-7.6123046875
2215.59839467008	11.091796875
2219.31722135656	0.9365234375
2223.03423175833	-2.3759765625
2226.74942711049	-4.9716796875
2230.46280864701	3.392578125
2234.17437760077	-4.2880859375
2237.8841352035	2.1552734375
2241.59208268584	-6.140625
2245.29822127732	6.263671875
2249.00255220635	-2.9306640625
2252.70507670024	7.70703125
2256.40579598519	-8.849609375
2260.10471128628	9.244140625
2263.80182382751	-3.296875
2267.49713483175	-0.271484375
2271.19064552079	-8.6171875
2274.8823571153	2.7490234375
2278.57227083486	4.1552734375
2282.26038789795	3.7763671875
2285.94670952195	-1.634765625
2289.63123692314	-7.2529296875
2293.31397131672	6.22265625
2296.99491391679	-5.9287109375
2300.67406593633	4.9130859375
2304.35142858727	0.994140625
2308.02700308043	-5.7783203125
2311.70079062553	4.8251953125
2315.37279243123	3.5703125
2319.04300970507	2.8486328125
2322.71144365353	-1.216796875
2326.378095482	-10.2001953125
2330.04296639478	5.0224609375
2333.7060575951	-4.216796875
2337.3673702851	0.01953125
2341.02690566583	5.5029296875
2344.68466493729	-2.5556640625
2348.34064929839	-2.3173828125
2351.99485994695	4.2841796875
2355.64729807974	1.7353515625
2359.29796489244	-0.5869140625
2362.94686157966	6.0078125
2366.59398933494	-8.4931640625
2370.23934935076	-0.185546875
2373.88294281852	-2.4052734375
2377.52477092855	-0.466796875
2381.16483487014	5.6171875
2384.80313583148	-0.8603515625
2388.4396749997	-6.3701171875
2392.07445356091	4.771484375
2395.70747270011	-1.072265625
2399.33873360126	3.60546875
2402.96823744726	-3.099609375
2406.59598541994	2.6943359375
2410.22197870011	1.0107421875
2413.84621846749	-1.1103515625
2417.46870590075	3.9501953125
2421.08944217751	-6.7587890625
2424.70842847435	-5.1767578125
2428.32566596678	3.69921875
2431.94115582928	-4.9169921875
2435.55489923527	12.623046875
2439.16689735713	-2.75
2442.77715136619	3.587890625
2446.38566243272	-2.6298828125
2449.99243172597	-5.5654296875
2453.59746041414	4.3203125
2457.20074966439	-3.9462890625
2460.80230064283	-4.2177734375
2464.40211451455	6.869140625
2468.00019244358	-7.9326171875
2471.59653559293	12.130859375
2475.19114512457	-2.888671875
2478.78402219943	-6.6357421875
2482.37516797741	5.45703125
2485.96458361738	1.7080078125
2489.55227027719	-4.3779296875
2493.13822911363	10.0693359375
2496.7224612825	-10.79296875
2500.30496793853	-2.6611328125
2503.88575023547	5.74609375
2507.464809326	2.1806640625
2511.04214636182	-6.2421875
2514.61776249357	1.10546875
2518.19165887088	2.306640625
2521.76383664237	-0.0849609375
2525.33429695564	2.2197265625
2528.90304095725	-1.021484375
2532.47006979276	-1.2265625
2536.03538460672	0.341796875
2539.59898654265	1.5703125
2543.16087674307	-6.5302734375
2546.72105634947	7.3427734375
2550.27952650235	-2.2763671875
2553.83628834118	2.8779296875
2557.39134300444	0.408203125
2560.94469162957	-6.6171875
2564.49633535304	3.8662109375
2568.0462753103	-12.3740234375
2571.59451263579	8.4814453125
2575.14104846294	5.6533203125
2578.6858839242	-10.240234375
2582.229020151	11.7666015625
2585.77045827378	-6.4931640625
2589.31019942197	6.6259765625
2592.84824472401	-8.5146484375
2596.38459530734	0.822265625
2599.91925229841	5.1572265625
2603.45221682266	1.068359375
2606.98349000456	-5.474609375
2610.51307296756	4.2685546875
2614.04096683414	3.201171875
2617.56717272579	-7.8740234375
2621.09169176298	4.6650390625
2624.61452506523	-2.4482421875
2628.13567375106	-2.287109375
2631.655138938	0.2744140625
2635.17292174258	0.6298828125
2638.68902328039	2.1875
2642.20344466598	-2.009765625
2645.71618701297	-0.263671875
2649.22725143397	-0.0166015625
2652.73663904062	-0.6650390625
2656.24435094357	-10.01171875
2659.75038825251	16.0927734375
2663.25475207615	1.8544921875
2666.75744352221	-10.673828125
2670.25846369744	16.48828125
2673.75781370765	-16.8134765625
2677.25549465763	2.8798828125
2680.75150765123	2.78125
2684.24585379131	2.22265625
2687.73853417978	-13.763671875
2691.22954991757	13.0830078125
2694.71890210465	1.3134765625
2698.20659184002	-9.07421875
2701.69262022172	6.2978515625
2705.17698834682	-5.150390625
2708.65969731143	2.0595703125
2712.14074821071	-11.5166015625
2715.62014213884	4.666015625
2719.09788018905	5.5
2722.57396345361	5.7490234375
2726.04839302385	4.3447265625
2729.52116999012	-15.1875
2732.99229544182	13.2880859375
2736.4617704674	-3.5439453125
2739.92959615437	5.544921875
2743.39577358925	6.9482421875
2746.86030385767	-6.181640625
2750.32318804424	0.7197265625
2753.78442723268	-4.392578125
2757.24402250572	2.15625
2760.70197494518	-3.4873046875
2764.1582856319	-5.7509765625
2767.6129556458	17.0947265625
2771.06598606584	-14.0302734375
2774.51737797005	-0.19140625
2777.96713243552	-5.0087890625
2781.41525053838	7.3095703125
2784.86173335384	-1.98828125
2788.30658195617	3.14486694335938
2791.74979741869	-7.24978637695313
2795.1913808138	-2.3564453125
2798.63133321295	-13.8710021972656
2802.06965568666	0.61444091796875
2805.50634930452	-6.90011596679688
2808.94141513519	4.26473999023438
2812.37485424639	-8.96975708007813
2815.80666770493	1.7957763671875
2819.23685657665	6.56130981445313
2822.6654219265	23.3268432617188
2826.0923648185	22.0923461914063
2829.51768631572	43.85791015625
2832.94138748033	69.6234130859375
2836.36346937355	114.388916015625
2839.7839330557	162.044677734375
2843.20277958617	217.677612304688
2846.62001002343	366.310607910156
2850.03562542502	536.943542480469
2853.44962684758	706.576477050781
2856.86201534681	817.20947265625
2860.27279197751	770.842407226563
2863.68195779356	759.475341796875
2867.08951384791	739.108337402344
2870.49546119262	683.741271972656
2873.89980087883	687.374267578125
2877.30253395675	706.007202148438
2880.70366147569	680.64013671875
2884.10318448406	688.273132324219
2887.50110402936	748.952087402344
2890.89742115815	774.677429199219
2894.29213691614	721.402770996094
2897.68525234807	674.128112792969
2901.07676849782	699.853454589844
2904.46668640835	648.578857421875
2907.85500712172	639.30419921875
2911.24173167908	633.029541015625
2914.62686112069	623.7548828125
2918.0103964859	612.480224609375
2921.39233881316	565.20556640625
2924.77268914004	572.930908203125
2928.1514485032	579.656311035156
2931.52861793838	561.381652832031
2934.90419848047	609.106994628906
2938.27819116343	629.832336425781
2941.65059702035	626.557678222656
2945.0214170834	598.418762207031
2948.39065238389	541.41455078125
2951.75830395222	434.410339355469
2955.1243728179	377.406127929688
2958.48886000957	305.40185546875
2961.85176655495	279.397644042969
2965.21309348089	278.393432617188
2968.57284181338	220.389221191406
2971.93101257748	178.384948730469
2975.28760679739	158.380737304688
2978.64262549643	125.376525878906
2981.99606969702	113.372314453125
2985.34794042073	103.368103027344
2988.69823868822	78.3638305664063
2992.04696551928	62.4498291015625
2995.39412193282	26.9703369140625
2998.73970894689	21.4908447265625
3002.08372757864	1.0113525390625
3005.42617884436	-15.4681396484375
3008.76706375945	14.0523681640625
3012.10638333846	15.5728759765625
3015.44413859504	28.0933837890625
3018.780330542	41.6138916015625
3022.11496019125	45.5874633789063
3025.44802855385	25.9248046875
3028.77953663997	22.2620849609375
3032.10948545894	4.599365234375
3035.4378760192	-19.806640625
3038.76470932834	2.82696533203125
3042.08998639308	7.408203125
3045.41370821926	-3.119140625
3048.73587581189	-13.369140625
3052.05649017508	4.423828125
3055.37555231211	-8.796875
3058.69306322538	0.240234375
3062.00902391644	10.2001953125
3065.32343538598	-9.6328125
3068.63629863383	15.3447265625
3071.94761465896	-8.1103515625
3075.25738445949	6.6015625
3078.5656090327	-14.8583984375
3081.87228937498	-6.291015625
3085.1774264819	0
3088.48102134815	0
3091.7830749676	0
3095.08358833324	0
3098.38256243724	0
3101.67999827088	0
3104.97589682465	0
3108.27025908814	0
3111.56308605013	0
3114.85437869852	0
3118.14413802041	0
3121.43236500202	0
3124.71906062875	0
3128.00422588514	0
3131.28786175491	0
3134.56996922093	0
3137.85054926523	0
3141.12960286901	0
3144.40713101263	0
3147.68313467559	0
3150.95761483661	0
3154.23057247352	0
3157.50200856335	0
3160.77192408229	0
3164.04032000569	0
3167.30719730808	0
3170.57255696316	0
3173.8363999438	0
3177.09872722202	0
3180.35953976906	0
3183.61883855529	0
3186.87662455028	0
3190.13289872276	0
3193.38766204066	0
3196.64091547106	0
3199.89265998022	0
3203.14289653362	0
3206.39162609586	0
3209.63884963076	0
3212.88456810132	0
3216.1287824697	0
3219.37149369728	0
3222.61270274458	0
3225.85241057134	0
3229.09061813648	0
3232.32732639809	0
3235.56253631347	0
3238.79624883909	0
3242.02846493062	0
3245.25918554292	0
3248.48841163005	0
3251.71614414523	0
3254.94238404091	0
3258.16713226871	0
3261.39038977947	0
3264.61215752319	0
3267.8324364491	0
3271.05122750561	0
3274.26853164032	0
3277.48434980006	0
3280.69868293083	0
3283.91153197784	0
3287.12289788551	0
3290.33278159744	0
3293.54118405647	0
3296.7481062046	0
3299.95354898308	0
3303.15751333233	0
3306.36000019198	0
3309.5610105009	0
3312.76054519714	0
3315.95860521796	0
3319.15519149983	0
3322.35030497844	0
3325.5439465887	0
3328.73611726471	0
3331.92681793978	0
3335.11604954647	0
3338.30381301652	0
3341.49010928091	0
3344.67493926981	0
3347.85830391262	0
3351.04020413798	0
3354.22064087372	0
3357.3996150469	0
3360.5771275838	0
3363.75317940992	0
3366.92777144999	0
3370.10090462795	0
3373.27257986699	0
3376.44279808948	0
3379.61156021707	0
3382.77886717058	0
3385.94471987011	0
3389.10911923496	0
3392.27206618366	0
3395.43356163397	0
3398.59360650288	0
3401.75220170663	0
3404.90934816067	0
3408.06504677969	0
3411.21929847761	0
3414.37210416759	0
3417.52346476203	0
3420.67338117256	0
3423.82185431003	0
3426.96888508457	0
3430.11447440551	0
3433.25862318143	0
3436.40133232017	0
3439.54260272877	0
3442.68243531356	0
3445.82083098007	0
3448.95779063311	0
3452.0933151767	0
3455.22740551412	0
3458.36006254791	0
3461.49128717984	0
3464.62108031093	0
3467.74944284144	0
3470.8763756709	0
3474.00187969807	0
3477.12595582097	0
3480.24860493687	0
3483.3698279423	0
3486.48962573301	0
3489.60799920405	0
3492.7249492497	0
3495.84047676349	0
3498.95458263822	0
3502.06726776593	0
3505.17853303794	0
3508.28837934481	0
3511.39680757636	0
3514.50381862168	0
3517.60941336912	0
3520.71359270627	0
3523.81635752002	0
3526.91770869649	0
3530.01764712108	0
3533.11617367844	0
3536.21328925251	0
3539.30899472646	0
3542.40329098277	0
3545.49617890316	0
3548.58765936862	0
3551.6777332594	0
3554.76640145506	0
3557.85366483438	0
3560.93952427544	0
3564.02398065559	0
3567.10703485145	0
3570.18868773891	0
3573.26894019313	0
3576.34779308856	0
3579.42524729892	0
3582.5013036972	0
3585.57596315568	0
3588.6492265459	0
3591.72109473869	0
3594.79156860416	0
3597.8606490117	0
3600.92833682998	0
3603.99463292695	0
3607.05953816984	0
3610.12305342518	0
3613.18517955876	0
3616.24591743568	0
3619.30526792029	0
3622.36323187627	0
3625.41981016655	0
3628.47500365337	0
3631.52881319825	0
3634.58123966201	0
3637.63228390473	0
3640.68194678582	0
3643.73022916395	0
3646.77713189711	0
3649.82265584256	0
3652.86680185686	0
3655.90957079587	0
3658.95096351473	0
3661.9909808679	0
3665.02962370912	0
3668.06689289143	0
3671.10278926717	0
3674.13731368797	0
3677.17046700477	0
3680.20225006781	0
3683.23266372664	0
3686.26170883008	0
3689.28938622628	0
3692.31569676268	0
3695.34064128604	0
3698.3642206424	0
3701.38643567713	0
3704.40728723488	0
3707.42677615964	0
3710.44490329468	0
3713.46166948258	0
3716.47707556524	0
3719.49112238387	0
3722.50381077897	0
3725.51514159038	0
3728.52511565724	0
3731.53373381799	0
3734.54099691039	0
3737.54690577153	0
3740.55146123779	0
3743.55466414488	0
3746.55651532782	0
3749.55701562096	0
3752.55616585793	0
3755.55396687173	0
3758.55041949465	0
3761.54552455828	0
3764.53928289357	0
3767.53169533077	0
3770.52276269945	0
