# Supplementary material for: ATP-Mediated Compositional Change in Peripheral Myelin Membranes: A Comparative Raman Spectroscopy and Time-Of-Flight Secondary Ion Mass Spectrometry Study
Source: PLoS One. 2015 Nov 6;10(11):e0142084. doi: 10.1371/journal.pone.0142084 (PMC4636249; doi:10.1371/journal.pone.0142084)
Supplement: S2 Dataset — (ZIP) [file pone.0142084.s002.zip › S2_dataset/Raman_spectra/2_0.txt]

-178.9940361005	0
-174.033225536559	0
-169.075137799502	0
-164.119770772183	0
-159.167122339652	0
-154.217190389145	0
-149.26997281008	0
-144.325467494082	0
-139.38367233493	0
-134.444585228596	0
-129.508204073225	0
-124.574526769137	0
-119.643551218823	0
-114.715275326934	0
-109.789697000297	0
-104.866814147889	0
-99.9466246808543	0
-95.0291265124944	0
-90.114317558252	0
-85.2021957357436	0
-80.2927589647076	0
-75.3860051670387	0
-70.4819322667847	0
-65.5805381901157	0
-60.6818208653497	0
-55.7857782229291	0
-50.8924081954391	0
-46.0017087175838	0
-41.1136777262045	0
-36.2283131602561	0
-31.3456129608128	0
-26.4655750710695	0
-21.5881974363389	0
-16.7134780040407	0
-11.8414147237152	0
-6.97200554699234	0
-2.10524842762101	0
2.75885867856151	0
7.62031781360827	0
12.4791310174774	0
17.3353003280427	0
22.1888277810764	0
27.0397154102718	0
31.8879652472339	0
36.7335793214821	0
41.5765596604568	0
46.4169082895224	0
51.2546272319731	0
56.0897185090207	0
60.9221841398242	0
65.7520261414571	0
70.5792465289418	0
75.4038473152361	0
80.2258305112362	0
85.045198125787	0
89.8619521656727	0
94.6760946356395	0
99.4876275383746	0
104.296552874516	0
109.10287264268	0
113.906588839415	0
118.707703459252	0
123.506218494676	0
128.30213593615	0
133.095457772096	0
137.886185988912	0
142.674322570981	0
147.459869500641	0
152.242828758238	0
157.023202322084	0
161.800992168479	0
166.576200271718	0
171.348828604071	0
176.118879135827	0
180.886353835245	0
185.651254668599	0
190.413583600155	0
195.173342592186	0
199.93053360497	0
204.685158596798	0
209.437219523967	0
214.186718340788	0
218.933656999589	0
223.678037450723	0
228.419861642551	0
233.159131521468	0
237.895849031897	0
242.630016116271	0
247.361634715084	0
252.090706766841	0
256.817234208093	0
261.541218973424	0
266.262662995465	0
270.981568204883	0
275.697936530397	0
280.411769898781	0
285.123070234849	0
289.831839461471	0
294.538079499574	0
299.241792268144	0
303.942979684232	0
308.641643662944	0
313.33778611746	0
318.031408959018	0
322.722514096945	0
327.411103438622	0
332.09717888951	0
336.780742353159	0
341.461795731189	0
346.140340923302	0
350.816379827291	0
355.489914339041	0
360.160946352512	0
364.829477759773	0
369.495510450977	0
374.159046314375	0
378.820087236329	0
383.478635101283	0
388.134691791809	0
392.788259188568	0
397.43933917034	0
402.08793361401	0
406.734044394583	0
411.377673385178	0
416.018822457033	0
420.657493479502	0
425.293688320078	0
429.927408844357	0
434.558656916086	0
439.187434397127	0
443.813743147482	0
448.437585025286	0
453.058961886811	0
457.677875586478	0
462.294327976831	0
466.908320908578	0
471.519856230564	0
476.128935789788	0
480.73556143139	0
485.339734998681	0
489.941458333116	0
494.540733274312	0
499.137561660047	0
503.731945326265	0
508.323886107065	0
512.91338583473	0
517.500446339696	0
522.085069450583	0
526.667256994186	0
531.247010795468	0
535.824332677577	0
540.399224461841	0
544.97168796778	0
549.541725013083	0
554.109337413638	0
558.674526983528	0
563.237295535019	0
567.797644878573	0
572.355576822864	0
576.911093174738	0
581.464195739273	0
586.014886319722	0
590.563166717575	0
595.109038732503	0
599.652504162402	0
604.193564803382	0
608.73222244976	0
613.268478894073	0
617.802335927087	0
622.333795337774	0
626.86285891334	0
631.389528439219	0
635.913805699064	0
640.435692474771	0
644.95519054646	0
649.472301692485	0
653.987027689444	0
658.499370312169	0
663.009331333737	0
667.51691252547	0
672.022115656927	0
676.524942495927	0
681.025394808529	0
685.523474359052	0
690.019182910066	0
694.512522222403	0
699.003494055146	0
703.49210016564	0
707.978342309501	0
712.4622222406	0
716.943741711089	0
721.422902471377	0
725.899706270147	0
730.374154854362	0
734.846249969256	0
739.315993358349	0
743.783386763427	0
748.248431924569	0
752.711130580137	0
757.171484466779	0
761.629495319434	0
766.085164871334	0
770.538494853989	0
774.989486997221	0
779.438143029149	0
783.884464676174	0
788.328453663017	0
792.770111712697	0
797.209440546538	0
801.646441884169	0
806.08111744353	0
810.513468940876	0
814.943498090771	-3.1787109375
819.371206606105	-0.6591796875
823.796596198072	-0.3935546875
828.2196685762	-9.251953125
832.640425448326	14.912109375
837.05886852062	-6.318359375
841.474999497579	11.1328125
845.888820082023	1.8876953125
850.300331975104	-5.224609375
854.709536876313	-11.7568359375
859.116436483463	-5.9208984375
863.521032492721	21.9462890625
867.923326598572	2.123046875
872.32332049386	-13.2197265625
876.721015869761	-0.279296875
881.116414415797	3.666015625
885.509517819844	1.59765625
889.900327768115	11.611328125
894.288845945188	1.111328125
898.675074033979	0.6689453125
903.059013715769	-9.5478515625
907.440666670193	6.6171875
911.820034575246	2.748046875
916.197119107279	-13.265625
920.571921941015	-14.0556640625
924.944444749532	25.93359375
929.314689204282	-6.962890625
933.682656975088	-0.142578125
938.048349730129	-2.359375
942.411769135974	9.90234375
946.772916857561	-6.7998046875
951.131794558198	-4.462890625
955.488403899583	-3.6884765625
959.842746541793	10.3125
964.194824143277	-10.4765625
968.544638360882	21.4306640625
972.89219084983	6.6881103515625
977.237483263745	2.383056640625
981.580517254633	-15.1689453125
985.921294472888	-21.715087890625
990.259816567313	-19.927001953125
994.596085185094	-4.443115234375
998.930101971824	13.172607421875
1003.26186857149	63.788330078125
1007.59138662648	122.351440429688
1011.91865777761	144.605712890625
1016.24368366406	141.859985351563
1020.56646592346	133.1142578125
1024.88700619182	67.3685302734375
1029.20530610358	28.657470703125
1033.52136729159	25.757568359375
1037.8351913871	14.8577880859375
1042.14678001981	0.9580078125
1046.45613481781	-1.9417724609375
1050.76325740763	-4.841552734375
1055.06814941421	22.2586669921875
1059.37081246092	139.358764648438
1063.67124816957	18.5760498046875
1067.96945816039	30.4251708984375
1072.26544405203	28.2744140625
1076.55920746159	37.1236572265625
1080.8507500046	33.9727783203125
1085.14007329502	42.822021484375
1089.42717894526	36.671142578125
1093.71206856617	68.5203857421875
1097.99474376703	56.3695068359375
1102.27520615557	43.21875
1106.55345733798	27.06787109375
1110.82949891888	2.0330810546875
1115.10333250134	16.3428955078125
1119.37495968691	31.6527099609375
1123.64438207555	40.9625244140625
1127.91160126572	36.2723388671875
1132.17661885431	67.5821533203125
1136.43943643666	70.8919677734375
1140.70005560662	91.2017822265625
1144.95847795644	105.511596679688
1149.21470507689	124.821411132813
1153.46873855716	193.131225585938
1157.72057998495	339.441040039063
1161.97023094641	467.750854492188
1166.21769302616	459.354614257813
1170.4629678073	398.970092773438
1174.70605687141	249.58544921875
1178.94696179853	133.200927734375
1183.18568416722	66.81640625
1187.42222555447	45.4317626953125
1191.65658753578	33.0472412109375
1195.88877168515	24.66259765625
1200.11877957505	31.278076171875
1204.34661277642	25.8934326171875
1208.57227285872	40.5089111328125
1212.79576138991	35.1383056640625
1217.01707993641	22.7752685546875
1221.23623006315	5.4122314453125
1225.45321333358	-5.95068359375
1229.66803130962	24.686279296875
1233.88068555171	8.3232421875
1238.09117761878	-18.0397338867188
1242.29950906827	-18.4027099609375
1246.50568145615	-12.7657470703125
1250.70969633685	23.8712768554688
1254.91155526336	37.1224365234375
1259.11125978715	25.3063354492188
1263.30881145822	37.490234375
1267.50421182508	62.6741333007813
1271.69746243476	92.8580322265625
1275.88856483281	114.041931152344
1280.07752056329	91.225830078125
1284.26433116881	79.4097290039063
1288.44899819048	71.5936279296875
1292.63152316794	59.55712890625
1296.81190763937	99.1890869140625
1300.99015314147	86.821044921875
1305.16626120947	60.4530029296875
1309.34023337715	109.0849609375
1313.5120711768	109.716918945313
1317.68177613928	79.348876953125
1321.84934979395	56.9808349609375
1326.01479366875	46.61279296875
1330.17810929013	27.2076416015625
1334.3392981831	23.4842529296875
1338.49836187122	38.7608642578125
1342.65530187657	39.0374755859375
1346.81011971983	48.3140869140625
1350.96281692018	16.5906982421875
1355.11339499538	27.8673095703125
1359.26185546175	10.1439208984375
1363.40819983413	18.3804931640625
1367.55242962597	25.5770263671875
1371.69454634923	3.77362060546875
1375.83455151447	-5.02984619140625
1379.97244663079	-7.83331298828125
1384.10823320587	1.72412109375
1388.24191274593	6.40191650390625
1392.3734867558	5.4771728515625
1396.50295673884	-6.66949462890625
1400.63032419701	0.78125
1404.75559063083	-0.40362548828125
1408.87875753938	11.4413452148438
1412.99982642036	-9.7220458984375
1417.11879877001	-23.52197265625
1421.23567608315	-2.36895751953125
1425.35045985322	-0.67645263671875
1429.4631515722	16.01611328125
1433.57375273068	32.7086791992188
1437.68226481782	85.4012451171875
1441.78868932139	129.09375
1445.89302772774	160.215576171875
1449.9952815218	183.205688476563
1454.0954521871	195.19580078125
1458.19354120579	166.185852050781
1462.28955005859	165.175964355469
1466.38348022481	141.166076660156
1470.47533318239	140.156188964844
1474.56511040785	111.146301269531
1478.65281337632	114.020080566406
1482.73844356155	81.7395629882813
1486.82200243586	71.4591064453125
1490.90349147021	54.1785888671875
1494.98291213417	50.8980712890625
1499.06026589591	57.6175537109375
1503.13555422221	99.3370361328125
1507.20877857848	101.056518554688
1511.27994042873	196.776062011719
1515.3490412356	297.495544433594
1519.41608246035	387.139953613281
1523.48106556286	436.727783203125
1527.54399200162	455.315612792969
1531.60486323377	396.903442382813
1535.66368071506	312.491271972656
1539.72044589986	208.0791015625
1543.7751602412	135.6669921875
1547.8278251907	72.2548217773438
1551.87844219866	49.8084106445313
1555.92701271397	9.2137451171875
1559.97353818419	7.6190185546875
1564.01802005549	-4.97564697265625
1568.06045977271	0.4296875
1572.1008587793	-5.1650390625
1576.13921851737	2.0770263671875
1580.17554042768	-9.68621826171875
1584.20982594961	0.969482421875
1588.24207652123	19.371826171875
1592.27229357921	-1.9677734375
1596.3004785589	-15.6044921875
1600.3266328943	-7.3154296875
1604.35075801806	6.54974365234375
1608.37285536149	11.4782104492188
1612.39292635454	-3.33355712890625
1616.41097242584	1.5467529296875
1620.42699500266	19.7899780273438
1624.44099551096	11.380615234375
1628.45297537533	15.97119140625
1632.46293601905	16.7449951171875
1636.47087886406	20.1728515625
1640.47680533095	30.6007690429688
1644.480716839	56.0286254882813
1648.48261480617	81.45654296875
1652.48250064906	83.8843994140625
1656.48037578297	129.767395019531
1660.47624162187	195.838928222656
1664.47009957839	234.910522460938
1668.46195106388	268.982055664063
1672.45179748832	264.053649902344
1676.43964026041	223.125183105469
1680.42548078752	180.392700195313
1684.40932047569	161.133117675781
1688.39116072969	101.873596191406
1692.37100295292	72.614013671875
1696.34884854752	55.3544311523438
1700.32469891428	29.0948486328125
1704.29855545272	30.3485107421875
1708.27041956104	15.7459106445313
1712.24029263612	17.143310546875
1716.20817607355	8.54681396484375
1720.17407126762	-10.0256958007813
1724.13797961133	-3.99822998046875
1728.09990249636	-3.30145263671875
1732.05984131311	1.6669921875
1736.01779745068	4.849609375
1739.97377229687	0.3837890625
1743.9277672382	3.0693359375
1747.87978365989	-7.921875
1751.82982294587	7.658203125
1755.77788647878	-6.8759765625
1759.72397564	-4.068359375
1763.6680918096	-3.390625
1767.61023636636	14.0185546875
1771.55041068779	2.544921875
1775.48861615014	-6.69140625
1779.42485412835	-2.8515625
1783.35912599609	-7.810546875
1787.29143312576	14.552734375
1791.22177688849	-5.388671875
1795.15015865414	0.4267578125
1799.07657979127	0.0537109375
1803.00104166721	-4.2265625
1806.923545648	-2.0888671875
1810.84409309841	10.61328125
1814.76268538195	-1.3974609375
1818.67932386087	-1.689453125
1822.59400989615	-5.2724609375
1826.50674484752	4.5908203125
1830.41753007345	3.916015625
1834.32636693114	-13.86328125
1838.23325677653	0.0107421875
1842.13820096433	10.7802734375
1846.04120084797	0.0302734375
1849.94225777965	1.6552734375
1853.84137311029	-8.0400390625
1857.7385481896	-2.3779296875
1861.63378436601	3.013671875
1865.52708298671	-0.220703125
1869.41844539766	8.310546875
1873.30787294356	4.3720703125
1877.19536696788	-19.69921875
1881.08092881284	11.70703125
1884.96455981942	-5.484375
1888.84626132737	-2.521484375
1892.7260346752	2.64453125
1896.6038812002	8.1064453125
1900.47980223839	-0.767578125
1904.35379912459	-4.7900390625
1908.22587319237	4.7724609375
1912.0960257741	-9.8125
1915.96425820088	4.6328125
1919.83057180263	-0.080078125
1923.694967908	2.5810546875
1927.55744784445	1.1767578125
1931.4180129382	-16.8388671875
1935.27666451426	19.2548828125
1939.13340389641	2.7265625
1942.98823240721	-8.6259765625
1946.84115136803	0.62109375
1950.692162099	-5.3876953125
1954.54126591903	7.9892578125
1958.38846414584	-2.34375
1962.23375809594	-1.224609375
1966.0771490846	1.9296875
1969.91863842591	-0.4765625
1973.75822743275	-8.8642578125
1977.59591741678	7.1083984375
1981.43170968848	-0.3603515625
1985.26560555709	7.7890625
1989.09760633069	-4.6279296875
1992.92771331615	2.94140625
1996.75592781911	-12.0859375
2000.58225114405	0.9365234375
2004.40668459424	6.15625
2008.22922947176	-1.9765625
2012.04988707749	4.9638671875
2015.86865871112	-5.8515625
2019.68554567116	3.28515625
2023.50054925491	-17.0068359375
2027.31367075851	19.65234375
2031.1249114769	1.1533203125
2034.93427270382	1.5986328125
2038.74175573186	-11.7734375
2042.54736185239	4.712890625
2046.35109235564	0.501953125
2050.15294853063	0.8076171875
2053.95293166521	5.2177734375
2057.75104304606	-4.5498046875
2061.54728395867	0.87109375
2065.34165568738	2.8974609375
2069.13415951534	-10.8994140625
2072.92479672452	10.3271484375
2076.71356859575	-12.1103515625
2080.50047640866	11.5078125
2084.28552144174	-4.21875
2088.06870497229	4.4970703125
2091.85002827646	-7.380859375
2095.62949262923	-4.7529296875
2099.40709930443	7.482421875
2103.18284957471	-8.73828125
2106.95674471158	9.5498046875
2110.72878598537	0.6640625
2114.49897466528	-6.7216796875
2118.26731201934	4.208984375
2122.03379931443	3.8818359375
2125.79843781626	1.5556640625
2129.56122878942	-5.580078125
2133.32217349733	0.9931640625
2137.08127320226	-10.50390625
2140.83852916534	3.7861328125
2144.59394264655	10.6025390625
2148.34751490473	-3.427734375
2152.09924719757	-6.470703125
2155.84914078163	-1.6123046875
2159.5971969123	3.146484375
2163.34341684387	10.267578125
2167.08780182947	9.0791015625
2170.83035312109	-8.6748046875
2174.57107196959	-3.412109375
2178.30995962469	0.662109375
2182.04701733499	2.978515625
2185.78224634795	-2.728515625
2189.5156479099	0.712890625
2193.24722326604	2.0595703125
2196.97697366044	-5.0380859375
2200.70490033604	0.197265625
2204.43100453467	1.833984375
2208.15528749703	-2.892578125
2211.87775046268	0.166015625
2215.59839467008	4.0068359375
2219.31722135656	-9.3125
2223.03423175833	9.6103515625
2226.74942711049	-0.7021484375
2230.46280864701	0.62109375
2234.17437760077	-4.4931640625
2237.8841352035	-1.244140625
2241.59208268584	-8.6884765625
2245.29822127732	11.650390625
2249.00255220635	2.39453125
2252.70507670024	3.3544921875
2256.40579598519	-18.2421875
2260.10471128628	8.71875
2263.80182382751	1.3896484375
2267.49713483175	7.1240234375
2271.19064552079	-8.43359375
2274.8823571153	-0.6806640625
2278.57227083486	-3.251953125
2282.26038789795	5.2998046875
2285.94670952195	-3.53125
2289.63123692314	-2.6240234375
2293.31397131672	3.3115234375
2296.99491391679	3.7509765625
2300.67406593633	-2.318359375
2304.35142858727	-4.169921875
2308.02700308043	4.654296875
2311.70079062553	12.029296875
2315.37279243123	-9.03125
2319.04300970507	-5.166015625
2322.71144365353	20.4775390625
2326.378095482	-14.978515625
2330.04296639478	3.1123046875
2333.7060575951	5.1552734375
2337.3673702851	-7.5693359375
2341.02690566583	-0.1591796875
2344.68466493729	-13.1669921875
2348.34064929839	9.7119140625
2351.99485994695	9.7734375
2355.64729807974	-3.171875
2359.29796489244	-5.50390625
2362.94686157966	0.0830078125
2366.59398933494	-2.6806640625
2370.23934935076	2.134765625
2373.88294281852	5.369140625
2377.52477092855	-5.947265625
2381.16483487014	-0.177734375
2384.80313583148	5.513671875
2388.4396749997	-5.033203125
2392.07445356091	-1.1708984375
2395.70747270011	-2.787109375
2399.33873360126	10.09765625
2402.96823744726	-3.5732421875
2406.59598541994	7.015625
2410.22197870011	-10.171875
2413.84621846749	2.2197265625
2417.46870590075	6.3896484375
2421.08944217751	-7.4619140625
2424.70842847435	3.1435546875
2428.32566596678	-5.5869140625
2431.94115582928	-4.7783203125
2435.55489923527	9.3486328125
2439.16689735713	-5.2080078125
2442.77715136619	4.0107421875
2446.38566243272	0.802734375
2449.99243172597	-3.369140625
2453.59746041414	0.0078125
2457.20074966439	-0.2509765625
2460.80230064283	-0.9765625
2464.40211451455	0.4541015625
2468.00019244358	2.142578125
2471.59653559293	12.8125
2475.19114512457	-9.38671875
2478.78402219943	-7.353515625
2482.37516797741	2.044921875
2485.96458361738	5.7431640625
2489.55227027719	-5.9736328125
2493.13822911363	10.9287109375
2496.7224612825	-11.853515625
2500.30496793853	-7.51171875
2503.88575023547	8.5009765625
2507.464809326	1.150390625
2511.04214636182	9.63671875
2514.61776249357	-11.6142578125
2518.19165887088	1.625
2521.76383664237	10.8359375
2525.33429695564	-1.30859375
2528.90304095725	0.380859375
2532.47006979276	-10.751953125
2536.03538460672	2.7958984375
2539.59898654265	7.9287109375
2543.16087674307	-5.6943359375
2546.72105634947	-3.4423828125
2550.27952650235	5.1669921875
2553.83628834118	-6.923828125
2557.39134300444	6.271484375
2560.94469162957	-10.3388671875
2564.49633535304	5.7109375
2568.0462753103	3.537109375
2571.59451263579	3.755859375
2575.14104846294	-3.4287109375
2578.6858839242	-9.3427734375
2582.229020151	9.724609375
2585.77045827378	-5.4345703125
2589.31019942197	6.7470703125
2592.84824472401	-7.05078125
2596.38459530734	0.53125
2599.91925229841	0.1455078125
2603.45221682266	-2.158203125
2606.98349000456	-3.69140625
2610.51307296756	9.9794921875
2614.04096683414	9.9365234375
2617.56717272579	-14.38671875
2621.09169176298	7.2451171875
2624.61452506523	-6.7412109375
2628.13567375106	-3.162109375
2631.655138938	-7.93359375
2635.17292174258	8.9755859375
2638.68902328039	0.6962890625
2642.20344466598	-8.419921875
2645.71618701297	6.63671875
2649.22725143397	2.130859375
2652.73663904062	-0.7099609375
2656.24435094357	-5.6865234375
2659.75038825251	14.6572265625
2663.25475207615	1.2548828125
2666.75744352221	-18.9208984375
2670.25846369744	14.73828125
2673.75781370765	0.595703125
2677.25549465763	10.0791015625
2680.75150765123	-6.2880859375
2684.24585379131	-0.2666015625
2687.73853417978	-5.072265625
2691.22954991757	7.92578125
2694.71890210465	-10.8125
2698.20659184002	-7.0322265625
2701.69262022172	4.5859375
2705.17698834682	-1.1845703125
2708.65969731143	10.4326171875
2712.14074821071	-4.423828125
2715.62014213884	-0.255859375
2719.09788018905	-10.5361328125
2722.57396345361	4.84765625
2726.04839302385	8.248046875
2729.52116999012	-9.3154296875
2732.99229544182	11.2587890625
2736.4617704674	-8.072265625
2739.92959615437	10.0546875
2743.39577358925	0.8935546875
2746.86030385767	-1.228515625
2750.32318804424	-1.8291015625
2753.78442723268	-10.1083984375
2757.24402250572	7.994140625
2760.70197494518	-2.6015625
2764.1582856319	-2.150390625
2767.6129556458	7.5947265625
2771.06598606584	-10.25390625
2774.51737797005	12.2919921875
2777.96713243552	-5.44921875
2781.41525053838	-10.7021484375
2784.86173335384	1.0146484375
2788.30658195617	7.4365234375
2791.74979741869	-8.5
2795.1913808138	2.486328125
2798.63133321295	1.80633544921875
2802.06965568666	-3.96649169921875
2805.50634930452	-13.4603881835938
2808.94141513519	-7.78924560546875
2812.37485424639	62.8818359375
2815.80666770493	-13.4400024414063
2819.23685657665	-34.6182861328125
2822.6654219265	-29.796630859375
2826.0923648185	-21.9749145507813
2829.51768631572	1.8468017578125
2832.94138748033	0.66845703125
2836.36346937355	9.49017333984375
2839.7839330557	34.3118896484375
2843.20277958617	82.5345458984375
2846.62001002343	175.914123535156
2850.03562542502	233.293701171875
2853.44962684758	341.673217773438
2856.86201534681	394.052795410156
2860.27279197751	446.432373046875
2863.68195779356	442.811950683594
2867.08951384791	411.191528320313
2870.49546119262	424.571105957031
2873.89980087883	444.95068359375
2877.30253395675	430.330261230469
2880.70366147569	424.709777832031
2884.10318448406	430.450317382813
2887.50110402936	441.389892578125
2890.89742115815	428.329467773438
2894.29213691614	421.26904296875
2897.68525234807	407.208679199219
2901.07676849782	435.148254394531
2904.46668640835	426.087829589844
2907.85500712172	438.027404785156
2911.24173167908	423.966979980469
2914.62686112069	420.906555175781
2918.0103964859	433.84619140625
2921.39233881316	398.785766601563
2924.77268914004	417.725341796875
2928.1514485032	442.664916992188
2931.52861793838	449.785339355469
2934.90419848047	455.233764648438
2938.27819116343	495.682189941406
2941.65059702035	536.130554199219
2945.0214170834	498.578979492188
2948.39065238389	442.02734375
2951.75830395222	382.475769042969
2955.1243728179	313.924133300781
2958.48886000957	257.37255859375
2961.85176655495	243.820983886719
2965.21309348089	238.269409179688
2968.57284181338	239.7177734375
2971.93101257748	208.274047851563
2975.28760679739	162.106323242188
2978.64262549643	150.938598632813
2981.99606969702	136.770751953125
2985.34794042073	109.60302734375
2988.69823868822	85.4351806640625
2992.04696551928	61.2674560546875
2995.39412193282	28.099609375
2998.73970894689	23.4808349609375
3002.08372757864	-9.16015625
3005.42617884436	1.1988525390625
3008.76706375945	-13.8695068359375
3012.10638333846	-19.0513916015625
3015.44413859504	3.36328125
3018.780330542	9.619140625
3022.11496019125	11.33984375
3025.44802855385	14.9775390625
3028.77953663997	-6.7587890625
3032.10948545894	8.037109375
3035.4378760192	0
3038.76470932834	0
3042.08998639308	0
3045.41370821926	0
3048.73587581189	0
3052.05649017508	0
3055.37555231211	0
3058.69306322538	0
3062.00902391644	0
3065.32343538598	0
3068.63629863383	0
3071.94761465896	0
3075.25738445949	0
3078.5656090327	0
3081.87228937498	0
3085.1774264819	0
3088.48102134815	0
3091.7830749676	0
3095.08358833324	0
3098.38256243724	0
3101.67999827088	0
3104.97589682465	0
3108.27025908814	0
3111.56308605013	0
3114.85437869852	0
3118.14413802041	0
3121.43236500202	0
3124.71906062875	0
3128.00422588514	0
3131.28786175491	0
3134.56996922093	0
3137.85054926523	0
3141.12960286901	0
3144.40713101263	0
3147.68313467559	0
3150.95761483661	0
3154.23057247352	0
3157.50200856335	0
3160.77192408229	0
3164.04032000569	0
3167.30719730808	0
3170.57255696316	0
3173.8363999438	0
3177.09872722202	0
3180.35953976906	0
3183.61883855529	0
3186.87662455028	0
3190.13289872276	0
3193.38766204066	0
3196.64091547106	0
3199.89265998022	0
3203.14289653362	0
3206.39162609586	0
3209.63884963076	0
3212.88456810132	0
3216.1287824697	0
3219.37149369728	0
3222.61270274458	0
3225.85241057134	0
3229.09061813648	0
3232.32732639809	0
3235.56253631347	0
3238.79624883909	0
3242.02846493062	0
3245.25918554292	0
3248.48841163005	0
3251.71614414523	0
3254.94238404091	0
3258.16713226871	0
3261.39038977947	0
3264.61215752319	0
3267.8324364491	0
3271.05122750561	0
3274.26853164032	0
3277.48434980006	0
3280.69868293083	0
3283.91153197784	0
3287.12289788551	0
3290.33278159744	0
3293.54118405647	0
3296.7481062046	0
3299.95354898308	0
3303.15751333233	0
3306.36000019198	0
3309.5610105009	0
3312.76054519714	0
3315.95860521796	0
3319.15519149983	0
3322.35030497844	0
3325.5439465887	0
3328.73611726471	0
3331.92681793978	0
3335.11604954647	0
3338.30381301652	0
3341.49010928091	0
3344.67493926981	0
3347.85830391262	0
3351.04020413798	0
3354.22064087372	0
3357.3996150469	0
3360.5771275838	0
3363.75317940992	0
3366.92777144999	0
3370.10090462795	0
3373.27257986699	0
3376.44279808948	0
3379.61156021707	0
3382.77886717058	0
3385.94471987011	0
3389.10911923496	0
3392.27206618366	0
3395.43356163397	0
3398.59360650288	0
3401.75220170663	0
3404.90934816067	0
3408.06504677969	0
3411.21929847761	0
3414.37210416759	0
3417.52346476203	0
3420.67338117256	0
3423.82185431003	0
3426.96888508457	0
3430.11447440551	0
3433.25862318143	0
3436.40133232017	0
3439.54260272877	0
3442.68243531356	0
3445.82083098007	0
3448.95779063311	0
3452.0933151767	0
3455.22740551412	0
3458.36006254791	0
3461.49128717984	0
3464.62108031093	0
3467.74944284144	0
3470.8763756709	0
3474.00187969807	0
3477.12595582097	0
3480.24860493687	0
3483.3698279423	0
3486.48962573301	0
3489.60799920405	0
3492.7249492497	0
3495.84047676349	0
3498.95458263822	0
3502.06726776593	0
3505.17853303794	0
3508.28837934481	0
3511.39680757636	0
3514.50381862168	0
3517.60941336912	0
3520.71359270627	0
3523.81635752002	0
3526.91770869649	0
3530.01764712108	0
3533.11617367844	0
3536.21328925251	0
3539.30899472646	0
3542.40329098277	0
3545.49617890316	0
3548.58765936862	0
3551.6777332594	0
3554.76640145506	0
3557.85366483438	0
3560.93952427544	0
3564.02398065559	0
3567.10703485145	0
3570.18868773891	0
3573.26894019313	0
3576.34779308856	0
3579.42524729892	0
3582.5013036972	0
3585.57596315568	0
3588.6492265459	0
3591.72109473869	0
3594.79156860416	0
3597.8606490117	0
3600.92833682998	0
3603.99463292695	0
3607.05953816984	0
3610.12305342518	0
3613.18517955876	0
3616.24591743568	0
3619.30526792029	0
3622.36323187627	0
3625.41981016655	0
3628.47500365337	0
3631.52881319825	0
3634.58123966201	0
3637.63228390473	0
3640.68194678582	0
3643.73022916395	0
3646.77713189711	0
3649.82265584256	0
3652.86680185686	0
3655.90957079587	0
3658.95096351473	0
3661.9909808679	0
3665.02962370912	0
3668.06689289143	0
3671.10278926717	0
3674.13731368797	0
3677.17046700477	0
3680.20225006781	0
3683.23266372664	0
3686.26170883008	0
3689.28938622628	0
3692.31569676268	0
3695.34064128604	0
3698.3642206424	0
3701.38643567713	0
3704.40728723488	0
3707.42677615964	0
3710.44490329468	0
3713.46166948258	0
3716.47707556524	0
3719.49112238387	0
3722.50381077897	0
3725.51514159038	0
3728.52511565724	0
3731.53373381799	0
3734.54099691039	0
3737.54690577153	0
3740.55146123779	0
3743.55466414488	0
3746.55651532782	0
3749.55701562096	0
3752.55616585793	0
3755.55396687173	0
3758.55041949465	0
3761.54552455828	0
3764.53928289357	0
3767.53169533077	0
3770.52276269945	0
