# Supplementary material for: ATP-Mediated Compositional Change in Peripheral Myelin Membranes: A Comparative Raman Spectroscopy and Time-Of-Flight Secondary Ion Mass Spectrometry Study
Source: PLoS One. 2015 Nov 6;10(11):e0142084. doi: 10.1371/journal.pone.0142084 (PMC4636249; doi:10.1371/journal.pone.0142084)
Supplement: S2 Dataset — (ZIP) [file pone.0142084.s002.zip › S2_dataset/Raman_spectra/2_90.txt]

-178.9940361005	0
-174.033225536559	0
-169.075137799502	0
-164.119770772183	0
-159.167122339652	0
-154.217190389145	0
-149.26997281008	0
-144.325467494082	0
-139.38367233493	0
-134.444585228596	0
-129.508204073225	0
-124.574526769137	0
-119.643551218823	0
-114.715275326934	0
-109.789697000297	0
-104.866814147889	0
-99.9466246808543	0
-95.0291265124944	0
-90.114317558252	0
-85.2021957357436	0
-80.2927589647076	0
-75.3860051670387	0
-70.4819322667847	0
-65.5805381901157	0
-60.6818208653497	0
-55.7857782229291	0
-50.8924081954391	0
-46.0017087175838	0
-41.1136777262045	0
-36.2283131602561	0
-31.3456129608128	0
-26.4655750710695	0
-21.5881974363389	0
-16.7134780040407	0
-11.8414147237152	0
-6.97200554699234	0
-2.10524842762101	0
2.75885867856151	0
7.62031781360827	0
12.4791310174774	0
17.3353003280427	0
22.1888277810764	0
27.0397154102718	0
31.8879652472339	0
36.7335793214821	0
41.5765596604568	0
46.4169082895224	0
51.2546272319731	0
56.0897185090207	0
60.9221841398242	0
65.7520261414571	0
70.5792465289418	0
75.4038473152361	0
80.2258305112362	0
85.045198125787	0
89.8619521656727	0
94.6760946356395	0
99.4876275383746	0
104.296552874516	0
109.10287264268	0
113.906588839415	0
118.707703459252	0
123.506218494676	0
128.30213593615	0
133.095457772096	0
137.886185988912	0
142.674322570981	0
147.459869500641	0
152.242828758238	0
157.023202322084	0
161.800992168479	0
166.576200271718	0
171.348828604071	0
176.118879135827	0
180.886353835245	0
185.651254668599	0
190.413583600155	0
195.173342592186	0
199.93053360497	0
204.685158596798	0
209.437219523967	0
214.186718340788	0
218.933656999589	0
223.678037450723	0
228.419861642551	0
233.159131521468	0
237.895849031897	0
242.630016116271	0
247.361634715084	0
252.090706766841	0
256.817234208093	0
261.541218973424	0
266.262662995465	0
270.981568204883	0
275.697936530397	0
280.411769898781	0
285.123070234849	0
289.831839461471	0
294.538079499574	0
299.241792268144	0
303.942979684232	0
308.641643662944	0
313.33778611746	0
318.031408959018	0
322.722514096945	0
327.411103438622	0
332.09717888951	0
336.780742353159	0
341.461795731189	0
346.140340923302	0
350.816379827291	0
355.489914339041	0
360.160946352512	0
364.829477759773	0
369.495510450977	0
374.159046314375	0
378.820087236329	0
383.478635101283	0
388.134691791809	0
392.788259188568	0
397.43933917034	0
402.08793361401	0
406.734044394583	0
411.377673385178	0
416.018822457033	0
420.657493479502	0
425.293688320078	0
429.927408844357	0
434.558656916086	0
439.187434397127	0
443.813743147482	0
448.437585025286	0
453.058961886811	0
457.677875586478	0
462.294327976831	0
466.908320908578	0
471.519856230564	0
476.128935789788	0
480.73556143139	0
485.339734998681	0
489.941458333116	0
494.540733274312	0
499.137561660047	0
503.731945326265	0
508.323886107065	0
512.91338583473	0
517.500446339696	0
522.085069450583	0
526.667256994186	0
531.247010795468	0
535.824332677577	0
540.399224461841	0
544.97168796778	0
549.541725013083	0
554.109337413638	0
558.674526983528	0
563.237295535019	0
567.797644878573	0
572.355576822864	0
576.911093174738	0
581.464195739273	0
586.014886319722	0
590.563166717575	0
595.109038732503	0
599.652504162402	0
604.193564803382	0
608.73222244976	0
613.268478894073	0
617.802335927087	0
622.333795337774	0
626.86285891334	0
631.389528439219	0
635.913805699064	0
640.435692474771	0
644.95519054646	0
649.472301692485	0
653.987027689444	0
658.499370312169	0
663.009331333737	0
667.51691252547	0
672.022115656927	0
676.524942495927	0
681.025394808529	0
685.523474359052	0
690.019182910066	0
694.512522222403	0
699.003494055146	0
703.49210016564	0
707.978342309501	0
712.4622222406	0
716.943741711089	0
721.422902471377	0
725.899706270147	0
730.374154854362	0
734.846249969256	0
739.315993358349	0
743.783386763427	0
748.248431924569	0
752.711130580137	0
757.171484466779	0
761.629495319434	0
766.085164871334	0
770.538494853989	0
774.989486997221	0
779.438143029149	0
783.884464676174	0
788.328453663017	0
792.770111712697	0
797.209440546538	0
801.646441884169	0
806.08111744353	0
810.513468940876	3.0625
814.943498090771	-2.6064453125
819.371206606105	-5.6923828125
823.796596198072	9.0224609375
828.2196685762	-8.3583984375
832.640425448326	20.4560546875
837.05886852062	-10.1337890625
841.474999497579	5.140625
845.888820082023	2.9873046875
850.300331975104	-11.828125
854.709536876313	5.927734375
859.116436483463	-7.009765625
863.521032492721	3.14453125
867.923326598572	-11.7783203125
872.32332049386	1.97265625
876.721015869761	12.0302734375
881.116414415797	-2.935546875
885.509517819844	-8.1591796875
889.900327768115	-3.703125
894.288845945188	5.8076171875
898.675074033979	17.8212890625
903.059013715769	-6.59375
907.440666670193	-12.296875
911.820034575246	-2.9072265625
916.197119107279	2.7333984375
920.571921941015	-0.9384765625
924.944444749532	9.3583984375
929.314689204282	12.76171875
933.682656975088	18.66015625
938.048349730129	-7.7978515625
942.411769135974	-4.5244140625
946.772916857561	-5.3388671875
951.131794558198	11.40234375
955.488403899583	-15.58984375
959.842746541793	14.9189453125
964.194824143277	-15.361328125
968.544638360882	7.591796875
972.89219084983	-5.2958984375
977.237483263745	15.0982666015625
981.580517254633	-5.849365234375
985.921294472888	-13.81005859375
990.259816567313	0.69317626953125
994.596085185094	-20.9742431640625
998.930101971824	-8.87420654296875
1003.26186857149	12.15380859375
1007.59138662648	39.6356811523438
1011.91865777761	43.9238891601563
1016.24368366406	59.3165893554688
1020.56646592346	58.0037231445313
1024.88700619182	19.6908569335938
1029.20530610358	-2.50390625
1033.52136729159	8.3134765625
1037.8351913871	-7.54058837890625
1042.14678001981	-8.34393310546875
1046.45613481781	3.85272216796875
1050.76325740763	6.8172607421875
1055.06814941421	16.6883544921875
1059.37081246092	18.5594482421875
1063.67124816957	29.4304809570313
1067.96945816039	43.3015747070313
1072.26544405203	30.1726684570313
1076.55920746159	37.9459838867188
1080.8507500046	40.6581420898438
1085.14007329502	67.3703002929688
1089.42717894526	42.08251953125
1093.71206856617	79.794677734375
1097.99474376703	63.5068359375
1102.27520615557	63.2190551757813
1106.55345733798	53.9312133789063
1110.82949891888	59.6433715820313
1115.10333250134	53.3555297851563
1119.37495968691	43.0227661132813
1123.64438207555	38.6756591796875
1127.91160126572	27.32861328125
1132.17661885431	57.9815063476563
1136.43943643666	58.6343994140625
1140.70005560662	57.287353515625
1144.95847795644	89.9402465820313
1149.21470507689	88.5931396484375
1153.46873855716	86.24609375
1157.72057998495	162.898986816406
1161.97023094641	198.551879882813
1166.21769302616	217.204772949219
1170.4629678073	210.664978027344
1174.70605687141	142.09228515625
1178.94696179853	79.5196533203125
1183.18568416722	50.9469604492188
1187.42222555447	50.374267578125
1191.65658753578	27.8016357421875
1195.88877168515	33.2289428710938
1200.11877957505	20.6563110351563
1204.34661277642	34.0836181640625
1208.57227285872	27.510986328125
1212.79576138991	24.9382934570313
1217.01707993641	17.9558715820313
1221.23623006315	19.6838989257813
1225.45321333358	-10.5880737304688
1229.66803130962	8.139892578125
1233.88068555171	-4.132080078125
1238.09117761878	-12.404052734375
1242.29950906827	-18.676025390625
1246.50568145615	-4.947998046875
1250.70969633685	17.780029296875
1254.91155526336	8.50799560546875
1259.11125978715	9.6343994140625
1263.30881145822	13.4772338867188
1267.50421182508	24.3201293945313
1271.69746243476	16.1629638671875
1275.88856483281	34.0057983398438
1280.07752056329	27.8486938476563
1284.26433116881	24.6915283203125
1288.44899819048	29.5343627929688
1292.63152316794	35.3772583007813
1296.81190763937	47.21044921875
1300.99015314147	22.6236572265625
1305.16626120947	27.036865234375
1309.34023337715	53.4500732421875
1313.5120711768	57.86328125
1317.68177613928	47.2764892578125
1321.84934979395	34.689697265625
1326.01479366875	33.1029052734375
1330.17810929013	18.5160522460938
1334.3392981831	18.9292602539063
1338.49836187122	17.3165283203125
1342.65530187657	20.67578125
1346.81011971983	24.0350341796875
1350.96281692018	23.394287109375
1355.11339499538	14.7535400390625
1359.26185546175	21.11279296875
1363.40819983413	4.47210693359375
1367.55242962597	9.83135986328125
1371.69454634923	4.211669921875
1375.83455151447	11.6023559570313
1379.97244663079	-1.00701904296875
1384.10823320587	9.3836669921875
1388.24191274593	-5.2257080078125
1392.3734867558	15.9912719726563
1396.50295673884	-15.8338623046875
1400.63032419701	0.15008544921875
1404.75559063083	4.72711181640625
1408.87875753938	0.28826904296875
1412.99982642036	-0.15924072265625
1417.11879877001	-3.60467529296875
1421.23567608315	3.01470947265625
1425.35045985322	5.63409423828125
1429.4631515722	10.2534790039063
1433.57375273068	31.8728637695313
1437.68226481782	68.4922485351563
1441.78868932139	121.045043945313
1445.89302772774	156.582397460938
1449.9952815218	186.119812011719
1454.0954521871	224.6572265625
1458.19354120579	175.194641113281
1462.28955005859	172.731994628906
1466.38348022481	151.269409179688
1470.47533318239	130.806823730469
1474.56511040785	126.291076660156
1478.65281337632	95.7048950195313
1482.73844356155	63.1187744140625
1486.82200243586	57.5325927734375
1490.90349147021	30.9464111328125
1494.98291213417	13.3602294921875
1499.06026589591	23.7740478515625
1503.13555422221	43.1878662109375
1507.20877857848	37.6017456054688
1511.27994042873	63.0155639648438
1515.3490412356	91.3540649414063
1519.41608246035	131.635864257813
1523.48106556286	162.917663574219
1527.54399200162	183.199462890625
1531.60486323377	190.481262207031
1535.66368071506	149.763122558594
1539.72044589986	111.044921875
1543.7751602412	70.3267211914063
1547.8278251907	32.5870971679688
1551.87844219866	-5.2452392578125
1555.92701271397	-13.0775756835938
1559.97353818419	4.090087890625
1564.01802005549	-17.7422485351563
1568.06045977271	-9.5745849609375
1572.1008587793	2.6754150390625
1576.13921851737	-1.07196044921875
1580.17554042768	6.492919921875
1584.20982594961	-4.4100341796875
1588.24207652123	6.705078125
1592.27229357921	-3.453125
1596.3004785589	-11.3564453125
1600.3266328943	0.7841796875
1604.35075801806	9.2744140625
1608.37285536149	-1.6416015625
1612.39292635454	-6.7900390625
1616.41097242584	8.8206787109375
1620.42699500266	3.58795166015625
1624.44099551096	-4.74810791015625
1628.45297537533	-1.85986328125
1632.46293601905	16.5697021484375
1636.47087886406	31.021240234375
1640.47680533095	24.4728393554688
1644.480716839	41.161376953125
1648.48261480617	45.9356079101563
1652.48250064906	69.7098388671875
1656.48037578297	95.4840698242188
1660.47624162187	132.25830078125
1664.47009957839	149.198913574219
1668.46195106388	180.171691894531
1672.45179748832	175.14453125
1676.43964026041	171.117370605469
1680.42548078752	140.090148925781
1684.40932047569	115.068115234375
1688.39116072969	65.0726928710938
1692.37100295292	45.0772705078125
1696.34884854752	34.0819091796875
1700.32469891428	7.08648681640625
1704.29855545272	28.043212890625
1708.27041956104	-4.13232421875
1712.24029263612	-4.307861328125
1716.20817607355	-6.49005126953125
1720.17407126762	-2.83489990234375
1724.13797961133	11.9492797851563
1728.09990249636	-7.7425537109375
1732.05984131311	8.6572265625
1736.01779745068	-5.669921875
1739.97377229687	-5.34765625
1743.9277672382	10.0517578125
1747.87978365989	-0.7724609375
1751.82982294587	-0.287109375
1755.77788647878	-8.0830078125
1759.72397564	-5.0546875
1763.6680918096	6.8623046875
1767.61023636636	3.6298828125
1771.55041068779	2.9052734375
1775.48861615014	-5.6591796875
1779.42485412835	-8.748046875
1783.35912599609	4.6083984375
1787.29143312576	5.9755859375
1791.22177688849	-3.2119140625
1795.15015865414	8.109375
1799.07657979127	-6.220703125
1803.00104166721	-5.6044921875
1806.923545648	2.3291015625
1810.84409309841	-2.9775390625
1814.76268538195	1.45703125
1818.67932386087	4.484375
1822.59400989615	-2.4873046875
1826.50674484752	3.4091796875
1830.41753007345	0.41796875
1834.32636693114	-7.5068359375
1838.23325677653	-3.57421875
1842.13820096433	11.5576171875
1846.04120084797	1.5
1849.94225777965	3.0517578125
1853.84137311029	-11.7998046875
1857.7385481896	-2.5888671875
1861.63378436601	5.28515625
1865.52708298671	1.5810546875
1869.41844539766	5.01171875
1873.30787294356	-7.376953125
1877.19536696788	-6.609375
1881.08092881284	11.625
1884.96455981942	-0.8330078125
1888.84626132737	-7.103515625
1892.7260346752	3.9365234375
1896.6038812002	-6.0595703125
1900.47980223839	3.5771484375
1904.35379912459	2.931640625
1908.22587319237	3.56640625
1912.0960257741	-3.953125
1915.96425820088	0.44140625
1919.83057180263	-2.7265625
1923.694967908	1.78125
1927.55744784445	4.302734375
1931.4180129382	-9.1337890625
1935.27666451426	6.537109375
1939.13340389641	2.53515625
1942.98823240721	-4.3134765625
1946.84115136803	-1.51953125
1950.692162099	-1.0361328125
1954.54126591903	9.7392578125
1958.38846414584	-7.177734375
1962.23375809594	-3.6171875
1966.0771490846	1.900390625
1969.91863842591	-0.072265625
1973.75822743275	0.5283203125
1977.59591741678	8.2353515625
1981.43170968848	-7.4453125
1985.26560555709	-1.525390625
1989.09760633069	1.4912109375
1992.92771331615	-2.0029296875
1996.75592781911	2.7216796875
2000.58225114405	2.9462890625
2004.40668459424	-4.7626953125
2008.22922947176	-2.005859375
2012.04988707749	3.173828125
2015.86865871112	-2.9638671875
2019.68554567116	7.275390625
2023.50054925491	-22.638671875
2027.31367075851	18.9375
2031.1249114769	2.712890625
2034.93427270382	-2.4580078125
2038.74175573186	2.5810546875
2042.54736185239	-5.462890625
2046.35109235564	2.958984375
2050.15294853063	-1.6923828125
2053.95293166521	4.2919921875
2057.75104304606	2.08203125
2061.54728395867	-4.9755859375
2065.34165568738	-1.708984375
2069.13415951534	0.6357421875
2072.92479672452	2.189453125
2076.71356859575	-8.029296875
2080.50047640866	3.287109375
2084.28552144174	3.1806640625
2088.06870497229	6.509765625
2091.85002827646	-4.333984375
2095.62949262923	-9.0400390625
2099.40709930443	6.43359375
2103.18284957471	-12.0205078125
2106.95674471158	21.4658203125
2110.72878598537	-5.263671875
2114.49897466528	-6.0966796875
2118.26731201934	0.8603515625
2122.03379931443	5.5859375
2125.79843781626	-1.63671875
2129.56122878942	-7.26953125
2133.32217349733	5.93359375
2137.08127320226	-10.1767578125
2140.83852916534	6.939453125
2144.59394264655	-0.9775390625
2148.34751490473	-0.3896484375
2152.09924719757	3.0146484375
2155.84914078163	0.3779296875
2159.5971969123	4.55078125
2163.34341684387	-9.763671875
2167.08780182947	11.3779296875
2170.83035312109	-2.0673828125
2174.57107196959	-5.619140625
2178.30995962469	0.146484375
2182.04701733499	3.328125
2185.78224634795	-3.5224609375
2189.5156479099	4.96484375
2193.24722326604	-5.140625
2196.97697366044	7.9697265625
2200.70490033604	-8.1728515625
2204.43100453467	-1.89453125
2208.15528749703	8.1025390625
2211.87775046268	-5.58984375
2215.59839467008	4.2373046875
2219.31722135656	-1.6171875
2223.03423175833	-0.3271484375
2226.74942711049	1.126953125
2230.46280864701	1.6748046875
2234.17437760077	-4.1650390625
2237.8841352035	-1.052734375
2241.59208268584	-4.064453125
2245.29822127732	5.66796875
2249.00255220635	1.2314453125
2252.70507670024	3.8798828125
2256.40579598519	-8.97265625
2260.10471128628	7.1376953125
2263.80182382751	-0.97265625
2267.49713483175	-4.59765625
2271.19064552079	-1.1689453125
2274.8823571153	2.2548828125
2278.57227083486	-4.7939453125
2282.26038789795	4.5341796875
2285.94670952195	6.771484375
2289.63123692314	-8.3212890625
2293.31397131672	-0.205078125
2296.99491391679	8.142578125
2300.67406593633	-2.3193359375
2304.35142858727	-8.26953125
2308.02700308043	1.916015625
2311.70079062553	6.0400390625
2315.37279243123	-0.705078125
2319.04300970507	1.0693359375
2322.71144365353	6.720703125
2326.378095482	-13.8828125
2330.04296639478	6.4892578125
2333.7060575951	-3.0390625
2337.3673702851	1.17578125
2341.02690566583	1.5673828125
2344.68466493729	-1.8720703125
2348.34064929839	0.552734375
2351.99485994695	-0.6181640625
2355.64729807974	-4.654296875
2359.29796489244	-0.134765625
2362.94686157966	10.8193359375
2366.59398933494	-7.4306640625
2370.23934935076	-0.197265625
2373.88294281852	3.48046875
2377.52477092855	4.07421875
2381.16483487014	-2.4052734375
2384.80313583148	0.0224609375
2388.4396749997	-5.9990234375
2392.07445356091	-3.9306640625
2395.70747270011	3.2841796875
2399.33873360126	7.4287109375
2402.96823744726	0.3525390625
2406.59598541994	-2.7919921875
2410.22197870011	-1.6298828125
2413.84621846749	-6.01953125
2417.46870590075	2.6953125
2421.08944217751	7.0107421875
2424.70842847435	-0.244140625
2428.32566596678	-1.71484375
2431.94115582928	-2.841796875
2435.55489923527	-2.4677734375
2439.16689735713	-4.9853515625
2442.77715136619	17.0927734375
2446.38566243272	-7.458984375
2449.99243172597	-2.2294921875
2453.59746041414	2.8642578125
2457.20074966439	-0.5546875
2460.80230064283	-4.66015625
2464.40211451455	3.318359375
2468.00019244358	-8.3798828125
2471.59653559293	11.1962890625
2475.19114512457	-0.0849609375
2478.78402219943	-1.294921875
2482.37516797741	-2.095703125
2485.96458361738	4.224609375
2489.55227027719	-2.2041015625
2493.13822911363	3.3408203125
2496.7224612825	-7.033203125
2500.30496793853	-5.857421875
2503.88575023547	10.5302734375
2507.464809326	-4.65234375
2511.04214636182	6.0908203125
2514.61776249357	-5.6416015625
2518.19165887088	1.771484375
2521.76383664237	2.55078125
2525.33429695564	1.08203125
2528.90304095725	0.1953125
2532.47006979276	-1.904296875
2536.03538460672	-5.041015625
2539.59898654265	3.4931640625
2543.16087674307	-5.8857421875
2546.72105634947	3.8466796875
2550.27952650235	7.7470703125
2553.83628834118	-4.1162109375
2557.39134300444	1.0556640625
2560.94469162957	-13.046875
2564.49633535304	14.4169921875
2568.0462753103	-14.607421875
2571.59451263579	14.9833984375
2575.14104846294	-2.373046875
2578.6858839242	-6.06640625
2582.229020151	8.216796875
2585.77045827378	-8.880859375
2589.31019942197	4.8037109375
2592.84824472401	-0.2470703125
2596.38459530734	3.2470703125
2599.91925229841	-3.140625
2603.45221682266	-2.228515625
2606.98349000456	-4.1953125
2610.51307296756	8.681640625
2614.04096683414	-0.0908203125
2617.56717272579	-7.9658203125
2621.09169176298	0.5615234375
2624.61452506523	6.80078125
2628.13567375106	-2.8525390625
2631.655138938	-5.53125
2635.17292174258	4.7734375
2638.68902328039	5.4560546875
2642.20344466598	-7.5625
2645.71618701297	0.9287109375
2649.22725143397	-2.78125
2652.73663904062	2.3369140625
2656.24435094357	-11.6123046875
2659.75038825251	25.15625
2663.25475207615	-1.6591796875
2666.75744352221	-17.51953125
2670.25846369744	12.7041015625
2673.75781370765	-11.0869140625
2677.25549465763	12.2978515625
2680.75150765123	-2.6435546875
2684.24585379131	-4.693359375
2687.73853417978	-3.609375
2691.22954991757	6.033203125
2694.71890210465	3.1181640625
2698.20659184002	-5.5537109375
2701.69262022172	-0.3076171875
2705.17698834682	-10.0205078125
2708.65969731143	5.837890625
2712.14074821071	7.1123046875
2715.62014213884	-15.4638671875
2719.09788018905	0.505859375
2722.57396345361	3.998046875
2726.04839302385	9.505859375
2729.52116999012	3.0576171875
2732.99229544182	8.9521484375
2736.4617704674	-2.830078125
2739.92959615437	3.443359375
2743.39577358925	-0.12109375
2746.86030385767	1.64453125
2750.32318804424	-2.6181640625
2753.78442723268	-15.400390625
2757.24402250572	8.7880859375
2760.70197494518	-7.2490234375
2764.1582856319	-0.9794921875
2767.6129556458	11.2001953125
2771.06598606584	-1.8330078125
2774.51737797005	2.28125
2777.96713243552	-8.3447265625
2781.41525053838	-2.48828125
2784.86173335384	-6.578125
2788.30658195617	2.5517578125
2791.74979741869	4.77734375
2795.1913808138	1.994384765625
2798.63133321295	-4.55255126953125
2802.06965568666	-5.99163818359375
2805.50634930452	-13.604248046875
2808.94141513519	3.78314208984375
2812.37485424639	-7.87200927734375
2815.80666770493	-6.39215087890625
2819.23685657665	-7.91229248046875
2822.6654219265	-1.43243408203125
2826.0923648185	20.0474853515625
2829.51768631572	50.52734375
2832.94138748033	75.0072021484375
2836.36346937355	105.487121582031
2839.7839330557	166.808471679688
2843.20277958617	252.067749023438
2846.62001002343	425.327026367188
2850.03562542502	609.586364746094
2853.44962684758	792.845642089844
2856.86201534681	937.104919433594
2860.27279197751	946.3642578125
2863.68195779356	873.62353515625
2867.08951384791	817.882873535156
2870.49546119262	783.142150878906
2873.89980087883	794.401428222656
2877.30253395675	791.660766601563
2880.70366147569	772.942565917969
2884.10318448406	782.236755371094
2887.50110402936	812.531005859375
2890.89742115815	830.8251953125
2894.29213691614	840.119445800781
2897.68525234807	811.413635253906
2901.07676849782	819.707885742188
2904.46668640835	791.002075195313
2907.85500712172	765.296325683594
2911.24173167908	734.590515136719
2914.62686112069	716.884765625
2918.0103964859	715.178955078125
2921.39233881316	666.473205566406
2924.77268914004	670.767395019531
2928.1514485032	680.12939453125
2931.52861793838	683.6142578125
2934.90419848047	705.09912109375
2938.27819116343	730.584045410156
2941.65059702035	727.068908691406
2945.0214170834	692.553771972656
2948.39065238389	634.038635253906
2951.75830395222	541.523498535156
2955.1243728179	453.008422851563
2958.48886000957	371.493286132813
2961.85176655495	320.978149414063
2965.21309348089	291.463012695313
2968.57284181338	285.039184570313
2971.93101257748	223.8486328125
2975.28760679739	200.658020019531
2978.64262549643	161.467468261719
2981.99606969702	138.276916503906
2985.34794042073	117.086364746094
2988.69823868822	78.895751953125
2992.04696551928	41.7052001953125
2995.39412193282	7.4755859375
2998.73970894689	16.243896484375
3002.08372757864	2.0123291015625
3005.42617884436	-23.0391845703125
3008.76706375945	-7.7587890625
3012.10638333846	-2.7763671875
3015.44413859504	-0.2294921875
3018.780330542	21.697265625
3022.11496019125	8.84765625
3025.44802855385	8.7158203125
3028.77953663997	-0.564453125
3032.10948545894	-1.8193359375
3035.4378760192	-27.6611328125
3038.76470932834	5.638671875
3042.08998639308	-12.2001953125
3045.41370821926	0.3798828125
3048.73587581189	4.9560546875
3052.05649017508	5.5224609375
3055.37555231211	-16.794921875
3058.69306322538	0.0751953125
3062.00902391644	0
3065.32343538598	0
3068.63629863383	0
3071.94761465896	0
3075.25738445949	0
3078.5656090327	0
3081.87228937498	0
3085.1774264819	0
3088.48102134815	0
3091.7830749676	0
3095.08358833324	0
3098.38256243724	0
3101.67999827088	0
3104.97589682465	0
3108.27025908814	0
3111.56308605013	0
3114.85437869852	0
3118.14413802041	0
3121.43236500202	0
3124.71906062875	0
3128.00422588514	0
3131.28786175491	0
3134.56996922093	0
3137.85054926523	0
3141.12960286901	0
3144.40713101263	0
3147.68313467559	0
3150.95761483661	0
3154.23057247352	0
3157.50200856335	0
3160.77192408229	0
3164.04032000569	0
3167.30719730808	0
3170.57255696316	0
3173.8363999438	0
3177.09872722202	0
3180.35953976906	0
3183.61883855529	0
3186.87662455028	0
3190.13289872276	0
3193.38766204066	0
3196.64091547106	0
3199.89265998022	0
3203.14289653362	0
3206.39162609586	0
3209.63884963076	0
3212.88456810132	0
3216.1287824697	0
3219.37149369728	0
3222.61270274458	0
3225.85241057134	0
3229.09061813648	0
3232.32732639809	0
3235.56253631347	0
3238.79624883909	0
3242.02846493062	0
3245.25918554292	0
3248.48841163005	0
3251.71614414523	0
3254.94238404091	0
3258.16713226871	0
3261.39038977947	0
3264.61215752319	0
3267.8324364491	0
3271.05122750561	0
3274.26853164032	0
3277.48434980006	0
3280.69868293083	0
3283.91153197784	0
3287.12289788551	0
3290.33278159744	0
3293.54118405647	0
3296.7481062046	0
3299.95354898308	0
3303.15751333233	0
3306.36000019198	0
3309.5610105009	0
3312.76054519714	0
3315.95860521796	0
3319.15519149983	0
3322.35030497844	0
3325.5439465887	0
3328.73611726471	0
3331.92681793978	0
3335.11604954647	0
3338.30381301652	0
3341.49010928091	0
3344.67493926981	0
3347.85830391262	0
3351.04020413798	0
3354.22064087372	0
3357.3996150469	0
3360.5771275838	0
3363.75317940992	0
3366.92777144999	0
3370.10090462795	0
3373.27257986699	0
3376.44279808948	0
3379.61156021707	0
3382.77886717058	0
3385.94471987011	0
3389.10911923496	0
3392.27206618366	0
3395.43356163397	0
3398.59360650288	0
3401.75220170663	0
3404.90934816067	0
3408.06504677969	0
3411.21929847761	0
3414.37210416759	0
3417.52346476203	0
3420.67338117256	0
3423.82185431003	0
3426.96888508457	0
3430.11447440551	0
3433.25862318143	0
3436.40133232017	0
3439.54260272877	0
3442.68243531356	0
3445.82083098007	0
3448.95779063311	0
3452.0933151767	0
3455.22740551412	0
3458.36006254791	0
3461.49128717984	0
3464.62108031093	0
3467.74944284144	0
3470.8763756709	0
3474.00187969807	0
3477.12595582097	0
3480.24860493687	0
3483.3698279423	0
3486.48962573301	0
3489.60799920405	0
3492.7249492497	0
3495.84047676349	0
3498.95458263822	0
3502.06726776593	0
3505.17853303794	0
3508.28837934481	0
3511.39680757636	0
3514.50381862168	0
3517.60941336912	0
3520.71359270627	0
3523.81635752002	0
3526.91770869649	0
3530.01764712108	0
3533.11617367844	0
3536.21328925251	0
3539.30899472646	0
3542.40329098277	0
3545.49617890316	0
3548.58765936862	0
3551.6777332594	0
3554.76640145506	0
3557.85366483438	0
3560.93952427544	0
3564.02398065559	0
3567.10703485145	0
3570.18868773891	0
3573.26894019313	0
3576.34779308856	0
3579.42524729892	0
3582.5013036972	0
3585.57596315568	0
3588.6492265459	0
3591.72109473869	0
3594.79156860416	0
3597.8606490117	0
3600.92833682998	0
3603.99463292695	0
3607.05953816984	0
3610.12305342518	0
3613.18517955876	0
3616.24591743568	0
3619.30526792029	0
3622.36323187627	0
3625.41981016655	0
3628.47500365337	0
3631.52881319825	0
3634.58123966201	0
3637.63228390473	0
3640.68194678582	0
3643.73022916395	0
3646.77713189711	0
3649.82265584256	0
3652.86680185686	0
3655.90957079587	0
3658.95096351473	0
3661.9909808679	0
3665.02962370912	0
3668.06689289143	0
3671.10278926717	0
3674.13731368797	0
3677.17046700477	0
3680.20225006781	0
3683.23266372664	0
3686.26170883008	0
3689.28938622628	0
3692.31569676268	0
3695.34064128604	0
3698.3642206424	0
3701.38643567713	0
3704.40728723488	0
3707.42677615964	0
3710.44490329468	0
3713.46166948258	0
3716.47707556524	0
3719.49112238387	0
3722.50381077897	0
3725.51514159038	0
3728.52511565724	0
3731.53373381799	0
3734.54099691039	0
3737.54690577153	0
3740.55146123779	0
3743.55466414488	0
3746.55651532782	0
3749.55701562096	0
3752.55616585793	0
3755.55396687173	0
3758.55041949465	0
3761.54552455828	0
3764.53928289357	0
3767.53169533077	0
3770.52276269945	0
