# Supplementary material for: ATP-Mediated Compositional Change in Peripheral Myelin Membranes: A Comparative Raman Spectroscopy and Time-Of-Flight Secondary Ion Mass Spectrometry Study
Source: PLoS One. 2015 Nov 6;10(11):e0142084. doi: 10.1371/journal.pone.0142084 (PMC4636249; doi:10.1371/journal.pone.0142084)
Supplement: S2 Dataset — (ZIP) [file pone.0142084.s002.zip › S2_dataset/Raman_spectra/3_0.txt]

-178.9940361005	0
-174.033225536559	0
-169.075137799502	0
-164.119770772183	0
-159.167122339652	0
-154.217190389145	0
-149.26997281008	0
-144.325467494082	0
-139.38367233493	0
-134.444585228596	0
-129.508204073225	0
-124.574526769137	0
-119.643551218823	0
-114.715275326934	0
-109.789697000297	0
-104.866814147889	0
-99.9466246808543	0
-95.0291265124944	0
-90.114317558252	0
-85.2021957357436	0
-80.2927589647076	0
-75.3860051670387	0
-70.4819322667847	0
-65.5805381901157	0
-60.6818208653497	0
-55.7857782229291	0
-50.8924081954391	0
-46.0017087175838	0
-41.1136777262045	0
-36.2283131602561	0
-31.3456129608128	0
-26.4655750710695	0
-21.5881974363389	0
-16.7134780040407	0
-11.8414147237152	0
-6.97200554699234	0
-2.10524842762101	0
2.75885867856151	0
7.62031781360827	0
12.4791310174774	0
17.3353003280427	0
22.1888277810764	0
27.0397154102718	0
31.8879652472339	0
36.7335793214821	0
41.5765596604568	0
46.4169082895224	0
51.2546272319731	0
56.0897185090207	0
60.9221841398242	0
65.7520261414571	0
70.5792465289418	0
75.4038473152361	0
80.2258305112362	0
85.045198125787	0
89.8619521656727	0
94.6760946356395	0
99.4876275383746	0
104.296552874516	0
109.10287264268	0
113.906588839415	0
118.707703459252	0
123.506218494676	0
128.30213593615	0
133.095457772096	0
137.886185988912	0
142.674322570981	0
147.459869500641	0
152.242828758238	0
157.023202322084	0
161.800992168479	0
166.576200271718	0
171.348828604071	0
176.118879135827	0
180.886353835245	0
185.651254668599	0
190.413583600155	0
195.173342592186	0
199.93053360497	0
204.685158596798	0
209.437219523967	0
214.186718340788	0
218.933656999589	0
223.678037450723	0
228.419861642551	0
233.159131521468	0
237.895849031897	0
242.630016116271	0
247.361634715084	0
252.090706766841	0
256.817234208093	0
261.541218973424	0
266.262662995465	0
270.981568204883	0
275.697936530397	0
280.411769898781	0
285.123070234849	0
289.831839461471	0
294.538079499574	0
299.241792268144	0
303.942979684232	0
308.641643662944	0
313.33778611746	0
318.031408959018	0
322.722514096945	0
327.411103438622	0
332.09717888951	0
336.780742353159	0
341.461795731189	0
346.140340923302	0
350.816379827291	0
355.489914339041	0
360.160946352512	0
364.829477759773	0
369.495510450977	0
374.159046314375	0
378.820087236329	0
383.478635101283	0
388.134691791809	0
392.788259188568	0
397.43933917034	0
402.08793361401	0
406.734044394583	0
411.377673385178	0
416.018822457033	0
420.657493479502	0
425.293688320078	0
429.927408844357	0
434.558656916086	0
439.187434397127	0
443.813743147482	0
448.437585025286	0
453.058961886811	0
457.677875586478	0
462.294327976831	0
466.908320908578	0
471.519856230564	0
476.128935789788	0
480.73556143139	0
485.339734998681	0
489.941458333116	0
494.540733274312	0
499.137561660047	0
503.731945326265	0
508.323886107065	0
512.91338583473	0
517.500446339696	0
522.085069450583	0
526.667256994186	0
531.247010795468	0
535.824332677577	0
540.399224461841	0
544.97168796778	0
549.541725013083	0
554.109337413638	0
558.674526983528	0
563.237295535019	0
567.797644878573	0
572.355576822864	0
576.911093174738	0
581.464195739273	0
586.014886319722	0
590.563166717575	0
595.109038732503	0
599.652504162402	0
604.193564803382	0
608.73222244976	0
613.268478894073	0
617.802335927087	0
622.333795337774	0
626.86285891334	0
631.389528439219	0
635.913805699064	0
640.435692474771	0
644.95519054646	0
649.472301692485	0
653.987027689444	0
658.499370312169	0
663.009331333737	0
667.51691252547	0
672.022115656927	0
676.524942495927	0
681.025394808529	0
685.523474359052	0
690.019182910066	0
694.512522222403	0
699.003494055146	0
703.49210016564	0
707.978342309501	0
712.4622222406	0
716.943741711089	0
721.422902471377	0
725.899706270147	0
730.374154854362	0
734.846249969256	0
739.315993358349	0
743.783386763427	0
748.248431924569	0
752.711130580137	0
757.171484466779	0
761.629495319434	0
766.085164871334	0
770.538494853989	0
774.989486997221	0
779.438143029149	0
783.884464676174	0
788.328453663017	0
792.770111712697	0
797.209440546538	0
801.646441884169	0
806.08111744353	0
810.513468940876	0
814.943498090771	0
819.371206606105	0
823.796596198072	0.634765625
828.2196685762	-3.640625
832.640425448326	20.1845703125
837.05886852062	-4.908203125
841.474999497579	-1.1162109375
845.888820082023	-0.71875
850.300331975104	-9.224609375
854.709536876313	3.43359375
859.116436483463	0.48828125
863.521032492721	2.3291015625
867.923326598572	5.5693359375
872.32332049386	-6.259765625
876.721015869761	4.779296875
881.116414415797	-9.9501953125
885.509517819844	4.9853515625
889.900327768115	10.3740234375
894.288845945188	-12.767578125
898.675074033979	0.2998046875
903.059013715769	11.201171875
907.440666670193	2.615234375
911.820034575246	-9.443359375
916.197119107279	-0.0185546875
920.571921941015	-11.8798828125
924.944444749532	17.3388671875
929.314689204282	-9.173828125
933.682656975088	14.9248046875
938.048349730129	-2.6796875
942.411769135974	-1.7373046875
946.772916857561	-11.1396484375
951.131794558198	8.5625
955.488403899583	-8.673828125
959.842746541793	12.5595703125
964.194824143277	-6.619140625
968.544638360882	9.7431640625
972.89219084983	5.4267578125
977.237483263745	4.2060546875
981.580517254633	-4.00750732421875
985.921294472888	-9.8985595703125
990.259816567313	-9.90142822265625
994.596085185094	-12.003662109375
998.930101971824	15.552001953125
1003.26186857149	39.0192260742188
1007.59138662648	33.4513549804688
1011.91865777761	56.3425903320313
1016.24368366406	74.3966674804688
1020.56646592346	43.8490600585938
1024.88700619182	31.4251708984375
1029.20530610358	5.0013427734375
1033.52136729159	11.5020751953125
1037.8351913871	2.0179443359375
1042.14678001981	-11.9049072265625
1046.45613481781	3.23565673828125
1050.76325740763	-7.62371826171875
1055.06814941421	-3.86029052734375
1059.37081246092	-2.14971923828125
1063.67124816957	13.5608520507813
1067.96945816039	21.2714233398438
1072.26544405203	18.9819946289063
1076.55920746159	33.65673828125
1080.8507500046	25.0933227539063
1085.14007329502	24.5299072265625
1089.42717894526	25.9664916992188
1093.71206856617	42.403076171875
1097.99474376703	35.8396606445313
1102.27520615557	33.2762451171875
1106.55345733798	14.7128295898438
1110.82949891888	15.1494140625
1115.10333250134	17.5859985351563
1119.37495968691	18.9163818359375
1123.64438207555	30.2327880859375
1127.91160126572	35.5491943359375
1132.17661885431	42.8656616210938
1136.43943643666	49.1820678710938
1140.70005560662	64.4984741210938
1144.95847795644	58.81494140625
1149.21470507689	73.13134765625
1153.46873855716	103.44775390625
1157.72057998495	185.764221191406
1161.97023094641	236.080627441406
1166.21769302616	234.327026367188
1170.4629678073	196.537292480469
1174.70605687141	134.747497558594
1178.94696179853	77.9577026367188
1183.18568416722	38.1679077148438
1187.42222555447	27.3781127929688
1191.65658753578	19.5883178710938
1195.88877168515	26.798583984375
1200.11877957505	14.0087890625
1204.34661277642	13.218994140625
1208.57227285872	18.42919921875
1212.79576138991	22.4866943359375
1217.01707993641	26.4912109375
1221.23623006315	20.4956665039063
1225.45321333358	-8.4998779296875
1229.66803130962	7.504638671875
1233.88068555171	-5.49090576171875
1238.09117761878	-14.4864501953125
1242.29950906827	-11.48193359375
1246.50568145615	-6.47747802734375
1250.70969633685	20.5269775390625
1254.91155526336	17.4041137695313
1259.11125978715	12.1456298828125
1263.30881145822	29.8870849609375
1267.50421182508	23.6286010742188
1271.69746243476	28.3701171875
1275.88856483281	54.1116333007813
1280.07752056329	47.8531494140625
1284.26433116881	41.5946655273438
1288.44899819048	36.336181640625
1292.63152316794	27.0776977539063
1296.81190763937	52.8192138671875
1300.99015314147	46.4251708984375
1305.16626120947	39.9806518554688
1309.34023337715	70.5361328125
1313.5120711768	70.091552734375
1317.68177613928	55.6470336914063
1321.84934979395	42.2025146484375
1326.01479366875	34.7579956054688
1330.17810929013	16.3134155273438
1334.3392981831	29.868896484375
1338.49836187122	30.4243774414063
1342.65530187657	23.9798583984375
1346.81011971983	43.4267578125
1350.96281692018	24.8286743164063
1355.11339499538	20.2305908203125
1359.26185546175	31.6325073242188
1363.40819983413	13.034423828125
1367.55242962597	5.43634033203125
1371.69454634923	4.8382568359375
1375.83455151447	6.24017333984375
1379.97244663079	1.64208984375
1384.10823320587	22.9381713867188
1388.24191274593	16.0267333984375
1392.3734867558	9.1153564453125
1396.50295673884	0.2039794921875
1400.63032419701	-6.7073974609375
1404.75559063083	4.38116455078125
1408.87875753938	-9.53021240234375
1412.99982642036	2.41595458984375
1417.11879877001	-10.0162963867188
1421.23567608315	9.5513916015625
1425.35045985322	-5.880859375
1429.4631515722	11.6868896484375
1433.57375273068	25.2545776367188
1437.68226481782	54.8223266601563
1441.78868932139	84.2151489257813
1445.89302772774	126.478942871094
1449.9952815218	122.74267578125
1454.0954521871	133.006408691406
1458.19354120579	112.270141601563
1462.28955005859	128.533874511719
1466.38348022481	113.797607421875
1470.47533318239	98.0613403320313
1474.56511040785	78.2928466796875
1478.65281337632	99.4111938476563
1482.73844356155	421.529602050781
1486.82200243586	51.64794921875
1490.90349147021	28.7662963867188
1494.98291213417	20.8847045898438
1499.06026589591	26.0030517578125
1503.13555422221	56.1213989257813
1507.20877857848	51.2398071289063
1511.27994042873	98.358154296875
1515.3490412356	147.336853027344
1519.41608246035	183.284240722656
1523.48106556286	214.231567382813
1527.54399200162	219.178894042969
1531.60486323377	199.126220703125
1535.66368071506	150.073547363281
1539.72044589986	109.020874023438
1543.7751602412	55.9682006835938
1547.8278251907	32.7376098632813
1551.87844219866	15.47412109375
1555.92701271397	0.2105712890625
1559.97353818419	5.94708251953125
1564.01802005549	-16.3164672851563
1568.06045977271	-9.73846435546875
1572.1008587793	13.8135986328125
1576.13921851737	0.17559814453125
1580.17554042768	-8.84136962890625
1584.20982594961	-8.26953125
1588.24207652123	14.6620483398438
1592.27229357921	-0.44000244140625
1596.3004785589	3.4512939453125
1600.3266328943	8.17633056640625
1604.35075801806	-1.55889892578125
1608.37285536149	15.3174438476563
1612.39292635454	28.1937866210938
1616.41097242584	26.0701904296875
1620.42699500266	23.9966430664063
1624.44099551096	26.1400146484375
1628.45297537533	35.2833862304688
1632.46293601905	52.4268188476563
1636.47087886406	52.5701904296875
1640.47680533095	54.7135620117188
1644.480716839	74.8569946289063
1648.48261480617	81.9974365234375
1652.48250064906	85.1341552734375
1656.48037578297	122.270935058594
1660.47624162187	157.40771484375
1664.47009957839	183.54443359375
1668.46195106388	193.681213378906
1672.45179748832	196.817993164063
1676.43964026041	179.954711914063
1680.42548078752	154.983825683594
1684.40932047569	123.926452636719
1688.39116072969	92.8690795898438
1692.37100295292	59.8117065429688
1696.34884854752	55.75439453125
1700.32469891428	31.697021484375
1704.29855545272	55.6396484375
1708.27041956104	25.0436401367188
1712.24029263612	12.3233032226563
1716.20817607355	5.6029052734375
1720.17407126762	-7.117431640625
1724.13797961133	-6.89276123046875
1728.09990249636	-9.5989990234375
1732.05984131311	-3.1771240234375
1736.01779745068	-11.7404174804688
1739.97377229687	28.181640625
1743.9277672382	18.029296875
1747.87978365989	-18.4375
1751.82982294587	-6.603515625
1755.77788647878	6.55859375
1759.72397564	-10.9794921875
1763.6680918096	4.154296875
1767.61023636636	0.50390625
1771.55041068779	9.0029296875
1775.48861615014	-6.0234375
1779.42485412835	-8.3828125
1783.35912599609	-4.8876953125
1787.29143312576	15.435546875
1791.22177688849	-11.2041015625
1795.15015865414	0.5234375
1799.07657979127	7.5791015625
1803.00104166721	-3.138671875
1806.923545648	-5.9697265625
1810.84409309841	5.951171875
1814.76268538195	-0.0048828125
1818.67932386087	-0.5625
1822.59400989615	0.1220703125
1826.50674484752	-2.1162109375
1830.41753007345	6.6337890625
1834.32636693114	-7.9873046875
1838.23325677653	-1.216796875
1842.13820096433	3.6337890625
1846.04120084797	8.662109375
1849.94225777965	-5.1025390625
1853.84137311029	-4.8251953125
1857.7385481896	3.4814453125
1861.63378436601	-3.3095703125
1865.52708298671	-1.8203125
1869.41844539766	2.3720703125
1873.30787294356	3.5234375
1877.19536696788	-11.1826171875
1881.08092881284	13.654296875
1884.96455981942	-0.7490234375
1888.84626132737	-7.146484375
1892.7260346752	-0.7392578125
1896.6038812002	-3.662109375
1900.47980223839	8.3056640625
1904.35379912459	-0.4970703125
1908.22587319237	2.369140625
1912.0960257741	0.3427734375
1915.96425820088	2.0927734375
1919.83057180263	-14.71875
1923.694967908	1.8466796875
1927.55744784445	15.98828125
1931.4180129382	-15.48828125
1935.27666451426	2.255859375
1939.13340389641	8.2724609375
1942.98823240721	-5.8447265625
1946.84115136803	8.9521484375
1950.692162099	-9.2001953125
1954.54126591903	-1.0224609375
1958.38846414584	3.7646484375
1962.23375809594	3.7998046875
1966.0771490846	-6.046875
1969.91863842591	-1.4658203125
1973.75822743275	0.3896484375
1977.59591741678	5.1005859375
1981.43170968848	-7.677734375
1985.26560555709	11.3447265625
1989.09760633069	-5.158203125
1992.92771331615	-2.1875
1996.75592781911	-5.646484375
2000.58225114405	2.619140625
2004.40668459424	3.546875
2008.22922947176	-4.2333984375
2012.04988707749	4.2822265625
2015.86865871112	-6.005859375
2019.68554567116	11.9951171875
2023.50054925491	-15.4560546875
2027.31367075851	18.0556640625
2031.1249114769	-7.3837890625
2034.93427270382	4.2431640625
2038.74175573186	-15.5263671875
2042.54736185239	6.11328125
2046.35109235564	5.5556640625
2050.15294853063	1.0654296875
2053.95293166521	-5.3076171875
2057.75104304606	6.01171875
2061.54728395867	1.763671875
2065.34165568738	-6.498046875
2069.13415951534	1.5732421875
2072.92479672452	-1.205078125
2076.71356859575	-2.2421875
2080.50047640866	8.2041015625
2084.28552144174	-1.912109375
2088.06870497229	-8.390625
2091.85002827646	2.3759765625
2095.62949262923	6.7470703125
2099.40709930443	-5.2734375
2103.18284957471	-10.23828125
2106.95674471158	10.087890625
2110.72878598537	2.9912109375
2114.49897466528	-2.6357421875
2118.26731201934	4.9443359375
2122.03379931443	-5.0537109375
2125.79843781626	4.6376953125
2129.56122878942	-9.599609375
2133.32217349733	5.888671875
2137.08127320226	-8.685546875
2140.83852916534	7.33984375
2144.59394264655	0.4951171875
2148.34751490473	-6.1171875
2152.09924719757	5.638671875
2155.84914078163	2.2841796875
2159.5971969123	1.3447265625
2163.34341684387	0.0458984375
2167.08780182947	5.3818359375
2170.83035312109	2.7939453125
2174.57107196959	-10.087890625
2178.30995962469	-1.51171875
2182.04701733499	2.662109375
2185.78224634795	-2.26171875
2189.5156479099	11.6318359375
2193.24722326604	-12.099609375
2196.97697366044	0.4921875
2200.70490033604	1.1318359375
2204.43100453467	-0.466796875
2208.15528749703	4.3779296875
2211.87775046268	-3.48046875
2215.59839467008	-0.7265625
2219.31722135656	-3.654296875
2223.03423175833	5.318359375
2226.74942711049	1.0322265625
2230.46280864701	2.5244140625
2234.17437760077	-8.1533203125
2237.8841352035	4.0859375
2241.59208268584	-9.5068359375
2245.29822127732	15.3095703125
2249.00255220635	-2.8095703125
2252.70507670024	-3.765625
2256.40579598519	-9.7099609375
2260.10471128628	13.7353515625
2263.80182382751	-3.0439453125
2267.49713483175	4.44921875
2271.19064552079	-6.6455078125
2274.8823571153	2.53515625
2278.57227083486	-4.5263671875
2282.26038789795	-2.66015625
2285.94670952195	8.548828125
2289.63123692314	-11.677734375
2293.31397131672	6.896484375
2296.99491391679	-1.982421875
2300.67406593633	9.44921875
2304.35142858727	-3.19921875
2308.02700308043	-9.3017578125
2311.70079062553	3.6025390625
2315.37279243123	2.80859375
2319.04300970507	8.9853515625
2322.71144365353	0.1279296875
2326.378095482	-11.22265625
2330.04296639478	5.001953125
2333.7060575951	7.90625
2337.3673702851	-11.859375
2341.02690566583	-2.4453125
2344.68466493729	-5.0361328125
2348.34064929839	10.9970703125
2351.99485994695	1.4931640625
2355.64729807974	-1.20703125
2359.29796489244	0.904296875
2362.94686157966	-1.34765625
2366.59398933494	-5.501953125
2370.23934935076	3.822265625
2373.88294281852	3.5693359375
2377.52477092855	-0.6181640625
2381.16483487014	1.087890625
2384.80313583148	-0.13671875
2388.4396749997	-4.44140625
2392.07445356091	-3.810546875
2395.70747270011	-5.1650390625
2399.33873360126	7.1171875
2402.96823744726	7.177734375
2406.59598541994	0.8193359375
2410.22197870011	0.8623046875
2413.84621846749	-11.52734375
2417.46870590075	8.8359375
2421.08944217751	-6.630859375
2424.70842847435	4.7177734375
2428.32566596678	-0.9716796875
2431.94115582928	-4.8330078125
2435.55489923527	6.267578125
2439.16689735713	-3.3359375
2442.77715136619	6.212890625
2446.38566243272	-11.818359375
2449.99243172597	3.201171875
2453.59746041414	2.9091796875
2457.20074966439	2.2431640625
2460.80230064283	-3.4990234375
2464.40211451455	6.3896484375
2468.00019244358	-6.44921875
2471.59653559293	4.7333984375
2475.19114512457	-2.2763671875
2478.78402219943	-2.572265625
2482.37516797741	3.0234375
2485.96458361738	1.7734375
2489.55227027719	-4.421875
2493.13822911363	2.861328125
2496.7224612825	-5.9990234375
2500.30496793853	-2.0341796875
2503.88575023547	5.623046875
2507.464809326	-0.7705078125
2511.04214636182	8.4052734375
2514.61776249357	-7.23046875
2518.19165887088	1.67578125
2521.76383664237	4.857421875
2525.33429695564	-3.91796875
2528.90304095725	-2.220703125
2532.47006979276	-1.41796875
2536.03538460672	1.888671875
2539.59898654265	1.412109375
2543.16087674307	1.341796875
2546.72105634947	-4.6572265625
2550.27952650235	1.287109375
2553.83628834118	5.4013671875
2557.39134300444	-3.45703125
2560.94469162957	-7.005859375
2564.49633535304	6.310546875
2568.0462753103	-7.0517578125
2571.59451263579	6.8388671875
2575.14104846294	3.5361328125
2578.6858839242	-9.15625
2582.229020151	10.177734375
2585.77045827378	-10.845703125
2589.31019942197	6.8505859375
2592.84824472401	-2.3046875
2596.38459530734	3.076171875
2599.91925229841	-0.1982421875
2603.45221682266	-2.0205078125
2606.98349000456	-8.2119140625
2610.51307296756	4.44921875
2614.04096683414	5.1162109375
2617.56717272579	-5.12890625
2621.09169176298	8.0693359375
2624.61452506523	1.1787109375
2628.13567375106	-9.0712890625
2631.655138938	-1.7900390625
2635.17292174258	3.0380859375
2638.68902328039	-1.7353515625
2642.20344466598	0.58984375
2645.71618701297	2.193359375
2649.22725143397	-3.083984375
2652.73663904062	3.548828125
2656.24435094357	-7.7578125
2659.75038825251	12.5244140625
2663.25475207615	-1.400390625
2666.75744352221	-11.9326171875
2670.25846369744	16.7041015625
2673.75781370765	-11.0439453125
2677.25549465763	10.361328125
2680.75150765123	-3.140625
2684.24585379131	2.73046875
2687.73853417978	-9.900390625
2691.22954991757	8.5380859375
2694.71890210465	-6.90625
2698.20659184002	-0.1533203125
2701.69262022172	2.76171875
2705.17698834682	-9.048828125
2708.65969731143	9.71875
2712.14074821071	-4.88671875
2715.62014213884	-3.2392578125
2719.09788018905	-2.34375
2722.57396345361	7.87890625
2726.04839302385	2.8837890625
2729.52116999012	1.095703125
2732.99229544182	3.5361328125
2736.4617704674	-11.029296875
2739.92959615437	5.361328125
2743.39577358925	10.7373046875
2746.86030385767	-6.529296875
2750.32318804424	0.51171875
2753.78442723268	-8.294921875
2757.24402250572	10.849609375
2760.70197494518	-8.9736328125
2764.1582856319	-2.953125
2767.6129556458	1.2041015625
2771.06598606584	5.556640625
2774.51737797005	0.7177734375
2777.96713243552	-4.9833984375
2781.41525053838	-2.546875
2784.86173335384	1.0009765625
2788.30658195617	4.4169921875
2791.74979741869	-4.31304931640625
2795.1913808138	-1.28057861328125
2798.63133321295	-11.5516967773438
2802.06965568666	-6.4515380859375
2805.50634930452	-11.351318359375
2808.94141513519	12.698486328125
2812.37485424639	-12.2755126953125
2815.80666770493	-21.2495727539063
2819.23685657665	-27.2235717773438
2822.6654219265	-27.1975708007813
2826.0923648185	-16.1715698242188
2829.51768631572	3.8543701171875
2832.94138748033	25.88037109375
2836.36346937355	32.7398681640625
2839.7839330557	57.5341796875
2843.20277958617	94.3284912109375
2846.62001002343	195.122802734375
2850.03562542502	277.917175292969
2853.44962684758	388.711486816406
2856.86201534681	443.505798339844
2860.27279197751	460.300109863281
2863.68195779356	427.094421386719
2867.08951384791	397.888793945313
2870.49546119262	407.68310546875
2873.89980087883	390.477416992188
2877.30253395675	410.330139160156
2880.70366147569	401.215148925781
2884.10318448406	415.10009765625
2887.50110402936	426.985107421875
2890.89742115815	399.870056152344
2894.29213691614	406.755065917969
2897.68525234807	394.640014648438
2901.07676849782	387.525024414063
2904.46668640835	382.409973144531
2907.85500712172	388.294982910156
2911.24173167908	377.179931640625
2914.62686112069	378.06494140625
2918.0103964859	347.949890136719
2921.39233881316	339.834899902344
2924.77268914004	339.8427734375
2928.1514485032	350.073547363281
2931.52861793838	361.304260253906
2934.90419848047	364.535034179688
2938.27819116343	381.765747070313
2941.65059702035	419.996520996094
2945.0214170834	392.227294921875
2948.39065238389	335.4580078125
2951.75830395222	294.688781738281
2955.1243728179	264.919494628906
2958.48886000957	167.150268554688
2961.85176655495	162.381042480469
2965.21309348089	158.822021484375
2968.57284181338	137.80029296875
2971.93101257748	103.778564453125
2975.28760679739	97.7568359375
2978.64262549643	85.735107421875
2981.99606969702	76.71337890625
2985.34794042073	63.6917114257813
2988.69823868822	37.6699829101563
2992.04696551928	36.8701782226563
2995.39412193282	18.13037109375
2998.73970894689	11.3907470703125
3002.08372757864	-16.233642578125
3005.42617884436	-6.0150146484375
3008.76706375945	-3.115234375
3012.10638333846	-11.5693359375
3015.44413859504	-10.3291015625
3018.780330542	0
3022.11496019125	0
3025.44802855385	0
3028.77953663997	0
3032.10948545894	0
3035.4378760192	0
3038.76470932834	0
3042.08998639308	0
3045.41370821926	0
3048.73587581189	0
3052.05649017508	0
3055.37555231211	0
3058.69306322538	0
3062.00902391644	0
3065.32343538598	0
3068.63629863383	0
3071.94761465896	0
3075.25738445949	0
3078.5656090327	0
3081.87228937498	0
3085.1774264819	0
3088.48102134815	0
3091.7830749676	0
3095.08358833324	0
3098.38256243724	0
3101.67999827088	0
3104.97589682465	0
3108.27025908814	0
3111.56308605013	0
3114.85437869852	0
3118.14413802041	0
3121.43236500202	0
3124.71906062875	0
3128.00422588514	0
3131.28786175491	0
3134.56996922093	0
3137.85054926523	0
3141.12960286901	0
3144.40713101263	0
3147.68313467559	0
3150.95761483661	0
3154.23057247352	0
3157.50200856335	0
3160.77192408229	0
3164.04032000569	0
3167.30719730808	0
3170.57255696316	0
3173.8363999438	0
3177.09872722202	0
3180.35953976906	0
3183.61883855529	0
3186.87662455028	0
3190.13289872276	0
3193.38766204066	0
3196.64091547106	0
3199.89265998022	0
3203.14289653362	0
3206.39162609586	0
3209.63884963076	0
3212.88456810132	0
3216.1287824697	0
3219.37149369728	0
3222.61270274458	0
3225.85241057134	0
3229.09061813648	0
3232.32732639809	0
3235.56253631347	0
3238.79624883909	0
3242.02846493062	0
3245.25918554292	0
3248.48841163005	0
3251.71614414523	0
3254.94238404091	0
3258.16713226871	0
3261.39038977947	0
3264.61215752319	0
3267.8324364491	0
3271.05122750561	0
3274.26853164032	0
3277.48434980006	0
3280.69868293083	0
3283.91153197784	0
3287.12289788551	0
3290.33278159744	0
3293.54118405647	0
3296.7481062046	0
3299.95354898308	0
3303.15751333233	0
3306.36000019198	0
3309.5610105009	0
3312.76054519714	0
3315.95860521796	0
3319.15519149983	0
3322.35030497844	0
3325.5439465887	0
3328.73611726471	0
3331.92681793978	0
3335.11604954647	0
3338.30381301652	0
3341.49010928091	0
3344.67493926981	0
3347.85830391262	0
3351.04020413798	0
3354.22064087372	0
3357.3996150469	0
3360.5771275838	0
3363.75317940992	0
3366.92777144999	0
3370.10090462795	0
3373.27257986699	0
3376.44279808948	0
3379.61156021707	0
3382.77886717058	0
3385.94471987011	0
3389.10911923496	0
3392.27206618366	0
3395.43356163397	0
3398.59360650288	0
3401.75220170663	0
3404.90934816067	0
3408.06504677969	0
3411.21929847761	0
3414.37210416759	0
3417.52346476203	0
3420.67338117256	0
3423.82185431003	0
3426.96888508457	0
3430.11447440551	0
3433.25862318143	0
3436.40133232017	0
3439.54260272877	0
3442.68243531356	0
3445.82083098007	0
3448.95779063311	0
3452.0933151767	0
3455.22740551412	0
3458.36006254791	0
3461.49128717984	0
3464.62108031093	0
3467.74944284144	0
3470.8763756709	0
3474.00187969807	0
3477.12595582097	0
3480.24860493687	0
3483.3698279423	0
3486.48962573301	0
3489.60799920405	0
3492.7249492497	0
3495.84047676349	0
3498.95458263822	0
3502.06726776593	0
3505.17853303794	0
3508.28837934481	0
3511.39680757636	0
3514.50381862168	0
3517.60941336912	0
3520.71359270627	0
3523.81635752002	0
3526.91770869649	0
3530.01764712108	0
3533.11617367844	0
3536.21328925251	0
3539.30899472646	0
3542.40329098277	0
3545.49617890316	0
3548.58765936862	0
3551.6777332594	0
3554.76640145506	0
3557.85366483438	0
3560.93952427544	0
3564.02398065559	0
3567.10703485145	0
3570.18868773891	0
3573.26894019313	0
3576.34779308856	0
3579.42524729892	0
3582.5013036972	0
3585.57596315568	0
3588.6492265459	0
3591.72109473869	0
3594.79156860416	0
3597.8606490117	0
3600.92833682998	0
3603.99463292695	0
3607.05953816984	0
3610.12305342518	0
3613.18517955876	0
3616.24591743568	0
3619.30526792029	0
3622.36323187627	0
3625.41981016655	0
3628.47500365337	0
3631.52881319825	0
3634.58123966201	0
3637.63228390473	0
3640.68194678582	0
3643.73022916395	0
3646.77713189711	0
3649.82265584256	0
3652.86680185686	0
3655.90957079587	0
3658.95096351473	0
3661.9909808679	0
3665.02962370912	0
3668.06689289143	0
3671.10278926717	0
3674.13731368797	0
3677.17046700477	0
3680.20225006781	0
3683.23266372664	0
3686.26170883008	0
3689.28938622628	0
3692.31569676268	0
3695.34064128604	0
3698.3642206424	0
3701.38643567713	0
3704.40728723488	0
3707.42677615964	0
3710.44490329468	0
3713.46166948258	0
3716.47707556524	0
3719.49112238387	0
3722.50381077897	0
3725.51514159038	0
3728.52511565724	0
3731.53373381799	0
3734.54099691039	0
3737.54690577153	0
3740.55146123779	0
3743.55466414488	0
3746.55651532782	0
3749.55701562096	0
3752.55616585793	0
3755.55396687173	0
3758.55041949465	0
3761.54552455828	0
3764.53928289357	0
3767.53169533077	0
3770.52276269945	0
