# Supplementary material for: ATP-Mediated Compositional Change in Peripheral Myelin Membranes: A Comparative Raman Spectroscopy and Time-Of-Flight Secondary Ion Mass Spectrometry Study
Source: PLoS One. 2015 Nov 6;10(11):e0142084. doi: 10.1371/journal.pone.0142084 (PMC4636249; doi:10.1371/journal.pone.0142084)
Supplement: S2 Dataset — (ZIP) [file pone.0142084.s002.zip › S2_dataset/Raman_spectra/3_90.txt]

-178.9940361005	0
-174.033225536559	0
-169.075137799502	0
-164.119770772183	0
-159.167122339652	0
-154.217190389145	0
-149.26997281008	0
-144.325467494082	0
-139.38367233493	0
-134.444585228596	0
-129.508204073225	0
-124.574526769137	0
-119.643551218823	0
-114.715275326934	0
-109.789697000297	0
-104.866814147889	0
-99.9466246808543	0
-95.0291265124944	0
-90.114317558252	0
-85.2021957357436	0
-80.2927589647076	0
-75.3860051670387	0
-70.4819322667847	0
-65.5805381901157	0
-60.6818208653497	0
-55.7857782229291	0
-50.8924081954391	0
-46.0017087175838	0
-41.1136777262045	0
-36.2283131602561	0
-31.3456129608128	0
-26.4655750710695	0
-21.5881974363389	0
-16.7134780040407	0
-11.8414147237152	0
-6.97200554699234	0
-2.10524842762101	0
2.75885867856151	0
7.62031781360827	0
12.4791310174774	0
17.3353003280427	0
22.1888277810764	0
27.0397154102718	0
31.8879652472339	0
36.7335793214821	0
41.5765596604568	0
46.4169082895224	0
51.2546272319731	0
56.0897185090207	0
60.9221841398242	0
65.7520261414571	0
70.5792465289418	0
75.4038473152361	0
80.2258305112362	0
85.045198125787	0
89.8619521656727	0
94.6760946356395	0
99.4876275383746	0
104.296552874516	0
109.10287264268	0
113.906588839415	0
118.707703459252	0
123.506218494676	0
128.30213593615	0
133.095457772096	0
137.886185988912	0
142.674322570981	0
147.459869500641	0
152.242828758238	0
157.023202322084	0
161.800992168479	0
166.576200271718	0
171.348828604071	0
176.118879135827	0
180.886353835245	0
185.651254668599	0
190.413583600155	0
195.173342592186	0
199.93053360497	0
204.685158596798	0
209.437219523967	0
214.186718340788	0
218.933656999589	0
223.678037450723	0
228.419861642551	0
233.159131521468	0
237.895849031897	0
242.630016116271	0
247.361634715084	0
252.090706766841	0
256.817234208093	0
261.541218973424	0
266.262662995465	0
270.981568204883	0
275.697936530397	0
280.411769898781	0
285.123070234849	0
289.831839461471	0
294.538079499574	0
299.241792268144	0
303.942979684232	0
308.641643662944	0
313.33778611746	0
318.031408959018	0
322.722514096945	0
327.411103438622	0
332.09717888951	0
336.780742353159	0
341.461795731189	0
346.140340923302	0
350.816379827291	0
355.489914339041	0
360.160946352512	0
364.829477759773	0
369.495510450977	0
374.159046314375	0
378.820087236329	0
383.478635101283	0
388.134691791809	0
392.788259188568	0
397.43933917034	0
402.08793361401	0
406.734044394583	0
411.377673385178	0
416.018822457033	0
420.657493479502	0
425.293688320078	0
429.927408844357	0
434.558656916086	0
439.187434397127	0
443.813743147482	0
448.437585025286	0
453.058961886811	0
457.677875586478	0
462.294327976831	0
466.908320908578	0
471.519856230564	0
476.128935789788	0
480.73556143139	0
485.339734998681	0
489.941458333116	0
494.540733274312	0
499.137561660047	0
503.731945326265	0
508.323886107065	0
512.91338583473	0
517.500446339696	0
522.085069450583	0
526.667256994186	0
531.247010795468	0
535.824332677577	0
540.399224461841	0
544.97168796778	0
549.541725013083	0
554.109337413638	0
558.674526983528	0
563.237295535019	0
567.797644878573	0
572.355576822864	0
576.911093174738	0
581.464195739273	0
586.014886319722	0
590.563166717575	0
595.109038732503	0
599.652504162402	0
604.193564803382	0
608.73222244976	0
613.268478894073	0
617.802335927087	0
622.333795337774	0
626.86285891334	0
631.389528439219	0
635.913805699064	0
640.435692474771	0
644.95519054646	0
649.472301692485	0
653.987027689444	0
658.499370312169	0
663.009331333737	0
667.51691252547	0
672.022115656927	0
676.524942495927	0
681.025394808529	0
685.523474359052	0
690.019182910066	0
694.512522222403	0
699.003494055146	0
703.49210016564	0
707.978342309501	0
712.4622222406	0
716.943741711089	0
721.422902471377	0
725.899706270147	0
730.374154854362	0
734.846249969256	0
739.315993358349	0
743.783386763427	0
748.248431924569	0
752.711130580137	0
757.171484466779	0
761.629495319434	0
766.085164871334	0
770.538494853989	0
774.989486997221	0
779.438143029149	0
783.884464676174	0
788.328453663017	0
792.770111712697	0
797.209440546538	0
801.646441884169	0
806.08111744353	0
810.513468940876	0
814.943498090771	0
819.371206606105	0
823.796596198072	0
828.2196685762	0
832.640425448326	0
837.05886852062	0
841.474999497579	0
845.888820082023	0
850.300331975104	0
854.709536876313	0
859.116436483463	0
863.521032492721	0
867.923326598572	0
872.32332049386	0
876.721015869761	0
881.116414415797	0
885.509517819844	0
889.900327768115	0
894.288845945188	0
898.675074033979	0
903.059013715769	0
907.440666670193	0
911.820034575246	0
916.197119107279	0
920.571921941015	0
924.944444749532	0
929.314689204282	0
933.682656975088	11.1533203125
938.048349730129	-3.4208984375
942.411769135974	-0.2431640625
946.772916857561	5.146484375
951.131794558198	-0.8916015625
955.488403899583	-4.2490234375
959.842746541793	2.6650390625
964.194824143277	-21.7568359375
968.544638360882	22.9775390625
972.89219084983	-3.5458984375
977.237483263745	12.5029296875
981.580517254633	-14.9423828125
985.921294472888	-9.76171875
990.259816567313	9.54296875
994.596085185094	-16.36328125
998.930101971824	-8.4169921875
1003.26186857149	9.32421875
1007.59138662648	-8.9248046875
1011.91865777761	12.4873046875
1016.24368366406	9.2900390625
1020.56646592346	-4.5849609375
1024.88700619182	3.311279296875
1029.20530610358	-5.05419921875
1033.52136729159	0.87457275390625
1037.8351913871	-3.6356201171875
1042.14678001981	-10.1661987304688
1046.45613481781	-0.32806396484375
1050.76325740763	8.51007080078125
1055.06814941421	4.34820556640625
1059.37081246092	30.1863403320313
1063.67124816957	25.0244750976563
1067.96945816039	33.6184692382813
1072.26544405203	21.1560668945313
1076.55920746159	40.6937255859375
1080.8507500046	43.2313232421875
1085.14007329502	50.7689819335938
1089.42717894526	41.3065795898438
1093.71206856617	65.84423828125
1097.99474376703	55.3818359375
1102.27520615557	66.8450317382813
1106.55345733798	45.2092895507813
1110.82949891888	36.5736083984375
1115.10333250134	29.9379272460938
1119.37495968691	39.30224609375
1123.64438207555	38.66650390625
1127.91160126572	20.0308227539063
1132.17661885431	49.3951416015625
1136.43943643666	49.7594604492188
1140.70005560662	51.1237182617188
1144.95847795644	58.429931640625
1149.21470507689	53.6924438476563
1153.46873855716	61.9548950195313
1157.72057998495	89.2173461914063
1161.97023094641	104.479797363281
1166.21769302616	107.742309570313
1170.4629678073	101.004760742188
1174.70605687141	60.2672119140625
1178.94696179853	43.5439453125
1183.18568416722	15.8824462890625
1187.42222555447	17.220947265625
1191.65658753578	0.5594482421875
1195.88877168515	3.89801025390625
1200.11877957505	-2.76348876953125
1204.34661277642	3.2520751953125
1208.57227285872	0.28955078125
1212.79576138991	15.9076538085938
1217.01707993641	-10.5510864257813
1221.23623006315	-2.9482421875
1225.45321333358	-8.400390625
1229.66803130962	23.5146484375
1233.88068555171	-8.21875
1238.09117761878	-8.1162109375
1242.29950906827	-2.6787109375
1246.50568145615	-6.8349609375
1250.70969633685	0.5234375
1254.91155526336	5.310546875
1259.11125978715	-1.9794921875
1263.30881145822	6.1328125
1267.50421182508	-0.8203125
1271.69746243476	-7.5048828125
1275.88856483281	10.080078125
1280.07752056329	-2.5283203125
1284.26433116881	3.6376953125
1288.44899819048	-4.447265625
1292.63152316794	-7.697265625
1296.81190763937	5.974609375
1300.99015314147	7.7294921875
1305.16626120947	-24.8583984375
1309.34023337715	7.9609375
1313.5120711768	24.0947265625
1317.68177613928	-1.26171875
1321.84934979395	-6.388671875
1326.01479366875	1.4169921875
1330.17810929013	-9.2021484375
1334.3392981831	-0.8046875
1338.49836187122	-3.65625
1342.65530187657	2.849609375
1346.81011971983	6.529296875
1350.96281692018	1.3291015625
1355.11339499538	2.80859375
1359.26185546175	-8.08203125
1363.40819983413	7.1455078125
1367.55242962597	0.4970703125
1371.69454634923	-4.427734375
1375.83455151447	-2.6240234375
1379.97244663079	-3.2939453125
1384.10823320587	-7.3408203125
1388.24191274593	-17.578125
1392.3734867558	-49.7470703125
1396.50295673884	-85.9658203125
1400.63032419701	331.5654296875
1404.75559063083	-82.2298583984375
1408.87875753938	-65.9501342773438
1412.99982642036	-50.1932983398438
1417.11879877001	-39.377685546875
1421.23567608315	-15.0924072265625
1425.35045985322	-11.8637084960938
1429.4631515722	-0.635009765625
1433.57375273068	28.5936889648438
1437.68226481782	54.8223876953125
1441.78868932139	109.0166015625
1445.89302772774	143.217163085938
1449.9952815218	151.417724609375
1454.0954521871	156.618286132813
1458.19354120579	129.818786621094
1462.28955005859	139.019348144531
1466.38348022481	123.219909667969
1470.47533318239	107.289611816406
1474.56511040785	94.0739135742188
1478.65281337632	78.858154296875
1482.73844356155	54.6424560546875
1486.82200243586	41.4267578125
1490.90349147021	23.2110595703125
1494.98291213417	10.995361328125
1499.06026589591	13.7796020507813
1503.13555422221	28.5639038085938
1507.20877857848	10.4449462890625
1511.27994042873	31.370361328125
1515.3490412356	57.2957763671875
1519.41608246035	77.22119140625
1523.48106556286	85.1465454101563
1527.54399200162	98.0719604492188
1531.60486323377	95.9973754882813
1535.66368071506	73.9808349609375
1539.72044589986	76.0830688476563
1543.7751602412	45.185302734375
1547.8278251907	13.2875366210938
1551.87844219866	13.3897705078125
1555.92701271397	-1.67254638671875
1559.97353818419	-3.806884765625
1564.01802005549	-2.37628173828125
1568.06045977271	-5.855224609375
1572.1008587793	6.4423828125
1576.13921851737	1.439453125
1580.17554042768	-7.9462890625
1584.20982594961	-1.8251953125
1588.24207652123	12.6572265625
1592.27229357921	-3.5869140625
1596.3004785589	-0.734375
1600.3266328943	-0.5546875
1604.35075801806	3.4814453125
1608.37285536149	-4.8697509765625
1612.39292635454	-0.4158935546875
1616.41097242584	2.716796875
1620.42699500266	6.04840087890625
1624.44099551096	13.3961181640625
1628.45297537533	11.9209594726563
1632.46293601905	20.44580078125
1636.47087886406	21.2704467773438
1640.47680533095	27.5628662109375
1644.480716839	41.8552856445313
1648.48261480617	52.147705078125
1652.48250064906	60.4401245117188
1656.48037578297	81.7694091796875
1660.47624162187	117.500427246094
1664.47009957839	131.231384277344
1668.46195106388	143.96240234375
1672.45179748832	147.693420410156
1676.43964026041	129.424377441406
1680.42548078752	110.155395507813
1684.40932047569	103.137878417969
1688.39116072969	61.1433715820313
1692.37100295292	38.14892578125
1696.34884854752	33.1544189453125
1700.32469891428	6.15997314453125
1704.29855545272	33.2540893554688
1708.27041956104	16.405029296875
1712.24029263612	6.5560302734375
1716.20817607355	-6.3377685546875
1720.17407126762	4.51190185546875
1724.13797961133	-2.95037841796875
1728.09990249636	-9.51123046875
1732.05984131311	2.607421875
1736.01779745068	12.94921875
1739.97377229687	-11.4716796875
1743.9277672382	7.37109375
1747.87978365989	1.1435546875
1751.82982294587	1.1845703125
1755.77788647878	-9.578125
1759.72397564	-0.53125
1763.6680918096	8.466796875
1767.61023636636	1.8798828125
1771.55041068779	-0.4111328125
1775.48861615014	-3.3037109375
1779.42485412835	-10.6767578125
1783.35912599609	-2.462890625
1787.29143312576	16.189453125
1791.22177688849	-8.1787109375
1795.15015865414	-0.537109375
1799.07657979127	5.47265625
1803.00104166721	-3.5615234375
1806.923545648	-2.7978515625
1810.84409309841	4.9580078125
1814.76268538195	-2.669921875
1818.67932386087	9.7802734375
1822.59400989615	-9.9921875
1826.50674484752	6.07421875
1830.41753007345	-6.0947265625
1834.32636693114	-5.1005859375
1838.23325677653	-0.3671875
1842.13820096433	9.73828125
1846.04120084797	-0.669921875
1849.94225777965	1.6767578125
1853.84137311029	-14.8564453125
1857.7385481896	9.29296875
1861.63378436601	0.2978515625
1865.52708298671	3.4013671875
1869.41844539766	-2.25
1873.30787294356	4.7578125
1877.19536696788	-7.9970703125
1881.08092881284	8.4423828125
1884.96455981942	-0.2216796875
1888.84626132737	-11.935546875
1892.7260346752	3.482421875
1896.6038812002	-2.6640625
1900.47980223839	1.9765625
1904.35379912459	2.9287109375
1908.22587319237	9.8447265625
1912.0960257741	-9.1806640625
1915.96425820088	-1.919921875
1919.83057180263	-4.2021484375
1923.694967908	4.791015625
1927.55744784445	7.2353515625
1931.4180129382	-13.5322265625
1935.27666451426	13.4091796875
1939.13340389641	-3.84765625
1942.98823240721	2.396484375
1946.84115136803	-3.9296875
1950.692162099	-8.58984375
1954.54126591903	9.033203125
1958.38846414584	4.1015625
1962.23375809594	-6.3544921875
1966.0771490846	-2.357421875
1969.91863842591	-0.2705078125
1973.75822743275	2.966796875
1977.59591741678	7.6962890625
1981.43170968848	-3.9130859375
1985.26560555709	1.892578125
1989.09760633069	-7.6123046875
1992.92771331615	-3.3623046875
1996.75592781911	-0.8046875
2000.58225114405	7.568359375
2004.40668459424	-2.0859375
2008.22922947176	0.3291015625
2012.04988707749	4.15234375
2015.86865871112	-9.4814453125
2019.68554567116	5.8603515625
2023.50054925491	-9.5126953125
2027.31367075851	12.6376953125
2031.1249114769	0.3681640625
2034.93427270382	1.23828125
2038.74175573186	-10.4248046875
2042.54736185239	2.275390625
2046.35109235564	-1.9453125
2050.15294853063	7.75390625
2053.95293166521	5.501953125
2057.75104304606	-5.3544921875
2061.54728395867	-2.44140625
2065.34165568738	-2.6533203125
2069.13415951534	4.4072265625
2072.92479672452	-0.54296875
2076.71356859575	-2.423828125
2080.50047640866	2.33203125
2084.28552144174	-6.517578125
2088.06870497229	5.296875
2091.85002827646	1.162109375
2095.62949262923	-4.908203125
2099.40709930443	2.892578125
2103.18284957471	-1.4248046875
2106.95674471158	3.19921875
2110.72878598537	-5.3720703125
2114.49897466528	0.9873046875
2118.26731201934	5.0830078125
2122.03379931443	3.689453125
2125.79843781626	-0.50390625
2129.56122878942	-7.7607421875
2133.32217349733	6.7763671875
2137.08127320226	-12.2109375
2140.83852916534	6.751953125
2144.59394264655	0.4560546875
2148.34751490473	-1.578125
2152.09924719757	0.77734375
2155.84914078163	1.615234375
2159.5971969123	2.1650390625
2163.34341684387	-2.3115234375
2167.08780182947	6.306640625
2170.83035312109	0.640625
2174.57107196959	-8.24609375
2178.30995962469	0.91015625
2182.04701733499	4.1904296875
2185.78224634795	-6.84765625
2189.5156479099	5.310546875
2193.24722326604	1.9462890625
2196.97697366044	-3.0859375
2200.70490033604	-0.3125
2204.43100453467	-1.1416015625
2208.15528749703	0.5068359375
2211.87775046268	-1.8974609375
2215.59839467008	6.107421875
2219.31722135656	-2.4130859375
2223.03423175833	-3.67578125
2226.74942711049	6.2822265625
2230.46280864701	-0.5087890625
2234.17437760077	-4.494140625
2237.8841352035	0.58984375
2241.59208268584	-5.435546875
2245.29822127732	7.08984375
2249.00255220635	-4.05078125
2252.70507670024	8.2529296875
2256.40579598519	-14.326171875
2260.10471128628	12.3681640625
2263.80182382751	0.962890625
2267.49713483175	-1.5400390625
2271.19064552079	-3.1103515625
2274.8823571153	-0.681640625
2278.57227083486	-2.2802734375
2282.26038789795	2.728515625
2285.94670952195	1.87109375
2289.63123692314	-4.7431640625
2293.31397131672	3.884765625
2296.99491391679	1.787109375
2300.67406593633	-3.244140625
2304.35142858727	-1.5400390625
2308.02700308043	2.0185546875
2311.70079062553	3.0205078125
2315.37279243123	-1.13671875
2319.04300970507	1.2724609375
2322.71144365353	1.470703125
2326.378095482	-13.060546875
2330.04296639478	14.0400390625
2333.7060575951	-1.568359375
2337.3673702851	-6.0400390625
2341.02690566583	1.8291015625
2344.68466493729	-3.2490234375
2348.34064929839	2.2744140625
2351.99485994695	2.0751953125
2355.64729807974	-0.642578125
2359.29796489244	-2.0556640625
2362.94686157966	4.65625
2366.59398933494	-4.5146484375
2370.23934935076	2.6259765625
2373.88294281852	2.435546875
2377.52477092855	1.125
2381.16483487014	-1.681640625
2384.80313583148	0.8818359375
2388.4396749997	-8.6630859375
2392.07445356091	-6.931640625
2395.70747270011	5.5078125
2399.33873360126	9.5263671875
2402.96823744726	6.03125
2406.59598541994	-1.6806640625
2410.22197870011	-5.0654296875
2413.84621846749	-4.2314453125
2417.46870590075	-0.7509765625
2421.08944217751	-2.86328125
2424.70842847435	3.75
2428.32566596678	4.26171875
2431.94115582928	-3.681640625
2435.55489923527	9.962890625
2439.16689735713	-5.4013671875
2442.77715136619	-0.9208984375
2446.38566243272	-2.7333984375
2449.99243172597	-4.236328125
2453.59746041414	2.10546875
2457.20074966439	2.24609375
2460.80230064283	-2.1201171875
2464.40211451455	5.236328125
2468.00019244358	-4.65625
2471.59653559293	6.1162109375
2475.19114512457	0.1044921875
2478.78402219943	-11.30859375
2482.37516797741	9.7783203125
2485.96458361738	0.734375
2489.55227027719	-8.392578125
2493.13822911363	6.056640625
2496.7224612825	-3.953125
2500.30496793853	1.142578125
2503.88575023547	4.1357421875
2507.464809326	3.314453125
2511.04214636182	-4.052734375
2514.61776249357	-4.0888671875
2518.19165887088	-0.955078125
2521.76383664237	9.328125
2525.33429695564	-3.4765625
2528.90304095725	-0.787109375
2532.47006979276	-0.677734375
2536.03538460672	-4.8740234375
2539.59898654265	0.7431640625
2543.16087674307	0.0654296875
2546.72105634947	6.142578125
2550.27952650235	-1.6865234375
2553.83628834118	-0.0693359375
2557.39134300444	-2.9375
2560.94469162957	-3.595703125
2564.49633535304	10.47265625
2568.0462753103	-12.8984375
2571.59451263579	17.681640625
2575.14104846294	-7.4375
2578.6858839242	-14.5263671875
2582.229020151	15.939453125
2585.77045827378	-12.1474609375
2589.31019942197	11.3662109375
2592.84824472401	-1.302734375
2596.38459530734	-6.7802734375
2599.91925229841	4.3564453125
2603.45221682266	0.0849609375
2606.98349000456	-4.173828125
2610.51307296756	5.17578125
2614.04096683414	6.3994140625
2617.56717272579	-10.0009765625
2621.09169176298	-0.6796875
2624.61452506523	9.4619140625
2628.13567375106	-7.0673828125
2631.655138938	2.76171875
2635.17292174258	1.4345703125
2638.68902328039	-7.71484375
2642.20344466598	3.73828125
2645.71618701297	-7.384765625
2649.22725143397	0.4853515625
2652.73663904062	8.6640625
2656.24435094357	-6.2939453125
2659.75038825251	17.4375
2663.25475207615	-3.998046875
2666.75744352221	-15.84375
2670.25846369744	10.046875
2673.75781370765	-12.3662109375
2677.25549465763	6.513671875
2680.75150765123	4.64453125
2684.24585379131	9.703125
2687.73853417978	-16.59765625
2691.22954991757	1.8720703125
2694.71890210465	2.40234375
2698.20659184002	-8.5732421875
2701.69262022172	5.6455078125
2705.17698834682	-2.287109375
2708.65969731143	3.0361328125
2712.14074821071	-0.5986328125
2715.62014213884	-5.7646484375
2719.09788018905	1.505859375
2722.57396345361	5.052734375
2726.04839302385	0.943359375
2729.52116999012	-0.1416015625
2732.99229544182	12.0400390625
2736.4617704674	-8.6240234375
2739.92959615437	9.501953125
2743.39577358925	-2.08203125
2746.86030385767	0.8955078125
2750.32318804424	-3.4873046875
2753.78442723268	-2.9033203125
2757.24402250572	3.4384765625
2760.70197494518	-6.4619140625
2764.1582856319	-1.392578125
2767.6129556458	5.3505859375
2771.06598606584	-1.384765625
2774.51737797005	3.4462890625
2777.96713243552	-4.2041015625
2781.41525053838	-9.4541015625
2784.86173335384	5.666015625
2788.30658195617	2.916015625
2791.74979741869	-9.46636962890625
2795.1913808138	3.8846435546875
2798.63133321295	-4.282470703125
2802.06965568666	-0.121337890625
2805.50634930452	-11.9602661132813
2808.94141513519	5.20086669921875
2812.37485424639	-4.996337890625
2815.80666770493	-2.2174072265625
2819.23685657665	-17.4384765625
2822.6654219265	-2.6595458984375
2826.0923648185	11.119384765625
2829.51768631572	39.8983154296875
2832.94138748033	52.67724609375
2836.36346937355	90.4187622070313
2839.7839330557	134.097961425781
2843.20277958617	200.777160644531
2846.62001002343	354.456420898438
2850.03562542502	494.135620117188
2853.44962684758	618.814819335938
2856.86201534681	732.494018554688
2860.27279197751	762.173217773438
2863.68195779356	717.852416992188
2867.08951384791	657.531616210938
2870.49546119262	644.210876464844
2873.89980087883	643.890075683594
2877.30253395675	635.569274902344
2880.70366147569	613.251220703125
2884.10318448406	633.933471679688
2887.50110402936	669.615783691406
2890.89742115815	685.298034667969
2894.29213691614	673.980346679688
2897.68525234807	647.66259765625
2901.07676849782	620.344909667969
2904.46668640835	618.027160644531
2907.85500712172	623.70947265625
2911.24173167908	623.391723632813
2914.62686112069	573.074035644531
2918.0103964859	540.756286621094
2921.39233881316	521.438598632813
2924.77268914004	524.120849609375
2928.1514485032	531.807434082031
2931.52861793838	535.528930664063
2934.90419848047	544.25048828125
2938.27819116343	578.971984863281
2941.65059702035	593.693542480469
2945.0214170834	568.4150390625
2948.39065238389	483.136596679688
2951.75830395222	425.858093261719
2955.1243728179	350.579650878906
2958.48886000957	262.301147460938
2961.85176655495	247.022705078125
2965.21309348089	248.744201660156
2968.57284181338	213.465759277344
2971.93101257748	172.113647460938
2975.28760679739	158.717346191406
2978.64262549643	135.321044921875
2981.99606969702	105.924743652344
2985.34794042073	90.5283813476563
2988.69823868822	82.132080078125
2992.04696551928	54.7357788085938
2995.39412193282	12.2610473632813
2998.73970894689	10.6098022460938
3002.08372757864	0.95855712890625
3005.42617884436	-17.6926879882813
3008.76706375945	-14.4449462890625
3012.10638333846	-5.59521484375
3015.44413859504	-1.6943359375
3018.780330542	9.6044921875
3022.11496019125	19.51953125
3025.44802855385	6.7578125
3028.77953663997	-1.8701171875
3032.10948545894	-3.8251953125
3035.4378760192	-14.9619140625
3038.76470932834	1.2060546875
3042.08998639308	-5.6552734375
3045.41370821926	-2.6962890625
3048.73587581189	8.091796875
3052.05649017508	2.57421875
3055.37555231211	-7.4619140625
3058.69306322538	-11.2197265625
3062.00902391644	0.6162109375
3065.32343538598	-1.279296875
3068.63629863383	16.1357421875
3071.94761465896	-18.908203125
3075.25738445949	8.21484375
3078.5656090327	-8.7841796875
3081.87228937498	-4.0517578125
3085.1774264819	5.5888671875
3088.48102134815	0
3091.7830749676	0
3095.08358833324	0
3098.38256243724	0
3101.67999827088	0
3104.97589682465	0
3108.27025908814	0
3111.56308605013	0
3114.85437869852	0
3118.14413802041	0
3121.43236500202	0
3124.71906062875	0
3128.00422588514	0
3131.28786175491	0
3134.56996922093	0
3137.85054926523	0
3141.12960286901	0
3144.40713101263	0
3147.68313467559	0
3150.95761483661	0
3154.23057247352	0
3157.50200856335	0
3160.77192408229	0
3164.04032000569	0
3167.30719730808	0
3170.57255696316	0
3173.8363999438	0
3177.09872722202	0
3180.35953976906	0
3183.61883855529	0
3186.87662455028	0
3190.13289872276	0
3193.38766204066	0
3196.64091547106	0
3199.89265998022	0
3203.14289653362	0
3206.39162609586	0
3209.63884963076	0
3212.88456810132	0
3216.1287824697	0
3219.37149369728	0
3222.61270274458	0
3225.85241057134	0
3229.09061813648	0
3232.32732639809	0
3235.56253631347	0
3238.79624883909	0
3242.02846493062	0
3245.25918554292	0
3248.48841163005	0
3251.71614414523	0
3254.94238404091	0
3258.16713226871	0
3261.39038977947	0
3264.61215752319	0
3267.8324364491	0
3271.05122750561	0
3274.26853164032	0
3277.48434980006	0
3280.69868293083	0
3283.91153197784	0
3287.12289788551	0
3290.33278159744	0
3293.54118405647	0
3296.7481062046	0
3299.95354898308	0
3303.15751333233	0
3306.36000019198	0
3309.5610105009	0
3312.76054519714	0
3315.95860521796	0
3319.15519149983	0
3322.35030497844	0
3325.5439465887	0
3328.73611726471	0
3331.92681793978	0
3335.11604954647	0
3338.30381301652	0
3341.49010928091	0
3344.67493926981	0
3347.85830391262	0
3351.04020413798	0
3354.22064087372	0
3357.3996150469	0
3360.5771275838	0
3363.75317940992	0
3366.92777144999	0
3370.10090462795	0
3373.27257986699	0
3376.44279808948	0
3379.61156021707	0
3382.77886717058	0
3385.94471987011	0
3389.10911923496	0
3392.27206618366	0
3395.43356163397	0
3398.59360650288	0
3401.75220170663	0
3404.90934816067	0
3408.06504677969	0
3411.21929847761	0
3414.37210416759	0
3417.52346476203	0
3420.67338117256	0
3423.82185431003	0
3426.96888508457	0
3430.11447440551	0
3433.25862318143	0
3436.40133232017	0
3439.54260272877	0
3442.68243531356	0
3445.82083098007	0
3448.95779063311	0
3452.0933151767	0
3455.22740551412	0
3458.36006254791	0
3461.49128717984	0
3464.62108031093	0
3467.74944284144	0
3470.8763756709	0
3474.00187969807	0
3477.12595582097	0
3480.24860493687	0
3483.3698279423	0
3486.48962573301	0
3489.60799920405	0
3492.7249492497	0
3495.84047676349	0
3498.95458263822	0
3502.06726776593	0
3505.17853303794	0
3508.28837934481	0
3511.39680757636	0
3514.50381862168	0
3517.60941336912	0
3520.71359270627	0
3523.81635752002	0
3526.91770869649	0
3530.01764712108	0
3533.11617367844	0
3536.21328925251	0
3539.30899472646	0
3542.40329098277	0
3545.49617890316	0
3548.58765936862	0
3551.6777332594	0
3554.76640145506	0
3557.85366483438	0
3560.93952427544	0
3564.02398065559	0
3567.10703485145	0
3570.18868773891	0
3573.26894019313	0
3576.34779308856	0
3579.42524729892	0
3582.5013036972	0
3585.57596315568	0
3588.6492265459	0
3591.72109473869	0
3594.79156860416	0
3597.8606490117	0
3600.92833682998	0
3603.99463292695	0
3607.05953816984	0
3610.12305342518	0
3613.18517955876	0
3616.24591743568	0
3619.30526792029	0
3622.36323187627	0
3625.41981016655	0
3628.47500365337	0
3631.52881319825	0
3634.58123966201	0
3637.63228390473	0
3640.68194678582	0
3643.73022916395	0
3646.77713189711	0
3649.82265584256	0
3652.86680185686	0
3655.90957079587	0
3658.95096351473	0
3661.9909808679	0
3665.02962370912	0
3668.06689289143	0
3671.10278926717	0
3674.13731368797	0
3677.17046700477	0
3680.20225006781	0
3683.23266372664	0
3686.26170883008	0
3689.28938622628	0
3692.31569676268	0
3695.34064128604	0
3698.3642206424	0
3701.38643567713	0
3704.40728723488	0
3707.42677615964	0
3710.44490329468	0
3713.46166948258	0
3716.47707556524	0
3719.49112238387	0
3722.50381077897	0
3725.51514159038	0
3728.52511565724	0
3731.53373381799	0
3734.54099691039	0
3737.54690577153	0
3740.55146123779	0
3743.55466414488	0
3746.55651532782	0
3749.55701562096	0
3752.55616585793	0
3755.55396687173	0
3758.55041949465	0
3761.54552455828	0
3764.53928289357	0
3767.53169533077	0
3770.52276269945	0
