# Supplementary material for: ATP-Mediated Compositional Change in Peripheral Myelin Membranes: A Comparative Raman Spectroscopy and Time-Of-Flight Secondary Ion Mass Spectrometry Study
Source: PLoS One. 2015 Nov 6;10(11):e0142084. doi: 10.1371/journal.pone.0142084 (PMC4636249; doi:10.1371/journal.pone.0142084)
Supplement: S2 Dataset — (ZIP) [file pone.0142084.s002.zip › S2_dataset/Raman_spectra/4_0.txt]

-178.9940361005	0
-174.033225536559	0
-169.075137799502	0
-164.119770772183	0
-159.167122339652	0
-154.217190389145	0
-149.26997281008	0
-144.325467494082	0
-139.38367233493	0
-134.444585228596	0
-129.508204073225	0
-124.574526769137	0
-119.643551218823	0
-114.715275326934	0
-109.789697000297	0
-104.866814147889	0
-99.9466246808543	0
-95.0291265124944	0
-90.114317558252	0
-85.2021957357436	0
-80.2927589647076	0
-75.3860051670387	0
-70.4819322667847	0
-65.5805381901157	0
-60.6818208653497	0
-55.7857782229291	0
-50.8924081954391	0
-46.0017087175838	0
-41.1136777262045	0
-36.2283131602561	0
-31.3456129608128	0
-26.4655750710695	0
-21.5881974363389	0
-16.7134780040407	0
-11.8414147237152	0
-6.97200554699234	0
-2.10524842762101	0
2.75885867856151	0
7.62031781360827	0
12.4791310174774	0
17.3353003280427	0
22.1888277810764	0
27.0397154102718	0
31.8879652472339	0
36.7335793214821	0
41.5765596604568	0
46.4169082895224	0
51.2546272319731	0
56.0897185090207	0
60.9221841398242	0
65.7520261414571	0
70.5792465289418	0
75.4038473152361	0
80.2258305112362	0
85.045198125787	0
89.8619521656727	0
94.6760946356395	0
99.4876275383746	0
104.296552874516	0
109.10287264268	0
113.906588839415	0
118.707703459252	0
123.506218494676	0
128.30213593615	0
133.095457772096	0
137.886185988912	0
142.674322570981	0
147.459869500641	0
152.242828758238	0
157.023202322084	0
161.800992168479	0
166.576200271718	0
171.348828604071	0
176.118879135827	0
180.886353835245	0
185.651254668599	0
190.413583600155	0
195.173342592186	0
199.93053360497	0
204.685158596798	0
209.437219523967	0
214.186718340788	0
218.933656999589	0
223.678037450723	0
228.419861642551	0
233.159131521468	0
237.895849031897	0
242.630016116271	0
247.361634715084	0
252.090706766841	0
256.817234208093	0
261.541218973424	0
266.262662995465	0
270.981568204883	0
275.697936530397	0
280.411769898781	0
285.123070234849	0
289.831839461471	0
294.538079499574	0
299.241792268144	0
303.942979684232	0
308.641643662944	0
313.33778611746	0
318.031408959018	0
322.722514096945	0
327.411103438622	0
332.09717888951	0
336.780742353159	0
341.461795731189	0
346.140340923302	0
350.816379827291	0
355.489914339041	0
360.160946352512	0
364.829477759773	0
369.495510450977	0
374.159046314375	0
378.820087236329	0
383.478635101283	0
388.134691791809	0
392.788259188568	0
397.43933917034	0
402.08793361401	0
406.734044394583	0
411.377673385178	0
416.018822457033	0
420.657493479502	0
425.293688320078	0
429.927408844357	0
434.558656916086	0
439.187434397127	0
443.813743147482	0
448.437585025286	0
453.058961886811	0
457.677875586478	0
462.294327976831	0
466.908320908578	0
471.519856230564	0
476.128935789788	0
480.73556143139	0
485.339734998681	0
489.941458333116	0
494.540733274312	0
499.137561660047	0
503.731945326265	0
508.323886107065	0
512.91338583473	0
517.500446339696	0
522.085069450583	0
526.667256994186	0
531.247010795468	0
535.824332677577	0
540.399224461841	0
544.97168796778	0
549.541725013083	0
554.109337413638	0
558.674526983528	0
563.237295535019	0
567.797644878573	0
572.355576822864	0
576.911093174738	0
581.464195739273	0
586.014886319722	0
590.563166717575	0
595.109038732503	0
599.652504162402	0
604.193564803382	0
608.73222244976	0
613.268478894073	0
617.802335927087	0
622.333795337774	0
626.86285891334	0
631.389528439219	0
635.913805699064	0
640.435692474771	0
644.95519054646	0
649.472301692485	0
653.987027689444	0
658.499370312169	0
663.009331333737	0
667.51691252547	0
672.022115656927	0
676.524942495927	0
681.025394808529	0
685.523474359052	0
690.019182910066	0
694.512522222403	0
699.003494055146	0
703.49210016564	0
707.978342309501	0
712.4622222406	0
716.943741711089	0
721.422902471377	0
725.899706270147	0
730.374154854362	0
734.846249969256	0
739.315993358349	0
743.783386763427	0
748.248431924569	0
752.711130580137	0
757.171484466779	0
761.629495319434	0
766.085164871334	0
770.538494853989	0
774.989486997221	0
779.438143029149	0
783.884464676174	0
788.328453663017	0
792.770111712697	0
797.209440546538	0
801.646441884169	0
806.08111744353	0
810.513468940876	0
814.943498090771	0
819.371206606105	0
823.796596198072	0
828.2196685762	0
832.640425448326	0
837.05886852062	0
841.474999497579	0
845.888820082023	0
850.300331975104	0
854.709536876313	0
859.116436483463	-2.0908203125
863.521032492721	13.9130859375
867.923326598572	2.75390625
872.32332049386	-6.7490234375
876.721015869761	1.9755859375
881.116414415797	-16.111328125
885.509517819844	14.0537109375
889.900327768115	20.9482421875
894.288845945188	-6.076171875
898.675074033979	-1.6259765625
903.059013715769	4.251953125
907.440666670193	1.4775390625
911.820034575246	-2.517578125
916.197119107279	-15.3759765625
920.571921941015	-16.2841796875
924.944444749532	23.158203125
929.314689204282	-2.015625
933.682656975088	8.0634765625
938.048349730129	-4.947265625
942.411769135974	-4.6552734375
946.772916857561	-5.05078125
951.131794558198	0.005859375
955.488403899583	-18.0029296875
959.842746541793	22.1259765625
964.194824143277	-6.046875
968.544638360882	22.0654296875
972.89219084983	9.474609375
977.237483263745	10.9910888671875
981.580517254633	-11.1832275390625
985.921294472888	-24.1776123046875
990.259816567313	-14.962646484375
994.596085185094	-16.04736328125
998.930101971824	24.5347900390625
1003.26186857149	78.7171630859375
1007.59138662648	143.899536132813
1011.91865777761	186.337036132813
1016.24368366406	185.762573242188
1020.56646592346	136.205810546875
1024.88700619182	82.7537841796875
1029.20530610358	48.3017578125
1033.52136729159	27.76123046875
1037.8351913871	2.0147705078125
1042.14678001981	16.2955322265625
1046.45613481781	-7.986083984375
1050.76325740763	-19.2677001953125
1055.06814941421	-15.54931640625
1059.37081246092	7.34326171875
1063.67124816957	24.1953125
1067.96945816039	54.04736328125
1072.26544405203	60.8992919921875
1076.55920746159	65.7513427734375
1080.8507500046	63.3790283203125
1085.14007329502	47.4947509765625
1089.42717894526	58.6103515625
1093.71206856617	89.72607421875
1097.99474376703	67.841796875
1102.27520615557	75.95751953125
1106.55345733798	50.0732421875
1110.82949891888	30.18896484375
1115.10333250134	51.3045654296875
1119.37495968691	52.339599609375
1123.64438207555	48.18505859375
1127.91160126572	64.030517578125
1132.17661885431	92.8759765625
1136.43943643666	114.721435546875
1140.70005560662	127.56689453125
1144.95847795644	130.412353515625
1149.21470507689	176.2578125
1153.46873855716	265.103271484375
1157.72057998495	446.94873046875
1161.97023094641	582.794189453125
1166.21769302616	609.725952148438
1170.4629678073	522.694580078125
1174.70605687141	308.6630859375
1178.94696179853	185.631591796875
1183.18568416722	100.60009765625
1187.42222555447	80.5687255859375
1191.65658753578	39.5372314453125
1195.88877168515	46.5057373046875
1200.11877957505	39.474365234375
1204.34661277642	32.890625
1208.57227285872	44.5294189453125
1212.79576138991	58.1683349609375
1217.01707993641	40.80712890625
1221.23623006315	22.446044921875
1225.45321333358	7.0848388671875
1229.66803130962	20.386474609375
1233.88068555171	9.9136962890625
1238.09117761878	-8.5592041015625
1242.29950906827	-16.031982421875
1246.50568145615	-11.7449951171875
1250.70969633685	25.2486572265625
1254.91155526336	55.242431640625
1259.11125978715	57.2362060546875
1263.30881145822	84.2298583984375
1267.50421182508	105.2236328125
1271.69746243476	125.552368164063
1275.88856483281	153.764282226563
1280.07752056329	138.976196289063
1284.26433116881	137.188110351563
1288.44899819048	115.400024414063
1292.63152316794	105.61181640625
1296.81190763937	130.82373046875
1300.99015314147	134.03564453125
1305.16626120947	122.074340820313
1309.34023337715	151.841613769531
1313.5120711768	162.60888671875
1317.68177613928	106.376159667969
1321.84934979395	92.1434326171875
1326.01479366875	62.9107666015625
1330.17810929013	37.6780395507813
1334.3392981831	55.4453125
1338.49836187122	49.2125854492188
1342.65530187657	50.9798583984375
1346.81011971983	56.693115234375
1350.96281692018	47.0446166992188
1355.11339499538	40.3961791992188
1359.26185546175	30.7476806640625
1363.40819983413	38.0991821289063
1367.55242962597	44.4507446289063
1371.69454634923	19.80224609375
1375.83455151447	7.15374755859375
1379.97244663079	-0.4947509765625
1384.10823320587	22.8568115234375
1388.24191274593	8.20831298828125
1392.3734867558	7.98486328125
1396.50295673884	-5.2718505859375
1400.63032419701	-14.528564453125
1404.75559063083	-4.78533935546875
1408.87875753938	-1.04205322265625
1412.99982642036	-19.2987670898438
1417.11879877001	-23.5554809570313
1421.23567608315	8.18780517578125
1425.35045985322	-5.06890869140625
1429.4631515722	6.67437744140625
1433.57375273068	45.910400390625
1437.68226481782	79.103515625
1441.78868932139	156.296569824219
1445.89302772774	204.489685058594
1449.9952815218	205.682800292969
1454.0954521871	233.875854492188
1458.19354120579	204.068969726563
1462.28955005859	205.262023925781
1466.38348022481	191.455139160156
1470.47533318239	164.648193359375
1474.56511040785	156.84130859375
1478.65281337632	131.829284667969
1482.73844356155	125.80224609375
1486.82200243586	95.775146484375
1490.90349147021	61.7481079101563
1494.98291213417	56.7210693359375
1499.06026589591	54.6939697265625
1503.13555422221	116.666931152344
1507.20877857848	156.639892578125
1511.27994042873	234.612854003906
1515.3490412356	354.585754394531
1519.41608246035	479.558715820313
1523.48106556286	524.564208984375
1527.54399200162	570.603454589844
1531.60486323377	502.642761230469
1535.66368071506	413.682067871094
1539.72044589986	285.721374511719
1543.7751602412	187.760681152344
1547.8278251907	81.7999877929688
1551.87844219866	40.8392944335938
1555.92701271397	24.8785400390625
1559.97353818419	0.93328857421875
1564.01802005549	11.3018798828125
1568.06045977271	6.6705322265625
1572.1008587793	-6.96087646484375
1576.13921851737	-21.59228515625
1580.17554042768	-14.2236938476563
1584.20982594961	2.24896240234375
1588.24207652123	23.0471801757813
1592.27229357921	-0.1546630859375
1596.3004785589	-17.567626953125
1600.3266328943	3.7010498046875
1604.35075801806	5.7708740234375
1608.37285536149	-3.40667724609375
1612.39292635454	6.079345703125
1616.41097242584	6.10552978515625
1620.42699500266	9.20245361328125
1624.44099551096	14.6712646484375
1628.45297537533	18.1400756835938
1632.46293601905	43.6404418945313
1636.47087886406	43.7822265625
1640.47680533095	57.9240112304688
1644.480716839	70.0657958984375
1648.48261480617	96.2075805664063
1652.48250064906	141.349365234375
1656.48037578297	175.60546875
1660.47624162187	270.093566894531
1664.47009957839	318.581726074219
1668.46195106388	373.06982421875
1672.45179748832	369.557922363281
1676.43964026041	330.046081542969
1680.42548078752	263.5341796875
1684.40932047569	221.097106933594
1688.39116072969	130.696838378906
1692.37100295292	88.296630859375
1696.34884854752	85.8963623046875
1700.32469891428	36.4961547851563
1704.29855545272	54.0958862304688
1708.27041956104	16.9716186523438
1712.24029263612	6.811767578125
1716.20817607355	2.65185546875
1720.17407126762	-5.69964599609375
1724.13797961133	-15.4815673828125
1728.09990249636	-23.0847778320313
1732.05984131311	-22.3892822265625
1736.01779745068	-25.2001953125
1739.97377229687	160.4248046875
1743.9277672382	-43.6279296875
1747.87978365989	-31.7978515625
1751.82982294587	-16.291015625
1755.77788647878	5.435546875
1759.72397564	-11.8388671875
1763.6680918096	7.056640625
1767.61023636636	5.2568359375
1771.55041068779	6.6884765625
1775.48861615014	-7.0244140625
1779.42485412835	-9.224609375
1783.35912599609	-0.734375
1787.29143312576	8.6923828125
1791.22177688849	-2.4541015625
1795.15015865414	-3.755859375
1799.07657979127	9.44921875
1803.00104166721	-6.525390625
1806.923545648	-6.5703125
1810.84409309841	5.9248046875
1814.76268538195	-9.3388671875
1818.67932386087	15.8720703125
1822.59400989615	-8.6767578125
1826.50674484752	2.935546875
1830.41753007345	7.7890625
1834.32636693114	-16.5458984375
1838.23325677653	-2.5771484375
1842.13820096433	12.3193359375
1846.04120084797	8.291015625
1849.94225777965	-5.775390625
1853.84137311029	-9.990234375
1857.7385481896	6.2568359375
1861.63378436601	-0.591796875
1865.52708298671	-5.400390625
1869.41844539766	12.3798828125
1873.30787294356	-4.6806640625
1877.19536696788	-16.185546875
1881.08092881284	22.146484375
1884.96455981942	-3.3173828125
1888.84626132737	-14.5341796875
1892.7260346752	-0.5771484375
1896.6038812002	8.46484375
1900.47980223839	2.65625
1904.35379912459	0.86328125
1908.22587319237	-0.6142578125
1912.0960257741	-0.8310546875
1915.96425820088	2.490234375
1919.83057180263	-9.912109375
1923.694967908	8.3046875
1927.55744784445	1.7568359375
1931.4180129382	-5.275390625
1935.27666451426	2.2197265625
1939.13340389641	7.119140625
1942.98823240721	-7.3740234375
1946.84115136803	-8.4384765625
1950.692162099	2.0205078125
1954.54126591903	10.7578125
1958.38846414584	-1.8466796875
1962.23375809594	0.568359375
1966.0771490846	-8.71484375
1969.91863842591	2.494140625
1973.75822743275	-2.162109375
1977.59591741678	9.3291015625
1981.43170968848	-11.560546875
1985.26560555709	10.3173828125
1989.09760633069	0.0244140625
1992.92771331615	-1.9853515625
1996.75592781911	-5.060546875
2000.58225114405	-2.474609375
2004.40668459424	-6.345703125
2008.22922947176	3.5498046875
2012.04988707749	7.7783203125
2015.86865871112	-7.0400390625
2019.68554567116	5.7705078125
2023.50054925491	-8.734375
2027.31367075851	19.4765625
2031.1249114769	-6.7978515625
2034.93427270382	7.7177734375
2038.74175573186	-13.7568359375
2042.54736185239	7.3974609375
2046.35109235564	-7.052734375
2050.15294853063	-2.2587890625
2053.95293166521	12.2109375
2057.75104304606	-1.755859375
2061.54728395867	-0.76171875
2065.34165568738	-5.3310546875
2069.13415951534	-0.4296875
2072.92479672452	-0.7373046875
2076.71356859575	-1.0986328125
2080.50047640866	13.4091796875
2084.28552144174	-15.3623046875
2088.06870497229	9.587890625
2091.85002827646	-9.5595703125
2095.62949262923	0.1591796875
2099.40709930443	7.1044921875
2103.18284957471	-11.6005859375
2106.95674471158	4.984375
2110.72878598537	0.255859375
2114.49897466528	-2.59375
2118.26731201934	13.7568359375
2122.03379931443	2.251953125
2125.79843781626	-13.1669921875
2129.56122878942	-4.8427734375
2133.32217349733	3.8291015625
2137.08127320226	-3.7333984375
2140.83852916534	7.75390625
2144.59394264655	-6.5986328125
2148.34751490473	-1.03125
2152.09924719757	4.0283203125
2155.84914078163	7.6669921875
2159.5971969123	-0.7158203125
2163.34341684387	-5.3779296875
2167.08780182947	12.7646484375
2170.83035312109	2.8115234375
2174.57107196959	-7.2880859375
2178.30995962469	-5.16015625
2182.04701733499	5.7890625
2185.78224634795	-3.4228515625
2189.5156479099	9.01953125
2193.24722326604	-7.41015625
2196.97697366044	-5.9052734375
2200.70490033604	4.0595703125
2204.43100453467	-2.9853515625
2208.15528749703	2.6611328125
2211.87775046268	-3.65625
2215.59839467008	5.244140625
2219.31722135656	-3.451171875
2223.03423175833	4.3125
2226.74942711049	-3.7197265625
2230.46280864701	3.8681640625
2234.17437760077	-11.4970703125
2237.8841352035	9.154296875
2241.59208268584	-6.666015625
2245.29822127732	7.4541015625
2249.00255220635	-9.541015625
2252.70507670024	8.189453125
2256.40579598519	-8.1728515625
2260.10471128628	9.794921875
2263.80182382751	-4.6181640625
2267.49713483175	0.6533203125
2271.19064552079	4.431640625
2274.8823571153	-1.044921875
2278.57227083486	-12.9931640625
2282.26038789795	5.0556640625
2285.94670952195	-1.0830078125
2289.63123692314	2.7890625
2293.31397131672	0.0283203125
2296.99491391679	-4.822265625
2300.67406593633	4.8544921875
2304.35142858727	-7.53515625
2308.02700308043	12.197265625
2311.70079062553	1.2177734375
2315.37279243123	3.87109375
2319.04300970507	-4.166015625
2322.71144365353	14.626953125
2326.378095482	-11.4638671875
2330.04296639478	2.5537109375
2333.7060575951	-0.20703125
2337.3673702851	-3.3984375
2341.02690566583	-5.5146484375
2344.68466493729	-1.3720703125
2348.34064929839	4.1845703125
2351.99485994695	3.1787109375
2355.64729807974	-1.8193359375
2359.29796489244	-13.0673828125
2362.94686157966	7.3623046875
2366.59398933494	4.0673828125
2370.23934935076	4.5791015625
2373.88294281852	-3.98046875
2377.52477092855	5.673828125
2381.16483487014	-4.0703125
2384.80313583148	5.1181640625
2388.4396749997	-8.96484375
2392.07445356091	-4.44921875
2395.70747270011	-4.0458984375
2399.33873360126	12.0888671875
2402.96823744726	-0.279296875
2406.59598541994	-1.8349609375
2410.22197870011	5.6240234375
2413.84621846749	-6.88671875
2417.46870590075	2.7587890625
2421.08944217751	-6.138671875
2424.70842847435	-3.748046875
2428.32566596678	6.599609375
2431.94115582928	-6.75390625
2435.55489923527	13.4541015625
2439.16689735713	-0.6982421875
2442.77715136619	-6.611328125
2446.38566243272	-6.69921875
2449.99243172597	9.2099609375
2453.59746041414	-0.6494140625
2457.20074966439	0.376953125
2460.80230064283	-2.0400390625
2464.40211451455	5.4765625
2468.00019244358	-10.4140625
2471.59653559293	6.5751953125
2475.19114512457	3.2294921875
2478.78402219943	0.919921875
2482.37516797741	-5.1005859375
2485.96458361738	3.80859375
2489.55227027719	-16.0869140625
2493.13822911363	13.7919921875
2496.7224612825	-3.357421875
2500.30496793853	1.9765625
2503.88575023547	-5.572265625
2507.464809326	5.69921875
2511.04214636182	-3.8642578125
2514.61776249357	5.5234375
2518.19165887088	1.74609375
2521.76383664237	5.2431640625
2525.33429695564	3.1982421875
2528.90304095725	-12.4228515625
2532.47006979276	-3.251953125
2536.03538460672	3.0927734375
2539.59898654265	3.583984375
2543.16087674307	2.80078125
2546.72105634947	5.490234375
2550.27952650235	-13.0234375
2553.83628834118	-1.048828125
2557.39134300444	6.5947265625
2560.94469162957	-5.3193359375
2564.49633535304	3.287109375
2568.0462753103	-10.7568359375
2571.59451263579	10.2529296875
2575.14104846294	7.4306640625
2578.6858839242	-12.1064453125
2582.229020151	10.6611328125
2585.77045827378	-11.1806640625
2589.31019942197	4.234375
2592.84824472401	1.2265625
2596.38459530734	-3.1484375
2599.91925229841	-0.345703125
2603.45221682266	-4.6484375
2606.98349000456	0.69921875
2610.51307296756	11.0341796875
2614.04096683414	-1.400390625
2617.56717272579	-9.9033203125
2621.09169176298	-1.548828125
2624.61452506523	11.021484375
2628.13567375106	-7.556640625
2631.655138938	-2.4462890625
2635.17292174258	1.1357421875
2638.68902328039	4.4619140625
2642.20344466598	-4.5
2645.71618701297	-4.3583984375
2649.22725143397	-0.3623046875
2652.73663904062	7.1513671875
2656.24435094357	-10.5849609375
2659.75038825251	17.619140625
2663.25475207615	2.01953125
2666.75744352221	-13.4521484375
2670.25846369744	8.1474609375
2673.75781370765	-0.7041015625
2677.25549465763	9.2978515625
2680.75150765123	-0.619140625
2684.24585379131	-2.619140625
2687.73853417978	-5.8330078125
2691.22954991757	11.3818359375
2694.71890210465	-8.453125
2698.20659184002	-11.314453125
2701.69262022172	6.6708984375
2705.17698834682	-2.001953125
2708.65969731143	9.236328125
2712.14074821071	-3.8916015625
2715.62014213884	-9.0693359375
2719.09788018905	-3.958984375
2722.57396345361	12.896484375
2726.04839302385	4.123046875
2729.52116999012	-11.580078125
2732.99229544182	5.52734375
2736.4617704674	-6.3330078125
2739.92959615437	16.75390625
2743.39577358925	4.01953125
2746.86030385767	-6.8271484375
2750.32318804424	-4.53515625
2753.78442723268	-6.751953125
2757.24402250572	6.9169921875
2760.70197494518	-5.3076171875
2764.1582856319	2.3427734375
2767.6129556458	1.1044921875
2771.06598606584	-2.861328125
2774.51737797005	4.5712890625
2777.96713243552	1.0478515625
2781.41525053838	-10.3125
2784.86173335384	1.94921875
2788.30658195617	2.216796875
2791.74979741869	-0.9287109375
2795.1913808138	-2.84906005859375
2798.63133321295	-6.02001953125
2802.06965568666	4.82513427734375
2805.50634930452	-22.6187133789063
2808.94141513519	7.93743896484375
2812.37485424639	-15.5064086914063
2815.80666770493	-14.6434936523438
2819.23685657665	-33.8267211914063
2822.6654219265	-30.0099487304688
2826.0923648185	-4.19317626953125
2829.51768631572	21.6235961914063
2832.94138748033	43.4403686523438
2836.36346937355	34.257080078125
2839.7839330557	74.0125122070313
2843.20277958617	154.665771484375
2846.62001002343	247.319030761719
2850.03562542502	362.972229003906
2853.44962684758	482.62548828125
2856.86201534681	563.278747558594
2860.27279197751	623.931945800781
2863.68195779356	591.585205078125
2867.08951384791	553.238464355469
2870.49546119262	574.891662597656
2873.89980087883	629.544921875
2877.30253395675	625.198181152344
2880.70366147569	601.851379394531
2884.10318448406	605.53076171875
2887.50110402936	616.213317871094
2890.89742115815	593.895812988281
2894.29213691614	604.578369140625
2897.68525234807	592.260925292969
2901.07676849782	604.943481445313
2904.46668640835	620.626037597656
2907.85500712172	611.308532714844
2911.24173167908	618.991088867188
2914.62686112069	621.673706054688
2918.0103964859	619.356201171875
2921.39233881316	602.038696289063
2924.77268914004	622.721313476563
2928.1514485032	638.40380859375
2931.52861793838	658.099487304688
2934.90419848047	641.902465820313
2938.27819116343	695.705322265625
2941.65059702035	724.508178710938
2945.0214170834	739.31103515625
2948.39065238389	658.113891601563
2951.75830395222	577.916748046875
2955.1243728179	502.7197265625
2958.48886000957	384.522583007813
2961.85176655495	366.325439453125
2965.21309348089	376.128295898438
2968.57284181338	339.93115234375
2971.93101257748	310.734130859375
2975.28760679739	251.582641601563
2978.64262549643	213.458740234375
2981.99606969702	223.334716796875
2985.34794042073	179.210815429688
2988.69823868822	129.086791992188
2992.04696551928	102.962890625
2995.39412193282	66.8388671875
2998.73970894689	37.660400390625
3002.08372757864	9.6636962890625
3005.42617884436	-4.3328857421875
3008.76706375945	5.6705322265625
3012.10638333846	-27.2265625
3015.44413859504	-16.3587646484375
3018.780330542	12.080078125
3022.11496019125	20.6533203125
3025.44802855385	20.708984375
3028.77953663997	3.5908203125
3032.10948545894	-12.3779296875
3035.4378760192	-25.783203125
3038.76470932834	-4.9970703125
3042.08998639308	0.759765625
3045.41370821926	-2.38671875
3048.73587581189	4.9833984375
3052.05649017508	0
3055.37555231211	0
3058.69306322538	0
3062.00902391644	0
3065.32343538598	0
3068.63629863383	0
3071.94761465896	0
3075.25738445949	0
3078.5656090327	0
3081.87228937498	0
3085.1774264819	0
3088.48102134815	0
3091.7830749676	0
3095.08358833324	0
3098.38256243724	0
3101.67999827088	0
3104.97589682465	0
3108.27025908814	0
3111.56308605013	0
3114.85437869852	0
3118.14413802041	0
3121.43236500202	0
3124.71906062875	0
3128.00422588514	0
3131.28786175491	0
3134.56996922093	0
3137.85054926523	0
3141.12960286901	0
3144.40713101263	0
3147.68313467559	0
3150.95761483661	0
3154.23057247352	0
3157.50200856335	0
3160.77192408229	0
3164.04032000569	0
3167.30719730808	0
3170.57255696316	0
3173.8363999438	0
3177.09872722202	0
3180.35953976906	0
3183.61883855529	0
3186.87662455028	0
3190.13289872276	0
3193.38766204066	0
3196.64091547106	0
3199.89265998022	0
3203.14289653362	0
3206.39162609586	0
3209.63884963076	0
3212.88456810132	0
3216.1287824697	0
3219.37149369728	0
3222.61270274458	0
3225.85241057134	0
3229.09061813648	0
3232.32732639809	0
3235.56253631347	0
3238.79624883909	0
3242.02846493062	0
3245.25918554292	0
3248.48841163005	0
3251.71614414523	0
3254.94238404091	0
3258.16713226871	0
3261.39038977947	0
3264.61215752319	0
3267.8324364491	0
3271.05122750561	0
3274.26853164032	0
3277.48434980006	0
3280.69868293083	0
3283.91153197784	0
3287.12289788551	0
3290.33278159744	0
3293.54118405647	0
3296.7481062046	0
3299.95354898308	0
3303.15751333233	0
3306.36000019198	0
3309.5610105009	0
3312.76054519714	0
3315.95860521796	0
3319.15519149983	0
3322.35030497844	0
3325.5439465887	0
3328.73611726471	0
3331.92681793978	0
3335.11604954647	0
3338.30381301652	0
3341.49010928091	0
3344.67493926981	0
3347.85830391262	0
3351.04020413798	0
3354.22064087372	0
3357.3996150469	0
3360.5771275838	0
3363.75317940992	0
3366.92777144999	0
3370.10090462795	0
3373.27257986699	0
3376.44279808948	0
3379.61156021707	0
3382.77886717058	0
3385.94471987011	0
3389.10911923496	0
3392.27206618366	0
3395.43356163397	0
3398.59360650288	0
3401.75220170663	0
3404.90934816067	0
3408.06504677969	0
3411.21929847761	0
3414.37210416759	0
3417.52346476203	0
3420.67338117256	0
3423.82185431003	0
3426.96888508457	0
3430.11447440551	0
3433.25862318143	0
3436.40133232017	0
3439.54260272877	0
3442.68243531356	0
3445.82083098007	0
3448.95779063311	0
3452.0933151767	0
3455.22740551412	0
3458.36006254791	0
3461.49128717984	0
3464.62108031093	0
3467.74944284144	0
3470.8763756709	0
3474.00187969807	0
3477.12595582097	0
3480.24860493687	0
3483.3698279423	0
3486.48962573301	0
3489.60799920405	0
3492.7249492497	0
3495.84047676349	0
3498.95458263822	0
3502.06726776593	0
3505.17853303794	0
3508.28837934481	0
3511.39680757636	0
3514.50381862168	0
3517.60941336912	0
3520.71359270627	0
3523.81635752002	0
3526.91770869649	0
3530.01764712108	0
3533.11617367844	0
3536.21328925251	0
3539.30899472646	0
3542.40329098277	0
3545.49617890316	0
3548.58765936862	0
3551.6777332594	0
3554.76640145506	0
3557.85366483438	0
3560.93952427544	0
3564.02398065559	0
3567.10703485145	0
3570.18868773891	0
3573.26894019313	0
3576.34779308856	0
3579.42524729892	0
3582.5013036972	0
3585.57596315568	0
3588.6492265459	0
3591.72109473869	0
3594.79156860416	0
3597.8606490117	0
3600.92833682998	0
3603.99463292695	0
3607.05953816984	0
3610.12305342518	0
3613.18517955876	0
3616.24591743568	0
3619.30526792029	0
3622.36323187627	0
3625.41981016655	0
3628.47500365337	0
3631.52881319825	0
3634.58123966201	0
3637.63228390473	0
3640.68194678582	0
3643.73022916395	0
3646.77713189711	0
3649.82265584256	0
3652.86680185686	0
3655.90957079587	0
3658.95096351473	0
3661.9909808679	0
3665.02962370912	0
3668.06689289143	0
3671.10278926717	0
3674.13731368797	0
3677.17046700477	0
3680.20225006781	0
3683.23266372664	0
3686.26170883008	0
3689.28938622628	0
3692.31569676268	0
3695.34064128604	0
3698.3642206424	0
3701.38643567713	0
3704.40728723488	0
3707.42677615964	0
3710.44490329468	0
3713.46166948258	0
3716.47707556524	0
3719.49112238387	0
3722.50381077897	0
3725.51514159038	0
3728.52511565724	0
3731.53373381799	0
3734.54099691039	0
3737.54690577153	0
3740.55146123779	0
3743.55466414488	0
3746.55651532782	0
3749.55701562096	0
3752.55616585793	0
3755.55396687173	0
3758.55041949465	0
3761.54552455828	0
3764.53928289357	0
3767.53169533077	0
3770.52276269945	0
