# Supplementary material for: ATP-Mediated Compositional Change in Peripheral Myelin Membranes: A Comparative Raman Spectroscopy and Time-Of-Flight Secondary Ion Mass Spectrometry Study
Source: PLoS One. 2015 Nov 6;10(11):e0142084. doi: 10.1371/journal.pone.0142084 (PMC4636249; doi:10.1371/journal.pone.0142084)
Supplement: S2 Dataset — (ZIP) [file pone.0142084.s002.zip › S2_dataset/Raman_spectra/4_90.txt]

-178.9940361005	0
-174.033225536559	0
-169.075137799502	0
-164.119770772183	0
-159.167122339652	0
-154.217190389145	0
-149.26997281008	0
-144.325467494082	0
-139.38367233493	0
-134.444585228596	0
-129.508204073225	0
-124.574526769137	0
-119.643551218823	0
-114.715275326934	0
-109.789697000297	0
-104.866814147889	0
-99.9466246808543	0
-95.0291265124944	0
-90.114317558252	0
-85.2021957357436	0
-80.2927589647076	0
-75.3860051670387	0
-70.4819322667847	0
-65.5805381901157	0
-60.6818208653497	0
-55.7857782229291	0
-50.8924081954391	0
-46.0017087175838	0
-41.1136777262045	0
-36.2283131602561	0
-31.3456129608128	0
-26.4655750710695	0
-21.5881974363389	0
-16.7134780040407	0
-11.8414147237152	0
-6.97200554699234	0
-2.10524842762101	0
2.75885867856151	0
7.62031781360827	0
12.4791310174774	0
17.3353003280427	0
22.1888277810764	0
27.0397154102718	0
31.8879652472339	0
36.7335793214821	0
41.5765596604568	0
46.4169082895224	0
51.2546272319731	0
56.0897185090207	0
60.9221841398242	0
65.7520261414571	0
70.5792465289418	0
75.4038473152361	0
80.2258305112362	0
85.045198125787	0
89.8619521656727	0
94.6760946356395	0
99.4876275383746	0
104.296552874516	0
109.10287264268	0
113.906588839415	0
118.707703459252	0
123.506218494676	0
128.30213593615	0
133.095457772096	0
137.886185988912	0
142.674322570981	0
147.459869500641	0
152.242828758238	0
157.023202322084	0
161.800992168479	0
166.576200271718	0
171.348828604071	0
176.118879135827	0
180.886353835245	0
185.651254668599	0
190.413583600155	0
195.173342592186	0
199.93053360497	0
204.685158596798	0
209.437219523967	0
214.186718340788	0
218.933656999589	0
223.678037450723	0
228.419861642551	0
233.159131521468	0
237.895849031897	0
242.630016116271	0
247.361634715084	0
252.090706766841	0
256.817234208093	0
261.541218973424	0
266.262662995465	0
270.981568204883	0
275.697936530397	0
280.411769898781	0
285.123070234849	0
289.831839461471	0
294.538079499574	0
299.241792268144	0
303.942979684232	0
308.641643662944	0
313.33778611746	0
318.031408959018	0
322.722514096945	0
327.411103438622	0
332.09717888951	0
336.780742353159	0
341.461795731189	0
346.140340923302	0
350.816379827291	0
355.489914339041	0
360.160946352512	0
364.829477759773	0
369.495510450977	0
374.159046314375	0
378.820087236329	0
383.478635101283	0
388.134691791809	0
392.788259188568	0
397.43933917034	0
402.08793361401	0
406.734044394583	0
411.377673385178	0
416.018822457033	0
420.657493479502	0
425.293688320078	0
429.927408844357	0
434.558656916086	0
439.187434397127	0
443.813743147482	0
448.437585025286	0
453.058961886811	0
457.677875586478	0
462.294327976831	0
466.908320908578	0
471.519856230564	0
476.128935789788	0
480.73556143139	0
485.339734998681	0
489.941458333116	0
494.540733274312	0
499.137561660047	0
503.731945326265	0
508.323886107065	0
512.91338583473	0
517.500446339696	0
522.085069450583	0
526.667256994186	0
531.247010795468	0
535.824332677577	0
540.399224461841	0
544.97168796778	0
549.541725013083	0
554.109337413638	0
558.674526983528	0
563.237295535019	0
567.797644878573	0
572.355576822864	0
576.911093174738	0
581.464195739273	0
586.014886319722	0
590.563166717575	0
595.109038732503	0
599.652504162402	0
604.193564803382	0
608.73222244976	0
613.268478894073	0
617.802335927087	0
622.333795337774	0
626.86285891334	0
631.389528439219	0
635.913805699064	0
640.435692474771	0
644.95519054646	0
649.472301692485	0
653.987027689444	0
658.499370312169	0
663.009331333737	0
667.51691252547	0
672.022115656927	0
676.524942495927	0
681.025394808529	0
685.523474359052	0
690.019182910066	0
694.512522222403	0
699.003494055146	0
703.49210016564	0
707.978342309501	0
712.4622222406	0
716.943741711089	0
721.422902471377	0
725.899706270147	0
730.374154854362	0
734.846249969256	0
739.315993358349	0
743.783386763427	0
748.248431924569	0
752.711130580137	0
757.171484466779	0
761.629495319434	0
766.085164871334	0
770.538494853989	0
774.989486997221	0
779.438143029149	0
783.884464676174	0
788.328453663017	0
792.770111712697	0
797.209440546538	0
801.646441884169	0
806.08111744353	0
810.513468940876	0
814.943498090771	0
819.371206606105	0
823.796596198072	0
828.2196685762	0
832.640425448326	0
837.05886852062	0
841.474999497579	0
845.888820082023	0
850.300331975104	0
854.709536876313	0
859.116436483463	0
863.521032492721	0
867.923326598572	0
872.32332049386	0
876.721015869761	0
881.116414415797	1.447265625
885.509517819844	13.75390625
889.900327768115	0.8740234375
894.288845945188	1.5498046875
898.675074033979	-6.82421875
903.059013715769	6.369140625
907.440666670193	-5.0166015625
911.820034575246	-11.5224609375
916.197119107279	-2.103515625
920.571921941015	-10.107421875
924.944444749532	27.7939453125
929.314689204282	5.6201171875
933.682656975088	7.068359375
938.048349730129	-5.0947265625
942.411769135974	5.8408203125
946.772916857561	-2.8125
951.131794558198	12.884765625
955.488403899583	-14.1767578125
959.842746541793	3.95703125
964.194824143277	-21.6044921875
968.544638360882	24.89453125
972.89219084983	-4.4990234375
977.237483263745	11.5543212890625
981.580517254633	-4.25787353515625
985.921294472888	-17.2579345703125
990.259816567313	-6.5791015625
994.596085185094	-17.799072265625
998.930101971824	-2.3829345703125
1003.26186857149	13.4306030273438
1007.59138662648	34.9119873046875
1011.91865777761	80.8062133789063
1016.24368366406	78.700439453125
1020.56646592346	51.9586791992188
1024.88700619182	33.4590454101563
1029.20530610358	12.9594116210938
1033.52136729159	9.45721435546875
1037.8351913871	4.2294921875
1042.14678001981	-10.9981689453125
1046.45613481781	-6.139892578125
1050.76325740763	-1.0238037109375
1055.06814941421	4.09234619140625
1059.37081246092	12.20849609375
1063.67124816957	32.3246459960938
1067.96945816039	45.4407348632813
1072.26544405203	32.4925537109375
1076.55920746159	55.435791015625
1080.8507500046	70.3790283203125
1085.14007329502	65.322265625
1089.42717894526	69.2655029296875
1093.71206856617	106.208740234375
1097.99474376703	91.1519775390625
1102.27520615557	94.09521484375
1106.55345733798	47.0384521484375
1110.82949891888	51.934814453125
1115.10333250134	65.7246704101563
1119.37495968691	53.5144653320313
1123.64438207555	56.3043212890625
1127.91160126572	37.0941772460938
1132.17661885431	57.884033203125
1136.43943643666	58.6738891601563
1140.70005560662	67.4637451171875
1144.95847795644	75.2536010742188
1149.21470507689	94.04345703125
1153.46873855716	97.8333129882813
1157.72057998495	166.567687988281
1161.97023094641	221.278381347656
1166.21769302616	213.989074707031
1170.4629678073	219.699829101563
1174.70605687141	136.410522460938
1178.94696179853	81.1212768554688
1183.18568416722	49.8319702148438
1187.42222555447	36.5426635742188
1191.65658753578	25.25341796875
1195.88877168515	28.957763671875
1200.11877957505	34.658935546875
1204.34661277642	14.360107421875
1208.57227285872	21.0613403320313
1212.79576138991	22.7625122070313
1217.01707993641	2.46368408203125
1221.23623006315	-0.8648681640625
1225.45321333358	-7.20184326171875
1229.66803130962	16.4611206054688
1233.88068555171	-8.8758544921875
1238.09117761878	-25.4790649414063
1242.29950906827	-25.2494506835938
1246.50568145615	9.98016357421875
1250.70969633685	1.20977783203125
1254.91155526336	19.439453125
1259.11125978715	9.47918701171875
1263.30881145822	23.1903076171875
1267.50421182508	36.9014282226563
1271.69746243476	39.612548828125
1275.88856483281	58.3236694335938
1280.07752056329	41.0347900390625
1284.26433116881	34.7459106445313
1288.44899819048	32.45703125
1292.63152316794	38.9456787109375
1296.81190763937	46.2598876953125
1300.99015314147	52.5741577148438
1305.16626120947	45.8883666992188
1309.34023337715	93.20263671875
1313.5120711768	96.5169067382813
1317.68177613928	70.8311157226563
1321.84934979395	40.1453857421875
1326.01479366875	30.4595947265625
1330.17810929013	28.6482543945313
1334.3392981831	28.6766357421875
1338.49836187122	15.705078125
1342.65530187657	31.7334594726563
1346.81011971983	34.7619018554688
1350.96281692018	6.790283203125
1355.11339499538	12.8187255859375
1359.26185546175	13.8471069335938
1363.40819983413	12.7769775390625
1367.55242962597	22.6587524414063
1371.69454634923	6.54052734375
1375.83455151447	-6.57769775390625
1379.97244663079	-5.6959228515625
1384.10823320587	7.32745361328125
1388.24191274593	-5.60589599609375
1392.3734867558	7.4608154296875
1396.50295673884	-0.19525146484375
1400.63032419701	-6.82867431640625
1404.75559063083	-5.462158203125
1408.87875753938	3.77960205078125
1412.99982642036	-4.00146484375
1417.11879877001	-18.7825927734375
1421.23567608315	3.436279296875
1425.35045985322	11.6551513671875
1429.4631515722	32.8553466796875
1433.57375273068	61.9244995117188
1437.68226481782	122.993713378906
1441.78868932139	211.062866210938
1445.89302772774	285.132080078125
1449.9952815218	304.201232910156
1454.0954521871	325.270446777344
1458.19354120579	281.339599609375
1462.28955005859	289.408813476563
1466.38348022481	238.477966308594
1470.47533318239	214.463500976563
1474.56511040785	190.441833496094
1478.65281337632	145.420227050781
1482.73844356155	119.398620605469
1486.82200243586	74.3770141601563
1490.90349147021	61.3554077148438
1494.98291213417	32.3338012695313
1499.06026589591	28.3121948242188
1503.13555422221	40.2905883789063
1507.20877857848	39.2689208984375
1511.27994042873	65.2362060546875
1515.3490412356	100.071838378906
1519.41608246035	158.907470703125
1523.48106556286	194.743103027344
1527.54399200162	235.578735351563
1531.60486323377	242.414367675781
1535.66368071506	204.25
1539.72044589986	157.085632324219
1543.7751602412	102.921264648438
1547.8278251907	59.7568969726563
1551.87844219866	35.2367553710938
1555.92701271397	21.6658935546875
1559.97353818419	0.094970703125
1564.01802005549	-3.4759521484375
1568.06045977271	1.953125
1572.1008587793	4.208984375
1576.13921851737	-15.2857055664063
1580.17554042768	-8.7803955078125
1584.20982594961	0.45782470703125
1588.24207652123	16.35546875
1592.27229357921	-2.463623046875
1596.3004785589	-15.7471313476563
1600.3266328943	16.211669921875
1604.35075801806	2.2332763671875
1608.37285536149	6.3438720703125
1612.39292635454	12.4544067382813
1616.41097242584	18.5650024414063
1620.42699500266	19.677978515625
1624.44099551096	16.945068359375
1628.45297537533	17.212158203125
1632.46293601905	25.479248046875
1636.47087886406	34.746337890625
1640.47680533095	47.0133666992188
1644.480716839	48.2804565429688
1648.48261480617	69.5560913085938
1652.48250064906	75.9476928710938
1656.48037578297	119.339294433594
1660.47624162187	170.73095703125
1664.47009957839	211.12255859375
1668.46195106388	235.51416015625
1672.45179748832	256.905822753906
1676.43964026041	219.297424316406
1680.42548078752	203.689025878906
1684.40932047569	145.129638671875
1688.39116072969	92.5738525390625
1692.37100295292	54.01806640625
1696.34884854752	37.4622192382813
1700.32469891428	8.90643310546875
1704.29855545272	11.3506469726563
1708.27041956104	0.7947998046875
1712.24029263612	-1.76788330078125
1716.20817607355	-8.33074951171875
1720.17407126762	-1.8935546875
1724.13797961133	0.5435791015625
1728.09990249636	-7.08819580078125
1732.05984131311	8.23126220703125
1736.01779745068	-1.61163330078125
1739.97377229687	-9.82623291015625
1743.9277672382	7.515625
1747.87978365989	1.78125
1751.82982294587	8.1181640625
1755.77788647878	-3.8359375
1759.72397564	-4.369140625
1763.6680918096	3.8671875
1767.61023636636	1.1533203125
1771.55041068779	-0.46484375
1775.48861615014	-2.96484375
1779.42485412835	-7.6220703125
1783.35912599609	-2.638671875
1787.29143312576	6.1845703125
1791.22177688849	0.3671875
1795.15015865414	-1.3203125
1799.07657979127	6.0625
1803.00104166721	-3.0703125
1806.923545648	-3.5498046875
1810.84409309841	1.1123046875
1814.76268538195	-2.8056640625
1818.67932386087	6.462890625
1822.59400989615	-2.568359375
1826.50674484752	0.95703125
1830.41753007345	1.357421875
1834.32636693114	-7.00390625
1838.23325677653	-0.955078125
1842.13820096433	13.3740234375
1846.04120084797	-9.67578125
1849.94225777965	0.1708984375
1853.84137311029	-1.8251953125
1857.7385481896	1.4521484375
1861.63378436601	0.55859375
1865.52708298671	-2.0771484375
1869.41844539766	3.8193359375
1873.30787294356	3.3505859375
1877.19536696788	-9.6015625
1881.08092881284	12.701171875
1884.96455981942	-7.2490234375
1888.84626132737	-7.103515625
1892.7260346752	7.06640625
1896.6038812002	-2.9775390625
1900.47980223839	5.5009765625
1904.35379912459	-5.4873046875
1908.22587319237	4.59375
1912.0960257741	-4.6826171875
1915.96425820088	0.642578125
1919.83057180263	0.1025390625
1923.694967908	6.376953125
1927.55744784445	-0.591796875
1931.4180129382	-8.55078125
1935.27666451426	5.2314453125
1939.13340389641	5.3125
1942.98823240721	-5.072265625
1946.84115136803	1.3388671875
1950.692162099	-7.1884765625
1954.54126591903	4.6376953125
1958.38846414584	4.64453125
1962.23375809594	-6.0322265625
1966.0771490846	1.837890625
1969.91863842591	-6.412109375
1973.75822743275	2.5341796875
1977.59591741678	4.822265625
1981.43170968848	-2.43359375
1985.26560555709	10.9658203125
1989.09760633069	-8.9892578125
1992.92771331615	-3.7197265625
1996.75592781911	1.2119140625
2000.58225114405	2.3193359375
2004.40668459424	-3.6826171875
2008.22922947176	2.552734375
2012.04988707749	3
2015.86865871112	-6.78515625
2019.68554567116	3.5947265625
2023.50054925491	-9.7353515625
2027.31367075851	14.4140625
2031.1249114769	-0.984375
2034.93427270382	1.3408203125
2038.74175573186	-16.287109375
2042.54736185239	9.7998046875
2046.35109235564	4.091796875
2050.15294853063	0.9755859375
2053.95293166521	-0.6611328125
2057.75104304606	1.087890625
2061.54728395867	-3.8740234375
2065.34165568738	-3.1416015625
2069.13415951534	0.4990234375
2072.92479672452	1.9873046875
2076.71356859575	2.16015625
2080.50047640866	2.8779296875
2084.28552144174	-11.7109375
2088.06870497229	7.0625
2091.85002827646	0.8798828125
2095.62949262923	0.412109375
2099.40709930443	3.2802734375
2103.18284957471	-12.4501953125
2106.95674471158	7.009765625
2110.72878598537	3.3828125
2114.49897466528	-4.54296875
2118.26731201934	3.6181640625
2122.03379931443	6.818359375
2125.79843781626	-6.7412109375
2129.56122878942	-6.3994140625
2133.32217349733	4.1875
2137.08127320226	-7.25
2140.83852916534	12.50390625
2144.59394264655	-5.2783203125
2148.34751490473	-5.453125
2152.09924719757	1.3134765625
2155.84914078163	-1.349609375
2159.5971969123	9.9794921875
2163.34341684387	-3.708984375
2167.08780182947	5.646484375
2170.83035312109	2.3271484375
2174.57107196959	-6.9423828125
2178.30995962469	-0.4482421875
2182.04701733499	-3.546875
2185.78224634795	-0.283203125
2189.5156479099	11.5849609375
2193.24722326604	-5.935546875
2196.97697366044	-10.0517578125
2200.70490033604	8.4482421875
2204.43100453467	-5.80859375
2208.15528749703	4.6103515625
2211.87775046268	6.79296875
2215.59839467008	0.66796875
2219.31722135656	-7.9306640625
2223.03423175833	4.826171875
2226.74942711049	-6.310546875
2230.46280864701	6.009765625
2234.17437760077	-4.1328125
2237.8841352035	-2.025390625
2241.59208268584	-2.5966796875
2245.29822127732	8.890625
2249.00255220635	-5.94921875
2252.70507670024	7.5859375
2256.40579598519	-14.2080078125
2260.10471128628	10.6875
2263.80182382751	0.033203125
2267.49713483175	1.2958984375
2271.19064552079	-4.7705078125
2274.8823571153	8.3408203125
2278.57227083486	-7.876953125
2282.26038789795	-0.9521484375
2285.94670952195	0.859375
2289.63123692314	-2.20703125
2293.31397131672	-0.5791015625
2296.99491391679	4.2958984375
2300.67406593633	0.498046875
2304.35142858727	-6.333984375
2308.02700308043	1.7802734375
2311.70079062553	9.453125
2315.37279243123	-6.8349609375
2319.04300970507	1.859375
2322.71144365353	6.3388671875
2326.378095482	-4.6806640625
2330.04296639478	-0.8134765625
2333.7060575951	0.2890625
2337.3673702851	-4.615234375
2341.02690566583	3.64453125
2344.68466493729	-4.4794921875
2348.34064929839	4.708984375
2351.99485994695	1.8388671875
2355.64729807974	1.841796875
2359.29796489244	-5.1865234375
2362.94686157966	-2.1484375
2366.59398933494	0.904296875
2370.23934935076	2.5537109375
2373.88294281852	-3.6708984375
2377.52477092855	2.603515625
2381.16483487014	4.638671875
2384.80313583148	-2.947265625
2388.4396749997	-3.46484375
2392.07445356091	-6.0732421875
2395.70747270011	-3.0986328125
2399.33873360126	16.0390625
2402.96823744726	4.5185546875
2406.59598541994	-0.095703125
2410.22197870011	-10.1376953125
2413.84621846749	3.6669921875
2417.46870590075	0.0498046875
2421.08944217751	-3.9599609375
2424.70842847435	-6.580078125
2428.32566596678	5.5634765625
2431.94115582928	-3.1845703125
2435.55489923527	12.490234375
2439.16689735713	-7.28125
2442.77715136619	2.439453125
2446.38566243272	-3.59375
2449.99243172597	-4.7822265625
2453.59746041414	6.544921875
2457.20074966439	0.408203125
2460.80230064283	0.2451171875
2464.40211451455	1.7763671875
2468.00019244358	-4.3857421875
2471.59653559293	6.5576171875
2475.19114512457	-3.732421875
2478.78402219943	-5.72265625
2482.37516797741	3.6005859375
2485.96458361738	3.7490234375
2489.55227027719	-6.12109375
2493.13822911363	2.4931640625
2496.7224612825	-5.7158203125
2500.30496793853	3.9423828125
2503.88575023547	4.81640625
2507.464809326	4.6591796875
2511.04214636182	-3.1318359375
2514.61776249357	-4.8251953125
2518.19165887088	5.748046875
2521.76383664237	-5.6982421875
2525.33429695564	-3.3076171875
2528.90304095725	2.97265625
2532.47006979276	-2.4375
2536.03538460672	-0.9033203125
2539.59898654265	7.1591796875
2543.16087674307	-4.9697265625
2546.72105634947	4.58203125
2550.27952650235	-2.4990234375
2553.83628834118	0.56640625
2557.39134300444	1.65234375
2560.94469162957	-3.3896484375
2564.49633535304	2.357421875
2568.0462753103	-2.9501953125
2571.59451263579	4.798828125
2575.14104846294	-0.958984375
2578.6858839242	-14.2412109375
2582.229020151	8.849609375
2585.77045827378	-3.1650390625
2589.31019942197	12.5673828125
2592.84824472401	-2.693359375
2596.38459530734	-3.5751953125
2599.91925229841	-6.9423828125
2603.45221682266	1.8916015625
2606.98349000456	1.310546875
2610.51307296756	5.9873046875
2614.04096683414	2.4677734375
2617.56717272579	-4.92578125
2621.09169176298	1.919921875
2624.61452506523	0.51171875
2628.13567375106	0.3486328125
2631.655138938	-12.1630859375
2635.17292174258	6.9697265625
2638.68902328039	3.2548828125
2642.20344466598	-11.1240234375
2645.71618701297	3.9111328125
2649.22725143397	2.17578125
2652.73663904062	8.7626953125
2656.24435094357	-10.029296875
2659.75038825251	10.25390625
2663.25475207615	-1.3251953125
2666.75744352221	-13.759765625
2670.25846369744	11.4873046875
2673.75781370765	-8.1787109375
2677.25549465763	5.13671875
2680.75150765123	-2.650390625
2684.24585379131	13.9404296875
2687.73853417978	-13.5458984375
2691.22954991757	3.7724609375
2694.71890210465	0.02734375
2698.20659184002	-8.04296875
2701.69262022172	5.5673828125
2705.17698834682	-6.3046875
2708.65969731143	-1.212890625
2712.14074821071	-7.6806640625
2715.62014213884	-1.1669921875
2719.09788018905	7.3583984375
2722.57396345361	4.26953125
2726.04839302385	11.6484375
2729.52116999012	-13.7412109375
2732.99229544182	19.087890625
2736.4617704674	1.9638671875
2739.92959615437	8.2734375
2743.39577358925	-1.1572265625
2746.86030385767	-2.515625
2750.32318804424	-0.751953125
2753.78442723268	-8.9326171875
2757.24402250572	6.6162109375
2760.70197494518	-12.021484375
2764.1582856319	1.6484375
2767.6129556458	5.4033203125
2771.06598606584	-5.39453125
2774.51737797005	-3.076171875
2777.96713243552	0.1142578125
2781.41525053838	0.546875
2784.86173335384	1.5791015625
2788.30658195617	-6.12890625
2791.74979741869	0.55548095703125
2795.1913808138	-6.4459228515625
2798.63133321295	2.30755615234375
2802.06965568666	7.7469482421875
2805.50634930452	-8.8135986328125
2808.94141513519	31.6257934570313
2812.37485424639	-6.8834228515625
2815.80666770493	5.68743896484375
2819.23685657665	25.25830078125
2822.6654219265	48.8292236328125
2826.0923648185	76.4000854492188
2829.51768631572	138.971008300781
2832.94138748033	186.541870117188
2836.36346937355	260.112731933594
2839.7839330557	356.683654785156
2843.20277958617	544.346130371094
2846.62001002343	804.056518554688
2850.03562542502	1101.76696777344
2853.44962684758	1401.47729492188
2856.86201534681	1613.18774414063
2860.27279197751	1707.89819335938
2863.68195779356	1621.60864257813
2867.08951384791	1497.31909179688
2870.49546119262	1436.02954101563
2873.89980087883	1438.73999023438
2877.30253395675	1420.45043945313
2880.70366147569	1434.16088867188
2884.10318448406	1461.87121582031
2887.50110402936	1533.58166503906
2890.89742115815	1554.30444335938
2894.29213691614	1532.11767578125
2897.68525234807	1477.9306640625
2901.07676849782	1462.74377441406
2904.46668640835	1474.55688476563
2907.85500712172	1439.36999511719
2911.24173167908	1392.18310546875
2914.62686112069	1359.99609375
2918.0103964859	1296.80932617188
2921.39233881316	1224.62231445313
2924.77268914004	1255.435546875
2928.1514485032	1274.24853515625
2931.52861793838	1271.06164550781
2934.90419848047	1310.87475585938
2938.27819116343	1367.68786621094
2941.65059702035	1427.5009765625
2945.0214170834	1282.31396484375
2948.39065238389	1123.12719726563
2951.75830395222	1002.00238037109
2955.1243728179	884.88623046875
2958.48886000957	728.770080566406
2961.85176655495	674.653869628906
2965.21309348089	642.537719726563
2968.57284181338	603.421569824219
2971.93101257748	532.305419921875
2975.28760679739	465.189208984375
2978.64262549643	389.073059082031
2981.99606969702	383.956909179688
2985.34794042073	317.840759277344
2988.69823868822	256.724609375
2992.04696551928	208.6083984375
2995.39412193282	169.492248535156
2998.73970894689	131.38671875
3002.08372757864	114.301391601563
3005.42617884436	84.216064453125
3008.76706375945	73.1307373046875
3012.10638333846	84.0454711914063
3015.44413859504	133.960144042969
3018.780330542	152.874816894531
3022.11496019125	152.78955078125
3025.44802855385	124.704223632813
3028.77953663997	67.6385498046875
3032.10948545894	34.58544921875
3035.4378760192	-26.4676513671875
3038.76470932834	3.4793701171875
3042.08998639308	12.7947998046875
3045.41370821926	-8.6229248046875
3048.73587581189	2.6357421875
3052.05649017508	14.7255859375
3055.37555231211	-11.826171875
3058.69306322538	-11.2841796875
3062.00902391644	2.216796875
3065.32343538598	1.5517578125
3068.63629863383	-0.0615234375
3071.94761465896	-7.4609375
3075.25738445949	0
3078.5656090327	0
3081.87228937498	0
3085.1774264819	0
3088.48102134815	0
3091.7830749676	0
3095.08358833324	0
3098.38256243724	0
3101.67999827088	0
3104.97589682465	0
3108.27025908814	0
3111.56308605013	0
3114.85437869852	0
3118.14413802041	0
3121.43236500202	0
3124.71906062875	0
3128.00422588514	0
3131.28786175491	0
3134.56996922093	0
3137.85054926523	0
3141.12960286901	0
3144.40713101263	0
3147.68313467559	0
3150.95761483661	0
3154.23057247352	0
3157.50200856335	0
3160.77192408229	0
3164.04032000569	0
3167.30719730808	0
3170.57255696316	0
3173.8363999438	0
3177.09872722202	0
3180.35953976906	0
3183.61883855529	0
3186.87662455028	0
3190.13289872276	0
3193.38766204066	0
3196.64091547106	0
3199.89265998022	0
3203.14289653362	0
3206.39162609586	0
3209.63884963076	0
3212.88456810132	0
3216.1287824697	0
3219.37149369728	0
3222.61270274458	0
3225.85241057134	0
3229.09061813648	0
3232.32732639809	0
3235.56253631347	0
3238.79624883909	0
3242.02846493062	0
3245.25918554292	0
3248.48841163005	0
3251.71614414523	0
3254.94238404091	0
3258.16713226871	0
3261.39038977947	0
3264.61215752319	0
3267.8324364491	0
3271.05122750561	0
3274.26853164032	0
3277.48434980006	0
3280.69868293083	0
3283.91153197784	0
3287.12289788551	0
3290.33278159744	0
3293.54118405647	0
3296.7481062046	0
3299.95354898308	0
3303.15751333233	0
3306.36000019198	0
3309.5610105009	0
3312.76054519714	0
3315.95860521796	0
3319.15519149983	0
3322.35030497844	0
3325.5439465887	0
3328.73611726471	0
3331.92681793978	0
3335.11604954647	0
3338.30381301652	0
3341.49010928091	0
3344.67493926981	0
3347.85830391262	0
3351.04020413798	0
3354.22064087372	0
3357.3996150469	0
3360.5771275838	0
3363.75317940992	0
3366.92777144999	0
3370.10090462795	0
3373.27257986699	0
3376.44279808948	0
3379.61156021707	0
3382.77886717058	0
3385.94471987011	0
3389.10911923496	0
3392.27206618366	0
3395.43356163397	0
3398.59360650288	0
3401.75220170663	0
3404.90934816067	0
3408.06504677969	0
3411.21929847761	0
3414.37210416759	0
3417.52346476203	0
3420.67338117256	0
3423.82185431003	0
3426.96888508457	0
3430.11447440551	0
3433.25862318143	0
3436.40133232017	0
3439.54260272877	0
3442.68243531356	0
3445.82083098007	0
3448.95779063311	0
3452.0933151767	0
3455.22740551412	0
3458.36006254791	0
3461.49128717984	0
3464.62108031093	0
3467.74944284144	0
3470.8763756709	0
3474.00187969807	0
3477.12595582097	0
3480.24860493687	0
3483.3698279423	0
3486.48962573301	0
3489.60799920405	0
3492.7249492497	0
3495.84047676349	0
3498.95458263822	0
3502.06726776593	0
3505.17853303794	0
3508.28837934481	0
3511.39680757636	0
3514.50381862168	0
3517.60941336912	0
3520.71359270627	0
3523.81635752002	0
3526.91770869649	0
3530.01764712108	0
3533.11617367844	0
3536.21328925251	0
3539.30899472646	0
3542.40329098277	0
3545.49617890316	0
3548.58765936862	0
3551.6777332594	0
3554.76640145506	0
3557.85366483438	0
3560.93952427544	0
3564.02398065559	0
3567.10703485145	0
3570.18868773891	0
3573.26894019313	0
3576.34779308856	0
3579.42524729892	0
3582.5013036972	0
3585.57596315568	0
3588.6492265459	0
3591.72109473869	0
3594.79156860416	0
3597.8606490117	0
3600.92833682998	0
3603.99463292695	0
3607.05953816984	0
3610.12305342518	0
3613.18517955876	0
3616.24591743568	0
3619.30526792029	0
3622.36323187627	0
3625.41981016655	0
3628.47500365337	0
3631.52881319825	0
3634.58123966201	0
3637.63228390473	0
3640.68194678582	0
3643.73022916395	0
3646.77713189711	0
3649.82265584256	0
3652.86680185686	0
3655.90957079587	0
3658.95096351473	0
3661.9909808679	0
3665.02962370912	0
3668.06689289143	0
3671.10278926717	0
3674.13731368797	0
3677.17046700477	0
3680.20225006781	0
3683.23266372664	0
3686.26170883008	0
3689.28938622628	0
3692.31569676268	0
3695.34064128604	0
3698.3642206424	0
3701.38643567713	0
3704.40728723488	0
3707.42677615964	0
3710.44490329468	0
3713.46166948258	0
3716.47707556524	0
3719.49112238387	0
3722.50381077897	0
3725.51514159038	0
3728.52511565724	0
3731.53373381799	0
3734.54099691039	0
3737.54690577153	0
3740.55146123779	0
3743.55466414488	0
3746.55651532782	0
3749.55701562096	0
3752.55616585793	0
3755.55396687173	0
3758.55041949465	0
3761.54552455828	0
3764.53928289357	0
3767.53169533077	0
3770.52276269945	0
