# Supplementary material for: ATP-Mediated Compositional Change in Peripheral Myelin Membranes: A Comparative Raman Spectroscopy and Time-Of-Flight Secondary Ion Mass Spectrometry Study
Source: PLoS One. 2015 Nov 6;10(11):e0142084. doi: 10.1371/journal.pone.0142084 (PMC4636249; doi:10.1371/journal.pone.0142084)
Supplement: S2 Dataset — (ZIP) [file pone.0142084.s002.zip › S2_dataset/Raman_spectra/5_0.txt]

-178.9940361005	0
-174.033225536559	0
-169.075137799502	0
-164.119770772183	0
-159.167122339652	0
-154.217190389145	0
-149.26997281008	0
-144.325467494082	0
-139.38367233493	0
-134.444585228596	0
-129.508204073225	0
-124.574526769137	0
-119.643551218823	0
-114.715275326934	0
-109.789697000297	0
-104.866814147889	0
-99.9466246808543	0
-95.0291265124944	0
-90.114317558252	0
-85.2021957357436	0
-80.2927589647076	0
-75.3860051670387	0
-70.4819322667847	0
-65.5805381901157	0
-60.6818208653497	0
-55.7857782229291	0
-50.8924081954391	0
-46.0017087175838	0
-41.1136777262045	0
-36.2283131602561	0
-31.3456129608128	0
-26.4655750710695	0
-21.5881974363389	0
-16.7134780040407	0
-11.8414147237152	0
-6.97200554699234	0
-2.10524842762101	0
2.75885867856151	0
7.62031781360827	0
12.4791310174774	0
17.3353003280427	0
22.1888277810764	0
27.0397154102718	0
31.8879652472339	0
36.7335793214821	0
41.5765596604568	0
46.4169082895224	0
51.2546272319731	0
56.0897185090207	0
60.9221841398242	0
65.7520261414571	0
70.5792465289418	0
75.4038473152361	0
80.2258305112362	0
85.045198125787	0
89.8619521656727	0
94.6760946356395	0
99.4876275383746	0
104.296552874516	0
109.10287264268	0
113.906588839415	0
118.707703459252	0
123.506218494676	0
128.30213593615	0
133.095457772096	0
137.886185988912	0
142.674322570981	0
147.459869500641	0
152.242828758238	0
157.023202322084	0
161.800992168479	0
166.576200271718	0
171.348828604071	0
176.118879135827	0
180.886353835245	0
185.651254668599	0
190.413583600155	0
195.173342592186	0
199.93053360497	0
204.685158596798	0
209.437219523967	0
214.186718340788	0
218.933656999589	0
223.678037450723	0
228.419861642551	0
233.159131521468	0
237.895849031897	0
242.630016116271	0
247.361634715084	0
252.090706766841	0
256.817234208093	0
261.541218973424	0
266.262662995465	0
270.981568204883	0
275.697936530397	0
280.411769898781	0
285.123070234849	0
289.831839461471	0
294.538079499574	0
299.241792268144	0
303.942979684232	0
308.641643662944	0
313.33778611746	0
318.031408959018	0
322.722514096945	0
327.411103438622	0
332.09717888951	0
336.780742353159	0
341.461795731189	0
346.140340923302	0
350.816379827291	0
355.489914339041	0
360.160946352512	0
364.829477759773	0
369.495510450977	0
374.159046314375	0
378.820087236329	0
383.478635101283	0
388.134691791809	0
392.788259188568	0
397.43933917034	0
402.08793361401	0
406.734044394583	0
411.377673385178	0
416.018822457033	0
420.657493479502	0
425.293688320078	0
429.927408844357	0
434.558656916086	0
439.187434397127	0
443.813743147482	0
448.437585025286	0
453.058961886811	0
457.677875586478	0
462.294327976831	0
466.908320908578	0
471.519856230564	0
476.128935789788	0
480.73556143139	0
485.339734998681	0
489.941458333116	0
494.540733274312	0
499.137561660047	0
503.731945326265	0
508.323886107065	0
512.91338583473	0
517.500446339696	0
522.085069450583	0
526.667256994186	0
531.247010795468	0
535.824332677577	0
540.399224461841	0
544.97168796778	0
549.541725013083	0
554.109337413638	0
558.674526983528	0
563.237295535019	0
567.797644878573	0
572.355576822864	0
576.911093174738	0
581.464195739273	0
586.014886319722	0
590.563166717575	0
595.109038732503	0
599.652504162402	0
604.193564803382	0
608.73222244976	0
613.268478894073	0
617.802335927087	0
622.333795337774	0
626.86285891334	0
631.389528439219	0
635.913805699064	0
640.435692474771	0
644.95519054646	0
649.472301692485	0
653.987027689444	0
658.499370312169	0
663.009331333737	0
667.51691252547	0
672.022115656927	0
676.524942495927	0
681.025394808529	0
685.523474359052	0
690.019182910066	0
694.512522222403	0
699.003494055146	0
703.49210016564	0
707.978342309501	0
712.4622222406	0
716.943741711089	0
721.422902471377	0
725.899706270147	0
730.374154854362	0
734.846249969256	0
739.315993358349	0
743.783386763427	0
748.248431924569	0
752.711130580137	0
757.171484466779	0
761.629495319434	0
766.085164871334	0
770.538494853989	0
774.989486997221	0
779.438143029149	0
783.884464676174	0
788.328453663017	0
792.770111712697	0
797.209440546538	0
801.646441884169	0
806.08111744353	0
810.513468940876	0
814.943498090771	0
819.371206606105	0
823.796596198072	0
828.2196685762	0
832.640425448326	0
837.05886852062	0
841.474999497579	0
845.888820082023	0
850.300331975104	0
854.709536876313	0
859.116436483463	0
863.521032492721	0
867.923326598572	0
872.32332049386	0
876.721015869761	0
881.116414415797	0
885.509517819844	0
889.900327768115	0
894.288845945188	0
898.675074033979	0
903.059013715769	0
907.440666670193	0
911.820034575246	0
916.197119107279	0
920.571921941015	0
924.944444749532	0
929.314689204282	0
933.682656975088	-3.396484375
938.048349730129	0.4453125
942.411769135974	-4.486328125
946.772916857561	-15.5
951.131794558198	-20.826171875
955.488403899583	-6.330078125
959.842746541793	24.2822265625
964.194824143277	9.5859375
968.544638360882	32.8095703125
972.89219084983	-27.6494140625
977.237483263745	9.1820068359375
981.580517254633	1.9266357421875
985.921294472888	-23.913330078125
990.259816567313	-2.6932373046875
994.596085185094	-13.425537109375
998.930101971824	2.6834716796875
1003.26186857149	75.0972900390625
1007.59138662648	141.511108398438
1011.91865777761	210.267211914063
1016.24368366406	254.028686523438
1020.56646592346	177.790283203125
1024.88700619182	98.716552734375
1029.20530610358	33.69921875
1033.52136729159	33.6820068359375
1037.8351913871	16.0885009765625
1042.14678001981	1.69482421875
1046.45613481781	-14.6988525390625
1050.76325740763	-25.0345458984375
1055.06814941421	-27.0167236328125
1059.37081246092	-6.998779296875
1063.67124816957	2.0191650390625
1067.96945816039	37.0369873046875
1072.26544405203	14.054931640625
1076.55920746159	32.0728759765625
1080.8507500046	39.6661376953125
1085.14007329502	38.1944580078125
1089.42717894526	33.7227783203125
1093.71206856617	54.2510986328125
1097.99474376703	45.7794189453125
1102.27520615557	61.3077392578125
1106.55345733798	43.8359375
1110.82949891888	41.3642578125
1115.10333250134	43.892578125
1119.37495968691	17.37109375
1123.64438207555	63.540283203125
1127.91160126572	68.7093505859375
1132.17661885431	109.878540039063
1136.43943643666	150.047729492188
1140.70005560662	166.216796875
1144.95847795644	215.385986328125
1149.21470507689	260.555053710938
1153.46873855716	360.724243164063
1157.72057998495	601.893310546875
1161.97023094641	813.0625
1166.21769302616	900.231689453125
1170.4629678073	806.3310546875
1174.70605687141	531.335693359375
1178.94696179853	296.340209960938
1183.18568416722	184.344848632813
1187.42222555447	111.349365234375
1191.65658753578	105.35400390625
1195.88877168515	86.3585205078125
1200.11877957505	108.363159179688
1204.34661277642	103.367797851563
1208.57227285872	91.372314453125
1212.79576138991	95.376953125
1217.01707993641	55.37646484375
1221.23623006315	59.3455810546875
1225.45321333358	60.3145751953125
1229.66803130962	68.2835693359375
1233.88068555171	10.252685546875
1238.09117761878	-12.7783203125
1242.29950906827	16.190673828125
1246.50568145615	-10.8402099609375
1250.70969633685	16.1287841796875
1254.91155526336	28.097900390625
1259.11125978715	52.06689453125
1263.30881145822	66.964599609375
1267.50421182508	97.83642578125
1271.69746243476	114.708129882813
1275.88856483281	150.579833984375
1280.07752056329	142.451538085938
1284.26433116881	132.3232421875
1288.44899819048	132.195068359375
1292.63152316794	115.066772460938
1296.81190763937	139.9384765625
1300.99015314147	125.810180664063
1305.16626120947	135.681884765625
1309.34023337715	132.226928710938
1313.5120711768	153.669677734375
1317.68177613928	96.112548828125
1321.84934979395	86.5552978515625
1326.01479366875	77.998046875
1330.17810929013	55.44091796875
1334.3392981831	45.8836669921875
1338.49836187122	62.326416015625
1342.65530187657	56.769287109375
1346.81011971983	57.2120361328125
1350.96281692018	43.65478515625
1355.11339499538	42.09765625
1359.26185546175	61.0966796875
1363.40819983413	55.6624755859375
1367.55242962597	30.228271484375
1371.69454634923	37.7939453125
1375.83455151447	29.3597412109375
1379.97244663079	14.9254150390625
1384.10823320587	-0.5087890625
1388.24191274593	22.0570068359375
1392.3734867558	21.6226806640625
1396.50295673884	14.1884765625
1400.63032419701	0.754150390625
1404.75559063083	-8.6800537109375
1408.87875753938	-25.1142578125
1412.99982642036	-29.3233642578125
1417.11879877001	-25.884521484375
1421.23567608315	10.55419921875
1425.35045985322	-10.0069580078125
1429.4631515722	18.4317626953125
1433.57375273068	56.87060546875
1437.68226481782	108.309326171875
1441.78868932139	162.748046875
1445.89302772774	208.186889648438
1449.9952815218	227.625610351563
1454.0954521871	259.064453125
1458.19354120579	244.503173828125
1462.28955005859	250.7021484375
1466.38348022481	210.224731445313
1470.47533318239	205.747314453125
1474.56511040785	181.269897460938
1478.65281337632	158.79248046875
1482.73844356155	125.315063476563
1486.82200243586	91.8375244140625
1490.90349147021	93.360107421875
1494.98291213417	87.8826904296875
1499.06026589591	102.4052734375
1503.13555422221	170.927856445313
1507.20877857848	220.332153320313
1511.27994042873	369.328369140625
1515.3490412356	483.32470703125
1519.41608246035	639.320922851563
1523.48106556286	783.317138671875
1527.54399200162	862.3134765625
1531.60486323377	803.309692382813
1535.66368071506	653.305908203125
1539.72044589986	460.30224609375
1543.7751602412	279.15576171875
1547.8278251907	137.990112304688
1551.87844219866	74.824462890625
1555.92701271397	35.65869140625
1559.97353818419	6.4930419921875
1564.01802005549	-14.9107666015625
1568.06045977271	6.81005859375
1572.1008587793	17.75341796875
1576.13921851737	7.886474609375
1580.17554042768	-16.091796875
1584.20982594961	-16.158203125
1588.24207652123	6.6767578125
1592.27229357921	6.546875
1596.3004785589	3.962890625
1600.3266328943	9.640625
1604.35075801806	-11.5439453125
1608.37285536149	-4.08203125
1612.39292635454	-4.0474853515625
1616.41097242584	18.1722412109375
1620.42699500266	3.3485107421875
1624.44099551096	-11.9793701171875
1628.45297537533	2.5234375
1632.46293601905	31.06005859375
1636.47087886406	28.5966796875
1640.47680533095	17.1553955078125
1644.480716839	39.721923828125
1648.48261480617	95.28857421875
1652.48250064906	125.855224609375
1656.48037578297	185.421875
1660.47624162187	236.987548828125
1664.47009957839	310.553100585938
1668.46195106388	354.11865234375
1672.45179748832	325.684204101563
1676.43964026041	294.249755859375
1680.42548078752	220.843017578125
1684.40932047569	170.57958984375
1688.39116072969	107.316162109375
1692.37100295292	73.0526123046875
1696.34884854752	45.7891845703125
1700.32469891428	15.6802978515625
1704.29855545272	30.9986572265625
1708.27041956104	11.317138671875
1712.24029263612	-2.3028564453125
1716.20817607355	1.594970703125
1720.17407126762	16.90185546875
1724.13797961133	-7.205078125
1728.09990249636	-13.78125
1732.05984131311	0.6435546875
1736.01779745068	13.470703125
1739.97377229687	-2.8681640625
1743.9277672382	-7.1875
1747.87978365989	-3.3525390625
1751.82982294587	-1.94140625
1755.77788647878	1.3251953125
1759.72397564	0.5986328125
1763.6680918096	19.484375
1767.61023636636	-17.0166015625
1771.55041068779	11.427734375
1775.48861615014	-4.75
1779.42485412835	-25.5498046875
1783.35912599609	14.3681640625
1787.29143312576	3.529296875
1791.22177688849	2.953125
1795.15015865414	-7.47265625
1799.07657979127	3.337890625
1803.00104166721	5.068359375
1806.923545648	-10.326171875
1810.84409309841	8.986328125
1814.76268538195	-9.908203125
1818.67932386087	13.455078125
1822.59400989615	-11.408203125
1826.50674484752	11.861328125
1830.41753007345	-2.7626953125
1834.32636693114	2.130859375
1838.23325677653	-12.0478515625
1842.13820096433	18.7587890625
1846.04120084797	-12.30078125
1849.94225777965	1.0556640625
1853.84137311029	-2.54296875
1857.7385481896	-8.927734375
1861.63378436601	-3.3291015625
1865.52708298671	17.5087890625
1869.41844539766	-7.32421875
1873.30787294356	13.388671875
1877.19536696788	-12.9296875
1881.08092881284	1.892578125
1884.96455981942	-2.9150390625
1888.84626132737	-2.900390625
1892.7260346752	9.0185546875
1896.6038812002	-9.0859375
1900.47980223839	16.15234375
1904.35379912459	-8.3134765625
1908.22587319237	-12.3681640625
1912.0960257741	2.4189453125
1915.96425820088	6.7734375
1919.83057180263	6.7080078125
1923.694967908	-6.8115234375
1927.55744784445	1.583984375
1931.4180129382	-10.0087890625
1935.27666451426	12.3525390625
1939.13340389641	3.1669921875
1942.98823240721	-2.3544921875
1946.84115136803	-1.302734375
1950.692162099	-1.5654296875
1954.54126591903	1.841796875
1958.38846414584	3.89453125
1962.23375809594	-13.029296875
1966.0771490846	2.6416015625
1969.91863842591	5.2802734375
1973.75822743275	-6.580078125
1977.59591741678	-0.6748046875
1981.43170968848	4.4306640625
1985.26560555709	5.2900390625
1989.09760633069	-11.0244140625
1992.92771331615	12.9912109375
1996.75592781911	-8.517578125
2000.58225114405	-6.3984375
2004.40668459424	3.435546875
2008.22922947176	0.27734375
2012.04988707749	14.0859375
2015.86865871112	-22.970703125
2019.68554567116	14.419921875
2023.50054925491	-22.015625
2027.31367075851	22.544921875
2031.1249114769	2.3662109375
2034.93427270382	-5.53515625
2038.74175573186	12.5166015625
2042.54736185239	2.03515625
2046.35109235564	-14.6083984375
2050.15294853063	-11.4345703125
2053.95293166521	11.412109375
2057.75104304606	8.6552734375
2061.54728395867	-7.2626953125
2065.34165568738	2.0546875
2069.13415951534	1.4775390625
2072.92479672452	0.00390625
2076.71356859575	-15.2392578125
2080.50047640866	9.876953125
2084.28552144174	-3.255859375
2088.06870497229	13.369140625
2091.85002827646	-18.841796875
2095.62949262923	5.0859375
2099.40709930443	4.13671875
2103.18284957471	-5.220703125
2106.95674471158	0.9345703125
2110.72878598537	-3.6005859375
2114.49897466528	1.8095703125
2118.26731201934	7.36328125
2122.03379931443	1.599609375
2125.79843781626	-4.89453125
2129.56122878942	0.4462890625
2133.32217349733	15.185546875
2137.08127320226	-21.3642578125
2140.83852916534	-5.751953125
2144.59394264655	-6.7607421875
2148.34751490473	7.904296875
2152.09924719757	2.7744140625
2155.84914078163	12.0537109375
2159.5971969123	-3.7763671875
2163.34341684387	2.671875
2167.08780182947	24.216796875
2170.83035312109	-1.0966796875
2174.57107196959	-19.23046875
2178.30995962469	-7.9345703125
2182.04701733499	5.126953125
2185.78224634795	11.271484375
2189.5156479099	1.3583984375
2193.24722326604	-12.1337890625
2196.97697366044	0.8935546875
2200.70490033604	-10.97265625
2204.43100453467	-6.3310546875
2208.15528749703	26.8779296875
2211.87775046268	-7.693359375
2215.59839467008	-7.2080078125
2219.31722135656	-3.1728515625
2223.03423175833	11.990234375
2226.74942711049	4.4404296875
2230.46280864701	-11.5478515625
2234.17437760077	-2.8955078125
2237.8841352035	2.4931640625
2241.59208268584	-5.8203125
2245.29822127732	2.2587890625
2249.00255220635	3.611328125
2252.70507670024	1.5263671875
2256.40579598519	-9.0576171875
2260.10471128628	12.1669921875
2263.80182382751	1.6552734375
2267.49713483175	-5.1806640625
2271.19064552079	-2.169921875
2274.8823571153	-5.916015625
2278.57227083486	-10.2265625
2282.26038789795	19.64453125
2285.94670952195	-6.1123046875
2289.63123692314	-9.044921875
2293.31397131672	2.2001953125
2296.99491391679	4.6220703125
2300.67406593633	9.8984375
2304.35142858727	-9.3466796875
2308.02700308043	11.5234375
2311.70079062553	0.083984375
2315.37279243123	-4.77734375
2319.04300970507	11.1552734375
2322.71144365353	1.091796875
2326.378095482	-2.431640625
2330.04296639478	1.1962890625
2333.7060575951	-3.9638671875
2337.3673702851	-13.56640625
2341.02690566583	-0.7353515625
2344.68466493729	5.474609375
2348.34064929839	2.806640625
2351.99485994695	7.828125
2355.64729807974	-1.86328125
2359.29796489244	-3.0400390625
2362.94686157966	-0.7431640625
2366.59398933494	-12.08984375
2370.23934935076	2.6396484375
2373.88294281852	10.4189453125
2377.52477092855	0.380859375
2381.16483487014	-11.1611328125
2384.80313583148	5.6689453125
2388.4396749997	0.5166015625
2392.07445356091	-5.6162109375
2395.70747270011	-3.509765625
2399.33873360126	10.0263671875
2402.96823744726	1.9873046875
2406.59598541994	7.6650390625
2410.22197870011	7.353515625
2413.84621846749	-17.4619140625
2417.46870590075	5.5556640625
2421.08944217751	-13.65625
2424.70842847435	4.5556640625
2428.32566596678	6.126953125
2431.94115582928	-20.513671875
2435.55489923527	15.5244140625
2439.16689735713	2.0703125
2442.77715136619	9.015625
2446.38566243272	-9.2294921875
2449.99243172597	-13.779296875
2453.59746041414	13.7890625
2457.20074966439	9.8740234375
2460.80230064283	-4.6826171875
2464.40211451455	-0.9296875
2468.00019244358	-16.2216796875
2471.59653559293	10.353515625
2475.19114512457	5.2568359375
2478.78402219943	-11.478515625
2482.37516797741	5.7802734375
2485.96458361738	13.1171875
2489.55227027719	-3.943359375
2493.13822911363	2.9736328125
2496.7224612825	-15.2744140625
2500.30496793853	-4.802734375
2503.88575023547	-4.78515625
2507.464809326	14.9287109375
2511.04214636182	1.052734375
2514.61776249357	4.7509765625
2518.19165887088	-11.458984375
2521.76383664237	5.8310546875
2525.33429695564	12.5947265625
2528.90304095725	-7.3447265625
2532.47006979276	6.357421875
2536.03538460672	-3.9638671875
2539.59898654265	-6.888671875
2543.16087674307	-2.228515625
2546.72105634947	2.1640625
2550.27952650235	-9.6396484375
2553.83628834118	12.1796875
2557.39134300444	7.263671875
2560.94469162957	-5.48046875
2564.49633535304	3.8310546875
2568.0462753103	-21.0234375
2571.59451263579	11.5771484375
2575.14104846294	2.7490234375
2578.6858839242	-15.443359375
2582.229020151	18.576171875
2585.77045827378	-9.794921875
2589.31019942197	5.453125
2592.84824472401	-2.1357421875
2596.38459530734	-3.810546875
2599.91925229841	6.7236328125
2603.45221682266	1.6220703125
2606.98349000456	-8.4765625
2610.51307296756	0.466796875
2614.04096683414	15.3154296875
2617.56717272579	-8.7626953125
2621.09169176298	-1.4697265625
2624.61452506523	-13.0078125
2628.13567375106	4.044921875
2631.655138938	-3.82421875
2635.17292174258	2.779296875
2638.68902328039	17.263671875
2642.20344466598	-16.455078125
2645.71618701297	-4.060546875
2649.22725143397	-10.7705078125
2652.73663904062	19.2275390625
2656.24435094357	-9.09765625
2659.75038825251	18.537109375
2663.25475207615	-7.9384765625
2666.75744352221	-14.96875
2670.25846369744	26.7177734375
2673.75781370765	-7.390625
2677.25549465763	3.490234375
2680.75150765123	5.9326171875
2684.24585379131	1.9296875
2687.73853417978	-9.6572265625
2691.22954991757	6.3759765625
2694.71890210465	-1.259765625
2698.20659184002	-5.0166015625
2701.69262022172	-0.7734375
2705.17698834682	-11.8818359375
2708.65969731143	11.3369140625
2712.14074821071	-2.7060546875
2715.62014213884	-9.8662109375
2719.09788018905	-13.5927734375
2722.57396345361	23.9130859375
2726.04839302385	1.2626953125
2729.52116999012	-11.3251953125
2732.99229544182	19.5078125
2736.4617704674	5.11328125
2739.92959615437	-1.3818359375
2743.39577358925	-7.4580078125
2746.86030385767	-4.0546875
2750.32318804424	5.908203125
2753.78442723268	-0.7509765625
2757.24402250572	-4.1455078125
2760.70197494518	-5.9560546875
2764.1582856319	3.6962890625
2767.6129556458	0.921875
2771.06598606584	-10.7783203125
2774.51737797005	-4.68359375
2777.96713243552	9.6650390625
2781.41525053838	2.98828125
2784.86173335384	9.8486328125
2788.30658195617	0.9521484375
2791.74979741869	-20.4095458984375
2795.1913808138	1.2159423828125
2798.63133321295	-7.8734130859375
2802.06965568666	-0.2044677734375
2805.50634930452	-26.5355224609375
2808.94141513519	3.133544921875
2812.37485424639	-38.0919189453125
2815.80666770493	3.5638427734375
2819.23685657665	0.2196044921875
2822.6654219265	-8.1246337890625
2826.0923648185	-5.4688720703125
2829.51768631572	46.1868896484375
2832.94138748033	51.8426513671875
2836.36346937355	74.4442138671875
2839.7839330557	101.833374023438
2843.20277958617	142.222534179688
2846.62001002343	225.611572265625
2850.03562542502	396.000732421875
2853.44962684758	569.389770507813
2856.86201534681	691.778930664063
2860.27279197751	696.16796875
2863.68195779356	704.55712890625
2867.08951384791	688.946166992188
2870.49546119262	657.335327148438
2873.89980087883	667.724365234375
2877.30253395675	652.113525390625
2880.70366147569	651.434936523438
2884.10318448406	676.6923828125
2887.50110402936	667.949829101563
2890.89742115815	620.207153320313
2894.29213691614	640.464599609375
2897.68525234807	650.722045898438
2901.07676849782	667.979370117188
2904.46668640835	682.23681640625
2907.85500712172	692.494262695313
2911.24173167908	659.751586914063
2914.62686112069	623.009033203125
2918.0103964859	619.266479492188
2921.39233881316	649.523803710938
2924.77268914004	677.78125
2928.1514485032	677.038696289063
2931.52861793838	668.181274414063
2934.90419848047	703.202514648438
2938.27819116343	747.223754882813
2941.65059702035	734.244995117188
2945.0214170834	710.266235351563
2948.39065238389	642.287475585938
2951.75830395222	530.308715820313
2955.1243728179	448.329956054688
2958.48886000957	398.351196289063
2961.85176655495	408.372436523438
2965.21309348089	351.393676757813
2968.57284181338	293.414916992188
2971.93101257748	266.436157226563
2975.28760679739	259.77978515625
2978.64262549643	233.95068359375
2981.99606969702	215.12158203125
2985.34794042073	159.29248046875
2988.69823868822	128.46337890625
2992.04696551928	79.63427734375
2995.39412193282	48.80517578125
2998.73970894689	51.5999755859375
3002.08372757864	6.5609130859375
3005.42617884436	-40.4781494140625
3008.76706375945	-20.51708984375
3012.10638333846	-20.5943603515625
3015.44413859504	-2.1103515625
3018.780330542	16.1533203125
3022.11496019125	25.4755859375
3025.44802855385	6.4423828125
3028.77953663997	11.802734375
3032.10948545894	-24.4873046875
3035.4378760192	-22.1435546875
3038.76470932834	19.6103515625
3042.08998639308	-12.8720703125
3045.41370821926	-19.3955078125
3048.73587581189	10.662109375
3052.05649017508	0
3055.37555231211	0
3058.69306322538	0
3062.00902391644	0
3065.32343538598	0
3068.63629863383	0
3071.94761465896	0
3075.25738445949	0
3078.5656090327	0
3081.87228937498	0
3085.1774264819	0
3088.48102134815	0
3091.7830749676	0
3095.08358833324	0
3098.38256243724	0
3101.67999827088	0
3104.97589682465	0
3108.27025908814	0
3111.56308605013	0
3114.85437869852	0
3118.14413802041	0
3121.43236500202	0
3124.71906062875	0
3128.00422588514	0
3131.28786175491	0
3134.56996922093	0
3137.85054926523	0
3141.12960286901	0
3144.40713101263	0
3147.68313467559	0
3150.95761483661	0
3154.23057247352	0
3157.50200856335	0
3160.77192408229	0
3164.04032000569	0
3167.30719730808	0
3170.57255696316	0
3173.8363999438	0
3177.09872722202	0
3180.35953976906	0
3183.61883855529	0
3186.87662455028	0
3190.13289872276	0
3193.38766204066	0
3196.64091547106	0
3199.89265998022	0
3203.14289653362	0
3206.39162609586	0
3209.63884963076	0
3212.88456810132	0
3216.1287824697	0
3219.37149369728	0
3222.61270274458	0
3225.85241057134	0
3229.09061813648	0
3232.32732639809	0
3235.56253631347	0
3238.79624883909	0
3242.02846493062	0
3245.25918554292	0
3248.48841163005	0
3251.71614414523	0
3254.94238404091	0
3258.16713226871	0
3261.39038977947	0
3264.61215752319	0
3267.8324364491	0
3271.05122750561	0
3274.26853164032	0
3277.48434980006	0
3280.69868293083	0
3283.91153197784	0
3287.12289788551	0
3290.33278159744	0
3293.54118405647	0
3296.7481062046	0
3299.95354898308	0
3303.15751333233	0
3306.36000019198	0
3309.5610105009	0
3312.76054519714	0
3315.95860521796	0
3319.15519149983	0
3322.35030497844	0
3325.5439465887	0
3328.73611726471	0
3331.92681793978	0
3335.11604954647	0
3338.30381301652	0
3341.49010928091	0
3344.67493926981	0
3347.85830391262	0
3351.04020413798	0
3354.22064087372	0
3357.3996150469	0
3360.5771275838	0
3363.75317940992	0
3366.92777144999	0
3370.10090462795	0
3373.27257986699	0
3376.44279808948	0
3379.61156021707	0
3382.77886717058	0
3385.94471987011	0
3389.10911923496	0
3392.27206618366	0
3395.43356163397	0
3398.59360650288	0
3401.75220170663	0
3404.90934816067	0
3408.06504677969	0
3411.21929847761	0
3414.37210416759	0
3417.52346476203	0
3420.67338117256	0
3423.82185431003	0
3426.96888508457	0
3430.11447440551	0
3433.25862318143	0
3436.40133232017	0
3439.54260272877	0
3442.68243531356	0
3445.82083098007	0
3448.95779063311	0
3452.0933151767	0
3455.22740551412	0
3458.36006254791	0
3461.49128717984	0
3464.62108031093	0
3467.74944284144	0
3470.8763756709	0
3474.00187969807	0
3477.12595582097	0
3480.24860493687	0
3483.3698279423	0
3486.48962573301	0
3489.60799920405	0
3492.7249492497	0
3495.84047676349	0
3498.95458263822	0
3502.06726776593	0
3505.17853303794	0
3508.28837934481	0
3511.39680757636	0
3514.50381862168	0
3517.60941336912	0
3520.71359270627	0
3523.81635752002	0
3526.91770869649	0
3530.01764712108	0
3533.11617367844	0
3536.21328925251	0
3539.30899472646	0
3542.40329098277	0
3545.49617890316	0
3548.58765936862	0
3551.6777332594	0
3554.76640145506	0
3557.85366483438	0
3560.93952427544	0
3564.02398065559	0
3567.10703485145	0
3570.18868773891	0
3573.26894019313	0
3576.34779308856	0
3579.42524729892	0
3582.5013036972	0
3585.57596315568	0
3588.6492265459	0
3591.72109473869	0
3594.79156860416	0
3597.8606490117	0
3600.92833682998	0
3603.99463292695	0
3607.05953816984	0
3610.12305342518	0
3613.18517955876	0
3616.24591743568	0
3619.30526792029	0
3622.36323187627	0
3625.41981016655	0
3628.47500365337	0
3631.52881319825	0
3634.58123966201	0
3637.63228390473	0
3640.68194678582	0
3643.73022916395	0
3646.77713189711	0
3649.82265584256	0
3652.86680185686	0
3655.90957079587	0
3658.95096351473	0
3661.9909808679	0
3665.02962370912	0
3668.06689289143	0
3671.10278926717	0
3674.13731368797	0
3677.17046700477	0
3680.20225006781	0
3683.23266372664	0
3686.26170883008	0
3689.28938622628	0
3692.31569676268	0
3695.34064128604	0
3698.3642206424	0
3701.38643567713	0
3704.40728723488	0
3707.42677615964	0
3710.44490329468	0
3713.46166948258	0
3716.47707556524	0
3719.49112238387	0
3722.50381077897	0
3725.51514159038	0
3728.52511565724	0
3731.53373381799	0
3734.54099691039	0
3737.54690577153	0
3740.55146123779	0
3743.55466414488	0
3746.55651532782	0
3749.55701562096	0
3752.55616585793	0
3755.55396687173	0
3758.55041949465	0
3761.54552455828	0
3764.53928289357	0
3767.53169533077	0
3770.52276269945	0
