# Supplementary material for: ATP-Mediated Compositional Change in Peripheral Myelin Membranes: A Comparative Raman Spectroscopy and Time-Of-Flight Secondary Ion Mass Spectrometry Study
Source: PLoS One. 2015 Nov 6;10(11):e0142084. doi: 10.1371/journal.pone.0142084 (PMC4636249; doi:10.1371/journal.pone.0142084)
Supplement: S2 Dataset — (ZIP) [file pone.0142084.s002.zip › S2_dataset/Raman_spectra/5_90.txt]

-178.9940361005	0
-174.033225536559	0
-169.075137799502	0
-164.119770772183	0
-159.167122339652	0
-154.217190389145	0
-149.26997281008	0
-144.325467494082	0
-139.38367233493	0
-134.444585228596	0
-129.508204073225	0
-124.574526769137	0
-119.643551218823	0
-114.715275326934	0
-109.789697000297	0
-104.866814147889	0
-99.9466246808543	0
-95.0291265124944	0
-90.114317558252	0
-85.2021957357436	0
-80.2927589647076	0
-75.3860051670387	0
-70.4819322667847	0
-65.5805381901157	0
-60.6818208653497	0
-55.7857782229291	0
-50.8924081954391	0
-46.0017087175838	0
-41.1136777262045	0
-36.2283131602561	0
-31.3456129608128	0
-26.4655750710695	0
-21.5881974363389	0
-16.7134780040407	0
-11.8414147237152	0
-6.97200554699234	0
-2.10524842762101	0
2.75885867856151	0
7.62031781360827	0
12.4791310174774	0
17.3353003280427	0
22.1888277810764	0
27.0397154102718	0
31.8879652472339	0
36.7335793214821	0
41.5765596604568	0
46.4169082895224	0
51.2546272319731	0
56.0897185090207	0
60.9221841398242	0
65.7520261414571	0
70.5792465289418	0
75.4038473152361	0
80.2258305112362	0
85.045198125787	0
89.8619521656727	0
94.6760946356395	0
99.4876275383746	0
104.296552874516	0
109.10287264268	0
113.906588839415	0
118.707703459252	0
123.506218494676	0
128.30213593615	0
133.095457772096	0
137.886185988912	0
142.674322570981	0
147.459869500641	0
152.242828758238	0
157.023202322084	0
161.800992168479	0
166.576200271718	0
171.348828604071	0
176.118879135827	0
180.886353835245	0
185.651254668599	0
190.413583600155	0
195.173342592186	0
199.93053360497	0
204.685158596798	0
209.437219523967	0
214.186718340788	0
218.933656999589	0
223.678037450723	0
228.419861642551	0
233.159131521468	0
237.895849031897	0
242.630016116271	0
247.361634715084	0
252.090706766841	0
256.817234208093	0
261.541218973424	0
266.262662995465	0
270.981568204883	0
275.697936530397	0
280.411769898781	0
285.123070234849	0
289.831839461471	0
294.538079499574	0
299.241792268144	0
303.942979684232	0
308.641643662944	0
313.33778611746	0
318.031408959018	0
322.722514096945	0
327.411103438622	0
332.09717888951	0
336.780742353159	0
341.461795731189	0
346.140340923302	0
350.816379827291	0
355.489914339041	0
360.160946352512	0
364.829477759773	0
369.495510450977	0
374.159046314375	0
378.820087236329	0
383.478635101283	0
388.134691791809	0
392.788259188568	0
397.43933917034	0
402.08793361401	0
406.734044394583	0
411.377673385178	0
416.018822457033	0
420.657493479502	0
425.293688320078	0
429.927408844357	0
434.558656916086	0
439.187434397127	0
443.813743147482	0
448.437585025286	0
453.058961886811	0
457.677875586478	0
462.294327976831	0
466.908320908578	0
471.519856230564	0
476.128935789788	0
480.73556143139	0
485.339734998681	0
489.941458333116	0
494.540733274312	0
499.137561660047	0
503.731945326265	0
508.323886107065	0
512.91338583473	0
517.500446339696	0
522.085069450583	0
526.667256994186	0
531.247010795468	0
535.824332677577	0
540.399224461841	0
544.97168796778	0
549.541725013083	0
554.109337413638	0
558.674526983528	0
563.237295535019	0
567.797644878573	0
572.355576822864	0
576.911093174738	0
581.464195739273	0
586.014886319722	0
590.563166717575	0
595.109038732503	0
599.652504162402	0
604.193564803382	0
608.73222244976	0
613.268478894073	0
617.802335927087	0
622.333795337774	0
626.86285891334	0
631.389528439219	0
635.913805699064	0
640.435692474771	0
644.95519054646	0
649.472301692485	0
653.987027689444	0
658.499370312169	0
663.009331333737	0
667.51691252547	0
672.022115656927	0
676.524942495927	0
681.025394808529	0
685.523474359052	0
690.019182910066	0
694.512522222403	0
699.003494055146	0
703.49210016564	0
707.978342309501	0
712.4622222406	0
716.943741711089	0
721.422902471377	0
725.899706270147	0
730.374154854362	0
734.846249969256	0
739.315993358349	0
743.783386763427	0
748.248431924569	0
752.711130580137	0
757.171484466779	0
761.629495319434	0
766.085164871334	0
770.538494853989	0
774.989486997221	0
779.438143029149	0
783.884464676174	0
788.328453663017	0
792.770111712697	0
797.209440546538	0
801.646441884169	0
806.08111744353	0
810.513468940876	0
814.943498090771	0
819.371206606105	0
823.796596198072	0
828.2196685762	-5.5810546875
832.640425448326	16.43359375
837.05886852062	-26.333984375
841.474999497579	16.9248046875
845.888820082023	6.0283203125
850.300331975104	-7.228515625
854.709536876313	-5.931640625
859.116436483463	-8.8251953125
863.521032492721	3.029296875
867.923326598572	9.455078125
872.32332049386	4.9482421875
876.721015869761	-5.13671875
881.116414415797	-23.353515625
885.509517819844	17.349609375
889.900327768115	10.263671875
894.288845945188	-13.4677734375
898.675074033979	2.251953125
903.059013715769	3.54296875
907.440666670193	-4.5712890625
911.820034575246	2.7685546875
916.197119107279	-3.9736328125
920.571921941015	-10.076171875
924.944444749532	24.671875
929.314689204282	13.013671875
933.682656975088	8.4765625
938.048349730129	-15.26953125
942.411769135974	4.173828125
946.772916857561	-2.888671875
951.131794558198	14.1787109375
955.488403899583	-9.2587890625
959.842746541793	21.205078125
964.194824143277	-29.4541015625
968.544638360882	10.7109375
972.89219084983	1.1015625
977.237483263745	19.3221435546875
981.580517254633	-20.5869140625
985.921294472888	-15.2286376953125
990.259816567313	-3.892333984375
994.596085185094	-18.89453125
998.930101971824	6.744384765625
1003.26186857149	11.2529296875
1007.59138662648	28.76171875
1011.91865777761	61.2705078125
1016.24368366406	34.6588134765625
1020.56646592346	9.1617431640625
1024.88700619182	23.2337646484375
1029.20530610358	-0.594482421875
1033.52136729159	-0.215576171875
1037.8351913871	-7.4141845703125
1042.14678001981	-15.945068359375
1046.45613481781	0.52398681640625
1050.76325740763	6.8309326171875
1055.06814941421	8.96734619140625
1059.37081246092	0.10382080078125
1063.67124816957	20.240234375
1067.96945816039	45.376708984375
1072.26544405203	30.3656005859375
1076.55920746159	56.0050659179688
1080.8507500046	56.64453125
1085.14007329502	40.2839965820313
1089.42717894526	40.9234619140625
1093.71206856617	94.5629272460938
1097.99474376703	74.202392578125
1102.27520615557	75.8418579101563
1106.55345733798	40.4813232421875
1110.82949891888	37.0817260742188
1115.10333250134	49.5904541015625
1119.37495968691	39.0992431640625
1123.64438207555	32.6079711914063
1127.91160126572	26.1167602539063
1132.17661885431	57.62548828125
1136.43943643666	49.1342163085938
1140.70005560662	57.6430053710938
1144.95847795644	62.1517333984375
1149.21470507689	79.6605224609375
1153.46873855716	103.169250488281
1157.72057998495	149.705505371094
1161.97023094641	205.253479003906
1166.21769302616	202.801452636719
1170.4629678073	210.349426269531
1174.70605687141	130.897399902344
1178.94696179853	71.4453735351563
1183.18568416722	46.9933471679688
1187.42222555447	34.5413208007813
1191.65658753578	25.0892944335938
1195.88877168515	16.864013671875
1200.11877957505	28.7344360351563
1204.34661277642	15.6048583984375
1208.57227285872	15.475341796875
1212.79576138991	24.3457641601563
1217.01707993641	-2.6876220703125
1221.23623006315	14.1207275390625
1225.45321333358	-8.0709228515625
1229.66803130962	22.7203369140625
1233.88068555171	-14.6705932617188
1238.09117761878	-22.0614624023438
1242.29950906827	-17.0894775390625
1246.50568145615	2.660888671875
1250.70969633685	14.4112548828125
1254.91155526336	17.16162109375
1259.11125978715	3.9119873046875
1263.30881145822	10.9344482421875
1267.50421182508	19.6014404296875
1271.69746243476	30.2684326171875
1275.88856483281	43.9353637695313
1280.07752056329	29.6023559570313
1284.26433116881	21.2693481445313
1288.44899819048	20.9363403320313
1292.63152316794	15.4537353515625
1296.81190763937	39.6450805664063
1300.99015314147	22.8364868164063
1305.16626120947	17.02783203125
1309.34023337715	39.21923828125
1313.5120711768	63.41064453125
1317.68177613928	30.6019897460938
1321.84934979395	30.7933959960938
1326.01479366875	26.9847412109375
1330.17810929013	8.0316162109375
1334.3392981831	13.0122680664063
1338.49836187122	10.9928588867188
1342.65530187657	26.9735107421875
1346.81011971983	27.9541015625
1350.96281692018	8.93475341796875
1355.11339499538	12.9153442382813
1359.26185546175	2.866455078125
1363.40819983413	1.75701904296875
1367.55242962597	16.6476440429688
1371.69454634923	7.53826904296875
1375.83455151447	3.4288330078125
1379.97244663079	-6.57000732421875
1384.10823320587	5.4796142578125
1388.24191274593	-3.166748046875
1392.3734867558	10.8277587890625
1396.50295673884	-6.1513671875
1400.63032419701	-5.12396240234375
1404.75559063083	7.0526123046875
1408.87875753938	-3.43365478515625
1412.99982642036	-10.284423828125
1417.11879877001	3.79315185546875
1421.23567608315	12.4334716796875
1425.35045985322	3.07373046875
1429.4631515722	22.7139892578125
1433.57375273068	54.3543090820313
1437.68226481782	85.9663696289063
1441.78868932139	130.425903320313
1445.89302772774	169.885498046875
1449.9952815218	188.345092773438
1454.0954521871	211.804626464844
1458.19354120579	161.264221191406
1462.28955005859	178.723815917969
1466.38348022481	148.183410644531
1470.47533318239	140.633483886719
1474.56511040785	121.041320800781
1478.65281337632	99.4491577148438
1482.73844356155	75.8569946289063
1486.82200243586	59.2648315429688
1490.90349147021	37.6726684570313
1494.98291213417	27.0805053710938
1499.06026589591	20.4883422851563
1503.13555422221	45.8961791992188
1507.20877857848	44.3040161132813
1511.27994042873	62.67431640625
1515.3490412356	93.0361328125
1519.41608246035	161.39794921875
1523.48106556286	179.759826660156
1527.54399200162	217.121643066406
1531.60486323377	219.483459472656
1535.66368071506	194.845275878906
1539.72044589986	153.207153320313
1543.7751602412	105.404541015625
1547.8278251907	46.5714721679688
1551.87844219866	17.7384033203125
1555.92701271397	2.9052734375
1559.97353818419	0.07220458984375
1564.01802005549	-5.35986328125
1568.06045977271	-6.8900146484375
1572.1008587793	3.00653076171875
1576.13921851737	-2.133056640625
1580.17554042768	-4.4345703125
1584.20982594961	3.728515625
1588.24207652123	14.4609375
1592.27229357921	-10.8701171875
1596.3004785589	-10.0517578125
1600.3266328943	6.6553955078125
1604.35075801806	8.445556640625
1608.37285536149	3.96435546875
1612.39292635454	-7.0198974609375
1616.41097242584	3.75396728515625
1620.42699500266	4.6600341796875
1624.44099551096	0.5660400390625
1628.45297537533	9.54888916015625
1632.46293601905	24.651611328125
1636.47087886406	23.7542724609375
1640.47680533095	38.85693359375
1644.480716839	46.9596557617188
1648.48261480617	60.0781860351563
1652.48250064906	72.3696899414063
1656.48037578297	92.6611328125
1660.47624162187	114.95263671875
1664.47009957839	150.244140625
1668.46195106388	166.535583496094
1672.45179748832	157.827087402344
1676.43964026041	134.478149414063
1680.42548078752	137.162170410156
1684.40932047569	98.84619140625
1688.39116072969	69.5302124023438
1692.37100295292	29.2142333984375
1696.34884854752	16.3363647460938
1700.32469891428	12.7393188476563
1704.29855545272	14.1422119140625
1708.27041956104	5.68511962890625
1712.24029263612	3.031005859375
1716.20817607355	-3.5938720703125
1720.17407126762	-5.13909912109375
1724.13797961133	2.31640625
1728.09990249636	1.1181640625
1732.05984131311	-2.080078125
1736.01779745068	3.0283203125
1739.97377229687	-3.265625
1743.9277672382	10.271484375
1747.87978365989	-8.6728515625
1751.82982294587	1.1328125
1755.77788647878	-0.79296875
1759.72397564	-1.3681640625
1763.6680918096	3.64453125
1767.61023636636	-8.5009765625
1771.55041068779	9.5830078125
1775.48861615014	0.90234375
1779.42485412835	-10.38671875
1783.35912599609	-2.1015625
1787.29143312576	9.0576171875
1791.22177688849	-8.923828125
1795.15015865414	7.5224609375
1799.07657979127	-0.66015625
1803.00104166721	-6.578125
1806.923545648	10
1810.84409309841	-0.755859375
1814.76268538195	-5.32421875
1818.67932386087	1.578125
1822.59400989615	-3.01953125
1826.50674484752	6.5810546875
1830.41753007345	-0.4306640625
1834.32636693114	-5.8193359375
1838.23325677653	-4.158203125
1842.13820096433	9.16015625
1846.04120084797	0.052734375
1849.94225777965	-3.6357421875
1853.84137311029	-1.849609375
1857.7385481896	-0.9716796875
1861.63378436601	2.6484375
1865.52708298671	0.998046875
1869.41844539766	3.462890625
1873.30787294356	0.4638671875
1877.19536696788	-10.833984375
1881.08092881284	8.462890625
1884.96455981942	5.59765625
1888.84626132737	-15.888671875
1892.7260346752	3.3583984375
1896.6038812002	3.8310546875
1900.47980223839	-0.1337890625
1904.35379912459	3.2451171875
1908.22587319237	1.6572265625
1912.0960257741	-5.8564453125
1915.96425820088	2.7158203125
1919.83057180263	-7.0869140625
1923.694967908	1.123046875
1927.55744784445	6.2939453125
1931.4180129382	-3.76171875
1935.27666451426	2.2763671875
1939.13340389641	6.24609375
1942.98823240721	-7.5615234375
1946.84115136803	-0.095703125
1950.692162099	-2.5517578125
1954.54126591903	3.119140625
1958.38846414584	9.1494140625
1962.23375809594	-4.544921875
1966.0771490846	-5.2734375
1969.91863842591	1.056640625
1973.75822743275	0.875
1977.59591741678	4.0908203125
1981.43170968848	-3.1875
1985.26560555709	1.15625
1989.09760633069	-8.869140625
1992.92771331615	2.572265625
1996.75592781911	1.109375
2000.58225114405	-0.69140625
2004.40668459424	-2.677734375
2008.22922947176	0.447265625
2012.04988707749	9.3154296875
2015.86865871112	-8.873046875
2019.68554567116	10.20703125
2023.50054925491	-18.16796875
2027.31367075851	17.23046875
2031.1249114769	-5.7626953125
2034.93427270382	4.103515625
2038.74175573186	-4.7548828125
2042.54736185239	1.1337890625
2046.35109235564	0.8642578125
2050.15294853063	0.7548828125
2053.95293166521	-0.1884765625
2057.75104304606	-2.1845703125
2061.54728395867	1.7705078125
2065.34165568738	1.0029296875
2069.13415951534	0.7744140625
2072.92479672452	0.9287109375
2076.71356859575	-4.0234375
2080.50047640866	3.5087890625
2084.28552144174	-7.4482421875
2088.06870497229	9.484375
2091.85002827646	-4.455078125
2095.62949262923	-3.5087890625
2099.40709930443	7.7666015625
2103.18284957471	-14.998046875
2106.95674471158	8.5068359375
2110.72878598537	3.1865234375
2114.49897466528	-4.19921875
2118.26731201934	6.458984375
2122.03379931443	-3.306640625
2125.79843781626	2.607421875
2129.56122878942	-12.7353515625
2133.32217349733	9.5
2137.08127320226	-7.7353515625
2140.83852916534	10.900390625
2144.59394264655	0.046875
2148.34751490473	-3.7119140625
2152.09924719757	3.8564453125
2155.84914078163	-5.486328125
2159.5971969123	9.537109375
2163.34341684387	-5.95703125
2167.08780182947	0.720703125
2170.83035312109	1.091796875
2174.57107196959	-2.40625
2178.30995962469	-5.3359375
2182.04701733499	-0.5869140625
2185.78224634795	3.1318359375
2189.5156479099	8.4833984375
2193.24722326604	-0.9423828125
2196.97697366044	-1.005859375
2200.70490033604	-0.1572265625
2204.43100453467	-4.5654296875
2208.15528749703	-1.716796875
2211.87775046268	-4.1904296875
2215.59839467008	10.13671875
2219.31722135656	-5.7041015625
2223.03423175833	5.6201171875
2226.74942711049	-0.1962890625
2230.46280864701	-1.8173828125
2234.17437760077	-2.0390625
2237.8841352035	0.5849609375
2241.59208268584	-8.7626953125
2245.29822127732	13.88671875
2249.00255220635	-6.5927734375
2252.70507670024	7.5537109375
2256.40579598519	-13.677734375
2260.10471128628	5.3828125
2263.80182382751	6.45703125
2267.49713483175	-4.7421875
2271.19064552079	-1.181640625
2274.8823571153	10.6982421875
2278.57227083486	-13.8603515625
2282.26038789795	0.408203125
2285.94670952195	4.53125
2289.63123692314	-6.59765625
2293.31397131672	9.990234375
2296.99491391679	-2.4892578125
2300.67406593633	-0.7392578125
2304.35142858727	-5.5732421875
2308.02700308043	3.150390625
2311.70079062553	6.4501953125
2315.37279243123	-2.8232421875
2319.04300970507	1.3740234375
2322.71144365353	10.2646484375
2326.378095482	-21.3603515625
2330.04296639478	10.8544921875
2333.7060575951	-0.578125
2337.3673702851	-0.9443359375
2341.02690566583	1.46484375
2344.68466493729	-8.267578125
2348.34064929839	-0.2841796875
2351.99485994695	5.4736328125
2355.64729807974	5.0830078125
2359.29796489244	-9.5
2362.94686157966	6.9560546875
2366.59398933494	-4.986328125
2370.23934935076	0.8916015625
2373.88294281852	3.154296875
2377.52477092855	1.3310546875
2381.16483487014	-0.3828125
2384.80313583148	3.609375
2388.4396749997	-2.8388671875
2392.07445356091	-9.978515625
2395.70747270011	0.3154296875
2399.33873360126	10.951171875
2402.96823744726	3.7275390625
2406.59598541994	-3.6181640625
2410.22197870011	-1.8515625
2413.84621846749	-5.22265625
2417.46870590075	6.28125
2421.08944217751	-5.0166015625
2424.70842847435	-1.2626953125
2428.32566596678	-2.515625
2431.94115582928	0.0322265625
2435.55489923527	13.49609375
2439.16689735713	-11.9169921875
2442.77715136619	4.1640625
2446.38566243272	0.3955078125
2449.99243172597	1.880859375
2453.59746041414	-0.6689453125
2457.20074966439	-6.93359375
2460.80230064283	2.0439453125
2464.40211451455	6.1513671875
2468.00019244358	-2.779296875
2471.59653559293	3.185546875
2475.19114512457	-2.7041015625
2478.78402219943	-1.1875
2482.37516797741	-3.5263671875
2485.96458361738	6.56640625
2489.55227027719	-9.3271484375
2493.13822911363	13.177734375
2496.7224612825	-8.20703125
2500.30496793853	-3.2021484375
2503.88575023547	1.072265625
2507.464809326	4.494140625
2511.04214636182	1.939453125
2514.61776249357	-2.67578125
2518.19165887088	1.92578125
2521.76383664237	-3.6943359375
2525.33429695564	2.7060546875
2528.90304095725	2.5791015625
2532.47006979276	0.7880859375
2536.03538460672	-8.3916015625
2539.59898654265	3.70703125
2543.16087674307	1.609375
2546.72105634947	1.912109375
2550.27952650235	-4.3935546875
2553.83628834118	2.3623046875
2557.39134300444	3.861328125
2560.94469162957	-13.16796875
2564.49633535304	12.37109375
2568.0462753103	-6.8642578125
2571.59451263579	7.712890625
2575.14104846294	-1.0849609375
2578.6858839242	-9.0146484375
2582.229020151	11.2548828125
2585.77045827378	-13.5849609375
2589.31019942197	4.6025390625
2592.84824472401	0.4873046875
2596.38459530734	2.744140625
2599.91925229841	-0.87109375
2603.45221682266	-6.3466796875
2606.98349000456	-2.8427734375
2610.51307296756	9.20703125
2614.04096683414	9.6259765625
2617.56717272579	-5.669921875
2621.09169176298	-3.56640625
2624.61452506523	-1.7275390625
2628.13567375106	0.478515625
2631.655138938	-2.51171875
2635.17292174258	-3.904296875
2638.68902328039	13.1650390625
2642.20344466598	-6.2236328125
2645.71618701297	-6.0283203125
2649.22725143397	-0.009765625
2652.73663904062	6.27734375
2656.24435094357	-8.005859375
2659.75038825251	11.9306640625
2663.25475207615	1.7509765625
2666.75744352221	-18.783203125
2670.25846369744	14.62890625
2673.75781370765	-8.1689453125
2677.25549465763	12.2783203125
2680.75150765123	-3.5595703125
2684.24585379131	2.4638671875
2687.73853417978	-8.900390625
2691.22954991757	6.583984375
2694.71890210465	-6.279296875
2698.20659184002	-4.27734375
2701.69262022172	8.1865234375
2705.17698834682	-3.41015625
2708.65969731143	-1.4677734375
2712.14074821071	-4.009765625
2715.62014213884	-5.3486328125
2719.09788018905	5.806640625
2722.57396345361	5.5419921875
2726.04839302385	8.857421875
2729.52116999012	-13.03515625
2732.99229544182	8.779296875
2736.4617704674	-2.373046875
2739.92959615437	10.955078125
2743.39577358925	4.5498046875
2746.86030385767	-2.6142578125
2750.32318804424	-2.734375
2753.78442723268	-7.5380859375
2757.24402250572	4.6357421875
2760.70197494518	-4.595703125
2764.1582856319	-1.556640625
2767.6129556458	8.9853515625
2771.06598606584	-17.0673828125
2774.51737797005	12.3232421875
2777.96713243552	-1.623046875
2781.41525053838	-6.9111328125
2784.86173335384	3.29296875
2788.30658195617	2.001953125
2791.74979741869	-5.7900390625
2795.1913808138	1.6083984375
2798.63133321295	-3.58563232421875
2802.06965568666	-1.3433837890625
2805.50634930452	-14.9426879882813
2808.94141513519	14.5304565429688
2812.37485424639	-0.99639892578125
2815.80666770493	7.453857421875
2819.23685657665	-11.2982788085938
2822.6654219265	2.94952392578125
2826.0923648185	3.1973876953125
2829.51768631572	50.4451904296875
2832.94138748033	69.6930541992188
2836.36346937355	112.940856933594
2839.7839330557	153.188720703125
2843.20277958617	258.551635742188
2846.62001002343	400.9287109375
2850.03562542502	576.305786132813
2853.44962684758	755.682861328125
2856.86201534681	885.059936523438
2860.27279197751	920.437072753906
2863.68195779356	858.814147949219
2867.08951384791	806.191223144531
2870.49546119262	742.568298339844
2873.89980087883	749.945373535156
2877.30253395675	734.322448730469
2880.70366147569	750.703735351563
2884.10318448406	796.278747558594
2887.50110402936	819.853698730469
2890.89742115815	816.428649902344
2894.29213691614	799.003601074219
2897.68525234807	759.57861328125
2901.07676849782	756.153564453125
2904.46668640835	734.728515625
2907.85500712172	729.303466796875
2911.24173167908	727.87841796875
2914.62686112069	687.453430175781
2918.0103964859	658.028381347656
2921.39233881316	613.603332519531
2924.77268914004	641.178283691406
2928.1514485032	640.753295898438
2931.52861793838	634.617309570313
2934.90419848047	664.487548828125
2938.27819116343	680.35791015625
2941.65059702035	730.228271484375
2945.0214170834	666.0986328125
2948.39065238389	585.968872070313
2951.75830395222	515.839233398438
2955.1243728179	430.709594726563
2958.48886000957	347.579956054688
2961.85176655495	299.4501953125
2965.21309348089	277.320556640625
2968.57284181338	254.25
2971.93101257748	212.661254882813
2975.28760679739	177.072387695313
2978.64262549643	144.483520507813
2981.99606969702	138.894653320313
2985.34794042073	104.305786132813
2988.69823868822	84.717041015625
2992.04696551928	66.128173828125
2995.39412193282	24.2283935546875
2998.73970894689	12.4063720703125
3002.08372757864	5.58447265625
3005.42617884436	-6.029052734375
3008.76706375945	-12.6224365234375
3012.10638333846	-23.1962890625
3015.44413859504	3.46484375
3018.780330542	12.6650390625
3022.11496019125	0
3025.44802855385	0
3028.77953663997	0
3032.10948545894	0
3035.4378760192	0
3038.76470932834	0
3042.08998639308	0
3045.41370821926	0
3048.73587581189	0
3052.05649017508	0
3055.37555231211	0
3058.69306322538	0
3062.00902391644	0
3065.32343538598	0
3068.63629863383	0
3071.94761465896	0
3075.25738445949	0
3078.5656090327	0
3081.87228937498	0
3085.1774264819	0
3088.48102134815	0
3091.7830749676	0
3095.08358833324	0
3098.38256243724	0
3101.67999827088	0
3104.97589682465	0
3108.27025908814	0
3111.56308605013	0
3114.85437869852	0
3118.14413802041	0
3121.43236500202	0
3124.71906062875	0
3128.00422588514	0
3131.28786175491	0
3134.56996922093	0
3137.85054926523	0
3141.12960286901	0
3144.40713101263	0
3147.68313467559	0
3150.95761483661	0
3154.23057247352	0
3157.50200856335	0
3160.77192408229	0
3164.04032000569	0
3167.30719730808	0
3170.57255696316	0
3173.8363999438	0
3177.09872722202	0
3180.35953976906	0
3183.61883855529	0
3186.87662455028	0
3190.13289872276	0
3193.38766204066	0
3196.64091547106	0
3199.89265998022	0
3203.14289653362	0
3206.39162609586	0
3209.63884963076	0
3212.88456810132	0
3216.1287824697	0
3219.37149369728	0
3222.61270274458	0
3225.85241057134	0
3229.09061813648	0
3232.32732639809	0
3235.56253631347	0
3238.79624883909	0
3242.02846493062	0
3245.25918554292	0
3248.48841163005	0
3251.71614414523	0
3254.94238404091	0
3258.16713226871	0
3261.39038977947	0
3264.61215752319	0
3267.8324364491	0
3271.05122750561	0
3274.26853164032	0
3277.48434980006	0
3280.69868293083	0
3283.91153197784	0
3287.12289788551	0
3290.33278159744	0
3293.54118405647	0
3296.7481062046	0
3299.95354898308	0
3303.15751333233	0
3306.36000019198	0
3309.5610105009	0
3312.76054519714	0
3315.95860521796	0
3319.15519149983	0
3322.35030497844	0
3325.5439465887	0
3328.73611726471	0
3331.92681793978	0
3335.11604954647	0
3338.30381301652	0
3341.49010928091	0
3344.67493926981	0
3347.85830391262	0
3351.04020413798	0
3354.22064087372	0
3357.3996150469	0
3360.5771275838	0
3363.75317940992	0
3366.92777144999	0
3370.10090462795	0
3373.27257986699	0
3376.44279808948	0
3379.61156021707	0
3382.77886717058	0
3385.94471987011	0
3389.10911923496	0
3392.27206618366	0
3395.43356163397	0
3398.59360650288	0
3401.75220170663	0
3404.90934816067	0
3408.06504677969	0
3411.21929847761	0
3414.37210416759	0
3417.52346476203	0
3420.67338117256	0
3423.82185431003	0
3426.96888508457	0
3430.11447440551	0
3433.25862318143	0
3436.40133232017	0
3439.54260272877	0
3442.68243531356	0
3445.82083098007	0
3448.95779063311	0
3452.0933151767	0
3455.22740551412	0
3458.36006254791	0
3461.49128717984	0
3464.62108031093	0
3467.74944284144	0
3470.8763756709	0
3474.00187969807	0
3477.12595582097	0
3480.24860493687	0
3483.3698279423	0
3486.48962573301	0
3489.60799920405	0
3492.7249492497	0
3495.84047676349	0
3498.95458263822	0
3502.06726776593	0
3505.17853303794	0
3508.28837934481	0
3511.39680757636	0
3514.50381862168	0
3517.60941336912	0
3520.71359270627	0
3523.81635752002	0
3526.91770869649	0
3530.01764712108	0
3533.11617367844	0
3536.21328925251	0
3539.30899472646	0
3542.40329098277	0
3545.49617890316	0
3548.58765936862	0
3551.6777332594	0
3554.76640145506	0
3557.85366483438	0
3560.93952427544	0
3564.02398065559	0
3567.10703485145	0
3570.18868773891	0
3573.26894019313	0
3576.34779308856	0
3579.42524729892	0
3582.5013036972	0
3585.57596315568	0
3588.6492265459	0
3591.72109473869	0
3594.79156860416	0
3597.8606490117	0
3600.92833682998	0
3603.99463292695	0
3607.05953816984	0
3610.12305342518	0
3613.18517955876	0
3616.24591743568	0
3619.30526792029	0
3622.36323187627	0
3625.41981016655	0
3628.47500365337	0
3631.52881319825	0
3634.58123966201	0
3637.63228390473	0
3640.68194678582	0
3643.73022916395	0
3646.77713189711	0
3649.82265584256	0
3652.86680185686	0
3655.90957079587	0
3658.95096351473	0
3661.9909808679	0
3665.02962370912	0
3668.06689289143	0
3671.10278926717	0
3674.13731368797	0
3677.17046700477	0
3680.20225006781	0
3683.23266372664	0
3686.26170883008	0
3689.28938622628	0
3692.31569676268	0
3695.34064128604	0
3698.3642206424	0
3701.38643567713	0
3704.40728723488	0
3707.42677615964	0
3710.44490329468	0
3713.46166948258	0
3716.47707556524	0
3719.49112238387	0
3722.50381077897	0
3725.51514159038	0
3728.52511565724	0
3731.53373381799	0
3734.54099691039	0
3737.54690577153	0
3740.55146123779	0
3743.55466414488	0
3746.55651532782	0
3749.55701562096	0
3752.55616585793	0
3755.55396687173	0
3758.55041949465	0
3761.54552455828	0
3764.53928289357	0
3767.53169533077	0
3770.52276269945	0
