# Supplementary material for: ATP-Mediated Compositional Change in Peripheral Myelin Membranes: A Comparative Raman Spectroscopy and Time-Of-Flight Secondary Ion Mass Spectrometry Study
Source: PLoS One. 2015 Nov 6;10(11):e0142084. doi: 10.1371/journal.pone.0142084 (PMC4636249; doi:10.1371/journal.pone.0142084)
Supplement: S2 Dataset — (ZIP) [file pone.0142084.s002.zip › S2_dataset/Raman_spectra/6_0.txt]

-178.9940361005	0
-174.033225536559	0
-169.075137799502	0
-164.119770772183	0
-159.167122339652	0
-154.217190389145	0
-149.26997281008	0
-144.325467494082	0
-139.38367233493	0
-134.444585228596	0
-129.508204073225	0
-124.574526769137	0
-119.643551218823	0
-114.715275326934	0
-109.789697000297	0
-104.866814147889	0
-99.9466246808543	0
-95.0291265124944	0
-90.114317558252	0
-85.2021957357436	0
-80.2927589647076	0
-75.3860051670387	0
-70.4819322667847	0
-65.5805381901157	0
-60.6818208653497	0
-55.7857782229291	0
-50.8924081954391	0
-46.0017087175838	0
-41.1136777262045	0
-36.2283131602561	0
-31.3456129608128	0
-26.4655750710695	0
-21.5881974363389	0
-16.7134780040407	0
-11.8414147237152	0
-6.97200554699234	0
-2.10524842762101	0
2.75885867856151	0
7.62031781360827	0
12.4791310174774	0
17.3353003280427	0
22.1888277810764	0
27.0397154102718	0
31.8879652472339	0
36.7335793214821	0
41.5765596604568	0
46.4169082895224	0
51.2546272319731	0
56.0897185090207	0
60.9221841398242	0
65.7520261414571	0
70.5792465289418	0
75.4038473152361	0
80.2258305112362	0
85.045198125787	0
89.8619521656727	0
94.6760946356395	0
99.4876275383746	0
104.296552874516	0
109.10287264268	0
113.906588839415	0
118.707703459252	0
123.506218494676	0
128.30213593615	0
133.095457772096	0
137.886185988912	0
142.674322570981	0
147.459869500641	0
152.242828758238	0
157.023202322084	0
161.800992168479	0
166.576200271718	0
171.348828604071	0
176.118879135827	0
180.886353835245	0
185.651254668599	0
190.413583600155	0
195.173342592186	0
199.93053360497	0
204.685158596798	0
209.437219523967	0
214.186718340788	0
218.933656999589	0
223.678037450723	0
228.419861642551	0
233.159131521468	0
237.895849031897	0
242.630016116271	0
247.361634715084	0
252.090706766841	0
256.817234208093	0
261.541218973424	0
266.262662995465	0
270.981568204883	0
275.697936530397	0
280.411769898781	0
285.123070234849	0
289.831839461471	0
294.538079499574	0
299.241792268144	0
303.942979684232	0
308.641643662944	0
313.33778611746	0
318.031408959018	0
322.722514096945	0
327.411103438622	0
332.09717888951	0
336.780742353159	0
341.461795731189	0
346.140340923302	0
350.816379827291	0
355.489914339041	0
360.160946352512	0
364.829477759773	0
369.495510450977	0
374.159046314375	0
378.820087236329	0
383.478635101283	0
388.134691791809	0
392.788259188568	0
397.43933917034	0
402.08793361401	0
406.734044394583	0
411.377673385178	0
416.018822457033	0
420.657493479502	0
425.293688320078	0
429.927408844357	0
434.558656916086	0
439.187434397127	0
443.813743147482	0
448.437585025286	0
453.058961886811	0
457.677875586478	0
462.294327976831	0
466.908320908578	0
471.519856230564	0
476.128935789788	0
480.73556143139	0
485.339734998681	0
489.941458333116	0
494.540733274312	0
499.137561660047	0
503.731945326265	0
508.323886107065	0
512.91338583473	0
517.500446339696	0
522.085069450583	0
526.667256994186	0
531.247010795468	0
535.824332677577	0
540.399224461841	0
544.97168796778	0
549.541725013083	0
554.109337413638	0
558.674526983528	0
563.237295535019	0
567.797644878573	0
572.355576822864	0
576.911093174738	0
581.464195739273	0
586.014886319722	0
590.563166717575	0
595.109038732503	0
599.652504162402	0
604.193564803382	0
608.73222244976	0
613.268478894073	0
617.802335927087	0
622.333795337774	0
626.86285891334	0
631.389528439219	0
635.913805699064	0
640.435692474771	0
644.95519054646	0
649.472301692485	0
653.987027689444	0
658.499370312169	0
663.009331333737	0
667.51691252547	0
672.022115656927	0
676.524942495927	0
681.025394808529	0
685.523474359052	0
690.019182910066	0
694.512522222403	0
699.003494055146	0
703.49210016564	0
707.978342309501	0
712.4622222406	0
716.943741711089	0
721.422902471377	0
725.899706270147	0
730.374154854362	0
734.846249969256	0
739.315993358349	0
743.783386763427	0
748.248431924569	0
752.711130580137	0
757.171484466779	0
761.629495319434	0
766.085164871334	0
770.538494853989	0
774.989486997221	0
779.438143029149	0
783.884464676174	0
788.328453663017	0
792.770111712697	0
797.209440546538	0
801.646441884169	0
806.08111744353	0
810.513468940876	0
814.943498090771	0
819.371206606105	0
823.796596198072	0
828.2196685762	-7.4296875
832.640425448326	1.7578125
837.05886852062	-19.953125
841.474999497579	18.419921875
845.888820082023	-4.9794921875
850.300331975104	5.4580078125
854.709536876313	1.3193359375
859.116436483463	6.70703125
863.521032492721	0.271484375
867.923326598572	-0.353515625
872.32332049386	-5.70703125
876.721015869761	-10.287109375
881.116414415797	-17.0107421875
885.509517819844	27.8701171875
889.900327768115	13.861328125
894.288845945188	-15.470703125
898.675074033979	19.5986328125
903.059013715769	-0.8779296875
907.440666670193	-10.95703125
911.820034575246	3.8984375
916.197119107279	-13.4208984375
920.571921941015	-12.0419921875
924.944444749532	13.9091796875
929.314689204282	13.939453125
933.682656975088	3.9619140625
938.048349730129	6.287109375
942.411769135974	-0.802734375
946.772916857561	-22.9775390625
951.131794558198	-1.3115234375
955.488403899583	-11.4287109375
959.842746541793	10.3125
964.194824143277	5.576171875
968.544638360882	23.3193359375
972.89219084983	-17.208740234375
977.237483263745	15.962158203125
981.580517254633	6.7626953125
985.921294472888	-37.9803466796875
990.259816567313	-17.527587890625
994.596085185094	-11.82080078125
998.930101971824	9.9793701171875
1003.26186857149	57.7796630859375
1007.59138662648	152.390502929688
1011.91865777761	213.200805664063
1016.24368366406	215.011108398438
1020.56646592346	164.821533203125
1024.88700619182	107.740600585938
1029.20530610358	54.8709716796875
1033.52136729159	37.0013427734375
1037.8351913871	21.1317138671875
1042.14678001981	10.2620849609375
1046.45613481781	-11.34521484375
1050.76325740763	-7.7210693359375
1055.06814941421	0.903076171875
1059.37081246092	23.5272216796875
1063.67124816957	21.1513671875
1067.96945816039	40.7755126953125
1072.26544405203	37.399658203125
1076.55920746159	65.1087646484375
1080.8507500046	50.859375
1085.14007329502	59.60986328125
1089.42717894526	64.3604736328125
1093.71206856617	69.1109619140625
1097.99474376703	49.861572265625
1102.27520615557	82.612060546875
1106.55345733798	56.3626708984375
1110.82949891888	45.11328125
1115.10333250134	39.8668212890625
1119.37495968691	65.719482421875
1123.64438207555	59.5721435546875
1127.91160126572	60.4248046875
1132.17661885431	107.277465820313
1136.43943643666	116.130126953125
1140.70005560662	166.982788085938
1144.95847795644	194.83544921875
1149.21470507689	205.688110351563
1153.46873855716	299.540771484375
1157.72057998495	493.393432617188
1161.97023094641	723.261596679688
1166.21769302616	777.408569335938
1170.4629678073	651.555541992188
1174.70605687141	421.702392578125
1178.94696179853	227.849365234375
1183.18568416722	116.996337890625
1187.42222555447	85.1431884765625
1191.65658753578	62.2901611328125
1195.88877168515	56.43701171875
1200.11877957505	69.583984375
1204.34661277642	49.8787841796875
1208.57227285872	61.3284912109375
1212.79576138991	72.7783203125
1217.01707993641	44.22802734375
1221.23623006315	28.6778564453125
1225.45321333358	25.1275634765625
1229.66803130962	15.577392578125
1233.88068555171	-9.0703125
1238.09117761878	-22.065673828125
1242.29950906827	-8.06103515625
1246.50568145615	0.943603515625
1250.70969633685	22.9482421875
1254.91155526336	50.9527587890625
1259.11125978715	33.9573974609375
1263.30881145822	59.7840576171875
1267.50421182508	95.053955078125
1271.69746243476	122.32373046875
1275.88856483281	155.593505859375
1280.07752056329	148.863403320313
1284.26433116881	136.133178710938
1288.44899819048	115.402954101563
1292.63152316794	110.672729492188
1296.81190763937	138.942626953125
1300.99015314147	143.078979492188
1305.16626120947	140.06396484375
1309.34023337715	134.049072265625
1313.5120711768	158.034057617188
1317.68177613928	119.019165039063
1321.84934979395	105.004272460938
1326.01479366875	89.9892578125
1330.17810929013	66.974365234375
1334.3392981831	47.9593505859375
1338.49836187122	40.9444580078125
1342.65530187657	49.9290771484375
1346.81011971983	66.9134521484375
1350.96281692018	49.8978271484375
1355.11339499538	50.8822021484375
1359.26185546175	37.866455078125
1363.40819983413	42.850830078125
1367.55242962597	44.835205078125
1371.69454634923	34.819580078125
1375.83455151447	32.803955078125
1379.97244663079	5.642822265625
1384.10823320587	24.4454345703125
1388.24191274593	13.2481689453125
1392.3734867558	24.0509033203125
1396.50295673884	3.8536376953125
1400.63032419701	3.65625
1404.75559063083	-0.541015625
1408.87875753938	-18.6932373046875
1412.99982642036	-17.845458984375
1417.11879877001	-8.9976806640625
1421.23567608315	28.85009765625
1425.35045985322	-5.3021240234375
1429.4631515722	10.5457763671875
1433.57375273068	73.2081298828125
1437.68226481782	111.12548828125
1441.78868932139	183.042846679688
1445.89302772774	225.960327148438
1449.9952815218	269.877685546875
1454.0954521871	298.795043945313
1458.19354120579	264.71240234375
1462.28955005859	266.629760742188
1466.38348022481	239.547119140625
1470.47533318239	226.249267578125
1474.56511040785	214.703735351563
1478.65281337632	171.158081054688
1482.73844356155	145.612548828125
1486.82200243586	115.06689453125
1490.90349147021	106.521362304688
1494.98291213417	70.9757080078125
1499.06026589591	103.43017578125
1503.13555422221	140.884521484375
1507.20877857848	195.338989257813
1511.27994042873	347.659545898438
1515.3490412356	447.87939453125
1519.41608246035	591.099243164063
1523.48106556286	670.319091796875
1527.54399200162	731.538818359375
1531.60486323377	689.758666992188
1535.66368071506	559.978515625
1539.72044589986	386.198364257813
1543.7751602412	223.4140625
1547.8278251907	121.6123046875
1551.87844219866	60.8104248046875
1555.92701271397	24.0086669921875
1559.97353818419	8.206787109375
1564.01802005549	-3.5950927734375
1568.06045977271	-4.776611328125
1572.1008587793	11.0618896484375
1576.13921851737	6.6195068359375
1580.17554042768	-3.6466064453125
1584.20982594961	-3.9287109375
1588.24207652123	3.7138671875
1592.27229357921	-12.068359375
1596.3004785589	9.021484375
1600.3266328943	9.7919921875
1604.35075801806	-3.3505859375
1608.37285536149	-1.96484375
1612.39292635454	-10.7353515625
1616.41097242584	12.1536865234375
1620.42699500266	-5.4169921875
1624.44099551096	-1.5733642578125
1628.45297537533	-0.6064453125
1632.46293601905	30.210205078125
1636.47087886406	21.1749267578125
1640.47680533095	31.1396484375
1644.480716839	29.4859619140625
1648.48261480617	80.4276123046875
1652.48250064906	118.369384765625
1656.48037578297	164.31103515625
1660.47624162187	231.252685546875
1664.47009957839	313.271240234375
1668.46195106388	353.129272460938
1672.45179748832	332.987182617188
1676.43964026041	309.84521484375
1680.42548078752	241.703247070313
1684.40932047569	150.561157226563
1688.39116072969	113.419189453125
1692.37100295292	68.1749267578125
1696.34884854752	38.012939453125
1700.32469891428	8.8509521484375
1704.29855545272	31.6890869140625
1708.27041956104	11.527099609375
1712.24029263612	14.0791015625
1716.20817607355	-2.911376953125
1720.17407126762	21.0982666015625
1724.13797961133	10.2381591796875
1728.09990249636	-6.8746337890625
1732.05984131311	3.642333984375
1736.01779745068	-13.1864013671875
1739.97377229687	-15.560546875
1743.9277672382	27.1474609375
1747.87978365989	2.3349609375
1751.82982294587	-5.5263671875
1755.77788647878	-1.3515625
1759.72397564	-0.681640625
1763.6680918096	8.0224609375
1767.61023636636	-21.54296875
1771.55041068779	14.39453125
1775.48861615014	-3.177734375
1779.42485412835	-12.169921875
1783.35912599609	3.35546875
1787.29143312576	19.3203125
1791.22177688849	-7.51953125
1795.15015865414	-4.9853515625
1799.07657979127	-7.388671875
1803.00104166721	3.1435546875
1806.923545648	3.33984375
1810.84409309841	4.5126953125
1814.76268538195	-7.5068359375
1818.67932386087	5.69140625
1822.59400989615	-6.4892578125
1826.50674484752	18.0634765625
1830.41753007345	-5.5068359375
1834.32636693114	-6.626953125
1838.23325677653	1.1435546875
1842.13820096433	-1.5439453125
1846.04120084797	-0.171875
1849.94225777965	-1.271484375
1853.84137311029	1.2216796875
1857.7385481896	-1
1861.63378436601	-7.1337890625
1865.52708298671	4.4365234375
1869.41844539766	8.7490234375
1873.30787294356	-3.9873046875
1877.19536696788	-11.37890625
1881.08092881284	20.1328125
1884.96455981942	-11.8291015625
1888.84626132737	-11.7236328125
1892.7260346752	16.0966796875
1896.6038812002	1.4775390625
1900.47980223839	3.1181640625
1904.35379912459	-2.00390625
1908.22587319237	-17.8408203125
1912.0960257741	-3.123046875
1915.96425820088	20.17578125
1919.83057180263	-11.75
1923.694967908	1.580078125
1927.55744784445	8.916015625
1931.4180129382	-10.228515625
1935.27666451426	20.0947265625
1939.13340389641	-3.3046875
1942.98823240721	-8.453125
1946.84115136803	-3.6728515625
1950.692162099	-5.265625
1954.54126591903	11.6318359375
1958.38846414584	0.716796875
1962.23375809594	-1.3828125
1966.0771490846	-10.4375
1969.91863842591	4.3466796875
1973.75822743275	-5.82421875
1977.59591741678	1.216796875
1981.43170968848	4.947265625
1985.26560555709	3.4052734375
1989.09760633069	3.43359375
1992.92771331615	-12.185546875
1996.75592781911	11.17578125
2000.58225114405	-13.2919921875
2004.40668459424	-3.2900390625
2008.22922947176	12.70703125
2012.04988707749	4.19140625
2015.86865871112	-11.8291015625
2019.68554567116	11.5283203125
2023.50054925491	-8.703125
2027.31367075851	-1.865234375
2031.1249114769	4.228515625
2034.93427270382	-2.8203125
2038.74175573186	1.826171875
2042.54736185239	5.931640625
2046.35109235564	2.763671875
2050.15294853063	-5.98046875
2053.95293166521	7.1669921875
2057.75104304606	2.3466796875
2061.54728395867	-15.712890625
2065.34165568738	1.4521484375
2069.13415951534	8.853515625
2072.92479672452	-0.4443359375
2076.71356859575	-7.9033203125
2080.50047640866	-1.4765625
2084.28552144174	2.0439453125
2088.06870497229	7.4248046875
2091.85002827646	-12.451171875
2095.62949262923	0.712890625
2099.40709930443	5.810546875
2103.18284957471	-9.5283203125
2106.95674471158	8.505859375
2110.72878598537	2.5771484375
2114.49897466528	-3.92578125
2118.26731201934	6.98046875
2122.03379931443	2.6318359375
2125.79843781626	-12.162109375
2129.56122878942	-0.091796875
2133.32217349733	11.228515625
2137.08127320226	-10.865234375
2140.83852916534	-0.1572265625
2144.59394264655	-3.7763671875
2148.34751490473	-7.646484375
2152.09924719757	7.9365234375
2155.84914078163	9.02734375
2159.5971969123	-2.4814453125
2163.34341684387	-4.4677734375
2167.08780182947	19.783203125
2170.83035312109	2.98046875
2174.57107196959	-5.009765625
2178.30995962469	0.1240234375
2182.04701733499	-11.4033203125
2185.78224634795	8.013671875
2189.5156479099	7.169921875
2193.24722326604	-3.396484375
2196.97697366044	-2.4775390625
2200.70490033604	-10.958984375
2204.43100453467	-10.5146484375
2208.15528749703	0.9921875
2211.87775046268	5.0634765625
2215.59839467008	17.0546875
2219.31722135656	-8.21484375
2223.03423175833	4.611328125
2226.74942711049	-4.5576171875
2230.46280864701	-3.6328125
2234.17437760077	4.703125
2237.8841352035	1.9267578125
2241.59208268584	-8.2197265625
2245.29822127732	4.5810546875
2249.00255220635	-10.8349609375
2252.70507670024	15.1396484375
2256.40579598519	-15.6005859375
2260.10471128628	16.5478515625
2263.80182382751	-3.69921875
2267.49713483175	-10.66796875
2271.19064552079	2.265625
2274.8823571153	-3.986328125
2278.57227083486	-3.03515625
2282.26038789795	16.7451171875
2285.94670952195	-9.3037109375
2289.63123692314	-3.1357421875
2293.31397131672	1.6240234375
2296.99491391679	4.5234375
2300.67406593633	1.3359375
2304.35142858727	-4.5302734375
2308.02700308043	8.5478515625
2311.70079062553	11.2041015625
2315.37279243123	-11.06640625
2319.04300970507	3.271484375
2322.71144365353	-0.552734375
2326.378095482	-0.8486328125
2330.04296639478	12.2958984375
2333.7060575951	-5.912109375
2337.3673702851	-9.1796875
2341.02690566583	-15.625
2344.68466493729	10.7529296875
2348.34064929839	6.140625
2351.99485994695	1.61328125
2355.64729807974	-2.36328125
2359.29796489244	-2.572265625
2362.94686157966	-1.2431640625
2366.59398933494	-6.39453125
2370.23934935076	8.896484375
2373.88294281852	-3.287109375
2377.52477092855	4.5810546875
2381.16483487014	-1.4873046875
2384.80313583148	0.3671875
2388.4396749997	8.5146484375
2392.07445356091	-15.474609375
2395.70747270011	-5.5771484375
2399.33873360126	11.1728515625
2402.96823744726	4.8359375
2406.59598541994	-7.361328125
2410.22197870011	11.76171875
2413.84621846749	0.9287109375
2417.46870590075	0.025390625
2421.08944217751	-10.9814453125
2424.70842847435	-0.892578125
2428.32566596678	-2.408203125
2431.94115582928	-12.0751953125
2435.55489923527	8.9248046875
2439.16689735713	3.478515625
2442.77715136619	15.4404296875
2446.38566243272	-7.390625
2449.99243172597	-16.908203125
2453.59746041414	8.9443359375
2457.20074966439	9.1884765625
2460.80230064283	-0.02734375
2464.40211451455	5.041015625
2468.00019244358	-9.580078125
2471.59653559293	-2.43359375
2475.19114512457	7.1455078125
2478.78402219943	-10.642578125
2482.37516797741	-0.2626953125
2485.96458361738	8.5458984375
2489.55227027719	2.7919921875
2493.13822911363	0.322265625
2496.7224612825	-20.701171875
2500.30496793853	-3.5615234375
2503.88575023547	16.7509765625
2507.464809326	-4.5068359375
2511.04214636182	6.4375
2514.61776249357	8.3154296875
2518.19165887088	-7.2392578125
2521.76383664237	-4.3486328125
2525.33429695564	11.95703125
2528.90304095725	-0.9599609375
2532.47006979276	-7.2783203125
2536.03538460672	2.8515625
2539.59898654265	11.529296875
2543.16087674307	-8.2734375
2546.72105634947	-20.529296875
2550.27952650235	11.5556640625
2553.83628834118	6.2529296875
2557.39134300444	2.3974609375
2560.94469162957	-10.5703125
2564.49633535304	7.966796875
2568.0462753103	-11.1162109375
2571.59451263579	14.9814453125
2575.14104846294	-3.794921875
2578.6858839242	-14.677734375
2582.229020151	5.8076171875
2585.77045827378	3.001953125
2589.31019942197	8.416015625
2592.84824472401	-9.240234375
2596.38459530734	-2.2568359375
2599.91925229841	2.0361328125
2603.45221682266	7.27734375
2606.98349000456	-10.203125
2610.51307296756	3.41796875
2614.04096683414	6.9736328125
2617.56717272579	-11.7666015625
2621.09169176298	2.6640625
2624.61452506523	4.421875
2628.13567375106	-18.224609375
2631.655138938	-0.5224609375
2635.17292174258	22.099609375
2638.68902328039	2.2548828125
2642.20344466598	-18.5458984375
2645.71618701297	-0.509765625
2649.22725143397	13.36328125
2652.73663904062	-5.7177734375
2656.24435094357	-7.1953125
2659.75038825251	13.2685546875
2663.25475207615	3.1884765625
2666.75744352221	-10.5947265625
2670.25846369744	11.1943359375
2673.75781370765	-8.4140625
2677.25549465763	9.8095703125
2680.75150765123	8.98828125
2684.24585379131	0.3935546875
2687.73853417978	-16.369140625
2691.22954991757	5.037109375
2694.71890210465	1.0595703125
2698.20659184002	1.6201171875
2701.69262022172	-3.8505859375
2705.17698834682	-13.70703125
2708.65969731143	5.93359375
2712.14074821071	3.3115234375
2715.62014213884	-4.58203125
2719.09788018905	-1.458984375
2722.57396345361	2.1435546875
2726.04839302385	15.734375
2729.52116999012	-25.8603515625
2732.99229544182	21.23046875
2736.4617704674	-4.107421875
2739.92959615437	9.22265625
2743.39577358925	-1.6953125
2746.86030385767	3.2587890625
2750.32318804424	0.7744140625
2753.78442723268	-9.6455078125
2757.24402250572	3.8212890625
2760.70197494518	-12.8408203125
2764.1582856319	10.4873046875
2767.6129556458	6.51953125
2771.06598606584	-22.5322265625
2774.51737797005	7.4248046875
2777.96713243552	-0.7978515625
2781.41525053838	9.6142578125
2784.86173335384	-8.46875
2788.30658195617	9.431640625
2791.74979741869	-6.8662109375
2795.1913808138	-4.983642578125
2798.63133321295	-3.4478759765625
2802.06965568666	-1.77783203125
2805.50634930452	-14.6553955078125
2808.94141513519	17.467041015625
2812.37485424639	-14.4105224609375
2815.80666770493	7.5155029296875
2819.23685657665	5.13525390625
2822.6654219265	19.7550048828125
2826.0923648185	24.374755859375
2829.51768631572	57.9945068359375
2832.94138748033	95.6142578125
2836.36346937355	125.234008789063
2839.7839330557	167.853759765625
2843.20277958617	194.473510742188
2846.62001002343	318.05078125
2850.03562542502	475.605834960938
2853.44962684758	687.160766601563
2856.86201534681	843.7158203125
2860.27279197751	802.270874023438
2863.68195779356	792.825927734375
2867.08951384791	812.380859375
2870.49546119262	774.935913085938
2873.89980087883	780.490966796875
2877.30253395675	803.046020507813
2880.70366147569	797.60107421875
2884.10318448406	816.156005859375
2887.50110402936	817.711059570313
2890.89742115815	756.26611328125
2894.29213691614	803.82080078125
2897.68525234807	808.373413085938
2901.07676849782	808.926025390625
2904.46668640835	785.478637695313
2907.85500712172	802.03125
2911.24173167908	830.583862304688
2914.62686112069	781.136474609375
2918.0103964859	775.689086914063
2921.39233881316	763.24169921875
2924.77268914004	789.79443359375
2928.1514485032	762.347045898438
2931.52861793838	791.899658203125
2934.90419848047	851.452270507813
2938.27819116343	896.0048828125
2941.65059702035	907.557495117188
2945.0214170834	875.110107421875
2948.39065238389	762.662719726563
2951.75830395222	638.21533203125
2955.1243728179	596.723876953125
2958.48886000957	519.226318359375
2961.85176655495	499.728881835938
2965.21309348089	466.231323242188
2968.57284181338	424.733764648438
2971.93101257748	344.236328125
2975.28760679739	316.73876953125
2978.64262549643	296.2412109375
2981.99606969702	279.743774414063
2985.34794042073	217.246215820313
2988.69823868822	149.748779296875
2992.04696551928	122.251220703125
2995.39412193282	75.753662109375
2998.73970894689	84.2562255859375
3002.08372757864	46.6802978515625
3005.42617884436	33.95458984375
3008.76706375945	45.22900390625
3012.10638333846	18.50341796875
3015.44413859504	46.7777099609375
3018.780330542	85.0521240234375
3022.11496019125	88.3265380859375
3025.44802855385	49.600830078125
3028.77953663997	30.875244140625
3032.10948545894	8.685791015625
3035.4378760192	-16.8009033203125
3038.76470932834	-3.28759765625
3042.08998639308	-13.7744140625
3045.41370821926	5.398193359375
3048.73587581189	-5.1181640625
3052.05649017508	4.3515625
3055.37555231211	-7.1201171875
3058.69306322538	-13.9619140625
3062.00902391644	17.07421875
3065.32343538598	-2.41015625
3068.63629863383	14.7490234375
3071.94761465896	-17.419921875
3075.25738445949	-0.7412109375
3078.5656090327	0
3081.87228937498	0
3085.1774264819	0
3088.48102134815	0
3091.7830749676	0
3095.08358833324	0
3098.38256243724	0
3101.67999827088	0
3104.97589682465	0
3108.27025908814	0
3111.56308605013	0
3114.85437869852	0
3118.14413802041	0
3121.43236500202	0
3124.71906062875	0
3128.00422588514	0
3131.28786175491	0
3134.56996922093	0
3137.85054926523	0
3141.12960286901	0
3144.40713101263	0
3147.68313467559	0
3150.95761483661	0
3154.23057247352	0
3157.50200856335	0
3160.77192408229	0
3164.04032000569	0
3167.30719730808	0
3170.57255696316	0
3173.8363999438	0
3177.09872722202	0
3180.35953976906	0
3183.61883855529	0
3186.87662455028	0
3190.13289872276	0
3193.38766204066	0
3196.64091547106	0
3199.89265998022	0
3203.14289653362	0
3206.39162609586	0
3209.63884963076	0
3212.88456810132	0
3216.1287824697	0
3219.37149369728	0
3222.61270274458	0
3225.85241057134	0
3229.09061813648	0
3232.32732639809	0
3235.56253631347	0
3238.79624883909	0
3242.02846493062	0
3245.25918554292	0
3248.48841163005	0
3251.71614414523	0
3254.94238404091	0
3258.16713226871	0
3261.39038977947	0
3264.61215752319	0
3267.8324364491	0
3271.05122750561	0
3274.26853164032	0
3277.48434980006	0
3280.69868293083	0
3283.91153197784	0
3287.12289788551	0
3290.33278159744	0
3293.54118405647	0
3296.7481062046	0
3299.95354898308	0
3303.15751333233	0
3306.36000019198	0
3309.5610105009	0
3312.76054519714	0
3315.95860521796	0
3319.15519149983	0
3322.35030497844	0
3325.5439465887	0
3328.73611726471	0
3331.92681793978	0
3335.11604954647	0
3338.30381301652	0
3341.49010928091	0
3344.67493926981	0
3347.85830391262	0
3351.04020413798	0
3354.22064087372	0
3357.3996150469	0
3360.5771275838	0
3363.75317940992	0
3366.92777144999	0
3370.10090462795	0
3373.27257986699	0
3376.44279808948	0
3379.61156021707	0
3382.77886717058	0
3385.94471987011	0
3389.10911923496	0
3392.27206618366	0
3395.43356163397	0
3398.59360650288	0
3401.75220170663	0
3404.90934816067	0
3408.06504677969	0
3411.21929847761	0
3414.37210416759	0
3417.52346476203	0
3420.67338117256	0
3423.82185431003	0
3426.96888508457	0
3430.11447440551	0
3433.25862318143	0
3436.40133232017	0
3439.54260272877	0
3442.68243531356	0
3445.82083098007	0
3448.95779063311	0
3452.0933151767	0
3455.22740551412	0
3458.36006254791	0
3461.49128717984	0
3464.62108031093	0
3467.74944284144	0
3470.8763756709	0
3474.00187969807	0
3477.12595582097	0
3480.24860493687	0
3483.3698279423	0
3486.48962573301	0
3489.60799920405	0
3492.7249492497	0
3495.84047676349	0
3498.95458263822	0
3502.06726776593	0
3505.17853303794	0
3508.28837934481	0
3511.39680757636	0
3514.50381862168	0
3517.60941336912	0
3520.71359270627	0
3523.81635752002	0
3526.91770869649	0
3530.01764712108	0
3533.11617367844	0
3536.21328925251	0
3539.30899472646	0
3542.40329098277	0
3545.49617890316	0
3548.58765936862	0
3551.6777332594	0
3554.76640145506	0
3557.85366483438	0
3560.93952427544	0
3564.02398065559	0
3567.10703485145	0
3570.18868773891	0
3573.26894019313	0
3576.34779308856	0
3579.42524729892	0
3582.5013036972	0
3585.57596315568	0
3588.6492265459	0
3591.72109473869	0
3594.79156860416	0
3597.8606490117	0
3600.92833682998	0
3603.99463292695	0
3607.05953816984	0
3610.12305342518	0
3613.18517955876	0
3616.24591743568	0
3619.30526792029	0
3622.36323187627	0
3625.41981016655	0
3628.47500365337	0
3631.52881319825	0
3634.58123966201	0
3637.63228390473	0
3640.68194678582	0
3643.73022916395	0
3646.77713189711	0
3649.82265584256	0
3652.86680185686	0
3655.90957079587	0
3658.95096351473	0
3661.9909808679	0
3665.02962370912	0
3668.06689289143	0
3671.10278926717	0
3674.13731368797	0
3677.17046700477	0
3680.20225006781	0
3683.23266372664	0
3686.26170883008	0
3689.28938622628	0
3692.31569676268	0
3695.34064128604	0
3698.3642206424	0
3701.38643567713	0
3704.40728723488	0
3707.42677615964	0
3710.44490329468	0
3713.46166948258	0
3716.47707556524	0
3719.49112238387	0
3722.50381077897	0
3725.51514159038	0
3728.52511565724	0
3731.53373381799	0
3734.54099691039	0
3737.54690577153	0
3740.55146123779	0
3743.55466414488	0
3746.55651532782	0
3749.55701562096	0
3752.55616585793	0
3755.55396687173	0
3758.55041949465	0
3761.54552455828	0
3764.53928289357	0
3767.53169533077	0
3770.52276269945	0
