# Supplementary material for: ATP-Mediated Compositional Change in Peripheral Myelin Membranes: A Comparative Raman Spectroscopy and Time-Of-Flight Secondary Ion Mass Spectrometry Study
Source: PLoS One. 2015 Nov 6;10(11):e0142084. doi: 10.1371/journal.pone.0142084 (PMC4636249; doi:10.1371/journal.pone.0142084)
Supplement: S2 Dataset — (ZIP) [file pone.0142084.s002.zip › S2_dataset/Raman_spectra/6_90.txt]

-178.9940361005	0
-174.033225536559	0
-169.075137799502	0
-164.119770772183	0
-159.167122339652	0
-154.217190389145	0
-149.26997281008	0
-144.325467494082	0
-139.38367233493	0
-134.444585228596	0
-129.508204073225	0
-124.574526769137	0
-119.643551218823	0
-114.715275326934	0
-109.789697000297	0
-104.866814147889	0
-99.9466246808543	0
-95.0291265124944	0
-90.114317558252	0
-85.2021957357436	0
-80.2927589647076	0
-75.3860051670387	0
-70.4819322667847	0
-65.5805381901157	0
-60.6818208653497	0
-55.7857782229291	0
-50.8924081954391	0
-46.0017087175838	0
-41.1136777262045	0
-36.2283131602561	0
-31.3456129608128	0
-26.4655750710695	0
-21.5881974363389	0
-16.7134780040407	0
-11.8414147237152	0
-6.97200554699234	0
-2.10524842762101	0
2.75885867856151	0
7.62031781360827	0
12.4791310174774	0
17.3353003280427	0
22.1888277810764	0
27.0397154102718	0
31.8879652472339	0
36.7335793214821	0
41.5765596604568	0
46.4169082895224	0
51.2546272319731	0
56.0897185090207	0
60.9221841398242	0
65.7520261414571	0
70.5792465289418	0
75.4038473152361	0
80.2258305112362	0
85.045198125787	0
89.8619521656727	0
94.6760946356395	0
99.4876275383746	0
104.296552874516	0
109.10287264268	0
113.906588839415	0
118.707703459252	0
123.506218494676	0
128.30213593615	0
133.095457772096	0
137.886185988912	0
142.674322570981	0
147.459869500641	0
152.242828758238	0
157.023202322084	0
161.800992168479	0
166.576200271718	0
171.348828604071	0
176.118879135827	0
180.886353835245	0
185.651254668599	0
190.413583600155	0
195.173342592186	0
199.93053360497	0
204.685158596798	0
209.437219523967	0
214.186718340788	0
218.933656999589	0
223.678037450723	0
228.419861642551	0
233.159131521468	0
237.895849031897	0
242.630016116271	0
247.361634715084	0
252.090706766841	0
256.817234208093	0
261.541218973424	0
266.262662995465	0
270.981568204883	0
275.697936530397	0
280.411769898781	0
285.123070234849	0
289.831839461471	0
294.538079499574	0
299.241792268144	0
303.942979684232	0
308.641643662944	0
313.33778611746	0
318.031408959018	0
322.722514096945	0
327.411103438622	0
332.09717888951	0
336.780742353159	0
341.461795731189	0
346.140340923302	0
350.816379827291	0
355.489914339041	0
360.160946352512	0
364.829477759773	0
369.495510450977	0
374.159046314375	0
378.820087236329	0
383.478635101283	0
388.134691791809	0
392.788259188568	0
397.43933917034	0
402.08793361401	0
406.734044394583	0
411.377673385178	0
416.018822457033	0
420.657493479502	0
425.293688320078	0
429.927408844357	0
434.558656916086	0
439.187434397127	0
443.813743147482	0
448.437585025286	0
453.058961886811	0
457.677875586478	0
462.294327976831	0
466.908320908578	0
471.519856230564	0
476.128935789788	0
480.73556143139	0
485.339734998681	0
489.941458333116	0
494.540733274312	0
499.137561660047	0
503.731945326265	0
508.323886107065	0
512.91338583473	0
517.500446339696	0
522.085069450583	0
526.667256994186	0
531.247010795468	0
535.824332677577	0
540.399224461841	0
544.97168796778	0
549.541725013083	0
554.109337413638	0
558.674526983528	0
563.237295535019	0
567.797644878573	0
572.355576822864	0
576.911093174738	0
581.464195739273	0
586.014886319722	0
590.563166717575	0
595.109038732503	0
599.652504162402	0
604.193564803382	0
608.73222244976	0
613.268478894073	0
617.802335927087	0
622.333795337774	0
626.86285891334	0
631.389528439219	0
635.913805699064	0
640.435692474771	0
644.95519054646	0
649.472301692485	0
653.987027689444	0
658.499370312169	0
663.009331333737	0
667.51691252547	0
672.022115656927	0
676.524942495927	0
681.025394808529	0
685.523474359052	0
690.019182910066	0
694.512522222403	0
699.003494055146	0
703.49210016564	0
707.978342309501	0
712.4622222406	0
716.943741711089	0
721.422902471377	0
725.899706270147	0
730.374154854362	0
734.846249969256	0
739.315993358349	0
743.783386763427	0
748.248431924569	0
752.711130580137	0
757.171484466779	0
761.629495319434	0
766.085164871334	0
770.538494853989	0
774.989486997221	0
779.438143029149	0
783.884464676174	0
788.328453663017	0
792.770111712697	0
797.209440546538	0
801.646441884169	0
806.08111744353	0
810.513468940876	0
814.943498090771	0
819.371206606105	0
823.796596198072	0
828.2196685762	0
832.640425448326	0
837.05886852062	-11.05859375
841.474999497579	8.6904296875
845.888820082023	5.60546875
850.300331975104	-8.939453125
854.709536876313	-12.4365234375
859.116436483463	-0.9560546875
863.521032492721	1.2275390625
867.923326598572	5.2939453125
872.32332049386	13.08203125
876.721015869761	-8.4072265625
881.116414415797	-13.521484375
885.509517819844	11.623046875
889.900327768115	-1.7275390625
894.288845945188	-9.5986328125
898.675074033979	-5.2216796875
903.059013715769	15.2099609375
907.440666670193	-12.8515625
911.820034575246	14.23828125
916.197119107279	-5.80078125
920.571921941015	-7.65234375
924.944444749532	25.75
929.314689204282	1.8994140625
933.682656975088	13.94921875
938.048349730129	-13.7080078125
942.411769135974	0.478515625
946.772916857561	7.66796875
951.131794558198	12.54296875
955.488403899583	-10.388671875
959.842746541793	15.3515625
964.194824143277	-22.431640625
968.544638360882	10.0400390625
972.89219084983	-6.1162109375
977.237483263745	3.3736572265625
981.580517254633	-7.470458984375
985.921294472888	-10.916015625
990.259816567313	-0.7269287109375
994.596085185094	-5.823974609375
998.930101971824	-4.27001953125
1003.26186857149	26.9400634765625
1007.59138662648	29.93896484375
1011.91865777761	53.564453125
1016.24368366406	43.18994140625
1020.56646592346	35.92626953125
1024.88700619182	19.72509765625
1029.20530610358	-5.31884765625
1033.52136729159	12.421142578125
1037.8351913871	8.1610107421875
1042.14678001981	-14.416015625
1046.45613481781	1.01708984375
1050.76325740763	1.446533203125
1055.06814941421	4.80859375
1059.37081246092	3.1707763671875
1063.67124816957	9.5328369140625
1067.96945816039	25.89501953125
1072.26544405203	22.257080078125
1076.55920746159	47.6231689453125
1080.8507500046	49.9912109375
1085.14007329502	53.359375
1089.42717894526	37.7275390625
1093.71206856617	88.095703125
1097.99474376703	65.4638671875
1102.27520615557	61.8319091796875
1106.55345733798	33.2000732421875
1110.82949891888	39.57861328125
1115.10333250134	40.1429443359375
1119.37495968691	36.707275390625
1123.64438207555	22.271728515625
1127.91160126572	28.8360595703125
1132.17661885431	61.400390625
1136.43943643666	50.9647216796875
1140.70005560662	72.529052734375
1144.95847795644	54.093505859375
1149.21470507689	54.6578369140625
1153.46873855716	83.22216796875
1157.72057998495	121.078491210938
1161.97023094641	158.950927734375
1166.21769302616	188.823486328125
1170.4629678073	162.695983886719
1174.70605687141	108.568481445313
1178.94696179853	71.4409790039063
1183.18568416722	36.3134765625
1187.42222555447	32.18603515625
1191.65658753578	10.1115112304688
1195.88877168515	8.14849853515625
1200.11877957505	10.1854248046875
1204.34661277642	14.222412109375
1208.57227285872	22.2593383789063
1212.79576138991	23.2963256835938
1217.01707993641	0.7684326171875
1221.23623006315	-7.1126708984375
1225.45321333358	-19.9937744140625
1229.66803130962	11.1251220703125
1233.88068555171	-3.15521240234375
1238.09117761878	-36.2865600585938
1242.29950906827	-25.4179077148438
1246.50568145615	-15.5492553710938
1250.70969633685	-0.68060302734375
1254.91155526336	7.18804931640625
1259.11125978715	-14.0897216796875
1263.30881145822	-14.51123046875
1267.50421182508	14.0673217773438
1271.69746243476	4.64581298828125
1275.88856483281	28.224365234375
1280.07752056329	-0.1971435546875
1284.26433116881	12.3814086914063
1288.44899819048	2.95989990234375
1292.63152316794	2.5384521484375
1296.81190763937	24.06884765625
1300.99015314147	13.5719604492188
1305.16626120947	-0.9249267578125
1309.34023337715	25.578125
1313.5120711768	41.0812377929688
1317.68177613928	26.5843505859375
1321.84934979395	7.08740234375
1326.01479366875	7.59051513671875
1330.17810929013	-6.9063720703125
1334.3392981831	7.59674072265625
1338.49836187122	10.0997924804688
1342.65530187657	25.3974609375
1346.81011971983	6.673583984375
1350.96281692018	2.94970703125
1355.11339499538	9.22589111328125
1359.26185546175	-5.49798583984375
1363.40819983413	6.77813720703125
1367.55242962597	17.0542602539063
1371.69454634923	3.3304443359375
1375.83455151447	-13.3934326171875
1379.97244663079	-11.1173095703125
1384.10823320587	10.9884033203125
1388.24191274593	-2.163330078125
1392.3734867558	-8.31500244140625
1396.50295673884	-9.4666748046875
1400.63032419701	-12.618408203125
1404.75559063083	3.22991943359375
1408.87875753938	-4.92181396484375
1412.99982642036	-19.073486328125
1417.11879877001	-19.2251586914063
1421.23567608315	-5.37689208984375
1425.35045985322	-0.652099609375
1429.4631515722	2.86688232421875
1433.57375273068	34.3858032226563
1437.68226481782	59.90478515625
1441.78868932139	111.423706054688
1445.89302772774	154.942687988281
1449.9952815218	165.461608886719
1454.0954521871	189.980590820313
1458.19354120579	148.49951171875
1462.28955005859	148.018493652344
1466.38348022481	136.537414550781
1470.47533318239	136.982666015625
1474.56511040785	94.3973999023438
1478.65281337632	67.8120727539063
1482.73844356155	68.226806640625
1486.82200243586	42.6414794921875
1490.90349147021	36.0562133789063
1494.98291213417	12.4708862304688
1499.06026589591	9.8856201171875
1503.13555422221	31.3003540039063
1507.20877857848	32.7150268554688
1511.27994042873	64.1297607421875
1515.3490412356	80.4937744140625
1519.41608246035	131.839904785156
1523.48106556286	155.185974121094
1527.54399200162	187.532043457031
1531.60486323377	186.878112792969
1535.66368071506	159.224243164063
1539.72044589986	132.5703125
1543.7751602412	67.9163818359375
1547.8278251907	37.2625122070313
1551.87844219866	8.45745849609375
1555.92701271397	5.58856201171875
1559.97353818419	-2.2802734375
1564.01802005549	-16.149169921875
1568.06045977271	-7.01800537109375
1572.1008587793	-0.95220947265625
1576.13921851737	-3.31317138671875
1580.17554042768	-9.674072265625
1584.20982594961	3.7861328125
1588.24207652123	8.999755859375
1592.27229357921	-6.75
1596.3004785589	-7.9423828125
1600.3266328943	9.00567626953125
1604.35075801806	4.2020263671875
1608.37285536149	5.88067626953125
1612.39292635454	2.32098388671875
1616.41097242584	24.317138671875
1620.42699500266	21.3132934570313
1624.44099551096	25.3094482421875
1628.45297537533	14.57568359375
1632.46293601905	27.080322265625
1636.47087886406	29.5849609375
1640.47680533095	40.089599609375
1644.480716839	49.5941772460938
1648.48261480617	68.0988159179688
1652.48250064906	82.6261596679688
1656.48037578297	92.244873046875
1660.47624162187	132.863525390625
1664.47009957839	159.482177734375
1668.46195106388	168.100830078125
1672.45179748832	157.719482421875
1676.43964026041	154.338134765625
1680.42548078752	144.956848144531
1684.40932047569	125.44677734375
1688.39116072969	82.9046630859375
1692.37100295292	51.362548828125
1696.34884854752	50.8204345703125
1700.32469891428	27.2783203125
1704.29855545272	38.7362060546875
1708.27041956104	17.947509765625
1712.24029263612	21.8792114257813
1716.20817607355	-3.1890869140625
1720.17407126762	5.74261474609375
1724.13797961133	-21.6610717773438
1728.09990249636	-3.52435302734375
1732.05984131311	12.6725463867188
1736.01779745068	4.06817626953125
1739.97377229687	-9.861328125
1743.9277672382	12.26171875
1747.87978365989	-7.935546875
1751.82982294587	-5.517578125
1755.77788647878	-0.529296875
1759.72397564	6.30078125
1763.6680918096	4.3720703125
1767.61023636636	-4.998046875
1771.55041068779	3.724609375
1775.48861615014	3.7890625
1779.42485412835	-7.1591796875
1783.35912599609	-11.703125
1787.29143312576	4.939453125
1791.22177688849	-1.33203125
1795.15015865414	8.1689453125
1799.07657979127	10.7080078125
1803.00104166721	-9.9267578125
1806.923545648	-4.15625
1810.84409309841	-2.216796875
1814.76268538195	4.5908203125
1818.67932386087	0.4599609375
1822.59400989615	-2.251953125
1826.50674484752	1.064453125
1830.41753007345	-0.2275390625
1834.32636693114	-4.634765625
1838.23325677653	-5.80859375
1842.13820096433	17.6962890625
1846.04120084797	-4.94140625
1849.94225777965	1.7822265625
1853.84137311029	-6.65234375
1857.7385481896	1.82421875
1861.63378436601	0.22265625
1865.52708298671	-4.140625
1869.41844539766	0.0810546875
1873.30787294356	8.337890625
1877.19536696788	-12.783203125
1881.08092881284	15.35546875
1884.96455981942	1.814453125
1888.84626132737	-12.5576171875
1892.7260346752	2.671875
1896.6038812002	-3.919921875
1900.47980223839	1.6181640625
1904.35379912459	3.4189453125
1908.22587319237	0.7109375
1912.0960257741	-6.2060546875
1915.96425820088	0.9384765625
1919.83057180263	-0.72265625
1923.694967908	-0.1748046875
1927.55744784445	9.6396484375
1931.4180129382	-3.015625
1935.27666451426	-3.572265625
1939.13340389641	9.5283203125
1942.98823240721	-6.0625
1946.84115136803	0.201171875
1950.692162099	-3.841796875
1954.54126591903	10.0810546875
1958.38846414584	-7.1142578125
1962.23375809594	-5.1142578125
1966.0771490846	2.701171875
1969.91863842591	2.7099609375
1973.75822743275	-9.4619140625
1977.59591741678	13.7578125
1981.43170968848	-9.0888671875
1985.26560555709	11.177734375
1989.09760633069	-8.078125
1992.92771331615	2.83203125
1996.75592781911	-13.146484375
2000.58225114405	7.1279296875
2004.40668459424	0.75
2008.22922947176	-2.41015625
2012.04988707749	3.7255859375
2015.86865871112	-6.1015625
2019.68554567116	9.1123046875
2023.50054925491	-12.0615234375
2027.31367075851	19.28125
2031.1249114769	-4.712890625
2034.93427270382	-4.490234375
2038.74175573186	-6.068359375
2042.54736185239	-2.0302734375
2046.35109235564	3.1015625
2050.15294853063	6.6005859375
2053.95293166521	3.814453125
2057.75104304606	2.373046875
2061.54728395867	-6.2841796875
2065.34165568738	2.279296875
2069.13415951534	-7.697265625
2072.92479672452	4.9267578125
2076.71356859575	-7.060546875
2080.50047640866	11.248046875
2084.28552144174	-4.890625
2088.06870497229	-2.111328125
2091.85002827646	-1.197265625
2095.62949262923	-1.310546875
2099.40709930443	2.986328125
2103.18284957471	-6.5771484375
2106.95674471158	12.701171875
2110.72878598537	-3.072265625
2114.49897466528	-7.431640625
2118.26731201934	7.3173828125
2122.03379931443	2.3466796875
2125.79843781626	-4.5615234375
2129.56122878942	-5.2529296875
2133.32217349733	6.6181640625
2137.08127320226	-11.8720703125
2140.83852916534	5.9443359375
2144.59394264655	5.87109375
2148.34751490473	-9.5712890625
2152.09924719757	8.9599609375
2155.84914078163	1.79296875
2159.5971969123	1.78125
2163.34341684387	-7.7939453125
2167.08780182947	6.6591796875
2170.83035312109	-0.6201171875
2174.57107196959	2.376953125
2178.30995962469	-6.91015625
2182.04701733499	-0.6171875
2185.78224634795	9.9638671875
2189.5156479099	-1.82421875
2193.24722326604	-9.7763671875
2196.97697366044	5.2890625
2200.70490033604	-2.3486328125
2204.43100453467	3.103515625
2208.15528749703	0.8564453125
2211.87775046268	-6.462890625
2215.59839467008	5.9462890625
2219.31722135656	-3.6142578125
2223.03423175833	5.3017578125
2226.74942711049	-4.1796875
2230.46280864701	6.447265625
2234.17437760077	-9.919921875
2237.8841352035	-3.19921875
2241.59208268584	0.0400390625
2245.29822127732	7.55859375
2249.00255220635	0.8427734375
2252.70507670024	5.728515625
2256.40579598519	-13.9755859375
2260.10471128628	9.2548828125
2263.80182382751	2.8759765625
2267.49713483175	0.681640625
2271.19064552079	-16.6474609375
2274.8823571153	9.2216796875
2278.57227083486	-2.6376953125
2282.26038789795	7.29296875
2285.94670952195	-2.5302734375
2289.63123692314	-1.4736328125
2293.31397131672	5.19921875
2296.99491391679	-0.6796875
2300.67406593633	-2.66796875
2304.35142858727	-3.470703125
2308.02700308043	2.697265625
2311.70079062553	-2.7880859375
2315.37279243123	0.8232421875
2319.04300970507	3.412109375
2322.71144365353	8.3154296875
2326.378095482	-13.1943359375
2330.04296639478	5.8837890625
2333.7060575951	-4.5625
2337.3673702851	8.81640625
2341.02690566583	-8.4951171875
2344.68466493729	-7.6826171875
2348.34064929839	2.1494140625
2351.99485994695	2.7783203125
2355.64729807974	8.5234375
2359.29796489244	3.294921875
2362.94686157966	-2.1220703125
2366.59398933494	-3.126953125
2370.23934935076	-11.392578125
2373.88294281852	6.5625
2377.52477092855	3.8037109375
2381.16483487014	6.787109375
2384.80313583148	-8.0126953125
2388.4396749997	0.708984375
2392.07445356091	-4.2783203125
2395.70747270011	-2.8759765625
2399.33873360126	3.3095703125
2402.96823744726	8.1201171875
2406.59598541994	2.392578125
2410.22197870011	-0.6875
2413.84621846749	-9.51953125
2417.46870590075	14.0537109375
2421.08944217751	-12.5869140625
2424.70842847435	-5.224609375
2428.32566596678	3.1884765625
2431.94115582928	-3.7578125
2435.55489923527	18.7109375
2439.16689735713	-13.3359375
2442.77715136619	0.6611328125
2446.38566243272	-2.330078125
2449.99243172597	3.03125
2453.59746041414	0.599609375
2457.20074966439	-0.3349609375
2460.80230064283	0.775390625
2464.40211451455	-2.720703125
2468.00019244358	-6.8291015625
2471.59653559293	15.4130859375
2475.19114512457	-5.875
2478.78402219943	3.5361328125
2482.37516797741	3.849609375
2485.96458361738	-8.048828125
2489.55227027719	-3.71484375
2493.13822911363	13.88671875
2496.7224612825	-14.5517578125
2500.30496793853	-4.67578125
2503.88575023547	4.9892578125
2507.464809326	6.3154296875
2511.04214636182	1.77734375
2514.61776249357	0.154296875
2518.19165887088	0.13671875
2521.76383664237	-5.3994140625
2525.33429695564	2.33203125
2528.90304095725	-0.095703125
2532.47006979276	4.91015625
2536.03538460672	-6.7294921875
2539.59898654265	6.212890625
2543.16087674307	-11.1220703125
2546.72105634947	1.185546875
2550.27952650235	4.1298828125
2553.83628834118	2.759765625
2557.39134300444	-0.0966796875
2560.94469162957	-11.4208984375
2564.49633535304	9.64453125
2568.0462753103	-0.7939453125
2571.59451263579	5.1806640625
2575.14104846294	0.1025390625
2578.6858839242	-11.25
2582.229020151	9.5732421875
2585.77045827378	-4.978515625
2589.31019942197	3.6865234375
2592.84824472401	-1.341796875
2596.38459530734	-0.462890625
2599.91925229841	-0.4736328125
2603.45221682266	-6.1357421875
2606.98349000456	-5.94140625
2610.51307296756	16.2734375
2614.04096683414	10.1025390625
2617.56717272579	-16.703125
2621.09169176298	-5.7158203125
2624.61452506523	7.4267578125
2628.13567375106	2.1748046875
2631.655138938	-3.2138671875
2635.17292174258	3.4521484375
2638.68902328039	2.8955078125
2642.20344466598	-3.5234375
2645.71618701297	-1.84375
2649.22725143397	-7.7626953125
2652.73663904062	10.0615234375
2656.24435094357	-11.2294921875
2659.75038825251	15.4228515625
2663.25475207615	-3.873046875
2666.75744352221	-8.060546875
2670.25846369744	7.912109375
2673.75781370765	-12.68359375
2677.25549465763	18.57421875
2680.75150765123	-5.2734375
2684.24585379131	6.97265625
2687.73853417978	-18.892578125
2691.22954991757	5.607421875
2694.71890210465	-5.1015625
2698.20659184002	4.392578125
2701.69262022172	3.9599609375
2705.17698834682	-14.9638671875
2708.65969731143	20.4619140625
2712.14074821071	4.6689453125
2715.62014213884	-19.5263671875
2719.09788018905	5.41015625
2722.57396345361	3.66015625
2726.04839302385	6.0859375
2729.52116999012	-16.501953125
2732.99229544182	10.61328125
2736.4617704674	-2.21875
2739.92959615437	17.134765625
2743.39577358925	-0.826171875
2746.86030385767	-4.9248046875
2750.32318804424	-1.466796875
2753.78442723268	-5.259765625
2757.24402250572	11.1748046875
2760.70197494518	-9.0390625
2764.1582856319	-6.62890625
2767.6129556458	6.9560546875
2771.06598606584	-11.671875
2774.51737797005	14.435546875
2777.96713243552	-7.595703125
2781.41525053838	-6.77484130859375
2784.86173335384	1.5687255859375
2788.30658195617	-0.9234619140625
2791.74979741869	-14.5997314453125
2795.1913808138	0.7239990234375
2798.63133321295	-15.9522705078125
2802.06965568666	-13.0325927734375
2805.50634930452	-27.231201171875
2808.94141513519	-1.42987060546875
2812.37485424639	-19.6285400390625
2815.80666770493	-37.8272094726563
2819.23685657665	-17.02587890625
2822.6654219265	-11.2245483398438
2826.0923648185	2.5767822265625
2829.51768631572	40.3350830078125
2832.94138748033	51.08642578125
2836.36346937355	72.8377075195313
2839.7839330557	139.588989257813
2843.20277958617	216.34033203125
2846.62001002343	357.091674804688
2850.03562542502	486.842895507813
2853.44962684758	638.59423828125
2856.86201534681	761.345581054688
2860.27279197751	793.096801757813
2863.68195779356	737.84814453125
2867.08951384791	682.599487304688
2870.49546119262	660.350708007813
2873.89980087883	653.18115234375
2877.30253395675	668.036499023438
2880.70366147569	647.891723632813
2884.10318448406	691.7470703125
2887.50110402936	721.602416992188
2890.89742115815	716.457763671875
2894.29213691614	697.313110351563
2897.68525234807	670.16845703125
2901.07676849782	661.023803710938
2904.46668640835	645.879150390625
2907.85500712172	660.734497070313
2911.24173167908	627.58984375
2914.62686112069	615.445190429688
2918.0103964859	588.300415039063
2921.39233881316	540.15576171875
2924.77268914004	576.048706054688
2928.1514485032	570.060546875
2931.52861793838	578.072265625
2934.90419848047	583.084106445313
2938.27819116343	628.095825195313
2941.65059702035	666.107666015625
2945.0214170834	619.119384765625
2948.39065238389	555.131225585938
2951.75830395222	462.142944335938
2955.1243728179	379.15478515625
2958.48886000957	295.16650390625
2961.85176655495	268.178344726563
2965.21309348089	261.190063476563
2968.57284181338	238.206665039063
2971.93101257748	194.252319335938
2975.28760679739	152.297973632813
2978.64262549643	136.343627929688
2981.99606969702	134.389282226563
2985.34794042073	94.4349365234375
2988.69823868822	67.4805908203125
2992.04696551928	47.5262451171875
2995.39412193282	40.3529052734375
2998.73970894689	32.4320068359375
3002.08372757864	-19.4888916015625
3005.42617884436	-3.4097900390625
3008.76706375945	-14.3487548828125
3012.10638333846	-11.39990234375
3015.44413859504	-3.4765625
3018.780330542	17.94140625
3022.11496019125	17.50390625
3025.44802855385	5.375
3028.77953663997	-9.548828125
3032.10948545894	1.3271484375
3035.4378760192	-11.201171875
3038.76470932834	0
3042.08998639308	0
3045.41370821926	0
3048.73587581189	0
3052.05649017508	0
3055.37555231211	0
3058.69306322538	0
3062.00902391644	0
3065.32343538598	0
3068.63629863383	0
3071.94761465896	0
3075.25738445949	0
3078.5656090327	0
3081.87228937498	0
3085.1774264819	0
3088.48102134815	0
3091.7830749676	0
3095.08358833324	0
3098.38256243724	0
3101.67999827088	0
3104.97589682465	0
3108.27025908814	0
3111.56308605013	0
3114.85437869852	0
3118.14413802041	0
3121.43236500202	0
3124.71906062875	0
3128.00422588514	0
3131.28786175491	0
3134.56996922093	0
3137.85054926523	0
3141.12960286901	0
3144.40713101263	0
3147.68313467559	0
3150.95761483661	0
3154.23057247352	0
3157.50200856335	0
3160.77192408229	0
3164.04032000569	0
3167.30719730808	0
3170.57255696316	0
3173.8363999438	0
3177.09872722202	0
3180.35953976906	0
3183.61883855529	0
3186.87662455028	0
3190.13289872276	0
3193.38766204066	0
3196.64091547106	0
3199.89265998022	0
3203.14289653362	0
3206.39162609586	0
3209.63884963076	0
3212.88456810132	0
3216.1287824697	0
3219.37149369728	0
3222.61270274458	0
3225.85241057134	0
3229.09061813648	0
3232.32732639809	0
3235.56253631347	0
3238.79624883909	0
3242.02846493062	0
3245.25918554292	0
3248.48841163005	0
3251.71614414523	0
3254.94238404091	0
3258.16713226871	0
3261.39038977947	0
3264.61215752319	0
3267.8324364491	0
3271.05122750561	0
3274.26853164032	0
3277.48434980006	0
3280.69868293083	0
3283.91153197784	0
3287.12289788551	0
3290.33278159744	0
3293.54118405647	0
3296.7481062046	0
3299.95354898308	0
3303.15751333233	0
3306.36000019198	0
3309.5610105009	0
3312.76054519714	0
3315.95860521796	0
3319.15519149983	0
3322.35030497844	0
3325.5439465887	0
3328.73611726471	0
3331.92681793978	0
3335.11604954647	0
3338.30381301652	0
3341.49010928091	0
3344.67493926981	0
3347.85830391262	0
3351.04020413798	0
3354.22064087372	0
3357.3996150469	0
3360.5771275838	0
3363.75317940992	0
3366.92777144999	0
3370.10090462795	0
3373.27257986699	0
3376.44279808948	0
3379.61156021707	0
3382.77886717058	0
3385.94471987011	0
3389.10911923496	0
3392.27206618366	0
3395.43356163397	0
3398.59360650288	0
3401.75220170663	0
3404.90934816067	0
3408.06504677969	0
3411.21929847761	0
3414.37210416759	0
3417.52346476203	0
3420.67338117256	0
3423.82185431003	0
3426.96888508457	0
3430.11447440551	0
3433.25862318143	0
3436.40133232017	0
3439.54260272877	0
3442.68243531356	0
3445.82083098007	0
3448.95779063311	0
3452.0933151767	0
3455.22740551412	0
3458.36006254791	0
3461.49128717984	0
3464.62108031093	0
3467.74944284144	0
3470.8763756709	0
3474.00187969807	0
3477.12595582097	0
3480.24860493687	0
3483.3698279423	0
3486.48962573301	0
3489.60799920405	0
3492.7249492497	0
3495.84047676349	0
3498.95458263822	0
3502.06726776593	0
3505.17853303794	0
3508.28837934481	0
3511.39680757636	0
3514.50381862168	0
3517.60941336912	0
3520.71359270627	0
3523.81635752002	0
3526.91770869649	0
3530.01764712108	0
3533.11617367844	0
3536.21328925251	0
3539.30899472646	0
3542.40329098277	0
3545.49617890316	0
3548.58765936862	0
3551.6777332594	0
3554.76640145506	0
3557.85366483438	0
3560.93952427544	0
3564.02398065559	0
3567.10703485145	0
3570.18868773891	0
3573.26894019313	0
3576.34779308856	0
3579.42524729892	0
3582.5013036972	0
3585.57596315568	0
3588.6492265459	0
3591.72109473869	0
3594.79156860416	0
3597.8606490117	0
3600.92833682998	0
3603.99463292695	0
3607.05953816984	0
3610.12305342518	0
3613.18517955876	0
3616.24591743568	0
3619.30526792029	0
3622.36323187627	0
3625.41981016655	0
3628.47500365337	0
3631.52881319825	0
3634.58123966201	0
3637.63228390473	0
3640.68194678582	0
3643.73022916395	0
3646.77713189711	0
3649.82265584256	0
3652.86680185686	0
3655.90957079587	0
3658.95096351473	0
3661.9909808679	0
3665.02962370912	0
3668.06689289143	0
3671.10278926717	0
3674.13731368797	0
3677.17046700477	0
3680.20225006781	0
3683.23266372664	0
3686.26170883008	0
3689.28938622628	0
3692.31569676268	0
3695.34064128604	0
3698.3642206424	0
3701.38643567713	0
3704.40728723488	0
3707.42677615964	0
3710.44490329468	0
3713.46166948258	0
3716.47707556524	0
3719.49112238387	0
3722.50381077897	0
3725.51514159038	0
3728.52511565724	0
3731.53373381799	0
3734.54099691039	0
3737.54690577153	0
3740.55146123779	0
3743.55466414488	0
3746.55651532782	0
3749.55701562096	0
3752.55616585793	0
3755.55396687173	0
3758.55041949465	0
3761.54552455828	0
3764.53928289357	0
3767.53169533077	0
3770.52276269945	0
