# Supplementary material for: ATP-Mediated Compositional Change in Peripheral Myelin Membranes: A Comparative Raman Spectroscopy and Time-Of-Flight Secondary Ion Mass Spectrometry Study
Source: PLoS One. 2015 Nov 6;10(11):e0142084. doi: 10.1371/journal.pone.0142084 (PMC4636249; doi:10.1371/journal.pone.0142084)
Supplement: S2 Dataset — (ZIP) [file pone.0142084.s002.zip › S2_dataset/Raman_spectra/7_0.txt]

-178.9940361005	0
-174.033225536559	0
-169.075137799502	0
-164.119770772183	0
-159.167122339652	0
-154.217190389145	0
-149.26997281008	0
-144.325467494082	0
-139.38367233493	0
-134.444585228596	0
-129.508204073225	0
-124.574526769137	0
-119.643551218823	0
-114.715275326934	0
-109.789697000297	0
-104.866814147889	0
-99.9466246808543	0
-95.0291265124944	0
-90.114317558252	0
-85.2021957357436	0
-80.2927589647076	0
-75.3860051670387	0
-70.4819322667847	0
-65.5805381901157	0
-60.6818208653497	0
-55.7857782229291	0
-50.8924081954391	0
-46.0017087175838	0
-41.1136777262045	0
-36.2283131602561	0
-31.3456129608128	0
-26.4655750710695	0
-21.5881974363389	0
-16.7134780040407	0
-11.8414147237152	0
-6.97200554699234	0
-2.10524842762101	0
2.75885867856151	0
7.62031781360827	0
12.4791310174774	0
17.3353003280427	0
22.1888277810764	0
27.0397154102718	0
31.8879652472339	0
36.7335793214821	0
41.5765596604568	0
46.4169082895224	0
51.2546272319731	0
56.0897185090207	0
60.9221841398242	0
65.7520261414571	0
70.5792465289418	0
75.4038473152361	0
80.2258305112362	0
85.045198125787	0
89.8619521656727	0
94.6760946356395	0
99.4876275383746	0
104.296552874516	0
109.10287264268	0
113.906588839415	0
118.707703459252	0
123.506218494676	0
128.30213593615	0
133.095457772096	0
137.886185988912	0
142.674322570981	0
147.459869500641	0
152.242828758238	0
157.023202322084	0
161.800992168479	0
166.576200271718	0
171.348828604071	0
176.118879135827	0
180.886353835245	0
185.651254668599	0
190.413583600155	0
195.173342592186	0
199.93053360497	0
204.685158596798	0
209.437219523967	0
214.186718340788	0
218.933656999589	0
223.678037450723	0
228.419861642551	0
233.159131521468	0
237.895849031897	0
242.630016116271	0
247.361634715084	0
252.090706766841	0
256.817234208093	0
261.541218973424	0
266.262662995465	0
270.981568204883	0
275.697936530397	0
280.411769898781	0
285.123070234849	0
289.831839461471	0
294.538079499574	0
299.241792268144	0
303.942979684232	0
308.641643662944	0
313.33778611746	0
318.031408959018	0
322.722514096945	0
327.411103438622	0
332.09717888951	0
336.780742353159	0
341.461795731189	0
346.140340923302	0
350.816379827291	0
355.489914339041	0
360.160946352512	0
364.829477759773	0
369.495510450977	0
374.159046314375	0
378.820087236329	0
383.478635101283	0
388.134691791809	0
392.788259188568	0
397.43933917034	0
402.08793361401	0
406.734044394583	0
411.377673385178	0
416.018822457033	0
420.657493479502	0
425.293688320078	0
429.927408844357	0
434.558656916086	0
439.187434397127	0
443.813743147482	0
448.437585025286	0
453.058961886811	0
457.677875586478	0
462.294327976831	0
466.908320908578	0
471.519856230564	0
476.128935789788	0
480.73556143139	0
485.339734998681	0
489.941458333116	0
494.540733274312	0
499.137561660047	0
503.731945326265	0
508.323886107065	0
512.91338583473	0
517.500446339696	0
522.085069450583	0
526.667256994186	0
531.247010795468	0
535.824332677577	0
540.399224461841	0
544.97168796778	0
549.541725013083	0
554.109337413638	0
558.674526983528	0
563.237295535019	0
567.797644878573	0
572.355576822864	0
576.911093174738	0
581.464195739273	0
586.014886319722	0
590.563166717575	0
595.109038732503	0
599.652504162402	0
604.193564803382	0
608.73222244976	0
613.268478894073	0
617.802335927087	0
622.333795337774	0
626.86285891334	0
631.389528439219	0
635.913805699064	0
640.435692474771	0
644.95519054646	0
649.472301692485	0
653.987027689444	0
658.499370312169	0
663.009331333737	0
667.51691252547	0
672.022115656927	0
676.524942495927	0
681.025394808529	0
685.523474359052	0
690.019182910066	0
694.512522222403	0
699.003494055146	0
703.49210016564	0
707.978342309501	0
712.4622222406	0
716.943741711089	0
721.422902471377	0
725.899706270147	0
730.374154854362	0
734.846249969256	0
739.315993358349	0
743.783386763427	0
748.248431924569	0
752.711130580137	0
757.171484466779	0
761.629495319434	0
766.085164871334	0
770.538494853989	0
774.989486997221	0
779.438143029149	0
783.884464676174	0
788.328453663017	0
792.770111712697	0
797.209440546538	0
801.646441884169	0
806.08111744353	0
810.513468940876	0
814.943498090771	0
819.371206606105	0
823.796596198072	0
828.2196685762	0
832.640425448326	0
837.05886852062	0
841.474999497579	0
845.888820082023	0
850.300331975104	0
854.709536876313	0
859.116436483463	0
863.521032492721	0
867.923326598572	-7.1240234375
872.32332049386	0.857421875
876.721015869761	-10.4677734375
881.116414415797	-6.4990234375
885.509517819844	2.8046875
889.900327768115	13.4814453125
894.288845945188	15.0107421875
898.675074033979	-0.2275390625
903.059013715769	2.0849609375
907.440666670193	-8.4892578125
911.820034575246	-4.0830078125
916.197119107279	5.75390625
920.571921941015	-16.525390625
924.944444749532	12.6259765625
929.314689204282	2.1767578125
933.682656975088	17.552734375
938.048349730129	10.375
942.411769135974	3.490234375
946.772916857561	-13.84765625
951.131794558198	-22.6162109375
955.488403899583	-11.232421875
959.842746541793	19.09765625
964.194824143277	13.3798828125
968.544638360882	17.01171875
972.89219084983	-16.825439453125
977.237483263745	5.198486328125
981.580517254633	1.6136474609375
985.921294472888	-37.22900390625
990.259816567313	-8.3408203125
994.596085185094	-44.393310546875
998.930101971824	-17.6099853515625
1003.26186857149	61.17333984375
1007.59138662648	102.153564453125
1011.91865777761	134.121215820313
1016.24368366406	142.088745117188
1020.56646592346	103.100219726563
1024.88700619182	70.1390380859375
1029.20530610358	23.177734375
1033.52136729159	8.8017578125
1037.8351913871	2.556396484375
1042.14678001981	-8.6888427734375
1046.45613481781	-20.912841796875
1050.76325740763	-24.9486083984375
1055.06814941421	-15.984375
1059.37081246092	5.97998046875
1063.67124816957	29.9442138671875
1067.96945816039	51.908447265625
1072.26544405203	57.8726806640625
1076.55920746159	61.625732421875
1080.8507500046	62.1072998046875
1085.14007329502	65.5888671875
1089.42717894526	75.0704345703125
1093.71206856617	70.552001953125
1097.99474376703	65.0335693359375
1102.27520615557	67.51513671875
1106.55345733798	74.9967041015625
1110.82949891888	52.4783935546875
1115.10333250134	32.9599609375
1119.37495968691	38.4415283203125
1123.64438207555	53.923095703125
1127.91160126572	70.971923828125
1132.17661885431	93.015625
1136.43943643666	114.059448242188
1140.70005560662	153.103149414063
1144.95847795644	160.146850585938
1149.21470507689	199.190673828125
1153.46873855716	257.234375
1157.72057998495	406.278076171875
1161.97023094641	597.321899414063
1166.21769302616	662.365600585938
1170.4629678073	572.409301757813
1174.70605687141	357.453002929688
1178.94696179853	180.496826171875
1183.18568416722	100.54052734375
1187.42222555447	54.584228515625
1191.65658753578	44.6280517578125
1195.88877168515	32.3389892578125
1200.11877957505	32.0350341796875
1204.34661277642	29.7310791015625
1208.57227285872	31.42724609375
1212.79576138991	20.123291015625
1217.01707993641	17.8193359375
1221.23623006315	4.515380859375
1225.45321333358	-22.78857421875
1229.66803130962	-4.092529296875
1233.88068555171	-32.396484375
1238.09117761878	-33.700439453125
1242.29950906827	-26.0042724609375
1246.50568145615	-25.3082275390625
1250.70969633685	-9.6121826171875
1254.91155526336	4.0838623046875
1259.11125978715	9.7799072265625
1263.30881145822	44.4759521484375
1267.50421182508	74.14111328125
1271.69746243476	104.543579101563
1275.88856483281	121.945922851563
1280.07752056329	128.348388671875
1284.26433116881	104.750854492188
1288.44899819048	96.1533203125
1292.63152316794	77.5557861328125
1296.81190763937	101.958251953125
1300.99015314147	87.3607177734375
1305.16626120947	95.7630615234375
1309.34023337715	85.16552734375
1313.5120711768	107.567993164063
1317.68177613928	93.970458984375
1321.84934979395	56.3729248046875
1326.01479366875	55.775390625
1330.17810929013	39.1778564453125
1334.3392981831	30.5802001953125
1338.49836187122	23.600830078125
1342.65530187657	38.616943359375
1346.81011971983	27.633056640625
1350.96281692018	28.6490478515625
1355.11339499538	38.6651611328125
1359.26185546175	31.6812744140625
1363.40819983413	35.6973876953125
1367.55242962597	15.71337890625
1371.69454634923	4.7294921875
1375.83455151447	21.74560546875
1379.97244663079	4.76171875
1384.10823320587	-0.2222900390625
1388.24191274593	7.496826171875
1392.3734867558	22.6820068359375
1396.50295673884	-12.1328125
1400.63032419701	3.0523681640625
1404.75559063083	6.2374267578125
1408.87875753938	-3.577392578125
1412.99982642036	-22.3922119140625
1417.11879877001	-24.20703125
1421.23567608315	19.9781494140625
1425.35045985322	1.1632080078125
1429.4631515722	14.30517578125
1433.57375273068	51.43701171875
1437.68226481782	104.568725585938
1441.78868932139	137.700561523438
1445.89302772774	201.832397460938
1449.9952815218	210.964111328125
1454.0954521871	247.095947265625
1458.19354120579	237.227661132813
1462.28955005859	235.359497070313
1466.38348022481	188.491333007813
1470.47533318239	172.623046875
1474.56511040785	180.255737304688
1478.65281337632	139.806640625
1482.73844356155	113.357666015625
1486.82200243586	106.90869140625
1490.90349147021	78.4595947265625
1494.98291213417	73.0106201171875
1499.06026589591	69.5615234375
1503.13555422221	131.112548828125
1507.20877857848	172.663452148438
1511.27994042873	296.214477539063
1515.3490412356	377.713500976563
1519.41608246035	499.179077148438
1523.48106556286	577.644775390625
1527.54399200162	626.110473632813
1531.60486323377	589.576171875
1535.66368071506	468.041870117188
1539.72044589986	344.507568359375
1543.7751602412	197.97314453125
1547.8278251907	94.49365234375
1551.87844219866	50.2513427734375
1555.92701271397	17.0089111328125
1559.97353818419	32.7666015625
1564.01802005549	3.5242919921875
1568.06045977271	1.281982421875
1572.1008587793	20.4949951171875
1576.13921851737	-3.27734375
1580.17554042768	-7.2581787109375
1584.20982594961	-3.6400146484375
1588.24207652123	1.0439453125
1592.27229357921	-0.0927734375
1596.3004785589	2.2757568359375
1600.3266328943	14.809326171875
1604.35075801806	-1.2515869140625
1608.37285536149	-12.7999267578125
1612.39292635454	-5.407470703125
1616.41097242584	14.941650390625
1620.42699500266	4.2908935546875
1624.44099551096	0.6400146484375
1628.45297537533	24.81689453125
1632.46293601905	27.8416748046875
1636.47087886406	46.8665771484375
1640.47680533095	37.891357421875
1644.480716839	51.916259765625
1648.48261480617	109.941040039063
1652.48250064906	120.955322265625
1656.48037578297	177.927368164063
1660.47624162187	245.8994140625
1664.47009957839	315.871459960938
1668.46195106388	354.843383789063
1672.45179748832	322.8154296875
1676.43964026041	306.787475585938
1680.42548078752	241.759460449219
1684.40932047569	167.927185058594
1688.39116072969	116.1435546875
1692.37100295292	81.3599243164063
1696.34884854752	64.5762939453125
1700.32469891428	9.79266357421875
1704.29855545272	39.0090942382813
1708.27041956104	10.4881591796875
1712.24029263612	19.2649536132813
1716.20817607355	14.0416870117188
1720.17407126762	14.8184814453125
1724.13797961133	10.922119140625
1728.09990249636	-3.5263671875
1732.05984131311	-4.92401123046875
1736.01779745068	6.79058837890625
1739.97377229687	-12.2255859375
1743.9277672382	11.37890625
1747.87978365989	-3.88671875
1751.82982294587	0.7431640625
1755.77788647878	-7.1044921875
1759.72397564	5.15625
1763.6680918096	11.703125
1767.61023636636	-9.255859375
1771.55041068779	-1.0029296875
1775.48861615014	5.462890625
1779.42485412835	-22.4677734375
1783.35912599609	0.443359375
1787.29143312576	14.626953125
1791.22177688849	5.251953125
1795.15015865414	-15.87890625
1799.07657979127	3.345703125
1803.00104166721	16.5107421875
1806.923545648	-8.53515625
1810.84409309841	2.337890625
1814.76268538195	-5.8251953125
1818.67932386087	-3.966796875
1822.59400989615	-0.8427734375
1826.50674484752	15.0146484375
1830.41753007345	7.4931640625
1834.32636693114	-19.451171875
1838.23325677653	-6.0634765625
1842.13820096433	16.3203125
1846.04120084797	2.8681640625
1849.94225777965	-6.2392578125
1853.84137311029	-4.1064453125
1857.7385481896	-2.6630859375
1861.63378436601	-8.009765625
1865.52708298671	6.453125
1869.41844539766	4.8154296875
1873.30787294356	4.1943359375
1877.19536696788	-6.705078125
1881.08092881284	8.0390625
1884.96455981942	-4.0927734375
1888.84626132737	-13.6484375
1892.7260346752	-0.529296875
1896.6038812002	11.984375
1900.47980223839	12.8623046875
1904.35379912459	-5.1533203125
1908.22587319237	-9.490234375
1912.0960257741	-10.107421875
1915.96425820088	6.2724609375
1919.83057180263	2.3955078125
1923.694967908	4.7939453125
1927.55744784445	10.935546875
1931.4180129382	-16.5244140625
1935.27666451426	6.9697265625
1939.13340389641	2.9306640625
1942.98823240721	-7.7216796875
1946.84115136803	0.8330078125
1950.692162099	-0.23828125
1954.54126591903	3.63671875
1958.38846414584	-2.2197265625
1962.23375809594	-1.88671875
1966.0771490846	4.4208984375
1969.91863842591	-0.7783203125
1973.75822743275	-13.015625
1977.59591741678	11.125
1981.43170968848	1.005859375
1985.26560555709	6.291015625
1989.09760633069	-12.947265625
1992.92771331615	6.8974609375
1996.75592781911	-6.7216796875
2000.58225114405	-0.3466796875
2004.40668459424	4.0390625
2008.22922947176	2.3447265625
2012.04988707749	1.6435546875
2015.86865871112	-7.9912109375
2019.68554567116	9.091796875
2023.50054925491	-21.841796875
2027.31367075851	13.015625
2031.1249114769	6.5234375
2034.93427270382	-1.2001953125
2038.74175573186	-6.3564453125
2042.54736185239	13.7265625
2046.35109235564	-3.830078125
2050.15294853063	-2.0947265625
2053.95293166521	9.2138671875
2057.75104304606	-10.1455078125
2061.54728395867	-7.2177734375
2065.34165568738	6.8603515625
2069.13415951534	-3.0732421875
2072.92479672452	-3.3662109375
2076.71356859575	-39.1787109375
2080.50047640866	52.712890625
2084.28552144174	12.8896484375
2088.06870497229	-9.267578125
2091.85002827646	-14.703125
2095.62949262923	5.3779296875
2099.40709930443	-1.4345703125
2103.18284957471	-7.806640625
2106.95674471158	9.234375
2110.72878598537	-4.9921875
2114.49897466528	-0.57421875
2118.26731201934	-2.537109375
2122.03379931443	6.50390625
2125.79843781626	-1.966796875
2129.56122878942	-3.716796875
2133.32217349733	13.1591796875
2137.08127320226	-14.1103515625
2140.83852916534	3.93359375
2144.59394264655	-13.8271484375
2148.34751490473	2.41015625
2152.09924719757	12.953125
2155.84914078163	-1.6220703125
2159.5971969123	-2.45703125
2163.34341684387	-0.7099609375
2167.08780182947	15.76953125
2170.83035312109	6.8798828125
2174.57107196959	-13.5478515625
2178.30995962469	8.275390625
2182.04701733499	-9.76171875
2185.78224634795	8.470703125
2189.5156479099	-3.03125
2193.24722326604	-11.890625
2196.97697366044	9.333984375
2200.70490033604	-8.3955078125
2204.43100453467	-5.5498046875
2208.15528749703	11
2211.87775046268	-0.61328125
2215.59839467008	-0.13671875
2219.31722135656	-4.955078125
2223.03423175833	13.6767578125
2226.74942711049	-13.4814453125
2230.46280864701	6.0859375
2234.17437760077	-4.9658203125
2237.8841352035	5.296875
2241.59208268584	-9.158203125
2245.29822127732	3.8193359375
2249.00255220635	2.6162109375
2252.70507670024	-0.62890625
2256.40579598519	-9.919921875
2260.10471128628	16.361328125
2263.80182382751	-4.896484375
2267.49713483175	5.953125
2271.19064552079	-12.154296875
2274.8823571153	-1.3662109375
2278.57227083486	-15.6318359375
2282.26038789795	23.5634765625
2285.94670952195	2.533203125
2289.63123692314	-14.005859375
2293.31397131672	5.1064453125
2296.99491391679	-1.0908203125
2300.67406593633	-5.0693359375
2304.35142858727	7.5869140625
2308.02700308043	2.61328125
2311.70079062553	14.0341796875
2315.37279243123	-10.7802734375
2319.04300970507	5.466796875
2322.71144365353	-3.3720703125
2326.378095482	-1.998046875
2330.04296639478	12.4736328125
2333.7060575951	-1.4794921875
2337.3673702851	-17.4189453125
2341.02690566583	-5.4755859375
2344.68466493729	0.56640625
2348.34064929839	16.412109375
2351.99485994695	3.3232421875
2355.64729807974	-8.8779296875
2359.29796489244	-4.7294921875
2362.94686157966	4.6533203125
2366.59398933494	-5.2177734375
2370.23934935076	3.537109375
2373.88294281852	-3.3798828125
2377.52477092855	10.3798828125
2381.16483487014	-8.65625
2384.80313583148	-2.55859375
2388.4396749997	-0.7763671875
2392.07445356091	2.578125
2395.70747270011	2.0224609375
2399.33873360126	8.3583984375
2402.96823744726	-6.068359375
2406.59598541994	-1.7734375
2410.22197870011	-3.6416015625
2413.84621846749	2.8525390625
2417.46870590075	5.7568359375
2421.08944217751	-4.80859375
2424.70842847435	-0.9384765625
2428.32566596678	-4.8173828125
2431.94115582928	-5.3505859375
2435.55489923527	12.1650390625
2439.16689735713	-1.1845703125
2442.77715136619	12.1044921875
2446.38566243272	-10.7978515625
2449.99243172597	-10.4306640625
2453.59746041414	5.3896484375
2457.20074966439	-0.9091796875
2460.80230064283	3.6943359375
2464.40211451455	7.060546875
2468.00019244358	-6.5498046875
2471.59653559293	-1.615234375
2475.19114512457	-1.994140625
2478.78402219943	-1.2685546875
2482.37516797741	7.744140625
2485.96458361738	-3.90625
2489.55227027719	5.9970703125
2493.13822911363	5.31640625
2496.7224612825	-23.953125
2500.30496793853	7.2802734375
2503.88575023547	5.373046875
2507.464809326	-0.5908203125
2511.04214636182	5.04296875
2514.61776249357	-4.6103515625
2518.19165887088	-1.4873046875
2521.76383664237	0.625
2525.33429695564	7.8876953125
2528.90304095725	2.091796875
2532.47006979276	-3.2548828125
2536.03538460672	1.4716796875
2539.59898654265	-5.029296875
2543.16087674307	-4.28515625
2546.72105634947	2.3037109375
2550.27952650235	3.2314453125
2553.83628834118	2.8427734375
2557.39134300444	7.0966796875
2560.94469162957	-13.728515625
2564.49633535304	2.203125
2568.0462753103	-13.759765625
2571.59451263579	10.9423828125
2575.14104846294	8.48828125
2578.6858839242	-10.513671875
2582.229020151	7.7109375
2585.77045827378	-12.216796875
2589.31019942197	2.6669921875
2592.84824472401	6.4990234375
2596.38459530734	0.2734375
2599.91925229841	-4.849609375
2603.45221682266	9.001953125
2606.98349000456	-3.216796875
2610.51307296756	2.982421875
2614.04096683414	-6.6357421875
2617.56717272579	-4.212890625
2621.09169176298	-0.8642578125
2624.61452506523	2.3076171875
2628.13567375106	-2.51171875
2631.655138938	6.4384765625
2635.17292174258	-1.0009765625
2638.68902328039	-3.80078125
2642.20344466598	-7.67578125
2645.71618701297	11.5859375
2649.22725143397	-3.87109375
2652.73663904062	-10.60546875
2656.24435094357	-2.3115234375
2659.75038825251	22.1123046875
2663.25475207615	-1.484375
2666.75744352221	-11.265625
2670.25846369744	20.7451171875
2673.75781370765	-12.787109375
2677.25549465763	8.375
2680.75150765123	3.19140625
2684.24585379131	2.6796875
2687.73853417978	-18.6640625
2691.22954991757	9.79296875
2694.71890210465	7.236328125
2698.20659184002	-6.591796875
2701.69262022172	2.2119140625
2705.17698834682	-13.99609375
2708.65969731143	5.34375
2712.14074821071	0.76171875
2715.62014213884	-9.3916015625
2719.09788018905	1.1494140625
2722.57396345361	2.3125
2726.04839302385	8.296875
2729.52116999012	-11.2568359375
2732.99229544182	14.904296875
2736.4617704674	-2.037109375
2739.92959615437	0.5380859375
2743.39577358925	1.4677734375
2746.86030385767	-9.17578125
2750.32318804424	5.0908203125
2753.78442723268	10.6279296875
2757.24402250572	-2.4072265625
2760.70197494518	-8.8310546875
2764.1582856319	-6.46484375
2767.6129556458	6.7744140625
2771.06598606584	-1.9326171875
2774.51737797005	-1.0849609375
2777.96713243552	-4.7509765625
2781.41525053838	3.6767578125
2784.86173335384	10.185546875
2788.30658195617	-6.474609375
2791.74979741869	-8.2889404296875
2795.1913808138	-1.25152587890625
2798.63133321295	-1.0955810546875
2802.06965568666	-6.41705322265625
2805.50634930452	-13.738525390625
2808.94141513519	-7.05999755859375
2812.37485424639	-33.6604614257813
2815.80666770493	-6.5399169921875
2819.23685657665	0.58056640625
2822.6654219265	-6.29888916015625
2826.0923648185	-8.1783447265625
2829.51768631572	31.942138671875
2832.94138748033	44.0626831054688
2836.36346937355	69.1831665039063
2839.7839330557	109.3037109375
2843.20277958617	108.342346191406
2846.62001002343	189.380981445313
2850.03562542502	310.419677734375
2853.44962684758	472.458312988281
2856.86201534681	570.496948242188
2860.27279197751	576.535583496094
2863.68195779356	604.57421875
2867.08951384791	568.612915039063
2870.49546119262	564.651550292969
2873.89980087883	580.690185546875
2877.30253395675	570.728820800781
2880.70366147569	588.767456054688
2884.10318448406	602.80615234375
2887.50110402936	588.844787597656
2890.89742115815	555.971069335938
2894.29213691614	577.109741210938
2897.68525234807	585.24853515625
2901.07676849782	598.387329101563
2904.46668640835	609.526000976563
2907.85500712172	619.664794921875
2911.24173167908	633.803588867188
2914.62686112069	589.9423828125
2918.0103964859	592.0810546875
2921.39233881316	605.219848632813
2924.77268914004	620.358642578125
2928.1514485032	624.497436523438
2931.52861793838	637.636108398438
2934.90419848047	673.77490234375
2938.27819116343	695.913696289063
2941.65059702035	738.052368164063
2945.0214170834	699.222778320313
2948.39065238389	608.614013671875
2951.75830395222	518.005249023438
2955.1243728179	475.396484375
2958.48886000957	416.787719726563
2961.85176655495	401.178955078125
2965.21309348089	403.570190429688
2968.57284181338	317.96142578125
2971.93101257748	277.352661132813
2975.28760679739	286.744018554688
2978.64262549643	244.13525390625
2981.99606969702	265.526489257813
2985.34794042073	168.917724609375
2988.69823868822	140.308959960938
2992.04696551928	97.7001953125
2995.39412193282	80.4603271484375
2998.73970894689	67.220458984375
3002.08372757864	33.98046875
3005.42617884436	6.7406005859375
3008.76706375945	-2.499267578125
3012.10638333846	26.2608642578125
3015.44413859504	33.02099609375
3018.780330542	64.7811279296875
3022.11496019125	73.5137939453125
3025.44802855385	40.21923828125
3028.77953663997	6.9246826171875
3032.10948545894	-0.369873046875
3035.4378760192	-28.6405029296875
3038.76470932834	-0.13427734375
3042.08998639308	3.498046875
3045.41370821926	5.0478515625
3048.73587581189	-4.80078125
3052.05649017508	15.900390625
3055.37555231211	-19.1318359375
3058.69306322538	3.283203125
3062.00902391644	9.6455078125
3065.32343538598	-3.5029296875
3068.63629863383	-3.3984375
3071.94761465896	-10.7275390625
3075.25738445949	-8.275390625
3078.5656090327	-7.802734375
3081.87228937498	19.6533203125
3085.1774264819	8.5517578125
3088.48102134815	-4.2744140625
3091.7830749676	-10.9765625
3095.08358833324	1.3515625
3098.38256243724	-7.931640625
3101.67999827088	-12.1865234375
3104.97589682465	0
3108.27025908814	0
3111.56308605013	0
3114.85437869852	0
3118.14413802041	0
3121.43236500202	0
3124.71906062875	0
3128.00422588514	0
3131.28786175491	0
3134.56996922093	0
3137.85054926523	0
3141.12960286901	0
3144.40713101263	0
3147.68313467559	0
3150.95761483661	0
3154.23057247352	0
3157.50200856335	0
3160.77192408229	0
3164.04032000569	0
3167.30719730808	0
3170.57255696316	0
3173.8363999438	0
3177.09872722202	0
3180.35953976906	0
3183.61883855529	0
3186.87662455028	0
3190.13289872276	0
3193.38766204066	0
3196.64091547106	0
3199.89265998022	0
3203.14289653362	0
3206.39162609586	0
3209.63884963076	0
3212.88456810132	0
3216.1287824697	0
3219.37149369728	0
3222.61270274458	0
3225.85241057134	0
3229.09061813648	0
3232.32732639809	0
3235.56253631347	0
3238.79624883909	0
3242.02846493062	0
3245.25918554292	0
3248.48841163005	0
3251.71614414523	0
3254.94238404091	0
3258.16713226871	0
3261.39038977947	0
3264.61215752319	0
3267.8324364491	0
3271.05122750561	0
3274.26853164032	0
3277.48434980006	0
3280.69868293083	0
3283.91153197784	0
3287.12289788551	0
3290.33278159744	0
3293.54118405647	0
3296.7481062046	0
3299.95354898308	0
3303.15751333233	0
3306.36000019198	0
3309.5610105009	0
3312.76054519714	0
3315.95860521796	0
3319.15519149983	0
3322.35030497844	0
3325.5439465887	0
3328.73611726471	0
3331.92681793978	0
3335.11604954647	0
3338.30381301652	0
3341.49010928091	0
3344.67493926981	0
3347.85830391262	0
3351.04020413798	0
3354.22064087372	0
3357.3996150469	0
3360.5771275838	0
3363.75317940992	0
3366.92777144999	0
3370.10090462795	0
3373.27257986699	0
3376.44279808948	0
3379.61156021707	0
3382.77886717058	0
3385.94471987011	0
3389.10911923496	0
3392.27206618366	0
3395.43356163397	0
3398.59360650288	0
3401.75220170663	0
3404.90934816067	0
3408.06504677969	0
3411.21929847761	0
3414.37210416759	0
3417.52346476203	0
3420.67338117256	0
3423.82185431003	0
3426.96888508457	0
3430.11447440551	0
3433.25862318143	0
3436.40133232017	0
3439.54260272877	0
3442.68243531356	0
3445.82083098007	0
3448.95779063311	0
3452.0933151767	0
3455.22740551412	0
3458.36006254791	0
3461.49128717984	0
3464.62108031093	0
3467.74944284144	0
3470.8763756709	0
3474.00187969807	0
3477.12595582097	0
3480.24860493687	0
3483.3698279423	0
3486.48962573301	0
3489.60799920405	0
3492.7249492497	0
3495.84047676349	0
3498.95458263822	0
3502.06726776593	0
3505.17853303794	0
3508.28837934481	0
3511.39680757636	0
3514.50381862168	0
3517.60941336912	0
3520.71359270627	0
3523.81635752002	0
3526.91770869649	0
3530.01764712108	0
3533.11617367844	0
3536.21328925251	0
3539.30899472646	0
3542.40329098277	0
3545.49617890316	0
3548.58765936862	0
3551.6777332594	0
3554.76640145506	0
3557.85366483438	0
3560.93952427544	0
3564.02398065559	0
3567.10703485145	0
3570.18868773891	0
3573.26894019313	0
3576.34779308856	0
3579.42524729892	0
3582.5013036972	0
3585.57596315568	0
3588.6492265459	0
3591.72109473869	0
3594.79156860416	0
3597.8606490117	0
3600.92833682998	0
3603.99463292695	0
3607.05953816984	0
3610.12305342518	0
3613.18517955876	0
3616.24591743568	0
3619.30526792029	0
3622.36323187627	0
3625.41981016655	0
3628.47500365337	0
3631.52881319825	0
3634.58123966201	0
3637.63228390473	0
3640.68194678582	0
3643.73022916395	0
3646.77713189711	0
3649.82265584256	0
3652.86680185686	0
3655.90957079587	0
3658.95096351473	0
3661.9909808679	0
3665.02962370912	0
3668.06689289143	0
3671.10278926717	0
3674.13731368797	0
3677.17046700477	0
3680.20225006781	0
3683.23266372664	0
3686.26170883008	0
3689.28938622628	0
3692.31569676268	0
3695.34064128604	0
3698.3642206424	0
3701.38643567713	0
3704.40728723488	0
3707.42677615964	0
3710.44490329468	0
3713.46166948258	0
3716.47707556524	0
3719.49112238387	0
3722.50381077897	0
3725.51514159038	0
3728.52511565724	0
3731.53373381799	0
3734.54099691039	0
3737.54690577153	0
3740.55146123779	0
3743.55466414488	0
3746.55651532782	0
3749.55701562096	0
3752.55616585793	0
3755.55396687173	0
3758.55041949465	0
3761.54552455828	0
3764.53928289357	0
3767.53169533077	0
3770.52276269945	0
