# Supplementary material for: ATP-Mediated Compositional Change in Peripheral Myelin Membranes: A Comparative Raman Spectroscopy and Time-Of-Flight Secondary Ion Mass Spectrometry Study
Source: PLoS One. 2015 Nov 6;10(11):e0142084. doi: 10.1371/journal.pone.0142084 (PMC4636249; doi:10.1371/journal.pone.0142084)
Supplement: S2 Dataset — (ZIP) [file pone.0142084.s002.zip › S2_dataset/Raman_spectra/7_90.txt]

-178.9940361005	0
-174.033225536559	0
-169.075137799502	0
-164.119770772183	0
-159.167122339652	0
-154.217190389145	0
-149.26997281008	0
-144.325467494082	0
-139.38367233493	0
-134.444585228596	0
-129.508204073225	0
-124.574526769137	0
-119.643551218823	0
-114.715275326934	0
-109.789697000297	0
-104.866814147889	0
-99.9466246808543	0
-95.0291265124944	0
-90.114317558252	0
-85.2021957357436	0
-80.2927589647076	0
-75.3860051670387	0
-70.4819322667847	0
-65.5805381901157	0
-60.6818208653497	0
-55.7857782229291	0
-50.8924081954391	0
-46.0017087175838	0
-41.1136777262045	0
-36.2283131602561	0
-31.3456129608128	0
-26.4655750710695	0
-21.5881974363389	0
-16.7134780040407	0
-11.8414147237152	0
-6.97200554699234	0
-2.10524842762101	0
2.75885867856151	0
7.62031781360827	0
12.4791310174774	0
17.3353003280427	0
22.1888277810764	0
27.0397154102718	0
31.8879652472339	0
36.7335793214821	0
41.5765596604568	0
46.4169082895224	0
51.2546272319731	0
56.0897185090207	0
60.9221841398242	0
65.7520261414571	0
70.5792465289418	0
75.4038473152361	0
80.2258305112362	0
85.045198125787	0
89.8619521656727	0
94.6760946356395	0
99.4876275383746	0
104.296552874516	0
109.10287264268	0
113.906588839415	0
118.707703459252	0
123.506218494676	0
128.30213593615	0
133.095457772096	0
137.886185988912	0
142.674322570981	0
147.459869500641	0
152.242828758238	0
157.023202322084	0
161.800992168479	0
166.576200271718	0
171.348828604071	0
176.118879135827	0
180.886353835245	0
185.651254668599	0
190.413583600155	0
195.173342592186	0
199.93053360497	0
204.685158596798	0
209.437219523967	0
214.186718340788	0
218.933656999589	0
223.678037450723	0
228.419861642551	0
233.159131521468	0
237.895849031897	0
242.630016116271	0
247.361634715084	0
252.090706766841	0
256.817234208093	0
261.541218973424	0
266.262662995465	0
270.981568204883	0
275.697936530397	0
280.411769898781	0
285.123070234849	0
289.831839461471	0
294.538079499574	0
299.241792268144	0
303.942979684232	0
308.641643662944	0
313.33778611746	0
318.031408959018	0
322.722514096945	0
327.411103438622	0
332.09717888951	0
336.780742353159	0
341.461795731189	0
346.140340923302	0
350.816379827291	0
355.489914339041	0
360.160946352512	0
364.829477759773	0
369.495510450977	0
374.159046314375	0
378.820087236329	0
383.478635101283	0
388.134691791809	0
392.788259188568	0
397.43933917034	0
402.08793361401	0
406.734044394583	0
411.377673385178	0
416.018822457033	0
420.657493479502	0
425.293688320078	0
429.927408844357	0
434.558656916086	0
439.187434397127	0
443.813743147482	0
448.437585025286	0
453.058961886811	0
457.677875586478	0
462.294327976831	0
466.908320908578	0
471.519856230564	0
476.128935789788	0
480.73556143139	0
485.339734998681	0
489.941458333116	0
494.540733274312	0
499.137561660047	0
503.731945326265	0
508.323886107065	0
512.91338583473	0
517.500446339696	0
522.085069450583	0
526.667256994186	0
531.247010795468	0
535.824332677577	0
540.399224461841	0
544.97168796778	0
549.541725013083	0
554.109337413638	0
558.674526983528	0
563.237295535019	0
567.797644878573	0
572.355576822864	0
576.911093174738	0
581.464195739273	0
586.014886319722	0
590.563166717575	0
595.109038732503	0
599.652504162402	0
604.193564803382	0
608.73222244976	0
613.268478894073	0
617.802335927087	0
622.333795337774	0
626.86285891334	0
631.389528439219	0
635.913805699064	0
640.435692474771	0
644.95519054646	0
649.472301692485	0
653.987027689444	0
658.499370312169	0
663.009331333737	0
667.51691252547	0
672.022115656927	0
676.524942495927	0
681.025394808529	0
685.523474359052	0
690.019182910066	0
694.512522222403	0
699.003494055146	0
703.49210016564	0
707.978342309501	0
712.4622222406	0
716.943741711089	0
721.422902471377	0
725.899706270147	0
730.374154854362	0
734.846249969256	0
739.315993358349	0
743.783386763427	0
748.248431924569	0
752.711130580137	0
757.171484466779	0
761.629495319434	0
766.085164871334	0
770.538494853989	0
774.989486997221	0
779.438143029149	0
783.884464676174	0
788.328453663017	0
792.770111712697	0
797.209440546538	0
801.646441884169	0
806.08111744353	0
810.513468940876	0
814.943498090771	0
819.371206606105	0
823.796596198072	0
828.2196685762	0
832.640425448326	0
837.05886852062	0
841.474999497579	0
845.888820082023	0
850.300331975104	0
854.709536876313	0
859.116436483463	0
863.521032492721	0
867.923326598572	0
872.32332049386	0
876.721015869761	0
881.116414415797	0
885.509517819844	0
889.900327768115	0
894.288845945188	0
898.675074033979	0
903.059013715769	0
907.440666670193	0
911.820034575246	0
916.197119107279	0
920.571921941015	0
924.944444749532	0
929.314689204282	0
933.682656975088	0
938.048349730129	0
942.411769135974	0
946.772916857561	6.1376953125
951.131794558198	0.1240234375
955.488403899583	-3.001953125
959.842746541793	8.234375
964.194824143277	-23.46484375
968.544638360882	11.5498046875
972.89219084983	-3.23828125
977.237483263745	8.0390625
981.580517254633	4.50390625
985.921294472888	-21.6044921875
990.259816567313	13.716796875
994.596085185094	-15.6123046875
998.930101971824	-7.611328125
1003.26186857149	8.751953125
1007.59138662648	-3.7197265625
1011.91865777761	-0.07421875
1016.24368366406	15.22265625
1020.56646592346	-0.4404296875
1024.88700619182	-4.326904296875
1029.20530610358	-0.935791015625
1033.52136729159	-1.77685546875
1037.8351913871	-10.281494140625
1042.14678001981	0.033935546875
1046.45613481781	-4.3922119140625
1050.76325740763	-2.818359375
1055.06814941421	-1.24456787109375
1059.37081246092	15.3292846679688
1063.67124816957	21.8084716796875
1067.96945816039	37.0936889648438
1072.26544405203	27.3789672851563
1076.55920746159	38.6642456054688
1080.8507500046	30.9495239257813
1085.14007329502	52.2348022460938
1089.42717894526	51.52001953125
1093.71206856617	58.8052978515625
1097.99474376703	54.0379638671875
1102.27520615557	58.2294311523438
1106.55345733798	31.4208374023438
1110.82949891888	31.6123046875
1115.10333250134	41.8037109375
1119.37495968691	46.9951171875
1123.64438207555	40.1865844726563
1127.91160126572	20.3779907226563
1132.17661885431	48.5694580078125
1136.43943643666	32.7347412109375
1140.70005560662	45.8667602539063
1144.95847795644	39.998779296875
1149.21470507689	38.1307983398438
1153.46873855716	37.2628173828125
1157.72057998495	71.3948364257813
1161.97023094641	75.5267944335938
1166.21769302616	71.6588134765625
1170.4629678073	70.7389526367188
1174.70605687141	49.793701171875
1178.94696179853	33.8485107421875
1183.18568416722	11.9032592773438
1187.42222555447	0.95806884765625
1191.65658753578	-4.97161865234375
1195.88877168515	-2.8974609375
1200.11877957505	11.4103393554688
1204.34661277642	-6.81353759765625
1208.57227285872	4.24609375
1212.79576138991	4.3212890625
1217.01707993641	-6.3583984375
1221.23623006315	2.2900390625
1225.45321333358	-9.939453125
1229.66803130962	13.8525390625
1233.88068555171	-0.6455078125
1238.09117761878	-7.396484375
1242.29950906827	-5.2353515625
1246.50568145615	-3.68359375
1250.70969633685	4.7333984375
1254.91155526336	6.88671875
1259.11125978715	-5.7568359375
1263.30881145822	2.7880859375
1267.50421182508	-6.5537109375
1271.69746243476	-1.59765625
1275.88856483281	12.9462890625
1280.07752056329	-4.0048828125
1284.26433116881	-0.9677734375
1288.44899819048	1.6455078125
1292.63152316794	-11.1787109375
1296.81190763937	6.50390625
1300.99015314147	-1.0068359375
1305.16626120947	-5.634765625
1309.34023337715	-4.7763671875
1313.5120711768	17.498046875
1317.68177613928	4.0908203125
1321.84934979395	-3.357421875
1326.01479366875	1.5224609375
1330.17810929013	-16.8583984375
1334.3392981831	6.0078125
1338.49836187122	0.6728515625
1342.65530187657	4.0595703125
1346.81011971983	0.111328125
1350.96281692018	3.736328125
1355.11339499538	-0.7060546875
1359.26185546175	-2.0244140625
1363.40819983413	-1.853515625
1367.55242962597	3.4990234375
1371.69454634923	-9.076171875
1375.83455151447	6.419921875
1379.97244663079	-4.80706787109375
1384.10823320587	-0.04443359375
1388.24191274593	4.92584228515625
1392.3734867558	3.14849853515625
1396.50295673884	-6.62884521484375
1400.63032419701	-2.3631591796875
1404.75559063083	-7.93682861328125
1408.87875753938	-3.51043701171875
1412.99982642036	-6.08404541015625
1417.11879877001	-16.65771484375
1421.23567608315	-8.2313232421875
1425.35045985322	-4.804931640625
1429.4631515722	2.625
1433.57375273068	16.0667114257813
1437.68226481782	38.5084228515625
1441.78868932139	53.9501342773438
1445.89302772774	80.391845703125
1449.9952815218	71.8335571289063
1454.0954521871	101.275268554688
1458.19354120579	64.7169799804688
1462.28955005859	80.15869140625
1466.38348022481	62.6004028320313
1470.47533318239	50.0421142578125
1474.56511040785	47.4838256835938
1478.65281337632	30.8814697265625
1482.73844356155	20.266357421875
1486.82200243586	16.6513061523438
1490.90349147021	8.03619384765625
1494.98291213417	-1.57891845703125
1499.06026589591	-1.1939697265625
1503.13555422221	8.19091796875
1507.20877857848	-0.4241943359375
1511.27994042873	6.96075439453125
1515.3490412356	18.3456420898438
1519.41608246035	45.7305297851563
1523.48106556286	54.115478515625
1527.54399200162	73.5003662109375
1531.60486323377	75.8606567382813
1535.66368071506	54.1359252929688
1539.72044589986	36.4111938476563
1543.7751602412	29.6864624023438
1547.8278251907	-3.03826904296875
1551.87844219866	-11.7630004882813
1555.92701271397	-11.4877319335938
1559.97353818419	0
1564.01802005549	0
1568.06045977271	0
1572.1008587793	0
1576.13921851737	-2.11138916015625
1580.17554042768	-7.983154296875
1584.20982594961	2.10003662109375
1588.24207652123	5.1832275390625
1592.27229357921	-6.73358154296875
1596.3004785589	-6.65032958984375
1600.3266328943	4.432861328125
1604.35075801806	4.51605224609375
1608.37285536149	-3.53753662109375
1612.39292635454	-5.6318359375
1616.41097242584	-2.7261962890625
1620.42699500266	4.43048095703125
1624.44099551096	7.0662841796875
1628.45297537533	-4.28656005859375
1632.46293601905	6.40380859375
1636.47087886406	5.0941162109375
1640.47680533095	15.784423828125
1644.480716839	26.7357177734375
1648.48261480617	35.7813720703125
1652.48250064906	36.8270263671875
1656.48037578297	53.8726806640625
1660.47624162187	58.9183959960938
1664.47009957839	71.0784301757813
1668.46195106388	90.2606811523438
1672.45179748832	80.44287109375
1676.43964026041	67.6250610351563
1680.42548078752	65.8073120117188
1684.40932047569	54.0119018554688
1688.39116072969	35.3323974609375
1692.37100295292	24.6528930664063
1696.34884854752	24.9734497070313
1700.32469891428	-2.7060546875
1704.29855545272	22.6747436523438
1708.27041956104	-3.77777099609375
1712.24029263612	2.769775390625
1716.20817607355	-0.6715087890625
1720.17407126762	4.1629638671875
1724.13797961133	-0.990966796875
1728.09990249636	-6.10137939453125
1732.05984131311	4.6982421875
1736.01779745068	7.5234375
1739.97377229687	-17.912109375
1743.9277672382	11.1474609375
1747.87978365989	0.0283203125
1751.82982294587	-2.16015625
1755.77788647878	-3.0361328125
1759.72397564	-4.78515625
1763.6680918096	10.861328125
1767.61023636636	1.5751953125
1771.55041068779	6.3486328125
1775.48861615014	-11.0244140625
1779.42485412835	-8.9541015625
1783.35912599609	1.3369140625
1787.29143312576	7.7763671875
1791.22177688849	-1.716796875
1795.15015865414	2.3232421875
1799.07657979127	1.2451171875
1803.00104166721	-2.9228515625
1806.923545648	-2.9638671875
1810.84409309841	-0.0322265625
1814.76268538195	0.46875
1818.67932386087	3.412109375
1822.59400989615	-0.6806640625
1826.50674484752	3.0068359375
1830.41753007345	-2.4208984375
1834.32636693114	-5.947265625
1838.23325677653	-1.5048828125
1842.13820096433	10.27734375
1846.04120084797	0.59765625
1849.94225777965	-0.9716796875
1853.84137311029	-6.8681640625
1857.7385481896	2.197265625
1861.63378436601	1.6845703125
1865.52708298671	0.1708984375
1869.41844539766	-3.3974609375
1873.30787294356	2.6923828125
1877.19536696788	-4.43359375
1881.08092881284	6.7060546875
1884.96455981942	-0.6748046875
1888.84626132737	-4.9482421875
1892.7260346752	4.3212890625
1896.6038812002	-6.0810546875
1900.47980223839	4.13671875
1904.35379912459	-2.39453125
1908.22587319237	7.85546875
1912.0960257741	-6.224609375
1915.96425820088	3.6328125
1919.83057180263	-8.1181640625
1923.694967908	5.779296875
1927.55744784445	4.9404296875
1931.4180129382	-10.4013671875
1935.27666451426	9.5810546875
1939.13340389641	-1.5107421875
1942.98823240721	-8.2900390625
1946.84115136803	3.009765625
1950.692162099	0.2724609375
1954.54126591903	7.8291015625
1958.38846414584	0.8125
1962.23375809594	-8.1953125
1966.0771490846	-3.5830078125
1969.91863842591	5.70703125
1973.75822743275	-3.2939453125
1977.59591741678	5.166015625
1981.43170968848	-5.7060546875
1985.26560555709	8.0869140625
1989.09760633069	-1.841796875
1992.92771331615	-7.3515625
1996.75592781911	1.08984375
2000.58225114405	2.1123046875
2004.40668459424	4.71484375
2008.22922947176	-4.8623046875
2012.04988707749	3.8388671875
2015.86865871112	-5.91796875
2019.68554567116	6.2080078125
2023.50054925491	-17.9140625
2027.31367075851	17.7900390625
2031.1249114769	-1.056640625
2034.93427270382	6.75390625
2038.74175573186	-15.4501953125
2042.54736185239	2.865234375
2046.35109235564	1.1953125
2050.15294853063	5.1044921875
2053.95293166521	1.2529296875
2057.75104304606	-5.017578125
2061.54728395867	0.5458984375
2065.34165568738	3.0224609375
2069.13415951534	-1.1494140625
2072.92479672452	3.95703125
2076.71356859575	-10.20703125
2080.50047640866	9.0810546875
2084.28552144174	-7.9482421875
2088.06870497229	8.818359375
2091.85002827646	-9
2095.62949262923	-4.662109375
2099.40709930443	15.251953125
2103.18284957471	-14.5927734375
2106.95674471158	9.1826171875
2110.72878598537	1.7197265625
2114.49897466528	-3.0078125
2118.26731201934	0.76953125
2122.03379931443	3.595703125
2125.79843781626	-4.2958984375
2129.56122878942	-10.51953125
2133.32217349733	12.3740234375
2137.08127320226	-3.29296875
2140.83852916534	4.2978515625
2144.59394264655	-0.2744140625
2148.34751490473	-5.056640625
2152.09924719757	1.298828125
2155.84914078163	-2.958984375
2159.5971969123	7.0283203125
2163.34341684387	-3.0263671875
2167.08780182947	4.8916015625
2170.83035312109	-2.8623046875
2174.57107196959	-4.009765625
2178.30995962469	3.3193359375
2182.04701733499	-0.314453125
2185.78224634795	1.748046875
2189.5156479099	3.6044921875
2193.24722326604	-5.3037109375
2196.97697366044	-0.7255859375
2200.70490033604	2.8564453125
2204.43100453467	-9.6259765625
2208.15528749703	7.2080078125
2211.87775046268	-2.0078125
2215.59839467008	3.12109375
2219.31722135656	-5.3125
2223.03423175833	6.98046875
2226.74942711049	1.4384765625
2230.46280864701	0.7958984375
2234.17437760077	-5.26171875
2237.8841352035	-3.1005859375
2241.59208268584	-6.7431640625
2245.29822127732	14.2626953125
2249.00255220635	-6.64453125
2252.70507670024	9.61328125
2256.40579598519	-15.7265625
2260.10471128628	14.091796875
2263.80182382751	-1.720703125
2267.49713483175	-3.568359375
2271.19064552079	-6.30078125
2274.8823571153	6.9599609375
2278.57227083486	-3.0849609375
2282.26038789795	1.1689453125
2285.94670952195	1.85546875
2289.63123692314	-2.0810546875
2293.31397131672	3.2099609375
2296.99491391679	-2.6796875
2300.67406593633	-2.29296875
2304.35142858727	-1.7197265625
2308.02700308043	2.744140625
2311.70079062553	4.974609375
2315.37279243123	-1.873046875
2319.04300970507	-5.2998046875
2322.71144365353	11.2431640625
2326.378095482	-13.3583984375
2330.04296639478	9.05078125
2333.7060575951	-1.2177734375
2337.3673702851	-0.1064453125
2341.02690566583	0.8642578125
2344.68466493729	-7.9169921875
2348.34064929839	5.62109375
2351.99485994695	0.1328125
2355.64729807974	1.0107421875
2359.29796489244	-4.025390625
2362.94686157966	4.451171875
2366.59398933494	-8.88671875
2370.23934935076	5.134765625
2373.88294281852	1.111328125
2377.52477092855	-3.203125
2381.16483487014	8.767578125
2384.80313583148	-0.1787109375
2388.4396749997	-5.453125
2392.07445356091	-6.71484375
2395.70747270011	-2.8564453125
2399.33873360126	11.5224609375
2402.96823744726	9.857421875
2406.59598541994	-3.951171875
2410.22197870011	-6.177734375
2413.84621846749	-2.7080078125
2417.46870590075	6.1650390625
2421.08944217751	-8.2177734375
2424.70842847435	-2.5634765625
2428.32566596678	8.7900390625
2431.94115582928	-5.158203125
2435.55489923527	8.0966796875
2439.16689735713	-3.8828125
2442.77715136619	-2.033203125
2446.38566243272	-0.9189453125
2449.99243172597	-0.240234375
2453.59746041414	4.6513671875
2457.20074966439	-0.23828125
2460.80230064283	-9.5791015625
2464.40211451455	7.408203125
2468.00019244358	-3.4296875
2471.59653559293	9.8466796875
2475.19114512457	-4.0126953125
2478.78402219943	-7.154296875
2482.37516797741	2.873046875
2485.96458361738	4.6279296875
2489.55227027719	-4.2841796875
2493.13822911363	2.9365234375
2496.7224612825	-4.2333984375
2500.30496793853	-0.720703125
2503.88575023547	6.1708984375
2507.464809326	1.7578125
2511.04214636182	-7.625
2514.61776249357	-0.697265625
2518.19165887088	4.9267578125
2521.76383664237	0.2666015625
2525.33429695564	4.5244140625
2528.90304095725	-8.2568359375
2532.47006979276	-1.0390625
2536.03538460672	2.2109375
2539.59898654265	1.2109375
2543.16087674307	-3.4287109375
2546.72105634947	6.5693359375
2550.27952650235	-1.810546875
2553.83628834118	-1.955078125
2557.39134300444	2.498046875
2560.94469162957	-8.00390625
2564.49633535304	6.3798828125
2568.0462753103	-9.791015625
2571.59451263579	10.6767578125
2575.14104846294	8.552734375
2578.6858839242	-17.6796875
2582.229020151	11.0068359375
2585.77045827378	-3.5966796875
2589.31019942197	2.755859375
2592.84824472401	-5.0908203125
2596.38459530734	2.4111328125
2599.91925229841	-3.9912109375
2603.45221682266	1.8916015625
2606.98349000456	-5.1015625
2610.51307296756	15.1650390625
2614.04096683414	-3.0849609375
2617.56717272579	-8.9091796875
2621.09169176298	3.751953125
2624.61452506523	4.0087890625
2628.13567375106	-3.9443359375
2631.655138938	-2.5751953125
2635.17292174258	-4.15625
2638.68902328039	9.7919921875
2642.20344466598	-5.3046875
2645.71618701297	-5.4765625
2649.22725143397	8.4189453125
2652.73663904062	2.7880859375
2656.24435094357	-11.140625
2659.75038825251	11.8095703125
2663.25475207615	5.6640625
2666.75744352221	-17.3310546875
2670.25846369744	10.71484375
2673.75781370765	-9.4267578125
2677.25549465763	7.0380859375
2680.75150765123	-2.02734375
2684.24585379131	5.6220703125
2687.73853417978	-8.291015625
2691.22954991757	6.8037109375
2694.71890210465	-0.6416015625
2698.20659184002	-13.1943359375
2701.69262022172	11.2255859375
2705.17698834682	-5.4921875
2708.65969731143	9.2314453125
2712.14074821071	-11.1494140625
2715.62014213884	0.595703125
2719.09788018905	1.77734375
2722.57396345361	3.5791015625
2726.04839302385	3.7578125
2729.52116999012	-5.923828125
2732.99229544182	7.9853515625
2736.4617704674	-8.4921875
2739.92959615437	12.298828125
2743.39577358925	-0.2333984375
2746.86030385767	-1.82421875
2750.32318804424	-3.0380859375
2753.78442723268	-6.92578125
2757.24402250572	6.7177734375
2760.70197494518	-4.2744140625
2764.1582856319	1.62890625
2767.6129556458	0.533203125
2771.06598606584	-3.5205078125
2774.51737797005	7.4306640625
2777.96713243552	-7.9814453125
2781.41525053838	-1.115234375
2784.86173335384	2.3251953125
2788.30658195617	4.978515625
2791.74979741869	-6.154296875
2795.1913808138	0.06573486328125
2798.63133321295	-4.4459228515625
2802.06965568666	4.3187255859375
2805.50634930452	-15.7484741210938
2808.94141513519	3.18438720703125
2812.37485424639	-18.9297485351563
2815.80666770493	-1.45941162109375
2819.23685657665	-9.98907470703125
2822.6654219265	-14.5187377929688
2826.0923648185	-6.04840087890625
2829.51768631572	22.4219360351563
2832.94138748033	29.8922729492188
2836.36346937355	46.3626098632813
2839.7839330557	79.781494140625
2843.20277958617	119.194030761719
2846.62001002343	207.606567382813
2850.03562542502	299.019104003906
2853.44962684758	367.431640625
2856.86201534681	423.844177246094
2860.27279197751	440.256713867188
2863.68195779356	429.669250488281
2867.08951384791	396.081787109375
2870.49546119262	363.494323730469
2873.89980087883	345.906860351563
2877.30253395675	369.321533203125
2880.70366147569	363.831604003906
2884.10318448406	377.341674804688
2887.50110402936	400.851745605469
2890.89742115815	396.36181640625
2894.29213691614	395.871948242188
2897.68525234807	372.382019042969
2901.07676849782	371.89208984375
2904.46668640835	349.402160644531
2907.85500712172	358.912231445313
2911.24173167908	336.42236328125
2914.62686112069	324.932434082031
2918.0103964859	321.442504882813
2921.39233881316	302.952575683594
2924.77268914004	294.462646484375
2928.1514485032	300.180480957031
2931.52861793838	306.902893066406
2934.90419848047	323.625305175781
2938.27819116343	322.347717285156
2941.65059702035	340.070068359375
2945.0214170834	325.79248046875
2948.39065238389	276.514892578125
2951.75830395222	249.2373046875
2955.1243728179	206.959655761719
2958.48886000957	154.682067871094
2961.85176655495	129.404479980469
2965.21309348089	138.168029785156
2968.57284181338	112.266723632813
2971.93101257748	92.365478515625
2975.28760679739	87.4642333984375
2978.64262549643	67.5629272460938
2981.99606969702	72.6616821289063
2985.34794042073	55.7603759765625
2988.69823868822	40.859130859375
2992.04696551928	29.4497680664063
2995.39412193282	-6.904052734375
2998.73970894689	11.7421875
3002.08372757864	-5.79266357421875
3005.42617884436	-8.62664794921875
3008.76706375945	-1.431640625
3012.10638333846	-8.7236328125
3015.44413859504	5.5107421875
3018.780330542	6.859375
3022.11496019125	5.029296875
3025.44802855385	-0.97265625
3028.77953663997	1.58984375
3032.10948545894	1.8525390625
3035.4378760192	-17.076171875
3038.76470932834	3.8447265625
3042.08998639308	-2.7626953125
3045.41370821926	-0.298828125
3048.73587581189	5.52734375
3052.05649017508	-1.2802734375
3055.37555231211	-2.9677734375
3058.69306322538	-15.6279296875
3062.00902391644	19.1240234375
3065.32343538598	-11.564453125
3068.63629863383	5.4697265625
3071.94761465896	-7.81640625
3075.25738445949	-5.3076171875
3078.5656090327	3.2724609375
3081.87228937498	-0.875
3085.1774264819	1.7060546875
3088.48102134815	5.283203125
3091.7830749676	0
3095.08358833324	0
3098.38256243724	0
3101.67999827088	0
3104.97589682465	0
3108.27025908814	0
3111.56308605013	0
3114.85437869852	0
3118.14413802041	0
3121.43236500202	0
3124.71906062875	0
3128.00422588514	0
3131.28786175491	0
3134.56996922093	0
3137.85054926523	0
3141.12960286901	0
3144.40713101263	0
3147.68313467559	0
3150.95761483661	0
3154.23057247352	0
3157.50200856335	0
3160.77192408229	0
3164.04032000569	0
3167.30719730808	0
3170.57255696316	0
3173.8363999438	0
3177.09872722202	0
3180.35953976906	0
3183.61883855529	0
3186.87662455028	0
3190.13289872276	0
3193.38766204066	0
3196.64091547106	0
3199.89265998022	0
3203.14289653362	0
3206.39162609586	0
3209.63884963076	0
3212.88456810132	0
3216.1287824697	0
3219.37149369728	0
3222.61270274458	0
3225.85241057134	0
3229.09061813648	0
3232.32732639809	0
3235.56253631347	0
3238.79624883909	0
3242.02846493062	0
3245.25918554292	0
3248.48841163005	0
3251.71614414523	0
3254.94238404091	0
3258.16713226871	0
3261.39038977947	0
3264.61215752319	0
3267.8324364491	0
3271.05122750561	0
3274.26853164032	0
3277.48434980006	0
3280.69868293083	0
3283.91153197784	0
3287.12289788551	0
3290.33278159744	0
3293.54118405647	0
3296.7481062046	0
3299.95354898308	0
3303.15751333233	0
3306.36000019198	0
3309.5610105009	0
3312.76054519714	0
3315.95860521796	0
3319.15519149983	0
3322.35030497844	0
3325.5439465887	0
3328.73611726471	0
3331.92681793978	0
3335.11604954647	0
3338.30381301652	0
3341.49010928091	0
3344.67493926981	0
3347.85830391262	0
3351.04020413798	0
3354.22064087372	0
3357.3996150469	0
3360.5771275838	0
3363.75317940992	0
3366.92777144999	0
3370.10090462795	0
3373.27257986699	0
3376.44279808948	0
3379.61156021707	0
3382.77886717058	0
3385.94471987011	0
3389.10911923496	0
3392.27206618366	0
3395.43356163397	0
3398.59360650288	0
3401.75220170663	0
3404.90934816067	0
3408.06504677969	0
3411.21929847761	0
3414.37210416759	0
3417.52346476203	0
3420.67338117256	0
3423.82185431003	0
3426.96888508457	0
3430.11447440551	0
3433.25862318143	0
3436.40133232017	0
3439.54260272877	0
3442.68243531356	0
3445.82083098007	0
3448.95779063311	0
3452.0933151767	0
3455.22740551412	0
3458.36006254791	0
3461.49128717984	0
3464.62108031093	0
3467.74944284144	0
3470.8763756709	0
3474.00187969807	0
3477.12595582097	0
3480.24860493687	0
3483.3698279423	0
3486.48962573301	0
3489.60799920405	0
3492.7249492497	0
3495.84047676349	0
3498.95458263822	0
3502.06726776593	0
3505.17853303794	0
3508.28837934481	0
3511.39680757636	0
3514.50381862168	0
3517.60941336912	0
3520.71359270627	0
3523.81635752002	0
3526.91770869649	0
3530.01764712108	0
3533.11617367844	0
3536.21328925251	0
3539.30899472646	0
3542.40329098277	0
3545.49617890316	0
3548.58765936862	0
3551.6777332594	0
3554.76640145506	0
3557.85366483438	0
3560.93952427544	0
3564.02398065559	0
3567.10703485145	0
3570.18868773891	0
3573.26894019313	0
3576.34779308856	0
3579.42524729892	0
3582.5013036972	0
3585.57596315568	0
3588.6492265459	0
3591.72109473869	0
3594.79156860416	0
3597.8606490117	0
3600.92833682998	0
3603.99463292695	0
3607.05953816984	0
3610.12305342518	0
3613.18517955876	0
3616.24591743568	0
3619.30526792029	0
3622.36323187627	0
3625.41981016655	0
3628.47500365337	0
3631.52881319825	0
3634.58123966201	0
3637.63228390473	0
3640.68194678582	0
3643.73022916395	0
3646.77713189711	0
3649.82265584256	0
3652.86680185686	0
3655.90957079587	0
3658.95096351473	0
3661.9909808679	0
3665.02962370912	0
3668.06689289143	0
3671.10278926717	0
3674.13731368797	0
3677.17046700477	0
3680.20225006781	0
3683.23266372664	0
3686.26170883008	0
3689.28938622628	0
3692.31569676268	0
3695.34064128604	0
3698.3642206424	0
3701.38643567713	0
3704.40728723488	0
3707.42677615964	0
3710.44490329468	0
3713.46166948258	0
3716.47707556524	0
3719.49112238387	0
3722.50381077897	0
3725.51514159038	0
3728.52511565724	0
3731.53373381799	0
3734.54099691039	0
3737.54690577153	0
3740.55146123779	0
3743.55466414488	0
3746.55651532782	0
3749.55701562096	0
3752.55616585793	0
3755.55396687173	0
3758.55041949465	0
3761.54552455828	0
3764.53928289357	0
3767.53169533077	0
3770.52276269945	0
