# Supplementary material for: ATP-Mediated Compositional Change in Peripheral Myelin Membranes: A Comparative Raman Spectroscopy and Time-Of-Flight Secondary Ion Mass Spectrometry Study
Source: PLoS One. 2015 Nov 6;10(11):e0142084. doi: 10.1371/journal.pone.0142084 (PMC4636249; doi:10.1371/journal.pone.0142084)
Supplement: S2 Dataset — (ZIP) [file pone.0142084.s002.zip › S2_dataset/Raman_spectra/8_0.txt]

-178.9940361005	0
-174.033225536559	0
-169.075137799502	0
-164.119770772183	0
-159.167122339652	0
-154.217190389145	0
-149.26997281008	0
-144.325467494082	0
-139.38367233493	0
-134.444585228596	0
-129.508204073225	0
-124.574526769137	0
-119.643551218823	0
-114.715275326934	0
-109.789697000297	0
-104.866814147889	0
-99.9466246808543	0
-95.0291265124944	0
-90.114317558252	0
-85.2021957357436	0
-80.2927589647076	0
-75.3860051670387	0
-70.4819322667847	0
-65.5805381901157	0
-60.6818208653497	0
-55.7857782229291	0
-50.8924081954391	0
-46.0017087175838	0
-41.1136777262045	0
-36.2283131602561	0
-31.3456129608128	0
-26.4655750710695	0
-21.5881974363389	0
-16.7134780040407	0
-11.8414147237152	0
-6.97200554699234	0
-2.10524842762101	0
2.75885867856151	0
7.62031781360827	0
12.4791310174774	0
17.3353003280427	0
22.1888277810764	0
27.0397154102718	0
31.8879652472339	0
36.7335793214821	0
41.5765596604568	0
46.4169082895224	0
51.2546272319731	0
56.0897185090207	0
60.9221841398242	0
65.7520261414571	0
70.5792465289418	0
75.4038473152361	0
80.2258305112362	0
85.045198125787	0
89.8619521656727	0
94.6760946356395	0
99.4876275383746	0
104.296552874516	0
109.10287264268	0
113.906588839415	0
118.707703459252	0
123.506218494676	0
128.30213593615	0
133.095457772096	0
137.886185988912	0
142.674322570981	0
147.459869500641	0
152.242828758238	0
157.023202322084	0
161.800992168479	0
166.576200271718	0
171.348828604071	0
176.118879135827	0
180.886353835245	0
185.651254668599	0
190.413583600155	0
195.173342592186	0
199.93053360497	0
204.685158596798	0
209.437219523967	0
214.186718340788	0
218.933656999589	0
223.678037450723	0
228.419861642551	0
233.159131521468	0
237.895849031897	0
242.630016116271	0
247.361634715084	0
252.090706766841	0
256.817234208093	0
261.541218973424	0
266.262662995465	0
270.981568204883	0
275.697936530397	0
280.411769898781	0
285.123070234849	0
289.831839461471	0
294.538079499574	0
299.241792268144	0
303.942979684232	0
308.641643662944	0
313.33778611746	0
318.031408959018	0
322.722514096945	0
327.411103438622	0
332.09717888951	0
336.780742353159	0
341.461795731189	0
346.140340923302	0
350.816379827291	0
355.489914339041	0
360.160946352512	0
364.829477759773	0
369.495510450977	0
374.159046314375	0
378.820087236329	0
383.478635101283	0
388.134691791809	0
392.788259188568	0
397.43933917034	0
402.08793361401	0
406.734044394583	0
411.377673385178	0
416.018822457033	0
420.657493479502	0
425.293688320078	0
429.927408844357	0
434.558656916086	0
439.187434397127	0
443.813743147482	0
448.437585025286	0
453.058961886811	0
457.677875586478	0
462.294327976831	0
466.908320908578	0
471.519856230564	0
476.128935789788	0
480.73556143139	0
485.339734998681	0
489.941458333116	0
494.540733274312	0
499.137561660047	0
503.731945326265	0
508.323886107065	0
512.91338583473	0
517.500446339696	0
522.085069450583	0
526.667256994186	0
531.247010795468	0
535.824332677577	0
540.399224461841	0
544.97168796778	0
549.541725013083	0
554.109337413638	0
558.674526983528	0
563.237295535019	0
567.797644878573	0
572.355576822864	0
576.911093174738	0
581.464195739273	0
586.014886319722	0
590.563166717575	0
595.109038732503	0
599.652504162402	0
604.193564803382	0
608.73222244976	0
613.268478894073	0
617.802335927087	0
622.333795337774	0
626.86285891334	0
631.389528439219	0
635.913805699064	0
640.435692474771	0
644.95519054646	0
649.472301692485	0
653.987027689444	0
658.499370312169	0
663.009331333737	0
667.51691252547	0
672.022115656927	0
676.524942495927	0
681.025394808529	0
685.523474359052	0
690.019182910066	0
694.512522222403	0
699.003494055146	0
703.49210016564	0
707.978342309501	0
712.4622222406	0
716.943741711089	0
721.422902471377	0
725.899706270147	0
730.374154854362	0
734.846249969256	0
739.315993358349	0
743.783386763427	0
748.248431924569	0
752.711130580137	0
757.171484466779	0
761.629495319434	0
766.085164871334	0
770.538494853989	0
774.989486997221	0
779.438143029149	0
783.884464676174	0
788.328453663017	0
792.770111712697	0
797.209440546538	0
801.646441884169	0
806.08111744353	0
810.513468940876	0
814.943498090771	0
819.371206606105	0
823.796596198072	0
828.2196685762	0
832.640425448326	0
837.05886852062	0
841.474999497579	0
845.888820082023	0
850.300331975104	0
854.709536876313	0
859.116436483463	0
863.521032492721	0
867.923326598572	0
872.32332049386	0
876.721015869761	0
881.116414415797	0
885.509517819844	0
889.900327768115	19.044921875
894.288845945188	1.4091796875
898.675074033979	7.4423828125
903.059013715769	8.2880859375
907.440666670193	-13.1806640625
911.820034575246	-7.365234375
916.197119107279	-2.5634765625
920.571921941015	-5.9013671875
924.944444749532	24.4052734375
929.314689204282	-4.203125
933.682656975088	15.244140625
938.048349730129	11.947265625
942.411769135974	7.3720703125
946.772916857561	-26.798828125
951.131794558198	-7.5224609375
955.488403899583	-6.828125
959.842746541793	11.97265625
964.194824143277	-16.38671875
968.544638360882	29.3037109375
972.89219084983	-2.7939453125
977.237483263745	8.484375
981.580517254633	4.9393310546875
985.921294472888	-22.953125
990.259816567313	-15.8177490234375
994.596085185094	-15.9765625
998.930101971824	5.8765869140625
1003.26186857149	46.968017578125
1007.59138662648	93.6060791015625
1011.91865777761	129.44287109375
1016.24368366406	131.279663085938
1020.56646592346	102.452392578125
1024.88700619182	58.8521728515625
1029.20530610358	18.251953125
1033.52136729159	0.8870849609375
1037.8351913871	5.953369140625
1042.14678001981	0.019775390625
1046.45613481781	4.1151123046875
1050.76325740763	-16.887451171875
1055.06814941421	2.10986328125
1059.37081246092	20.1072998046875
1063.67124816957	7.104736328125
1067.96945816039	32.10205078125
1072.26544405203	29.0994873046875
1076.55920746159	36.222412109375
1080.8507500046	47.403076171875
1085.14007329502	68.5838623046875
1089.42717894526	61.7646484375
1093.71206856617	94.9453125
1097.99474376703	76.1260986328125
1102.27520615557	68.306884765625
1106.55345733798	72.487548828125
1110.82949891888	49.6683349609375
1115.10333250134	60.84912109375
1119.37495968691	36.97021484375
1123.64438207555	60.072998046875
1127.91160126572	58.17578125
1132.17661885431	81.2786865234375
1136.43943643666	105.381469726563
1140.70005560662	144.484252929688
1144.95847795644	160.587036132813
1149.21470507689	157.68994140625
1153.46873855716	217.792724609375
1157.72057998495	355.8955078125
1161.97023094641	521.998291015625
1166.21769302616	553.10107421875
1170.4629678073	489.873779296875
1174.70605687141	303.58544921875
1178.94696179853	172.296997070313
1183.18568416722	94.008544921875
1187.42222555447	71.72021484375
1191.65658753578	43.4317626953125
1195.88877168515	58.143310546875
1200.11877957505	51.85498046875
1204.34661277642	36.5665283203125
1208.57227285872	40.278076171875
1212.79576138991	21.98974609375
1217.01707993641	13.2392578125
1221.23623006315	5.081298828125
1225.45321333358	3.9232177734375
1229.66803130962	8.7652587890625
1233.88068555171	-11.392822265625
1238.09117761878	-22.5509033203125
1242.29950906827	-12.7088623046875
1246.50568145615	0.133056640625
1250.70969633685	6.97509765625
1254.91155526336	29.8170166015625
1259.11125978715	23.235107421875
1263.30881145822	60.2423095703125
1267.50421182508	74.2496337890625
1271.69746243476	95.2568359375
1275.88856483281	125.264038085938
1280.07752056329	126.271240234375
1284.26433116881	103.278442382813
1288.44899819048	91.2857666015625
1292.63152316794	82.29296875
1296.81190763937	92.3001708984375
1300.99015314147	66.15234375
1305.16626120947	89.9193115234375
1309.34023337715	96.6864013671875
1313.5120711768	125.453369140625
1317.68177613928	78.2203369140625
1321.84934979395	57.9874267578125
1326.01479366875	55.75439453125
1330.17810929013	46.521484375
1334.3392981831	25.2884521484375
1338.49836187122	36.055419921875
1342.65530187657	37.8944091796875
1346.81011971983	40.7452392578125
1350.96281692018	39.59619140625
1355.11339499538	41.447021484375
1359.26185546175	38.2978515625
1363.40819983413	23.148681640625
1367.55242962597	32.9995727539063
1371.69454634923	29.8504638671875
1375.83455151447	-5.211181640625
1379.97244663079	4.74334716796875
1384.10823320587	9.6978759765625
1388.24191274593	5.65240478515625
1392.3734867558	9.60699462890625
1396.50295673884	-1.4256591796875
1400.63032419701	-6.4561767578125
1404.75559063083	-0.4976806640625
1408.87875753938	14.4418334960938
1412.99982642036	-16.3359375
1417.11879877001	-3.73016357421875
1421.23567608315	8.394287109375
1425.35045985322	-1.4813232421875
1429.4631515722	18.3731689453125
1433.57375273068	55.1412963867188
1437.68226481782	81.9094848632813
1441.78868932139	132.677673339844
1445.89302772774	168.44580078125
1449.9952815218	192.213989257813
1454.0954521871	222.972045898438
1458.19354120579	179.729553222656
1462.28955005859	178.487060546875
1466.38348022481	159.244567871094
1470.47533318239	163.002136230469
1474.56511040785	150.759643554688
1478.65281337632	107.517150878906
1482.73844356155	93.2747192382813
1486.82200243586	76.0322265625
1490.90349147021	62.8234252929688
1494.98291213417	61.6427001953125
1499.06026589591	54.4620361328125
1503.13555422221	98.2813110351563
1507.20877857848	123.100646972656
1511.27994042873	209.919921875
1515.3490412356	291.739196777344
1519.41608246035	382.558532714844
1523.48106556286	462.377807617188
1527.54399200162	486.197143554688
1531.60486323377	481.016418457031
1535.66368071506	375.884338378906
1539.72044589986	255.810424804688
1543.7751602412	146.736511230469
1547.8278251907	78.66259765625
1551.87844219866	28.5887451171875
1555.92701271397	-0.48516845703125
1559.97353818419	6.44091796875
1564.01802005549	-12.6329956054688
1568.06045977271	-6.7069091796875
1572.1008587793	7.22869873046875
1576.13921851737	7.3570556640625
1580.17554042768	-3.51458740234375
1584.20982594961	-13.38623046875
1588.24207652123	-9.25787353515625
1592.27229357921	5.8704833984375
1596.3004785589	-2.93359375
1600.3266328943	18.4736938476563
1604.35075801806	-9.11907958984375
1608.37285536149	2.36492919921875
1612.39292635454	-5.0450439453125
1616.41097242584	2.27557373046875
1620.42699500266	15.7626342773438
1624.44099551096	-0.71038818359375
1628.45297537533	-8.00213623046875
1632.46293601905	29.7061157226563
1636.47087886406	21.6937866210938
1640.47680533095	27.117431640625
1644.480716839	47.5410766601563
1648.48261480617	91.9646606445313
1652.48250064906	120.388305664063
1656.48037578297	156.844543457031
1660.47624162187	231.655944824219
1664.47009957839	272.467407226563
1668.46195106388	318.27880859375
1672.45179748832	300.090209960938
1676.43964026041	269.901672363281
1680.42548078752	215.713073730469
1684.40932047569	155.852661132813
1688.39116072969	125.022338867188
1692.37100295292	76.1920166015625
1696.34884854752	67.3616943359375
1700.32469891428	17.5313720703125
1704.29855545272	21.0748291015625
1708.27041956104	17.8578491210938
1712.24029263612	11.6408081054688
1716.20817607355	2.563232421875
1720.17407126762	8.28546142578125
1724.13797961133	-3.97833251953125
1728.09990249636	-6.2288818359375
1732.05984131311	-4.15234375
1736.01779745068	6.4345703125
1739.97377229687	-3.34765625
1743.9277672382	1.1103515625
1747.87978365989	1.0693359375
1751.82982294587	-0.0146484375
1755.77788647878	9.1279296875
1759.72397564	-7.158203125
1763.6680918096	-4.9482421875
1767.61023636636	3.58203125
1771.55041068779	4.9658203125
1775.48861615014	-3.0986328125
1779.42485412835	-15.546875
1783.35912599609	10.0107421875
1787.29143312576	13.0244140625
1791.22177688849	-12.6494140625
1795.15015865414	-11.888671875
1799.07657979127	5.75
1803.00104166721	9.1015625
1806.923545648	-4.0478515625
1810.84409309841	4.2568359375
1814.76268538195	-5.974609375
1818.67932386087	6.6982421875
1822.59400989615	-7.48046875
1826.50674484752	8.1826171875
1830.41753007345	4.8359375
1834.32636693114	-8.693359375
1838.23325677653	-10.7880859375
1842.13820096433	11.8642578125
1846.04120084797	2.8740234375
1849.94225777965	-4.05859375
1853.84137311029	0.2041015625
1857.7385481896	-2.416015625
1861.63378436601	-3.1318359375
1865.52708298671	4.6416015625
1869.41844539766	-2.216796875
1873.30787294356	5.005859375
1877.19536696788	1.427734375
1881.08092881284	-1.73828125
1884.96455981942	-3.9296875
1888.84626132737	-6.283203125
1892.7260346752	-0.0654296875
1896.6038812002	0.662109375
1900.47980223839	-5.89453125
1904.35379912459	-24.91015625
1908.22587319237	82.18359375
1912.0960257741	-25.0517578125
1915.96425820088	-10.263671875
1919.83057180263	-14.4560546875
1923.694967908	1.1220703125
1927.55744784445	10.8154296875
1931.4180129382	-13.9765625
1935.27666451426	8.5751953125
1939.13340389641	0.892578125
1942.98823240721	2.248046875
1946.84115136803	-0.9462890625
1950.692162099	-6.890625
1954.54126591903	1.693359375
1958.38846414584	-1.8720703125
1962.23375809594	0.4970703125
1966.0771490846	5.8974609375
1969.91863842591	3.544921875
1973.75822743275	-10.4697265625
1977.59591741678	4.7236328125
1981.43170968848	-4.2373046875
1985.26560555709	1.078125
1989.09760633069	-0.5869140625
1992.92771331615	5.3125
1996.75592781911	-1.439453125
2000.58225114405	-6.7490234375
2004.40668459424	0.87109375
2008.22922947176	1.041015625
2012.04988707749	6.72265625
2015.86865871112	-8.037109375
2019.68554567116	6.9736328125
2023.50054925491	-15.5078125
2027.31367075851	19.373046875
2031.1249114769	-0.740234375
2034.93427270382	-12.49609375
2038.74175573186	3.4716796875
2042.54736185239	8.9130859375
2046.35109235564	2.697265625
2050.15294853063	-10.7607421875
2053.95293166521	4.373046875
2057.75104304606	0.822265625
2061.54728395867	-3.99609375
2065.34165568738	5.1611328125
2069.13415951534	-4.7919921875
2072.92479672452	2.0712890625
2076.71356859575	-2.0751953125
2080.50047640866	5.9580078125
2084.28552144174	-6.1689453125
2088.06870497229	-0.3037109375
2091.85002827646	-5.8505859375
2095.62949262923	2.888671875
2099.40709930443	9.908203125
2103.18284957471	-12.63671875
2106.95674471158	2.8759765625
2110.72878598537	7.392578125
2114.49897466528	-6.021484375
2118.26731201934	-4.521484375
2122.03379931443	10.96875
2125.79843781626	-7.537109375
2129.56122878942	-0.697265625
2133.32217349733	-14.744140625
2137.08127320226	-69.2841796875
2140.83852916534	-74.08203125
2144.59394264655	183.7333984375
2148.34751490473	38.810546875
2152.09924719757	49.189453125
2155.84914078163	-66.97265625
2159.5971969123	-25.7880859375
2163.34341684387	-16.7890625
2167.08780182947	1.14453125
2170.83035312109	7.416015625
2174.57107196959	2.0791015625
2178.30995962469	-4.166015625
2182.04701733499	1.501953125
2185.78224634795	-6.69921875
2189.5156479099	6.42578125
2193.24722326604	-2.708984375
2196.97697366044	-0.306640625
2200.70490033604	-4.0126953125
2204.43100453467	-5.0322265625
2208.15528749703	11.0361328125
2211.87775046268	-11.5693359375
2215.59839467008	2.1005859375
2219.31722135656	-1.3935546875
2223.03423175833	11.2333984375
2226.74942711049	-3.259765625
2230.46280864701	1.5458984375
2234.17437760077	-2.716796875
2237.8841352035	-1.2607421875
2241.59208268584	-8.5068359375
2245.29822127732	8.1494140625
2249.00255220635	-3.2109375
2252.70507670024	7.0966796875
2256.40579598519	-11.5771484375
2260.10471128628	18.240234375
2263.80182382751	-2.7001953125
2267.49713483175	-9.412109375
2271.19064552079	-11.3076171875
2274.8823571153	3.4091796875
2278.57227083486	2.9169921875
2282.26038789795	5.3642578125
2285.94670952195	-2.810546875
2289.63123692314	-2.26953125
2293.31397131672	7.435546875
2296.99491391679	-8.8642578125
2300.67406593633	5.896484375
2304.35142858727	-0.83984375
2308.02700308043	1.7314453125
2311.70079062553	10.2099609375
2315.37279243123	-8.552734375
2319.04300970507	7.6875
2322.71144365353	-4.8291015625
2326.378095482	-0.4853515625
2330.04296639478	3.5341796875
2333.7060575951	-5.2841796875
2337.3673702851	-1.8193359375
2341.02690566583	-9.2001953125
2344.68466493729	9.173828125
2348.34064929839	12.3583984375
2351.99485994695	-6.55078125
2355.64729807974	-9.32421875
2359.29796489244	3.892578125
2362.94686157966	8.375
2366.59398933494	-12.6728515625
2370.23934935076	-1.4189453125
2373.88294281852	9.6884765625
2377.52477092855	0.5205078125
2381.16483487014	-6.169921875
2384.80313583148	1.322265625
2388.4396749997	-5.048828125
2392.07445356091	-4.15625
2395.70747270011	4.4921875
2399.33873360126	9.994140625
2402.96823744726	0.4853515625
2406.59598541994	2.333984375
2410.22197870011	-4.974609375
2413.84621846749	2.3681640625
2417.46870590075	-1.431640625
2421.08944217751	-7.1767578125
2424.70842847435	-5.3720703125
2428.32566596678	7.3740234375
2431.94115582928	-11.64453125
2435.55489923527	15.2861328125
2439.16689735713	-0.53515625
2442.77715136619	5.8154296875
2446.38566243272	-10.03515625
2449.99243172597	3.5966796875
2453.59746041414	-0.6083984375
2457.20074966439	-2.3642578125
2460.80230064283	1.5400390625
2464.40211451455	0.2060546875
2468.00019244358	-5.0498046875
2471.59653559293	11.1748046875
2475.19114512457	-4.3046875
2478.78402219943	-9.2392578125
2482.37516797741	7.26953125
2485.96458361738	2.3388671875
2489.55227027719	1.9384765625
2493.13822911363	5.326171875
2496.7224612825	-19.388671875
2500.30496793853	4.91015625
2503.88575023547	7.1328125
2507.464809326	-4.59375
2511.04214636182	-2.119140625
2514.61776249357	2.6884765625
2518.19165887088	3.90234375
2521.76383664237	8.5205078125
2525.33429695564	-2.0576171875
2528.90304095725	-9.6943359375
2532.47006979276	3.3095703125
2536.03538460672	-0.9833984375
2539.59898654265	0.9443359375
2543.16087674307	-6.5556640625
2546.72105634947	6.1728515625
2550.27952650235	5.927734375
2553.83628834118	-3.5859375
2557.39134300444	-5.8515625
2560.94469162957	-6.7783203125
2564.49633535304	14.396484375
2568.0462753103	-8.9609375
2571.59451263579	5.6669921875
2575.14104846294	2.7626953125
2578.6858839242	-11.525390625
2582.229020151	7.4375
2585.77045827378	-3.9833984375
2589.31019942197	6.6142578125
2592.84824472401	-8.861328125
2596.38459530734	2.5908203125
2599.91925229841	5.4677734375
2603.45221682266	1.890625
2606.98349000456	-11.8779296875
2610.51307296756	3.62890625
2614.04096683414	9.7763671875
2617.56717272579	-14.908203125
2621.09169176298	10.6875
2624.61452506523	0.3037109375
2628.13567375106	-7.7470703125
2631.655138938	-3.1123046875
2635.17292174258	4.462890625
2638.68902328039	1.7841796875
2642.20344466598	-4.896484375
2645.71618701297	0.1240234375
2649.22725143397	1.669921875
2652.73663904062	0.7216796875
2656.24435094357	-10.5732421875
2659.75038825251	14.51171875
2663.25475207615	-0.015625
2666.75744352221	-4.779296875
2670.25846369744	12.9599609375
2673.75781370765	-12.7197265625
2677.25549465763	16.9580078125
2680.75150765123	3.1689453125
2684.24585379131	-3.982421875
2687.73853417978	-22.2373046875
2691.22954991757	12.890625
2694.71890210465	6.427734375
2698.20659184002	-5.0859375
2701.69262022172	0.748046875
2705.17698834682	-8.330078125
2708.65969731143	9.1025390625
2712.14074821071	-11.390625
2715.62014213884	-3.41796875
2719.09788018905	-3.595703125
2722.57396345361	7.0615234375
2726.04839302385	12.69921875
2729.52116999012	-13.8740234375
2732.99229544182	16.177734375
2736.4617704674	0.435546875
2739.92959615437	-3.080078125
2743.39577358925	-3.73046875
2746.86030385767	-0.05859375
2750.32318804424	6.3388671875
2753.78442723268	-4.580078125
2757.24402250572	-5.7626953125
2760.70197494518	-4.619140625
2764.1582856319	9.9375
2767.6129556458	1.2783203125
2771.06598606584	-5.4833984375
2774.51737797005	3.73046875
2777.96713243552	-4.814453125
2781.41525053838	-1.060546875
2784.86173335384	4.4736328125
2788.30658195617	0.9033203125
2791.74979741869	-11.17578125
2795.1913808138	8.0576171875
2798.63133321295	-0.38641357421875
2802.06965568666	-5.58831787109375
2805.50634930452	-7.68243408203125
2808.94141513519	-0.0220947265625
2812.37485424639	-15.3617553710938
2815.80666770493	0.298583984375
2819.23685657665	-4.79644775390625
2822.6654219265	6.00823974609375
2826.0923648185	-9.18707275390625
2829.51768631572	31.6175537109375
2832.94138748033	49.4222412109375
2836.36346937355	75.2269287109375
2839.7839330557	94.0316162109375
2843.20277958617	120.764343261719
2846.62001002343	190.214782714844
2850.03562542502	295.665222167969
2853.44962684758	446.115661621094
2856.86201534681	533.566101074219
2860.27279197751	513.016540527344
2863.68195779356	536.466979980469
2867.08951384791	533.917419433594
2870.49546119262	520.367858886719
2873.89980087883	530.818298339844
2877.30253395675	542.268737792969
2880.70366147569	539.719177246094
2884.10318448406	552.169616699219
2887.50110402936	534.466247558594
2890.89742115815	493.617248535156
2894.29213691614	495.768310546875
2897.68525234807	519.919311523438
2901.07676849782	540.070373535156
2904.46668640835	529.221374511719
2907.85500712172	535.372436523438
2911.24173167908	550.5234375
2914.62686112069	532.674438476563
2918.0103964859	511.825500488281
2921.39233881316	544.976501464844
2924.77268914004	539.127563476563
2928.1514485032	549.278564453125
2931.52861793838	543.429565429688
2934.90419848047	595.58056640625
2938.27819116343	621.498291015625
2941.65059702035	629.169555664063
2945.0214170834	592.8408203125
2948.39065238389	535.511962890625
2951.75830395222	445.183227539063
2955.1243728179	381.8544921875
2958.48886000957	348.525756835938
2961.85176655495	333.196899414063
2965.21309348089	327.8681640625
2968.57284181338	270.539428710938
2971.93101257748	228.210693359375
2975.28760679739	223.8818359375
2978.64262549643	198.553100585938
2981.99606969702	183.474609375
2985.34794042073	135.205078125
2988.69823868822	85.9354248046875
2992.04696551928	79.6658935546875
2995.39412193282	42.396240234375
2998.73970894689	43.126708984375
3002.08372757864	-10.142822265625
3005.42617884436	-25.59716796875
3008.76706375945	-35.4427490234375
3012.10638333846	-27.2884521484375
3015.44413859504	-18.134033203125
3018.780330542	23.0687255859375
3022.11496019125	13.6412353515625
3025.44802855385	-0.03125
3028.77953663997	12.765625
3032.10948545894	-13.640625
3035.4378760192	-26.6005859375
3038.76470932834	0.0029296875
3042.08998639308	6.435546875
3045.41370821926	-6.6787109375
3048.73587581189	5.873046875
3052.05649017508	6.314453125
3055.37555231211	-11.4306640625
3058.69306322538	-5.3359375
3062.00902391644	13.9775390625
3065.32343538598	-9.2998046875
3068.63629863383	9.1005859375
3071.94761465896	-8.330078125
3075.25738445949	-6.0341796875
3078.5656090327	-18.1259765625
3081.87228937498	14.33984375
3085.1774264819	9.5751953125
3088.48102134815	0
3091.7830749676	0
3095.08358833324	0
3098.38256243724	0
3101.67999827088	0
3104.97589682465	0
3108.27025908814	0
3111.56308605013	0
3114.85437869852	0
3118.14413802041	0
3121.43236500202	0
3124.71906062875	0
3128.00422588514	0
3131.28786175491	0
3134.56996922093	0
3137.85054926523	0
3141.12960286901	0
3144.40713101263	0
3147.68313467559	0
3150.95761483661	0
3154.23057247352	0
3157.50200856335	0
3160.77192408229	0
3164.04032000569	0
3167.30719730808	0
3170.57255696316	0
3173.8363999438	0
3177.09872722202	0
3180.35953976906	0
3183.61883855529	0
3186.87662455028	0
3190.13289872276	0
3193.38766204066	0
3196.64091547106	0
3199.89265998022	0
3203.14289653362	0
3206.39162609586	0
3209.63884963076	0
3212.88456810132	0
3216.1287824697	0
3219.37149369728	0
3222.61270274458	0
3225.85241057134	0
3229.09061813648	0
3232.32732639809	0
3235.56253631347	0
3238.79624883909	0
3242.02846493062	0
3245.25918554292	0
3248.48841163005	0
3251.71614414523	0
3254.94238404091	0
3258.16713226871	0
3261.39038977947	0
3264.61215752319	0
3267.8324364491	0
3271.05122750561	0
3274.26853164032	0
3277.48434980006	0
3280.69868293083	0
3283.91153197784	0
3287.12289788551	0
3290.33278159744	0
3293.54118405647	0
3296.7481062046	0
3299.95354898308	0
3303.15751333233	0
3306.36000019198	0
3309.5610105009	0
3312.76054519714	0
3315.95860521796	0
3319.15519149983	0
3322.35030497844	0
3325.5439465887	0
3328.73611726471	0
3331.92681793978	0
3335.11604954647	0
3338.30381301652	0
3341.49010928091	0
3344.67493926981	0
3347.85830391262	0
3351.04020413798	0
3354.22064087372	0
3357.3996150469	0
3360.5771275838	0
3363.75317940992	0
3366.92777144999	0
3370.10090462795	0
3373.27257986699	0
3376.44279808948	0
3379.61156021707	0
3382.77886717058	0
3385.94471987011	0
3389.10911923496	0
3392.27206618366	0
3395.43356163397	0
3398.59360650288	0
3401.75220170663	0
3404.90934816067	0
3408.06504677969	0
3411.21929847761	0
3414.37210416759	0
3417.52346476203	0
3420.67338117256	0
3423.82185431003	0
3426.96888508457	0
3430.11447440551	0
3433.25862318143	0
3436.40133232017	0
3439.54260272877	0
3442.68243531356	0
3445.82083098007	0
3448.95779063311	0
3452.0933151767	0
3455.22740551412	0
3458.36006254791	0
3461.49128717984	0
3464.62108031093	0
3467.74944284144	0
3470.8763756709	0
3474.00187969807	0
3477.12595582097	0
3480.24860493687	0
3483.3698279423	0
3486.48962573301	0
3489.60799920405	0
3492.7249492497	0
3495.84047676349	0
3498.95458263822	0
3502.06726776593	0
3505.17853303794	0
3508.28837934481	0
3511.39680757636	0
3514.50381862168	0
3517.60941336912	0
3520.71359270627	0
3523.81635752002	0
3526.91770869649	0
3530.01764712108	0
3533.11617367844	0
3536.21328925251	0
3539.30899472646	0
3542.40329098277	0
3545.49617890316	0
3548.58765936862	0
3551.6777332594	0
3554.76640145506	0
3557.85366483438	0
3560.93952427544	0
3564.02398065559	0
3567.10703485145	0
3570.18868773891	0
3573.26894019313	0
3576.34779308856	0
3579.42524729892	0
3582.5013036972	0
3585.57596315568	0
3588.6492265459	0
3591.72109473869	0
3594.79156860416	0
3597.8606490117	0
3600.92833682998	0
3603.99463292695	0
3607.05953816984	0
3610.12305342518	0
3613.18517955876	0
3616.24591743568	0
3619.30526792029	0
3622.36323187627	0
3625.41981016655	0
3628.47500365337	0
3631.52881319825	0
3634.58123966201	0
3637.63228390473	0
3640.68194678582	0
3643.73022916395	0
3646.77713189711	0
3649.82265584256	0
3652.86680185686	0
3655.90957079587	0
3658.95096351473	0
3661.9909808679	0
3665.02962370912	0
3668.06689289143	0
3671.10278926717	0
3674.13731368797	0
3677.17046700477	0
3680.20225006781	0
3683.23266372664	0
3686.26170883008	0
3689.28938622628	0
3692.31569676268	0
3695.34064128604	0
3698.3642206424	0
3701.38643567713	0
3704.40728723488	0
3707.42677615964	0
3710.44490329468	0
3713.46166948258	0
3716.47707556524	0
3719.49112238387	0
3722.50381077897	0
3725.51514159038	0
3728.52511565724	0
3731.53373381799	0
3734.54099691039	0
3737.54690577153	0
3740.55146123779	0
3743.55466414488	0
3746.55651532782	0
3749.55701562096	0
3752.55616585793	0
3755.55396687173	0
3758.55041949465	0
3761.54552455828	0
3764.53928289357	0
3767.53169533077	0
3770.52276269945	0
