# Supplementary material for: ATP-Mediated Compositional Change in Peripheral Myelin Membranes: A Comparative Raman Spectroscopy and Time-Of-Flight Secondary Ion Mass Spectrometry Study
Source: PLoS One. 2015 Nov 6;10(11):e0142084. doi: 10.1371/journal.pone.0142084 (PMC4636249; doi:10.1371/journal.pone.0142084)
Supplement: S2 Dataset — (ZIP) [file pone.0142084.s002.zip › S2_dataset/Raman_spectra/8_90.txt]

-178.9940361005	0
-174.033225536559	0
-169.075137799502	0
-164.119770772183	0
-159.167122339652	0
-154.217190389145	0
-149.26997281008	0
-144.325467494082	0
-139.38367233493	0
-134.444585228596	0
-129.508204073225	0
-124.574526769137	0
-119.643551218823	0
-114.715275326934	0
-109.789697000297	0
-104.866814147889	0
-99.9466246808543	0
-95.0291265124944	0
-90.114317558252	0
-85.2021957357436	0
-80.2927589647076	0
-75.3860051670387	0
-70.4819322667847	0
-65.5805381901157	0
-60.6818208653497	0
-55.7857782229291	0
-50.8924081954391	0
-46.0017087175838	0
-41.1136777262045	0
-36.2283131602561	0
-31.3456129608128	0
-26.4655750710695	0
-21.5881974363389	0
-16.7134780040407	0
-11.8414147237152	0
-6.97200554699234	0
-2.10524842762101	0
2.75885867856151	0
7.62031781360827	0
12.4791310174774	0
17.3353003280427	0
22.1888277810764	0
27.0397154102718	0
31.8879652472339	0
36.7335793214821	0
41.5765596604568	0
46.4169082895224	0
51.2546272319731	0
56.0897185090207	0
60.9221841398242	0
65.7520261414571	0
70.5792465289418	0
75.4038473152361	0
80.2258305112362	0
85.045198125787	0
89.8619521656727	0
94.6760946356395	0
99.4876275383746	0
104.296552874516	0
109.10287264268	0
113.906588839415	0
118.707703459252	0
123.506218494676	0
128.30213593615	0
133.095457772096	0
137.886185988912	0
142.674322570981	0
147.459869500641	0
152.242828758238	0
157.023202322084	0
161.800992168479	0
166.576200271718	0
171.348828604071	0
176.118879135827	0
180.886353835245	0
185.651254668599	0
190.413583600155	0
195.173342592186	0
199.93053360497	0
204.685158596798	0
209.437219523967	0
214.186718340788	0
218.933656999589	0
223.678037450723	0
228.419861642551	0
233.159131521468	0
237.895849031897	0
242.630016116271	0
247.361634715084	0
252.090706766841	0
256.817234208093	0
261.541218973424	0
266.262662995465	0
270.981568204883	0
275.697936530397	0
280.411769898781	0
285.123070234849	0
289.831839461471	0
294.538079499574	0
299.241792268144	0
303.942979684232	0
308.641643662944	0
313.33778611746	0
318.031408959018	0
322.722514096945	0
327.411103438622	0
332.09717888951	0
336.780742353159	0
341.461795731189	0
346.140340923302	0
350.816379827291	0
355.489914339041	0
360.160946352512	0
364.829477759773	0
369.495510450977	0
374.159046314375	0
378.820087236329	0
383.478635101283	0
388.134691791809	0
392.788259188568	0
397.43933917034	0
402.08793361401	0
406.734044394583	0
411.377673385178	0
416.018822457033	0
420.657493479502	0
425.293688320078	0
429.927408844357	0
434.558656916086	0
439.187434397127	0
443.813743147482	0
448.437585025286	0
453.058961886811	0
457.677875586478	0
462.294327976831	0
466.908320908578	0
471.519856230564	0
476.128935789788	0
480.73556143139	0
485.339734998681	0
489.941458333116	0
494.540733274312	0
499.137561660047	0
503.731945326265	0
508.323886107065	0
512.91338583473	0
517.500446339696	0
522.085069450583	0
526.667256994186	0
531.247010795468	0
535.824332677577	0
540.399224461841	0
544.97168796778	0
549.541725013083	0
554.109337413638	0
558.674526983528	0
563.237295535019	0
567.797644878573	0
572.355576822864	0
576.911093174738	0
581.464195739273	0
586.014886319722	0
590.563166717575	0
595.109038732503	0
599.652504162402	0
604.193564803382	0
608.73222244976	0
613.268478894073	0
617.802335927087	0
622.333795337774	0
626.86285891334	0
631.389528439219	0
635.913805699064	0
640.435692474771	0
644.95519054646	0
649.472301692485	0
653.987027689444	0
658.499370312169	0
663.009331333737	0
667.51691252547	0
672.022115656927	0
676.524942495927	0
681.025394808529	0
685.523474359052	0
690.019182910066	0
694.512522222403	0
699.003494055146	0
703.49210016564	0
707.978342309501	0
712.4622222406	0
716.943741711089	0
721.422902471377	0
725.899706270147	0
730.374154854362	0
734.846249969256	0
739.315993358349	0
743.783386763427	0
748.248431924569	0
752.711130580137	0
757.171484466779	0
761.629495319434	0
766.085164871334	0
770.538494853989	0
774.989486997221	0
779.438143029149	0
783.884464676174	0
788.328453663017	0
792.770111712697	0
797.209440546538	0
801.646441884169	0
806.08111744353	0
810.513468940876	0
814.943498090771	0
819.371206606105	0
823.796596198072	0
828.2196685762	0
832.640425448326	0
837.05886852062	0
841.474999497579	0
845.888820082023	0
850.300331975104	0
854.709536876313	0
859.116436483463	0
863.521032492721	0
867.923326598572	0
872.32332049386	0
876.721015869761	0
881.116414415797	0
885.509517819844	0
889.900327768115	0
894.288845945188	0
898.675074033979	0
903.059013715769	11.943359375
907.440666670193	-12.0830078125
911.820034575246	-0.1376953125
916.197119107279	-3.4619140625
920.571921941015	-7.5283203125
924.944444749532	27.103515625
929.314689204282	2.3203125
933.682656975088	7.072265625
938.048349730129	-10.693359375
942.411769135974	13.7890625
946.772916857561	2.70703125
951.131794558198	2.869140625
955.488403899583	-10.12890625
959.842746541793	10.2900390625
964.194824143277	-17.126953125
968.544638360882	21.40625
972.89219084983	-15.3165893554688
977.237483263745	11.8698120117188
981.580517254633	-8.87689208984375
985.921294472888	-27.5120849609375
990.259816567313	-6.179443359375
994.596085185094	-24.7452392578125
998.930101971824	-4.45013427734375
1003.26186857149	26.844970703125
1007.59138662648	38.9500732421875
1011.91865777761	66.0362548828125
1016.24368366406	68.1224365234375
1020.56646592346	45.2100830078125
1024.88700619182	29.2977294921875
1029.20530610358	4.73236083984375
1033.52136729159	8.7452392578125
1037.8351913871	-2.695068359375
1042.14678001981	2.68365478515625
1046.45613481781	2.16888427734375
1050.76325740763	-13.2952270507813
1055.06814941421	1.24066162109375
1059.37081246092	23.4297485351563
1063.67124816957	16.5927124023438
1067.96945816039	37.755615234375
1072.26544405203	39.9185180664063
1076.55920746159	43.0814208984375
1080.8507500046	50.1731567382813
1085.14007329502	51.1842651367188
1089.42717894526	60.1953735351563
1093.71206856617	93.2064819335938
1097.99474376703	63.2175903320313
1102.27520615557	67.2286987304688
1106.55345733798	54.2398071289063
1110.82949891888	45.2509155273438
1115.10333250134	53.2620239257813
1119.37495968691	48.2744140625
1123.64438207555	45.2874145507813
1127.91160126572	28.3004760742188
1132.17661885431	56.3134765625
1136.43943643666	65.3264770507813
1140.70005560662	80.3395385742188
1144.95847795644	75.3525390625
1149.21470507689	92.3655395507813
1153.46873855716	116.378601074219
1157.72057998495	191.3916015625
1161.97023094641	233.441650390625
1166.21769302616	253.568908691406
1170.4629678073	237.696228027344
1174.70605687141	142.823486328125
1178.94696179853	93.9507446289063
1183.18568416722	52.0780639648438
1187.42222555447	59.205322265625
1191.65658753578	25.3325805664063
1195.88877168515	10.4598999023438
1200.11877957505	41.7559204101563
1204.34661277642	23.2008056640625
1208.57227285872	25.645751953125
1212.79576138991	18.0906372070313
1217.01707993641	19.5355834960938
1221.23623006315	16.9996948242188
1225.45321333358	-12.11865234375
1229.66803130962	13.7630004882813
1233.88068555171	7.60986328125
1238.09117761878	-25.587890625
1242.29950906827	-4.78558349609375
1246.50568145615	8.85052490234375
1250.70969633685	32.3024291992188
1254.91155526336	15.75439453125
1259.11125978715	38.206298828125
1263.30881145822	27.658203125
1267.50421182508	29.110107421875
1271.69746243476	40.1409301757813
1275.88856483281	49.1650390625
1280.07752056329	45.189208984375
1284.26433116881	40.2133178710938
1288.44899819048	46.2374267578125
1292.63152316794	35.2615966796875
1296.81190763937	49.2857055664063
1300.99015314147	35.3098754882813
1305.16626120947	43.2237548828125
1309.34023337715	81.1044311523438
1313.5120711768	77.985107421875
1317.68177613928	62.8657836914063
1321.84934979395	39.7465209960938
1326.01479366875	36.627197265625
1330.17810929013	14.5078735351563
1334.3392981831	17.3885498046875
1338.49836187122	32.269287109375
1342.65530187657	31.1499633789063
1346.81011971983	36.8978881835938
1350.96281692018	23.6071166992188
1355.11339499538	18.31640625
1359.26185546175	15.025634765625
1363.40819983413	11.73486328125
1367.55242962597	11.4441528320313
1371.69454634923	18.1533813476563
1375.83455151447	7.8626708984375
1379.97244663079	4.5718994140625
1384.10823320587	9.2811279296875
1388.24191274593	-2.1785888671875
1392.3734867558	7.33929443359375
1396.50295673884	-10.142822265625
1400.63032419701	-16.6249389648438
1404.75559063083	11.8929443359375
1408.87875753938	7.41082763671875
1412.99982642036	-2.07135009765625
1417.11879877001	-14.553466796875
1421.23567608315	10.9644165039063
1425.35045985322	19.479736328125
1429.4631515722	10.9856567382813
1433.57375273068	55.4915161132813
1437.68226481782	91.9974365234375
1441.78868932139	166.503295898438
1445.89302772774	224.009155273438
1449.9952815218	239.515075683594
1454.0954521871	251.020935058594
1458.19354120579	217.52685546875
1462.28955005859	218.03271484375
1466.38348022481	192.538635253906
1470.47533318239	169.109680175781
1474.56511040785	156.712158203125
1478.65281337632	134.314636230469
1482.73844356155	87.9171142578125
1486.82200243586	70.5195922851563
1490.90349147021	49.1220703125
1494.98291213417	27.7245483398438
1499.06026589591	22.3270263671875
1503.13555422221	44.9295654296875
1507.20877857848	49.5320434570313
1511.27994042873	92.134521484375
1515.3490412356	138.762084960938
1519.41608246035	196.398681640625
1523.48106556286	226.035278320313
1527.54399200162	269.671875
1531.60486323377	248.308532714844
1535.66368071506	201.945129394531
1539.72044589986	163.581726074219
1543.7751602412	102.218322753906
1547.8278251907	64.85498046875
1551.87844219866	32.4100341796875
1555.92701271397	13.9307250976563
1559.97353818419	6.451416015625
1564.01802005549	2.97210693359375
1568.06045977271	5.4927978515625
1572.1008587793	-5.02227783203125
1576.13921851737	-0.770751953125
1580.17554042768	-5.51922607421875
1584.20982594961	0.700439453125
1588.24207652123	9.8682861328125
1592.27229357921	-5.1533203125
1596.3004785589	-15.76953125
1600.3266328943	7.8408203125
1604.35075801806	5.5224609375
1608.37285536149	7.59765625
1612.39292635454	-15.9066772460938
1616.41097242584	1.33447265625
1620.42699500266	7.816162109375
1624.44099551096	17.6607666015625
1628.45297537533	3.173828125
1632.46293601905	3.97772216796875
1636.47087886406	10.7816162109375
1640.47680533095	18.9404296875
1644.480716839	39.6530151367188
1648.48261480617	53.3655395507813
1652.48250064906	76.078125
1656.48037578297	104.790649414063
1660.47624162187	126.521728515625
1664.47009957839	172.454772949219
1668.46195106388	200.387756347656
1672.45179748832	202.32080078125
1676.43964026041	195.253845214844
1680.42548078752	168.186828613281
1684.40932047569	131.119873046875
1688.39116072969	78.9758911132813
1692.37100295292	53.8247680664063
1696.34884854752	41.6737060546875
1700.32469891428	16.5225830078125
1704.29855545272	25.3715209960938
1708.27041956104	11.088134765625
1712.24029263612	11.7199096679688
1716.20817607355	-11.6483154296875
1720.17407126762	3.9517822265625
1724.13797961133	1.3702392578125
1728.09990249636	-5.1976318359375
1732.05984131311	5.28143310546875
1736.01779745068	2.7666015625
1739.97377229687	-11.6865234375
1743.9277672382	-0.6494140625
1747.87978365989	4.9091796875
1751.82982294587	6.8271484375
1755.77788647878	1.765625
1759.72397564	-9.126953125
1763.6680918096	10.2001953125
1767.61023636636	-6.5263671875
1771.55041068779	2.494140625
1775.48861615014	-2.4130859375
1779.42485412835	-5.8916015625
1783.35912599609	-2.5390625
1787.29143312576	13.1318359375
1791.22177688849	-2.7158203125
1795.15015865414	-2.40625
1799.07657979127	2.7001953125
1803.00104166721	-7.5869140625
1806.923545648	-3.4462890625
1810.84409309841	8.0556640625
1814.76268538195	-1.9443359375
1818.67932386087	3.8017578125
1822.59400989615	-8.08984375
1826.50674484752	6.384765625
1830.41753007345	7.388671875
1834.32636693114	-12.673828125
1838.23325677653	-2.533203125
1842.13820096433	11.1962890625
1846.04120084797	-2.681640625
1849.94225777965	-3.484375
1853.84137311029	-3.2744140625
1857.7385481896	-0.345703125
1861.63378436601	3.015625
1865.52708298671	-0.31640625
1869.41844539766	-1.6904296875
1873.30787294356	11.3427734375
1877.19536696788	-6.3291015625
1881.08092881284	1.373046875
1884.96455981942	-3.7451171875
1888.84626132737	-1.3955078125
1892.7260346752	-4.49609375
1896.6038812002	5.7568359375
1900.47980223839	-2.4287109375
1904.35379912459	6.99609375
1908.22587319237	3.2392578125
1912.0960257741	-4.6513671875
1915.96425820088	-2.193359375
1919.83057180263	-3.3740234375
1923.694967908	-0.2275390625
1927.55744784445	0.8095703125
1931.4180129382	-6.298828125
1935.27666451426	13.63671875
1939.13340389641	1.146484375
1942.98823240721	-10.419921875
1946.84115136803	6.1015625
1950.692162099	2.5849609375
1954.54126591903	-2.9765625
1958.38846414584	-6.0224609375
1962.23375809594	8.0078125
1966.0771490846	-8.9931640625
1969.91863842591	0.2568359375
1973.75822743275	3.6259765625
1977.59591741678	7.255859375
1981.43170968848	-7.3046875
1985.26560555709	12.3955078125
1989.09760633069	-10.1162109375
1992.92771331615	-7.2958984375
1996.75592781911	1.634765625
2000.58225114405	8.541015625
2004.40668459424	-11.9638671875
2008.22922947176	1.279296875
2012.04988707749	9.75390625
2015.86865871112	-6.08984375
2019.68554567116	4.46875
2023.50054925491	-12.7158203125
2027.31367075851	23.2138671875
2031.1249114769	-8.142578125
2034.93427270382	0.04296875
2038.74175573186	-11.1640625
2042.54736185239	5.7978515625
2046.35109235564	-1.642578125
2050.15294853063	10.0390625
2053.95293166521	-5.0498046875
2057.75104304606	-3.8681640625
2061.54728395867	4.8310546875
2065.34165568738	-4.0830078125
2069.13415951534	0.4970703125
2072.92479672452	-2.0859375
2076.71356859575	4.841796875
2080.50047640866	5.59375
2084.28552144174	-12.4453125
2088.06870497229	5.9150390625
2091.85002827646	-2.427734375
2095.62949262923	1.6923828125
2099.40709930443	-3.048828125
2103.18284957471	-7.8759765625
2106.95674471158	9.0966796875
2110.72878598537	6.2626953125
2114.49897466528	-5.009765625
2118.26731201934	-0.494140625
2122.03379931443	2.953125
2125.79843781626	-0.2626953125
2129.56122878942	-13.630859375
2133.32217349733	14.7255859375
2137.08127320226	-11.859375
2140.83852916534	2.1240234375
2144.59394264655	5.2490234375
2148.34751490473	-2.03125
2152.09924719757	1.4267578125
2155.84914078163	-2.1328125
2159.5971969123	11.986328125
2163.34341684387	-3.638671875
2167.08780182947	4.6845703125
2170.83035312109	-0.3271484375
2174.57107196959	-7.46875
2178.30995962469	-4.15234375
2182.04701733499	-3.3095703125
2185.78224634795	3.859375
2189.5156479099	9.544921875
2193.24722326604	-0.5908203125
2196.97697366044	-3.9462890625
2200.70490033604	-3.5126953125
2204.43100453467	-5.9287109375
2208.15528749703	7.9384765625
2211.87775046268	3.521484375
2215.59839467008	-4.0078125
2219.31722135656	-1.482421875
2223.03423175833	-0.2880859375
2226.74942711049	4.0380859375
2230.46280864701	1.7119140625
2234.17437760077	-8.0068359375
2237.8841352035	0.048828125
2241.59208268584	-0.8134765625
2245.29822127732	5.765625
2249.00255220635	0.7509765625
2252.70507670024	6.4345703125
2256.40579598519	-21.998046875
2260.10471128628	9.662109375
2263.80182382751	1.6943359375
2267.49713483175	3.017578125
2271.19064552079	3.2802734375
2274.8823571153	-0.41015625
2278.57227083486	-7.3828125
2282.26038789795	3.7265625
2285.94670952195	-0.8427734375
2289.63123692314	-0.6416015625
2293.31397131672	0.4697265625
2296.99491391679	-0.5869140625
2300.67406593633	-0.8154296875
2304.35142858727	1.0029296875
2308.02700308043	1.251953125
2311.70079062553	2.3203125
2315.37279243123	-1.4443359375
2319.04300970507	6.072265625
2322.71144365353	2.1357421875
2326.378095482	-14.7939453125
2330.04296639478	1.5146484375
2333.7060575951	6.2236328125
2337.3673702851	3.9794921875
2341.02690566583	-0.392578125
2344.68466493729	-12.7451171875
2348.34064929839	1.7197265625
2351.99485994695	1.8173828125
2355.64729807974	1.4130859375
2359.29796489244	7.677734375
2362.94686157966	-4.6328125
2366.59398933494	0.4541015625
2370.23934935076	-2.712890625
2373.88294281852	4.1142578125
2377.52477092855	0.5146484375
2381.16483487014	0.3974609375
2384.80313583148	-0.4052734375
2388.4396749997	-14.3896484375
2392.07445356091	6.0439453125
2395.70747270011	-4.66015625
2399.33873360126	11.05859375
2402.96823744726	5.15234375
2406.59598541994	6.4482421875
2410.22197870011	-11.2490234375
2413.84621846749	-4.2255859375
2417.46870590075	5.802734375
2421.08944217751	-6.62890625
2424.70842847435	-0.865234375
2428.32566596678	6.4375
2431.94115582928	-8.6337890625
2435.55489923527	4.0166015625
2439.16689735713	-1.0947265625
2442.77715136619	6.7734375
2446.38566243272	-1.2333984375
2449.99243172597	-2.703125
2453.59746041414	-0.0908203125
2457.20074966439	5.7353515625
2460.80230064283	-4.140625
2464.40211451455	0.80859375
2468.00019244358	-4.966796875
2471.59653559293	3.4853515625
2475.19114512457	-0.490234375
2478.78402219943	-4.4375
2482.37516797741	8.046875
2485.96458361738	1.998046875
2489.55227027719	-16.912109375
2493.13822911363	23.0302734375
2496.7224612825	-15.5263671875
2500.30496793853	-4.0859375
2503.88575023547	6.55078125
2507.464809326	1.5615234375
2511.04214636182	2.830078125
2514.61776249357	-2.880859375
2518.19165887088	0.8642578125
2521.76383664237	2.0703125
2525.33429695564	1.0029296875
2528.90304095725	3.3486328125
2532.47006979276	-10.73828125
2536.03538460672	3.3076171875
2539.59898654265	5.7509765625
2543.16087674307	-9.181640625
2546.72105634947	1.412109375
2550.27952650235	4.5625
2553.83628834118	-6.513671875
2557.39134300444	4.2998046875
2560.94469162957	-2.9755859375
2564.49633535304	4.705078125
2568.0462753103	-8.44140625
2571.59451263579	9.9990234375
2575.14104846294	4.0498046875
2578.6858839242	-18.029296875
2582.229020151	13.09375
2585.77045827378	-4.4580078125
2589.31019942197	-1.271484375
2592.84824472401	-0.060546875
2596.38459530734	4.587890625
2599.91925229841	-0.9541015625
2603.45221682266	2.0927734375
2606.98349000456	-4.9716796875
2610.51307296756	1.40234375
2614.04096683414	-0.556640625
2617.56717272579	1.701171875
2621.09169176298	3.23828125
2624.61452506523	-7.7255859375
2628.13567375106	-1.0927734375
2631.655138938	-1.771484375
2635.17292174258	3.33984375
2638.68902328039	7.033203125
2642.20344466598	-12.08984375
2645.71618701297	3.2373046875
2649.22725143397	1.1728515625
2652.73663904062	3.583984375
2656.24435094357	-3.9794921875
2659.75038825251	9.140625
2663.25475207615	-9.1259765625
2666.75744352221	-7.595703125
2670.25846369744	12.3525390625
2673.75781370765	-2.3662109375
2677.25549465763	8.87109375
2680.75150765123	5.904296875
2684.24585379131	-9.3759765625
2687.73853417978	-7.5703125
2691.22954991757	-0.8310546875
2694.71890210465	0.5244140625
2698.20659184002	-2.22265625
2701.69262022172	1.88671875
2705.17698834682	-0.5791015625
2708.65969731143	7.1875
2712.14074821071	-12.1728515625
2715.62014213884	-6.966796875
2719.09788018905	2.701171875
2722.57396345361	13.8115234375
2726.04839302385	7.62890625
2729.52116999012	-10.984375
2732.99229544182	13.818359375
2736.4617704674	-3.42578125
2739.92959615437	6.283203125
2743.39577358925	-1.416015625
2746.86030385767	-0.2333984375
2750.32318804424	3.060546875
2753.78442723268	-7.373046875
2757.24402250572	0.6064453125
2760.70197494518	-4.5458984375
2764.1582856319	-4.6865234375
2767.6129556458	4.9736328125
2771.06598606584	-0.8564453125
2774.51737797005	-2.2158203125
2777.96713243552	-5.408203125
2781.41525053838	4.93359375
2784.86173335384	4.5029296875
2788.30658195617	-6.1689453125
2791.74979741869	-6.98736572265625
2795.1913808138	2.5079345703125
2798.63133321295	-12.3732299804688
2802.06965568666	0.74560546875
2805.50634930452	-1.13555908203125
2808.94141513519	9.81396484375
2812.37485424639	3.42864990234375
2815.80666770493	-0.95660400390625
2819.23685657665	3.65814208984375
2822.6654219265	23.2728881835938
2826.0923648185	47.8876342773438
2829.51768631572	101.502380371094
2832.94138748033	125.117126464844
2836.36346937355	191.731872558594
2839.7839330557	257.326782226563
2843.20277958617	389.900573730469
2846.62001002343	573.474365234375
2850.03562542502	798.048156738281
2853.44962684758	1041.6220703125
2856.86201534681	1232.19580078125
2860.27279197751	1292.76953125
2863.68195779356	1192.34338378906
2867.08951384791	1103.91723632813
2870.49546119262	1061.49096679688
2873.89980087883	1043.06481933594
2877.30253395675	1057.638671875
2880.70366147569	1100.21240234375
2884.10318448406	1130.7861328125
2887.50110402936	1188.36010742188
2890.89742115815	1186.99560546875
2894.29213691614	1149.65246582031
2897.68525234807	1098.30932617188
2901.07676849782	1106.96618652344
2904.46668640835	1117.623046875
2907.85500712172	1086.27990722656
2911.24173167908	1059.93676757813
2914.62686112069	1021.59362792969
2918.0103964859	1001.25048828125
2921.39233881316	949.907348632813
2924.77268914004	964.564208984375
2928.1514485032	966.221069335938
2931.52861793838	963.8779296875
2934.90419848047	1005.53479003906
2938.27819116343	1075.19165039063
2941.65059702035	1099.84851074219
2945.0214170834	1010.50537109375
2948.39065238389	885.195739746094
2951.75830395222	801.983642578125
2955.1243728179	676.771606445313
2958.48886000957	589.559509277344
2961.85176655495	544.347473144531
2965.21309348089	509.135375976563
2968.57284181338	443.92333984375
2971.93101257748	416.711181640625
2975.28760679739	343.499145507813
2978.64262549643	293.287109375
2981.99606969702	278.075073242188
2985.34794042073	222.862915039063
2988.69823868822	182.65087890625
2992.04696551928	140.438842773438
2995.39412193282	116.226684570313
2998.73970894689	107.080932617188
3002.08372757864	59.9974365234375
3005.42617884436	36.9139404296875
3008.76706375945	27.8304443359375
3012.10638333846	56.7469482421875
3015.44413859504	95.663330078125
3018.780330542	107.579833984375
3022.11496019125	110.496337890625
3025.44802855385	83.412841796875
3028.77953663997	39.2877197265625
3032.10948545894	26.1417236328125
3035.4378760192	-7.00439453125
3038.76470932834	-5.1505126953125
3042.08998639308	0.1964111328125
3045.41370821926	-3.6871337890625
3048.73587581189	4.9609375
3052.05649017508	4.482421875
3055.37555231211	-5.205078125
3058.69306322538	2.4326171875
3062.00902391644	-11.4755859375
3065.32343538598	-7.9853515625
3068.63629863383	10.2607421875
3071.94761465896	-18.291015625
3075.25738445949	19.20703125
3078.5656090327	-2.7841796875
3081.87228937498	0.0498046875
3085.1774264819	4.7861328125
3088.48102134815	-10.1025390625
3091.7830749676	1.8125
3095.08358833324	0
3098.38256243724	0
3101.67999827088	0
3104.97589682465	0
3108.27025908814	0
3111.56308605013	0
3114.85437869852	0
3118.14413802041	0
3121.43236500202	0
3124.71906062875	0
3128.00422588514	0
3131.28786175491	0
3134.56996922093	0
3137.85054926523	0
3141.12960286901	0
3144.40713101263	0
3147.68313467559	0
3150.95761483661	0
3154.23057247352	0
3157.50200856335	0
3160.77192408229	0
3164.04032000569	0
3167.30719730808	0
3170.57255696316	0
3173.8363999438	0
3177.09872722202	0
3180.35953976906	0
3183.61883855529	0
3186.87662455028	0
3190.13289872276	0
3193.38766204066	0
3196.64091547106	0
3199.89265998022	0
3203.14289653362	0
3206.39162609586	0
3209.63884963076	0
3212.88456810132	0
3216.1287824697	0
3219.37149369728	0
3222.61270274458	0
3225.85241057134	0
3229.09061813648	0
3232.32732639809	0
3235.56253631347	0
3238.79624883909	0
3242.02846493062	0
3245.25918554292	0
3248.48841163005	0
3251.71614414523	0
3254.94238404091	0
3258.16713226871	0
3261.39038977947	0
3264.61215752319	0
3267.8324364491	0
3271.05122750561	0
3274.26853164032	0
3277.48434980006	0
3280.69868293083	0
3283.91153197784	0
3287.12289788551	0
3290.33278159744	0
3293.54118405647	0
3296.7481062046	0
3299.95354898308	0
3303.15751333233	0
3306.36000019198	0
3309.5610105009	0
3312.76054519714	0
3315.95860521796	0
3319.15519149983	0
3322.35030497844	0
3325.5439465887	0
3328.73611726471	0
3331.92681793978	0
3335.11604954647	0
3338.30381301652	0
3341.49010928091	0
3344.67493926981	0
3347.85830391262	0
3351.04020413798	0
3354.22064087372	0
3357.3996150469	0
3360.5771275838	0
3363.75317940992	0
3366.92777144999	0
3370.10090462795	0
3373.27257986699	0
3376.44279808948	0
3379.61156021707	0
3382.77886717058	0
3385.94471987011	0
3389.10911923496	0
3392.27206618366	0
3395.43356163397	0
3398.59360650288	0
3401.75220170663	0
3404.90934816067	0
3408.06504677969	0
3411.21929847761	0
3414.37210416759	0
3417.52346476203	0
3420.67338117256	0
3423.82185431003	0
3426.96888508457	0
3430.11447440551	0
3433.25862318143	0
3436.40133232017	0
3439.54260272877	0
3442.68243531356	0
3445.82083098007	0
3448.95779063311	0
3452.0933151767	0
3455.22740551412	0
3458.36006254791	0
3461.49128717984	0
3464.62108031093	0
3467.74944284144	0
3470.8763756709	0
3474.00187969807	0
3477.12595582097	0
3480.24860493687	0
3483.3698279423	0
3486.48962573301	0
3489.60799920405	0
3492.7249492497	0
3495.84047676349	0
3498.95458263822	0
3502.06726776593	0
3505.17853303794	0
3508.28837934481	0
3511.39680757636	0
3514.50381862168	0
3517.60941336912	0
3520.71359270627	0
3523.81635752002	0
3526.91770869649	0
3530.01764712108	0
3533.11617367844	0
3536.21328925251	0
3539.30899472646	0
3542.40329098277	0
3545.49617890316	0
3548.58765936862	0
3551.6777332594	0
3554.76640145506	0
3557.85366483438	0
3560.93952427544	0
3564.02398065559	0
3567.10703485145	0
3570.18868773891	0
3573.26894019313	0
3576.34779308856	0
3579.42524729892	0
3582.5013036972	0
3585.57596315568	0
3588.6492265459	0
3591.72109473869	0
3594.79156860416	0
3597.8606490117	0
3600.92833682998	0
3603.99463292695	0
3607.05953816984	0
3610.12305342518	0
3613.18517955876	0
3616.24591743568	0
3619.30526792029	0
3622.36323187627	0
3625.41981016655	0
3628.47500365337	0
3631.52881319825	0
3634.58123966201	0
3637.63228390473	0
3640.68194678582	0
3643.73022916395	0
3646.77713189711	0
3649.82265584256	0
3652.86680185686	0
3655.90957079587	0
3658.95096351473	0
3661.9909808679	0
3665.02962370912	0
3668.06689289143	0
3671.10278926717	0
3674.13731368797	0
3677.17046700477	0
3680.20225006781	0
3683.23266372664	0
3686.26170883008	0
3689.28938622628	0
3692.31569676268	0
3695.34064128604	0
3698.3642206424	0
3701.38643567713	0
3704.40728723488	0
3707.42677615964	0
3710.44490329468	0
3713.46166948258	0
3716.47707556524	0
3719.49112238387	0
3722.50381077897	0
3725.51514159038	0
3728.52511565724	0
3731.53373381799	0
3734.54099691039	0
3737.54690577153	0
3740.55146123779	0
3743.55466414488	0
3746.55651532782	0
3749.55701562096	0
3752.55616585793	0
3755.55396687173	0
3758.55041949465	0
3761.54552455828	0
3764.53928289357	0
3767.53169533077	0
3770.52276269945	0
