# Supplementary material for: ATP-Mediated Compositional Change in Peripheral Myelin Membranes: A Comparative Raman Spectroscopy and Time-Of-Flight Secondary Ion Mass Spectrometry Study
Source: PLoS One. 2015 Nov 6;10(11):e0142084. doi: 10.1371/journal.pone.0142084 (PMC4636249; doi:10.1371/journal.pone.0142084)
Supplement: S2 Dataset — (ZIP) [file pone.0142084.s002.zip › S2_dataset/Raman_spectra/9_0.txt]

-178.9940361005	0
-174.033225536559	0
-169.075137799502	0
-164.119770772183	0
-159.167122339652	0
-154.217190389145	0
-149.26997281008	0
-144.325467494082	0
-139.38367233493	0
-134.444585228596	0
-129.508204073225	0
-124.574526769137	0
-119.643551218823	0
-114.715275326934	0
-109.789697000297	0
-104.866814147889	0
-99.9466246808543	0
-95.0291265124944	0
-90.114317558252	0
-85.2021957357436	0
-80.2927589647076	0
-75.3860051670387	0
-70.4819322667847	0
-65.5805381901157	0
-60.6818208653497	0
-55.7857782229291	0
-50.8924081954391	0
-46.0017087175838	0
-41.1136777262045	0
-36.2283131602561	0
-31.3456129608128	0
-26.4655750710695	0
-21.5881974363389	0
-16.7134780040407	0
-11.8414147237152	0
-6.97200554699234	0
-2.10524842762101	0
2.75885867856151	0
7.62031781360827	0
12.4791310174774	0
17.3353003280427	0
22.1888277810764	0
27.0397154102718	0
31.8879652472339	0
36.7335793214821	0
41.5765596604568	0
46.4169082895224	0
51.2546272319731	0
56.0897185090207	0
60.9221841398242	0
65.7520261414571	0
70.5792465289418	0
75.4038473152361	0
80.2258305112362	0
85.045198125787	0
89.8619521656727	0
94.6760946356395	0
99.4876275383746	0
104.296552874516	0
109.10287264268	0
113.906588839415	0
118.707703459252	0
123.506218494676	0
128.30213593615	0
133.095457772096	0
137.886185988912	0
142.674322570981	0
147.459869500641	0
152.242828758238	0
157.023202322084	0
161.800992168479	0
166.576200271718	0
171.348828604071	0
176.118879135827	0
180.886353835245	0
185.651254668599	0
190.413583600155	0
195.173342592186	0
199.93053360497	0
204.685158596798	0
209.437219523967	0
214.186718340788	0
218.933656999589	0
223.678037450723	0
228.419861642551	0
233.159131521468	0
237.895849031897	0
242.630016116271	0
247.361634715084	0
252.090706766841	0
256.817234208093	0
261.541218973424	0
266.262662995465	0
270.981568204883	0
275.697936530397	0
280.411769898781	0
285.123070234849	0
289.831839461471	0
294.538079499574	0
299.241792268144	0
303.942979684232	0
308.641643662944	0
313.33778611746	0
318.031408959018	0
322.722514096945	0
327.411103438622	0
332.09717888951	0
336.780742353159	0
341.461795731189	0
346.140340923302	0
350.816379827291	0
355.489914339041	0
360.160946352512	0
364.829477759773	0
369.495510450977	0
374.159046314375	0
378.820087236329	0
383.478635101283	0
388.134691791809	0
392.788259188568	0
397.43933917034	0
402.08793361401	0
406.734044394583	0
411.377673385178	0
416.018822457033	0
420.657493479502	0
425.293688320078	0
429.927408844357	0
434.558656916086	0
439.187434397127	0
443.813743147482	0
448.437585025286	0
453.058961886811	0
457.677875586478	0
462.294327976831	0
466.908320908578	0
471.519856230564	0
476.128935789788	0
480.73556143139	0
485.339734998681	0
489.941458333116	0
494.540733274312	0
499.137561660047	0
503.731945326265	0
508.323886107065	0
512.91338583473	0
517.500446339696	0
522.085069450583	0
526.667256994186	0
531.247010795468	0
535.824332677577	0
540.399224461841	0
544.97168796778	0
549.541725013083	0
554.109337413638	0
558.674526983528	0
563.237295535019	0
567.797644878573	0
572.355576822864	0
576.911093174738	0
581.464195739273	0
586.014886319722	0
590.563166717575	0
595.109038732503	0
599.652504162402	0
604.193564803382	0
608.73222244976	0
613.268478894073	0
617.802335927087	0
622.333795337774	0
626.86285891334	0
631.389528439219	0
635.913805699064	0
640.435692474771	0
644.95519054646	0
649.472301692485	0
653.987027689444	0
658.499370312169	0
663.009331333737	0
667.51691252547	0
672.022115656927	0
676.524942495927	0
681.025394808529	0
685.523474359052	0
690.019182910066	0
694.512522222403	0
699.003494055146	0
703.49210016564	0
707.978342309501	0
712.4622222406	0
716.943741711089	0
721.422902471377	0
725.899706270147	0
730.374154854362	0
734.846249969256	0
739.315993358349	0
743.783386763427	0
748.248431924569	0
752.711130580137	0
757.171484466779	0
761.629495319434	0
766.085164871334	0
770.538494853989	0
774.989486997221	0
779.438143029149	0
783.884464676174	0
788.328453663017	0
792.770111712697	0
797.209440546538	0
801.646441884169	0
806.08111744353	0
810.513468940876	0
814.943498090771	0
819.371206606105	0
823.796596198072	-5.4814453125
828.2196685762	-22.595703125
832.640425448326	32.09765625
837.05886852062	-12.4951171875
841.474999497579	15.7109375
845.888820082023	-13.001953125
850.300331975104	-2.9521484375
854.709536876313	-0.7099609375
859.116436483463	3.1201171875
863.521032492721	7.2431640625
867.923326598572	-1.9609375
872.32332049386	-2.7314453125
876.721015869761	-0.3525390625
881.116414415797	-13.125
885.509517819844	-17.4814453125
889.900327768115	26.2705078125
894.288845945188	-2.8251953125
898.675074033979	8.3515625
903.059013715769	4.04296875
907.440666670193	-9.8037109375
911.820034575246	7.8916015625
916.197119107279	-8.1904296875
920.571921941015	-12.923828125
924.944444749532	23.244140625
929.314689204282	6.3173828125
933.682656975088	12.1669921875
938.048349730129	10.14453125
942.411769135974	3.251953125
946.772916857561	4.3642578125
951.131794558198	-28.5517578125
955.488403899583	-7.2158203125
959.842746541793	16.064453125
964.194824143277	-8.5859375
968.544638360882	19.8720703125
972.89219084983	-6.8154296875
977.237483263745	5.4033203125
981.580517254633	10.021728515625
985.921294472888	-37.7708740234375
990.259816567313	9.998046875
994.596085185094	-8.272216796875
998.930101971824	-0.844482421875
1003.26186857149	34.4271240234375
1007.59138662648	99.661376953125
1011.91865777761	142.003540039063
1016.24368366406	141.384155273438
1020.56646592346	91.9541015625
1024.88700619182	42.0587158203125
1029.20530610358	7.1632080078125
1033.52136729159	9.1932373046875
1037.8351913871	-5.7694091796875
1042.14678001981	-3.5400390625
1046.45613481781	3.711181640625
1050.76325740763	-7.0377197265625
1055.06814941421	-20.9708251953125
1059.37081246092	11.0703125
1063.67124816957	18.1114501953125
1067.96945816039	51.152587890625
1072.26544405203	44.1937255859375
1076.55920746159	57.23046875
1080.8507500046	63.2374267578125
1085.14007329502	59.244384765625
1089.42717894526	72.25146484375
1093.71206856617	85.2584228515625
1097.99474376703	69.265380859375
1102.27520615557	96.2724609375
1106.55345733798	83.2794189453125
1110.82949891888	61.286376953125
1115.10333250134	62.29345703125
1119.37495968691	45.4149169921875
1123.64438207555	69.5460205078125
1127.91160126572	64.67724609375
1132.17661885431	100.808471679688
1136.43943643666	112.939575195313
1140.70005560662	141.07080078125
1144.95847795644	153.202026367188
1149.21470507689	179.333129882813
1153.46873855716	227.46435546875
1157.72057998495	372.595581054688
1161.97023094641	523.736328125
1166.21769302616	559.078002929688
1170.4629678073	503.419555664063
1174.70605687141	328.76123046875
1178.94696179853	214.102783203125
1183.18568416722	107.444458007813
1187.42222555447	82.7860107421875
1191.65658753578	55.1275634765625
1195.88877168515	61.46923828125
1200.11877957505	71.810791015625
1204.34661277642	54.0994873046875
1208.57227285872	43.3394775390625
1212.79576138991	60.5794677734375
1217.01707993641	24.8194580078125
1221.23623006315	20.0594482421875
1225.45321333358	13.2994384765625
1229.66803130962	14.5394287109375
1233.88068555171	-17.67626953125
1238.09117761878	-17.6265869140625
1242.29950906827	-15.576904296875
1246.50568145615	-16.5272216796875
1250.70969633685	2.5224609375
1254.91155526336	-4.427978515625
1259.11125978715	15.6217041015625
1263.30881145822	15.71728515625
1267.50421182508	47.5079345703125
1271.69746243476	72.298583984375
1275.88856483281	101.089233398438
1280.07752056329	86.8798828125
1284.26433116881	87.6705322265625
1288.44899819048	62.461181640625
1292.63152316794	68.2518310546875
1296.81190763937	77.6878662109375
1300.99015314147	70.88720703125
1305.16626120947	61.086669921875
1309.34023337715	85.2860107421875
1313.5120711768	93.4853515625
1317.68177613928	81.6846923828125
1321.84934979395	53.884033203125
1326.01479366875	64.0833740234375
1330.17810929013	24.2828369140625
1334.3392981831	27.366455078125
1338.49836187122	15.3026123046875
1342.65530187657	37.23876953125
1346.81011971983	32.1748046875
1350.96281692018	21.1109619140625
1355.11339499538	19.047119140625
1359.26185546175	12.9832763671875
1363.40819983413	16.91943359375
1367.55242962597	18.876708984375
1371.69454634923	15.84423828125
1375.83455151447	-5.1881103515625
1379.97244663079	-4.2205810546875
1384.10823320587	-7.2529296875
1388.24191274593	-8.8470458984375
1392.3734867558	21.6966552734375
1396.50295673884	2.240478515625
1400.63032419701	-18.3662109375
1404.75559063083	2.0048828125
1408.87875753938	-18.6239013671875
1412.99982642036	-21.77783203125
1417.11879877001	-16.3255615234375
1421.23567608315	18.126708984375
1425.35045985322	-7.421142578125
1429.4631515722	14.0311279296875
1433.57375273068	58.4832763671875
1437.68226481782	97.816162109375
1441.78868932139	148.819091796875
1445.89302772774	187.821899414063
1449.9952815218	198.824829101563
1454.0954521871	212.82763671875
1458.19354120579	193.83056640625
1462.28955005859	184.833374023438
1466.38348022481	169.836181640625
1470.47533318239	152.839111328125
1474.56511040785	146.841918945313
1478.65281337632	123.839477539063
1482.73844356155	90.69873046875
1486.82200243586	80.557861328125
1490.90349147021	56.4171142578125
1494.98291213417	46.2762451171875
1499.06026589591	62.135498046875
1503.13555422221	93.99462890625
1507.20877857848	137.853759765625
1511.27994042873	225.713012695313
1515.3490412356	295.572143554688
1519.41608246035	413.431396484375
1523.48106556286	479.29052734375
1527.54399200162	515.149780273438
1531.60486323377	523.033325195313
1535.66368071506	442.917724609375
1539.72044589986	310.80224609375
1543.7751602412	180.686767578125
1547.8278251907	99.5711669921875
1551.87844219866	44.4556884765625
1555.92701271397	28.3402099609375
1559.97353818419	4.224609375
1564.01802005549	-0.890869140625
1568.06045977271	-6.0064697265625
1572.1008587793	5.0123291015625
1576.13921851737	7.0794677734375
1580.17554042768	-5.853271484375
1584.20982594961	-9.7860107421875
1588.24207652123	-8.71875
1592.27229357921	-10.6514892578125
1596.3004785589	4.55419921875
1600.3266328943	11.921875
1604.35075801806	-0.71044921875
1608.37285536149	-6.3609619140625
1612.39292635454	0.9696044921875
1616.41097242584	-0.67578125
1620.42699500266	7.7777099609375
1624.44099551096	5.5318603515625
1628.45297537533	-4.7347412109375
1632.46293601905	36.0999755859375
1636.47087886406	31.9345703125
1640.47680533095	26.9461669921875
1644.480716839	32.0953369140625
1648.48261480617	77.244384765625
1652.48250064906	78.3935546875
1656.48037578297	141.542602539063
1660.47624162187	186.69189453125
1664.47009957839	237.841064453125
1668.46195106388	274.990356445313
1672.45179748832	261.139587402344
1676.43964026041	237.288818359375
1680.42548078752	176.438049316406
1684.40932047569	131.582397460938
1688.39116072969	100.722473144531
1692.37100295292	57.8626098632813
1696.34884854752	38.0027465820313
1700.32469891428	27.1428833007813
1704.29855545272	29.39453125
1708.27041956104	6.78973388671875
1712.24029263612	1.18487548828125
1716.20817607355	-3.35113525390625
1720.17407126762	14.7782592773438
1724.13797961133	-1.00933837890625
1728.09990249636	-15.511962890625
1732.05984131311	9.0751953125
1736.01779745068	0.9765625
1739.97377229687	-5.6884765625
1743.9277672382	12.6025390625
1747.87978365989	-8.4755859375
1751.82982294587	-0.5673828125
1755.77788647878	3.01953125
1759.72397564	-1.6328125
1763.6680918096	0.5205078125
1767.61023636636	-4.482421875
1771.55041068779	6.501953125
1775.48861615014	0.9990234375
1779.42485412835	-16.369140625
1783.35912599609	-0.3359375
1787.29143312576	8.40234375
1791.22177688849	0.091796875
1795.15015865414	3.7890625
1799.07657979127	1.7626953125
1803.00104166721	-8.3876953125
1806.923545648	0.7939453125
1810.84409309841	6.0771484375
1814.76268538195	2.37109375
1818.67932386087	-3.4677734375
1822.59400989615	-2.1533203125
1826.50674484752	3.9921875
1830.41753007345	1.7001953125
1834.32636693114	-11.63671875
1838.23325677653	-0.87109375
1842.13820096433	17.4052734375
1846.04120084797	-4.994140625
1849.94225777965	-9.171875
1853.84137311029	0.416015625
1857.7385481896	5.68359375
1861.63378436601	-8.5009765625
1865.52708298671	5.734375
1869.41844539766	5.86328125
1873.30787294356	-4.42578125
1877.19536696788	-7.0361328125
1881.08092881284	8.4580078125
1884.96455981942	-5.8916015625
1888.84626132737	-3.779296875
1892.7260346752	9.328125
1896.6038812002	-5.822265625
1900.47980223839	8.1513671875
1904.35379912459	-3.2861328125
1908.22587319237	-3.3056640625
1912.0960257741	-5.5615234375
1915.96425820088	6.7099609375
1919.83057180263	3.986328125
1923.694967908	0.6826171875
1927.55744784445	-2.5126953125
1931.4180129382	-10.2158203125
1935.27666451426	3.5234375
1939.13340389641	7.30078125
1942.98823240721	-1.265625
1946.84115136803	4.1376953125
1950.692162099	1.3828125
1954.54126591903	-8.4150390625
1958.38846414584	-8.4609375
1962.23375809594	8.9833984375
1966.0771490846	0.849609375
1969.91863842591	8.158203125
1973.75822743275	-16.5498046875
1977.59591741678	16.998046875
1981.43170968848	-7.6337890625
1985.26560555709	-4.9375
1989.09760633069	0.826171875
1992.92771331615	6.05078125
1996.75592781911	-8.775390625
2000.58225114405	7.26953125
2004.40668459424	-4.1669921875
2008.22922947176	-7.89453125
2012.04988707749	18.8974609375
2015.86865871112	-9.5771484375
2019.68554567116	-0.40234375
2023.50054925491	-13.4072265625
2027.31367075851	21.3203125
2031.1249114769	-4.9169921875
2034.93427270382	-4.2880859375
2038.74175573186	-1.5830078125
2042.54736185239	8.482421875
2046.35109235564	-0.2431640625
2050.15294853063	1.140625
2053.95293166521	-5.3994140625
2057.75104304606	2.3330078125
2061.54728395867	-2.6318359375
2065.34165568738	1.2607421875
2069.13415951534	3.435546875
2072.92479672452	-2.2646484375
2076.71356859575	-5.423828125
2080.50047640866	6.4677734375
2084.28552144174	-9.744140625
2088.06870497229	4.150390625
2091.85002827646	-1.2255859375
2095.62949262923	2.7373046875
2099.40709930443	3.8662109375
2103.18284957471	-15.517578125
2106.95674471158	9.697265625
2110.72878598537	8.5185546875
2114.49897466528	-9.595703125
2118.26731201934	2.7060546875
2122.03379931443	1.623046875
2125.79843781626	-5.1103515625
2129.56122878942	-0.251953125
2133.32217349733	6.7138671875
2137.08127320226	-4.0556640625
2140.83852916534	-0.291015625
2144.59394264655	-7.0419921875
2148.34751490473	0.4873046875
2152.09924719757	1.3818359375
2155.84914078163	3.4404296875
2159.5971969123	8.2060546875
2163.34341684387	1.2255859375
2167.08780182947	3.8837890625
2170.83035312109	-2.158203125
2174.57107196959	-2.2490234375
2178.30995962469	-0.1982421875
2182.04701733499	-2.0791015625
2185.78224634795	-1.43359375
2189.5156479099	9.060546875
2193.24722326604	-12.94921875
2196.97697366044	2.029296875
2200.70490033604	1.2783203125
2204.43100453467	2.669921875
2208.15528749703	-0.287109375
2211.87775046268	-3.6513671875
2215.59839467008	10.2060546875
2219.31722135656	-11.4541015625
2223.03423175833	-2.3193359375
2226.74942711049	3.9794921875
2230.46280864701	2.7265625
2234.17437760077	3.51171875
2237.8841352035	-5.568359375
2241.59208268584	-7.5859375
2245.29822127732	9.7138671875
2249.00255220635	0.26953125
2252.70507670024	-0.91015625
2256.40579598519	-10.5
2260.10471128628	11.72265625
2263.80182382751	0.7890625
2267.49713483175	0.7080078125
2271.19064552079	-8.173828125
2274.8823571153	-3.4990234375
2278.57227083486	-6.005859375
2282.26038789795	15.2509765625
2285.94670952195	-3.1953125
2289.63123692314	-2.669921875
2293.31397131672	0.37109375
2296.99491391679	-5.9453125
2300.67406593633	0.025390625
2304.35142858727	10.9580078125
2308.02700308043	1.1279296875
2311.70079062553	-2.4365234375
2315.37279243123	6.6533203125
2319.04300970507	-3.0234375
2322.71144365353	6.193359375
2326.378095482	-7.3076171875
2330.04296639478	2.744140625
2333.7060575951	-1.2412109375
2337.3673702851	-7.6123046875
2341.02690566583	4.7216796875
2344.68466493729	-3.603515625
2348.34064929839	4.2890625
2351.99485994695	0.11328125
2355.64729807974	3.2236328125
2359.29796489244	0.41015625
2362.94686157966	0.646484375
2366.59398933494	-9.6103515625
2370.23934935076	-2.263671875
2373.88294281852	0.4287109375
2377.52477092855	5.34375
2381.16483487014	4.7490234375
2384.80313583148	-3.7763671875
2388.4396749997	-5.66015625
2392.07445356091	5.033203125
2395.70747270011	-10.7255859375
2399.33873360126	8.1298828125
2402.96823744726	0.4267578125
2406.59598541994	13.53125
2410.22197870011	-3.96484375
2413.84621846749	-10.8388671875
2417.46870590075	13.4169921875
2421.08944217751	-14.673828125
2424.70842847435	2.9599609375
2428.32566596678	4.4140625
2431.94115582928	-12.3740234375
2435.55489923527	6.685546875
2439.16689735713	-5.5478515625
2442.77715136619	12.369140625
2446.38566243272	-1.771484375
2449.99243172597	1.37890625
2453.59746041414	-6.568359375
2457.20074966439	2.560546875
2460.80230064283	-2.0322265625
2464.40211451455	2.4296875
2468.00019244358	0.669921875
2471.59653559293	4.7900390625
2475.19114512457	-5.060546875
2478.78402219943	-5.068359375
2482.37516797741	-1.37890625
2485.96458361738	8.365234375
2489.55227027719	-0.369140625
2493.13822911363	7.171875
2496.7224612825	-14.951171875
2500.30496793853	-4.22265625
2503.88575023547	9.06640625
2507.464809326	-0.1298828125
2511.04214636182	5.1650390625
2514.61776249357	-6.5126953125
2518.19165887088	2.2607421875
2521.76383664237	6.44140625
2525.33429695564	-5.0810546875
2528.90304095725	-4.4716796875
2532.47006979276	9.8583984375
2536.03538460672	3.84375
2539.59898654265	-1.7216796875
2543.16087674307	-6.2451171875
2546.72105634947	1.1650390625
2550.27952650235	1.328125
2553.83628834118	-5.78125
2557.39134300444	-1.47265625
2560.94469162957	-2.970703125
2564.49633535304	2.87890625
2568.0462753103	-11.146484375
2571.59451263579	12.451171875
2575.14104846294	12.8115234375
2578.6858839242	-23.5703125
2582.229020151	15.947265625
2585.77045827378	-10.033203125
2589.31019942197	8.095703125
2592.84824472401	-1.3427734375
2596.38459530734	-3.673828125
2599.91925229841	0.888671875
2603.45221682266	4.673828125
2606.98349000456	-2.9384765625
2610.51307296756	2.927734375
2614.04096683414	-2.1904296875
2617.56717272579	-3.6328125
2621.09169176298	8.310546875
2624.61452506523	-13.0185546875
2628.13567375106	0.6962890625
2631.655138938	-3.1298828125
2635.17292174258	5.1455078125
2638.68902328039	11.66015625
2642.20344466598	-17.4091796875
2645.71618701297	3.2255859375
2649.22725143397	-6.9287109375
2652.73663904062	15.1650390625
2656.24435094357	-18.908203125
2659.75038825251	22.2900390625
2663.25475207615	9.0166015625
2666.75744352221	-27.3662109375
2670.25846369744	12.3896484375
2673.75781370765	0.736328125
2677.25549465763	4.5439453125
2680.75150765123	4.587890625
2684.24585379131	-4.08203125
2687.73853417978	-2.68359375
2691.22954991757	1.515625
2694.71890210465	8.71484375
2698.20659184002	-15.515625
2701.69262022172	6.0234375
2705.17698834682	-5.7060546875
2708.65969731143	5.91015625
2712.14074821071	-3.2255859375
2715.62014213884	-6.248046875
2719.09788018905	-10.5947265625
2722.57396345361	12.326171875
2726.04839302385	15.5810546875
2729.52116999012	-27.396484375
2732.99229544182	23.0107421875
2736.4617704674	-3.609375
2739.92959615437	8.583984375
2743.39577358925	-0.09375
2746.86030385767	-7.6474609375
2750.32318804424	-1.5859375
2753.78442723268	0.1435546875
2757.24402250572	5.5009765625
2760.70197494518	-6.787109375
2764.1582856319	5.40625
2767.6129556458	3.6484375
2771.06598606584	-14.9482421875
2774.51737797005	6.8212890625
2777.96713243552	-2.2109375
2781.41525053838	-9.6083984375
2784.86173335384	10.1580200195313
2788.30658195617	-2.45416259765625
2791.74979741869	-10.79296875
2795.1913808138	-4.24365234375
2798.63133321295	-14.6942749023438
2802.06965568666	-12.1449584960938
2805.50634930452	-30.2177734375
2808.94141513519	-16.4728393554688
2812.37485424639	-14.7279052734375
2815.80666770493	-28.9829711914063
2819.23685657665	-15.238037109375
2822.6654219265	-5.49310302734375
2826.0923648185	1.25189208984375
2829.51768631572	33.996826171875
2832.94138748033	55.512451171875
2836.36346937355	93.9906005859375
2839.7839330557	136.46875
2843.20277958617	162.946899414063
2846.62001002343	277.425048828125
2850.03562542502	431.9033203125
2853.44962684758	616.381469726563
2856.86201534681	743.859619140625
2860.27279197751	715.337768554688
2863.68195779356	726.81591796875
2867.08951384791	687.294067382813
2870.49546119262	656.772216796875
2873.89980087883	660.250366210938
2877.30253395675	674.644287109375
2880.70366147569	663.01171875
2884.10318448406	693.379028320313
2887.50110402936	703.746459960938
2890.89742115815	658.11376953125
2894.29213691614	652.481079101563
2897.68525234807	675.848510742188
2901.07676849782	683.2158203125
2904.46668640835	657.583129882813
2907.85500712172	670.950561523438
2911.24173167908	668.31787109375
2914.62686112069	631.685180664063
2918.0103964859	616.052612304688
2921.39233881316	633.419921875
2924.77268914004	637.787353515625
2928.1514485032	646.110229492188
2931.52861793838	643.292846679688
2934.90419848047	689.475463867188
2938.27819116343	701.657958984375
2941.65059702035	724.840576171875
2945.0214170834	702.023071289063
2948.39065238389	615.205688476563
2951.75830395222	502.388305664063
2955.1243728179	443.57080078125
2958.48886000957	366.75341796875
2961.85176655495	364.935913085938
2965.21309348089	335.118530273438
2968.57284181338	279.301147460938
2971.93101257748	238.389892578125
2975.28760679739	212.90576171875
2978.64262549643	192.421508789063
2981.99606969702	191.937255859375
2985.34794042073	122.453125
2988.69823868822	103.968872070313
2992.04696551928	60.4847412109375
2995.39412193282	32.00048828125
2998.73970894689	26.9857177734375
3002.08372757864	1.1600341796875
3005.42617884436	-32.665771484375
3008.76706375945	-16.4915771484375
3012.10638333846	-13.5989990234375
3015.44413859504	6.3572998046875
3018.780330542	12.66015625
3022.11496019125	25.244140625
3025.44802855385	-5.919921875
3028.77953663997	4.1552734375
3032.10948545894	5.8681640625
3035.4378760192	-32.2490234375
3038.76470932834	3.2587890625
3042.08998639308	-8.0771484375
3045.41370821926	5.2080078125
3048.73587581189	-6.8291015625
3052.05649017508	7.3935546875
3055.37555231211	-10.37890625
3058.69306322538	-0.919921875
3062.00902391644	12.0693359375
3065.32343538598	-2.1787109375
3068.63629863383	4.8017578125
3071.94761465896	-13.2890625
3075.25738445949	-2.6669921875
3078.5656090327	-7.802734375
3081.87228937498	0
3085.1774264819	0
3088.48102134815	0
3091.7830749676	0
3095.08358833324	0
3098.38256243724	0
3101.67999827088	0
3104.97589682465	0
3108.27025908814	0
3111.56308605013	0
3114.85437869852	0
3118.14413802041	0
3121.43236500202	0
3124.71906062875	0
3128.00422588514	0
3131.28786175491	0
3134.56996922093	0
3137.85054926523	0
3141.12960286901	0
3144.40713101263	0
3147.68313467559	0
3150.95761483661	0
3154.23057247352	0
3157.50200856335	0
3160.77192408229	0
3164.04032000569	0
3167.30719730808	0
3170.57255696316	0
3173.8363999438	0
3177.09872722202	0
3180.35953976906	0
3183.61883855529	0
3186.87662455028	0
3190.13289872276	0
3193.38766204066	0
3196.64091547106	0
3199.89265998022	0
3203.14289653362	0
3206.39162609586	0
3209.63884963076	0
3212.88456810132	0
3216.1287824697	0
3219.37149369728	0
3222.61270274458	0
3225.85241057134	0
3229.09061813648	0
3232.32732639809	0
3235.56253631347	0
3238.79624883909	0
3242.02846493062	0
3245.25918554292	0
3248.48841163005	0
3251.71614414523	0
3254.94238404091	0
3258.16713226871	0
3261.39038977947	0
3264.61215752319	0
3267.8324364491	0
3271.05122750561	0
3274.26853164032	0
3277.48434980006	0
3280.69868293083	0
3283.91153197784	0
3287.12289788551	0
3290.33278159744	0
3293.54118405647	0
3296.7481062046	0
3299.95354898308	0
3303.15751333233	0
3306.36000019198	0
3309.5610105009	0
3312.76054519714	0
3315.95860521796	0
3319.15519149983	0
3322.35030497844	0
3325.5439465887	0
3328.73611726471	0
3331.92681793978	0
3335.11604954647	0
3338.30381301652	0
3341.49010928091	0
3344.67493926981	0
3347.85830391262	0
3351.04020413798	0
3354.22064087372	0
3357.3996150469	0
3360.5771275838	0
3363.75317940992	0
3366.92777144999	0
3370.10090462795	0
3373.27257986699	0
3376.44279808948	0
3379.61156021707	0
3382.77886717058	0
3385.94471987011	0
3389.10911923496	0
3392.27206618366	0
3395.43356163397	0
3398.59360650288	0
3401.75220170663	0
3404.90934816067	0
3408.06504677969	0
3411.21929847761	0
3414.37210416759	0
3417.52346476203	0
3420.67338117256	0
3423.82185431003	0
3426.96888508457	0
3430.11447440551	0
3433.25862318143	0
3436.40133232017	0
3439.54260272877	0
3442.68243531356	0
3445.82083098007	0
3448.95779063311	0
3452.0933151767	0
3455.22740551412	0
3458.36006254791	0
3461.49128717984	0
3464.62108031093	0
3467.74944284144	0
3470.8763756709	0
3474.00187969807	0
3477.12595582097	0
3480.24860493687	0
3483.3698279423	0
3486.48962573301	0
3489.60799920405	0
3492.7249492497	0
3495.84047676349	0
3498.95458263822	0
3502.06726776593	0
3505.17853303794	0
3508.28837934481	0
3511.39680757636	0
3514.50381862168	0
3517.60941336912	0
3520.71359270627	0
3523.81635752002	0
3526.91770869649	0
3530.01764712108	0
3533.11617367844	0
3536.21328925251	0
3539.30899472646	0
3542.40329098277	0
3545.49617890316	0
3548.58765936862	0
3551.6777332594	0
3554.76640145506	0
3557.85366483438	0
3560.93952427544	0
3564.02398065559	0
3567.10703485145	0
3570.18868773891	0
3573.26894019313	0
3576.34779308856	0
3579.42524729892	0
3582.5013036972	0
3585.57596315568	0
3588.6492265459	0
3591.72109473869	0
3594.79156860416	0
3597.8606490117	0
3600.92833682998	0
3603.99463292695	0
3607.05953816984	0
3610.12305342518	0
3613.18517955876	0
3616.24591743568	0
3619.30526792029	0
3622.36323187627	0
3625.41981016655	0
3628.47500365337	0
3631.52881319825	0
3634.58123966201	0
3637.63228390473	0
3640.68194678582	0
3643.73022916395	0
3646.77713189711	0
3649.82265584256	0
3652.86680185686	0
3655.90957079587	0
3658.95096351473	0
3661.9909808679	0
3665.02962370912	0
3668.06689289143	0
3671.10278926717	0
3674.13731368797	0
3677.17046700477	0
3680.20225006781	0
3683.23266372664	0
3686.26170883008	0
3689.28938622628	0
3692.31569676268	0
3695.34064128604	0
3698.3642206424	0
3701.38643567713	0
3704.40728723488	0
3707.42677615964	0
3710.44490329468	0
3713.46166948258	0
3716.47707556524	0
3719.49112238387	0
3722.50381077897	0
3725.51514159038	0
3728.52511565724	0
3731.53373381799	0
3734.54099691039	0
3737.54690577153	0
3740.55146123779	0
3743.55466414488	0
3746.55651532782	0
3749.55701562096	0
3752.55616585793	0
3755.55396687173	0
3758.55041949465	0
3761.54552455828	0
3764.53928289357	0
3767.53169533077	0
3770.52276269945	0
