# Supplementary material for: ATP-Mediated Compositional Change in Peripheral Myelin Membranes: A Comparative Raman Spectroscopy and Time-Of-Flight Secondary Ion Mass Spectrometry Study
Source: PLoS One. 2015 Nov 6;10(11):e0142084. doi: 10.1371/journal.pone.0142084 (PMC4636249; doi:10.1371/journal.pone.0142084)
Supplement: S2 Dataset — (ZIP) [file pone.0142084.s002.zip › S2_dataset/Raman_spectra/9_90.txt]

-178.9940361005	0
-174.033225536559	0
-169.075137799502	0
-164.119770772183	0
-159.167122339652	0
-154.217190389145	0
-149.26997281008	0
-144.325467494082	0
-139.38367233493	0
-134.444585228596	0
-129.508204073225	0
-124.574526769137	0
-119.643551218823	0
-114.715275326934	0
-109.789697000297	0
-104.866814147889	0
-99.9466246808543	0
-95.0291265124944	0
-90.114317558252	0
-85.2021957357436	0
-80.2927589647076	0
-75.3860051670387	0
-70.4819322667847	0
-65.5805381901157	0
-60.6818208653497	0
-55.7857782229291	0
-50.8924081954391	0
-46.0017087175838	0
-41.1136777262045	0
-36.2283131602561	0
-31.3456129608128	0
-26.4655750710695	0
-21.5881974363389	0
-16.7134780040407	0
-11.8414147237152	0
-6.97200554699234	0
-2.10524842762101	0
2.75885867856151	0
7.62031781360827	0
12.4791310174774	0
17.3353003280427	0
22.1888277810764	0
27.0397154102718	0
31.8879652472339	0
36.7335793214821	0
41.5765596604568	0
46.4169082895224	0
51.2546272319731	0
56.0897185090207	0
60.9221841398242	0
65.7520261414571	0
70.5792465289418	0
75.4038473152361	0
80.2258305112362	0
85.045198125787	0
89.8619521656727	0
94.6760946356395	0
99.4876275383746	0
104.296552874516	0
109.10287264268	0
113.906588839415	0
118.707703459252	0
123.506218494676	0
128.30213593615	0
133.095457772096	0
137.886185988912	0
142.674322570981	0
147.459869500641	0
152.242828758238	0
157.023202322084	0
161.800992168479	0
166.576200271718	0
171.348828604071	0
176.118879135827	0
180.886353835245	0
185.651254668599	0
190.413583600155	0
195.173342592186	0
199.93053360497	0
204.685158596798	0
209.437219523967	0
214.186718340788	0
218.933656999589	0
223.678037450723	0
228.419861642551	0
233.159131521468	0
237.895849031897	0
242.630016116271	0
247.361634715084	0
252.090706766841	0
256.817234208093	0
261.541218973424	0
266.262662995465	0
270.981568204883	0
275.697936530397	0
280.411769898781	0
285.123070234849	0
289.831839461471	0
294.538079499574	0
299.241792268144	0
303.942979684232	0
308.641643662944	0
313.33778611746	0
318.031408959018	0
322.722514096945	0
327.411103438622	0
332.09717888951	0
336.780742353159	0
341.461795731189	0
346.140340923302	0
350.816379827291	0
355.489914339041	0
360.160946352512	0
364.829477759773	0
369.495510450977	0
374.159046314375	0
378.820087236329	0
383.478635101283	0
388.134691791809	0
392.788259188568	0
397.43933917034	0
402.08793361401	0
406.734044394583	0
411.377673385178	0
416.018822457033	0
420.657493479502	0
425.293688320078	0
429.927408844357	0
434.558656916086	0
439.187434397127	0
443.813743147482	0
448.437585025286	0
453.058961886811	0
457.677875586478	0
462.294327976831	0
466.908320908578	0
471.519856230564	0
476.128935789788	0
480.73556143139	0
485.339734998681	0
489.941458333116	0
494.540733274312	0
499.137561660047	0
503.731945326265	0
508.323886107065	0
512.91338583473	0
517.500446339696	0
522.085069450583	0
526.667256994186	0
531.247010795468	0
535.824332677577	0
540.399224461841	0
544.97168796778	0
549.541725013083	0
554.109337413638	0
558.674526983528	0
563.237295535019	0
567.797644878573	0
572.355576822864	0
576.911093174738	0
581.464195739273	0
586.014886319722	0
590.563166717575	0
595.109038732503	0
599.652504162402	0
604.193564803382	0
608.73222244976	0
613.268478894073	0
617.802335927087	0
622.333795337774	0
626.86285891334	0
631.389528439219	0
635.913805699064	0
640.435692474771	0
644.95519054646	0
649.472301692485	0
653.987027689444	0
658.499370312169	0
663.009331333737	0
667.51691252547	0
672.022115656927	0
676.524942495927	0
681.025394808529	0
685.523474359052	0
690.019182910066	0
694.512522222403	0
699.003494055146	0
703.49210016564	0
707.978342309501	0
712.4622222406	0
716.943741711089	0
721.422902471377	0
725.899706270147	0
730.374154854362	0
734.846249969256	0
739.315993358349	0
743.783386763427	0
748.248431924569	0
752.711130580137	0
757.171484466779	0
761.629495319434	0
766.085164871334	0
770.538494853989	0
774.989486997221	0
779.438143029149	0
783.884464676174	0
788.328453663017	0
792.770111712697	0
797.209440546538	0
801.646441884169	0
806.08111744353	0
810.513468940876	0
814.943498090771	0
819.371206606105	0
823.796596198072	0
828.2196685762	0
832.640425448326	0
837.05886852062	0
841.474999497579	0
845.888820082023	0
850.300331975104	0
854.709536876313	0
859.116436483463	0
863.521032492721	0
867.923326598572	0
872.32332049386	0
876.721015869761	0
881.116414415797	0
885.509517819844	0
889.900327768115	0
894.288845945188	0
898.675074033979	0
903.059013715769	0
907.440666670193	0
911.820034575246	-0.6279296875
916.197119107279	-4.537109375
920.571921941015	-7.501953125
924.944444749532	15.4306640625
929.314689204282	7.841796875
933.682656975088	3.341796875
938.048349730129	-7.6669921875
942.411769135974	5.1201171875
946.772916857561	2.12109375
951.131794558198	-2.7490234375
955.488403899583	-5.55859375
959.842746541793	15.7060546875
964.194824143277	-16.1337890625
968.544638360882	4.6435546875
972.89219084983	1.396484375
977.237483263745	3.8095703125
981.580517254633	1.5068359375
985.921294472888	-17.0595703125
990.259816567313	8.8974609375
994.596085185094	-7.6279296875
998.930101971824	-4.0458984375
1003.26186857149	8.0654296875
1007.59138662648	-13.92578125
1011.91865777761	8.015625
1016.24368366406	7.6650390625
1020.56646592346	4.1953125
1024.88700619182	-1.0712890625
1029.20530610358	-5.927734375
1033.52136729159	2.513671875
1037.8351913871	-0.60650634765625
1042.14678001981	1.0872802734375
1046.45613481781	-0.47314453125
1050.76325740763	-4.16986083984375
1055.06814941421	-5.94097900390625
1059.37081246092	13.9811401367188
1063.67124816957	13.9033203125
1067.96945816039	11.825439453125
1072.26544405203	10.7476196289063
1076.55920746159	27.599853515625
1080.8507500046	25.3089599609375
1085.14007329502	19.0180053710938
1089.42717894526	18.7271118164063
1093.71206856617	30.4361572265625
1097.99474376703	25.145263671875
1102.27520615557	23.8543090820313
1106.55345733798	22.5634155273438
1110.82949891888	5.208740234375
1115.10333250134	24.8041381835938
1119.37495968691	22.3995361328125
1123.64438207555	20.9949340820313
1127.91160126572	7.59033203125
1132.17661885431	28.1857299804688
1136.43943643666	17.7811279296875
1140.70005560662	32.3765258789063
1144.95847795644	22.971923828125
1149.21470507689	35.5425415039063
1153.46873855716	26.0814819335938
1157.72057998495	42.6204833984375
1161.97023094641	55.159423828125
1166.21769302616	49.6984252929688
1170.4629678073	52.2373657226563
1174.70605687141	21.7763671875
1178.94696179853	11.3153076171875
1183.18568416722	7.9132080078125
1187.42222555447	8.539794921875
1191.65658753578	-0.8336181640625
1195.88877168515	2.79302978515625
1200.11877957505	2.41961669921875
1204.34661277642	-2.40350341796875
1208.57227285872	2.906982421875
1212.79576138991	11.8004150390625
1217.01707993641	-5.236328125
1221.23623006315	-0.0234375
1225.45321333358	-18.6279296875
1229.66803130962	18.4853515625
1233.88068555171	1.8193359375
1238.09117761878	-10.654296875
1242.29950906827	-2.111328125
1246.50568145615	3.4521484375
1250.70969633685	3.5498046875
1254.91155526336	4.232421875
1259.11125978715	-2.2626953125
1263.30881145822	-8.7919921875
1267.50421182508	1.4404296875
1271.69746243476	-7.033203125
1275.88856483281	12.6298828125
1280.07752056329	-0.865234375
1284.26433116881	2.8134765625
1288.44899819048	3.5166015625
1292.63152316794	-14.3125
1296.81190763937	6.5927734375
1300.99015314147	3.3515625
1305.16626120947	-12.7724609375
1309.34023337715	5.7626953125
1313.5120711768	8.04296875
1317.68177613928	-0.3046875
1321.84934979395	-7.8515625
1326.01479366875	7.5703125
1330.17810929013	-4.2841796875
1334.3392981831	2.51171875
1338.49836187122	-7.1865234375
1342.65530187657	5.8759765625
1346.81011971983	2.2890625
1350.96281692018	-3.74609375
1355.11339499538	2.390625
1359.26185546175	-1.7080078125
1363.40819983413	-1.9775390625
1367.55242962597	5.0419921875
1371.69454634923	0.578125
1375.83455151447	-2.8623046875
1379.97244663079	-5.0283203125
1384.10823320587	6.029296875
1388.24191274593	-5.855712890625
1392.3734867558	10.9138793945313
1396.50295673884	-5.29144287109375
1400.63032419701	-7.496337890625
1404.75559063083	-1.70123291015625
1408.87875753938	-4.26495361328125
1412.99982642036	-3.83721923828125
1417.11879877001	-8.4095458984375
1421.23567608315	3.0181884765625
1425.35045985322	9.4459228515625
1429.4631515722	0.720947265625
1433.57375273068	12.910400390625
1437.68226481782	20.099853515625
1441.78868932139	47.289306640625
1445.89302772774	57.478759765625
1449.9952815218	47.668212890625
1454.0954521871	65.857666015625
1458.19354120579	41.047119140625
1462.28955005859	59.2296142578125
1466.38348022481	37.2877807617188
1470.47533318239	56.3460083007813
1474.56511040785	41.4041748046875
1478.65281337632	33.4623413085938
1482.73844356155	20.5205078125
1486.82200243586	24.5786743164063
1490.90349147021	9.6368408203125
1494.98291213417	-5.30499267578125
1499.06026589591	-2.24676513671875
1503.13555422221	20.8114013671875
1507.20877857848	3.761474609375
1511.27994042873	8.70550537109375
1515.3490412356	13.6495361328125
1519.41608246035	41.5936279296875
1523.48106556286	44.5376586914063
1527.54399200162	49.4817504882813
1531.60486323377	56.42578125
1535.66368071506	37.3698120117188
1539.72044589986	31.2523193359375
1543.7751602412	21.0249633789063
1547.8278251907	6.79766845703125
1551.87844219866	-1.42962646484375
1555.92701271397	-3.65692138671875
1559.97353818419	-2.890869140625
1564.01802005549	-6.4014892578125
1568.06045977271	-0.91204833984375
1572.1008587793	5.4158935546875
1576.13921851737	-2.516845703125
1580.17554042768	-5.875
1584.20982594961	4.734375
1588.24207652123	6.0087890625
1592.27229357921	-2.2080078125
1596.3004785589	-11.0498046875
1600.3266328943	6.0762939453125
1604.35075801806	2.56243896484375
1608.37285536149	5.1937255859375
1612.39292635454	-3.8018798828125
1616.41097242584	6.8499755859375
1620.42699500266	17.7268676757813
1624.44099551096	8.60369873046875
1628.45297537533	1.4964599609375
1632.46293601905	16.7125244140625
1636.47087886406	14.9286499023438
1640.47680533095	17.1447143554688
1644.480716839	15.36083984375
1648.48261480617	31.576904296875
1652.48250064906	24.861572265625
1656.48037578297	43.2855224609375
1660.47624162187	53.7094116210938
1664.47009957839	64.13330078125
1668.46195106388	64.5571899414063
1672.45179748832	67.9810791015625
1676.43964026041	49.405029296875
1680.42548078752	45.9536743164063
1684.40932047569	46.5639038085938
1688.39116072969	34.174072265625
1692.37100295292	23.7842407226563
1696.34884854752	31.3944091796875
1700.32469891428	-4.99542236328125
1704.29855545272	22.716064453125
1708.27041956104	-5.5675048828125
1712.24029263612	11.14892578125
1716.20817607355	-7.2130126953125
1720.17407126762	2.19927978515625
1724.13797961133	-3.632080078125
1728.09990249636	-4.21185302734375
1732.05984131311	3.9658203125
1736.01779745068	11.4306640625
1739.97377229687	-9.6083984375
1743.9277672382	3.7744140625
1747.87978365989	-5.455078125
1751.82982294587	3.4326171875
1755.77788647878	-2.5615234375
1759.72397564	-4.5068359375
1763.6680918096	2.9404296875
1767.61023636636	0.826171875
1771.55041068779	7.126953125
1775.48861615014	-2.3681640625
1779.42485412835	-3.0732421875
1783.35912599609	-7.24609375
1787.29143312576	5.2490234375
1791.22177688849	0.6220703125
1795.15015865414	1.8447265625
1799.07657979127	0.9453125
1803.00104166721	-2.6689453125
1806.923545648	1.4013671875
1810.84409309841	-3.025390625
1814.76268538195	-0.5927734375
1818.67932386087	10.216796875
1822.59400989615	-12.44921875
1826.50674484752	9.1650390625
1830.41753007345	-2.3134765625
1834.32636693114	-4.234375
1838.23325677653	-0.5927734375
1842.13820096433	7.076171875
1846.04120084797	-3.0380859375
1849.94225777965	-4.4521484375
1853.84137311029	-0.5791015625
1857.7385481896	5.8671875
1861.63378436601	-4.740234375
1865.52708298671	-0.4033203125
1869.41844539766	0.90625
1873.30787294356	5.4345703125
1877.19536696788	-9.642578125
1881.08092881284	10.72265625
1884.96455981942	-3.572265625
1888.84626132737	-2.9912109375
1892.7260346752	0.8515625
1896.6038812002	-3.189453125
1900.47980223839	1.423828125
1904.35379912459	3.4130859375
1908.22587319237	0.9814453125
1912.0960257741	-6.2373046875
1915.96425820088	5.572265625
1919.83057180263	-1.125
1923.694967908	4.1318359375
1927.55744784445	1.8759765625
1931.4180129382	-12.982421875
1935.27666451426	6.1767578125
1939.13340389641	4.0302734375
1942.98823240721	-3.921875
1946.84115136803	-0.044921875
1950.692162099	-5.6015625
1954.54126591903	10.9609375
1958.38846414584	-2.837890625
1962.23375809594	-4.3671875
1966.0771490846	2.607421875
1969.91863842591	-2.1640625
1973.75822743275	-3.1806640625
1977.59591741678	10.3916015625
1981.43170968848	-4.0029296875
1985.26560555709	0.322265625
1989.09760633069	-0.25
1992.92771331615	-0.10546875
1996.75592781911	-0.5126953125
2000.58225114405	-3.7978515625
2004.40668459424	0.0126953125
2008.22922947176	-0.5732421875
2012.04988707749	7.8662109375
2015.86865871112	-13.060546875
2019.68554567116	6.962890625
2023.50054925491	-11.6318359375
2027.31367075851	19.890625
2031.1249114769	-1.2587890625
2034.93427270382	-2.970703125
2038.74175573186	-7.2822265625
2042.54736185239	2.8037109375
2046.35109235564	-1.0673828125
2050.15294853063	2.31640625
2053.95293166521	2.69921875
2057.75104304606	0.0732421875
2061.54728395867	-0.0859375
2065.34165568738	-3.2392578125
2069.13415951534	3.6015625
2072.92479672452	2.521484375
2076.71356859575	-8.78515625
2080.50047640866	6.244140625
2084.28552144174	-6.3896484375
2088.06870497229	4.7412109375
2091.85002827646	0.017578125
2095.62949262923	-3.5458984375
2099.40709930443	6.7802734375
2103.18284957471	-12.1533203125
2106.95674471158	11.8671875
2110.72878598537	-3.029296875
2114.49897466528	-4.2333984375
2118.26731201934	-3.048828125
2122.03379931443	8.947265625
2125.79843781626	-1.7509765625
2129.56122878942	-8.30078125
2133.32217349733	11.0087890625
2137.08127320226	-8.6201171875
2140.83852916534	7.1865234375
2144.59394264655	-1.5888671875
2148.34751490473	-1.3154296875
2152.09924719757	-3.0625
2155.84914078163	7.7783203125
2159.5971969123	2.7939453125
2163.34341684387	-6.3134765625
2167.08780182947	2.5556640625
2170.83035312109	-0.314453125
2174.57107196959	-6.232421875
2178.30995962469	2.931640625
2182.04701733499	-1.1015625
2185.78224634795	4.6650390625
2189.5156479099	2.6689453125
2193.24722326604	-3.736328125
2196.97697366044	-0.8896484375
2200.70490033604	-6.7802734375
2204.43100453467	0.765625
2208.15528749703	4.9775390625
2211.87775046268	-2.7177734375
2215.59839467008	11.4375
2219.31722135656	-6.7861328125
2223.03423175833	2.6953125
2226.74942711049	-1.1806640625
2230.46280864701	-4.228515625
2234.17437760077	-3.7255859375
2237.8841352035	5.705078125
2241.59208268584	-6.2685546875
2245.29822127732	6.712890625
2249.00255220635	-6.5263671875
2252.70507670024	3.7470703125
2256.40579598519	-8.9326171875
2260.10471128628	18.966796875
2263.80182382751	-1.4814453125
2267.49713483175	0.70703125
2271.19064552079	-11.921875
2274.8823571153	1.1533203125
2278.57227083486	-1.359375
2282.26038789795	7.1884765625
2285.94670952195	-0.525390625
2289.63123692314	-7.0966796875
2293.31397131672	3.9033203125
2296.99491391679	-0.1884765625
2300.67406593633	3.2646484375
2304.35142858727	-0.7373046875
2308.02700308043	-3.7890625
2311.70079062553	2.6728515625
2315.37279243123	-3.1025390625
2319.04300970507	3.650390625
2322.71144365353	6.3955078125
2326.378095482	-7.40234375
2330.04296639478	-1.8076171875
2333.7060575951	-0.2314453125
2337.3673702851	3.8427734375
2341.02690566583	-4.931640625
2344.68466493729	6.607421875
2348.34064929839	-4.880859375
2351.99485994695	-0.8662109375
2355.64729807974	-1.34765625
2359.29796489244	4.359375
2362.94686157966	1.9375
2366.59398933494	-0.7373046875
2370.23934935076	-3.4208984375
2373.88294281852	1.3935546875
2377.52477092855	-1.041015625
2381.16483487014	2.845703125
2384.80313583148	2.0380859375
2388.4396749997	-6.48828125
2392.07445356091	-4.90234375
2395.70747270011	-1.9248046875
2399.33873360126	9.564453125
2402.96823744726	6.7783203125
2406.59598541994	1.8642578125
2410.22197870011	-6.10546875
2413.84621846749	-6.97265625
2417.46870590075	10.0302734375
2421.08944217751	-4.5869140625
2424.70842847435	-3.96875
2428.32566596678	-0.533203125
2431.94115582928	-2.7294921875
2435.55489923527	11.7705078125
2439.16689735713	-3.46875
2442.77715136619	-2.291015625
2446.38566243272	-4.7216796875
2449.99243172597	6.369140625
2453.59746041414	-1.05078125
2457.20074966439	4.58984375
2460.80230064283	-4.001953125
2464.40211451455	2.53515625
2468.00019244358	-4.25390625
2471.59653559293	4.2890625
2475.19114512457	-7.25
2478.78402219943	-1.9150390625
2482.37516797741	4.142578125
2485.96458361738	7.0673828125
2489.55227027719	-7.9384765625
2493.13822911363	6.125
2496.7224612825	-8.900390625
2500.30496793853	-3.017578125
2503.88575023547	11.166015625
2507.464809326	4.0185546875
2511.04214636182	-6.58984375
2514.61776249357	1.181640625
2518.19165887088	1.5859375
2521.76383664237	-3.390625
2525.33429695564	2.40625
2528.90304095725	-1.9794921875
2532.47006979276	1.3857421875
2536.03538460672	-2.673828125
2539.59898654265	-0.279296875
2543.16087674307	-0.2509765625
2546.72105634947	1.853515625
2550.27952650235	0.3486328125
2553.83628834118	0.0234375
2557.39134300444	-0.7626953125
2560.94469162957	-9.37890625
2564.49633535304	14.630859375
2568.0462753103	-10.8212890625
2571.59451263579	10.7275390625
2575.14104846294	-2.1533203125
2578.6858839242	-9.2958984375
2582.229020151	7.9951171875
2585.77045827378	-1.857421875
2589.31019942197	0.5673828125
2592.84824472401	-0.763671875
2596.38459530734	0.94921875
2599.91925229841	-0.41796875
2603.45221682266	-0.916015625
2606.98349000456	-0.3642578125
2610.51307296756	3.7255859375
2614.04096683414	1.7099609375
2617.56717272579	-1.6904296875
2621.09169176298	-1.251953125
2624.61452506523	-1.7021484375
2628.13567375106	-1.4375
2631.655138938	-2.4287109375
2635.17292174258	-2.04296875
2638.68902328039	9.669921875
2642.20344466598	-3.9150390625
2645.71618701297	-3.197265625
2649.22725143397	0.591796875
2652.73663904062	10.8955078125
2656.24435094357	-13.8173828125
2659.75038825251	15.1484375
2663.25475207615	-6.513671875
2666.75744352221	-19.255859375
2670.25846369744	15.0537109375
2673.75781370765	-1.5498046875
2677.25549465763	8.794921875
2680.75150765123	-4.9912109375
2684.24585379131	1.6640625
2687.73853417978	-6.4482421875
2691.22954991757	3.322265625
2694.71890210465	-0.8193359375
2698.20659184002	-7.357421875
2701.69262022172	13.46484375
2705.17698834682	-4.9267578125
2708.65969731143	-0.98828125
2712.14074821071	-2.4423828125
2715.62014213884	1.771484375
2719.09788018905	3.3291015625
2722.57396345361	-0.6748046875
2726.04839302385	-1.13671875
2729.52116999012	-12.6484375
2732.99229544182	15.861328125
2736.4617704674	3.21484375
2739.92959615437	0.736328125
2743.39577358925	-6.96875
2746.86030385767	0.064453125
2750.32318804424	9.162109375
2753.78442723268	-5.3896484375
2757.24402250572	-0.4541015625
2760.70197494518	-10.9130859375
2764.1582856319	10.7109375
2767.6129556458	2.4912109375
2771.06598606584	-8.4560546875
2774.51737797005	2.2666015625
2777.96713243552	-0.3916015625
2781.41525053838	5.0625
2784.86173335384	-6.2578125
2788.30658195617	3.267578125
2791.74979741869	-3.88134765625
2795.1913808138	2.61920166015625
2798.63133321295	-10.3885498046875
2802.06965568666	3.92657470703125
2805.50634930452	-2.75830078125
2808.94141513519	15.5568237304688
2812.37485424639	-17.4039916992188
2815.80666770493	-8.4014892578125
2819.23685657665	-1.39892578125
2822.6654219265	-4.3963623046875
2826.0923648185	2.60614013671875
2829.51768631572	23.6087036132813
2832.94138748033	35.6112670898438
2836.36346937355	36.604248046875
2839.7839330557	63.5597534179688
2843.20277958617	69.5152587890625
2846.62001002343	128.470825195313
2850.03562542502	177.426330566406
2853.44962684758	245.3818359375
2856.86201534681	279.337341308594
2860.27279197751	299.292846679688
2863.68195779356	291.248413085938
2867.08951384791	248.203918457031
2870.49546119262	235.159423828125
2873.89980087883	246.114929199219
2877.30253395675	242.070434570313
2880.70366147569	257.017944335938
2884.10318448406	252.957763671875
2887.50110402936	273.897583007813
2890.89742115815	280.83740234375
2894.29213691614	276.777221679688
2897.68525234807	253.717041015625
2901.07676849782	260.656860351563
2904.46668640835	253.5966796875
2907.85500712172	256.536499023438
2911.24173167908	244.476318359375
2914.62686112069	233.416137695313
2918.0103964859	225.35595703125
2921.39233881316	223.295776367188
2924.77268914004	217.235595703125
2928.1514485032	214.175415039063
2931.52861793838	220.073181152344
2934.90419848047	248.926391601563
2938.27819116343	264.779663085938
2941.65059702035	246.632873535156
2945.0214170834	241.486145019531
2948.39065238389	206.33935546875
2951.75830395222	199.192626953125
2955.1243728179	152.045837402344
2958.48886000957	118.899047851563
2961.85176655495	119.752319335938
2965.21309348089	119.605529785156
2968.57284181338	89.4588012695313
2971.93101257748	83.31201171875
2975.28760679739	58.8919677734375
2978.64262549643	62.4022827148438
2981.99606969702	62.91259765625
2985.34794042073	37.4229125976563
2988.69823868822	44.9332275390625
2992.04696551928	36.4434814453125
2995.39412193282	0.95379638671875
2998.73970894689	29.3198852539063
3002.08372757864	-0.400390625
3005.42617884436	-21.12060546875
3008.76706375945	-2.84088134765625
3012.10638333846	-4.5458984375
3015.44413859504	-8.64202880859375
3018.780330542	7.9814453125
3022.11496019125	7.427734375
3025.44802855385	5.6259765625
3028.77953663997	2.8310546875
3032.10948545894	-6.740234375
3035.4378760192	-12.7900390625
3038.76470932834	4.1025390625
3042.08998639308	3.3642578125
3045.41370821926	-5.26953125
3048.73587581189	8.0859375
3052.05649017508	0.177734375
3055.37555231211	0
3058.69306322538	0
3062.00902391644	0
3065.32343538598	0
3068.63629863383	0
3071.94761465896	0
3075.25738445949	0
3078.5656090327	0
3081.87228937498	0
3085.1774264819	0
3088.48102134815	0
3091.7830749676	0
3095.08358833324	0
3098.38256243724	0
3101.67999827088	0
3104.97589682465	0
3108.27025908814	0
3111.56308605013	0
3114.85437869852	0
3118.14413802041	0
3121.43236500202	0
3124.71906062875	0
3128.00422588514	0
3131.28786175491	0
3134.56996922093	0
3137.85054926523	0
3141.12960286901	0
3144.40713101263	0
3147.68313467559	0
3150.95761483661	0
3154.23057247352	0
3157.50200856335	0
3160.77192408229	0
3164.04032000569	0
3167.30719730808	0
3170.57255696316	0
3173.8363999438	0
3177.09872722202	0
3180.35953976906	0
3183.61883855529	0
3186.87662455028	0
3190.13289872276	0
3193.38766204066	0
3196.64091547106	0
3199.89265998022	0
3203.14289653362	0
3206.39162609586	0
3209.63884963076	0
3212.88456810132	0
3216.1287824697	0
3219.37149369728	0
3222.61270274458	0
3225.85241057134	0
3229.09061813648	0
3232.32732639809	0
3235.56253631347	0
3238.79624883909	0
3242.02846493062	0
3245.25918554292	0
3248.48841163005	0
3251.71614414523	0
3254.94238404091	0
3258.16713226871	0
3261.39038977947	0
3264.61215752319	0
3267.8324364491	0
3271.05122750561	0
3274.26853164032	0
3277.48434980006	0
3280.69868293083	0
3283.91153197784	0
3287.12289788551	0
3290.33278159744	0
3293.54118405647	0
3296.7481062046	0
3299.95354898308	0
3303.15751333233	0
3306.36000019198	0
3309.5610105009	0
3312.76054519714	0
3315.95860521796	0
3319.15519149983	0
3322.35030497844	0
3325.5439465887	0
3328.73611726471	0
3331.92681793978	0
3335.11604954647	0
3338.30381301652	0
3341.49010928091	0
3344.67493926981	0
3347.85830391262	0
3351.04020413798	0
3354.22064087372	0
3357.3996150469	0
3360.5771275838	0
3363.75317940992	0
3366.92777144999	0
3370.10090462795	0
3373.27257986699	0
3376.44279808948	0
3379.61156021707	0
3382.77886717058	0
3385.94471987011	0
3389.10911923496	0
3392.27206618366	0
3395.43356163397	0
3398.59360650288	0
3401.75220170663	0
3404.90934816067	0
3408.06504677969	0
3411.21929847761	0
3414.37210416759	0
3417.52346476203	0
3420.67338117256	0
3423.82185431003	0
3426.96888508457	0
3430.11447440551	0
3433.25862318143	0
3436.40133232017	0
3439.54260272877	0
3442.68243531356	0
3445.82083098007	0
3448.95779063311	0
3452.0933151767	0
3455.22740551412	0
3458.36006254791	0
3461.49128717984	0
3464.62108031093	0
3467.74944284144	0
3470.8763756709	0
3474.00187969807	0
3477.12595582097	0
3480.24860493687	0
3483.3698279423	0
3486.48962573301	0
3489.60799920405	0
3492.7249492497	0
3495.84047676349	0
3498.95458263822	0
3502.06726776593	0
3505.17853303794	0
3508.28837934481	0
3511.39680757636	0
3514.50381862168	0
3517.60941336912	0
3520.71359270627	0
3523.81635752002	0
3526.91770869649	0
3530.01764712108	0
3533.11617367844	0
3536.21328925251	0
3539.30899472646	0
3542.40329098277	0
3545.49617890316	0
3548.58765936862	0
3551.6777332594	0
3554.76640145506	0
3557.85366483438	0
3560.93952427544	0
3564.02398065559	0
3567.10703485145	0
3570.18868773891	0
3573.26894019313	0
3576.34779308856	0
3579.42524729892	0
3582.5013036972	0
3585.57596315568	0
3588.6492265459	0
3591.72109473869	0
3594.79156860416	0
3597.8606490117	0
3600.92833682998	0
3603.99463292695	0
3607.05953816984	0
3610.12305342518	0
3613.18517955876	0
3616.24591743568	0
3619.30526792029	0
3622.36323187627	0
3625.41981016655	0
3628.47500365337	0
3631.52881319825	0
3634.58123966201	0
3637.63228390473	0
3640.68194678582	0
3643.73022916395	0
3646.77713189711	0
3649.82265584256	0
3652.86680185686	0
3655.90957079587	0
3658.95096351473	0
3661.9909808679	0
3665.02962370912	0
3668.06689289143	0
3671.10278926717	0
3674.13731368797	0
3677.17046700477	0
3680.20225006781	0
3683.23266372664	0
3686.26170883008	0
3689.28938622628	0
3692.31569676268	0
3695.34064128604	0
3698.3642206424	0
3701.38643567713	0
3704.40728723488	0
3707.42677615964	0
3710.44490329468	0
3713.46166948258	0
3716.47707556524	0
3719.49112238387	0
3722.50381077897	0
3725.51514159038	0
3728.52511565724	0
3731.53373381799	0
3734.54099691039	0
3737.54690577153	0
3740.55146123779	0
3743.55466414488	0
3746.55651532782	0
3749.55701562096	0
3752.55616585793	0
3755.55396687173	0
3758.55041949465	0
3761.54552455828	0
3764.53928289357	0
3767.53169533077	8.91473388671875
3770.52276269945	0
