# Supplementary material for: ATP-Mediated Compositional Change in Peripheral Myelin Membranes: A Comparative Raman Spectroscopy and Time-Of-Flight Secondary Ion Mass Spectrometry Study
Source: PLoS One. 2015 Nov 6;10(11):e0142084. doi: 10.1371/journal.pone.0142084 (PMC4636249; doi:10.1371/journal.pone.0142084)
Supplement: S2 Dataset — (ZIP) [file pone.0142084.s002.zip › S2_dataset/Raman_spectra/description.txt]

Files description:

Name: N_p.txt
N -- number of the measurement
p -- polarizer angle (relative to the nerve fiber, values: 0 or 90)

In each file there are 2 columns (ASCII format), first one is the Raman shift in (1/cm), second one --- intensity (relative units).
