# Supplementary material for: ATP-Mediated Compositional Change in Peripheral Myelin Membranes: A Comparative Raman Spectroscopy and Time-Of-Flight Secondary Ion Mass Spectrometry Study
Source: PLoS One. 2015 Nov 6;10(11):e0142084. doi: 10.1371/journal.pone.0142084 (PMC4636249; doi:10.1371/journal.pone.0142084)
Supplement: S3 Dataset — (ZIP) [file pone.0142084.s003.zip]

Archive with 35 entries (33 files):
- S3_dataset/
- S3_dataset/Raman_spectra/
- S3_dataset/Raman_spectra/10_0.dat
- S3_dataset/Raman_spectra/10_90.dat
- S3_dataset/Raman_spectra/11_0.dat
- S3_dataset/Raman_spectra/11_90.dat
- S3_dataset/Raman_spectra/12_0.dat
- S3_dataset/Raman_spectra/12_90.dat
- S3_dataset/Raman_spectra/13_0.dat
- S3_dataset/Raman_spectra/13_90.dat
- S3_dataset/Raman_spectra/14_0.dat
- S3_dataset/Raman_spectra/14_90.dat
- S3_dataset/Raman_spectra/15_0.dat
- S3_dataset/Raman_spectra/15_90.dat
- S3_dataset/Raman_spectra/1_0.dat
- S3_dataset/Raman_spectra/1_90.dat
- S3_dataset/Raman_spectra/2_0.dat
- S3_dataset/Raman_spectra/2_90.dat
- S3_dataset/Raman_spectra/3_0.dat
- S3_dataset/Raman_spectra/3_90.dat
- S3_dataset/Raman_spectra/4_0.dat
- S3_dataset/Raman_spectra/4_90.dat
- S3_dataset/Raman_spectra/5_0.dat
- S3_dataset/Raman_spectra/5_90.dat
- S3_dataset/Raman_spectra/6_0.dat
- S3_dataset/Raman_spectra/6_90.dat
- S3_dataset/Raman_spectra/7_0.dat
- S3_dataset/Raman_spectra/7_90.dat
- S3_dataset/Raman_spectra/8_0.dat
- S3_dataset/Raman_spectra/8_90.dat
- S3_dataset/Raman_spectra/9_0.dat
- S3_dataset/Raman_spectra/9_90.dat
- S3_dataset/Raman_spectra/description.txt
- S3_dataset/Raman_spectra/x.dat
- S3_dataset/description.txt~
