# Supplementary material for: ATP-Mediated Compositional Change in Peripheral Myelin Membranes: A Comparative Raman Spectroscopy and Time-Of-Flight Secondary Ion Mass Spectrometry Study
Source: PLoS One. 2015 Nov 6;10(11):e0142084. doi: 10.1371/journal.pone.0142084 (PMC4636249; doi:10.1371/journal.pone.0142084)
Supplement: S3 Dataset — (ZIP) [file pone.0142084.s003.zip › S3_dataset/Raman_spectra/10_0.dat]

 2.08000000E+002
 2.10000000E+002
 2.09000000E+002
 2.11000000E+002
 2.11000000E+002
 2.11000000E+002
 2.17000000E+002
 2.11000000E+002
 2.14000000E+002
 2.12000000E+002
 2.12000000E+002
 2.15000000E+002
 2.13000000E+002
 2.07000000E+002
 2.10000000E+002
 2.08000000E+002
 2.16000000E+002
 2.09000000E+002
 2.20000000E+002
 2.09000000E+002
 2.13000000E+002
 2.10000000E+002
 2.12000000E+002
 2.13000000E+002
 2.10000000E+002
 2.13000000E+002
 2.14000000E+002
 2.18000000E+002
 2.14000000E+002
 2.16000000E+002
 2.17000000E+002
 2.21000000E+002
 2.24000000E+002
 2.41000000E+002
 2.64000000E+002
 3.52000000E+002
 1.48500000E+003
 6.61700000E+003
 1.04290000E+004
 1.05820000E+004
 6.72200000E+003
 9.40000000E+002
 2.44000000E+002
 2.27000000E+002
 2.17000000E+002
 2.16000000E+002
 2.13000000E+002
 2.17000000E+002
 2.06000000E+002
 2.19000000E+002
 2.14000000E+002
 2.15000000E+002
 2.24000000E+002
 2.88000000E+002
 5.50000000E+002
 1.06300000E+003
 1.77800000E+003
 2.43800000E+003
 2.79900000E+003
 2.90200000E+003
 2.75300000E+003
 2.62500000E+003
 2.52600000E+003
 2.44700000E+003
 2.45900000E+003
 2.44600000E+003
 2.45100000E+003
 2.48700000E+003
 2.52000000E+003
 2.51900000E+003
 2.50300000E+003
 2.45300000E+003
 2.38700000E+003
 2.30800000E+003
 2.23400000E+003
 2.16700000E+003
 2.15300000E+003
 2.11900000E+003
 2.07800000E+003
 2.05300000E+003
 2.03600000E+003
 2.05800000E+003
 2.05900000E+003
 2.03100000E+003
 2.01300000E+003
 1.98400000E+003
 1.98000000E+003
 1.96600000E+003
 1.91700000E+003
 1.89900000E+003
 1.84600000E+003
 1.81200000E+003
 1.78500000E+003
 1.77300000E+003
 1.76800000E+003
 1.75600000E+003
 1.74300000E+003
 1.77200000E+003
 1.79200000E+003
 1.76300000E+003
 1.75700000E+003
 1.75300000E+003
 1.76800000E+003
 1.76500000E+003
 1.73800000E+003
 1.76600000E+003
 1.78100000E+003
 1.78700000E+003
 1.77600000E+003
 1.79300000E+003
 1.76100000E+003
 1.78400000E+003
 1.77000000E+003
 1.74200000E+003
 1.78600000E+003
 1.79100000E+003
 1.83500000E+003
 1.84700000E+003
 1.81200000E+003
 1.83600000E+003
 1.87800000E+003
 1.87700000E+003
 1.86300000E+003
 1.86500000E+003
 1.87500000E+003
 1.92100000E+003
 1.92300000E+003
 1.93700000E+003
 1.95900000E+003
 1.96400000E+003
 1.98000000E+003
 1.96300000E+003
 1.95100000E+003
 1.96200000E+003
 1.94900000E+003
 1.95200000E+003
 1.97600000E+003
 1.96300000E+003
 1.97300000E+003
 1.98500000E+003
 2.00800000E+003
 2.01500000E+003
 1.98700000E+003
 1.99400000E+003
 1.95100000E+003
 1.92000000E+003
 1.92800000E+003
 1.87000000E+003
 1.80100000E+003
 1.78600000E+003
 1.77500000E+003
 1.73500000E+003
 1.66700000E+003
 1.67000000E+003
 1.67900000E+003
 1.60900000E+003
 1.54500000E+003
 1.52400000E+003
 1.45500000E+003
 1.47700000E+003
 1.45900000E+003
 1.43500000E+003
 1.39200000E+003
 1.36900000E+003
 1.36500000E+003
 1.35300000E+003
 1.33800000E+003
 1.32900000E+003
 1.34500000E+003
 1.33400000E+003
 1.32200000E+003
 1.25200000E+003
 1.26800000E+003
 1.25600000E+003
 1.22800000E+003
 1.22000000E+003
 1.20600000E+003
 1.17100000E+003
 1.17000000E+003
 1.14400000E+003
 1.12700000E+003
 1.12500000E+003
 1.15400000E+003
 1.12400000E+003
 1.12500000E+003
 1.11000000E+003
 1.13900000E+003
 1.18000000E+003
 1.23200000E+003
 1.24300000E+003
 1.25100000E+003
 1.20500000E+003
 1.21400000E+003
 1.21800000E+003
 1.20800000E+003
 1.15700000E+003
 1.18100000E+003
 1.17600000E+003
 1.17700000E+003
 1.18400000E+003
 1.18600000E+003
 1.19000000E+003
 1.19000000E+003
 1.20200000E+003
 1.23200000E+003
 1.21600000E+003
 1.19200000E+003
 1.18500000E+003
 1.19100000E+003
 1.20100000E+003
 1.23700000E+003
 1.28100000E+003
 1.29000000E+003
 1.29100000E+003
 1.29800000E+003
 1.29000000E+003
 1.30800000E+003
 1.30900000E+003
 1.31300000E+003
 1.32400000E+003
 1.30600000E+003
 1.31500000E+003
 1.32600000E+003
 1.35400000E+003
 1.36900000E+003
 1.38500000E+003
 1.41300000E+003
 1.43600000E+003
 1.42100000E+003
 1.42600000E+003
 1.44300000E+003
 1.47400000E+003
 1.52300000E+003
 1.52000000E+003
 1.57400000E+003
 1.57300000E+003
 1.56400000E+003
 1.55600000E+003
 1.58600000E+003
 1.61800000E+003
 1.56700000E+003
 1.54500000E+003
 1.50900000E+003
 1.46500000E+003
 1.40800000E+003
 1.40800000E+003
 1.36500000E+003
 1.37700000E+003
 1.35300000E+003
 1.33500000E+003
 1.29700000E+003
 1.27000000E+003
 1.26300000E+003
 1.23500000E+003
 1.20700000E+003
 1.24200000E+003
 1.27400000E+003
 1.32300000E+003
 1.33100000E+003
 1.28800000E+003
 1.24000000E+003
 1.23200000E+003
 1.22300000E+003
 1.21100000E+003
 1.19100000E+003
 1.18600000E+003
 1.20000000E+003
 1.20300000E+003
 1.18900000E+003
 1.18900000E+003
 1.23100000E+003
 1.23400000E+003
 1.24600000E+003
 1.27400000E+003
 1.25500000E+003
 1.25800000E+003
 1.27300000E+003
 1.25800000E+003
 1.24900000E+003
 1.23200000E+003
 1.20400000E+003
 1.18200000E+003
 1.16500000E+003
 1.15000000E+003
 1.15300000E+003
 1.18100000E+003
 1.17500000E+003
 1.17400000E+003
 1.18000000E+003
 1.17100000E+003
 1.17900000E+003
 1.23100000E+003
 1.32500000E+003
 1.38900000E+003
 1.34800000E+003
 1.24100000E+003
 1.13100000E+003
 1.08300000E+003
 1.05000000E+003
 1.01600000E+003
 1.01500000E+003
 1.00200000E+003
 9.98000000E+002
 9.84000000E+002
 9.74000000E+002
 9.59000000E+002
 9.45000000E+002
 9.34000000E+002
 9.21000000E+002
 9.04000000E+002
 8.83000000E+002
 8.89000000E+002
 8.96000000E+002
 9.03000000E+002
 9.09000000E+002
 9.19000000E+002
 9.16000000E+002
 9.20000000E+002
 9.39000000E+002
 9.49000000E+002
 9.38000000E+002
 9.51000000E+002
 9.44000000E+002
 9.31000000E+002
 9.42000000E+002
 9.41000000E+002
 9.67000000E+002
 9.80000000E+002
 9.86000000E+002
 9.60000000E+002
 9.41000000E+002
 9.35000000E+002
 9.14000000E+002
 9.07000000E+002
 8.99000000E+002
 8.91000000E+002
 8.88000000E+002
 8.82000000E+002
 8.98000000E+002
 8.95000000E+002
 8.75000000E+002
 8.78000000E+002
 8.73000000E+002
 8.79000000E+002
 8.55000000E+002
 8.64000000E+002
 8.52000000E+002
 8.54000000E+002
 8.48000000E+002
 8.48000000E+002
 8.37000000E+002
 8.40000000E+002
 8.41000000E+002
 8.32000000E+002
 8.41000000E+002
 8.45000000E+002
 8.81000000E+002
 9.33000000E+002
 1.00300000E+003
 1.12600000E+003
 1.26500000E+003
 1.29800000E+003
 1.29300000E+003
 1.26200000E+003
 1.21100000E+003
 1.18200000E+003
 1.14000000E+003
 1.09900000E+003
 1.05600000E+003
 9.87000000E+002
 9.49000000E+002
 9.22000000E+002
 8.68000000E+002
 8.57000000E+002
 8.75000000E+002
 8.82000000E+002
 9.07000000E+002
 9.60000000E+002
 1.03400000E+003
 1.09500000E+003
 1.11300000E+003
 1.11300000E+003
 1.07500000E+003
 1.01200000E+003
 9.40000000E+002
 8.90000000E+002
 8.48000000E+002
 8.27000000E+002
 8.09000000E+002
 8.07000000E+002
 7.96000000E+002
 8.06000000E+002
 7.93000000E+002
 7.94000000E+002
 8.04000000E+002
 8.05000000E+002
 8.10000000E+002
 8.09000000E+002
 8.24000000E+002
 8.17000000E+002
 8.11000000E+002
 8.15000000E+002
 8.27000000E+002
 8.34000000E+002
 8.11000000E+002
 8.45000000E+002
 8.46000000E+002
 8.47000000E+002
 8.75000000E+002
 8.71000000E+002
 8.85000000E+002
 9.21000000E+002
 9.73000000E+002
 1.03800000E+003
 1.10000000E+003
 1.13700000E+003
 1.14400000E+003
 1.11000000E+003
 1.07300000E+003
 9.87000000E+002
 9.07000000E+002
 8.46000000E+002
 8.27000000E+002
 7.76000000E+002
 7.75000000E+002
 7.52000000E+002
 7.48000000E+002
 7.47000000E+002
 7.37000000E+002
 7.28000000E+002
 7.33000000E+002
 7.39000000E+002
 7.28000000E+002
 7.24000000E+002
 7.27000000E+002
 7.25000000E+002
 7.21000000E+002
 7.07000000E+002
 6.98000000E+002
 6.98000000E+002
 6.79000000E+002
 6.77000000E+002
 6.81000000E+002
 6.72000000E+002
 6.66000000E+002
 6.71000000E+002
 6.66000000E+002
 6.70000000E+002
 6.60000000E+002
 6.61000000E+002
 6.63000000E+002
 6.63000000E+002
 6.60000000E+002
 6.54000000E+002
 6.49000000E+002
 6.54000000E+002
 6.53000000E+002
 6.41000000E+002
 6.44000000E+002
 6.50000000E+002
 6.45000000E+002
 6.46000000E+002
 6.43000000E+002
 6.58000000E+002
 6.44000000E+002
 6.30000000E+002
 6.55000000E+002
 6.44000000E+002
 6.35000000E+002
 6.40000000E+002
 6.50000000E+002
 6.36000000E+002
 6.33000000E+002
 6.36000000E+002
 6.58000000E+002
 6.33000000E+002
 6.33000000E+002
 6.38000000E+002
 6.36000000E+002
 6.39000000E+002
 6.46000000E+002
 6.45000000E+002
 6.29000000E+002
 6.44000000E+002
 6.25000000E+002
 6.47000000E+002
 6.39000000E+002
 6.38000000E+002
 6.26000000E+002
 6.32000000E+002
 6.28000000E+002
 6.31000000E+002
 6.32000000E+002
 6.34000000E+002
 6.37000000E+002
 6.22000000E+002
 6.28000000E+002
 6.39000000E+002
 6.35000000E+002
 6.23000000E+002
 6.47000000E+002
 6.34000000E+002
 6.35000000E+002
 6.41000000E+002
 6.41000000E+002
 6.51000000E+002
 6.37000000E+002
 6.50000000E+002
 6.43000000E+002
 6.47000000E+002
 6.46000000E+002
 6.53000000E+002
 6.34000000E+002
 6.43000000E+002
 6.47000000E+002
 6.36000000E+002
 6.41000000E+002
 6.40000000E+002
 6.39000000E+002
 6.39000000E+002
 6.37000000E+002
 6.48000000E+002
 6.41000000E+002
 6.44000000E+002
 6.35000000E+002
 6.51000000E+002
 6.64000000E+002
 6.42000000E+002
 6.49000000E+002
 6.51000000E+002
 6.49000000E+002
 6.51000000E+002
 6.65000000E+002
 6.61000000E+002
 6.59000000E+002
 6.56000000E+002
 6.57000000E+002
 6.58000000E+002
 6.64000000E+002
 6.60000000E+002
 6.70000000E+002
 6.73000000E+002
 6.76000000E+002
 6.61000000E+002
 6.74000000E+002
 6.80000000E+002
 6.68000000E+002
 6.67000000E+002
 6.69000000E+002
 6.74000000E+002
 6.76000000E+002
 6.73000000E+002
 6.62000000E+002
 6.59000000E+002
 6.54000000E+002
 6.54000000E+002
 6.62000000E+002
 6.62000000E+002
 6.66000000E+002
 6.65000000E+002
 6.43000000E+002
 6.54000000E+002
 6.55000000E+002
 6.61000000E+002
 6.60000000E+002
 6.58000000E+002
 6.53000000E+002
 6.52000000E+002
 6.44000000E+002
 6.65000000E+002
 6.64000000E+002
 6.65000000E+002
 6.61000000E+002
 6.67000000E+002
 6.59000000E+002
 6.70000000E+002
 6.60000000E+002
 6.44000000E+002
 6.61000000E+002
 6.75000000E+002
 6.68000000E+002
 6.52000000E+002
 6.68000000E+002
 6.68000000E+002
 6.75000000E+002
 6.75000000E+002
 6.75000000E+002
 6.66000000E+002
 6.66000000E+002
 6.56000000E+002
 6.56000000E+002
 6.68000000E+002
 6.68000000E+002
 6.68000000E+002
 6.54000000E+002
 6.49000000E+002
 6.56000000E+002
 6.50000000E+002
 6.57000000E+002
 6.64000000E+002
 6.58000000E+002
 6.61000000E+002
 6.73000000E+002
 6.50000000E+002
 6.46000000E+002
 6.64000000E+002
 6.65000000E+002
 6.57000000E+002
 6.53000000E+002
 6.57000000E+002
 6.64000000E+002
 6.51000000E+002
 6.55000000E+002
 6.62000000E+002
 6.54000000E+002
 6.46000000E+002
 6.51000000E+002
 6.64000000E+002
 6.59000000E+002
 6.41000000E+002
 6.62000000E+002
 6.71000000E+002
 6.58000000E+002
 6.52000000E+002
 6.59000000E+002
 6.72000000E+002
 6.54000000E+002
 6.59000000E+002
 6.67000000E+002
 6.76000000E+002
 6.65000000E+002
 6.57000000E+002
 6.59000000E+002
 6.57000000E+002
 6.55000000E+002
 6.65000000E+002
 6.62000000E+002
 6.65000000E+002
 6.69000000E+002
 6.65000000E+002
 6.66000000E+002
 6.63000000E+002
 6.63000000E+002
 6.60000000E+002
 6.57000000E+002
 6.42000000E+002
 6.51000000E+002
 6.68000000E+002
 6.61000000E+002
 6.57000000E+002
 6.66000000E+002
 6.55000000E+002
 6.53000000E+002
 6.63000000E+002
 6.51000000E+002
 6.63000000E+002
 6.67000000E+002
 6.60000000E+002
 6.78000000E+002
 6.67000000E+002
 6.79000000E+002
 6.71000000E+002
 6.87000000E+002
 6.82000000E+002
 6.80000000E+002
 6.93000000E+002
 6.91000000E+002
 6.91000000E+002
 6.91000000E+002
 6.88000000E+002
 6.90000000E+002
 6.78000000E+002
 6.82000000E+002
 6.87000000E+002
 6.96000000E+002
 6.93000000E+002
 6.97000000E+002
 7.18000000E+002
 7.11000000E+002
 7.11000000E+002
 7.25000000E+002
 7.34000000E+002
 7.29000000E+002
 7.41000000E+002
 7.31000000E+002
 7.39000000E+002
 7.39000000E+002
 7.31000000E+002
 7.27000000E+002
 7.46000000E+002
 7.43000000E+002
 7.46000000E+002
 7.59000000E+002
 7.61000000E+002
 7.75000000E+002
 7.73000000E+002
 8.08000000E+002
 8.19000000E+002
 8.62000000E+002
 8.68000000E+002
 8.60000000E+002
 8.54000000E+002
 8.49000000E+002
 8.45000000E+002
 8.20000000E+002
 8.03000000E+002
 7.91000000E+002
 7.69000000E+002
 7.63000000E+002
 7.54000000E+002
 7.65000000E+002
 7.55000000E+002
 7.44000000E+002
 7.46000000E+002
 7.35000000E+002
 7.40000000E+002
 7.32000000E+002
 7.50000000E+002
 7.60000000E+002
 7.58000000E+002
 7.79000000E+002
 7.88000000E+002
 7.96000000E+002
 8.13000000E+002
 8.23000000E+002
 8.32000000E+002
 8.54000000E+002
 8.93000000E+002
 9.58000000E+002
 1.01900000E+003
 1.11500000E+003
 1.21000000E+003
 1.35800000E+003
 1.58700000E+003
 1.94800000E+003
 2.42400000E+003
 2.87700000E+003
 3.23100000E+003
 3.34000000E+003
 3.24600000E+003
 3.12900000E+003
 2.98000000E+003
 2.97500000E+003
 3.02800000E+003
 3.00300000E+003
 3.08000000E+003
 3.14800000E+003
 3.14100000E+003
 3.17100000E+003
 3.13600000E+003
 3.11400000E+003
 3.12100000E+003
 3.07500000E+003
 3.01800000E+003
 2.95700000E+003
 2.93200000E+003
 2.87700000E+003
 2.89100000E+003
 2.93000000E+003
 2.98000000E+003
 3.00200000E+003
 3.04700000E+003
 3.06400000E+003
 2.99200000E+003
 2.88300000E+003
 2.65900000E+003
 2.43700000E+003
 2.26300000E+003
 2.19400000E+003
 2.09700000E+003
 2.04600000E+003
 1.98700000E+003
 1.92300000E+003
 1.85200000E+003
 1.77800000E+003
 1.67500000E+003
 1.63700000E+003
 1.59600000E+003
 1.54400000E+003
 1.51900000E+003
 1.47800000E+003
 1.45700000E+003
 1.49700000E+003
 1.54100000E+003
 1.58500000E+003
 1.63100000E+003
 1.60900000E+003
 1.58600000E+003
 1.54500000E+003
 1.51400000E+003
 1.48200000E+003
 1.48800000E+003
 1.51100000E+003
 1.51400000E+003
 1.53700000E+003
 1.57100000E+003
 1.57400000E+003
 1.60400000E+003
 1.60900000E+003
 1.64200000E+003
 1.65300000E+003
 1.67200000E+003
 1.73900000E+003
 1.74000000E+003
 1.75600000E+003
 1.76000000E+003
 1.82100000E+003
 1.81400000E+003
 1.85300000E+003
 1.92900000E+003
 1.99500000E+003
 2.02900000E+003
 2.12000000E+003
 2.13100000E+003
 2.20200000E+003
 2.22400000E+003
 2.27300000E+003
 2.33800000E+003
 2.42000000E+003
 2.46400000E+003
 2.53700000E+003
 2.62700000E+003
 2.69900000E+003
 2.76600000E+003
 2.76100000E+003
 2.81900000E+003
 2.90000000E+003
 3.04100000E+003
 3.09500000E+003
 3.09900000E+003
 3.17500000E+003
 3.25400000E+003
 3.35500000E+003
 3.37900000E+003
 3.43800000E+003
 3.52400000E+003
 3.55300000E+003
 3.54700000E+003
 3.56400000E+003
 3.64600000E+003
 3.77400000E+003
 3.85300000E+003
 3.84700000E+003
 3.85500000E+003
 3.84400000E+003
 3.93000000E+003
 3.94900000E+003
 4.00000000E+003
 4.03900000E+003
 4.08300000E+003
 4.08100000E+003
 4.09600000E+003
 4.09100000E+003
 4.15800000E+003
 4.20300000E+003
 4.20100000E+003
 4.22000000E+003
 4.27000000E+003
 4.18700000E+003
 4.20300000E+003
 4.24800000E+003
 4.20900000E+003
 4.22400000E+003
 4.18600000E+003
 4.16100000E+003
 4.20700000E+003
 4.23000000E+003
 4.23300000E+003
 4.19300000E+003
 4.17200000E+003
 4.18200000E+003
 4.23500000E+003
 4.16500000E+003
 4.18700000E+003
 4.21300000E+003
 4.21700000E+003
 4.22600000E+003
 4.13400000E+003
 4.13500000E+003
 4.17600000E+003
 4.18000000E+003
 4.11500000E+003
 4.13800000E+003
 4.11100000E+003
 4.15900000E+003
 4.20900000E+003
 4.21500000E+003
 4.25900000E+003
 4.27600000E+003
 4.24000000E+003
 4.32400000E+003
 4.34400000E+003
 4.34200000E+003
 4.31100000E+003
 4.32400000E+003
 4.37700000E+003
 4.40700000E+003
 4.45200000E+003
 4.36800000E+003
 4.35900000E+003
 4.40900000E+003
 4.44700000E+003
 4.45400000E+003
 4.37400000E+003
 4.34500000E+003
 4.34800000E+003
 4.33300000E+003
 4.37700000E+003
 4.36700000E+003
 4.33000000E+003
 4.32200000E+003
 4.30800000E+003
 4.32400000E+003
 4.30700000E+003
 4.29100000E+003
 4.23500000E+003
 4.12900000E+003
 4.10400000E+003
 4.10600000E+003
 4.08400000E+003
 4.08000000E+003
 4.04700000E+003
 4.00300000E+003
 3.99100000E+003
 3.95800000E+003
 3.93500000E+003
 3.89800000E+003
 3.86200000E+003
 3.79100000E+003
 3.73600000E+003
 3.71800000E+003
 3.63900000E+003
 3.57400000E+003
 3.58000000E+003
 3.57700000E+003
 3.49600000E+003
 3.38500000E+003
 3.30400000E+003
 3.28500000E+003
 3.27300000E+003
 3.27500000E+003
 3.18300000E+003
 3.08900000E+003
 3.06300000E+003
 2.95700000E+003
 2.93600000E+003
 2.87300000E+003
 2.81200000E+003
 2.75000000E+003
 2.75100000E+003
 2.70900000E+003
 2.63900000E+003
 2.61800000E+003
 2.56300000E+003
 2.51600000E+003
 2.44500000E+003
 2.41700000E+003
 2.35900000E+003
 2.31900000E+003
 2.26200000E+003
 2.25300000E+003
 2.21800000E+003
 2.20300000E+003
 2.17800000E+003
 2.13700000E+003
 2.10200000E+003
 2.07600000E+003
 2.04300000E+003
 1.99900000E+003
 1.98600000E+003
 1.94000000E+003
 1.86300000E+003
 1.84000000E+003
 1.83100000E+003
 1.81500000E+003
 1.79600000E+003
 1.74700000E+003
 1.73300000E+003
 1.66800000E+003
 1.65500000E+003
 1.61800000E+003
 1.56100000E+003
 1.51400000E+003
 1.49400000E+003
 1.47300000E+003
 1.42500000E+003
 1.39000000E+003
 1.33600000E+003
 1.29000000E+003
 1.24400000E+003
 1.21300000E+003
 1.17400000E+003
 1.12900000E+003
 1.09200000E+003
 1.04500000E+003
 1.03000000E+003
 9.83000000E+002
 9.60000000E+002
 9.09000000E+002
 8.89000000E+002
 8.65000000E+002
 8.46000000E+002
 8.42000000E+002
 8.02000000E+002
 7.78000000E+002
 7.80000000E+002
 7.66000000E+002
 7.42000000E+002
 7.23000000E+002
 7.01000000E+002
 6.99000000E+002
 6.88000000E+002
 6.79000000E+002
 6.86000000E+002
 6.65000000E+002
 6.53000000E+002
 6.50000000E+002
 6.46000000E+002
 6.27000000E+002
 6.41000000E+002
 6.20000000E+002
 6.15000000E+002
 6.17000000E+002
 6.01000000E+002
