# Supplementary material for: ATP-Mediated Compositional Change in Peripheral Myelin Membranes: A Comparative Raman Spectroscopy and Time-Of-Flight Secondary Ion Mass Spectrometry Study
Source: PLoS One. 2015 Nov 6;10(11):e0142084. doi: 10.1371/journal.pone.0142084 (PMC4636249; doi:10.1371/journal.pone.0142084)
Supplement: S3 Dataset — (ZIP) [file pone.0142084.s003.zip › S3_dataset/Raman_spectra/10_90.dat]

 2.06000000E+002
 2.11000000E+002
 2.08000000E+002
 2.05000000E+002
 2.15000000E+002
 2.08000000E+002
 2.14000000E+002
 2.11000000E+002
 2.09000000E+002
 2.08000000E+002
 2.11000000E+002
 2.07000000E+002
 2.11000000E+002
 2.08000000E+002
 2.07000000E+002
 2.04000000E+002
 2.16000000E+002
 2.03000000E+002
 2.13000000E+002
 2.06000000E+002
 2.08000000E+002
 2.05000000E+002
 2.07000000E+002
 2.12000000E+002
 2.07000000E+002
 2.08000000E+002
 2.09000000E+002
 2.13000000E+002
 2.07000000E+002
 2.09000000E+002
 2.10000000E+002
 2.09000000E+002
 2.10000000E+002
 2.20000000E+002
 2.30000000E+002
 2.56000000E+002
 6.12000000E+002
 2.29100000E+003
 3.35700000E+003
 3.53500000E+003
 2.30700000E+003
 4.17000000E+002
 2.14000000E+002
 2.11000000E+002
 2.06000000E+002
 2.05000000E+002
 2.09000000E+002
 2.06000000E+002
 2.01000000E+002
 2.08000000E+002
 2.11000000E+002
 2.10000000E+002
 2.21000000E+002
 2.61000000E+002
 4.17000000E+002
 7.00000000E+002
 1.09600000E+003
 1.41300000E+003
 1.63100000E+003
 1.63800000E+003
 1.63200000E+003
 1.56000000E+003
 1.51800000E+003
 1.45100000E+003
 1.40200000E+003
 1.36000000E+003
 1.31700000E+003
 1.31800000E+003
 1.28900000E+003
 1.28600000E+003
 1.28100000E+003
 1.26500000E+003
 1.22800000E+003
 1.20800000E+003
 1.17900000E+003
 1.15500000E+003
 1.12700000E+003
 1.11100000E+003
 1.06600000E+003
 1.02900000E+003
 1.01600000E+003
 1.00100000E+003
 9.78000000E+002
 9.54000000E+002
 9.52000000E+002
 9.22000000E+002
 9.05000000E+002
 8.97000000E+002
 8.81000000E+002
 8.75000000E+002
 8.73000000E+002
 8.47000000E+002
 8.36000000E+002
 8.11000000E+002
 7.96000000E+002
 7.87000000E+002
 7.74000000E+002
 7.68000000E+002
 7.65000000E+002
 7.61000000E+002
 7.40000000E+002
 7.29000000E+002
 7.48000000E+002
 7.33000000E+002
 7.32000000E+002
 7.31000000E+002
 7.32000000E+002
 7.23000000E+002
 7.19000000E+002
 7.13000000E+002
 7.25000000E+002
 7.29000000E+002
 7.25000000E+002
 7.26000000E+002
 7.24000000E+002
 7.11000000E+002
 7.30000000E+002
 7.13000000E+002
 7.12000000E+002
 6.98000000E+002
 7.13000000E+002
 6.91000000E+002
 6.91000000E+002
 6.84000000E+002
 6.79000000E+002
 6.91000000E+002
 6.88000000E+002
 6.78000000E+002
 6.95000000E+002
 6.83000000E+002
 6.79000000E+002
 6.76000000E+002
 6.72000000E+002
 6.76000000E+002
 6.74000000E+002
 6.58000000E+002
 6.53000000E+002
 6.51000000E+002
 6.50000000E+002
 6.54000000E+002
 6.60000000E+002
 6.45000000E+002
 6.37000000E+002
 6.31000000E+002
 6.26000000E+002
 6.09000000E+002
 6.26000000E+002
 6.18000000E+002
 6.15000000E+002
 6.02000000E+002
 6.08000000E+002
 5.99000000E+002
 5.95000000E+002
 5.98000000E+002
 5.99000000E+002
 5.83000000E+002
 5.86000000E+002
 5.74000000E+002
 5.85000000E+002
 5.96000000E+002
 5.87000000E+002
 5.70000000E+002
 5.75000000E+002
 5.74000000E+002
 5.72000000E+002
 5.69000000E+002
 5.65000000E+002
 5.59000000E+002
 5.63000000E+002
 5.67000000E+002
 5.69000000E+002
 5.59000000E+002
 5.53000000E+002
 5.49000000E+002
 5.43000000E+002
 5.49000000E+002
 5.60000000E+002
 5.47000000E+002
 5.55000000E+002
 5.51000000E+002
 5.54000000E+002
 5.46000000E+002
 5.51000000E+002
 5.51000000E+002
 5.50000000E+002
 5.45000000E+002
 5.59000000E+002
 5.57000000E+002
 5.63000000E+002
 5.51000000E+002
 5.68000000E+002
 5.62000000E+002
 5.56000000E+002
 5.59000000E+002
 5.83000000E+002
 5.63000000E+002
 5.57000000E+002
 5.61000000E+002
 5.66000000E+002
 5.65000000E+002
 5.69000000E+002
 5.74000000E+002
 5.66000000E+002
 5.78000000E+002
 5.84000000E+002
 5.83000000E+002
 5.86000000E+002
 5.77000000E+002
 5.92000000E+002
 5.79000000E+002
 5.89000000E+002
 5.87000000E+002
 5.93000000E+002
 5.94000000E+002
 5.97000000E+002
 5.80000000E+002
 5.93000000E+002
 5.84000000E+002
 5.93000000E+002
 5.84000000E+002
 5.76000000E+002
 5.79000000E+002
 5.77000000E+002
 5.81000000E+002
 5.84000000E+002
 5.94000000E+002
 6.16000000E+002
 6.08000000E+002
 6.23000000E+002
 6.30000000E+002
 6.26000000E+002
 6.42000000E+002
 6.38000000E+002
 6.52000000E+002
 6.46000000E+002
 6.73000000E+002
 6.63000000E+002
 6.84000000E+002
 6.84000000E+002
 7.12000000E+002
 7.18000000E+002
 7.14000000E+002
 7.28000000E+002
 7.39000000E+002
 7.22000000E+002
 7.41000000E+002
 7.39000000E+002
 7.62000000E+002
 7.52000000E+002
 7.63000000E+002
 7.40000000E+002
 7.36000000E+002
 7.36000000E+002
 7.06000000E+002
 6.98000000E+002
 7.07000000E+002
 7.17000000E+002
 7.06000000E+002
 6.99000000E+002
 6.79000000E+002
 6.65000000E+002
 6.47000000E+002
 6.53000000E+002
 6.44000000E+002
 6.32000000E+002
 6.20000000E+002
 6.16000000E+002
 6.24000000E+002
 6.15000000E+002
 6.10000000E+002
 6.22000000E+002
 6.24000000E+002
 6.23000000E+002
 6.23000000E+002
 6.15000000E+002
 6.12000000E+002
 6.32000000E+002
 6.24000000E+002
 6.12000000E+002
 6.01000000E+002
 5.90000000E+002
 5.93000000E+002
 5.92000000E+002
 5.83000000E+002
 5.79000000E+002
 6.12000000E+002
 6.11000000E+002
 6.18000000E+002
 6.19000000E+002
 6.26000000E+002
 6.17000000E+002
 6.41000000E+002
 6.67000000E+002
 6.87000000E+002
 6.88000000E+002
 6.38000000E+002
 6.12000000E+002
 5.81000000E+002
 5.86000000E+002
 5.76000000E+002
 5.70000000E+002
 5.68000000E+002
 5.71000000E+002
 5.55000000E+002
 5.61000000E+002
 5.53000000E+002
 5.43000000E+002
 5.28000000E+002
 5.49000000E+002
 5.29000000E+002
 5.32000000E+002
 5.46000000E+002
 5.34000000E+002
 5.47000000E+002
 5.47000000E+002
 5.53000000E+002
 5.62000000E+002
 5.68000000E+002
 5.71000000E+002
 5.73000000E+002
 5.77000000E+002
 5.69000000E+002
 5.76000000E+002
 5.76000000E+002
 5.88000000E+002
 5.97000000E+002
 5.97000000E+002
 6.12000000E+002
 6.17000000E+002
 6.07000000E+002
 5.81000000E+002
 5.81000000E+002
 5.73000000E+002
 5.72000000E+002
 5.67000000E+002
 5.62000000E+002
 5.62000000E+002
 5.58000000E+002
 5.58000000E+002
 5.50000000E+002
 5.48000000E+002
 5.40000000E+002
 5.42000000E+002
 5.31000000E+002
 5.32000000E+002
 5.36000000E+002
 5.31000000E+002
 5.19000000E+002
 5.22000000E+002
 5.14000000E+002
 5.25000000E+002
 5.30000000E+002
 5.28000000E+002
 5.14000000E+002
 5.44000000E+002
 5.41000000E+002
 5.61000000E+002
 5.84000000E+002
 6.34000000E+002
 7.16000000E+002
 7.93000000E+002
 8.23000000E+002
 8.44000000E+002
 7.94000000E+002
 7.62000000E+002
 7.28000000E+002
 7.10000000E+002
 6.95000000E+002
 6.69000000E+002
 6.29000000E+002
 5.89000000E+002
 5.67000000E+002
 5.45000000E+002
 5.41000000E+002
 5.44000000E+002
 5.43000000E+002
 5.47000000E+002
 5.61000000E+002
 6.05000000E+002
 6.14000000E+002
 6.20000000E+002
 6.18000000E+002
 6.00000000E+002
 5.81000000E+002
 5.48000000E+002
 5.26000000E+002
 5.19000000E+002
 5.06000000E+002
 5.04000000E+002
 5.04000000E+002
 4.99000000E+002
 4.99000000E+002
 5.02000000E+002
 4.97000000E+002
 5.05000000E+002
 5.14000000E+002
 5.02000000E+002
 5.21000000E+002
 5.18000000E+002
 5.15000000E+002
 5.14000000E+002
 5.16000000E+002
 5.17000000E+002
 5.21000000E+002
 5.16000000E+002
 5.13000000E+002
 5.26000000E+002
 5.20000000E+002
 5.23000000E+002
 5.30000000E+002
 5.28000000E+002
 5.33000000E+002
 5.34000000E+002
 5.40000000E+002
 5.41000000E+002
 5.41000000E+002
 5.43000000E+002
 5.34000000E+002
 5.40000000E+002
 5.31000000E+002
 5.07000000E+002
 5.13000000E+002
 5.05000000E+002
 4.90000000E+002
 4.92000000E+002
 4.92000000E+002
 4.81000000E+002
 4.81000000E+002
 4.75000000E+002
 4.74000000E+002
 4.71000000E+002
 4.70000000E+002
 4.76000000E+002
 4.67000000E+002
 4.75000000E+002
 4.66000000E+002
 4.64000000E+002
 4.57000000E+002
 4.53000000E+002
 4.53000000E+002
 4.54000000E+002
 4.51000000E+002
 4.62000000E+002
 4.52000000E+002
 4.43000000E+002
 4.48000000E+002
 4.55000000E+002
 4.52000000E+002
 4.51000000E+002
 4.44000000E+002
 4.49000000E+002
 4.42000000E+002
 4.40000000E+002
 4.41000000E+002
 4.48000000E+002
 4.50000000E+002
 4.35000000E+002
 4.40000000E+002
 4.44000000E+002
 4.51000000E+002
 4.40000000E+002
 4.34000000E+002
 4.34000000E+002
 4.43000000E+002
 4.40000000E+002
 4.45000000E+002
 4.49000000E+002
 4.36000000E+002
 4.33000000E+002
 4.48000000E+002
 4.43000000E+002
 4.37000000E+002
 4.39000000E+002
 4.40000000E+002
 4.40000000E+002
 4.45000000E+002
 4.39000000E+002
 4.35000000E+002
 4.38000000E+002
 4.33000000E+002
 4.36000000E+002
 4.41000000E+002
 4.35000000E+002
 4.39000000E+002
 4.44000000E+002
 4.38000000E+002
 4.42000000E+002
 4.39000000E+002
 4.35000000E+002
 4.36000000E+002
 4.37000000E+002
 4.45000000E+002
 4.35000000E+002
 4.40000000E+002
 4.35000000E+002
 4.33000000E+002
 4.42000000E+002
 4.35000000E+002
 4.41000000E+002
 4.40000000E+002
 4.46000000E+002
 4.41000000E+002
 4.31000000E+002
 4.41000000E+002
 4.35000000E+002
 4.47000000E+002
 4.37000000E+002
 4.48000000E+002
 4.45000000E+002
 4.48000000E+002
 4.47000000E+002
 4.52000000E+002
 4.52000000E+002
 4.53000000E+002
 4.43000000E+002
 4.45000000E+002
 4.46000000E+002
 4.47000000E+002
 4.51000000E+002
 4.50000000E+002
 4.41000000E+002
 4.45000000E+002
 4.44000000E+002
 4.55000000E+002
 4.46000000E+002
 4.47000000E+002
 4.52000000E+002
 4.51000000E+002
 4.60000000E+002
 4.49000000E+002
 4.44000000E+002
 4.47000000E+002
 4.57000000E+002
 4.50000000E+002
 4.51000000E+002
 4.53000000E+002
 4.44000000E+002
 4.50000000E+002
 4.57000000E+002
 4.50000000E+002
 4.54000000E+002
 4.51000000E+002
 4.50000000E+002
 4.57000000E+002
 4.54000000E+002
 4.59000000E+002
 4.59000000E+002
 4.56000000E+002
 4.50000000E+002
 4.56000000E+002
 4.60000000E+002
 4.59000000E+002
 4.53000000E+002
 4.46000000E+002
 4.45000000E+002
 4.42000000E+002
 4.42000000E+002
 4.43000000E+002
 4.45000000E+002
 4.47000000E+002
 4.50000000E+002
 4.39000000E+002
 4.34000000E+002
 4.40000000E+002
 4.30000000E+002
 4.39000000E+002
 4.37000000E+002
 4.40000000E+002
 4.29000000E+002
 4.38000000E+002
 4.41000000E+002
 4.36000000E+002
 4.35000000E+002
 4.40000000E+002
 4.35000000E+002
 4.33000000E+002
 4.38000000E+002
 4.30000000E+002
 4.46000000E+002
 4.41000000E+002
 4.46000000E+002
 4.34000000E+002
 4.43000000E+002
 4.43000000E+002
 4.47000000E+002
 4.38000000E+002
 4.40000000E+002
 4.36000000E+002
 4.34000000E+002
 4.30000000E+002
 4.32000000E+002
 4.35000000E+002
 4.27000000E+002
 4.33000000E+002
 4.33000000E+002
 4.16000000E+002
 4.25000000E+002
 4.23000000E+002
 4.26000000E+002
 4.33000000E+002
 4.27000000E+002
 4.36000000E+002
 4.39000000E+002
 4.32000000E+002
 4.24000000E+002
 4.31000000E+002
 4.31000000E+002
 4.36000000E+002
 4.31000000E+002
 4.32000000E+002
 4.37000000E+002
 4.29000000E+002
 4.29000000E+002
 4.31000000E+002
 4.39000000E+002
 4.32000000E+002
 4.25000000E+002
 4.36000000E+002
 4.29000000E+002
 4.26000000E+002
 4.28000000E+002
 4.32000000E+002
 4.39000000E+002
 4.21000000E+002
 4.24000000E+002
 4.30000000E+002
 4.26000000E+002
 4.29000000E+002
 4.31000000E+002
 4.28000000E+002
 4.31000000E+002
 4.31000000E+002
 4.25000000E+002
 4.32000000E+002
 4.20000000E+002
 4.35000000E+002
 4.31000000E+002
 4.30000000E+002
 4.30000000E+002
 4.35000000E+002
 4.32000000E+002
 4.35000000E+002
 4.32000000E+002
 4.24000000E+002
 4.34000000E+002
 4.27000000E+002
 4.31000000E+002
 4.28000000E+002
 4.24000000E+002
 4.27000000E+002
 4.30000000E+002
 4.33000000E+002
 4.26000000E+002
 4.30000000E+002
 4.10000000E+002
 4.33000000E+002
 4.22000000E+002
 4.21000000E+002
 4.30000000E+002
 4.25000000E+002
 4.22000000E+002
 4.28000000E+002
 4.25000000E+002
 4.23000000E+002
 4.22000000E+002
 4.30000000E+002
 4.39000000E+002
 4.30000000E+002
 4.30000000E+002
 4.32000000E+002
 4.30000000E+002
 4.36000000E+002
 4.32000000E+002
 4.39000000E+002
 4.34000000E+002
 4.42000000E+002
 4.46000000E+002
 4.55000000E+002
 4.53000000E+002
 4.51000000E+002
 4.53000000E+002
 4.55000000E+002
 4.53000000E+002
 4.62000000E+002
 4.48000000E+002
 4.56000000E+002
 4.47000000E+002
 4.39000000E+002
 4.27000000E+002
 4.43000000E+002
 4.43000000E+002
 4.34000000E+002
 4.41000000E+002
 4.38000000E+002
 4.35000000E+002
 4.39000000E+002
 4.37000000E+002
 4.45000000E+002
 4.55000000E+002
 4.45000000E+002
 4.35000000E+002
 4.51000000E+002
 4.37000000E+002
 4.35000000E+002
 4.43000000E+002
 4.36000000E+002
 4.39000000E+002
 4.38000000E+002
 4.38000000E+002
 4.31000000E+002
 4.45000000E+002
 4.45000000E+002
 4.35000000E+002
 4.37000000E+002
 4.37000000E+002
 4.37000000E+002
 4.36000000E+002
 4.41000000E+002
 4.36000000E+002
 4.44000000E+002
 4.49000000E+002
 4.53000000E+002
 4.46000000E+002
 4.50000000E+002
 4.34000000E+002
 4.52000000E+002
 4.56000000E+002
 4.53000000E+002
 4.60000000E+002
 4.67000000E+002
 4.81000000E+002
 4.89000000E+002
 5.02000000E+002
 5.10000000E+002
 5.28000000E+002
 5.56000000E+002
 5.84000000E+002
 6.10000000E+002
 6.35000000E+002
 6.38000000E+002
 6.54000000E+002
 6.72000000E+002
 6.83000000E+002
 7.29000000E+002
 7.91000000E+002
 8.59000000E+002
 9.43000000E+002
 1.00700000E+003
 1.04700000E+003
 1.02800000E+003
 9.78000000E+002
 9.43000000E+002
 9.17000000E+002
 8.75000000E+002
 8.57000000E+002
 8.20000000E+002
 8.02000000E+002
 7.87000000E+002
 7.76000000E+002
 7.77000000E+002
 7.70000000E+002
 7.74000000E+002
 7.82000000E+002
 7.66000000E+002
 7.61000000E+002
 7.47000000E+002
 7.26000000E+002
 7.20000000E+002
 7.30000000E+002
 7.34000000E+002
 7.45000000E+002
 7.40000000E+002
 7.31000000E+002
 7.14000000E+002
 6.82000000E+002
 6.58000000E+002
 6.32000000E+002
 6.18000000E+002
 6.00000000E+002
 5.93000000E+002
 5.82000000E+002
 5.77000000E+002
 5.65000000E+002
 5.72000000E+002
 5.77000000E+002
 5.63000000E+002
 5.56000000E+002
 5.56000000E+002
 5.38000000E+002
 5.44000000E+002
 5.28000000E+002
 5.35000000E+002
 5.25000000E+002
 5.37000000E+002
 5.37000000E+002
 5.40000000E+002
 5.39000000E+002
 5.35000000E+002
 5.43000000E+002
 5.28000000E+002
 5.35000000E+002
 5.25000000E+002
 5.34000000E+002
 5.29000000E+002
 5.19000000E+002
 5.22000000E+002
 5.16000000E+002
 5.16000000E+002
 5.24000000E+002
 5.33000000E+002
 5.36000000E+002
 5.39000000E+002
 5.42000000E+002
 5.44000000E+002
 5.41000000E+002
 5.41000000E+002
 5.53000000E+002
 5.54000000E+002
 5.58000000E+002
 5.66000000E+002
 5.80000000E+002
 5.77000000E+002
 5.77000000E+002
 5.76000000E+002
 5.87000000E+002
 5.84000000E+002
 5.96000000E+002
 6.01000000E+002
 6.15000000E+002
 6.04000000E+002
 6.15000000E+002
 6.28000000E+002
 6.33000000E+002
 6.57000000E+002
 6.51000000E+002
 6.47000000E+002
 6.62000000E+002
 6.56000000E+002
 6.70000000E+002
 6.59000000E+002
 6.72000000E+002
 6.90000000E+002
 6.86000000E+002
 6.96000000E+002
 6.91000000E+002
 7.01000000E+002
 7.24000000E+002
 7.32000000E+002
 7.33000000E+002
 7.44000000E+002
 7.63000000E+002
 7.43000000E+002
 7.54000000E+002
 7.72000000E+002
 7.78000000E+002
 7.74000000E+002
 7.86000000E+002
 8.04000000E+002
 8.00000000E+002
 8.04000000E+002
 8.09000000E+002
 8.19000000E+002
 8.16000000E+002
 8.15000000E+002
 8.31000000E+002
 8.36000000E+002
 8.49000000E+002
 8.44000000E+002
 8.65000000E+002
 8.68000000E+002
 8.76000000E+002
 8.94000000E+002
 8.92000000E+002
 9.08000000E+002
 8.99000000E+002
 9.26000000E+002
 9.12000000E+002
 9.38000000E+002
 9.21000000E+002
 9.20000000E+002
 9.35000000E+002
 9.45000000E+002
 9.60000000E+002
 9.69000000E+002
 9.82000000E+002
 9.86000000E+002
 1.00700000E+003
 1.02100000E+003
 1.02500000E+003
 1.03600000E+003
 1.03700000E+003
 1.04300000E+003
 1.06300000E+003
 1.06900000E+003
 1.09100000E+003
 1.09400000E+003
 1.12100000E+003
 1.12300000E+003
 1.11700000E+003
 1.11700000E+003
 1.13000000E+003
 1.16400000E+003
 1.16300000E+003
 1.16300000E+003
 1.16600000E+003
 1.15800000E+003
 1.18100000E+003
 1.17600000E+003
 1.21100000E+003
 1.23100000E+003
 1.22800000E+003
 1.23100000E+003
 1.24400000E+003
 1.24600000E+003
 1.24800000E+003
 1.27200000E+003
 1.25800000E+003
 1.25600000E+003
 1.25800000E+003
 1.25200000E+003
 1.25900000E+003
 1.26100000E+003
 1.27400000E+003
 1.27700000E+003
 1.25700000E+003
 1.27100000E+003
 1.26200000E+003
 1.24500000E+003
 1.25300000E+003
 1.23700000E+003
 1.24000000E+003
 1.23200000E+003
 1.20600000E+003
 1.20900000E+003
 1.20900000E+003
 1.19500000E+003
 1.16600000E+003
 1.15900000E+003
 1.13700000E+003
 1.13900000E+003
 1.13800000E+003
 1.13000000E+003
 1.11300000E+003
 1.10500000E+003
 1.07600000E+003
 1.05400000E+003
 1.05800000E+003
 1.02600000E+003
 1.02500000E+003
 1.00900000E+003
 9.98000000E+002
 9.70000000E+002
 9.62000000E+002
 9.58000000E+002
 9.39000000E+002
 9.25000000E+002
 9.03000000E+002
 9.08000000E+002
 8.96000000E+002
 8.75000000E+002
 8.55000000E+002
 8.46000000E+002
 8.57000000E+002
 8.35000000E+002
 8.49000000E+002
 8.17000000E+002
 8.14000000E+002
 7.96000000E+002
 7.79000000E+002
 7.78000000E+002
 7.67000000E+002
 7.57000000E+002
 7.38000000E+002
 7.33000000E+002
 7.41000000E+002
 7.19000000E+002
 7.08000000E+002
 7.05000000E+002
 6.89000000E+002
 6.81000000E+002
 6.72000000E+002
 6.58000000E+002
 6.32000000E+002
 6.30000000E+002
 6.31000000E+002
 6.13000000E+002
 6.05000000E+002
 5.96000000E+002
 5.78000000E+002
 5.70000000E+002
 5.54000000E+002
 5.47000000E+002
 5.28000000E+002
 5.24000000E+002
 5.16000000E+002
 4.99000000E+002
 4.92000000E+002
 4.90000000E+002
 4.76000000E+002
 4.72000000E+002
 4.62000000E+002
 4.60000000E+002
 4.60000000E+002
 4.52000000E+002
 4.44000000E+002
 4.45000000E+002
 4.36000000E+002
 4.21000000E+002
 4.36000000E+002
 4.25000000E+002
 4.26000000E+002
 4.26000000E+002
 4.20000000E+002
 4.13000000E+002
 4.07000000E+002
 4.10000000E+002
 4.05000000E+002
 4.06000000E+002
 3.93000000E+002
 4.15000000E+002
 3.99000000E+002
 3.98000000E+002
 4.04000000E+002
 3.95000000E+002
