# Supplementary material for: ATP-Mediated Compositional Change in Peripheral Myelin Membranes: A Comparative Raman Spectroscopy and Time-Of-Flight Secondary Ion Mass Spectrometry Study
Source: PLoS One. 2015 Nov 6;10(11):e0142084. doi: 10.1371/journal.pone.0142084 (PMC4636249; doi:10.1371/journal.pone.0142084)
Supplement: S3 Dataset — (ZIP) [file pone.0142084.s003.zip › S3_dataset/Raman_spectra/11_0.dat]

 2.12000000E+002
 2.10000000E+002
 2.12000000E+002
 2.11000000E+002
 2.16000000E+002
 2.14000000E+002
 2.16000000E+002
 2.14000000E+002
 2.15000000E+002
 2.15000000E+002
 2.11000000E+002
 2.08000000E+002
 2.14000000E+002
 2.09000000E+002
 2.11000000E+002
 2.04000000E+002
 2.17000000E+002
 2.09000000E+002
 2.19000000E+002
 2.10000000E+002
 2.10000000E+002
 2.07000000E+002
 2.13000000E+002
 2.16000000E+002
 2.12000000E+002
 2.13000000E+002
 2.11000000E+002
 2.19000000E+002
 2.18000000E+002
 2.21000000E+002
 2.20000000E+002
 2.26000000E+002
 2.35000000E+002
 2.55000000E+002
 2.83000000E+002
 3.97000000E+002
 1.60700000E+003
 7.77800000E+003
 1.14110000E+004
 1.08380000E+004
 7.12000000E+003
 9.74000000E+002
 2.47000000E+002
 2.28000000E+002
 2.20000000E+002
 2.18000000E+002
 2.16000000E+002
 2.11000000E+002
 2.07000000E+002
 2.18000000E+002
 2.15000000E+002
 2.15000000E+002
 2.27000000E+002
 2.83000000E+002
 5.42000000E+002
 1.03500000E+003
 1.75100000E+003
 2.38100000E+003
 2.68500000E+003
 2.80100000E+003
 2.68100000E+003
 2.48700000E+003
 2.40400000E+003
 2.33300000E+003
 2.38200000E+003
 2.36300000E+003
 2.33800000E+003
 2.35500000E+003
 2.34300000E+003
 2.35100000E+003
 2.34900000E+003
 2.26100000E+003
 2.24300000E+003
 2.15500000E+003
 2.08800000E+003
 2.03500000E+003
 1.99700000E+003
 1.98300000E+003
 1.95600000E+003
 1.92400000E+003
 1.93300000E+003
 1.88600000E+003
 1.92300000E+003
 1.88800000E+003
 1.86800000E+003
 1.82400000E+003
 1.83100000E+003
 1.81400000E+003
 1.81200000E+003
 1.78300000E+003
 1.76700000E+003
 1.68800000E+003
 1.66000000E+003
 1.68000000E+003
 1.65400000E+003
 1.63400000E+003
 1.62000000E+003
 1.63900000E+003
 1.67500000E+003
 1.65700000E+003
 1.63700000E+003
 1.65500000E+003
 1.64500000E+003
 1.64800000E+003
 1.63800000E+003
 1.63300000E+003
 1.63100000E+003
 1.67900000E+003
 1.68500000E+003
 1.68700000E+003
 1.69000000E+003
 1.67000000E+003
 1.67300000E+003
 1.65900000E+003
 1.64600000E+003
 1.68400000E+003
 1.73000000E+003
 1.73200000E+003
 1.72400000E+003
 1.72900000E+003
 1.73600000E+003
 1.76500000E+003
 1.77200000E+003
 1.76600000E+003
 1.77900000E+003
 1.80800000E+003
 1.83500000E+003
 1.82100000E+003
 1.86200000E+003
 1.86300000E+003
 1.85400000E+003
 1.81500000E+003
 1.83200000E+003
 1.89300000E+003
 1.85900000E+003
 1.83100000E+003
 1.85900000E+003
 1.84300000E+003
 1.83600000E+003
 1.89200000E+003
 1.89400000E+003
 1.89500000E+003
 1.84900000E+003
 1.86400000E+003
 1.82800000E+003
 1.81400000E+003
 1.79000000E+003
 1.75400000E+003
 1.69300000E+003
 1.64700000E+003
 1.62600000E+003
 1.58900000E+003
 1.56300000E+003
 1.53100000E+003
 1.52800000E+003
 1.48100000E+003
 1.41700000E+003
 1.38300000E+003
 1.34500000E+003
 1.33000000E+003
 1.30400000E+003
 1.27400000E+003
 1.26100000E+003
 1.23900000E+003
 1.20100000E+003
 1.19800000E+003
 1.20400000E+003
 1.17900000E+003
 1.17800000E+003
 1.18100000E+003
 1.16200000E+003
 1.13400000E+003
 1.11100000E+003
 1.09400000E+003
 1.09200000E+003
 1.06400000E+003
 1.05500000E+003
 1.03100000E+003
 1.02100000E+003
 9.78000000E+002
 9.58000000E+002
 9.59000000E+002
 9.56000000E+002
 9.70000000E+002
 9.60000000E+002
 9.52000000E+002
 9.83000000E+002
 1.03200000E+003
 1.07300000E+003
 1.07900000E+003
 1.08200000E+003
 1.06500000E+003
 1.04700000E+003
 1.07700000E+003
 1.05900000E+003
 1.02000000E+003
 1.01000000E+003
 1.00600000E+003
 1.03900000E+003
 1.04500000E+003
 1.05500000E+003
 1.04600000E+003
 1.04300000E+003
 1.06700000E+003
 1.07400000E+003
 1.07200000E+003
 1.05100000E+003
 1.04800000E+003
 1.04100000E+003
 1.04200000E+003
 1.05800000E+003
 1.11900000E+003
 1.13000000E+003
 1.13200000E+003
 1.15300000E+003
 1.15300000E+003
 1.17100000E+003
 1.15900000E+003
 1.16100000E+003
 1.19200000E+003
 1.16700000E+003
 1.17900000E+003
 1.19100000E+003
 1.20100000E+003
 1.20500000E+003
 1.22000000E+003
 1.24500000E+003
 1.29300000E+003
 1.30400000E+003
 1.31600000E+003
 1.30200000E+003
 1.34400000E+003
 1.37600000E+003
 1.37700000E+003
 1.42200000E+003
 1.43300000E+003
 1.42700000E+003
 1.42800000E+003
 1.42200000E+003
 1.44700000E+003
 1.43200000E+003
 1.38600000E+003
 1.35300000E+003
 1.32200000E+003
 1.29800000E+003
 1.23100000E+003
 1.20800000E+003
 1.20200000E+003
 1.17500000E+003
 1.17900000E+003
 1.16000000E+003
 1.10200000E+003
 1.10400000E+003
 1.06000000E+003
 1.06000000E+003
 1.06900000E+003
 1.09900000E+003
 1.13600000E+003
 1.14200000E+003
 1.09900000E+003
 1.05000000E+003
 1.04900000E+003
 1.06800000E+003
 1.03800000E+003
 1.02900000E+003
 1.02600000E+003
 1.02600000E+003
 1.03000000E+003
 1.03500000E+003
 1.03400000E+003
 1.15200000E+003
 1.06900000E+003
 1.09100000E+003
 1.11800000E+003
 1.11400000E+003
 1.11800000E+003
 1.12500000E+003
 1.14100000E+003
 1.09300000E+003
 1.07800000E+003
 1.03900000E+003
 1.01400000E+003
 9.98000000E+002
 9.98000000E+002
 9.63000000E+002
 9.91000000E+002
 9.96000000E+002
 9.87000000E+002
 9.81000000E+002
 9.71000000E+002
 9.53000000E+002
 9.73000000E+002
 1.04400000E+003
 1.08100000E+003
 1.04800000E+003
 9.69000000E+002
 9.02000000E+002
 8.67000000E+002
 8.34000000E+002
 8.14000000E+002
 8.07000000E+002
 7.88000000E+002
 7.97000000E+002
 7.88000000E+002
 7.75000000E+002
 7.41000000E+002
 7.47000000E+002
 7.36000000E+002
 7.28000000E+002
 7.07000000E+002
 7.01000000E+002
 7.08000000E+002
 7.07000000E+002
 7.13000000E+002
 7.12000000E+002
 7.29000000E+002
 7.47000000E+002
 7.54000000E+002
 7.69000000E+002
 7.81000000E+002
 7.70000000E+002
 7.72000000E+002
 7.65000000E+002
 7.44000000E+002
 7.59000000E+002
 7.82000000E+002
 7.98000000E+002
 8.21000000E+002
 8.29000000E+002
 7.92000000E+002
 7.58000000E+002
 7.37000000E+002
 7.28000000E+002
 7.21000000E+002
 7.06000000E+002
 7.21000000E+002
 7.07000000E+002
 6.95000000E+002
 7.05000000E+002
 6.98000000E+002
 6.94000000E+002
 6.81000000E+002
 6.82000000E+002
 6.72000000E+002
 6.64000000E+002
 6.51000000E+002
 6.53000000E+002
 6.43000000E+002
 6.40000000E+002
 6.36000000E+002
 6.28000000E+002
 6.26000000E+002
 6.29000000E+002
 6.30000000E+002
 6.49000000E+002
 6.40000000E+002
 6.65000000E+002
 7.21000000E+002
 7.89000000E+002
 9.11000000E+002
 1.04600000E+003
 1.09600000E+003
 1.09700000E+003
 1.02400000E+003
 1.01200000E+003
 9.80000000E+002
 9.39000000E+002
 8.81000000E+002
 8.26000000E+002
 7.67000000E+002
 7.23000000E+002
 6.87000000E+002
 6.53000000E+002
 6.27000000E+002
 6.30000000E+002
 6.47000000E+002
 6.63000000E+002
 6.90000000E+002
 7.38000000E+002
 7.80000000E+002
 7.79000000E+002
 7.94000000E+002
 7.53000000E+002
 7.08000000E+002
 6.74000000E+002
 6.30000000E+002
 6.03000000E+002
 5.91000000E+002
 5.87000000E+002
 5.81000000E+002
 5.78000000E+002
 5.90000000E+002
 5.72000000E+002
 5.56000000E+002
 5.74000000E+002
 5.74000000E+002
 5.79000000E+002
 5.84000000E+002
 5.96000000E+002
 5.90000000E+002
 6.01000000E+002
 6.03000000E+002
 6.05000000E+002
 6.06000000E+002
 6.05000000E+002
 6.17000000E+002
 6.33000000E+002
 6.20000000E+002
 6.29000000E+002
 6.42000000E+002
 6.82000000E+002
 7.07000000E+002
 7.73000000E+002
 8.71000000E+002
 9.38000000E+002
 9.92000000E+002
 9.75000000E+002
 9.50000000E+002
 8.91000000E+002
 8.05000000E+002
 7.17000000E+002
 6.41000000E+002
 5.91000000E+002
 5.71000000E+002
 5.65000000E+002
 5.37000000E+002
 5.34000000E+002
 5.23000000E+002
 5.14000000E+002
 5.06000000E+002
 5.22000000E+002
 5.18000000E+002
 5.15000000E+002
 5.17000000E+002
 5.22000000E+002
 5.09000000E+002
 5.08000000E+002
 4.91000000E+002
 4.88000000E+002
 4.87000000E+002
 4.72000000E+002
 4.73000000E+002
 4.64000000E+002
 4.53000000E+002
 4.55000000E+002
 4.56000000E+002
 4.53000000E+002
 4.58000000E+002
 4.51000000E+002
 4.45000000E+002
 4.56000000E+002
 4.49000000E+002
 4.46000000E+002
 4.38000000E+002
 4.46000000E+002
 4.43000000E+002
 4.41000000E+002
 4.23000000E+002
 4.41000000E+002
 4.46000000E+002
 4.39000000E+002
 4.35000000E+002
 4.41000000E+002
 4.41000000E+002
 4.31000000E+002
 4.27000000E+002
 4.35000000E+002
 4.27000000E+002
 4.26000000E+002
 4.42000000E+002
 4.36000000E+002
 4.31000000E+002
 4.32000000E+002
 4.37000000E+002
 4.45000000E+002
 4.35000000E+002
 4.28000000E+002
 4.24000000E+002
 4.23000000E+002
 4.26000000E+002
 4.30000000E+002
 4.34000000E+002
 4.25000000E+002
 4.35000000E+002
 4.27000000E+002
 4.27000000E+002
 4.25000000E+002
 4.33000000E+002
 4.33000000E+002
 4.24000000E+002
 4.24000000E+002
 4.30000000E+002
 4.24000000E+002
 4.25000000E+002
 4.32000000E+002
 4.17000000E+002
 4.24000000E+002
 4.24000000E+002
 4.16000000E+002
 4.22000000E+002
 4.34000000E+002
 4.33000000E+002
 4.34000000E+002
 4.36000000E+002
 4.28000000E+002
 4.37000000E+002
 4.24000000E+002
 4.35000000E+002
 4.35000000E+002
 4.40000000E+002
 4.35000000E+002
 4.36000000E+002
 4.31000000E+002
 4.34000000E+002
 4.41000000E+002
 4.38000000E+002
 4.34000000E+002
 4.31000000E+002
 4.30000000E+002
 4.39000000E+002
 4.35000000E+002
 4.34000000E+002
 4.34000000E+002
 4.39000000E+002
 4.40000000E+002
 4.34000000E+002
 4.45000000E+002
 4.39000000E+002
 4.43000000E+002
 4.38000000E+002
 4.39000000E+002
 4.43000000E+002
 4.46000000E+002
 4.40000000E+002
 4.49000000E+002
 4.45000000E+002
 4.45000000E+002
 4.53000000E+002
 4.54000000E+002
 4.50000000E+002
 4.56000000E+002
 4.42000000E+002
 4.49000000E+002
 4.47000000E+002
 4.55000000E+002
 4.57000000E+002
 4.52000000E+002
 4.55000000E+002
 4.44000000E+002
 4.52000000E+002
 4.55000000E+002
 4.54000000E+002
 4.49000000E+002
 4.43000000E+002
 4.49000000E+002
 4.51000000E+002
 4.37000000E+002
 4.37000000E+002
 4.41000000E+002
 4.41000000E+002
 4.45000000E+002
 4.33000000E+002
 4.40000000E+002
 4.38000000E+002
 4.37000000E+002
 4.43000000E+002
 4.39000000E+002
 4.39000000E+002
 4.31000000E+002
 4.38000000E+002
 4.40000000E+002
 4.34000000E+002
 4.38000000E+002
 4.45000000E+002
 4.39000000E+002
 4.35000000E+002
 4.44000000E+002
 4.41000000E+002
 4.43000000E+002
 4.40000000E+002
 4.46000000E+002
 4.41000000E+002
 4.47000000E+002
 4.50000000E+002
 4.51000000E+002
 4.42000000E+002
 4.47000000E+002
 4.36000000E+002
 4.43000000E+002
 4.33000000E+002
 4.42000000E+002
 4.33000000E+002
 4.44000000E+002
 4.38000000E+002
 4.37000000E+002
 4.28000000E+002
 4.41000000E+002
 4.32000000E+002
 4.32000000E+002
 4.36000000E+002
 4.32000000E+002
 4.34000000E+002
 4.39000000E+002
 4.35000000E+002
 4.25000000E+002
 4.33000000E+002
 4.34000000E+002
 4.44000000E+002
 4.37000000E+002
 4.33000000E+002
 4.37000000E+002
 4.35000000E+002
 4.37000000E+002
 4.35000000E+002
 4.45000000E+002
 4.44000000E+002
 4.26000000E+002
 4.44000000E+002
 4.40000000E+002
 4.43000000E+002
 4.35000000E+002
 4.30000000E+002
 4.44000000E+002
 4.30000000E+002
 4.32000000E+002
 4.33000000E+002
 4.38000000E+002
 4.40000000E+002
 4.32000000E+002
 4.35000000E+002
 4.36000000E+002
 4.39000000E+002
 4.35000000E+002
 4.36000000E+002
 4.35000000E+002
 4.42000000E+002
 4.42000000E+002
 4.39000000E+002
 4.36000000E+002
 4.42000000E+002
 4.40000000E+002
 4.35000000E+002
 4.35000000E+002
 4.40000000E+002
 4.43000000E+002
 4.34000000E+002
 4.42000000E+002
 4.39000000E+002
 4.39000000E+002
 4.31000000E+002
 4.36000000E+002
 4.40000000E+002
 4.44000000E+002
 4.50000000E+002
 4.38000000E+002
 4.52000000E+002
 4.39000000E+002
 4.34000000E+002
 4.59000000E+002
 4.45000000E+002
 4.54000000E+002
 4.51000000E+002
 4.51000000E+002
 4.63000000E+002
 4.54000000E+002
 4.61000000E+002
 4.60000000E+002
 4.60000000E+002
 4.59000000E+002
 4.64000000E+002
 4.68000000E+002
 4.62000000E+002
 4.65000000E+002
 4.76000000E+002
 4.73000000E+002
 4.71000000E+002
 4.77000000E+002
 4.85000000E+002
 4.99000000E+002
 4.84000000E+002
 4.92000000E+002
 5.00000000E+002
 5.00000000E+002
 5.08000000E+002
 5.06000000E+002
 5.12000000E+002
 5.06000000E+002
 5.00000000E+002
 4.99000000E+002
 5.19000000E+002
 5.20000000E+002
 5.12000000E+002
 5.20000000E+002
 5.28000000E+002
 5.40000000E+002
 5.45000000E+002
 5.71000000E+002
 5.87000000E+002
 6.21000000E+002
 6.24000000E+002
 6.23000000E+002
 6.26000000E+002
 6.07000000E+002
 6.01000000E+002
 5.86000000E+002
 5.68000000E+002
 5.56000000E+002
 5.44000000E+002
 5.38000000E+002
 5.30000000E+002
 5.26000000E+002
 5.32000000E+002
 5.15000000E+002
 5.21000000E+002
 5.22000000E+002
 5.15000000E+002
 5.19000000E+002
 5.23000000E+002
 5.31000000E+002
 5.30000000E+002
 5.40000000E+002
 5.47000000E+002
 5.68000000E+002
 5.77000000E+002
 5.91000000E+002
 6.02000000E+002
 6.08000000E+002
 6.52000000E+002
 6.93000000E+002
 7.76000000E+002
 8.60000000E+002
 9.51000000E+002
 1.07800000E+003
 1.29900000E+003
 1.62700000E+003
 2.07400000E+003
 2.49100000E+003
 2.79900000E+003
 2.87900000E+003
 2.81300000E+003
 2.74300000E+003
 2.63500000E+003
 2.60800000E+003
 2.67200000E+003
 2.70600000E+003
 2.72300000E+003
 2.74500000E+003
 2.75700000E+003
 2.77300000E+003
 2.77600000E+003
 2.77700000E+003
 2.77900000E+003
 2.70400000E+003
 2.68500000E+003
 2.63400000E+003
 2.60900000E+003
 2.56600000E+003
 2.55700000E+003
 2.59800000E+003
 2.65400000E+003
 2.69200000E+003
 2.73600000E+003
 2.73300000E+003
 2.64200000E+003
 2.53100000E+003
 2.35100000E+003
 2.13700000E+003
 1.98300000E+003
 1.87800000E+003
 1.82100000E+003
 1.73400000E+003
 1.69800000E+003
 1.65500000E+003
 1.57000000E+003
 1.50500000E+003
 1.40000000E+003
 1.37400000E+003
 1.31500000E+003
 1.26000000E+003
 1.21600000E+003
 1.20200000E+003
 1.15700000E+003
 1.18500000E+003
 1.23000000E+003
 1.30000000E+003
 1.31100000E+003
 1.29900000E+003
 1.26300000E+003
 1.24400000E+003
 1.20200000E+003
 1.15400000E+003
 1.16200000E+003
 1.19300000E+003
 1.20100000E+003
 1.19900000E+003
 1.22600000E+003
 1.24800000E+003
 1.27200000E+003
 1.28700000E+003
 1.28100000E+003
 1.32500000E+003
 1.31100000E+003
 1.37500000E+003
 1.38400000E+003
 1.39600000E+003
 1.41200000E+003
 1.42700000E+003
 1.44100000E+003
 1.48400000E+003
 1.54200000E+003
 1.59200000E+003
 1.60700000E+003
 1.67200000E+003
 1.71700000E+003
 1.73900000E+003
 1.78200000E+003
 1.81300000E+003
 1.86800000E+003
 1.91500000E+003
 2.00000000E+003
 2.04300000E+003
 2.11900000E+003
 2.19200000E+003
 2.23100000E+003
 2.24200000E+003
 2.30200000E+003
 2.35700000E+003
 2.44800000E+003
 2.53500000E+003
 2.55000000E+003
 2.58100000E+003
 2.69800000E+003
 2.77300000E+003
 2.81200000E+003
 2.85700000E+003
 2.87500000E+003
 2.92100000E+003
 2.96200000E+003
 2.96900000E+003
 3.01900000E+003
 3.08700000E+003
 3.16200000E+003
 3.18800000E+003
 3.21400000E+003
 3.18300000E+003
 3.19500000E+003
 3.24900000E+003
 3.31100000E+003
 3.36000000E+003
 3.40900000E+003
 3.38400000E+003
 3.40200000E+003
 3.43000000E+003
 3.41000000E+003
 3.47000000E+003
 3.48300000E+003
 3.51600000E+003
 3.52300000E+003
 3.49900000E+003
 3.50700000E+003
 3.51500000E+003
 3.47900000E+003
 3.47600000E+003
 3.45400000E+003
 3.47100000E+003
 3.49300000E+003
 3.50000000E+003
 3.50700000E+003
 3.54400000E+003
 3.47200000E+003
 3.45100000E+003
 3.48100000E+003
 3.47900000E+003
 3.47400000E+003
 3.47800000E+003
 3.50400000E+003
 3.55500000E+003
 3.47000000E+003
 3.37600000E+003
 3.42000000E+003
 3.42000000E+003
 3.42300000E+003
 3.48500000E+003
 3.42600000E+003
 3.43200000E+003
 3.48100000E+003
 3.49200000E+003
 3.50600000E+003
 3.54400000E+003
 3.58700000E+003
 3.57800000E+003
 3.59600000E+003
 3.54700000E+003
 3.54400000E+003
 3.61500000E+003
 3.62900000E+003
 3.66300000E+003
 3.69600000E+003
 3.66600000E+003
 3.60100000E+003
 3.66600000E+003
 3.72300000E+003
 3.68100000E+003
 3.64300000E+003
 3.63900000E+003
 3.58800000E+003
 3.57400000E+003
 3.61500000E+003
 3.64800000E+003
 3.61200000E+003
 3.57300000E+003
 3.54100000E+003
 3.54800000E+003
 3.53300000E+003
 3.51600000E+003
 3.52400000E+003
 3.47300000E+003
 3.42000000E+003
 3.41500000E+003
 3.37800000E+003
 3.38700000E+003
 3.34000000E+003
 3.33000000E+003
 3.29700000E+003
 3.26800000E+003
 3.21700000E+003
 3.20400000E+003
 3.19000000E+003
 3.17400000E+003
 3.10100000E+003
 3.06200000E+003
 2.99600000E+003
 2.94600000E+003
 2.92500000E+003
 2.91200000E+003
 2.91000000E+003
 2.84800000E+003
 2.74300000E+003
 2.66700000E+003
 2.68000000E+003
 2.65200000E+003
 2.58500000E+003
 2.55800000E+003
 2.49900000E+003
 2.39900000E+003
 2.39100000E+003
 2.37700000E+003
 2.28700000E+003
 2.25300000E+003
 2.22400000E+003
 2.18500000E+003
 2.14900000E+003
 2.13500000E+003
 2.08800000E+003
 2.03200000E+003
 1.98200000E+003
 1.94700000E+003
 1.93200000E+003
 1.87900000E+003
 1.83100000E+003
 1.82300000E+003
 1.81600000E+003
 1.78000000E+003
 1.73700000E+003
 1.71800000E+003
 1.69100000E+003
 1.65400000E+003
 1.64000000E+003
 1.58500000E+003
 1.56400000E+003
 1.54200000E+003
 1.50100000E+003
 1.47000000E+003
 1.45000000E+003
 1.43600000E+003
 1.41300000E+003
 1.38300000E+003
 1.35300000E+003
 1.32600000E+003
 1.29400000E+003
 1.28700000E+003
 1.24300000E+003
 1.21200000E+003
 1.16200000E+003
 1.13600000E+003
 1.10400000E+003
 1.07400000E+003
 1.03500000E+003
 1.00000000E+003
 9.71000000E+002
 9.25000000E+002
 8.98000000E+002
 8.71000000E+002
 8.24000000E+002
 8.12000000E+002
 7.66000000E+002
 7.44000000E+002
 7.12000000E+002
 6.69000000E+002
 6.60000000E+002
 6.41000000E+002
 6.30000000E+002
 6.08000000E+002
 5.80000000E+002
 5.65000000E+002
 5.60000000E+002
 5.48000000E+002
 5.33000000E+002
 5.23000000E+002
 5.07000000E+002
 5.01000000E+002
 5.07000000E+002
 4.92000000E+002
 4.77000000E+002
 4.70000000E+002
 4.65000000E+002
 4.59000000E+002
 4.49000000E+002
 4.41000000E+002
 4.52000000E+002
 4.34000000E+002
 4.37000000E+002
 4.44000000E+002
 4.29000000E+002
