# Supplementary material for: ATP-Mediated Compositional Change in Peripheral Myelin Membranes: A Comparative Raman Spectroscopy and Time-Of-Flight Secondary Ion Mass Spectrometry Study
Source: PLoS One. 2015 Nov 6;10(11):e0142084. doi: 10.1371/journal.pone.0142084 (PMC4636249; doi:10.1371/journal.pone.0142084)
Supplement: S3 Dataset — (ZIP) [file pone.0142084.s003.zip › S3_dataset/Raman_spectra/11_90.dat]

 2.07000000E+002
 2.12000000E+002
 2.05000000E+002
 2.09000000E+002
 2.14000000E+002
 2.10000000E+002
 2.11000000E+002
 2.10000000E+002
 2.08000000E+002
 2.07000000E+002
 2.10000000E+002
 2.08000000E+002
 2.10000000E+002
 2.09000000E+002
 2.10000000E+002
 2.05000000E+002
 2.15000000E+002
 2.06000000E+002
 2.10000000E+002
 2.04000000E+002
 2.07000000E+002
 2.04000000E+002
 2.07000000E+002
 2.09000000E+002
 2.03000000E+002
 2.10000000E+002
 2.05000000E+002
 2.12000000E+002
 2.09000000E+002
 2.09000000E+002
 2.10000000E+002
 2.12000000E+002
 2.08000000E+002
 2.20000000E+002
 2.30000000E+002
 2.56000000E+002
 5.83000000E+002
 2.40400000E+003
 3.95500000E+003
 4.40300000E+003
 2.72300000E+003
 4.65000000E+002
 2.18000000E+002
 2.12000000E+002
 2.07000000E+002
 2.08000000E+002
 2.07000000E+002
 2.03000000E+002
 2.01000000E+002
 2.09000000E+002
 2.08000000E+002
 2.13000000E+002
 2.13000000E+002
 2.59000000E+002
 4.08000000E+002
 6.93000000E+002
 1.06300000E+003
 1.35100000E+003
 1.55200000E+003
 1.58900000E+003
 1.55500000E+003
 1.48300000E+003
 1.43600000E+003
 1.35900000E+003
 1.31900000E+003
 1.27500000E+003
 1.25200000E+003
 1.21800000E+003
 1.19800000E+003
 1.20000000E+003
 1.18200000E+003
 1.17600000E+003
 1.15300000E+003
 1.14000000E+003
 1.10000000E+003
 1.08900000E+003
 1.04600000E+003
 1.02200000E+003
 9.71000000E+002
 9.59000000E+002
 9.36000000E+002
 9.19000000E+002
 8.95000000E+002
 8.73000000E+002
 8.68000000E+002
 8.55000000E+002
 8.47000000E+002
 8.22000000E+002
 8.15000000E+002
 8.04000000E+002
 8.03000000E+002
 7.83000000E+002
 7.63000000E+002
 7.50000000E+002
 7.48000000E+002
 7.24000000E+002
 7.18000000E+002
 7.01000000E+002
 7.19000000E+002
 7.10000000E+002
 6.83000000E+002
 6.74000000E+002
 6.83000000E+002
 6.75000000E+002
 6.77000000E+002
 6.82000000E+002
 6.56000000E+002
 6.71000000E+002
 6.77000000E+002
 6.80000000E+002
 6.75000000E+002
 6.71000000E+002
 6.74000000E+002
 6.57000000E+002
 6.52000000E+002
 6.58000000E+002
 6.70000000E+002
 6.52000000E+002
 6.47000000E+002
 6.41000000E+002
 6.38000000E+002
 6.42000000E+002
 6.36000000E+002
 6.27000000E+002
 6.29000000E+002
 6.30000000E+002
 6.29000000E+002
 6.26000000E+002
 6.28000000E+002
 6.28000000E+002
 6.25000000E+002
 6.06000000E+002
 6.11000000E+002
 6.11000000E+002
 5.99000000E+002
 5.91000000E+002
 5.99000000E+002
 5.90000000E+002
 5.79000000E+002
 5.95000000E+002
 5.76000000E+002
 5.88000000E+002
 5.89000000E+002
 5.75000000E+002
 5.70000000E+002
 5.45000000E+002
 5.51000000E+002
 5.51000000E+002
 5.42000000E+002
 5.34000000E+002
 5.45000000E+002
 5.38000000E+002
 5.36000000E+002
 5.29000000E+002
 5.33000000E+002
 5.24000000E+002
 5.21000000E+002
 5.24000000E+002
 5.13000000E+002
 5.21000000E+002
 5.14000000E+002
 5.13000000E+002
 5.18000000E+002
 4.99000000E+002
 5.03000000E+002
 5.09000000E+002
 5.11000000E+002
 4.99000000E+002
 4.97000000E+002
 4.95000000E+002
 5.03000000E+002
 4.97000000E+002
 4.89000000E+002
 4.92000000E+002
 4.86000000E+002
 4.84000000E+002
 5.01000000E+002
 4.91000000E+002
 4.88000000E+002
 4.86000000E+002
 4.82000000E+002
 4.83000000E+002
 4.92000000E+002
 4.96000000E+002
 4.93000000E+002
 4.89000000E+002
 4.98000000E+002
 4.88000000E+002
 4.95000000E+002
 4.92000000E+002
 4.94000000E+002
 5.03000000E+002
 4.97000000E+002
 5.00000000E+002
 5.14000000E+002
 4.96000000E+002
 5.01000000E+002
 5.12000000E+002
 5.16000000E+002
 5.05000000E+002
 5.03000000E+002
 5.08000000E+002
 5.05000000E+002
 5.19000000E+002
 5.19000000E+002
 5.27000000E+002
 5.15000000E+002
 5.19000000E+002
 5.18000000E+002
 5.09000000E+002
 5.28000000E+002
 5.28000000E+002
 5.31000000E+002
 5.27000000E+002
 5.30000000E+002
 5.18000000E+002
 5.35000000E+002
 5.32000000E+002
 5.36000000E+002
 5.24000000E+002
 5.24000000E+002
 5.22000000E+002
 5.27000000E+002
 5.25000000E+002
 5.27000000E+002
 5.29000000E+002
 5.44000000E+002
 5.48000000E+002
 5.64000000E+002
 5.67000000E+002
 5.67000000E+002
 5.76000000E+002
 5.83000000E+002
 5.92000000E+002
 5.93000000E+002
 6.03000000E+002
 6.06000000E+002
 6.27000000E+002
 6.24000000E+002
 6.54000000E+002
 6.64000000E+002
 6.69000000E+002
 6.74000000E+002
 6.85000000E+002
 6.70000000E+002
 6.83000000E+002
 6.91000000E+002
 7.09000000E+002
 6.95000000E+002
 7.10000000E+002
 7.01000000E+002
 6.76000000E+002
 6.66000000E+002
 6.51000000E+002
 6.51000000E+002
 6.46000000E+002
 6.43000000E+002
 6.50000000E+002
 6.53000000E+002
 6.24000000E+002
 6.04000000E+002
 5.90000000E+002
 5.92000000E+002
 5.83000000E+002
 5.70000000E+002
 5.61000000E+002
 5.63000000E+002
 5.66000000E+002
 5.59000000E+002
 5.61000000E+002
 5.63000000E+002
 5.75000000E+002
 5.80000000E+002
 5.76000000E+002
 5.69000000E+002
 5.62000000E+002
 5.70000000E+002
 5.68000000E+002
 5.62000000E+002
 5.52000000E+002
 5.26000000E+002
 5.36000000E+002
 5.36000000E+002
 5.37000000E+002
 5.27000000E+002
 5.48000000E+002
 5.53000000E+002
 5.66000000E+002
 5.57000000E+002
 5.67000000E+002
 5.52000000E+002
 5.72000000E+002
 6.05000000E+002
 6.21000000E+002
 6.27000000E+002
 5.72000000E+002
 5.49000000E+002
 5.30000000E+002
 5.22000000E+002
 5.10000000E+002
 5.07000000E+002
 4.97000000E+002
 5.07000000E+002
 4.96000000E+002
 4.93000000E+002
 4.90000000E+002
 4.89000000E+002
 4.75000000E+002
 4.82000000E+002
 4.78000000E+002
 4.76000000E+002
 4.82000000E+002
 4.80000000E+002
 4.92000000E+002
 4.94000000E+002
 4.97000000E+002
 4.96000000E+002
 5.28000000E+002
 5.34000000E+002
 5.34000000E+002
 5.32000000E+002
 5.44000000E+002
 5.24000000E+002
 5.30000000E+002
 5.32000000E+002
 5.51000000E+002
 5.59000000E+002
 5.74000000E+002
 5.70000000E+002
 5.58000000E+002
 5.32000000E+002
 5.29000000E+002
 5.20000000E+002
 5.17000000E+002
 5.11000000E+002
 5.11000000E+002
 5.13000000E+002
 5.03000000E+002
 5.05000000E+002
 4.97000000E+002
 4.85000000E+002
 4.84000000E+002
 4.79000000E+002
 4.78000000E+002
 4.72000000E+002
 4.72000000E+002
 4.58000000E+002
 4.63000000E+002
 4.55000000E+002
 4.60000000E+002
 4.64000000E+002
 4.55000000E+002
 4.52000000E+002
 4.58000000E+002
 4.73000000E+002
 4.80000000E+002
 4.86000000E+002
 5.06000000E+002
 5.72000000E+002
 6.61000000E+002
 7.49000000E+002
 7.87000000E+002
 7.92000000E+002
 7.53000000E+002
 7.20000000E+002
 6.88000000E+002
 6.73000000E+002
 6.39000000E+002
 6.02000000E+002
 5.69000000E+002
 5.33000000E+002
 5.07000000E+002
 4.67000000E+002
 4.61000000E+002
 4.78000000E+002
 4.66000000E+002
 4.79000000E+002
 4.94000000E+002
 5.19000000E+002
 5.37000000E+002
 5.47000000E+002
 5.44000000E+002
 5.30000000E+002
 5.08000000E+002
 4.76000000E+002
 4.60000000E+002
 4.46000000E+002
 4.35000000E+002
 4.32000000E+002
 4.21000000E+002
 4.30000000E+002
 4.33000000E+002
 4.31000000E+002
 4.38000000E+002
 4.30000000E+002
 4.36000000E+002
 4.39000000E+002
 4.43000000E+002
 4.40000000E+002
 4.44000000E+002
 4.47000000E+002
 4.41000000E+002
 4.50000000E+002
 4.43000000E+002
 4.42000000E+002
 4.40000000E+002
 4.49000000E+002
 4.48000000E+002
 4.52000000E+002
 4.54000000E+002
 4.64000000E+002
 4.58000000E+002
 4.65000000E+002
 4.69000000E+002
 4.69000000E+002
 4.73000000E+002
 4.76000000E+002
 4.63000000E+002
 4.60000000E+002
 4.56000000E+002
 4.41000000E+002
 4.36000000E+002
 4.26000000E+002
 4.13000000E+002
 4.20000000E+002
 4.18000000E+002
 4.13000000E+002
 4.08000000E+002
 4.02000000E+002
 4.06000000E+002
 4.00000000E+002
 3.97000000E+002
 3.98000000E+002
 3.96000000E+002
 3.99000000E+002
 3.93000000E+002
 3.95000000E+002
 3.89000000E+002
 3.86000000E+002
 3.85000000E+002
 3.81000000E+002
 3.82000000E+002
 3.83000000E+002
 3.89000000E+002
 3.76000000E+002
 3.78000000E+002
 3.81000000E+002
 3.81000000E+002
 3.81000000E+002
 3.80000000E+002
 3.81000000E+002
 3.83000000E+002
 3.80000000E+002
 3.76000000E+002
 3.77000000E+002
 3.77000000E+002
 3.65000000E+002
 3.74000000E+002
 3.68000000E+002
 3.83000000E+002
 3.73000000E+002
 3.74000000E+002
 3.70000000E+002
 3.69000000E+002
 3.75000000E+002
 3.77000000E+002
 3.73000000E+002
 3.72000000E+002
 3.68000000E+002
 3.73000000E+002
 3.69000000E+002
 3.68000000E+002
 3.65000000E+002
 3.67000000E+002
 3.73000000E+002
 3.72000000E+002
 3.63000000E+002
 3.69000000E+002
 3.71000000E+002
 3.62000000E+002
 3.73000000E+002
 3.71000000E+002
 3.69000000E+002
 3.68000000E+002
 3.69000000E+002
 3.64000000E+002
 3.68000000E+002
 3.67000000E+002
 3.77000000E+002
 3.70000000E+002
 3.74000000E+002
 3.70000000E+002
 3.73000000E+002
 3.63000000E+002
 3.84000000E+002
 3.71000000E+002
 3.72000000E+002
 3.70000000E+002
 3.77000000E+002
 3.68000000E+002
 3.71000000E+002
 3.70000000E+002
 3.71000000E+002
 3.70000000E+002
 3.72000000E+002
 3.77000000E+002
 3.71000000E+002
 3.84000000E+002
 3.75000000E+002
 3.77000000E+002
 3.77000000E+002
 3.74000000E+002
 3.79000000E+002
 3.79000000E+002
 3.79000000E+002
 3.67000000E+002
 3.76000000E+002
 3.81000000E+002
 3.76000000E+002
 3.79000000E+002
 3.79000000E+002
 3.77000000E+002
 3.75000000E+002
 3.81000000E+002
 3.79000000E+002
 3.73000000E+002
 3.85000000E+002
 3.75000000E+002
 3.83000000E+002
 3.83000000E+002
 3.75000000E+002
 3.78000000E+002
 3.79000000E+002
 3.80000000E+002
 3.77000000E+002
 3.82000000E+002
 3.78000000E+002
 3.91000000E+002
 3.82000000E+002
 3.88000000E+002
 3.87000000E+002
 3.85000000E+002
 3.85000000E+002
 3.79000000E+002
 3.88000000E+002
 3.90000000E+002
 3.90000000E+002
 3.90000000E+002
 3.89000000E+002
 3.88000000E+002
 3.92000000E+002
 3.88000000E+002
 3.84000000E+002
 3.82000000E+002
 3.81000000E+002
 3.88000000E+002
 3.71000000E+002
 3.79000000E+002
 3.74000000E+002
 3.79000000E+002
 3.78000000E+002
 3.75000000E+002
 3.73000000E+002
 3.78000000E+002
 3.64000000E+002
 3.79000000E+002
 3.64000000E+002
 3.77000000E+002
 3.67000000E+002
 3.79000000E+002
 3.72000000E+002
 3.74000000E+002
 3.69000000E+002
 3.74000000E+002
 3.70000000E+002
 3.75000000E+002
 3.72000000E+002
 3.76000000E+002
 3.76000000E+002
 3.72000000E+002
 3.77000000E+002
 3.76000000E+002
 3.76000000E+002
 3.80000000E+002
 3.76000000E+002
 3.74000000E+002
 3.78000000E+002
 3.76000000E+002
 3.76000000E+002
 3.68000000E+002
 3.75000000E+002
 3.75000000E+002
 3.65000000E+002
 3.77000000E+002
 3.69000000E+002
 3.71000000E+002
 3.67000000E+002
 3.63000000E+002
 3.75000000E+002
 3.62000000E+002
 3.70000000E+002
 3.68000000E+002
 3.75000000E+002
 3.64000000E+002
 3.65000000E+002
 3.72000000E+002
 3.72000000E+002
 3.73000000E+002
 3.68000000E+002
 3.67000000E+002
 3.75000000E+002
 3.63000000E+002
 3.70000000E+002
 3.72000000E+002
 3.70000000E+002
 3.66000000E+002
 3.68000000E+002
 3.84000000E+002
 3.67000000E+002
 3.79000000E+002
 3.71000000E+002
 3.65000000E+002
 3.68000000E+002
 3.62000000E+002
 3.64000000E+002
 3.65000000E+002
 3.70000000E+002
 3.69000000E+002
 3.57000000E+002
 3.65000000E+002
 3.66000000E+002
 3.67000000E+002
 3.64000000E+002
 3.69000000E+002
 3.59000000E+002
 3.66000000E+002
 3.71000000E+002
 3.70000000E+002
 3.67000000E+002
 3.67000000E+002
 3.79000000E+002
 3.64000000E+002
 3.74000000E+002
 3.68000000E+002
 3.77000000E+002
 3.66000000E+002
 3.71000000E+002
 3.63000000E+002
 3.66000000E+002
 3.67000000E+002
 3.68000000E+002
 3.71000000E+002
 3.59000000E+002
 3.74000000E+002
 3.62000000E+002
 3.75000000E+002
 3.63000000E+002
 3.59000000E+002
 3.78000000E+002
 3.64000000E+002
 3.74000000E+002
 3.66000000E+002
 3.70000000E+002
 3.71000000E+002
 3.68000000E+002
 3.76000000E+002
 3.77000000E+002
 3.68000000E+002
 3.67000000E+002
 3.72000000E+002
 3.77000000E+002
 3.74000000E+002
 3.75000000E+002
 3.78000000E+002
 3.77000000E+002
 3.79000000E+002
 3.84000000E+002
 3.95000000E+002
 3.95000000E+002
 3.91000000E+002
 3.98000000E+002
 4.02000000E+002
 3.93000000E+002
 4.04000000E+002
 3.95000000E+002
 3.90000000E+002
 3.89000000E+002
 3.94000000E+002
 3.72000000E+002
 3.86000000E+002
 3.82000000E+002
 3.79000000E+002
 3.85000000E+002
 3.83000000E+002
 3.85000000E+002
 3.81000000E+002
 3.78000000E+002
 3.92000000E+002
 3.92000000E+002
 3.90000000E+002
 3.79000000E+002
 3.91000000E+002
 3.83000000E+002
 3.86000000E+002
 3.82000000E+002
 3.80000000E+002
 3.85000000E+002
 3.74000000E+002
 3.84000000E+002
 3.84000000E+002
 3.86000000E+002
 3.87000000E+002
 3.76000000E+002
 3.81000000E+002
 3.79000000E+002
 3.80000000E+002
 3.75000000E+002
 3.80000000E+002
 3.85000000E+002
 3.84000000E+002
 3.93000000E+002
 3.91000000E+002
 3.88000000E+002
 3.98000000E+002
 3.83000000E+002
 3.91000000E+002
 3.90000000E+002
 4.01000000E+002
 4.12000000E+002
 4.21000000E+002
 4.24000000E+002
 4.30000000E+002
 4.34000000E+002
 4.59000000E+002
 4.87000000E+002
 5.14000000E+002
 5.49000000E+002
 5.70000000E+002
 5.90000000E+002
 5.86000000E+002
 6.03000000E+002
 6.19000000E+002
 6.38000000E+002
 6.77000000E+002
 7.33000000E+002
 8.18000000E+002
 9.04000000E+002
 9.79000000E+002
 9.98000000E+002
 9.86000000E+002
 9.63000000E+002
 9.16000000E+002
 8.84000000E+002
 8.29000000E+002
 7.92000000E+002
 7.74000000E+002
 7.59000000E+002
 7.33000000E+002
 7.25000000E+002
 7.37000000E+002
 7.39000000E+002
 7.24000000E+002
 7.28000000E+002
 7.20000000E+002
 7.02000000E+002
 6.87000000E+002
 6.83000000E+002
 6.57000000E+002
 6.73000000E+002
 6.78000000E+002
 6.97000000E+002
 6.91000000E+002
 6.75000000E+002
 6.62000000E+002
 6.45000000E+002
 6.08000000E+002
 5.85000000E+002
 5.63000000E+002
 5.42000000E+002
 5.39000000E+002
 5.20000000E+002
 5.13000000E+002
 5.04000000E+002
 5.00000000E+002
 5.12000000E+002
 5.24000000E+002
 4.98000000E+002
 4.93000000E+002
 4.94000000E+002
 4.73000000E+002
 4.65000000E+002
 4.76000000E+002
 4.82000000E+002
 4.75000000E+002
 4.74000000E+002
 4.83000000E+002
 4.80000000E+002
 4.70000000E+002
 4.61000000E+002
 4.71000000E+002
 4.68000000E+002
 4.59000000E+002
 4.70000000E+002
 4.57000000E+002
 4.60000000E+002
 4.61000000E+002
 4.52000000E+002
 4.58000000E+002
 4.61000000E+002
 4.66000000E+002
 4.66000000E+002
 4.63000000E+002
 4.79000000E+002
 4.71000000E+002
 4.76000000E+002
 4.77000000E+002
 4.73000000E+002
 4.85000000E+002
 4.88000000E+002
 4.97000000E+002
 4.99000000E+002
 5.00000000E+002
 5.03000000E+002
 5.11000000E+002
 5.07000000E+002
 5.17000000E+002
 5.17000000E+002
 5.20000000E+002
 5.32000000E+002
 5.35000000E+002
 5.37000000E+002
 5.32000000E+002
 5.47000000E+002
 5.56000000E+002
 5.60000000E+002
 5.62000000E+002
 5.66000000E+002
 5.79000000E+002
 5.86000000E+002
 5.79000000E+002
 5.85000000E+002
 6.05000000E+002
 6.06000000E+002
 6.09000000E+002
 6.10000000E+002
 6.14000000E+002
 6.25000000E+002
 6.33000000E+002
 6.31000000E+002
 6.44000000E+002
 6.57000000E+002
 6.63000000E+002
 6.62000000E+002
 6.69000000E+002
 6.77000000E+002
 6.76000000E+002
 6.84000000E+002
 6.96000000E+002
 7.05000000E+002
 7.03000000E+002
 7.05000000E+002
 7.21000000E+002
 7.17000000E+002
 7.26000000E+002
 7.17000000E+002
 7.41000000E+002
 7.31000000E+002
 7.51000000E+002
 7.62000000E+002
 7.59000000E+002
 7.62000000E+002
 7.62000000E+002
 7.69000000E+002
 7.76000000E+002
 7.89000000E+002
 8.03000000E+002
 7.97000000E+002
 8.18000000E+002
 8.03000000E+002
 8.00000000E+002
 8.18000000E+002
 8.19000000E+002
 8.52000000E+002
 8.47000000E+002
 8.41000000E+002
 8.57000000E+002
 8.67000000E+002
 8.67000000E+002
 8.93000000E+002
 9.14000000E+002
 9.05000000E+002
 9.21000000E+002
 9.10000000E+002
 9.26000000E+002
 9.35000000E+002
 9.66000000E+002
 9.79000000E+002
 9.64000000E+002
 9.75000000E+002
 9.76000000E+002
 9.97000000E+002
 1.01200000E+003
 1.01100000E+003
 1.02300000E+003
 1.01200000E+003
 1.01600000E+003
 1.01800000E+003
 1.03400000E+003
 1.05800000E+003
 1.06700000E+003
 1.06700000E+003
 1.06600000E+003
 1.08400000E+003
 1.07700000E+003
 1.08700000E+003
 1.09900000E+003
 1.10500000E+003
 1.09800000E+003
 1.10100000E+003
 1.09200000E+003
 1.10700000E+003
 1.10200000E+003
 1.10700000E+003
 1.10800000E+003
 1.10400000E+003
 1.09300000E+003
 1.10900000E+003
 1.10000000E+003
 1.08600000E+003
 1.07600000E+003
 1.08400000E+003
 1.07300000E+003
 1.04700000E+003
 1.05100000E+003
 1.05900000E+003
 1.05700000E+003
 1.01800000E+003
 9.95000000E+002
 9.96000000E+002
 1.00400000E+003
 9.92000000E+002
 9.84000000E+002
 9.74000000E+002
 9.65000000E+002
 9.38000000E+002
 9.26000000E+002
 9.28000000E+002
 9.04000000E+002
 8.99000000E+002
 8.79000000E+002
 8.83000000E+002
 8.66000000E+002
 8.64000000E+002
 8.29000000E+002
 8.41000000E+002
 8.10000000E+002
 8.07000000E+002
 7.90000000E+002
 7.80000000E+002
 7.62000000E+002
 7.55000000E+002
 7.47000000E+002
 7.53000000E+002
 7.37000000E+002
 7.46000000E+002
 7.33000000E+002
 7.03000000E+002
 6.99000000E+002
 6.88000000E+002
 6.77000000E+002
 6.65000000E+002
 6.56000000E+002
 6.46000000E+002
 6.35000000E+002
 6.40000000E+002
 6.29000000E+002
 6.12000000E+002
 6.20000000E+002
 6.07000000E+002
 5.96000000E+002
 5.91000000E+002
 5.80000000E+002
 5.66000000E+002
 5.57000000E+002
 5.53000000E+002
 5.37000000E+002
 5.29000000E+002
 5.21000000E+002
 5.01000000E+002
 5.04000000E+002
 4.95000000E+002
 4.80000000E+002
 4.65000000E+002
 4.60000000E+002
 4.57000000E+002
 4.55000000E+002
 4.44000000E+002
 4.35000000E+002
 4.17000000E+002
 4.15000000E+002
 4.10000000E+002
 4.07000000E+002
 4.09000000E+002
 3.97000000E+002
 3.91000000E+002
 3.95000000E+002
 3.88000000E+002
 3.82000000E+002
 3.80000000E+002
 3.73000000E+002
 3.78000000E+002
 3.70000000E+002
 3.74000000E+002
 3.69000000E+002
 3.71000000E+002
 3.64000000E+002
 3.68000000E+002
 3.62000000E+002
 3.56000000E+002
 3.73000000E+002
 3.53000000E+002
 3.54000000E+002
 3.63000000E+002
 3.46000000E+002
