# Supplementary material for: ATP-Mediated Compositional Change in Peripheral Myelin Membranes: A Comparative Raman Spectroscopy and Time-Of-Flight Secondary Ion Mass Spectrometry Study
Source: PLoS One. 2015 Nov 6;10(11):e0142084. doi: 10.1371/journal.pone.0142084 (PMC4636249; doi:10.1371/journal.pone.0142084)
Supplement: S3 Dataset — (ZIP) [file pone.0142084.s003.zip › S3_dataset/Raman_spectra/12_0.dat]

 2.10000000E+002
 2.11000000E+002
 2.11000000E+002
 2.09000000E+002
 2.19000000E+002
 2.11000000E+002
 2.15000000E+002
 2.13000000E+002
 2.11000000E+002
 2.12000000E+002
 2.12000000E+002
 2.11000000E+002
 2.12000000E+002
 2.08000000E+002
 2.13000000E+002
 2.05000000E+002
 2.19000000E+002
 2.07000000E+002
 2.17000000E+002
 2.09000000E+002
 2.13000000E+002
 2.10000000E+002
 2.14000000E+002
 2.17000000E+002
 2.11000000E+002
 2.15000000E+002
 2.14000000E+002
 2.19000000E+002
 2.15000000E+002
 2.19000000E+002
 2.21000000E+002
 2.24000000E+002
 2.29000000E+002
 2.48000000E+002
 2.77000000E+002
 3.58000000E+002
 1.31500000E+003
 6.62100000E+003
 1.10040000E+004
 1.02230000E+004
 6.48900000E+003
 9.02000000E+002
 2.45000000E+002
 2.26000000E+002
 2.20000000E+002
 2.17000000E+002
 2.19000000E+002
 2.13000000E+002
 2.10000000E+002
 2.22000000E+002
 2.19000000E+002
 2.18000000E+002
 2.31000000E+002
 3.08000000E+002
 6.28000000E+002
 1.26400000E+003
 2.06300000E+003
 2.87700000E+003
 3.28800000E+003
 3.33500000E+003
 3.16700000E+003
 2.99700000E+003
 2.84900000E+003
 2.77400000E+003
 2.78500000E+003
 2.72300000E+003
 2.71600000E+003
 2.77000000E+003
 2.77100000E+003
 2.77400000E+003
 2.77500000E+003
 2.68300000E+003
 2.61800000E+003
 2.48100000E+003
 2.41800000E+003
 2.36400000E+003
 2.29100000E+003
 2.28200000E+003
 2.22400000E+003
 2.22200000E+003
 2.18300000E+003
 2.19000000E+003
 2.22800000E+003
 2.16600000E+003
 2.15600000E+003
 2.11800000E+003
 2.15200000E+003
 2.11000000E+003
 2.06100000E+003
 2.02800000E+003
 1.98000000E+003
 1.93000000E+003
 1.90100000E+003
 1.88900000E+003
 1.88400000E+003
 1.82300000E+003
 1.82600000E+003
 1.82700000E+003
 1.87400000E+003
 1.82900000E+003
 1.79300000E+003
 1.81700000E+003
 1.83900000E+003
 1.83500000E+003
 1.78200000E+003
 1.79500000E+003
 1.81400000E+003
 1.83200000E+003
 1.80700000E+003
 1.83400000E+003
 1.80800000E+003
 1.80400000E+003
 1.79800000E+003
 1.78300000E+003
 1.83000000E+003
 1.82300000E+003
 1.86000000E+003
 1.84700000E+003
 1.81500000E+003
 1.84500000E+003
 1.88300000E+003
 1.87900000E+003
 1.87400000E+003
 1.85300000E+003
 1.91700000E+003
 1.96700000E+003
 1.97500000E+003
 2.00300000E+003
 2.01100000E+003
 2.02400000E+003
 2.02100000E+003
 1.94900000E+003
 1.95000000E+003
 1.99200000E+003
 1.96500000E+003
 1.94100000E+003
 1.96800000E+003
 1.95800000E+003
 1.95500000E+003
 1.95300000E+003
 1.99000000E+003
 1.99800000E+003
 1.97000000E+003
 1.99100000E+003
 1.95800000E+003
 1.95300000E+003
 1.93300000E+003
 1.88800000E+003
 1.85000000E+003
 1.81600000E+003
 1.78700000E+003
 1.73600000E+003
 1.69700000E+003
 1.71300000E+003
 1.74600000E+003
 1.66500000E+003
 1.59300000E+003
 1.55000000E+003
 1.53300000E+003
 1.55100000E+003
 1.50900000E+003
 1.48600000E+003
 1.45300000E+003
 1.40300000E+003
 1.42000000E+003
 1.40000000E+003
 1.40700000E+003
 1.40500000E+003
 1.41500000E+003
 1.42400000E+003
 1.39300000E+003
 1.33500000E+003
 1.30900000E+003
 1.27400000E+003
 1.27700000E+003
 1.26700000E+003
 1.25100000E+003
 1.24900000E+003
 1.22300000E+003
 1.18000000E+003
 1.16600000E+003
 1.16800000E+003
 1.17800000E+003
 1.18400000E+003
 1.17300000E+003
 1.17600000E+003
 1.22800000E+003
 1.30600000E+003
 1.39300000E+003
 1.41700000E+003
 1.40800000E+003
 1.36800000E+003
 1.35900000E+003
 1.38000000E+003
 1.35300000E+003
 1.29500000E+003
 1.27400000E+003
 1.28500000E+003
 1.31700000E+003
 1.33200000E+003
 1.30300000E+003
 1.30600000E+003
 1.30700000E+003
 1.32300000E+003
 1.34600000E+003
 1.32700000E+003
 1.27900000E+003
 1.27300000E+003
 1.26800000E+003
 1.26800000E+003
 1.33800000E+003
 1.38300000E+003
 1.38200000E+003
 1.38500000E+003
 1.41700000E+003
 1.43700000E+003
 1.46000000E+003
 1.47200000E+003
 1.48100000E+003
 1.50600000E+003
 1.49000000E+003
 1.53000000E+003
 1.54300000E+003
 1.56400000E+003
 1.55500000E+003
 1.56500000E+003
 1.62700000E+003
 1.63600000E+003
 1.63900000E+003
 1.67300000E+003
 1.67400000E+003
 1.69000000E+003
 1.69200000E+003
 1.65700000E+003
 1.68500000E+003
 1.70500000E+003
 1.67600000E+003
 1.69000000E+003
 1.71900000E+003
 1.75300000E+003
 1.72300000E+003
 1.69600000E+003
 1.66100000E+003
 1.67900000E+003
 1.60500000E+003
 1.59600000E+003
 1.59000000E+003
 1.60600000E+003
 1.55800000E+003
 1.53500000E+003
 1.50000000E+003
 1.47100000E+003
 1.46300000E+003
 1.44000000E+003
 1.44600000E+003
 1.48600000E+003
 1.59400000E+003
 1.67700000E+003
 1.71800000E+003
 1.62900000E+003
 1.53500000E+003
 1.49600000E+003
 1.49200000E+003
 1.46700000E+003
 1.43000000E+003
 1.39400000E+003
 1.41500000E+003
 1.41900000E+003
 1.43800000E+003
 1.45300000E+003
 1.47600000E+003
 1.50900000E+003
 1.54300000E+003
 1.56600000E+003
 1.53500000E+003
 1.55600000E+003
 1.57900000E+003
 1.59200000E+003
 1.56300000E+003
 1.54600000E+003
 1.48900000E+003
 1.45900000E+003
 1.43600000E+003
 1.39900000E+003
 1.41500000E+003
 1.43700000E+003
 1.48500000E+003
 1.49900000E+003
 1.52200000E+003
 1.53600000E+003
 1.55900000E+003
 1.68500000E+003
 1.88300000E+003
 2.01900000E+003
 1.94100000E+003
 1.72300000E+003
 1.47700000E+003
 1.36300000E+003
 1.32300000E+003
 1.29600000E+003
 1.27300000E+003
 1.29100000E+003
 1.26900000E+003
 1.23400000E+003
 1.21800000E+003
 1.19700000E+003
 1.18700000E+003
 1.17400000E+003
 1.15100000E+003
 1.11500000E+003
 1.10300000E+003
 1.11000000E+003
 1.12300000E+003
 1.14100000E+003
 1.15200000E+003
 1.17600000E+003
 1.18500000E+003
 1.22900000E+003
 1.25400000E+003
 1.27300000E+003
 1.28800000E+003
 1.25700000E+003
 1.24500000E+003
 1.23700000E+003
 1.26800000E+003
 1.29400000E+003
 1.33900000E+003
 1.35900000E+003
 1.37500000E+003
 1.29100000E+003
 1.24800000E+003
 1.19500000E+003
 1.18600000E+003
 1.16000000E+003
 1.12000000E+003
 1.11900000E+003
 1.13000000E+003
 1.11200000E+003
 1.11100000E+003
 1.11400000E+003
 1.10100000E+003
 1.08100000E+003
 1.08800000E+003
 1.05400000E+003
 1.03800000E+003
 1.03200000E+003
 1.03400000E+003
 1.00000000E+003
 1.00400000E+003
 9.86000000E+002
 9.80000000E+002
 9.88000000E+002
 9.88000000E+002
 9.84000000E+002
 1.01100000E+003
 1.01100000E+003
 1.06300000E+003
 1.14800000E+003
 1.30800000E+003
 1.55500000E+003
 1.77100000E+003
 1.87500000E+003
 1.88000000E+003
 1.79500000E+003
 1.70400000E+003
 1.65800000E+003
 1.61000000E+003
 1.50200000E+003
 1.41800000E+003
 1.29400000E+003
 1.19800000E+003
 1.13600000E+003
 1.08000000E+003
 1.04000000E+003
 1.08300000E+003
 1.12000000E+003
 1.18500000E+003
 1.30700000E+003
 1.46700000E+003
 1.58200000E+003
 1.66400000E+003
 1.63000000E+003
 1.53300000E+003
 1.38600000E+003
 1.24600000E+003
 1.10000000E+003
 1.02600000E+003
 9.53000000E+002
 9.37000000E+002
 9.26000000E+002
 9.21000000E+002
 9.14000000E+002
 8.93000000E+002
 8.94000000E+002
 8.93000000E+002
 8.96000000E+002
 9.03000000E+002
 9.06000000E+002
 9.09000000E+002
 9.07000000E+002
 9.20000000E+002
 9.18000000E+002
 9.14000000E+002
 9.09000000E+002
 9.18000000E+002
 9.35000000E+002
 9.50000000E+002
 9.44000000E+002
 9.65000000E+002
 9.80000000E+002
 1.02700000E+003
 1.11200000E+003
 1.24700000E+003
 1.37000000E+003
 1.53300000E+003
 1.60200000E+003
 1.63600000E+003
 1.58100000E+003
 1.46100000E+003
 1.29800000E+003
 1.12100000E+003
 9.95000000E+002
 9.34000000E+002
 8.71000000E+002
 8.53000000E+002
 8.21000000E+002
 8.07000000E+002
 7.93000000E+002
 7.83000000E+002
 7.84000000E+002
 7.87000000E+002
 7.95000000E+002
 7.91000000E+002
 8.06000000E+002
 8.01000000E+002
 8.04000000E+002
 7.80000000E+002
 7.60000000E+002
 7.42000000E+002
 7.32000000E+002
 7.29000000E+002
 7.13000000E+002
 7.06000000E+002
 6.87000000E+002
 6.89000000E+002
 6.95000000E+002
 6.97000000E+002
 7.01000000E+002
 6.94000000E+002
 6.83000000E+002
 6.94000000E+002
 6.81000000E+002
 6.77000000E+002
 6.65000000E+002
 6.73000000E+002
 6.75000000E+002
 6.67000000E+002
 6.57000000E+002
 6.58000000E+002
 6.63000000E+002
 6.54000000E+002
 6.69000000E+002
 6.69000000E+002
 6.54000000E+002
 6.54000000E+002
 6.42000000E+002
 6.53000000E+002
 6.56000000E+002
 6.45000000E+002
 6.54000000E+002
 6.46000000E+002
 6.50000000E+002
 6.47000000E+002
 6.46000000E+002
 6.65000000E+002
 6.60000000E+002
 6.44000000E+002
 6.48000000E+002
 6.53000000E+002
 6.50000000E+002
 6.47000000E+002
 6.48000000E+002
 6.34000000E+002
 6.48000000E+002
 6.46000000E+002
 6.31000000E+002
 6.39000000E+002
 6.35000000E+002
 6.28000000E+002
 6.25000000E+002
 6.35000000E+002
 6.30000000E+002
 6.40000000E+002
 6.30000000E+002
 6.33000000E+002
 6.30000000E+002
 6.39000000E+002
 6.41000000E+002
 6.41000000E+002
 6.32000000E+002
 6.53000000E+002
 6.42000000E+002
 6.42000000E+002
 6.51000000E+002
 6.47000000E+002
 6.52000000E+002
 6.42000000E+002
 6.45000000E+002
 6.52000000E+002
 6.56000000E+002
 6.49000000E+002
 6.50000000E+002
 6.59000000E+002
 6.51000000E+002
 6.39000000E+002
 6.42000000E+002
 6.36000000E+002
 6.47000000E+002
 6.51000000E+002
 6.47000000E+002
 6.50000000E+002
 6.52000000E+002
 6.49000000E+002
 6.47000000E+002
 6.48000000E+002
 6.46000000E+002
 6.62000000E+002
 6.48000000E+002
 6.55000000E+002
 6.49000000E+002
 6.59000000E+002
 6.72000000E+002
 6.57000000E+002
 6.68000000E+002
 6.53000000E+002
 6.68000000E+002
 6.65000000E+002
 6.71000000E+002
 6.67000000E+002
 6.86000000E+002
 6.92000000E+002
 6.86000000E+002
 6.98000000E+002
 6.84000000E+002
 6.92000000E+002
 6.99000000E+002
 6.87000000E+002
 6.81000000E+002
 6.80000000E+002
 6.81000000E+002
 6.80000000E+002
 6.69000000E+002
 6.70000000E+002
 6.64000000E+002
 6.57000000E+002
 6.74000000E+002
 6.55000000E+002
 6.68000000E+002
 6.67000000E+002
 6.66000000E+002
 6.63000000E+002
 6.56000000E+002
 6.45000000E+002
 6.67000000E+002
 6.57000000E+002
 6.48000000E+002
 6.50000000E+002
 6.58000000E+002
 6.58000000E+002
 6.73000000E+002
 6.69000000E+002
 6.67000000E+002
 6.65000000E+002
 6.73000000E+002
 6.63000000E+002
 6.78000000E+002
 6.68000000E+002
 6.71000000E+002
 6.67000000E+002
 6.74000000E+002
 6.97000000E+002
 6.94000000E+002
 6.89000000E+002
 7.05000000E+002
 6.99000000E+002
 6.94000000E+002
 7.01000000E+002
 6.68000000E+002
 6.80000000E+002
 6.54000000E+002
 6.56000000E+002
 6.74000000E+002
 6.61000000E+002
 6.65000000E+002
 6.43000000E+002
 6.52000000E+002
 6.51000000E+002
 6.63000000E+002
 6.53000000E+002
 6.60000000E+002
 6.63000000E+002
 6.57000000E+002
 6.69000000E+002
 6.47000000E+002
 6.46000000E+002
 6.52000000E+002
 6.55000000E+002
 6.59000000E+002
 6.51000000E+002
 6.58000000E+002
 6.69000000E+002
 6.47000000E+002
 6.49000000E+002
 6.57000000E+002
 6.49000000E+002
 6.45000000E+002
 6.48000000E+002
 6.70000000E+002
 6.60000000E+002
 6.50000000E+002
 6.47000000E+002
 6.61000000E+002
 6.63000000E+002
 6.54000000E+002
 6.51000000E+002
 6.63000000E+002
 6.52000000E+002
 6.66000000E+002
 6.60000000E+002
 6.57000000E+002
 6.65000000E+002
 6.54000000E+002
 6.48000000E+002
 6.59000000E+002
 6.52000000E+002
 6.71000000E+002
 6.57000000E+002
 6.72000000E+002
 6.69000000E+002
 6.75000000E+002
 6.85000000E+002
 6.68000000E+002
 6.76000000E+002
 6.72000000E+002
 6.70000000E+002
 6.67000000E+002
 6.67000000E+002
 6.56000000E+002
 6.60000000E+002
 6.64000000E+002
 6.72000000E+002
 6.64000000E+002
 6.54000000E+002
 6.74000000E+002
 6.58000000E+002
 6.67000000E+002
 6.68000000E+002
 6.69000000E+002
 6.77000000E+002
 6.81000000E+002
 6.91000000E+002
 6.89000000E+002
 7.00000000E+002
 7.02000000E+002
 7.07000000E+002
 7.02000000E+002
 7.16000000E+002
 7.21000000E+002
 7.16000000E+002
 7.34000000E+002
 7.19000000E+002
 7.20000000E+002
 7.21000000E+002
 7.30000000E+002
 7.31000000E+002
 7.28000000E+002
 7.61000000E+002
 7.81000000E+002
 7.97000000E+002
 7.82000000E+002
 8.05000000E+002
 8.15000000E+002
 8.19000000E+002
 8.35000000E+002
 8.28000000E+002
 8.29000000E+002
 8.27000000E+002
 8.12000000E+002
 8.11000000E+002
 8.10000000E+002
 8.26000000E+002
 8.33000000E+002
 8.41000000E+002
 8.47000000E+002
 8.61000000E+002
 9.03000000E+002
 9.26000000E+002
 9.65000000E+002
 1.00900000E+003
 1.05000000E+003
 1.03600000E+003
 1.03000000E+003
 1.00600000E+003
 9.98000000E+002
 9.55000000E+002
 9.33000000E+002
 8.88000000E+002
 8.57000000E+002
 8.43000000E+002
 8.33000000E+002
 8.38000000E+002
 8.36000000E+002
 8.13000000E+002
 7.97000000E+002
 7.95000000E+002
 7.95000000E+002
 8.01000000E+002
 8.08000000E+002
 8.14000000E+002
 8.20000000E+002
 8.60000000E+002
 8.64000000E+002
 8.90000000E+002
 9.13000000E+002
 9.08000000E+002
 9.41000000E+002
 9.88000000E+002
 1.05400000E+003
 1.17700000E+003
 1.29100000E+003
 1.48100000E+003
 1.67600000E+003
 1.97600000E+003
 2.39800000E+003
 3.09000000E+003
 4.04300000E+003
 4.91100000E+003
 5.66300000E+003
 5.78900000E+003
 5.64200000E+003
 5.38000000E+003
 5.14600000E+003
 5.17300000E+003
 5.31200000E+003
 5.31600000E+003
 5.36200000E+003
 5.39100000E+003
 5.41300000E+003
 5.47600000E+003
 5.49200000E+003
 5.43800000E+003
 5.36300000E+003
 5.33400000E+003
 5.21700000E+003
 5.10400000E+003
 5.05900000E+003
 4.96500000E+003
 4.96400000E+003
 5.00900000E+003
 5.09600000E+003
 5.13400000E+003
 5.29100000E+003
 5.27800000E+003
 5.14500000E+003
 4.81900000E+003
 4.42300000E+003
 3.94500000E+003
 3.65100000E+003
 3.47600000E+003
 3.27600000E+003
 3.15300000E+003
 3.06700000E+003
 2.92600000E+003
 2.74700000E+003
 2.53700000E+003
 2.35800000E+003
 2.25500000E+003
 2.16800000E+003
 2.04500000E+003
 1.92000000E+003
 1.84900000E+003
 1.83400000E+003
 1.83200000E+003
 1.88400000E+003
 1.97100000E+003
 2.00000000E+003
 1.97200000E+003
 1.91800000E+003
 1.82800000E+003
 1.73100000E+003
 1.64000000E+003
 1.62600000E+003
 1.61900000E+003
 1.61300000E+003
 1.62900000E+003
 1.65100000E+003
 1.65200000E+003
 1.63200000E+003
 1.65300000E+003
 1.65800000E+003
 1.66400000E+003
 1.67700000E+003
 1.72400000E+003
 1.71600000E+003
 1.71700000E+003
 1.71300000E+003
 1.74100000E+003
 1.73600000E+003
 1.77400000E+003
 1.83700000E+003
 1.88100000E+003
 1.90500000E+003
 1.96700000E+003
 1.98300000E+003
 2.03900000E+003
 2.05700000E+003
 2.11900000E+003
 2.19400000E+003
 2.25200000E+003
 2.27200000E+003
 2.37900000E+003
 2.42500000E+003
 2.49100000E+003
 2.50200000E+003
 2.55600000E+003
 2.63300000E+003
 2.69400000E+003
 2.76700000E+003
 2.84900000E+003
 2.88500000E+003
 2.93800000E+003
 3.03300000E+003
 3.09800000E+003
 3.12300000E+003
 3.15600000E+003
 3.23400000E+003
 3.27200000E+003
 3.25800000E+003
 3.30400000E+003
 3.35300000E+003
 3.47400000E+003
 3.53600000E+003
 3.53800000E+003
 3.52300000E+003
 3.52600000E+003
 3.61200000E+003
 3.65100000E+003
 3.68200000E+003
 3.70200000E+003
 3.77100000E+003
 3.76900000E+003
 3.75800000E+003
 3.77200000E+003
 3.83600000E+003
 3.87600000E+003
 3.88800000E+003
 3.88300000E+003
 3.90800000E+003
 3.86900000E+003
 3.89400000E+003
 3.86500000E+003
 3.86700000E+003
 3.86300000E+003
 3.88400000E+003
 3.89300000E+003
 3.90100000E+003
 3.97100000E+003
 3.92000000E+003
 3.89300000E+003
 3.84500000E+003
 3.85400000E+003
 3.90300000E+003
 3.84700000E+003
 3.86100000E+003
 3.88200000E+003
 3.92000000E+003
 3.92800000E+003
 3.84500000E+003
 3.80000000E+003
 3.83000000E+003
 3.81000000E+003
 3.82400000E+003
 3.83300000E+003
 3.81200000E+003
 3.85300000E+003
 3.89900000E+003
 3.87200000E+003
 3.87900000E+003
 3.93400000E+003
 3.97000000E+003
 3.97300000E+003
 3.97500000E+003
 3.97500000E+003
 3.97100000E+003
 3.97100000E+003
 4.06300000E+003
 4.05200000E+003
 4.11100000E+003
 4.03500000E+003
 3.97900000E+003
 4.08300000E+003
 4.10800000E+003
 4.09500000E+003
 3.99900000E+003
 3.98500000E+003
 3.96500000E+003
 4.01900000E+003
 4.00600000E+003
 4.03700000E+003
 3.98100000E+003
 3.99400000E+003
 3.94700000E+003
 3.98600000E+003
 3.95400000E+003
 3.87200000E+003
 3.89100000E+003
 3.84800000E+003
 3.76700000E+003
 3.76700000E+003
 3.74600000E+003
 3.74500000E+003
 3.70300000E+003
 3.71200000E+003
 3.67700000E+003
 3.63900000E+003
 3.61500000E+003
 3.58700000E+003
 3.57400000E+003
 3.49000000E+003
 3.45900000E+003
 3.36900000E+003
 3.32500000E+003
 3.31700000E+003
 3.28100000E+003
 3.26900000E+003
 3.20700000E+003
 3.14200000E+003
 3.07500000E+003
 3.02000000E+003
 3.02200000E+003
 2.99300000E+003
 2.89700000E+003
 2.82200000E+003
 2.79700000E+003
 2.72500000E+003
 2.67200000E+003
 2.67700000E+003
 2.58600000E+003
 2.54100000E+003
 2.49900000E+003
 2.49600000E+003
 2.39600000E+003
 2.37200000E+003
 2.33700000E+003
 2.27800000E+003
 2.23100000E+003
 2.23300000E+003
 2.19400000E+003
 2.11200000E+003
 2.09100000E+003
 2.04000000E+003
 2.06400000E+003
 2.02600000E+003
 1.97900000E+003
 1.93400000E+003
 1.91500000E+003
 1.89600000E+003
 1.86800000E+003
 1.81100000E+003
 1.80500000E+003
 1.76900000E+003
 1.69200000E+003
 1.67700000E+003
 1.64300000E+003
 1.64700000E+003
 1.61600000E+003
 1.58200000E+003
 1.56400000E+003
 1.53400000E+003
 1.51800000E+003
 1.47000000E+003
 1.42500000E+003
 1.37300000E+003
 1.36800000E+003
 1.31900000E+003
 1.29500000E+003
 1.25100000E+003
 1.21500000E+003
 1.18000000E+003
 1.14000000E+003
 1.09400000E+003
 1.06000000E+003
 1.02400000E+003
 9.71000000E+002
 9.39000000E+002
 9.24000000E+002
 9.03000000E+002
 8.54000000E+002
 8.29000000E+002
 8.01000000E+002
 7.90000000E+002
 7.63000000E+002
 7.46000000E+002
 7.23000000E+002
 7.07000000E+002
 7.00000000E+002
 6.79000000E+002
 6.59000000E+002
 6.47000000E+002
 6.35000000E+002
 6.32000000E+002
 6.17000000E+002
 6.09000000E+002
 6.11000000E+002
 5.97000000E+002
 5.92000000E+002
 5.75000000E+002
 5.74000000E+002
 5.60000000E+002
 5.74000000E+002
 5.47000000E+002
 5.54000000E+002
 5.62000000E+002
 5.40000000E+002
