# Supplementary material for: ATP-Mediated Compositional Change in Peripheral Myelin Membranes: A Comparative Raman Spectroscopy and Time-Of-Flight Secondary Ion Mass Spectrometry Study
Source: PLoS One. 2015 Nov 6;10(11):e0142084. doi: 10.1371/journal.pone.0142084 (PMC4636249; doi:10.1371/journal.pone.0142084)
Supplement: S3 Dataset — (ZIP) [file pone.0142084.s003.zip › S3_dataset/Raman_spectra/12_90.dat]

 2.09000000E+002
 2.10000000E+002
 2.07000000E+002
 2.11000000E+002
 2.13000000E+002
 2.09000000E+002
 2.16000000E+002
 2.09000000E+002
 2.08000000E+002
 2.08000000E+002
 2.06000000E+002
 2.06000000E+002
 2.10000000E+002
 2.06000000E+002
 2.05000000E+002
 2.04000000E+002
 2.17000000E+002
 2.07000000E+002
 2.15000000E+002
 2.06000000E+002
 2.08000000E+002
 2.03000000E+002
 2.08000000E+002
 2.12000000E+002
 2.05000000E+002
 2.13000000E+002
 2.08000000E+002
 2.11000000E+002
 2.08000000E+002
 2.09000000E+002
 2.11000000E+002
 2.13000000E+002
 2.13000000E+002
 2.23000000E+002
 2.35000000E+002
 2.73000000E+002
 7.08000000E+002
 2.81600000E+003
 4.18900000E+003
 4.08600000E+003
 2.52500000E+003
 5.12000000E+002
 2.19000000E+002
 2.13000000E+002
 2.13000000E+002
 2.09000000E+002
 2.09000000E+002
 2.09000000E+002
 2.02000000E+002
 2.11000000E+002
 2.13000000E+002
 2.10000000E+002
 2.22000000E+002
 2.77000000E+002
 4.79000000E+002
 8.36000000E+002
 1.26200000E+003
 1.66300000E+003
 1.88600000E+003
 1.92300000E+003
 1.86500000E+003
 1.77000000E+003
 1.69700000E+003
 1.59200000E+003
 1.52400000E+003
 1.48300000E+003
 1.43600000E+003
 1.41700000E+003
 1.38400000E+003
 1.36700000E+003
 1.34900000E+003
 1.32000000E+003
 1.29000000E+003
 1.25300000E+003
 1.23200000E+003
 1.19200000E+003
 1.14900000E+003
 1.12200000E+003
 1.09200000E+003
 1.05100000E+003
 1.03600000E+003
 1.00700000E+003
 1.00300000E+003
 9.55000000E+002
 9.41000000E+002
 9.21000000E+002
 9.27000000E+002
 9.05000000E+002
 9.06000000E+002
 8.78000000E+002
 8.75000000E+002
 8.51000000E+002
 8.42000000E+002
 8.36000000E+002
 8.09000000E+002
 7.92000000E+002
 7.68000000E+002
 7.71000000E+002
 7.70000000E+002
 7.66000000E+002
 7.36000000E+002
 7.43000000E+002
 7.20000000E+002
 7.28000000E+002
 7.21000000E+002
 7.15000000E+002
 7.14000000E+002
 7.13000000E+002
 7.17000000E+002
 7.14000000E+002
 7.10000000E+002
 7.09000000E+002
 7.07000000E+002
 6.95000000E+002
 6.99000000E+002
 6.98000000E+002
 6.98000000E+002
 6.93000000E+002
 6.96000000E+002
 6.76000000E+002
 6.87000000E+002
 6.65000000E+002
 6.79000000E+002
 6.65000000E+002
 6.70000000E+002
 6.77000000E+002
 6.78000000E+002
 6.74000000E+002
 6.80000000E+002
 6.78000000E+002
 6.70000000E+002
 6.64000000E+002
 6.55000000E+002
 6.60000000E+002
 6.41000000E+002
 6.49000000E+002
 6.45000000E+002
 6.41000000E+002
 6.32000000E+002
 6.28000000E+002
 6.29000000E+002
 6.29000000E+002
 6.28000000E+002
 6.12000000E+002
 6.20000000E+002
 6.02000000E+002
 6.08000000E+002
 5.98000000E+002
 5.90000000E+002
 5.95000000E+002
 5.89000000E+002
 5.78000000E+002
 5.79000000E+002
 5.76000000E+002
 5.86000000E+002
 5.78000000E+002
 5.63000000E+002
 5.66000000E+002
 5.61000000E+002
 5.69000000E+002
 5.53000000E+002
 5.52000000E+002
 5.55000000E+002
 5.44000000E+002
 5.42000000E+002
 5.47000000E+002
 5.44000000E+002
 5.30000000E+002
 5.35000000E+002
 5.34000000E+002
 5.52000000E+002
 5.32000000E+002
 5.33000000E+002
 5.27000000E+002
 5.23000000E+002
 5.24000000E+002
 5.33000000E+002
 5.30000000E+002
 5.30000000E+002
 5.23000000E+002
 5.27000000E+002
 5.19000000E+002
 5.26000000E+002
 5.22000000E+002
 5.29000000E+002
 5.20000000E+002
 5.18000000E+002
 5.22000000E+002
 5.40000000E+002
 5.32000000E+002
 5.34000000E+002
 5.34000000E+002
 5.38000000E+002
 5.47000000E+002
 5.49000000E+002
 5.41000000E+002
 5.45000000E+002
 5.47000000E+002
 5.47000000E+002
 5.46000000E+002
 5.36000000E+002
 5.45000000E+002
 5.49000000E+002
 5.53000000E+002
 5.52000000E+002
 5.54000000E+002
 5.63000000E+002
 5.47000000E+002
 5.53000000E+002
 5.50000000E+002
 5.61000000E+002
 5.65000000E+002
 5.74000000E+002
 5.77000000E+002
 5.71000000E+002
 5.63000000E+002
 5.70000000E+002
 5.69000000E+002
 5.82000000E+002
 5.81000000E+002
 5.71000000E+002
 5.73000000E+002
 5.72000000E+002
 5.75000000E+002
 5.67000000E+002
 5.84000000E+002
 5.91000000E+002
 5.97000000E+002
 6.18000000E+002
 6.28000000E+002
 6.27000000E+002
 6.30000000E+002
 6.29000000E+002
 6.34000000E+002
 6.35000000E+002
 6.41000000E+002
 6.43000000E+002
 6.84000000E+002
 6.79000000E+002
 6.94000000E+002
 7.07000000E+002
 7.06000000E+002
 7.14000000E+002
 7.25000000E+002
 7.15000000E+002
 7.30000000E+002
 7.31000000E+002
 7.43000000E+002
 7.53000000E+002
 7.38000000E+002
 7.38000000E+002
 7.33000000E+002
 7.20000000E+002
 6.97000000E+002
 6.92000000E+002
 6.99000000E+002
 6.97000000E+002
 7.18000000E+002
 7.21000000E+002
 7.10000000E+002
 6.76000000E+002
 6.58000000E+002
 6.53000000E+002
 6.38000000E+002
 6.24000000E+002
 6.22000000E+002
 6.31000000E+002
 6.31000000E+002
 6.19000000E+002
 6.22000000E+002
 6.47000000E+002
 6.59000000E+002
 6.70000000E+002
 6.68000000E+002
 6.54000000E+002
 6.65000000E+002
 6.80000000E+002
 6.76000000E+002
 6.62000000E+002
 6.40000000E+002
 6.24000000E+002
 6.14000000E+002
 6.18000000E+002
 6.19000000E+002
 6.22000000E+002
 6.38000000E+002
 6.47000000E+002
 6.67000000E+002
 6.78000000E+002
 6.64000000E+002
 6.68000000E+002
 6.93000000E+002
 7.43000000E+002
 7.72000000E+002
 7.51000000E+002
 7.07000000E+002
 6.54000000E+002
 6.32000000E+002
 6.31000000E+002
 6.22000000E+002
 5.98000000E+002
 6.07000000E+002
 5.95000000E+002
 5.87000000E+002
 5.77000000E+002
 5.69000000E+002
 5.70000000E+002
 5.54000000E+002
 5.72000000E+002
 5.61000000E+002
 5.57000000E+002
 5.52000000E+002
 5.68000000E+002
 5.81000000E+002
 5.88000000E+002
 5.99000000E+002
 6.11000000E+002
 6.28000000E+002
 6.38000000E+002
 6.42000000E+002
 6.48000000E+002
 6.49000000E+002
 6.63000000E+002
 6.47000000E+002
 6.67000000E+002
 6.78000000E+002
 7.02000000E+002
 7.31000000E+002
 7.24000000E+002
 6.97000000E+002
 6.64000000E+002
 6.52000000E+002
 6.37000000E+002
 6.26000000E+002
 6.19000000E+002
 6.12000000E+002
 6.16000000E+002
 6.12000000E+002
 6.19000000E+002
 5.93000000E+002
 5.92000000E+002
 5.74000000E+002
 5.68000000E+002
 5.51000000E+002
 5.51000000E+002
 5.44000000E+002
 5.32000000E+002
 5.34000000E+002
 5.23000000E+002
 5.32000000E+002
 5.35000000E+002
 5.26000000E+002
 5.28000000E+002
 5.35000000E+002
 5.55000000E+002
 5.65000000E+002
 5.96000000E+002
 6.69000000E+002
 7.77000000E+002
 9.44000000E+002
 1.11200000E+003
 1.19200000E+003
 1.20200000E+003
 1.12100000E+003
 1.04700000E+003
 9.87000000E+002
 9.45000000E+002
 9.07000000E+002
 8.38000000E+002
 7.54000000E+002
 6.88000000E+002
 6.21000000E+002
 5.84000000E+002
 5.62000000E+002
 5.65000000E+002
 5.62000000E+002
 5.74000000E+002
 5.91000000E+002
 6.23000000E+002
 6.56000000E+002
 6.70000000E+002
 6.64000000E+002
 6.34000000E+002
 6.16000000E+002
 5.68000000E+002
 5.31000000E+002
 5.09000000E+002
 4.95000000E+002
 4.82000000E+002
 4.82000000E+002
 4.74000000E+002
 4.75000000E+002
 4.68000000E+002
 4.75000000E+002
 4.76000000E+002
 4.80000000E+002
 4.80000000E+002
 4.91000000E+002
 4.90000000E+002
 4.88000000E+002
 4.85000000E+002
 4.91000000E+002
 4.88000000E+002
 4.95000000E+002
 4.99000000E+002
 4.98000000E+002
 5.07000000E+002
 4.99000000E+002
 5.07000000E+002
 5.02000000E+002
 5.05000000E+002
 5.12000000E+002
 5.21000000E+002
 5.28000000E+002
 5.37000000E+002
 5.34000000E+002
 5.38000000E+002
 5.34000000E+002
 5.31000000E+002
 5.17000000E+002
 4.98000000E+002
 4.84000000E+002
 4.79000000E+002
 4.57000000E+002
 4.62000000E+002
 4.53000000E+002
 4.51000000E+002
 4.45000000E+002
 4.41000000E+002
 4.40000000E+002
 4.32000000E+002
 4.38000000E+002
 4.29000000E+002
 4.31000000E+002
 4.40000000E+002
 4.32000000E+002
 4.27000000E+002
 4.24000000E+002
 4.22000000E+002
 4.19000000E+002
 4.13000000E+002
 4.11000000E+002
 4.11000000E+002
 4.07000000E+002
 4.05000000E+002
 4.09000000E+002
 4.16000000E+002
 4.11000000E+002
 4.07000000E+002
 4.01000000E+002
 4.01000000E+002
 4.07000000E+002
 4.00000000E+002
 4.03000000E+002
 4.05000000E+002
 4.06000000E+002
 3.98000000E+002
 3.96000000E+002
 4.03000000E+002
 4.06000000E+002
 4.02000000E+002
 4.03000000E+002
 4.03000000E+002
 4.07000000E+002
 3.99000000E+002
 3.97000000E+002
 3.97000000E+002
 4.02000000E+002
 3.90000000E+002
 4.02000000E+002
 3.99000000E+002
 3.88000000E+002
 4.02000000E+002
 3.91000000E+002
 4.03000000E+002
 4.03000000E+002
 3.91000000E+002
 3.94000000E+002
 4.01000000E+002
 3.90000000E+002
 3.93000000E+002
 3.97000000E+002
 3.90000000E+002
 3.91000000E+002
 3.99000000E+002
 3.95000000E+002
 3.93000000E+002
 3.86000000E+002
 3.94000000E+002
 4.01000000E+002
 3.91000000E+002
 3.94000000E+002
 3.96000000E+002
 3.92000000E+002
 3.98000000E+002
 3.97000000E+002
 3.94000000E+002
 3.95000000E+002
 3.93000000E+002
 3.94000000E+002
 4.03000000E+002
 4.03000000E+002
 4.01000000E+002
 4.07000000E+002
 3.95000000E+002
 4.02000000E+002
 3.91000000E+002
 4.03000000E+002
 4.01000000E+002
 4.01000000E+002
 3.97000000E+002
 4.07000000E+002
 4.09000000E+002
 4.04000000E+002
 4.10000000E+002
 4.01000000E+002
 3.94000000E+002
 4.08000000E+002
 4.08000000E+002
 3.96000000E+002
 3.98000000E+002
 4.11000000E+002
 4.04000000E+002
 4.07000000E+002
 4.01000000E+002
 4.07000000E+002
 4.12000000E+002
 4.10000000E+002
 4.06000000E+002
 4.04000000E+002
 4.11000000E+002
 4.09000000E+002
 4.03000000E+002
 4.06000000E+002
 4.06000000E+002
 4.17000000E+002
 4.14000000E+002
 4.14000000E+002
 4.12000000E+002
 4.11000000E+002
 4.17000000E+002
 4.14000000E+002
 4.20000000E+002
 4.11000000E+002
 4.23000000E+002
 4.27000000E+002
 4.20000000E+002
 4.21000000E+002
 4.13000000E+002
 4.17000000E+002
 4.25000000E+002
 4.08000000E+002
 4.16000000E+002
 4.22000000E+002
 4.11000000E+002
 4.13000000E+002
 4.04000000E+002
 4.08000000E+002
 4.08000000E+002
 4.08000000E+002
 4.03000000E+002
 4.03000000E+002
 3.99000000E+002
 4.03000000E+002
 4.00000000E+002
 4.12000000E+002
 3.98000000E+002
 4.00000000E+002
 3.97000000E+002
 4.02000000E+002
 4.03000000E+002
 3.96000000E+002
 4.00000000E+002
 4.04000000E+002
 3.98000000E+002
 4.09000000E+002
 3.98000000E+002
 4.04000000E+002
 4.02000000E+002
 4.06000000E+002
 4.07000000E+002
 4.07000000E+002
 3.98000000E+002
 4.12000000E+002
 4.07000000E+002
 4.09000000E+002
 4.09000000E+002
 4.04000000E+002
 4.01000000E+002
 3.93000000E+002
 4.02000000E+002
 3.95000000E+002
 3.89000000E+002
 4.05000000E+002
 3.96000000E+002
 3.97000000E+002
 4.02000000E+002
 3.96000000E+002
 3.95000000E+002
 4.01000000E+002
 3.94000000E+002
 3.93000000E+002
 3.97000000E+002
 3.90000000E+002
 3.86000000E+002
 3.95000000E+002
 3.91000000E+002
 3.99000000E+002
 3.90000000E+002
 3.92000000E+002
 3.99000000E+002
 3.95000000E+002
 3.98000000E+002
 4.00000000E+002
 3.96000000E+002
 3.93000000E+002
 3.90000000E+002
 4.08000000E+002
 3.89000000E+002
 3.96000000E+002
 3.93000000E+002
 3.96000000E+002
 3.88000000E+002
 3.88000000E+002
 3.90000000E+002
 3.95000000E+002
 3.94000000E+002
 3.91000000E+002
 3.95000000E+002
 3.94000000E+002
 3.94000000E+002
 3.92000000E+002
 3.83000000E+002
 4.00000000E+002
 3.84000000E+002
 3.94000000E+002
 3.98000000E+002
 3.97000000E+002
 3.94000000E+002
 4.09000000E+002
 4.04000000E+002
 3.96000000E+002
 3.95000000E+002
 4.06000000E+002
 4.01000000E+002
 3.95000000E+002
 4.08000000E+002
 4.03000000E+002
 3.97000000E+002
 4.00000000E+002
 4.00000000E+002
 4.03000000E+002
 4.00000000E+002
 4.04000000E+002
 3.93000000E+002
 4.01000000E+002
 4.07000000E+002
 3.92000000E+002
 4.08000000E+002
 4.02000000E+002
 4.05000000E+002
 4.09000000E+002
 4.13000000E+002
 4.04000000E+002
 4.05000000E+002
 4.02000000E+002
 4.15000000E+002
 4.10000000E+002
 4.10000000E+002
 4.16000000E+002
 4.26000000E+002
 4.20000000E+002
 4.12000000E+002
 4.27000000E+002
 4.30000000E+002
 4.23000000E+002
 4.35000000E+002
 4.31000000E+002
 4.42000000E+002
 4.39000000E+002
 4.54000000E+002
 4.61000000E+002
 4.49000000E+002
 4.68000000E+002
 4.46000000E+002
 4.61000000E+002
 4.40000000E+002
 4.33000000E+002
 4.23000000E+002
 4.34000000E+002
 4.33000000E+002
 4.20000000E+002
 4.33000000E+002
 4.24000000E+002
 4.31000000E+002
 4.26000000E+002
 4.32000000E+002
 4.41000000E+002
 4.40000000E+002
 4.38000000E+002
 4.33000000E+002
 4.41000000E+002
 4.31000000E+002
 4.43000000E+002
 4.36000000E+002
 4.35000000E+002
 4.33000000E+002
 4.32000000E+002
 4.31000000E+002
 4.30000000E+002
 4.35000000E+002
 4.35000000E+002
 4.24000000E+002
 4.34000000E+002
 4.29000000E+002
 4.30000000E+002
 4.30000000E+002
 4.38000000E+002
 4.43000000E+002
 4.43000000E+002
 4.43000000E+002
 4.50000000E+002
 4.52000000E+002
 4.58000000E+002
 4.49000000E+002
 4.59000000E+002
 4.54000000E+002
 4.80000000E+002
 4.76000000E+002
 5.04000000E+002
 5.22000000E+002
 6.57000000E+002
 5.63000000E+002
 5.87000000E+002
 6.37000000E+002
 6.83000000E+002
 7.52000000E+002
 8.08000000E+002
 8.47000000E+002
 8.78000000E+002
 8.96000000E+002
 9.18000000E+002
 9.81000000E+002
 1.06000000E+003
 1.19600000E+003
 1.37600000E+003
 1.60300000E+003
 1.74400000E+003
 1.77500000E+003
 1.75400000E+003
 1.65100000E+003
 1.54800000E+003
 1.47600000E+003
 1.37300000E+003
 1.30800000E+003
 1.26700000E+003
 1.21800000E+003
 1.17800000E+003
 1.14700000E+003
 1.14200000E+003
 1.13800000E+003
 1.13300000E+003
 1.12600000E+003
 1.11700000E+003
 1.08900000E+003
 1.06500000E+003
 1.03300000E+003
 1.02700000E+003
 1.03400000E+003
 1.04600000E+003
 1.05400000E+003
 1.05100000E+003
 1.02900000E+003
 9.86000000E+002
 9.12000000E+002
 8.73000000E+002
 8.35000000E+002
 7.81000000E+002
 7.30000000E+002
 7.18000000E+002
 6.90000000E+002
 6.64000000E+002
 6.67000000E+002
 6.55000000E+002
 6.65000000E+002
 6.49000000E+002
 6.29000000E+002
 6.22000000E+002
 6.12000000E+002
 5.89000000E+002
 5.80000000E+002
 5.75000000E+002
 5.78000000E+002
 5.81000000E+002
 5.69000000E+002
 5.75000000E+002
 5.66000000E+002
 5.54000000E+002
 5.51000000E+002
 5.42000000E+002
 5.34000000E+002
 5.29000000E+002
 5.37000000E+002
 5.33000000E+002
 5.21000000E+002
 5.14000000E+002
 5.03000000E+002
 5.11000000E+002
 5.04000000E+002
 5.27000000E+002
 5.13000000E+002
 5.15000000E+002
 5.31000000E+002
 5.15000000E+002
 5.16000000E+002
 5.21000000E+002
 5.17000000E+002
 5.33000000E+002
 5.36000000E+002
 5.32000000E+002
 5.48000000E+002
 5.49000000E+002
 5.53000000E+002
 5.51000000E+002
 5.59000000E+002
 5.63000000E+002
 5.68000000E+002
 5.77000000E+002
 5.79000000E+002
 5.82000000E+002
 5.83000000E+002
 5.94000000E+002
 5.96000000E+002
 6.16000000E+002
 6.14000000E+002
 6.11000000E+002
 6.13000000E+002
 6.29000000E+002
 6.24000000E+002
 6.29000000E+002
 6.40000000E+002
 6.65000000E+002
 6.55000000E+002
 6.64000000E+002
 6.66000000E+002
 6.62000000E+002
 6.70000000E+002
 6.80000000E+002
 6.84000000E+002
 6.98000000E+002
 7.03000000E+002
 7.03000000E+002
 7.17000000E+002
 7.22000000E+002
 7.31000000E+002
 7.26000000E+002
 7.37000000E+002
 7.41000000E+002
 7.52000000E+002
 7.51000000E+002
 7.62000000E+002
 7.63000000E+002
 7.71000000E+002
 7.74000000E+002
 7.86000000E+002
 7.93000000E+002
 8.01000000E+002
 7.92000000E+002
 8.02000000E+002
 8.02000000E+002
 8.06000000E+002
 8.17000000E+002
 8.31000000E+002
 8.44000000E+002
 8.47000000E+002
 8.76000000E+002
 8.56000000E+002
 8.62000000E+002
 8.64000000E+002
 8.70000000E+002
 8.88000000E+002
 8.83000000E+002
 8.96000000E+002
 9.02000000E+002
 9.04000000E+002
 9.22000000E+002
 9.24000000E+002
 9.59000000E+002
 9.48000000E+002
 9.66000000E+002
 9.78000000E+002
 9.84000000E+002
 9.87000000E+002
 9.97000000E+002
 9.96000000E+002
 1.02200000E+003
 1.04900000E+003
 1.03100000E+003
 1.04100000E+003
 1.04300000E+003
 1.06200000E+003
 1.07800000E+003
 1.07200000E+003
 1.07100000E+003
 1.08000000E+003
 1.09900000E+003
 1.10800000E+003
 1.10700000E+003
 1.12100000E+003
 1.12800000E+003
 1.13100000E+003
 1.13600000E+003
 1.17300000E+003
 1.16500000E+003
 1.17000000E+003
 1.17600000E+003
 1.16800000E+003
 1.15100000E+003
 1.15700000E+003
 1.15500000E+003
 1.16700000E+003
 1.17400000E+003
 1.17700000E+003
 1.19200000E+003
 1.16100000E+003
 1.17100000E+003
 1.17600000E+003
 1.16500000E+003
 1.16000000E+003
 1.14900000E+003
 1.14700000E+003
 1.14300000E+003
 1.12300000E+003
 1.11200000E+003
 1.12300000E+003
 1.10100000E+003
 1.07200000E+003
 1.06700000E+003
 1.08100000E+003
 1.07000000E+003
 1.05500000E+003
 1.04000000E+003
 1.03500000E+003
 1.02000000E+003
 9.97000000E+002
 9.85000000E+002
 9.70000000E+002
 9.67000000E+002
 9.57000000E+002
 9.33000000E+002
 9.46000000E+002
 9.23000000E+002
 8.95000000E+002
 8.93000000E+002
 8.84000000E+002
 8.56000000E+002
 8.40000000E+002
 8.24000000E+002
 8.27000000E+002
 8.17000000E+002
 8.03000000E+002
 7.88000000E+002
 7.92000000E+002
 7.75000000E+002
 7.71000000E+002
 7.60000000E+002
 7.57000000E+002
 7.33000000E+002
 7.14000000E+002
 7.20000000E+002
 7.08000000E+002
 6.90000000E+002
 6.85000000E+002
 6.76000000E+002
 6.81000000E+002
 6.65000000E+002
 6.70000000E+002
 6.56000000E+002
 6.35000000E+002
 6.26000000E+002
 6.20000000E+002
 6.03000000E+002
 5.97000000E+002
 5.89000000E+002
 5.88000000E+002
 5.69000000E+002
 5.58000000E+002
 5.47000000E+002
 5.42000000E+002
 5.32000000E+002
 5.20000000E+002
 5.18000000E+002
 4.87000000E+002
 4.90000000E+002
 4.80000000E+002
 4.77000000E+002
 4.58000000E+002
 4.53000000E+002
 4.38000000E+002
 4.44000000E+002
 4.38000000E+002
 4.30000000E+002
 4.27000000E+002
 4.08000000E+002
 4.10000000E+002
 4.04000000E+002
 3.97000000E+002
 3.98000000E+002
 4.04000000E+002
 3.93000000E+002
 4.00000000E+002
 3.83000000E+002
 3.90000000E+002
 3.83000000E+002
 3.77000000E+002
 3.76000000E+002
 3.85000000E+002
 3.83000000E+002
 3.72000000E+002
 3.83000000E+002
 3.66000000E+002
 3.68000000E+002
 3.80000000E+002
 3.65000000E+002
