# Supplementary material for: ATP-Mediated Compositional Change in Peripheral Myelin Membranes: A Comparative Raman Spectroscopy and Time-Of-Flight Secondary Ion Mass Spectrometry Study
Source: PLoS One. 2015 Nov 6;10(11):e0142084. doi: 10.1371/journal.pone.0142084 (PMC4636249; doi:10.1371/journal.pone.0142084)
Supplement: S3 Dataset — (ZIP) [file pone.0142084.s003.zip › S3_dataset/Raman_spectra/13_0.dat]

 2.11000000E+002
 2.13000000E+002
 2.08000000E+002
 2.09000000E+002
 2.16000000E+002
 2.12000000E+002
 2.19000000E+002
 2.14000000E+002
 2.12000000E+002
 2.11000000E+002
 2.11000000E+002
 2.09000000E+002
 2.14000000E+002
 2.13000000E+002
 2.11000000E+002
 2.07000000E+002
 2.17000000E+002
 2.08000000E+002
 2.14000000E+002
 2.08000000E+002
 2.12000000E+002
 2.09000000E+002
 2.12000000E+002
 2.14000000E+002
 2.12000000E+002
 2.15000000E+002
 2.11000000E+002
 2.19000000E+002
 2.18000000E+002
 2.14000000E+002
 2.20000000E+002
 2.23000000E+002
 2.31000000E+002
 2.52000000E+002
 2.74000000E+002
 3.75000000E+002
 1.47000000E+003
 6.87600000E+003
 1.12480000E+004
 1.26860000E+004
 7.23500000E+003
 1.04800000E+003
 2.51000000E+002
 2.29000000E+002
 2.24000000E+002
 2.18000000E+002
 2.17000000E+002
 2.15000000E+002
 2.10000000E+002
 2.17000000E+002
 2.17000000E+002
 2.17000000E+002
 2.29000000E+002
 2.87000000E+002
 5.31000000E+002
 1.02200000E+003
 1.71300000E+003
 2.31400000E+003
 2.65200000E+003
 2.77100000E+003
 2.65900000E+003
 2.49900000E+003
 2.37700000E+003
 2.32900000E+003
 2.38700000E+003
 2.40100000E+003
 2.39000000E+003
 2.39200000E+003
 2.37500000E+003
 2.39300000E+003
 2.37300000E+003
 2.32300000E+003
 2.26600000E+003
 2.21400000E+003
 2.13300000E+003
 2.05800000E+003
 2.03800000E+003
 2.02700000E+003
 2.00900000E+003
 1.97900000E+003
 1.95400000E+003
 1.94800000E+003
 1.97500000E+003
 1.93700000E+003
 1.89700000E+003
 1.88100000E+003
 1.85500000E+003
 1.86400000E+003
 1.85300000E+003
 1.83600000E+003
 1.76600000E+003
 1.70200000E+003
 1.70700000E+003
 1.69600000E+003
 1.70300000E+003
 1.67500000E+003
 1.63400000E+003
 1.65000000E+003
 1.68000000E+003
 1.70900000E+003
 1.67100000E+003
 1.68900000E+003
 1.72100000E+003
 1.71800000E+003
 1.69800000E+003
 1.69200000E+003
 1.68600000E+003
 1.71900000E+003
 1.72700000E+003
 1.75700000E+003
 1.74300000E+003
 1.74200000E+003
 1.73700000E+003
 1.73800000E+003
 1.70300000E+003
 1.73200000E+003
 1.79100000E+003
 1.79200000E+003
 1.77500000E+003
 1.80200000E+003
 1.82700000E+003
 1.81400000E+003
 1.84200000E+003
 1.85000000E+003
 1.83600000E+003
 1.88000000E+003
 1.88900000E+003
 1.88800000E+003
 1.90400000E+003
 1.93500000E+003
 1.94300000E+003
 1.90200000E+003
 1.91700000E+003
 1.92800000E+003
 1.94000000E+003
 1.94500000E+003
 1.95500000E+003
 1.95100000E+003
 1.93300000E+003
 1.96500000E+003
 1.98500000E+003
 1.95800000E+003
 1.95000000E+003
 1.96000000E+003
 1.92100000E+003
 1.89300000E+003
 1.89900000E+003
 1.83700000E+003
 1.76700000E+003
 1.70800000E+003
 1.68300000E+003
 1.64200000E+003
 1.61100000E+003
 1.57100000E+003
 1.56900000E+003
 1.53100000E+003
 1.43500000E+003
 1.41100000E+003
 1.37700000E+003
 1.37200000E+003
 1.33700000E+003
 1.29600000E+003
 1.29300000E+003
 1.26200000E+003
 1.24400000E+003
 1.21300000E+003
 1.22400000E+003
 1.21600000E+003
 1.19400000E+003
 1.16600000E+003
 1.20200000E+003
 1.16900000E+003
 1.15000000E+003
 1.11700000E+003
 1.09400000E+003
 1.08500000E+003
 1.07900000E+003
 1.05400000E+003
 1.03200000E+003
 9.95000000E+002
 9.86000000E+002
 9.66000000E+002
 9.81000000E+002
 9.88000000E+002
 9.87000000E+002
 9.63000000E+002
 9.78000000E+002
 1.01100000E+003
 1.02400000E+003
 1.02200000E+003
 1.03200000E+003
 1.01600000E+003
 1.02200000E+003
 1.04200000E+003
 1.04100000E+003
 9.90000000E+002
 9.94000000E+002
 9.99000000E+002
 1.01700000E+003
 1.02800000E+003
 1.01000000E+003
 1.03200000E+003
 1.02900000E+003
 1.04000000E+003
 1.06200000E+003
 1.05900000E+003
 1.05000000E+003
 1.05900000E+003
 1.05100000E+003
 1.03600000E+003
 1.05800000E+003
 1.09600000E+003
 1.10700000E+003
 1.11700000E+003
 1.13400000E+003
 1.11400000E+003
 1.13600000E+003
 1.14200000E+003
 1.16500000E+003
 1.14300000E+003
 1.14300000E+003
 1.15100000E+003
 1.14100000E+003
 1.14100000E+003
 1.15200000E+003
 1.18000000E+003
 1.22100000E+003
 1.22800000E+003
 1.27400000E+003
 1.27600000E+003
 1.27300000E+003
 1.29800000E+003
 1.35300000E+003
 1.38800000E+003
 1.42100000E+003
 1.42200000E+003
 1.42600000E+003
 1.41800000E+003
 1.41400000E+003
 1.44200000E+003
 1.41100000E+003
 1.38000000E+003
 1.33100000E+003
 1.32200000E+003
 1.25400000E+003
 1.21500000E+003
 1.18200000E+003
 1.17100000E+003
 1.13300000E+003
 1.11100000E+003
 1.10900000E+003
 1.07600000E+003
 1.06100000E+003
 1.02200000E+003
 1.00400000E+003
 1.00400000E+003
 1.01500000E+003
 1.02500000E+003
 1.03500000E+003
 9.95000000E+002
 9.69000000E+002
 9.59000000E+002
 9.70000000E+002
 9.63000000E+002
 9.70000000E+002
 9.57000000E+002
 9.70000000E+002
 9.72000000E+002
 9.82000000E+002
 9.63000000E+002
 9.93000000E+002
 9.99000000E+002
 1.00200000E+003
 1.01600000E+003
 1.03100000E+003
 1.01000000E+003
 1.03700000E+003
 1.04000000E+003
 1.01600000E+003
 9.67000000E+002
 9.62000000E+002
 9.35000000E+002
 9.29000000E+002
 9.07000000E+002
 8.93000000E+002
 9.00000000E+002
 8.80000000E+002
 8.84000000E+002
 8.68000000E+002
 8.62000000E+002
 8.60000000E+002
 8.47000000E+002
 8.63000000E+002
 8.75000000E+002
 8.74000000E+002
 8.23000000E+002
 7.87000000E+002
 7.77000000E+002
 7.50000000E+002
 7.22000000E+002
 7.26000000E+002
 7.03000000E+002
 7.05000000E+002
 6.92000000E+002
 6.71000000E+002
 6.77000000E+002
 6.66000000E+002
 6.55000000E+002
 6.46000000E+002
 6.31000000E+002
 6.25000000E+002
 6.26000000E+002
 6.42000000E+002
 6.31000000E+002
 6.36000000E+002
 6.37000000E+002
 6.46000000E+002
 6.52000000E+002
 6.61000000E+002
 6.62000000E+002
 6.65000000E+002
 6.58000000E+002
 6.51000000E+002
 6.47000000E+002
 6.46000000E+002
 6.63000000E+002
 6.73000000E+002
 6.88000000E+002
 6.87000000E+002
 6.70000000E+002
 6.47000000E+002
 6.45000000E+002
 6.26000000E+002
 6.18000000E+002
 6.11000000E+002
 6.28000000E+002
 6.25000000E+002
 6.13000000E+002
 6.13000000E+002
 6.14000000E+002
 5.97000000E+002
 6.04000000E+002
 6.07000000E+002
 5.98000000E+002
 5.89000000E+002
 5.93000000E+002
 5.97000000E+002
 5.92000000E+002
 5.77000000E+002
 5.84000000E+002
 5.89000000E+002
 5.73000000E+002
 5.79000000E+002
 5.82000000E+002
 5.99000000E+002
 5.88000000E+002
 6.05000000E+002
 6.19000000E+002
 6.79000000E+002
 7.44000000E+002
 8.07000000E+002
 8.45000000E+002
 8.50000000E+002
 8.19000000E+002
 7.95000000E+002
 7.69000000E+002
 7.48000000E+002
 7.22000000E+002
 6.88000000E+002
 6.64000000E+002
 6.19000000E+002
 5.96000000E+002
 5.75000000E+002
 5.59000000E+002
 5.74000000E+002
 5.61000000E+002
 5.80000000E+002
 5.75000000E+002
 6.01000000E+002
 6.17000000E+002
 6.22000000E+002
 6.26000000E+002
 6.10000000E+002
 5.94000000E+002
 5.79000000E+002
 5.62000000E+002
 5.45000000E+002
 5.44000000E+002
 5.39000000E+002
 5.38000000E+002
 5.36000000E+002
 5.35000000E+002
 5.42000000E+002
 5.36000000E+002
 5.36000000E+002
 5.45000000E+002
 5.44000000E+002
 5.45000000E+002
 5.62000000E+002
 5.58000000E+002
 5.66000000E+002
 5.64000000E+002
 5.67000000E+002
 5.77000000E+002
 5.74000000E+002
 5.84000000E+002
 5.94000000E+002
 6.08000000E+002
 6.01000000E+002
 6.16000000E+002
 6.37000000E+002
 6.64000000E+002
 6.99000000E+002
 7.43000000E+002
 7.82000000E+002
 8.13000000E+002
 8.15000000E+002
 7.84000000E+002
 7.52000000E+002
 6.91000000E+002
 6.29000000E+002
 5.89000000E+002
 5.67000000E+002
 5.47000000E+002
 5.31000000E+002
 5.06000000E+002
 5.10000000E+002
 5.02000000E+002
 4.92000000E+002
 4.83000000E+002
 4.88000000E+002
 4.83000000E+002
 4.79000000E+002
 4.75000000E+002
 4.79000000E+002
 4.73000000E+002
 4.71000000E+002
 4.68000000E+002
 5.19000000E+002
 4.48000000E+002
 4.49000000E+002
 4.40000000E+002
 4.41000000E+002
 4.33000000E+002
 4.34000000E+002
 4.35000000E+002
 4.35000000E+002
 4.35000000E+002
 4.28000000E+002
 4.27000000E+002
 4.26000000E+002
 4.25000000E+002
 4.18000000E+002
 4.31000000E+002
 4.15000000E+002
 4.29000000E+002
 4.28000000E+002
 4.08000000E+002
 4.20000000E+002
 4.31000000E+002
 4.15000000E+002
 4.18000000E+002
 4.16000000E+002
 4.16000000E+002
 4.12000000E+002
 4.06000000E+002
 4.10000000E+002
 4.13000000E+002
 4.16000000E+002
 4.19000000E+002
 4.16000000E+002
 4.12000000E+002
 4.18000000E+002
 4.13000000E+002
 4.25000000E+002
 4.21000000E+002
 4.15000000E+002
 4.10000000E+002
 4.14000000E+002
 4.13000000E+002
 4.19000000E+002
 4.14000000E+002
 4.12000000E+002
 4.12000000E+002
 4.13000000E+002
 4.12000000E+002
 4.22000000E+002
 4.08000000E+002
 4.13000000E+002
 4.06000000E+002
 4.07000000E+002
 4.04000000E+002
 4.17000000E+002
 4.07000000E+002
 4.17000000E+002
 4.12000000E+002
 4.12000000E+002
 4.10000000E+002
 4.17000000E+002
 4.10000000E+002
 4.19000000E+002
 4.16000000E+002
 4.12000000E+002
 4.17000000E+002
 4.20000000E+002
 4.25000000E+002
 4.16000000E+002
 4.27000000E+002
 4.23000000E+002
 4.24000000E+002
 4.24000000E+002
 4.28000000E+002
 4.28000000E+002
 4.27000000E+002
 4.23000000E+002
 4.12000000E+002
 4.29000000E+002
 4.26000000E+002
 4.26000000E+002
 4.28000000E+002
 4.21000000E+002
 4.22000000E+002
 4.28000000E+002
 4.29000000E+002
 4.30000000E+002
 4.23000000E+002
 4.31000000E+002
 4.27000000E+002
 4.35000000E+002
 4.39000000E+002
 4.28000000E+002
 4.26000000E+002
 4.30000000E+002
 4.34000000E+002
 4.31000000E+002
 4.38000000E+002
 4.33000000E+002
 4.38000000E+002
 4.32000000E+002
 4.36000000E+002
 4.36000000E+002
 4.35000000E+002
 4.42000000E+002
 4.29000000E+002
 4.37000000E+002
 4.48000000E+002
 4.33000000E+002
 4.44000000E+002
 4.40000000E+002
 4.35000000E+002
 4.42000000E+002
 4.39000000E+002
 4.40000000E+002
 4.36000000E+002
 4.37000000E+002
 4.37000000E+002
 4.36000000E+002
 4.33000000E+002
 4.37000000E+002
 4.38000000E+002
 4.33000000E+002
 4.30000000E+002
 4.24000000E+002
 4.40000000E+002
 4.34000000E+002
 4.35000000E+002
 4.28000000E+002
 4.34000000E+002
 4.17000000E+002
 4.35000000E+002
 4.34000000E+002
 4.32000000E+002
 4.32000000E+002
 4.32000000E+002
 4.25000000E+002
 4.30000000E+002
 4.33000000E+002
 4.32000000E+002
 4.33000000E+002
 4.24000000E+002
 4.29000000E+002
 4.24000000E+002
 4.30000000E+002
 4.34000000E+002
 4.31000000E+002
 4.29000000E+002
 4.34000000E+002
 4.23000000E+002
 4.39000000E+002
 4.26000000E+002
 4.27000000E+002
 4.31000000E+002
 4.33000000E+002
 4.33000000E+002
 4.25000000E+002
 4.26000000E+002
 4.30000000E+002
 4.30000000E+002
 4.22000000E+002
 4.31000000E+002
 4.23000000E+002
 4.24000000E+002
 4.33000000E+002
 4.28000000E+002
 4.31000000E+002
 4.20000000E+002
 4.31000000E+002
 4.40000000E+002
 4.31000000E+002
 4.31000000E+002
 4.35000000E+002
 4.38000000E+002
 4.31000000E+002
 4.26000000E+002
 4.40000000E+002
 4.28000000E+002
 4.18000000E+002
 4.35000000E+002
 4.29000000E+002
 4.37000000E+002
 4.35000000E+002
 4.29000000E+002
 4.34000000E+002
 4.33000000E+002
 4.31000000E+002
 4.29000000E+002
 4.32000000E+002
 4.38000000E+002
 4.31000000E+002
 4.29000000E+002
 4.37000000E+002
 4.32000000E+002
 4.24000000E+002
 4.35000000E+002
 4.23000000E+002
 4.34000000E+002
 4.37000000E+002
 4.30000000E+002
 4.30000000E+002
 4.35000000E+002
 4.32000000E+002
 4.40000000E+002
 4.36000000E+002
 4.40000000E+002
 4.27000000E+002
 4.40000000E+002
 4.32000000E+002
 4.38000000E+002
 4.31000000E+002
 4.31000000E+002
 4.34000000E+002
 4.33000000E+002
 4.33000000E+002
 4.37000000E+002
 4.28000000E+002
 4.45000000E+002
 4.36000000E+002
 4.18000000E+002
 4.44000000E+002
 4.37000000E+002
 4.46000000E+002
 4.44000000E+002
 4.46000000E+002
 4.42000000E+002
 4.49000000E+002
 4.55000000E+002
 4.42000000E+002
 4.51000000E+002
 4.45000000E+002
 4.47000000E+002
 4.54000000E+002
 4.54000000E+002
 4.54000000E+002
 4.50000000E+002
 4.60000000E+002
 4.55000000E+002
 4.52000000E+002
 4.67000000E+002
 4.70000000E+002
 4.64000000E+002
 4.71000000E+002
 4.70000000E+002
 4.62000000E+002
 4.84000000E+002
 4.71000000E+002
 4.84000000E+002
 4.76000000E+002
 4.85000000E+002
 4.73000000E+002
 4.84000000E+002
 4.92000000E+002
 4.92000000E+002
 5.05000000E+002
 4.99000000E+002
 5.00000000E+002
 5.11000000E+002
 5.22000000E+002
 5.42000000E+002
 5.55000000E+002
 5.61000000E+002
 5.53000000E+002
 5.63000000E+002
 5.50000000E+002
 5.54000000E+002
 5.39000000E+002
 5.34000000E+002
 5.19000000E+002
 5.03000000E+002
 5.06000000E+002
 5.04000000E+002
 5.10000000E+002
 5.10000000E+002
 5.04000000E+002
 5.01000000E+002
 4.90000000E+002
 4.94000000E+002
 5.03000000E+002
 5.17000000E+002
 5.07000000E+002
 5.16000000E+002
 5.17000000E+002
 5.44000000E+002
 5.31000000E+002
 5.50000000E+002
 5.49000000E+002
 5.67000000E+002
 5.84000000E+002
 6.02000000E+002
 6.27000000E+002
 6.81000000E+002
 7.28000000E+002
 7.84000000E+002
 8.71000000E+002
 9.90000000E+002
 1.18500000E+003
 1.46000000E+003
 1.75600000E+003
 1.94300000E+003
 1.99900000E+003
 1.90900000E+003
 1.85500000E+003
 1.85900000E+003
 1.84800000E+003
 1.85800000E+003
 1.91200000E+003
 1.90400000E+003
 1.92900000E+003
 1.93200000E+003
 1.95500000E+003
 1.95900000E+003
 1.94200000E+003
 1.95200000E+003
 1.93800000E+003
 1.92600000E+003
 1.90600000E+003
 1.86600000E+003
 1.86800000E+003
 1.87600000E+003
 1.90200000E+003
 1.95600000E+003
 1.99900000E+003
 2.02500000E+003
 2.02600000E+003
 1.95500000E+003
 1.94400000E+003
 1.80900000E+003
 1.68400000E+003
 1.60200000E+003
 1.53600000E+003
 1.48800000E+003
 1.46700000E+003
 1.42900000E+003
 1.41100000E+003
 1.35500000E+003
 1.31600000E+003
 1.26000000E+003
 1.22100000E+003
 1.21500000E+003
 1.18000000E+003
 1.16500000E+003
 1.14000000E+003
 1.14200000E+003
 1.14600000E+003
 1.20100000E+003
 1.23200000E+003
 1.25400000E+003
 1.25800000E+003
 1.25600000E+003
 1.22800000E+003
 1.20900000E+003
 1.20400000E+003
 1.22700000E+003
 1.25300000E+003
 1.26900000E+003
 1.29100000E+003
 1.32000000E+003
 1.34900000E+003
 1.38500000E+003
 1.39400000E+003
 1.40100000E+003
 1.45400000E+003
 1.48400000E+003
 1.52500000E+003
 1.54900000E+003
 1.56500000E+003
 1.60100000E+003
 1.62700000E+003
 1.66500000E+003
 1.68300000E+003
 1.74000000E+003
 1.80500000E+003
 1.86900000E+003
 1.93400000E+003
 1.96700000E+003
 1.99200000E+003
 2.05300000E+003
 2.11400000E+003
 2.20600000E+003
 2.27400000E+003
 2.28700000E+003
 2.39800000E+003
 2.46500000E+003
 2.54500000E+003
 2.62100000E+003
 2.65700000E+003
 2.66900000E+003
 2.77100000E+003
 2.89600000E+003
 2.98100000E+003
 3.01000000E+003
 3.04000000E+003
 3.13100000E+003
 3.23800000E+003
 3.31700000E+003
 3.30800000E+003
 3.37300000E+003
 3.43200000E+003
 3.47700000E+003
 3.51600000E+003
 3.56800000E+003
 3.61600000E+003
 3.72600000E+003
 3.77100000E+003
 3.80000000E+003
 3.78400000E+003
 3.77700000E+003
 3.85200000E+003
 3.89900000E+003
 3.99200000E+003
 4.03900000E+003
 4.03100000E+003
 4.02200000E+003
 3.99600000E+003
 4.02300000E+003
 4.09400000E+003
 4.07100000E+003
 4.16900000E+003
 4.14900000E+003
 4.13500000E+003
 4.14200000E+003
 4.16300000E+003
 4.13400000E+003
 4.12900000E+003
 4.11300000E+003
 4.11100000E+003
 4.09900000E+003
 4.12200000E+003
 4.17400000E+003
 4.17600000E+003
 4.14100000E+003
 4.08300000E+003
 4.10600000E+003
 4.08500000E+003
 4.11800000E+003
 4.10700000E+003
 4.12300000E+003
 4.18900000E+003
 4.16600000E+003
 4.04900000E+003
 4.08600000E+003
 4.04200000E+003
 3.99100000E+003
 4.12000000E+003
 4.12900000E+003
 4.10900000E+003
 4.09800000E+003
 4.10000000E+003
 4.15500000E+003
 4.20300000E+003
 4.25000000E+003
 4.24800000E+003
 4.29800000E+003
 4.26300000E+003
 4.24300000E+003
 4.23900000E+003
 4.31100000E+003
 4.33600000E+003
 4.37700000E+003
 4.36600000E+003
 4.30200000E+003
 4.35800000E+003
 4.39300000E+003
 4.35600000E+003
 4.39300000E+003
 4.31600000E+003
 4.27900000E+003
 4.22800000E+003
 4.28000000E+003
 4.31400000E+003
 4.32200000E+003
 4.26200000E+003
 4.17700000E+003
 4.19500000E+003
 4.18400000E+003
 4.16800000E+003
 4.19900000E+003
 4.17100000E+003
 4.07300000E+003
 4.05500000E+003
 4.03900000E+003
 4.03900000E+003
 3.99400000E+003
 3.95600000E+003
 3.90700000E+003
 3.88100000E+003
 3.80200000E+003
 3.84900000E+003
 3.85000000E+003
 3.75700000E+003
 3.69500000E+003
 3.65200000E+003
 3.60000000E+003
 3.51300000E+003
 3.47100000E+003
 3.47300000E+003
 3.45900000E+003
 3.38000000E+003
 3.26700000E+003
 3.23300000E+003
 3.19700000E+003
 3.17600000E+003
 3.11800000E+003
 3.02800000E+003
 2.98200000E+003
 2.90500000E+003
 2.85100000E+003
 2.80400000E+003
 2.77000000E+003
 2.71800000E+003
 2.63400000E+003
 2.60000000E+003
 2.55500000E+003
 2.56100000E+003
 2.51000000E+003
 2.39600000E+003
 2.36700000E+003
 2.33400000E+003
 2.30400000E+003
 2.23800000E+003
 2.18900000E+003
 2.13300000E+003
 2.12300000E+003
 2.11300000E+003
 2.07000000E+003
 2.04600000E+003
 2.01300000E+003
 1.99100000E+003
 1.95300000E+003
 1.89400000E+003
 1.83800000E+003
 1.79900000E+003
 1.77500000E+003
 1.74100000E+003
 1.71800000E+003
 1.71000000E+003
 1.67500000E+003
 1.63900000E+003
 1.61000000E+003
 1.56500000E+003
 1.54000000E+003
 1.50700000E+003
 1.47900000E+003
 1.41100000E+003
 1.38900000E+003
 1.37400000E+003
 1.33400000E+003
 1.28600000E+003
 1.24200000E+003
 1.19500000E+003
 1.13800000E+003
 1.09600000E+003
 1.07000000E+003
 1.01900000E+003
 9.69000000E+002
 9.29000000E+002
 9.15000000E+002
 8.75000000E+002
 8.38000000E+002
 8.05000000E+002
 7.76000000E+002
 7.52000000E+002
 7.32000000E+002
 7.14000000E+002
 6.75000000E+002
 6.62000000E+002
 6.49000000E+002
 6.34000000E+002
 6.19000000E+002
 6.11000000E+002
 5.91000000E+002
 5.87000000E+002
 5.71000000E+002
 5.61000000E+002
 5.48000000E+002
 5.41000000E+002
 5.35000000E+002
 5.31000000E+002
 5.21000000E+002
 5.15000000E+002
 5.18000000E+002
 4.94000000E+002
 5.03000000E+002
 5.05000000E+002
 4.90000000E+002
