# Supplementary material for: ATP-Mediated Compositional Change in Peripheral Myelin Membranes: A Comparative Raman Spectroscopy and Time-Of-Flight Secondary Ion Mass Spectrometry Study
Source: PLoS One. 2015 Nov 6;10(11):e0142084. doi: 10.1371/journal.pone.0142084 (PMC4636249; doi:10.1371/journal.pone.0142084)
Supplement: S3 Dataset — (ZIP) [file pone.0142084.s003.zip › S3_dataset/Raman_spectra/13_90.dat]

 2.08000000E+002
 2.10000000E+002
 2.10000000E+002
 2.09000000E+002
 2.15000000E+002
 2.09000000E+002
 2.15000000E+002
 2.10000000E+002
 2.11000000E+002
 2.10000000E+002
 2.10000000E+002
 2.08000000E+002
 2.11000000E+002
 2.09000000E+002
 2.08000000E+002
 2.05000000E+002
 2.15000000E+002
 2.05000000E+002
 2.11000000E+002
 2.08000000E+002
 2.08000000E+002
 2.06000000E+002
 2.08000000E+002
 2.10000000E+002
 2.06000000E+002
 2.07000000E+002
 2.03000000E+002
 2.14000000E+002
 2.08000000E+002
 2.09000000E+002
 2.10000000E+002
 2.11000000E+002
 2.11000000E+002
 2.21000000E+002
 2.29000000E+002
 2.59000000E+002
 6.94000000E+002
 2.67500000E+003
 4.10200000E+003
 4.05900000E+003
 2.74200000E+003
 5.20000000E+002
 2.19000000E+002
 2.12000000E+002
 2.09000000E+002
 2.06000000E+002
 2.11000000E+002
 2.04000000E+002
 2.00000000E+002
 2.12000000E+002
 2.10000000E+002
 2.15000000E+002
 2.17000000E+002
 2.57000000E+002
 4.14000000E+002
 6.85000000E+002
 1.01900000E+003
 1.32200000E+003
 1.52100000E+003
 1.55600000E+003
 1.53700000E+003
 1.47400000E+003
 1.40500000E+003
 1.35500000E+003
 1.31000000E+003
 1.29600000E+003
 1.27500000E+003
 1.24100000E+003
 1.22500000E+003
 1.22700000E+003
 1.20300000E+003
 1.17700000E+003
 1.16600000E+003
 1.15100000E+003
 1.12000000E+003
 1.10200000E+003
 1.04800000E+003
 1.04400000E+003
 1.00700000E+003
 9.82000000E+002
 9.61000000E+002
 9.39000000E+002
 9.20000000E+002
 8.94000000E+002
 8.71000000E+002
 8.52000000E+002
 8.42000000E+002
 8.20000000E+002
 8.16000000E+002
 8.00000000E+002
 7.96000000E+002
 7.74000000E+002
 7.56000000E+002
 7.50000000E+002
 7.29000000E+002
 7.23000000E+002
 7.11000000E+002
 7.04000000E+002
 7.11000000E+002
 6.99000000E+002
 6.83000000E+002
 6.63000000E+002
 6.75000000E+002
 6.70000000E+002
 6.58000000E+002
 6.63000000E+002
 6.64000000E+002
 6.54000000E+002
 6.65000000E+002
 6.64000000E+002
 6.59000000E+002
 6.54000000E+002
 6.71000000E+002
 6.47000000E+002
 6.45000000E+002
 6.47000000E+002
 6.49000000E+002
 6.32000000E+002
 6.39000000E+002
 6.31000000E+002
 6.19000000E+002
 6.23000000E+002
 6.15000000E+002
 6.13000000E+002
 6.18000000E+002
 6.17000000E+002
 6.28000000E+002
 6.13000000E+002
 6.20000000E+002
 6.07000000E+002
 6.09000000E+002
 5.99000000E+002
 5.96000000E+002
 5.92000000E+002
 5.99000000E+002
 5.80000000E+002
 5.78000000E+002
 5.76000000E+002
 5.60000000E+002
 5.66000000E+002
 5.70000000E+002
 5.66000000E+002
 5.72000000E+002
 5.59000000E+002
 5.57000000E+002
 5.43000000E+002
 5.42000000E+002
 5.38000000E+002
 5.29000000E+002
 5.31000000E+002
 5.27000000E+002
 5.11000000E+002
 5.15000000E+002
 5.08000000E+002
 5.07000000E+002
 4.98000000E+002
 5.05000000E+002
 4.98000000E+002
 4.92000000E+002
 5.13000000E+002
 4.99000000E+002
 4.88000000E+002
 4.94000000E+002
 4.89000000E+002
 4.86000000E+002
 4.87000000E+002
 4.87000000E+002
 4.79000000E+002
 4.72000000E+002
 4.71000000E+002
 4.86000000E+002
 4.74000000E+002
 4.74000000E+002
 4.71000000E+002
 4.73000000E+002
 4.71000000E+002
 4.72000000E+002
 4.69000000E+002
 4.68000000E+002
 4.69000000E+002
 4.75000000E+002
 4.63000000E+002
 4.69000000E+002
 4.82000000E+002
 4.75000000E+002
 4.63000000E+002
 4.74000000E+002
 4.69000000E+002
 4.77000000E+002
 4.73000000E+002
 4.81000000E+002
 4.76000000E+002
 4.80000000E+002
 4.89000000E+002
 4.93000000E+002
 4.80000000E+002
 4.80000000E+002
 4.84000000E+002
 4.85000000E+002
 4.73000000E+002
 4.86000000E+002
 4.81000000E+002
 4.85000000E+002
 4.90000000E+002
 4.90000000E+002
 4.96000000E+002
 4.95000000E+002
 4.93000000E+002
 4.94000000E+002
 4.89000000E+002
 5.06000000E+002
 5.06000000E+002
 5.02000000E+002
 5.10000000E+002
 5.06000000E+002
 4.95000000E+002
 5.03000000E+002
 5.01000000E+002
 5.02000000E+002
 4.89000000E+002
 4.96000000E+002
 4.92000000E+002
 4.97000000E+002
 4.90000000E+002
 4.83000000E+002
 5.04000000E+002
 5.07000000E+002
 5.23000000E+002
 5.27000000E+002
 5.32000000E+002
 5.27000000E+002
 5.44000000E+002
 5.50000000E+002
 5.58000000E+002
 5.69000000E+002
 5.92000000E+002
 5.83000000E+002
 6.22000000E+002
 6.17000000E+002
 6.26000000E+002
 6.38000000E+002
 6.38000000E+002
 6.43000000E+002
 6.57000000E+002
 6.51000000E+002
 6.61000000E+002
 6.57000000E+002
 6.73000000E+002
 6.68000000E+002
 6.71000000E+002
 6.56000000E+002
 6.45000000E+002
 6.41000000E+002
 6.22000000E+002
 6.15000000E+002
 6.12000000E+002
 6.04000000E+002
 5.97000000E+002
 5.86000000E+002
 5.76000000E+002
 5.60000000E+002
 5.48000000E+002
 5.45000000E+002
 5.36000000E+002
 5.38000000E+002
 5.20000000E+002
 5.10000000E+002
 5.13000000E+002
 5.08000000E+002
 5.09000000E+002
 5.08000000E+002
 5.08000000E+002
 5.14000000E+002
 5.03000000E+002
 5.06000000E+002
 4.94000000E+002
 5.08000000E+002
 5.07000000E+002
 4.92000000E+002
 4.82000000E+002
 4.70000000E+002
 4.77000000E+002
 4.79000000E+002
 4.82000000E+002
 4.70000000E+002
 4.90000000E+002
 4.89000000E+002
 4.84000000E+002
 4.80000000E+002
 4.86000000E+002
 4.72000000E+002
 4.81000000E+002
 4.90000000E+002
 4.96000000E+002
 4.95000000E+002
 4.77000000E+002
 4.68000000E+002
 4.55000000E+002
 4.58000000E+002
 4.52000000E+002
 4.46000000E+002
 4.43000000E+002
 4.40000000E+002
 4.34000000E+002
 4.35000000E+002
 4.27000000E+002
 4.26000000E+002
 4.24000000E+002
 4.33000000E+002
 4.26000000E+002
 4.23000000E+002
 4.19000000E+002
 4.18000000E+002
 4.33000000E+002
 4.27000000E+002
 4.35000000E+002
 4.40000000E+002
 4.44000000E+002
 4.51000000E+002
 4.48000000E+002
 4.50000000E+002
 4.47000000E+002
 4.49000000E+002
 4.40000000E+002
 4.59000000E+002
 4.59000000E+002
 4.59000000E+002
 4.71000000E+002
 4.77000000E+002
 4.63000000E+002
 4.50000000E+002
 4.46000000E+002
 4.50000000E+002
 4.39000000E+002
 4.38000000E+002
 4.46000000E+002
 4.41000000E+002
 4.41000000E+002
 4.41000000E+002
 4.38000000E+002
 4.28000000E+002
 4.27000000E+002
 4.27000000E+002
 4.28000000E+002
 4.16000000E+002
 4.18000000E+002
 4.14000000E+002
 4.11000000E+002
 4.11000000E+002
 4.14000000E+002
 4.12000000E+002
 4.16000000E+002
 4.10000000E+002
 4.08000000E+002
 4.23000000E+002
 4.26000000E+002
 4.30000000E+002
 4.54000000E+002
 4.82000000E+002
 5.35000000E+002
 5.80000000E+002
 6.03000000E+002
 6.15000000E+002
 5.79000000E+002
 5.65000000E+002
 5.43000000E+002
 5.31000000E+002
 5.23000000E+002
 4.98000000E+002
 4.78000000E+002
 4.54000000E+002
 4.36000000E+002
 4.15000000E+002
 4.03000000E+002
 4.20000000E+002
 4.12000000E+002
 4.05000000E+002
 4.19000000E+002
 4.38000000E+002
 4.31000000E+002
 4.42000000E+002
 4.31000000E+002
 4.30000000E+002
 4.19000000E+002
 4.13000000E+002
 4.08000000E+002
 4.02000000E+002
 3.97000000E+002
 3.95000000E+002
 3.83000000E+002
 3.91000000E+002
 3.96000000E+002
 3.96000000E+002
 3.96000000E+002
 4.01000000E+002
 4.07000000E+002
 4.08000000E+002
 4.09000000E+002
 4.18000000E+002
 4.14000000E+002
 4.17000000E+002
 4.12000000E+002
 4.18000000E+002
 4.19000000E+002
 4.11000000E+002
 4.22000000E+002
 4.26000000E+002
 4.20000000E+002
 4.27000000E+002
 4.29000000E+002
 4.39000000E+002
 4.30000000E+002
 4.40000000E+002
 4.38000000E+002
 4.34000000E+002
 4.35000000E+002
 4.20000000E+002
 4.31000000E+002
 4.23000000E+002
 4.13000000E+002
 4.15000000E+002
 4.00000000E+002
 4.05000000E+002
 3.95000000E+002
 3.90000000E+002
 3.88000000E+002
 3.86000000E+002
 3.80000000E+002
 3.74000000E+002
 3.68000000E+002
 3.79000000E+002
 3.69000000E+002
 3.75000000E+002
 3.72000000E+002
 3.78000000E+002
 3.73000000E+002
 3.64000000E+002
 3.60000000E+002
 3.58000000E+002
 3.58000000E+002
 3.55000000E+002
 3.64000000E+002
 3.54000000E+002
 3.52000000E+002
 3.56000000E+002
 3.55000000E+002
 3.54000000E+002
 3.55000000E+002
 3.53000000E+002
 3.49000000E+002
 3.51000000E+002
 3.59000000E+002
 3.47000000E+002
 3.55000000E+002
 3.51000000E+002
 3.50000000E+002
 3.52000000E+002
 3.51000000E+002
 3.45000000E+002
 3.57000000E+002
 3.43000000E+002
 3.45000000E+002
 3.45000000E+002
 3.60000000E+002
 3.51000000E+002
 3.46000000E+002
 3.47000000E+002
 3.47000000E+002
 3.47000000E+002
 3.49000000E+002
 3.47000000E+002
 3.44000000E+002
 3.49000000E+002
 3.40000000E+002
 3.53000000E+002
 3.49000000E+002
 3.47000000E+002
 3.48000000E+002
 3.46000000E+002
 3.44000000E+002
 3.49000000E+002
 3.48000000E+002
 3.49000000E+002
 3.50000000E+002
 3.47000000E+002
 3.46000000E+002
 3.51000000E+002
 3.50000000E+002
 3.57000000E+002
 3.52000000E+002
 3.52000000E+002
 3.49000000E+002
 3.62000000E+002
 3.47000000E+002
 3.58000000E+002
 3.52000000E+002
 3.52000000E+002
 3.46000000E+002
 3.50000000E+002
 3.52000000E+002
 3.54000000E+002
 3.51000000E+002
 3.52000000E+002
 3.54000000E+002
 3.57000000E+002
 3.56000000E+002
 3.49000000E+002
 3.64000000E+002
 3.54000000E+002
 3.58000000E+002
 3.55000000E+002
 3.62000000E+002
 3.59000000E+002
 3.56000000E+002
 3.65000000E+002
 3.55000000E+002
 3.54000000E+002
 3.55000000E+002
 3.66000000E+002
 3.54000000E+002
 3.53000000E+002
 3.63000000E+002
 3.59000000E+002
 3.70000000E+002
 3.67000000E+002
 3.65000000E+002
 3.71000000E+002
 3.67000000E+002
 3.75000000E+002
 3.72000000E+002
 3.61000000E+002
 3.67000000E+002
 3.66000000E+002
 3.66000000E+002
 3.63000000E+002
 3.65000000E+002
 3.58000000E+002
 3.71000000E+002
 3.65000000E+002
 3.65000000E+002
 3.67000000E+002
 3.73000000E+002
 3.69000000E+002
 3.69000000E+002
 3.73000000E+002
 3.76000000E+002
 3.68000000E+002
 3.64000000E+002
 3.72000000E+002
 3.65000000E+002
 3.70000000E+002
 3.63000000E+002
 3.68000000E+002
 3.64000000E+002
 3.55000000E+002
 3.64000000E+002
 3.57000000E+002
 3.68000000E+002
 3.61000000E+002
 3.68000000E+002
 3.56000000E+002
 3.62000000E+002
 3.60000000E+002
 3.61000000E+002
 3.64000000E+002
 3.62000000E+002
 3.55000000E+002
 3.66000000E+002
 3.55000000E+002
 3.56000000E+002
 3.58000000E+002
 3.54000000E+002
 3.55000000E+002
 3.54000000E+002
 3.56000000E+002
 3.66000000E+002
 3.52000000E+002
 3.57000000E+002
 3.60000000E+002
 3.57000000E+002
 3.63000000E+002
 3.62000000E+002
 3.61000000E+002
 3.62000000E+002
 3.60000000E+002
 3.60000000E+002
 3.58000000E+002
 3.54000000E+002
 3.55000000E+002
 3.52000000E+002
 3.55000000E+002
 3.51000000E+002
 3.47000000E+002
 3.58000000E+002
 3.56000000E+002
 3.53000000E+002
 3.62000000E+002
 3.56000000E+002
 3.55000000E+002
 3.59000000E+002
 3.53000000E+002
 3.53000000E+002
 3.61000000E+002
 3.54000000E+002
 3.60000000E+002
 3.53000000E+002
 3.51000000E+002
 3.64000000E+002
 3.66000000E+002
 3.60000000E+002
 3.61000000E+002
 3.57000000E+002
 3.59000000E+002
 3.59000000E+002
 3.59000000E+002
 3.65000000E+002
 3.53000000E+002
 3.67000000E+002
 3.59000000E+002
 3.64000000E+002
 3.57000000E+002
 3.61000000E+002
 3.58000000E+002
 3.57000000E+002
 3.52000000E+002
 3.61000000E+002
 3.59000000E+002
 3.62000000E+002
 3.62000000E+002
 3.58000000E+002
 3.58000000E+002
 3.52000000E+002
 3.53000000E+002
 3.57000000E+002
 3.54000000E+002
 3.61000000E+002
 3.61000000E+002
 3.56000000E+002
 3.60000000E+002
 3.52000000E+002
 3.62000000E+002
 3.65000000E+002
 3.60000000E+002
 3.63000000E+002
 3.59000000E+002
 3.61000000E+002
 3.57000000E+002
 3.51000000E+002
 3.60000000E+002
 3.58000000E+002
 3.59000000E+002
 3.63000000E+002
 3.48000000E+002
 3.59000000E+002
 3.57000000E+002
 3.66000000E+002
 3.63000000E+002
 3.48000000E+002
 3.68000000E+002
 3.58000000E+002
 3.59000000E+002
 3.53000000E+002
 3.61000000E+002
 3.59000000E+002
 3.60000000E+002
 3.62000000E+002
 3.65000000E+002
 3.64000000E+002
 3.60000000E+002
 3.66000000E+002
 3.60000000E+002
 3.66000000E+002
 3.60000000E+002
 3.68000000E+002
 3.71000000E+002
 3.66000000E+002
 3.76000000E+002
 3.76000000E+002
 3.77000000E+002
 3.73000000E+002
 3.79000000E+002
 3.75000000E+002
 3.76000000E+002
 3.83000000E+002
 3.78000000E+002
 3.76000000E+002
 3.68000000E+002
 3.69000000E+002
 3.67000000E+002
 3.75000000E+002
 3.70000000E+002
 3.65000000E+002
 3.78000000E+002
 3.63000000E+002
 3.76000000E+002
 3.68000000E+002
 3.65000000E+002
 3.79000000E+002
 3.80000000E+002
 3.80000000E+002
 3.66000000E+002
 3.73000000E+002
 3.67000000E+002
 3.73000000E+002
 3.68000000E+002
 3.75000000E+002
 3.73000000E+002
 3.65000000E+002
 3.75000000E+002
 3.77000000E+002
 3.76000000E+002
 3.76000000E+002
 3.71000000E+002
 3.79000000E+002
 3.76000000E+002
 3.75000000E+002
 3.75000000E+002
 3.73000000E+002
 3.81000000E+002
 3.87000000E+002
 3.83000000E+002
 3.90000000E+002
 3.80000000E+002
 3.89000000E+002
 3.80000000E+002
 3.90000000E+002
 3.85000000E+002
 3.88000000E+002
 3.83000000E+002
 4.01000000E+002
 4.02000000E+002
 4.07000000E+002
 4.10000000E+002
 4.21000000E+002
 4.36000000E+002
 4.59000000E+002
 4.77000000E+002
 4.87000000E+002
 4.97000000E+002
 5.02000000E+002
 5.14000000E+002
 5.27000000E+002
 5.45000000E+002
 5.61000000E+002
 6.03000000E+002
 6.52000000E+002
 7.24000000E+002
 7.52000000E+002
 7.80000000E+002
 7.65000000E+002
 7.56000000E+002
 7.19000000E+002
 6.82000000E+002
 6.75000000E+002
 6.54000000E+002
 6.26000000E+002
 6.17000000E+002
 6.09000000E+002
 6.09000000E+002
 6.04000000E+002
 6.06000000E+002
 6.16000000E+002
 6.06000000E+002
 5.97000000E+002
 5.90000000E+002
 5.93000000E+002
 5.88000000E+002
 5.74000000E+002
 5.84000000E+002
 5.91000000E+002
 5.94000000E+002
 5.94000000E+002
 5.89000000E+002
 5.64000000E+002
 5.59000000E+002
 5.44000000E+002
 5.20000000E+002
 5.21000000E+002
 5.09000000E+002
 5.07000000E+002
 4.95000000E+002
 4.84000000E+002
 4.81000000E+002
 4.86000000E+002
 4.97000000E+002
 4.93000000E+002
 4.80000000E+002
 4.73000000E+002
 4.72000000E+002
 4.67000000E+002
 4.56000000E+002
 4.74000000E+002
 4.66000000E+002
 4.64000000E+002
 4.67000000E+002
 4.68000000E+002
 4.78000000E+002
 4.64000000E+002
 4.76000000E+002
 4.70000000E+002
 4.72000000E+002
 4.71000000E+002
 4.79000000E+002
 4.68000000E+002
 4.70000000E+002
 4.70000000E+002
 4.70000000E+002
 4.73000000E+002
 4.78000000E+002
 4.78000000E+002
 4.91000000E+002
 4.91000000E+002
 4.98000000E+002
 4.95000000E+002
 4.97000000E+002
 4.97000000E+002
 5.04000000E+002
 5.14000000E+002
 5.04000000E+002
 5.24000000E+002
 5.27000000E+002
 5.33000000E+002
 5.32000000E+002
 5.39000000E+002
 5.34000000E+002
 5.35000000E+002
 5.51000000E+002
 5.60000000E+002
 5.68000000E+002
 5.69000000E+002
 5.73000000E+002
 5.82000000E+002
 5.87000000E+002
 5.98000000E+002
 6.03000000E+002
 5.98000000E+002
 6.11000000E+002
 6.17000000E+002
 6.22000000E+002
 6.27000000E+002
 6.32000000E+002
 6.56000000E+002
 6.52000000E+002
 6.63000000E+002
 6.59000000E+002
 6.56000000E+002
 6.93000000E+002
 6.81000000E+002
 6.89000000E+002
 7.11000000E+002
 7.10000000E+002
 7.16000000E+002
 7.23000000E+002
 7.43000000E+002
 7.44000000E+002
 7.45000000E+002
 7.43000000E+002
 7.55000000E+002
 7.66000000E+002
 7.74000000E+002
 7.69000000E+002
 7.91000000E+002
 7.87000000E+002
 7.86000000E+002
 7.93000000E+002
 8.05000000E+002
 8.20000000E+002
 8.26000000E+002
 8.27000000E+002
 8.36000000E+002
 8.37000000E+002
 8.51000000E+002
 8.55000000E+002
 8.69000000E+002
 8.74000000E+002
 8.90000000E+002
 8.91000000E+002
 9.05000000E+002
 9.04000000E+002
 9.16000000E+002
 9.22000000E+002
 9.30000000E+002
 9.44000000E+002
 9.39000000E+002
 9.60000000E+002
 9.59000000E+002
 9.69000000E+002
 1.01400000E+003
 1.00500000E+003
 1.02300000E+003
 1.02700000E+003
 1.04000000E+003
 1.05100000E+003
 1.06100000E+003
 1.06300000E+003
 1.09800000E+003
 1.10000000E+003
 1.11200000E+003
 1.10700000E+003
 1.11200000E+003
 1.14200000E+003
 1.15200000E+003
 1.16900000E+003
 1.16000000E+003
 1.16700000E+003
 1.17000000E+003
 1.16700000E+003
 1.19300000E+003
 1.21300000E+003
 1.20800000E+003
 1.22300000E+003
 1.23700000E+003
 1.23700000E+003
 1.24400000E+003
 1.24600000E+003
 1.26900000E+003
 1.28200000E+003
 1.26800000E+003
 1.25400000E+003
 1.27100000E+003
 1.25000000E+003
 1.25200000E+003
 1.27100000E+003
 1.26900000E+003
 1.26800000E+003
 1.28500000E+003
 1.26900000E+003
 1.27700000E+003
 1.26400000E+003
 1.23900000E+003
 1.23600000E+003
 1.23000000E+003
 1.22400000E+003
 1.21600000E+003
 1.23200000E+003
 1.21100000E+003
 1.18400000E+003
 1.17000000E+003
 1.16200000E+003
 1.16500000E+003
 1.15300000E+003
 1.15400000E+003
 1.13400000E+003
 1.12700000E+003
 1.09200000E+003
 1.06000000E+003
 1.05700000E+003
 1.04200000E+003
 1.01700000E+003
 1.02100000E+003
 1.01700000E+003
 1.00400000E+003
 9.80000000E+002
 9.65000000E+002
 9.52000000E+002
 9.34000000E+002
 9.21000000E+002
 9.12000000E+002
 8.87000000E+002
 8.87000000E+002
 8.58000000E+002
 8.65000000E+002
 8.56000000E+002
 8.41000000E+002
 8.41000000E+002
 8.20000000E+002
 8.22000000E+002
 8.01000000E+002
 7.74000000E+002
 7.75000000E+002
 7.57000000E+002
 7.49000000E+002
 7.45000000E+002
 7.38000000E+002
 7.24000000E+002
 7.21000000E+002
 7.10000000E+002
 7.09000000E+002
 6.97000000E+002
 6.82000000E+002
 6.76000000E+002
 6.63000000E+002
 6.37000000E+002
 6.40000000E+002
 6.19000000E+002
 6.04000000E+002
 6.03000000E+002
 5.84000000E+002
 5.80000000E+002
 5.60000000E+002
 5.67000000E+002
 5.53000000E+002
 5.32000000E+002
 5.24000000E+002
 5.15000000E+002
 5.03000000E+002
 5.02000000E+002
 4.90000000E+002
 4.77000000E+002
 4.76000000E+002
 4.60000000E+002
 4.59000000E+002
 4.60000000E+002
 4.41000000E+002
 4.32000000E+002
 4.34000000E+002
 4.31000000E+002
 4.27000000E+002
 4.23000000E+002
 4.19000000E+002
 4.27000000E+002
 4.16000000E+002
 4.11000000E+002
 4.06000000E+002
 4.02000000E+002
 4.09000000E+002
 4.09000000E+002
 4.08000000E+002
 4.00000000E+002
 4.10000000E+002
 4.00000000E+002
 4.01000000E+002
 4.00000000E+002
 3.92000000E+002
