# Supplementary material for: ATP-Mediated Compositional Change in Peripheral Myelin Membranes: A Comparative Raman Spectroscopy and Time-Of-Flight Secondary Ion Mass Spectrometry Study
Source: PLoS One. 2015 Nov 6;10(11):e0142084. doi: 10.1371/journal.pone.0142084 (PMC4636249; doi:10.1371/journal.pone.0142084)
Supplement: S3 Dataset — (ZIP) [file pone.0142084.s003.zip › S3_dataset/Raman_spectra/14_0.dat]

 2.09000000E+002
 2.13000000E+002
 2.09000000E+002
 2.10000000E+002
 2.19000000E+002
 2.11000000E+002
 2.15000000E+002
 2.15000000E+002
 2.11000000E+002
 2.11000000E+002
 2.13000000E+002
 2.09000000E+002
 2.11000000E+002
 2.12000000E+002
 2.13000000E+002
 2.08000000E+002
 2.17000000E+002
 2.07000000E+002
 2.18000000E+002
 2.09000000E+002
 2.13000000E+002
 2.11000000E+002
 2.11000000E+002
 2.15000000E+002
 2.11000000E+002
 2.13000000E+002
 2.12000000E+002
 2.22000000E+002
 2.15000000E+002
 2.21000000E+002
 2.18000000E+002
 2.23000000E+002
 2.25000000E+002
 2.40000000E+002
 2.66000000E+002
 3.57000000E+002
 1.43600000E+003
 6.80900000E+003
 1.02570000E+004
 1.02670000E+004
 6.58700000E+003
 9.16000000E+002
 2.42000000E+002
 2.29000000E+002
 2.19000000E+002
 2.16000000E+002
 2.17000000E+002
 2.13000000E+002
 2.10000000E+002
 2.20000000E+002
 2.16000000E+002
 2.16000000E+002
 2.32000000E+002
 2.91000000E+002
 5.66000000E+002
 1.10600000E+003
 1.86600000E+003
 2.58800000E+003
 3.00800000E+003
 3.09000000E+003
 2.98500000E+003
 2.80000000E+003
 2.67700000E+003
 2.60600000E+003
 2.64300000E+003
 2.61500000E+003
 2.60200000E+003
 2.65800000E+003
 2.64100000E+003
 2.65000000E+003
 2.64200000E+003
 2.58700000E+003
 2.51400000E+003
 2.47100000E+003
 2.36400000E+003
 2.30900000E+003
 2.24300000E+003
 2.23200000E+003
 2.21600000E+003
 2.19900000E+003
 2.17800000E+003
 2.18000000E+003
 2.19100000E+003
 2.15200000E+003
 2.10200000E+003
 2.09800000E+003
 2.10500000E+003
 2.08100000E+003
 2.07700000E+003
 2.05900000E+003
 1.98900000E+003
 1.92400000E+003
 1.92100000E+003
 1.93700000E+003
 1.93300000E+003
 1.90900000E+003
 1.88200000E+003
 1.91100000E+003
 1.95300000E+003
 1.97100000E+003
 1.91100000E+003
 1.93000000E+003
 1.94200000E+003
 1.93000000E+003
 1.92700000E+003
 1.94600000E+003
 1.92500000E+003
 1.92600000E+003
 1.97900000E+003
 1.98000000E+003
 1.97900000E+003
 1.97000000E+003
 1.96800000E+003
 1.96200000E+003
 1.96800000E+003
 2.00200000E+003
 2.02200000E+003
 2.05800000E+003
 2.00600000E+003
 2.05000000E+003
 2.03600000E+003
 2.06100000E+003
 2.11200000E+003
 2.08100000E+003
 2.08200000E+003
 2.12800000E+003
 2.16900000E+003
 2.16400000E+003
 2.19500000E+003
 2.20600000E+003
 2.19400000E+003
 2.12600000E+003
 2.13900000E+003
 2.19400000E+003
 2.19900000E+003
 2.16600000E+003
 2.17900000E+003
 2.16600000E+003
 2.19200000E+003
 2.23800000E+003
 2.24100000E+003
 2.24000000E+003
 2.19900000E+003
 2.21100000E+003
 2.17300000E+003
 2.12600000E+003
 2.13800000E+003
 2.05900000E+003
 1.98900000E+003
 1.92300000E+003
 1.90700000E+003
 1.88600000E+003
 1.82600000E+003
 1.80000000E+003
 1.78700000E+003
 1.74600000E+003
 1.66800000E+003
 1.60100000E+003
 1.58300000E+003
 1.59300000E+003
 1.54900000E+003
 1.51400000E+003
 1.48100000E+003
 1.46700000E+003
 1.44400000E+003
 1.40700000E+003
 1.41000000E+003
 1.38100000E+003
 1.38400000E+003
 1.37100000E+003
 1.36900000E+003
 1.33300000E+003
 1.32000000E+003
 1.29800000E+003
 1.28800000E+003
 1.25300000E+003
 1.23400000E+003
 1.22700000E+003
 1.20400000E+003
 1.16700000E+003
 1.12500000E+003
 1.13500000E+003
 1.14800000E+003
 1.15700000E+003
 1.14600000E+003
 1.14600000E+003
 1.17800000E+003
 1.19000000E+003
 1.23300000E+003
 1.20600000E+003
 1.21500000E+003
 1.20600000E+003
 1.22200000E+003
 1.22900000E+003
 1.23600000E+003
 1.19000000E+003
 1.15500000E+003
 1.17900000E+003
 1.19600000E+003
 1.20700000E+003
 1.20200000E+003
 1.21100000E+003
 1.22200000E+003
 1.22900000E+003
 1.24400000E+003
 1.25200000E+003
 1.22700000E+003
 1.22100000E+003
 1.24000000E+003
 1.25600000E+003
 1.25700000E+003
 1.31400000E+003
 1.32100000E+003
 1.32500000E+003
 1.34400000E+003
 1.33200000E+003
 1.34300000E+003
 1.34400000E+003
 1.36700000E+003
 1.37400000E+003
 1.35300000E+003
 1.35700000E+003
 1.36600000E+003
 1.37700000E+003
 1.41100000E+003
 1.41500000E+003
 1.45900000E+003
 1.48000000E+003
 1.52700000E+003
 1.50200000E+003
 1.51700000E+003
 1.56100000E+003
 1.58600000E+003
 1.63600000E+003
 1.64900000E+003
 1.68300000E+003
 1.67700000E+003
 1.65800000E+003
 1.67400000E+003
 1.67000000E+003
 1.66400000E+003
 1.62200000E+003
 1.58000000E+003
 1.57600000E+003
 1.52000000E+003
 1.47300000E+003
 1.43400000E+003
 1.42000000E+003
 1.39300000E+003
 1.38900000E+003
 1.37000000E+003
 1.32400000E+003
 1.31400000E+003
 1.25600000E+003
 1.23600000E+003
 1.28700000E+003
 1.32900000E+003
 1.37000000E+003
 1.37700000E+003
 1.31700000E+003
 1.26400000E+003
 1.23400000E+003
 1.22600000E+003
 1.22400000E+003
 1.19600000E+003
 1.21300000E+003
 1.19500000E+003
 1.20900000E+003
 1.20800000E+003
 1.19300000E+003
 1.22600000E+003
 1.24900000E+003
 1.28600000E+003
 1.27800000E+003
 1.27600000E+003
 1.26600000E+003
 1.29700000E+003
 1.27300000E+003
 1.24700000E+003
 1.23300000E+003
 1.21300000E+003
 1.17300000E+003
 1.18000000E+003
 1.15900000E+003
 1.13500000E+003
 1.16200000E+003
 1.16400000E+003
 1.17000000E+003
 1.17400000E+003
 1.18500000E+003
 1.21700000E+003
 1.25200000E+003
 1.37500000E+003
 1.44600000E+003
 1.38400000E+003
 1.25200000E+003
 1.11500000E+003
 1.04900000E+003
 1.00500000E+003
 9.80000000E+002
 9.57000000E+002
 9.68000000E+002
 9.68000000E+002
 9.37000000E+002
 9.33000000E+002
 9.00000000E+002
 8.90000000E+002
 8.70000000E+002
 8.62000000E+002
 8.50000000E+002
 8.30000000E+002
 8.24000000E+002
 8.26000000E+002
 8.38000000E+002
 8.51000000E+002
 8.43000000E+002
 8.56000000E+002
 8.72000000E+002
 8.79000000E+002
 9.00000000E+002
 9.00000000E+002
 8.91000000E+002
 8.83000000E+002
 8.78000000E+002
 8.91000000E+002
 9.14000000E+002
 9.16000000E+002
 9.40000000E+002
 9.32000000E+002
 8.94000000E+002
 8.69000000E+002
 8.56000000E+002
 8.51000000E+002
 8.43000000E+002
 8.19000000E+002
 8.25000000E+002
 8.20000000E+002
 8.14000000E+002
 8.11000000E+002
 8.12000000E+002
 8.18000000E+002
 8.06000000E+002
 8.02000000E+002
 8.02000000E+002
 7.79000000E+002
 7.76000000E+002
 7.72000000E+002
 7.61000000E+002
 7.60000000E+002
 7.65000000E+002
 7.47000000E+002
 7.74000000E+002
 7.61000000E+002
 7.69000000E+002
 7.77000000E+002
 7.77000000E+002
 7.77000000E+002
 8.33000000E+002
 9.10000000E+002
 1.00500000E+003
 1.09700000E+003
 1.15200000E+003
 1.16400000E+003
 1.11200000E+003
 1.08300000E+003
 1.06500000E+003
 1.02600000E+003
 9.91000000E+002
 9.49000000E+002
 8.94000000E+002
 8.47000000E+002
 8.23000000E+002
 7.93000000E+002
 7.90000000E+002
 8.07000000E+002
 8.42000000E+002
 8.90000000E+002
 9.55000000E+002
 1.03600000E+003
 1.10700000E+003
 1.15300000E+003
 1.13700000E+003
 1.05500000E+003
 9.66000000E+002
 8.91000000E+002
 8.23000000E+002
 7.77000000E+002
 7.49000000E+002
 7.36000000E+002
 7.19000000E+002
 7.22000000E+002
 7.22000000E+002
 7.27000000E+002
 7.11000000E+002
 7.24000000E+002
 7.15000000E+002
 7.38000000E+002
 7.25000000E+002
 7.32000000E+002
 7.32000000E+002
 7.45000000E+002
 7.40000000E+002
 7.31000000E+002
 7.39000000E+002
 7.39000000E+002
 7.43000000E+002
 7.56000000E+002
 7.59000000E+002
 7.57000000E+002
 7.86000000E+002
 8.07000000E+002
 8.36000000E+002
 8.92000000E+002
 9.67000000E+002
 1.03100000E+003
 1.07800000E+003
 1.06300000E+003
 1.04500000E+003
 9.91000000E+002
 9.04000000E+002
 8.27000000E+002
 7.64000000E+002
 7.30000000E+002
 7.01000000E+002
 6.83000000E+002
 6.71000000E+002
 6.63000000E+002
 6.49000000E+002
 6.46000000E+002
 6.40000000E+002
 6.43000000E+002
 6.40000000E+002
 6.34000000E+002
 6.34000000E+002
 6.41000000E+002
 6.26000000E+002
 6.28000000E+002
 6.04000000E+002
 5.93000000E+002
 5.99000000E+002
 5.84000000E+002
 5.88000000E+002
 5.72000000E+002
 5.79000000E+002
 5.74000000E+002
 5.71000000E+002
 5.69000000E+002
 5.72000000E+002
 5.73000000E+002
 5.64000000E+002
 5.67000000E+002
 5.72000000E+002
 5.63000000E+002
 5.58000000E+002
 5.64000000E+002
 5.62000000E+002
 5.47000000E+002
 5.58000000E+002
 5.55000000E+002
 5.61000000E+002
 5.52000000E+002
 5.50000000E+002
 5.56000000E+002
 5.48000000E+002
 5.41000000E+002
 5.37000000E+002
 5.37000000E+002
 5.50000000E+002
 5.40000000E+002
 5.55000000E+002
 5.44000000E+002
 5.41000000E+002
 5.39000000E+002
 5.34000000E+002
 5.51000000E+002
 5.42000000E+002
 5.41000000E+002
 5.43000000E+002
 5.39000000E+002
 5.31000000E+002
 5.47000000E+002
 5.40000000E+002
 5.34000000E+002
 5.36000000E+002
 5.47000000E+002
 5.33000000E+002
 5.35000000E+002
 5.21000000E+002
 5.38000000E+002
 5.38000000E+002
 5.33000000E+002
 5.27000000E+002
 5.28000000E+002
 5.25000000E+002
 5.39000000E+002
 5.26000000E+002
 5.28000000E+002
 5.34000000E+002
 5.34000000E+002
 5.29000000E+002
 5.44000000E+002
 5.36000000E+002
 5.31000000E+002
 5.42000000E+002
 5.40000000E+002
 5.46000000E+002
 5.37000000E+002
 5.44000000E+002
 5.34000000E+002
 5.38000000E+002
 5.47000000E+002
 5.37000000E+002
 5.46000000E+002
 5.41000000E+002
 5.39000000E+002
 5.35000000E+002
 5.29000000E+002
 5.38000000E+002
 5.47000000E+002
 5.51000000E+002
 5.31000000E+002
 5.33000000E+002
 5.34000000E+002
 5.40000000E+002
 5.42000000E+002
 5.40000000E+002
 5.42000000E+002
 5.37000000E+002
 5.48000000E+002
 5.51000000E+002
 5.44000000E+002
 5.46000000E+002
 5.56000000E+002
 5.54000000E+002
 5.55000000E+002
 5.48000000E+002
 5.50000000E+002
 5.56000000E+002
 5.59000000E+002
 5.68000000E+002
 5.73000000E+002
 5.72000000E+002
 5.68000000E+002
 5.64000000E+002
 5.69000000E+002
 5.60000000E+002
 5.62000000E+002
 5.66000000E+002
 5.58000000E+002
 5.57000000E+002
 5.60000000E+002
 5.61000000E+002
 5.49000000E+002
 5.50000000E+002
 5.40000000E+002
 5.46000000E+002
 5.37000000E+002
 5.53000000E+002
 5.51000000E+002
 5.49000000E+002
 5.45000000E+002
 5.31000000E+002
 5.38000000E+002
 5.34000000E+002
 5.35000000E+002
 5.49000000E+002
 5.33000000E+002
 5.44000000E+002
 5.34000000E+002
 5.48000000E+002
 5.42000000E+002
 5.36000000E+002
 5.44000000E+002
 5.45000000E+002
 5.46000000E+002
 5.50000000E+002
 5.41000000E+002
 5.47000000E+002
 5.56000000E+002
 5.49000000E+002
 5.54000000E+002
 5.65000000E+002
 5.55000000E+002
 5.66000000E+002
 5.54000000E+002
 5.62000000E+002
 5.49000000E+002
 5.45000000E+002
 5.39000000E+002
 5.27000000E+002
 5.37000000E+002
 5.38000000E+002
 5.37000000E+002
 5.50000000E+002
 5.37000000E+002
 5.34000000E+002
 5.42000000E+002
 5.29000000E+002
 5.28000000E+002
 5.34000000E+002
 5.30000000E+002
 5.34000000E+002
 5.39000000E+002
 5.34000000E+002
 5.23000000E+002
 5.27000000E+002
 5.35000000E+002
 5.45000000E+002
 5.31000000E+002
 5.32000000E+002
 5.33000000E+002
 5.27000000E+002
 5.40000000E+002
 5.36000000E+002
 5.34000000E+002
 5.36000000E+002
 5.27000000E+002
 5.43000000E+002
 5.29000000E+002
 5.39000000E+002
 5.27000000E+002
 5.30000000E+002
 5.39000000E+002
 5.35000000E+002
 5.31000000E+002
 5.35000000E+002
 5.35000000E+002
 5.46000000E+002
 5.31000000E+002
 5.37000000E+002
 5.37000000E+002
 5.36000000E+002
 5.28000000E+002
 5.33000000E+002
 5.38000000E+002
 5.41000000E+002
 5.32000000E+002
 5.43000000E+002
 5.43000000E+002
 5.44000000E+002
 5.44000000E+002
 5.40000000E+002
 5.30000000E+002
 5.41000000E+002
 5.35000000E+002
 5.29000000E+002
 5.29000000E+002
 5.25000000E+002
 5.27000000E+002
 5.23000000E+002
 5.23000000E+002
 5.30000000E+002
 5.27000000E+002
 5.35000000E+002
 5.23000000E+002
 5.40000000E+002
 5.21000000E+002
 5.25000000E+002
 5.38000000E+002
 5.30000000E+002
 5.42000000E+002
 5.33000000E+002
 5.43000000E+002
 5.46000000E+002
 5.38000000E+002
 5.48000000E+002
 5.54000000E+002
 5.43000000E+002
 5.52000000E+002
 5.55000000E+002
 5.49000000E+002
 5.48000000E+002
 5.57000000E+002
 5.60000000E+002
 5.67000000E+002
 5.64000000E+002
 5.69000000E+002
 5.77000000E+002
 5.93000000E+002
 5.83000000E+002
 6.04000000E+002
 5.99000000E+002
 5.98000000E+002
 6.08000000E+002
 5.99000000E+002
 6.01000000E+002
 6.05000000E+002
 5.97000000E+002
 5.89000000E+002
 6.02000000E+002
 5.99000000E+002
 5.92000000E+002
 5.97000000E+002
 5.96000000E+002
 6.13000000E+002
 6.20000000E+002
 6.37000000E+002
 6.55000000E+002
 6.72000000E+002
 6.73000000E+002
 6.87000000E+002
 6.83000000E+002
 6.69000000E+002
 6.72000000E+002
 6.55000000E+002
 6.37000000E+002
 6.22000000E+002
 6.07000000E+002
 6.04000000E+002
 6.03000000E+002
 6.02000000E+002
 6.08000000E+002
 5.97000000E+002
 5.91000000E+002
 5.91000000E+002
 5.89000000E+002
 5.90000000E+002
 5.93000000E+002
 6.00000000E+002
 6.10000000E+002
 6.14000000E+002
 6.46000000E+002
 6.35000000E+002
 6.40000000E+002
 6.51000000E+002
 6.58000000E+002
 6.76000000E+002
 7.13000000E+002
 7.67000000E+002
 8.22000000E+002
 8.90000000E+002
 9.68000000E+002
 1.07900000E+003
 1.26400000E+003
 1.55100000E+003
 1.91900000E+003
 2.33900000E+003
 2.61200000E+003
 2.67300000E+003
 2.60300000E+003
 2.52100000E+003
 2.44400000E+003
 2.47800000E+003
 2.52100000E+003
 2.54500000E+003
 2.55300000E+003
 2.54900000E+003
 2.57200000E+003
 2.61900000E+003
 2.63900000E+003
 2.62600000E+003
 2.61700000E+003
 2.58400000E+003
 2.57100000E+003
 2.50600000E+003
 2.47500000E+003
 2.47500000E+003
 2.47900000E+003
 2.52400000E+003
 2.57300000E+003
 2.61600000E+003
 2.62700000E+003
 2.63200000E+003
 2.58900000E+003
 2.48800000E+003
 2.33400000E+003
 2.14200000E+003
 1.99500000E+003
 1.94500000E+003
 1.86500000E+003
 1.81400000E+003
 1.79000000E+003
 1.72800000E+003
 1.66000000E+003
 1.57900000E+003
 1.49500000E+003
 1.45000000E+003
 1.42600000E+003
 1.38900000E+003
 1.34900000E+003
 1.31300000E+003
 1.28000000E+003
 1.29600000E+003
 1.35100000E+003
 1.40300000E+003
 1.42600000E+003
 1.41400000E+003
 1.39700000E+003
 1.38000000E+003
 1.32900000E+003
 1.30500000E+003
 1.32200000E+003
 1.32400000E+003
 1.35900000E+003
 1.34400000E+003
 1.40400000E+003
 1.42100000E+003
 1.45300000E+003
 1.44900000E+003
 1.45200000E+003
 1.51300000E+003
 1.54100000E+003
 1.55500000E+003
 1.57300000E+003
 1.59900000E+003
 1.59700000E+003
 1.63400000E+003
 1.66100000E+003
 1.69600000E+003
 1.75700000E+003
 1.82500000E+003
 1.85500000E+003
 1.94100000E+003
 1.95600000E+003
 2.00000000E+003
 2.03300000E+003
 2.08500000E+003
 2.15800000E+003
 2.24800000E+003
 2.27400000E+003
 2.38000000E+003
 2.43000000E+003
 2.52600000E+003
 2.57000000E+003
 2.61600000E+003
 2.62600000E+003
 2.70600000E+003
 2.80400000E+003
 2.91100000E+003
 2.94000000E+003
 2.96900000E+003
 3.04400000E+003
 3.14700000E+003
 3.21500000E+003
 3.24300000E+003
 3.28000000E+003
 3.34500000E+003
 3.40400000E+003
 3.41800000E+003
 3.44000000E+003
 3.51300000E+003
 3.63400000E+003
 3.67600000E+003
 3.67300000E+003
 3.66700000E+003
 3.67800000E+003
 3.73700000E+003
 3.78800000E+003
 3.85300000E+003
 3.87900000E+003
 3.87900000E+003
 3.90200000E+003
 3.90800000E+003
 3.93400000E+003
 3.99000000E+003
 3.99500000E+003
 4.03600000E+003
 4.02500000E+003
 4.04200000E+003
 4.03500000E+003
 4.05700000E+003
 4.02400000E+003
 4.00300000E+003
 3.96600000E+003
 3.95500000E+003
 3.97900000E+003
 4.01700000E+003
 4.06300000E+003
 4.05400000E+003
 4.00100000E+003
 3.95200000E+003
 4.02300000E+003
 4.01400000E+003
 3.99100000E+003
 3.98800000E+003
 4.00700000E+003
 4.05500000E+003
 3.98900000E+003
 3.92900000E+003
 3.97900000E+003
 3.95900000E+003
 3.94800000E+003
 3.97400000E+003
 3.96300000E+003
 3.94800000E+003
 3.98400000E+003
 4.00000000E+003
 4.06100000E+003
 4.07400000E+003
 4.09300000E+003
 4.10500000E+003
 4.15600000E+003
 4.13200000E+003
 4.12700000E+003
 4.12200000E+003
 4.17800000E+003
 4.23300000E+003
 4.25200000E+003
 4.22800000E+003
 4.19300000E+003
 4.23600000E+003
 4.22900000E+003
 4.21600000E+003
 4.21900000E+003
 4.20300000E+003
 4.13600000E+003
 4.12300000E+003
 4.16200000E+003
 4.18800000E+003
 4.17100000E+003
 4.13100000E+003
 4.11400000E+003
 4.11600000E+003
 4.10800000E+003
 4.08600000E+003
 4.12200000E+003
 4.06200000E+003
 3.93500000E+003
 3.93300000E+003
 3.91500000E+003
 3.92200000E+003
 3.87200000E+003
 3.87500000E+003
 3.80900000E+003
 3.76500000E+003
 3.74600000E+003
 3.70700000E+003
 3.68900000E+003
 3.62700000E+003
 3.61900000E+003
 3.56200000E+003
 3.50800000E+003
 3.44100000E+003
 3.41600000E+003
 3.39600000E+003
 3.35500000E+003
 3.25500000E+003
 3.18200000E+003
 3.13100000E+003
 3.11100000E+003
 3.09600000E+003
 3.03100000E+003
 2.97000000E+003
 2.93700000E+003
 2.85400000E+003
 2.78800000E+003
 2.77100000E+003
 2.68300000E+003
 2.64600000E+003
 2.58100000E+003
 2.56400000E+003
 2.49500000E+003
 2.49300000E+003
 2.40900000E+003
 2.35000000E+003
 2.31500000E+003
 2.29000000E+003
 2.27100000E+003
 2.19200000E+003
 2.13700000E+003
 2.08900000E+003
 2.06300000E+003
 2.04300000E+003
 2.00200000E+003
 1.99900000E+003
 1.96800000E+003
 1.93400000E+003
 1.89200000E+003
 1.83500000E+003
 1.80000000E+003
 1.78800000E+003
 1.74300000E+003
 1.69400000E+003
 1.69100000E+003
 1.64500000E+003
 1.61600000E+003
 1.61400000E+003
 1.56200000E+003
 1.54000000E+003
 1.50100000E+003
 1.46900000E+003
 1.41900000E+003
 1.38600000E+003
 1.36700000E+003
 1.34000000E+003
 1.27800000E+003
 1.23600000E+003
 1.19600000E+003
 1.15200000E+003
 1.11600000E+003
 1.08200000E+003
 1.03700000E+003
 9.78000000E+002
 9.47000000E+002
 9.26000000E+002
 8.99000000E+002
 8.57000000E+002
 8.14000000E+002
 7.74000000E+002
 7.48000000E+002
 7.43000000E+002
 7.16000000E+002
 6.91000000E+002
 6.61000000E+002
 6.50000000E+002
 6.37000000E+002
 6.28000000E+002
 6.03000000E+002
 5.94000000E+002
 5.62000000E+002
 5.64000000E+002
 5.58000000E+002
 5.54000000E+002
 5.37000000E+002
 5.36000000E+002
 5.26000000E+002
 5.24000000E+002
 5.14000000E+002
 4.93000000E+002
 4.99000000E+002
 4.83000000E+002
 4.88000000E+002
 4.96000000E+002
 4.78000000E+002
