# Supplementary material for: ATP-Mediated Compositional Change in Peripheral Myelin Membranes: A Comparative Raman Spectroscopy and Time-Of-Flight Secondary Ion Mass Spectrometry Study
Source: PLoS One. 2015 Nov 6;10(11):e0142084. doi: 10.1371/journal.pone.0142084 (PMC4636249; doi:10.1371/journal.pone.0142084)
Supplement: S3 Dataset — (ZIP) [file pone.0142084.s003.zip › S3_dataset/Raman_spectra/14_90.dat]

 2.08000000E+002
 2.10000000E+002
 2.09000000E+002
 2.09000000E+002
 2.12000000E+002
 2.09000000E+002
 2.13000000E+002
 2.13000000E+002
 2.10000000E+002
 2.14000000E+002
 2.08000000E+002
 2.08000000E+002
 2.09000000E+002
 2.05000000E+002
 2.05000000E+002
 2.02000000E+002
 2.17000000E+002
 2.05000000E+002
 2.15000000E+002
 2.06000000E+002
 2.09000000E+002
 2.07000000E+002
 2.13000000E+002
 2.12000000E+002
 2.05000000E+002
 2.11000000E+002
 2.09000000E+002
 2.11000000E+002
 2.08000000E+002
 2.09000000E+002
 2.10000000E+002
 2.13000000E+002
 2.14000000E+002
 2.23000000E+002
 2.30000000E+002
 2.54000000E+002
 6.20000000E+002
 2.48300000E+003
 3.62100000E+003
 3.46400000E+003
 1.99100000E+003
 4.51000000E+002
 2.14000000E+002
 2.11000000E+002
 2.09000000E+002
 2.08000000E+002
 2.09000000E+002
 2.04000000E+002
 2.00000000E+002
 2.12000000E+002
 2.06000000E+002
 2.09000000E+002
 2.17000000E+002
 2.63000000E+002
 4.19000000E+002
 7.07000000E+002
 1.07700000E+003
 1.41000000E+003
 1.60600000E+003
 1.64700000E+003
 1.60500000E+003
 1.54200000E+003
 1.48400000E+003
 1.42300000E+003
 1.38400000E+003
 1.36300000E+003
 1.30600000E+003
 1.29000000E+003
 1.27300000E+003
 1.26700000E+003
 1.24600000E+003
 1.26000000E+003
 1.23200000E+003
 1.20700000E+003
 1.18700000E+003
 1.17600000E+003
 1.10200000E+003
 1.08100000E+003
 1.05700000E+003
 1.02200000E+003
 9.94000000E+002
 9.61000000E+002
 9.58000000E+002
 9.48000000E+002
 9.24000000E+002
 9.01000000E+002
 9.00000000E+002
 8.76000000E+002
 8.72000000E+002
 8.42000000E+002
 8.39000000E+002
 8.17000000E+002
 8.19000000E+002
 8.07000000E+002
 7.94000000E+002
 7.77000000E+002
 7.55000000E+002
 7.45000000E+002
 7.59000000E+002
 7.33000000E+002
 7.36000000E+002
 7.23000000E+002
 7.04000000E+002
 7.11000000E+002
 7.09000000E+002
 7.15000000E+002
 7.04000000E+002
 7.06000000E+002
 7.08000000E+002
 7.20000000E+002
 7.04000000E+002
 6.98000000E+002
 7.09000000E+002
 7.06000000E+002
 6.99000000E+002
 6.94000000E+002
 6.97000000E+002
 6.80000000E+002
 6.80000000E+002
 6.72000000E+002
 6.82000000E+002
 6.85000000E+002
 6.70000000E+002
 6.56000000E+002
 6.62000000E+002
 6.65000000E+002
 6.64000000E+002
 6.55000000E+002
 6.67000000E+002
 6.63000000E+002
 6.49000000E+002
 6.39000000E+002
 6.40000000E+002
 6.24000000E+002
 6.30000000E+002
 6.25000000E+002
 6.25000000E+002
 6.12000000E+002
 6.11000000E+002
 6.06000000E+002
 6.10000000E+002
 6.13000000E+002
 6.00000000E+002
 5.91000000E+002
 5.94000000E+002
 5.86000000E+002
 5.77000000E+002
 5.74000000E+002
 5.79000000E+002
 5.68000000E+002
 5.67000000E+002
 5.63000000E+002
 5.59000000E+002
 5.56000000E+002
 5.58000000E+002
 5.44000000E+002
 5.43000000E+002
 5.32000000E+002
 5.28000000E+002
 5.41000000E+002
 5.33000000E+002
 5.31000000E+002
 5.21000000E+002
 5.23000000E+002
 5.19000000E+002
 5.25000000E+002
 5.25000000E+002
 5.12000000E+002
 5.17000000E+002
 5.10000000E+002
 5.28000000E+002
 5.08000000E+002
 5.10000000E+002
 5.03000000E+002
 5.00000000E+002
 4.97000000E+002
 5.02000000E+002
 5.00000000E+002
 5.06000000E+002
 4.95000000E+002
 5.04000000E+002
 4.95000000E+002
 5.06000000E+002
 5.08000000E+002
 5.01000000E+002
 4.97000000E+002
 4.97000000E+002
 5.09000000E+002
 5.12000000E+002
 5.05000000E+002
 5.18000000E+002
 5.15000000E+002
 5.11000000E+002
 5.15000000E+002
 5.28000000E+002
 5.15000000E+002
 5.19000000E+002
 5.19000000E+002
 5.17000000E+002
 5.14000000E+002
 5.16000000E+002
 5.26000000E+002
 5.23000000E+002
 5.30000000E+002
 5.40000000E+002
 5.31000000E+002
 5.36000000E+002
 5.37000000E+002
 5.44000000E+002
 5.35000000E+002
 5.27000000E+002
 5.38000000E+002
 5.49000000E+002
 5.43000000E+002
 5.50000000E+002
 5.48000000E+002
 5.49000000E+002
 5.44000000E+002
 5.48000000E+002
 5.38000000E+002
 5.37000000E+002
 5.46000000E+002
 5.39000000E+002
 5.51000000E+002
 5.41000000E+002
 5.51000000E+002
 5.64000000E+002
 5.69000000E+002
 5.81000000E+002
 5.94000000E+002
 5.88000000E+002
 6.11000000E+002
 6.11000000E+002
 6.12000000E+002
 6.21000000E+002
 6.40000000E+002
 6.43000000E+002
 6.66000000E+002
 6.69000000E+002
 6.99000000E+002
 7.15000000E+002
 7.13000000E+002
 7.07000000E+002
 7.32000000E+002
 7.30000000E+002
 7.35000000E+002
 7.38000000E+002
 7.71000000E+002
 7.58000000E+002
 7.58000000E+002
 7.27000000E+002
 7.24000000E+002
 7.20000000E+002
 7.04000000E+002
 6.91000000E+002
 6.99000000E+002
 6.98000000E+002
 6.93000000E+002
 6.84000000E+002
 6.72000000E+002
 6.50000000E+002
 6.23000000E+002
 6.26000000E+002
 6.20000000E+002
 5.91000000E+002
 5.95000000E+002
 5.82000000E+002
 5.92000000E+002
 5.77000000E+002
 5.71000000E+002
 5.74000000E+002
 5.96000000E+002
 5.85000000E+002
 5.86000000E+002
 5.87000000E+002
 5.82000000E+002
 6.02000000E+002
 5.76000000E+002
 5.72000000E+002
 5.59000000E+002
 5.49000000E+002
 5.49000000E+002
 5.44000000E+002
 5.43000000E+002
 5.36000000E+002
 5.63000000E+002
 5.61000000E+002
 5.73000000E+002
 5.68000000E+002
 5.69000000E+002
 5.80000000E+002
 6.08000000E+002
 6.34000000E+002
 6.55000000E+002
 6.61000000E+002
 6.01000000E+002
 5.67000000E+002
 5.37000000E+002
 5.27000000E+002
 5.27000000E+002
 5.11000000E+002
 5.18000000E+002
 5.16000000E+002
 5.10000000E+002
 5.01000000E+002
 4.94000000E+002
 4.98000000E+002
 4.83000000E+002
 4.98000000E+002
 4.84000000E+002
 4.77000000E+002
 4.81000000E+002
 4.91000000E+002
 4.86000000E+002
 4.92000000E+002
 4.91000000E+002
 5.04000000E+002
 5.07000000E+002
 5.17000000E+002
 5.32000000E+002
 5.32000000E+002
 5.36000000E+002
 5.14000000E+002
 5.20000000E+002
 5.31000000E+002
 5.35000000E+002
 5.39000000E+002
 5.62000000E+002
 5.65000000E+002
 5.38000000E+002
 5.22000000E+002
 5.26000000E+002
 5.23000000E+002
 5.03000000E+002
 4.98000000E+002
 5.07000000E+002
 4.99000000E+002
 5.00000000E+002
 5.00000000E+002
 4.85000000E+002
 4.90000000E+002
 4.85000000E+002
 4.82000000E+002
 4.80000000E+002
 4.66000000E+002
 4.68000000E+002
 4.70000000E+002
 4.70000000E+002
 4.67000000E+002
 4.55000000E+002
 4.54000000E+002
 4.51000000E+002
 4.56000000E+002
 4.61000000E+002
 4.67000000E+002
 4.69000000E+002
 4.82000000E+002
 5.14000000E+002
 5.67000000E+002
 6.32000000E+002
 7.15000000E+002
 7.48000000E+002
 7.63000000E+002
 7.19000000E+002
 7.02000000E+002
 6.75000000E+002
 6.48000000E+002
 6.17000000E+002
 5.98000000E+002
 5.51000000E+002
 5.20000000E+002
 4.91000000E+002
 4.71000000E+002
 4.63000000E+002
 4.81000000E+002
 4.75000000E+002
 4.85000000E+002
 5.02000000E+002
 5.38000000E+002
 5.56000000E+002
 5.51000000E+002
 5.57000000E+002
 5.34000000E+002
 5.11000000E+002
 4.84000000E+002
 4.62000000E+002
 4.35000000E+002
 4.28000000E+002
 4.28000000E+002
 4.26000000E+002
 4.26000000E+002
 4.26000000E+002
 4.24000000E+002
 4.28000000E+002
 4.25000000E+002
 4.33000000E+002
 4.26000000E+002
 4.37000000E+002
 4.38000000E+002
 4.36000000E+002
 4.40000000E+002
 4.45000000E+002
 4.37000000E+002
 4.44000000E+002
 4.47000000E+002
 4.43000000E+002
 4.56000000E+002
 4.43000000E+002
 4.46000000E+002
 4.65000000E+002
 4.53000000E+002
 4.56000000E+002
 4.73000000E+002
 4.85000000E+002
 4.86000000E+002
 4.91000000E+002
 4.87000000E+002
 4.81000000E+002
 4.79000000E+002
 4.62000000E+002
 4.39000000E+002
 4.37000000E+002
 4.30000000E+002
 4.13000000E+002
 4.27000000E+002
 4.11000000E+002
 4.07000000E+002
 4.00000000E+002
 4.00000000E+002
 3.97000000E+002
 3.99000000E+002
 3.92000000E+002
 3.95000000E+002
 3.89000000E+002
 3.94000000E+002
 3.96000000E+002
 3.88000000E+002
 3.89000000E+002
 3.83000000E+002
 4.83000000E+002
 3.84000000E+002
 3.83000000E+002
 3.74000000E+002
 3.69000000E+002
 3.70000000E+002
 3.75000000E+002
 3.71000000E+002
 3.78000000E+002
 3.71000000E+002
 3.67000000E+002
 3.66000000E+002
 3.75000000E+002
 3.63000000E+002
 3.64000000E+002
 3.63000000E+002
 3.69000000E+002
 3.68000000E+002
 3.65000000E+002
 3.66000000E+002
 3.73000000E+002
 3.68000000E+002
 3.64000000E+002
 3.62000000E+002
 3.74000000E+002
 3.69000000E+002
 3.63000000E+002
 3.73000000E+002
 3.68000000E+002
 3.58000000E+002
 3.70000000E+002
 3.65000000E+002
 3.64000000E+002
 3.64000000E+002
 3.62000000E+002
 3.66000000E+002
 3.63000000E+002
 3.66000000E+002
 3.64000000E+002
 3.63000000E+002
 3.63000000E+002
 3.57000000E+002
 3.64000000E+002
 3.62000000E+002
 3.64000000E+002
 3.63000000E+002
 3.67000000E+002
 3.62000000E+002
 3.65000000E+002
 3.59000000E+002
 3.60000000E+002
 3.64000000E+002
 3.75000000E+002
 3.67000000E+002
 3.62000000E+002
 3.67000000E+002
 3.54000000E+002
 3.70000000E+002
 3.63000000E+002
 3.64000000E+002
 3.61000000E+002
 3.69000000E+002
 3.66000000E+002
 3.71000000E+002
 3.69000000E+002
 3.63000000E+002
 3.85000000E+002
 3.62000000E+002
 3.77000000E+002
 3.73000000E+002
 3.73000000E+002
 3.67000000E+002
 3.68000000E+002
 3.76000000E+002
 3.77000000E+002
 3.70000000E+002
 3.70000000E+002
 3.68000000E+002
 3.66000000E+002
 3.76000000E+002
 3.78000000E+002
 3.70000000E+002
 3.77000000E+002
 3.69000000E+002
 3.79000000E+002
 3.67000000E+002
 3.65000000E+002
 3.85000000E+002
 3.72000000E+002
 3.84000000E+002
 3.79000000E+002
 3.72000000E+002
 3.74000000E+002
 3.79000000E+002
 3.76000000E+002
 3.73000000E+002
 3.79000000E+002
 3.74000000E+002
 3.86000000E+002
 3.74000000E+002
 3.70000000E+002
 3.85000000E+002
 3.88000000E+002
 3.84000000E+002
 3.79000000E+002
 3.85000000E+002
 3.82000000E+002
 3.76000000E+002
 3.81000000E+002
 3.81000000E+002
 3.83000000E+002
 3.85000000E+002
 3.77000000E+002
 3.85000000E+002
 3.85000000E+002
 3.73000000E+002
 3.79000000E+002
 3.66000000E+002
 3.76000000E+002
 3.71000000E+002
 3.67000000E+002
 3.71000000E+002
 3.80000000E+002
 3.66000000E+002
 3.68000000E+002
 3.65000000E+002
 3.68000000E+002
 3.66000000E+002
 3.71000000E+002
 3.64000000E+002
 3.73000000E+002
 3.71000000E+002
 3.67000000E+002
 4.44000000E+002
 1.04200000E+003
 3.82000000E+002
 3.68000000E+002
 3.73000000E+002
 3.69000000E+002
 3.70000000E+002
 3.74000000E+002
 3.71000000E+002
 3.70000000E+002
 3.75000000E+002
 3.71000000E+002
 3.73000000E+002
 3.75000000E+002
 3.68000000E+002
 3.59000000E+002
 3.70000000E+002
 3.71000000E+002
 3.65000000E+002
 3.63000000E+002
 3.65000000E+002
 3.59000000E+002
 3.63000000E+002
 3.57000000E+002
 3.63000000E+002
 3.62000000E+002
 3.62000000E+002
 3.65000000E+002
 3.72000000E+002
 3.64000000E+002
 3.66000000E+002
 3.70000000E+002
 3.65000000E+002
 3.64000000E+002
 3.64000000E+002
 3.73000000E+002
 3.70000000E+002
 3.63000000E+002
 3.64000000E+002
 3.60000000E+002
 3.67000000E+002
 3.63000000E+002
 3.69000000E+002
 3.69000000E+002
 3.60000000E+002
 3.73000000E+002
 3.67000000E+002
 3.71000000E+002
 3.64000000E+002
 3.69000000E+002
 3.72000000E+002
 3.58000000E+002
 3.57000000E+002
 3.61000000E+002
 3.62000000E+002
 3.61000000E+002
 3.67000000E+002
 3.59000000E+002
 3.63000000E+002
 3.66000000E+002
 3.61000000E+002
 3.64000000E+002
 3.59000000E+002
 3.62000000E+002
 3.68000000E+002
 3.67000000E+002
 3.71000000E+002
 3.59000000E+002
 3.66000000E+002
 3.67000000E+002
 3.72000000E+002
 3.67000000E+002
 3.71000000E+002
 3.66000000E+002
 3.64000000E+002
 3.60000000E+002
 3.67000000E+002
 3.63000000E+002
 3.68000000E+002
 3.59000000E+002
 3.64000000E+002
 3.66000000E+002
 3.54000000E+002
 3.67000000E+002
 3.67000000E+002
 3.54000000E+002
 3.72000000E+002
 3.58000000E+002
 3.68000000E+002
 3.64000000E+002
 3.65000000E+002
 3.66000000E+002
 3.66000000E+002
 3.65000000E+002
 3.74000000E+002
 3.69000000E+002
 3.70000000E+002
 3.74000000E+002
 3.76000000E+002
 3.71000000E+002
 3.66000000E+002
 3.73000000E+002
 3.79000000E+002
 3.85000000E+002
 3.87000000E+002
 3.89000000E+002
 3.97000000E+002
 3.85000000E+002
 3.91000000E+002
 3.94000000E+002
 3.91000000E+002
 3.94000000E+002
 3.82000000E+002
 3.92000000E+002
 3.82000000E+002
 3.87000000E+002
 3.70000000E+002
 3.87000000E+002
 3.84000000E+002
 3.78000000E+002
 3.80000000E+002
 3.81000000E+002
 3.79000000E+002
 3.78000000E+002
 3.81000000E+002
 3.90000000E+002
 3.99000000E+002
 3.94000000E+002
 3.90000000E+002
 3.89000000E+002
 3.89000000E+002
 3.90000000E+002
 3.89000000E+002
 3.87000000E+002
 3.86000000E+002
 3.75000000E+002
 3.84000000E+002
 3.80000000E+002
 3.75000000E+002
 3.78000000E+002
 3.82000000E+002
 3.77000000E+002
 3.79000000E+002
 3.79000000E+002
 3.72000000E+002
 3.79000000E+002
 3.80000000E+002
 3.80000000E+002
 3.79000000E+002
 3.83000000E+002
 3.86000000E+002
 3.91000000E+002
 3.91000000E+002
 3.99000000E+002
 3.96000000E+002
 4.00000000E+002
 4.15000000E+002
 4.30000000E+002
 4.34000000E+002
 4.52000000E+002
 4.75000000E+002
 5.07000000E+002
 5.57000000E+002
 6.16000000E+002
 6.74000000E+002
 7.26000000E+002
 7.53000000E+002
 7.55000000E+002
 7.59000000E+002
 7.42000000E+002
 7.75000000E+002
 8.15000000E+002
 8.66000000E+002
 9.38000000E+002
 1.03600000E+003
 1.09600000E+003
 1.12100000E+003
 1.09400000E+003
 1.06300000E+003
 1.02500000E+003
 9.85000000E+002
 9.60000000E+002
 9.14000000E+002
 8.81000000E+002
 8.68000000E+002
 8.42000000E+002
 8.45000000E+002
 8.41000000E+002
 8.47000000E+002
 8.42000000E+002
 8.52000000E+002
 8.41000000E+002
 8.24000000E+002
 7.79000000E+002
 7.68000000E+002
 7.55000000E+002
 7.60000000E+002
 7.49000000E+002
 7.63000000E+002
 7.54000000E+002
 7.40000000E+002
 7.10000000E+002
 6.87000000E+002
 6.45000000E+002
 6.23000000E+002
 6.09000000E+002
 5.86000000E+002
 5.77000000E+002
 5.54000000E+002
 5.41000000E+002
 5.39000000E+002
 5.45000000E+002
 5.42000000E+002
 5.55000000E+002
 5.38000000E+002
 5.38000000E+002
 5.24000000E+002
 5.25000000E+002
 5.05000000E+002
 5.13000000E+002
 5.11000000E+002
 5.09000000E+002
 5.16000000E+002
 5.17000000E+002
 5.16000000E+002
 5.13000000E+002
 5.07000000E+002
 4.99000000E+002
 5.09000000E+002
 4.96000000E+002
 5.19000000E+002
 5.14000000E+002
 5.09000000E+002
 5.18000000E+002
 5.06000000E+002
 5.23000000E+002
 5.11000000E+002
 5.29000000E+002
 5.30000000E+002
 5.34000000E+002
 5.42000000E+002
 5.44000000E+002
 5.53000000E+002
 5.60000000E+002
 5.54000000E+002
 5.74000000E+002
 5.82000000E+002
 5.84000000E+002
 5.99000000E+002
 5.99000000E+002
 6.02000000E+002
 6.11000000E+002
 6.17000000E+002
 6.26000000E+002
 6.35000000E+002
 6.50000000E+002
 6.65000000E+002
 6.68000000E+002
 6.70000000E+002
 6.90000000E+002
 6.93000000E+002
 7.11000000E+002
 7.16000000E+002
 7.19000000E+002
 7.38000000E+002
 7.41000000E+002
 7.49000000E+002
 7.54000000E+002
 7.67000000E+002
 7.86000000E+002
 7.92000000E+002
 7.79000000E+002
 7.91000000E+002
 8.13000000E+002
 8.16000000E+002
 8.15000000E+002
 8.39000000E+002
 8.47000000E+002
 8.51000000E+002
 8.64000000E+002
 8.63000000E+002
 8.70000000E+002
 8.89000000E+002
 8.85000000E+002
 8.91000000E+002
 9.00000000E+002
 9.16000000E+002
 9.15000000E+002
 9.11000000E+002
 9.26000000E+002
 9.28000000E+002
 9.29000000E+002
 9.39000000E+002
 9.40000000E+002
 9.56000000E+002
 9.72000000E+002
 9.66000000E+002
 9.62000000E+002
 9.64000000E+002
 9.96000000E+002
 9.98000000E+002
 1.00800000E+003
 9.86000000E+002
 1.02300000E+003
 1.02200000E+003
 1.03500000E+003
 1.01600000E+003
 1.02800000E+003
 1.04400000E+003
 1.04200000E+003
 1.06100000E+003
 1.07900000E+003
 1.09000000E+003
 1.08500000E+003
 1.09100000E+003
 1.12000000E+003
 1.12000000E+003
 1.14700000E+003
 1.14300000E+003
 1.16800000E+003
 1.18100000E+003
 1.17400000E+003
 1.16200000E+003
 1.18800000E+003
 1.22300000E+003
 1.22100000E+003
 1.21600000E+003
 1.22500000E+003
 1.23700000E+003
 1.26100000E+003
 1.27400000E+003
 1.27500000E+003
 1.25300000E+003
 1.27200000E+003
 1.27000000E+003
 1.29000000E+003
 1.30600000E+003
 1.30200000E+003
 1.31100000E+003
 1.31100000E+003
 1.32300000E+003
 1.34500000E+003
 1.33600000E+003
 1.35100000E+003
 1.35500000E+003
 1.32000000E+003
 1.32100000E+003
 1.33100000E+003
 1.34600000E+003
 1.33500000E+003
 1.34500000E+003
 1.33900000E+003
 1.32700000E+003
 1.32300000E+003
 1.30900000E+003
 1.32600000E+003
 1.31500000E+003
 1.30700000E+003
 1.27900000E+003
 1.28000000E+003
 1.25900000E+003
 1.25300000E+003
 1.26100000E+003
 1.26100000E+003
 1.22800000E+003
 1.19200000E+003
 1.19500000E+003
 1.21100000E+003
 1.17100000E+003
 1.14600000E+003
 1.13000000E+003
 1.12800000E+003
 1.09700000E+003
 1.09200000E+003
 1.10000000E+003
 1.05300000E+003
 1.03900000E+003
 1.02200000E+003
 1.03400000E+003
 1.00500000E+003
 9.91000000E+002
 9.69000000E+002
 9.53000000E+002
 9.21000000E+002
 9.31000000E+002
 9.17000000E+002
 9.01000000E+002
 8.85000000E+002
 8.65000000E+002
 8.61000000E+002
 8.51000000E+002
 8.42000000E+002
 8.44000000E+002
 8.16000000E+002
 8.04000000E+002
 7.92000000E+002
 7.72000000E+002
 7.65000000E+002
 7.57000000E+002
 7.33000000E+002
 7.34000000E+002
 7.21000000E+002
 7.19000000E+002
 7.15000000E+002
 6.90000000E+002
 6.96000000E+002
 6.73000000E+002
 6.67000000E+002
 6.51000000E+002
 6.42000000E+002
 6.34000000E+002
 6.22000000E+002
 6.07000000E+002
 5.89000000E+002
 5.82000000E+002
 5.75000000E+002
 5.51000000E+002
 5.44000000E+002
 5.33000000E+002
 5.26000000E+002
 5.04000000E+002
 4.92000000E+002
 4.85000000E+002
 4.77000000E+002
 4.63000000E+002
 4.61000000E+002
 4.42000000E+002
 4.29000000E+002
 4.31000000E+002
 4.31000000E+002
 4.17000000E+002
 4.09000000E+002
 4.00000000E+002
 3.98000000E+002
 3.86000000E+002
 3.82000000E+002
 3.86000000E+002
 3.68000000E+002
 3.82000000E+002
 3.74000000E+002
 3.74000000E+002
 3.75000000E+002
 3.70000000E+002
 3.66000000E+002
 3.58000000E+002
 3.59000000E+002
 3.50000000E+002
 3.70000000E+002
 3.48000000E+002
 3.59000000E+002
 3.53000000E+002
 3.44000000E+002
