# Supplementary material for: ATP-Mediated Compositional Change in Peripheral Myelin Membranes: A Comparative Raman Spectroscopy and Time-Of-Flight Secondary Ion Mass Spectrometry Study
Source: PLoS One. 2015 Nov 6;10(11):e0142084. doi: 10.1371/journal.pone.0142084 (PMC4636249; doi:10.1371/journal.pone.0142084)
Supplement: S3 Dataset — (ZIP) [file pone.0142084.s003.zip › S3_dataset/Raman_spectra/15_0.dat]

 2.11000000E+002
 2.11000000E+002
 2.10000000E+002
 2.12000000E+002
 2.16000000E+002
 2.15000000E+002
 2.18000000E+002
 2.14000000E+002
 2.13000000E+002
 2.15000000E+002
 2.13000000E+002
 2.10000000E+002
 2.13000000E+002
 2.12000000E+002
 2.14000000E+002
 2.08000000E+002
 2.18000000E+002
 2.11000000E+002
 2.19000000E+002
 2.09000000E+002
 2.10000000E+002
 2.09000000E+002
 2.13000000E+002
 2.18000000E+002
 2.09000000E+002
 2.15000000E+002
 2.12000000E+002
 2.21000000E+002
 2.16000000E+002
 2.18000000E+002
 2.21000000E+002
 2.26000000E+002
 2.31000000E+002
 2.47000000E+002
 2.71000000E+002
 3.57000000E+002
 1.44300000E+003
 6.89000000E+003
 1.17630000E+004
 1.23920000E+004
 7.63100000E+003
 1.04300000E+003
 2.47000000E+002
 2.24000000E+002
 2.20000000E+002
 2.15000000E+002
 2.19000000E+002
 2.12000000E+002
 2.07000000E+002
 2.19000000E+002
 2.19000000E+002
 2.19000000E+002
 2.26000000E+002
 2.89000000E+002
 5.27000000E+002
 1.01800000E+003
 1.69300000E+003
 2.33400000E+003
 2.72500000E+003
 2.78000000E+003
 2.64500000E+003
 2.51100000E+003
 2.37800000E+003
 2.30900000E+003
 2.32700000E+003
 2.34800000E+003
 2.34400000E+003
 2.34100000E+003
 2.32000000E+003
 2.33900000E+003
 2.34700000E+003
 2.35100000E+003
 2.26500000E+003
 2.15900000E+003
 2.10300000E+003
 2.07200000E+003
 1.97300000E+003
 1.94400000E+003
 1.93200000E+003
 1.93100000E+003
 1.93300000E+003
 1.89000000E+003
 1.89200000E+003
 1.84700000E+003
 1.83500000E+003
 1.79400000E+003
 1.80800000E+003
 1.78100000E+003
 1.72000000E+003
 1.69400000E+003
 1.67500000E+003
 1.61000000E+003
 1.59200000E+003
 1.62200000E+003
 1.59000000E+003
 1.57100000E+003
 1.53500000E+003
 1.53000000E+003
 1.55000000E+003
 1.56900000E+003
 1.53500000E+003
 1.53700000E+003
 1.54600000E+003
 1.51100000E+003
 1.54900000E+003
 1.55900000E+003
 1.54100000E+003
 1.54100000E+003
 1.52300000E+003
 1.54600000E+003
 1.56300000E+003
 1.56100000E+003
 1.58300000E+003
 1.56700000E+003
 1.55500000E+003
 1.57700000E+003
 1.61200000E+003
 1.59000000E+003
 1.55800000E+003
 1.58500000E+003
 1.59900000E+003
 1.62500000E+003
 1.64800000E+003
 1.61800000E+003
 1.65800000E+003
 1.69600000E+003
 1.72100000E+003
 1.69600000E+003
 1.70800000E+003
 1.75000000E+003
 1.73400000E+003
 1.66300000E+003
 1.66200000E+003
 1.70200000E+003
 1.72400000E+003
 1.69500000E+003
 1.70300000E+003
 1.69900000E+003
 1.70800000E+003
 1.75000000E+003
 1.75600000E+003
 1.72800000E+003
 1.70200000E+003
 1.71500000E+003
 1.71300000E+003
 1.68800000E+003
 1.68900000E+003
 1.61900000E+003
 1.55400000E+003
 1.50700000E+003
 1.49400000E+003
 1.46200000E+003
 1.45800000E+003
 1.43500000E+003
 1.42300000E+003
 1.37400000E+003
 1.33900000E+003
 1.28300000E+003
 1.27600000E+003
 1.27500000E+003
 1.23500000E+003
 1.22100000E+003
 1.22600000E+003
 1.19500000E+003
 1.17400000E+003
 1.15700000E+003
 1.15700000E+003
 1.13600000E+003
 1.14300000E+003
 1.12600000E+003
 1.13200000E+003
 1.08600000E+003
 1.09300000E+003
 1.07800000E+003
 1.06200000E+003
 1.03500000E+003
 1.01500000E+003
 1.01500000E+003
 1.00600000E+003
 9.70000000E+002
 9.57000000E+002
 9.54000000E+002
 9.64000000E+002
 9.62000000E+002
 9.57000000E+002
 9.56000000E+002
 9.81000000E+002
 1.01200000E+003
 1.06000000E+003
 1.02800000E+003
 1.03800000E+003
 1.01100000E+003
 1.03400000E+003
 1.03100000E+003
 1.03700000E+003
 9.97000000E+002
 9.84000000E+002
 9.94000000E+002
 1.02400000E+003
 1.00500000E+003
 1.00400000E+003
 1.00800000E+003
 1.02300000E+003
 1.03400000E+003
 1.03200000E+003
 1.03800000E+003
 1.03200000E+003
 1.01100000E+003
 1.04400000E+003
 1.02900000E+003
 1.03500000E+003
 1.05100000E+003
 1.07800000E+003
 1.07800000E+003
 1.09200000E+003
 1.08200000E+003
 1.10700000E+003
 1.11800000E+003
 1.12000000E+003
 1.13000000E+003
 1.12400000E+003
 1.12500000E+003
 1.12800000E+003
 1.13900000E+003
 1.13500000E+003
 1.13200000E+003
 1.18000000E+003
 1.17800000E+003
 1.20900000E+003
 1.21100000E+003
 1.21500000E+003
 1.24800000E+003
 1.27900000E+003
 1.26800000E+003
 1.28500000E+003
 1.31900000E+003
 1.30600000E+003
 1.30200000E+003
 1.32800000E+003
 1.34000000E+003
 1.30700000E+003
 1.28600000E+003
 1.25900000E+003
 1.24800000E+003
 1.21100000E+003
 1.16900000E+003
 1.13800000E+003
 1.13600000E+003
 1.10300000E+003
 1.10600000E+003
 1.06300000E+003
 1.03600000E+003
 1.04200000E+003
 1.01000000E+003
 1.00700000E+003
 1.00500000E+003
 1.04800000E+003
 1.06800000E+003
 1.07500000E+003
 1.04300000E+003
 1.00500000E+003
 9.89000000E+002
 9.84000000E+002
 9.93000000E+002
 9.80000000E+002
 9.72000000E+002
 9.72000000E+002
 9.84000000E+002
 9.94000000E+002
 9.76000000E+002
 9.95000000E+002
 1.00500000E+003
 1.01700000E+003
 1.02800000E+003
 1.02300000E+003
 1.03600000E+003
 1.03400000E+003
 1.02000000E+003
 1.01500000E+003
 1.00600000E+003
 9.80000000E+002
 9.50000000E+002
 9.47000000E+002
 9.27000000E+002
 9.15000000E+002
 9.31000000E+002
 9.54000000E+002
 9.46000000E+002
 9.37000000E+002
 9.23000000E+002
 9.35000000E+002
 9.49000000E+002
 1.01300000E+003
 1.05000000E+003
 1.03200000E+003
 9.48000000E+002
 8.98000000E+002
 8.45000000E+002
 8.25000000E+002
 7.99000000E+002
 7.85000000E+002
 7.81000000E+002
 7.79000000E+002
 7.71000000E+002
 7.55000000E+002
 7.32000000E+002
 7.53000000E+002
 7.32000000E+002
 7.19000000E+002
 6.99000000E+002
 6.92000000E+002
 7.01000000E+002
 7.14000000E+002
 7.12000000E+002
 7.10000000E+002
 7.19000000E+002
 7.20000000E+002
 7.49000000E+002
 7.34000000E+002
 7.53000000E+002
 7.59000000E+002
 7.45000000E+002
 7.38000000E+002
 7.35000000E+002
 7.31000000E+002
 7.41000000E+002
 7.71000000E+002
 7.66000000E+002
 7.77000000E+002
 7.53000000E+002
 7.31000000E+002
 7.25000000E+002
 7.08000000E+002
 7.11000000E+002
 7.00000000E+002
 6.97000000E+002
 7.01000000E+002
 6.90000000E+002
 6.99000000E+002
 6.79000000E+002
 6.78000000E+002
 6.80000000E+002
 6.90000000E+002
 6.70000000E+002
 6.57000000E+002
 6.80000000E+002
 6.56000000E+002
 6.56000000E+002
 6.41000000E+002
 6.42000000E+002
 6.45000000E+002
 6.38000000E+002
 6.35000000E+002
 6.36000000E+002
 6.58000000E+002
 6.63000000E+002
 6.67000000E+002
 7.11000000E+002
 7.56000000E+002
 8.41000000E+002
 9.19000000E+002
 9.68000000E+002
 9.87000000E+002
 9.35000000E+002
 9.14000000E+002
 8.90000000E+002
 8.64000000E+002
 8.37000000E+002
 7.97000000E+002
 7.49000000E+002
 7.11000000E+002
 6.78000000E+002
 6.59000000E+002
 6.45000000E+002
 6.58000000E+002
 6.52000000E+002
 6.79000000E+002
 7.01000000E+002
 7.52000000E+002
 7.89000000E+002
 8.22000000E+002
 8.15000000E+002
 7.94000000E+002
 7.45000000E+002
 6.94000000E+002
 6.56000000E+002
 6.20000000E+002
 6.16000000E+002
 6.23000000E+002
 6.10000000E+002
 6.16000000E+002
 6.19000000E+002
 6.13000000E+002
 6.06000000E+002
 6.16000000E+002
 6.15000000E+002
 6.23000000E+002
 6.26000000E+002
 6.32000000E+002
 6.34000000E+002
 6.28000000E+002
 6.40000000E+002
 6.48000000E+002
 6.49000000E+002
 6.55000000E+002
 6.51000000E+002
 6.61000000E+002
 6.65000000E+002
 6.65000000E+002
 6.92000000E+002
 7.24000000E+002
 7.41000000E+002
 7.88000000E+002
 8.32000000E+002
 8.85000000E+002
 9.17000000E+002
 9.11000000E+002
 8.85000000E+002
 8.43000000E+002
 7.69000000E+002
 7.07000000E+002
 6.56000000E+002
 6.28000000E+002
 6.08000000E+002
 5.85000000E+002
 5.69000000E+002
 5.67000000E+002
 5.44000000E+002
 5.46000000E+002
 5.51000000E+002
 5.45000000E+002
 5.35000000E+002
 5.31000000E+002
 5.27000000E+002
 5.27000000E+002
 5.26000000E+002
 5.25000000E+002
 5.03000000E+002
 4.94000000E+002
 4.99000000E+002
 4.89000000E+002
 4.88000000E+002
 4.82000000E+002
 4.79000000E+002
 4.71000000E+002
 4.76000000E+002
 4.75000000E+002
 4.71000000E+002
 4.67000000E+002
 4.64000000E+002
 4.72000000E+002
 4.69000000E+002
 4.63000000E+002
 4.67000000E+002
 4.66000000E+002
 4.57000000E+002
 4.53000000E+002
 4.56000000E+002
 4.60000000E+002
 4.61000000E+002
 4.56000000E+002
 4.49000000E+002
 4.53000000E+002
 4.50000000E+002
 4.49000000E+002
 4.49000000E+002
 4.53000000E+002
 4.50000000E+002
 4.39000000E+002
 4.51000000E+002
 4.53000000E+002
 4.55000000E+002
 4.52000000E+002
 4.45000000E+002
 4.53000000E+002
 4.52000000E+002
 4.56000000E+002
 4.48000000E+002
 4.42000000E+002
 4.44000000E+002
 4.48000000E+002
 4.52000000E+002
 4.33000000E+002
 4.49000000E+002
 4.44000000E+002
 4.45000000E+002
 4.50000000E+002
 4.39000000E+002
 4.42000000E+002
 4.43000000E+002
 4.45000000E+002
 4.50000000E+002
 4.52000000E+002
 4.44000000E+002
 4.44000000E+002
 4.34000000E+002
 4.45000000E+002
 4.34000000E+002
 4.44000000E+002
 4.38000000E+002
 4.52000000E+002
 4.43000000E+002
 4.47000000E+002
 4.44000000E+002
 4.55000000E+002
 4.59000000E+002
 4.50000000E+002
 4.51000000E+002
 4.54000000E+002
 4.49000000E+002
 4.42000000E+002
 4.55000000E+002
 4.56000000E+002
 4.56000000E+002
 4.55000000E+002
 4.46000000E+002
 4.53000000E+002
 4.52000000E+002
 4.47000000E+002
 4.49000000E+002
 4.48000000E+002
 4.49000000E+002
 4.60000000E+002
 4.57000000E+002
 4.56000000E+002
 4.52000000E+002
 4.64000000E+002
 4.54000000E+002
 4.57000000E+002
 4.65000000E+002
 4.57000000E+002
 4.56000000E+002
 4.62000000E+002
 4.67000000E+002
 4.60000000E+002
 4.59000000E+002
 4.57000000E+002
 4.66000000E+002
 4.64000000E+002
 4.67000000E+002
 4.70000000E+002
 4.65000000E+002
 4.70000000E+002
 4.68000000E+002
 4.71000000E+002
 4.70000000E+002
 4.62000000E+002
 4.68000000E+002
 4.67000000E+002
 4.67000000E+002
 4.64000000E+002
 4.59000000E+002
 4.55000000E+002
 4.56000000E+002
 4.59000000E+002
 4.51000000E+002
 4.57000000E+002
 4.49000000E+002
 4.52000000E+002
 4.48000000E+002
 4.50000000E+002
 4.54000000E+002
 4.38000000E+002
 4.45000000E+002
 4.43000000E+002
 4.48000000E+002
 4.45000000E+002
 4.56000000E+002
 4.44000000E+002
 4.53000000E+002
 4.50000000E+002
 4.49000000E+002
 4.45000000E+002
 4.55000000E+002
 4.45000000E+002
 4.48000000E+002
 4.54000000E+002
 4.39000000E+002
 4.55000000E+002
 4.48000000E+002
 4.52000000E+002
 4.51000000E+002
 4.53000000E+002
 4.54000000E+002
 4.56000000E+002
 4.44000000E+002
 4.50000000E+002
 4.48000000E+002
 4.48000000E+002
 4.37000000E+002
 4.39000000E+002
 4.30000000E+002
 4.40000000E+002
 4.45000000E+002
 4.39000000E+002
 4.40000000E+002
 4.33000000E+002
 4.34000000E+002
 4.34000000E+002
 4.33000000E+002
 4.33000000E+002
 4.39000000E+002
 4.40000000E+002
 4.43000000E+002
 4.30000000E+002
 4.34000000E+002
 4.39000000E+002
 4.47000000E+002
 4.34000000E+002
 4.39000000E+002
 4.36000000E+002
 4.32000000E+002
 4.45000000E+002
 4.28000000E+002
 4.37000000E+002
 4.32000000E+002
 4.29000000E+002
 4.36000000E+002
 4.32000000E+002
 4.39000000E+002
 4.35000000E+002
 4.26000000E+002
 4.39000000E+002
 4.33000000E+002
 4.25000000E+002
 4.36000000E+002
 4.39000000E+002
 4.39000000E+002
 4.31000000E+002
 4.37000000E+002
 4.38000000E+002
 4.39000000E+002
 4.30000000E+002
 4.31000000E+002
 4.27000000E+002
 4.32000000E+002
 4.35000000E+002
 4.39000000E+002
 4.33000000E+002
 4.34000000E+002
 4.38000000E+002
 4.31000000E+002
 4.35000000E+002
 4.25000000E+002
 4.34000000E+002
 4.28000000E+002
 4.36000000E+002
 4.39000000E+002
 4.31000000E+002
 4.31000000E+002
 4.35000000E+002
 4.29000000E+002
 4.22000000E+002
 4.40000000E+002
 4.30000000E+002
 4.42000000E+002
 4.30000000E+002
 4.26000000E+002
 4.32000000E+002
 4.35000000E+002
 4.45000000E+002
 4.40000000E+002
 4.52000000E+002
 4.41000000E+002
 4.47000000E+002
 4.39000000E+002
 4.42000000E+002
 4.47000000E+002
 4.43000000E+002
 4.49000000E+002
 4.50000000E+002
 4.45000000E+002
 4.50000000E+002
 4.60000000E+002
 4.46000000E+002
 4.56000000E+002
 4.56000000E+002
 4.60000000E+002
 4.67000000E+002
 4.66000000E+002
 4.79000000E+002
 4.72000000E+002
 4.70000000E+002
 4.84000000E+002
 4.68000000E+002
 4.84000000E+002
 4.94000000E+002
 9.85000000E+002
 6.00000000E+002
 4.88000000E+002
 4.96000000E+002
 4.90000000E+002
 4.87000000E+002
 5.01000000E+002
 5.04000000E+002
 4.97000000E+002
 5.17000000E+002
 5.40000000E+002
 5.53000000E+002
 5.68000000E+002
 5.55000000E+002
 5.57000000E+002
 5.45000000E+002
 5.54000000E+002
 5.41000000E+002
 5.29000000E+002
 5.14000000E+002
 5.00000000E+002
 5.07000000E+002
 4.94000000E+002
 5.01000000E+002
 4.97000000E+002
 4.89000000E+002
 4.87000000E+002
 4.88000000E+002
 4.89000000E+002
 4.86000000E+002
 4.91000000E+002
 5.02000000E+002
 5.01000000E+002
 5.07000000E+002
 5.20000000E+002
 5.25000000E+002
 5.41000000E+002
 5.38000000E+002
 5.56000000E+002
 5.68000000E+002
 5.92000000E+002
 6.37000000E+002
 6.89000000E+002
 7.58000000E+002
 8.11000000E+002
 9.07000000E+002
 1.07800000E+003
 1.30900000E+003
 1.63900000E+003
 1.97500000E+003
 2.20600000E+003
 2.25500000E+003
 2.18300000E+003
 2.14700000E+003
 2.06700000E+003
 2.07800000E+003
 2.13100000E+003
 2.15500000E+003
 2.16100000E+003
 2.17900000E+003
 2.18100000E+003
 2.22700000E+003
 2.22300000E+003
 2.19400000E+003
 2.17400000E+003
 2.18500000E+003
 2.16200000E+003
 2.13100000E+003
 2.10800000E+003
 2.08400000E+003
 2.09100000E+003
 2.10500000E+003
 2.17000000E+003
 2.19100000E+003
 2.24400000E+003
 2.25600000E+003
 2.24200000E+003
 2.15500000E+003
 1.97900000E+003
 1.82300000E+003
 1.70700000E+003
 1.64000000E+003
 1.58900000E+003
 1.54300000E+003
 1.52400000E+003
 1.48700000E+003
 1.41900000E+003
 1.36400000E+003
 1.31700000E+003
 1.26500000E+003
 1.23400000E+003
 1.23400000E+003
 1.20900000E+003
 1.17000000E+003
 1.15700000E+003
 1.17900000E+003
 1.22800000E+003
 1.26800000E+003
 1.29900000E+003
 1.30400000E+003
 1.26500000E+003
 1.25700000E+003
 1.25700000E+003
 1.22300000E+003
 1.25400000E+003
 1.26700000E+003
 1.27200000E+003
 1.30500000E+003
 1.32400000E+003
 1.35600000E+003
 1.39500000E+003
 1.40200000E+003
 1.43500000E+003
 1.48000000E+003
 1.51400000E+003
 1.54300000E+003
 1.56600000E+003
 1.59500000E+003
 1.61200000E+003
 1.65600000E+003
 1.67600000E+003
 1.73600000E+003
 1.78000000E+003
 1.85000000E+003
 1.90900000E+003
 1.96800000E+003
 2.01200000E+003
 2.08400000E+003
 2.11500000E+003
 2.15700000E+003
 2.26000000E+003
 2.32000000E+003
 2.39000000E+003
 2.48400000E+003
 2.54000000E+003
 2.61300000E+003
 2.71300000E+003
 2.75000000E+003
 2.79100000E+003
 2.86700000E+003
 2.99200000E+003
 3.07800000E+003
 3.10600000E+003
 3.15500000E+003
 3.24800000E+003
 3.32600000E+003
 3.40100000E+003
 3.47400000E+003
 3.56500000E+003
 3.59200000E+003
 3.63700000E+003
 3.61800000E+003
 3.68100000E+003
 3.77500000E+003
 3.86400000E+003
 3.96200000E+003
 3.99100000E+003
 3.93200000E+003
 3.97000000E+003
 4.04100000E+003
 4.09700000E+003
 4.14000000E+003
 4.18200000E+003
 4.16500000E+003
 4.19300000E+003
 4.25900000E+003
 4.25300000E+003
 4.26100000E+003
 4.27600000E+003
 4.36900000E+003
 4.36100000E+003
 4.33700000E+003
 4.31800000E+003
 4.36700000E+003
 4.37000000E+003
 4.27200000E+003
 4.28900000E+003
 4.28600000E+003
 4.25000000E+003
 4.30600000E+003
 4.36500000E+003
 4.41200000E+003
 4.33000000E+003
 4.28300000E+003
 4.31400000E+003
 4.29000000E+003
 4.30900000E+003
 4.29900000E+003
 4.33300000E+003
 4.35200000E+003
 4.30700000E+003
 4.24600000E+003
 4.21200000E+003
 4.19200000E+003
 4.24000000E+003
 4.25400000E+003
 4.27700000E+003
 4.33700000E+003
 4.30100000E+003
 4.29300000E+003
 4.31900000E+003
 4.35400000E+003
 4.42600000E+003
 4.44100000E+003
 4.43100000E+003
 4.45000000E+003
 4.44300000E+003
 4.43600000E+003
 4.47300000E+003
 4.52700000E+003
 4.59200000E+003
 4.55800000E+003
 4.52300000E+003
 4.61800000E+003
 4.59600000E+003
 4.57500000E+003
 4.55800000E+003
 4.46400000E+003
 4.47500000E+003
 4.44200000E+003
 4.47200000E+003
 4.52200000E+003
 4.47600000E+003
 4.44100000E+003
 4.38600000E+003
 4.36300000E+003
 4.38300000E+003
 4.36700000E+003
 4.34500000E+003
 4.30400000E+003
 4.20700000E+003
 4.14300000E+003
 4.14000000E+003
 4.16300000E+003
 4.13800000E+003
 4.13200000E+003
 4.08600000E+003
 3.99900000E+003
 3.98300000E+003
 3.94700000E+003
 3.89900000E+003
 3.86200000E+003
 3.83700000E+003
 3.81500000E+003
 3.71500000E+003
 3.64300000E+003
 3.57800000E+003
 3.54400000E+003
 3.52000000E+003
 3.45100000E+003
 3.38400000E+003
 3.35400000E+003
 3.31500000E+003
 3.25800000E+003
 3.15300000E+003
 3.09600000E+003
 3.04000000E+003
 2.94500000E+003
 2.94000000E+003
 2.97000000E+003
 2.82000000E+003
 2.74900000E+003
 2.66200000E+003
 2.62500000E+003
 2.57900000E+003
 2.58300000E+003
 2.53600000E+003
 2.43600000E+003
 2.42000000E+003
 2.38600000E+003
 2.35600000E+003
 2.27200000E+003
 2.26100000E+003
 2.17900000E+003
 2.14900000E+003
 2.10500000E+003
 2.03700000E+003
 2.07600000E+003
 2.03600000E+003
 1.96800000E+003
 1.93900000E+003
 1.86000000E+003
 1.86500000E+003
 1.81900000E+003
 1.77700000E+003
 1.72100000E+003
 1.71600000E+003
 1.68500000E+003
 1.65700000E+003
 1.60500000E+003
 1.58000000E+003
 1.55800000E+003
 1.53400000E+003
 1.49600000E+003
 1.45200000E+003
 1.41200000E+003
 1.36800000E+003
 1.32600000E+003
 1.27100000E+003
 1.22100000E+003
 1.18100000E+003
 1.13900000E+003
 1.09100000E+003
 1.06100000E+003
 1.02000000E+003
 9.57000000E+002
 9.27000000E+002
 8.86000000E+002
 8.55000000E+002
 8.01000000E+002
 7.76000000E+002
 7.30000000E+002
 6.90000000E+002
 6.82000000E+002
 6.68000000E+002
 6.36000000E+002
 6.09000000E+002
 5.90000000E+002
 5.75000000E+002
 5.57000000E+002
 5.37000000E+002
 5.20000000E+002
 5.03000000E+002
 5.16000000E+002
 4.95000000E+002
 4.86000000E+002
 4.80000000E+002
 4.69000000E+002
 4.51000000E+002
 4.52000000E+002
 4.43000000E+002
 4.26000000E+002
 4.39000000E+002
 4.11000000E+002
 4.19000000E+002
 4.21000000E+002
 4.02000000E+002
