# Supplementary material for: ATP-Mediated Compositional Change in Peripheral Myelin Membranes: A Comparative Raman Spectroscopy and Time-Of-Flight Secondary Ion Mass Spectrometry Study
Source: PLoS One. 2015 Nov 6;10(11):e0142084. doi: 10.1371/journal.pone.0142084 (PMC4636249; doi:10.1371/journal.pone.0142084)
Supplement: S3 Dataset — (ZIP) [file pone.0142084.s003.zip › S3_dataset/Raman_spectra/15_90.dat]

 2.13000000E+002
 2.09000000E+002
 2.11000000E+002
 2.07000000E+002
 2.13000000E+002
 2.11000000E+002
 2.13000000E+002
 2.10000000E+002
 2.12000000E+002
 2.11000000E+002
 2.11000000E+002
 2.10000000E+002
 2.15000000E+002
 2.05000000E+002
 2.07000000E+002
 2.04000000E+002
 2.14000000E+002
 2.03000000E+002
 2.13000000E+002
 2.06000000E+002
 2.11000000E+002
 2.05000000E+002
 2.07000000E+002
 2.11000000E+002
 2.09000000E+002
 2.09000000E+002
 2.08000000E+002
 2.14000000E+002
 2.12000000E+002
 2.08000000E+002
 2.11000000E+002
 2.15000000E+002
 2.11000000E+002
 2.21000000E+002
 2.31000000E+002
 2.68000000E+002
 7.37000000E+002
 3.33900000E+003
 5.16900000E+003
 4.65900000E+003
 2.95600000E+003
 4.95000000E+002
 2.22000000E+002
 2.16000000E+002
 2.09000000E+002
 2.07000000E+002
 2.11000000E+002
 2.08000000E+002
 2.03000000E+002
 2.10000000E+002
 2.11000000E+002
 2.10000000E+002
 2.20000000E+002
 2.64000000E+002
 4.13000000E+002
 6.95000000E+002
 1.05600000E+003
 1.37900000E+003
 1.55000000E+003
 1.58100000E+003
 1.57600000E+003
 1.50400000E+003
 1.43800000E+003
 1.39200000E+003
 1.33900000E+003
 1.31200000E+003
 1.30500000E+003
 1.25400000E+003
 1.24600000E+003
 1.25100000E+003
 1.24400000E+003
 1.22200000E+003
 1.21100000E+003
 1.19500000E+003
 1.15400000E+003
 1.11700000E+003
 1.09100000E+003
 1.05200000E+003
 1.02800000E+003
 1.00000000E+003
 9.62000000E+002
 9.55000000E+002
 9.41000000E+002
 9.23000000E+002
 8.90000000E+002
 8.67000000E+002
 8.58000000E+002
 8.43000000E+002
 8.28000000E+002
 8.16000000E+002
 8.08000000E+002
 7.82000000E+002
 7.81000000E+002
 7.52000000E+002
 7.47000000E+002
 7.24000000E+002
 7.26000000E+002
 7.07000000E+002
 7.05000000E+002
 7.02000000E+002
 6.77000000E+002
 6.68000000E+002
 6.67000000E+002
 6.57000000E+002
 6.61000000E+002
 6.47000000E+002
 6.55000000E+002
 6.64000000E+002
 6.55000000E+002
 6.63000000E+002
 6.53000000E+002
 6.55000000E+002
 6.54000000E+002
 6.49000000E+002
 6.37000000E+002
 6.37000000E+002
 6.42000000E+002
 6.28000000E+002
 6.35000000E+002
 6.39000000E+002
 6.39000000E+002
 6.39000000E+002
 6.23000000E+002
 6.22000000E+002
 6.33000000E+002
 6.32000000E+002
 6.28000000E+002
 6.14000000E+002
 6.25000000E+002
 6.14000000E+002
 6.12000000E+002
 5.99000000E+002
 6.05000000E+002
 5.97000000E+002
 6.00000000E+002
 5.83000000E+002
 6.01000000E+002
 5.83000000E+002
 5.79000000E+002
 5.78000000E+002
 5.82000000E+002
 5.71000000E+002
 5.71000000E+002
 5.76000000E+002
 5.67000000E+002
 5.57000000E+002
 5.57000000E+002
 5.54000000E+002
 5.55000000E+002
 5.60000000E+002
 5.51000000E+002
 5.37000000E+002
 5.36000000E+002
 5.40000000E+002
 5.38000000E+002
 5.32000000E+002
 5.33000000E+002
 5.26000000E+002
 5.19000000E+002
 5.34000000E+002
 5.25000000E+002
 5.24000000E+002
 5.27000000E+002
 5.14000000E+002
 5.21000000E+002
 5.18000000E+002
 5.08000000E+002
 5.07000000E+002
 5.08000000E+002
 5.00000000E+002
 5.18000000E+002
 5.07000000E+002
 5.09000000E+002
 5.03000000E+002
 4.99000000E+002
 5.06000000E+002
 5.09000000E+002
 5.06000000E+002
 5.02000000E+002
 4.98000000E+002
 5.02000000E+002
 4.92000000E+002
 5.02000000E+002
 5.05000000E+002
 5.07000000E+002
 5.02000000E+002
 5.01000000E+002
 4.95000000E+002
 4.98000000E+002
 5.00000000E+002
 5.05000000E+002
 5.09000000E+002
 5.10000000E+002
 5.09000000E+002
 5.18000000E+002
 4.98000000E+002
 4.99000000E+002
 4.98000000E+002
 5.08000000E+002
 5.07000000E+002
 5.13000000E+002
 5.04000000E+002
 5.06000000E+002
 5.12000000E+002
 5.20000000E+002
 5.11000000E+002
 5.15000000E+002
 5.10000000E+002
 5.23000000E+002
 5.16000000E+002
 5.14000000E+002
 5.21000000E+002
 5.24000000E+002
 5.20000000E+002
 5.13000000E+002
 5.14000000E+002
 5.28000000E+002
 5.12000000E+002
 5.25000000E+002
 5.11000000E+002
 5.15000000E+002
 5.07000000E+002
 5.07000000E+002
 5.19000000E+002
 5.10000000E+002
 5.16000000E+002
 5.27000000E+002
 5.24000000E+002
 5.31000000E+002
 5.38000000E+002
 5.37000000E+002
 5.47000000E+002
 5.49000000E+002
 5.54000000E+002
 5.66000000E+002
 5.76000000E+002
 5.69000000E+002
 5.95000000E+002
 5.86000000E+002
 6.10000000E+002
 6.12000000E+002
 6.35000000E+002
 6.25000000E+002
 6.34000000E+002
 6.26000000E+002
 6.32000000E+002
 6.51000000E+002
 6.63000000E+002
 6.62000000E+002
 6.44000000E+002
 6.39000000E+002
 6.28000000E+002
 6.24000000E+002
 5.98000000E+002
 6.02000000E+002
 6.07000000E+002
 5.92000000E+002
 6.01000000E+002
 6.02000000E+002
 5.80000000E+002
 5.64000000E+002
 5.48000000E+002
 5.64000000E+002
 5.49000000E+002
 5.30000000E+002
 5.26000000E+002
 5.32000000E+002
 5.20000000E+002
 5.22000000E+002
 5.23000000E+002
 5.22000000E+002
 5.22000000E+002
 5.25000000E+002
 5.23000000E+002
 5.32000000E+002
 5.16000000E+002
 5.29000000E+002
 5.21000000E+002
 5.22000000E+002
 5.17000000E+002
 5.04000000E+002
 5.07000000E+002
 5.00000000E+002
 5.02000000E+002
 4.93000000E+002
 5.14000000E+002
 5.18000000E+002
 5.12000000E+002
 5.25000000E+002
 5.33000000E+002
 5.23000000E+002
 5.28000000E+002
 5.51000000E+002
 5.56000000E+002
 5.65000000E+002
 5.38000000E+002
 5.12000000E+002
 5.00000000E+002
 4.94000000E+002
 4.87000000E+002
 4.72000000E+002
 4.83000000E+002
 4.74000000E+002
 4.71000000E+002
 4.77000000E+002
 4.58000000E+002
 4.67000000E+002
 4.53000000E+002
 4.71000000E+002
 4.60000000E+002
 4.51000000E+002
 4.57000000E+002
 4.59000000E+002
 4.61000000E+002
 4.67000000E+002
 4.63000000E+002
 4.72000000E+002
 4.76000000E+002
 4.78000000E+002
 4.86000000E+002
 4.77000000E+002
 4.89000000E+002
 4.85000000E+002
 4.81000000E+002
 4.95000000E+002
 4.90000000E+002
 4.93000000E+002
 5.08000000E+002
 5.14000000E+002
 5.03000000E+002
 4.88000000E+002
 4.90000000E+002
 4.74000000E+002
 4.76000000E+002
 4.81000000E+002
 4.86000000E+002
 4.82000000E+002
 4.78000000E+002
 4.82000000E+002
 4.70000000E+002
 4.65000000E+002
 4.59000000E+002
 4.51000000E+002
 4.56000000E+002
 4.48000000E+002
 4.44000000E+002
 4.31000000E+002
 4.52000000E+002
 4.32000000E+002
 4.39000000E+002
 4.44000000E+002
 4.42000000E+002
 4.30000000E+002
 4.35000000E+002
 4.48000000E+002
 4.50000000E+002
 4.63000000E+002
 4.85000000E+002
 5.31000000E+002
 5.88000000E+002
 6.51000000E+002
 6.71000000E+002
 6.99000000E+002
 6.58000000E+002
 6.23000000E+002
 6.07000000E+002
 5.89000000E+002
 5.79000000E+002
 5.51000000E+002
 5.03000000E+002
 4.94000000E+002
 4.72000000E+002
 4.48000000E+002
 4.44000000E+002
 4.44000000E+002
 4.48000000E+002
 4.43000000E+002
 4.57000000E+002
 4.77000000E+002
 4.92000000E+002
 5.00000000E+002
 4.94000000E+002
 4.83000000E+002
 4.69000000E+002
 4.49000000E+002
 4.38000000E+002
 4.18000000E+002
 4.20000000E+002
 4.18000000E+002
 4.14000000E+002
 4.19000000E+002
 4.21000000E+002
 4.21000000E+002
 4.20000000E+002
 4.23000000E+002
 4.32000000E+002
 4.28000000E+002
 4.32000000E+002
 4.38000000E+002
 4.34000000E+002
 4.36000000E+002
 4.35000000E+002
 4.32000000E+002
 4.39000000E+002
 4.36000000E+002
 4.38000000E+002
 4.52000000E+002
 4.48000000E+002
 4.43000000E+002
 4.47000000E+002
 4.55000000E+002
 4.59000000E+002
 4.58000000E+002
 4.59000000E+002
 4.53000000E+002
 4.64000000E+002
 4.53000000E+002
 4.39000000E+002
 4.50000000E+002
 4.38000000E+002
 4.35000000E+002
 4.20000000E+002
 4.20000000E+002
 4.03000000E+002
 4.20000000E+002
 4.02000000E+002
 3.98000000E+002
 3.94000000E+002
 3.98000000E+002
 3.89000000E+002
 3.94000000E+002
 3.83000000E+002
 3.86000000E+002
 3.80000000E+002
 3.86000000E+002
 3.77000000E+002
 3.78000000E+002
 3.71000000E+002
 3.63000000E+002
 3.73000000E+002
 3.73000000E+002
 3.67000000E+002
 3.70000000E+002
 3.63000000E+002
 3.64000000E+002
 3.70000000E+002
 3.66000000E+002
 3.67000000E+002
 3.66000000E+002
 3.61000000E+002
 3.59000000E+002
 3.67000000E+002
 3.67000000E+002
 3.59000000E+002
 3.56000000E+002
 3.60000000E+002
 3.58000000E+002
 3.55000000E+002
 3.52000000E+002
 3.66000000E+002
 3.50000000E+002
 3.60000000E+002
 3.61000000E+002
 3.58000000E+002
 3.60000000E+002
 3.57000000E+002
 3.58000000E+002
 3.56000000E+002
 3.51000000E+002
 3.67000000E+002
 3.56000000E+002
 3.58000000E+002
 3.59000000E+002
 3.50000000E+002
 3.58000000E+002
 3.62000000E+002
 3.55000000E+002
 3.52000000E+002
 3.57000000E+002
 3.51000000E+002
 3.59000000E+002
 3.59000000E+002
 3.50000000E+002
 3.58000000E+002
 3.62000000E+002
 3.51000000E+002
 3.57000000E+002
 3.54000000E+002
 3.57000000E+002
 3.58000000E+002
 3.56000000E+002
 3.59000000E+002
 3.61000000E+002
 3.55000000E+002
 3.59000000E+002
 3.50000000E+002
 3.59000000E+002
 3.62000000E+002
 3.55000000E+002
 3.55000000E+002
 3.61000000E+002
 3.56000000E+002
 3.59000000E+002
 3.59000000E+002
 3.58000000E+002
 3.59000000E+002
 3.53000000E+002
 3.68000000E+002
 3.61000000E+002
 3.63000000E+002
 3.58000000E+002
 3.62000000E+002
 3.68000000E+002
 3.60000000E+002
 3.63000000E+002
 3.66000000E+002
 3.62000000E+002
 3.59000000E+002
 3.64000000E+002
 3.62000000E+002
 3.62000000E+002
 3.68000000E+002
 3.61000000E+002
 3.77000000E+002
 3.64000000E+002
 3.66000000E+002
 3.70000000E+002
 3.62000000E+002
 3.74000000E+002
 3.70000000E+002
 3.68000000E+002
 3.67000000E+002
 3.66000000E+002
 3.67000000E+002
 3.68000000E+002
 3.65000000E+002
 3.68000000E+002
 3.65000000E+002
 3.66000000E+002
 3.81000000E+002
 3.76000000E+002
 3.65000000E+002
 3.77000000E+002
 3.70000000E+002
 3.83000000E+002
 3.74000000E+002
 3.66000000E+002
 3.78000000E+002
 3.72000000E+002
 3.67000000E+002
 3.68000000E+002
 3.72000000E+002
 3.62000000E+002
 3.65000000E+002
 3.68000000E+002
 3.61000000E+002
 3.62000000E+002
 3.64000000E+002
 3.69000000E+002
 3.57000000E+002
 3.61000000E+002
 3.65000000E+002
 3.54000000E+002
 3.65000000E+002
 3.58000000E+002
 3.62000000E+002
 3.54000000E+002
 3.61000000E+002
 3.54000000E+002
 3.60000000E+002
 3.58000000E+002
 3.60000000E+002
 3.52000000E+002
 3.57000000E+002
 3.52000000E+002
 3.60000000E+002
 3.51000000E+002
 3.55000000E+002
 3.56000000E+002
 3.58000000E+002
 3.61000000E+002
 3.53000000E+002
 3.57000000E+002
 3.60000000E+002
 3.53000000E+002
 3.57000000E+002
 3.54000000E+002
 3.54000000E+002
 3.59000000E+002
 3.50000000E+002
 3.47000000E+002
 3.57000000E+002
 3.59000000E+002
 3.50000000E+002
 3.45000000E+002
 3.43000000E+002
 3.52000000E+002
 3.54000000E+002
 3.55000000E+002
 3.55000000E+002
 3.47000000E+002
 3.44000000E+002
 3.49000000E+002
 3.43000000E+002
 3.41000000E+002
 3.42000000E+002
 3.49000000E+002
 3.56000000E+002
 3.47000000E+002
 3.44000000E+002
 3.56000000E+002
 3.41000000E+002
 3.50000000E+002
 3.48000000E+002
 3.49000000E+002
 3.45000000E+002
 3.46000000E+002
 3.56000000E+002
 3.46000000E+002
 3.48000000E+002
 3.46000000E+002
 3.47000000E+002
 3.47000000E+002
 3.47000000E+002
 3.39000000E+002
 3.44000000E+002
 3.41000000E+002
 3.54000000E+002
 3.50000000E+002
 3.43000000E+002
 3.48000000E+002
 3.49000000E+002
 3.35000000E+002
 3.46000000E+002
 3.40000000E+002
 3.44000000E+002
 3.45000000E+002
 3.43000000E+002
 3.40000000E+002
 3.45000000E+002
 3.47000000E+002
 3.48000000E+002
 3.45000000E+002
 3.42000000E+002
 3.42000000E+002
 3.40000000E+002
 3.42000000E+002
 3.44000000E+002
 3.46000000E+002
 3.42000000E+002
 3.45000000E+002
 3.42000000E+002
 3.41000000E+002
 3.48000000E+002
 3.39000000E+002
 3.44000000E+002
 3.44000000E+002
 3.39000000E+002
 3.47000000E+002
 3.41000000E+002
 3.45000000E+002
 3.38000000E+002
 3.45000000E+002
 3.48000000E+002
 3.41000000E+002
 3.38000000E+002
 3.47000000E+002
 3.45000000E+002
 3.43000000E+002
 3.48000000E+002
 3.48000000E+002
 3.43000000E+002
 3.45000000E+002
 3.50000000E+002
 3.54000000E+002
 3.53000000E+002
 3.58000000E+002
 3.63000000E+002
 3.60000000E+002
 3.55000000E+002
 3.67000000E+002
 3.59000000E+002
 3.55000000E+002
 3.64000000E+002
 3.56000000E+002
 3.54000000E+002
 3.60000000E+002
 3.55000000E+002
 3.45000000E+002
 3.52000000E+002
 3.55000000E+002
 3.50000000E+002
 3.51000000E+002
 3.44000000E+002
 3.51000000E+002
 3.47000000E+002
 3.45000000E+002
 3.47000000E+002
 3.55000000E+002
 3.49000000E+002
 3.45000000E+002
 3.54000000E+002
 3.46000000E+002
 3.55000000E+002
 3.56000000E+002
 3.55000000E+002
 3.46000000E+002
 3.45000000E+002
 3.49000000E+002
 3.50000000E+002
 3.57000000E+002
 3.52000000E+002
 3.46000000E+002
 3.50000000E+002
 3.41000000E+002
 3.52000000E+002
 3.43000000E+002
 3.49000000E+002
 3.56000000E+002
 3.53000000E+002
 3.57000000E+002
 3.56000000E+002
 3.56000000E+002
 3.60000000E+002
 3.55000000E+002
 3.59000000E+002
 3.56000000E+002
 3.67000000E+002
 3.68000000E+002
 3.75000000E+002
 3.75000000E+002
 3.88000000E+002
 3.94000000E+002
 4.06000000E+002
 4.28000000E+002
 4.35000000E+002
 4.55000000E+002
 4.79000000E+002
 4.91000000E+002
 5.01000000E+002
 5.13000000E+002
 5.30000000E+002
 5.50000000E+002
 5.86000000E+002
 6.30000000E+002
 6.81000000E+002
 7.71000000E+002
 8.25000000E+002
 8.56000000E+002
 8.33000000E+002
 8.12000000E+002
 7.67000000E+002
 7.26000000E+002
 6.98000000E+002
 6.74000000E+002
 6.60000000E+002
 6.43000000E+002
 6.23000000E+002
 6.08000000E+002
 6.16000000E+002
 6.15000000E+002
 6.23000000E+002
 6.17000000E+002
 6.18000000E+002
 6.03000000E+002
 5.97000000E+002
 5.91000000E+002
 5.78000000E+002
 5.95000000E+002
 5.86000000E+002
 5.95000000E+002
 5.96000000E+002
 5.80000000E+002
 5.68000000E+002
 5.43000000E+002
 5.22000000E+002
 5.11000000E+002
 5.06000000E+002
 4.86000000E+002
 4.79000000E+002
 4.65000000E+002
 4.57000000E+002
 4.67000000E+002
 4.50000000E+002
 4.59000000E+002
 4.61000000E+002
 4.49000000E+002
 4.35000000E+002
 4.44000000E+002
 4.38000000E+002
 4.36000000E+002
 4.43000000E+002
 4.31000000E+002
 4.30000000E+002
 4.39000000E+002
 4.35000000E+002
 4.37000000E+002
 4.27000000E+002
 4.28000000E+002
 4.30000000E+002
 4.29000000E+002
 4.20000000E+002
 4.37000000E+002
 4.31000000E+002
 4.33000000E+002
 4.21000000E+002
 4.29000000E+002
 4.31000000E+002
 4.24000000E+002
 4.35000000E+002
 4.38000000E+002
 4.42000000E+002
 4.46000000E+002
 4.40000000E+002
 4.40000000E+002
 4.45000000E+002
 4.51000000E+002
 4.58000000E+002
 4.58000000E+002
 4.75000000E+002
 4.68000000E+002
 4.80000000E+002
 4.81000000E+002
 4.77000000E+002
 4.82000000E+002
 4.86000000E+002
 5.00000000E+002
 5.02000000E+002
 5.06000000E+002
 5.12000000E+002
 5.14000000E+002
 5.17000000E+002
 5.32000000E+002
 5.35000000E+002
 5.42000000E+002
 5.48000000E+002
 5.60000000E+002
 5.44000000E+002
 5.68000000E+002
 5.69000000E+002
 5.85000000E+002
 5.83000000E+002
 5.95000000E+002
 5.97000000E+002
 6.02000000E+002
 6.08000000E+002
 6.26000000E+002
 6.21000000E+002
 6.36000000E+002
 6.35000000E+002
 6.49000000E+002
 6.46000000E+002
 6.59000000E+002
 6.64000000E+002
 6.79000000E+002
 6.79000000E+002
 6.88000000E+002
 7.05000000E+002
 6.95000000E+002
 7.07000000E+002
 7.14000000E+002
 7.16000000E+002
 7.24000000E+002
 7.14000000E+002
 7.25000000E+002
 7.47000000E+002
 7.55000000E+002
 7.57000000E+002
 7.75000000E+002
 7.78000000E+002
 7.67000000E+002
 7.73000000E+002
 8.04000000E+002
 8.07000000E+002
 8.08000000E+002
 8.31000000E+002
 8.30000000E+002
 8.31000000E+002
 8.35000000E+002
 8.39000000E+002
 8.47000000E+002
 8.50000000E+002
 8.74000000E+002
 8.96000000E+002
 8.93000000E+002
 9.06000000E+002
 9.16000000E+002
 9.30000000E+002
 9.37000000E+002
 9.44000000E+002
 9.58000000E+002
 9.60000000E+002
 9.83000000E+002
 9.62000000E+002
 9.85000000E+002
 1.00800000E+003
 1.03800000E+003
 1.04000000E+003
 1.03900000E+003
 1.05500000E+003
 1.06200000E+003
 1.08200000E+003
 1.08300000E+003
 1.07100000E+003
 1.08900000E+003
 1.08700000E+003
 1.09800000E+003
 1.11700000E+003
 1.13300000E+003
 1.13200000E+003
 1.14700000E+003
 1.15700000E+003
 1.16200000E+003
 1.18000000E+003
 1.19000000E+003
 1.17300000E+003
 1.19200000E+003
 1.18000000E+003
 1.17500000E+003
 1.17800000E+003
 1.21000000E+003
 1.18600000E+003
 1.19500000E+003
 1.19000000E+003
 1.19700000E+003
 1.19700000E+003
 1.19200000E+003
 1.19400000E+003
 1.20300000E+003
 1.18300000E+003
 1.16700000E+003
 1.14700000E+003
 1.13500000E+003
 1.15700000E+003
 1.15100000E+003
 1.12700000E+003
 1.11300000E+003
 1.09500000E+003
 1.08300000E+003
 1.09300000E+003
 1.07100000E+003
 1.04600000E+003
 1.04300000E+003
 1.04100000E+003
 1.00400000E+003
 1.00400000E+003
 1.00000000E+003
 9.68000000E+002
 9.47000000E+002
 9.41000000E+002
 9.43000000E+002
 9.28000000E+002
 9.06000000E+002
 8.87000000E+002
 8.74000000E+002
 8.54000000E+002
 8.48000000E+002
 8.30000000E+002
 8.25000000E+002
 8.10000000E+002
 7.91000000E+002
 7.71000000E+002
 7.92000000E+002
 7.76000000E+002
 7.79000000E+002
 7.50000000E+002
 7.44000000E+002
 7.23000000E+002
 7.18000000E+002
 7.06000000E+002
 6.86000000E+002
 6.72000000E+002
 6.68000000E+002
 6.64000000E+002
 6.62000000E+002
 6.52000000E+002
 6.38000000E+002
 6.37000000E+002
 6.23000000E+002
 6.08000000E+002
 5.96000000E+002
 5.82000000E+002
 5.77000000E+002
 5.72000000E+002
 5.48000000E+002
 5.33000000E+002
 5.31000000E+002
 5.14000000E+002
 5.13000000E+002
 5.01000000E+002
 4.84000000E+002
 4.83000000E+002
 4.59000000E+002
 4.55000000E+002
 4.39000000E+002
 4.46000000E+002
 4.30000000E+002
 4.24000000E+002
 4.00000000E+002
 4.03000000E+002
 3.93000000E+002
 3.99000000E+002
 3.87000000E+002
 3.79000000E+002
 3.63000000E+002
 3.65000000E+002
 3.63000000E+002
 3.59000000E+002
 3.63000000E+002
 3.58000000E+002
 3.60000000E+002
 3.55000000E+002
 3.45000000E+002
 3.44000000E+002
 3.43000000E+002
 3.31000000E+002
 3.37000000E+002
 3.45000000E+002
 3.31000000E+002
 3.45000000E+002
 3.30000000E+002
 3.35000000E+002
 3.37000000E+002
 3.24000000E+002
