# Supplementary material for: ATP-Mediated Compositional Change in Peripheral Myelin Membranes: A Comparative Raman Spectroscopy and Time-Of-Flight Secondary Ion Mass Spectrometry Study
Source: PLoS One. 2015 Nov 6;10(11):e0142084. doi: 10.1371/journal.pone.0142084 (PMC4636249; doi:10.1371/journal.pone.0142084)
Supplement: S3 Dataset — (ZIP) [file pone.0142084.s003.zip › S3_dataset/Raman_spectra/1_0.dat]

 2.15000000E+002
 2.10000000E+002
 2.10000000E+002
 2.13000000E+002
 2.18000000E+002
 2.12000000E+002
 2.18000000E+002
 2.14000000E+002
 2.15000000E+002
 2.11000000E+002
 2.07000000E+002
 2.12000000E+002
 2.15000000E+002
 2.13000000E+002
 2.10000000E+002
 2.06000000E+002
 2.18000000E+002
 2.07000000E+002
 2.16000000E+002
 2.12000000E+002
 2.12000000E+002
 2.10000000E+002
 2.14000000E+002
 2.13000000E+002
 2.10000000E+002
 2.15000000E+002
 2.10000000E+002
 2.19000000E+002
 2.17000000E+002
 2.19000000E+002
 2.16000000E+002
 2.21000000E+002
 2.29000000E+002
 2.44000000E+002
 2.67000000E+002
 3.62000000E+002
 1.34700000E+003
 6.25900000E+003
 1.02370000E+004
 1.08960000E+004
 6.87900000E+003
 8.57000000E+002
 2.43000000E+002
 2.24000000E+002
 2.21000000E+002
 2.17000000E+002
 2.17000000E+002
 2.12000000E+002
 2.11000000E+002
 2.19000000E+002
 2.17000000E+002
 2.19000000E+002
 2.31000000E+002
 2.97000000E+002
 5.70000000E+002
 1.11400000E+003
 1.86000000E+003
 2.54000000E+003
 2.92300000E+003
 2.97100000E+003
 2.83400000E+003
 2.74400000E+003
 2.58600000E+003
 2.50200000E+003
 2.51600000E+003
 2.52800000E+003
 2.55500000E+003
 2.57300000E+003
 2.56200000E+003
 2.54400000E+003
 2.55400000E+003
 2.47200000E+003
 2.42600000E+003
 2.34400000E+003
 2.25600000E+003
 2.24900000E+003
 2.18000000E+003
 2.10200000E+003
 2.06400000E+003
 2.08600000E+003
 2.07600000E+003
 2.07400000E+003
 2.07100000E+003
 2.02000000E+003
 2.03700000E+003
 2.01000000E+003
 1.95400000E+003
 1.95100000E+003
 1.92300000E+003
 1.90700000E+003
 1.88200000E+003
 1.85500000E+003
 1.81600000E+003
 1.79800000E+003
 1.79100000E+003
 1.75900000E+003
 1.76500000E+003
 1.76600000E+003
 1.80300000E+003
 1.78000000E+003
 1.76900000E+003
 1.74300000E+003
 1.74400000E+003
 1.74900000E+003
 1.76000000E+003
 1.76200000E+003
 1.73900000E+003
 1.76300000E+003
 1.79600000E+003
 1.79100000E+003
 1.76400000E+003
 1.75200000E+003
 1.76300000E+003
 1.76200000E+003
 1.79500000E+003
 1.79400000E+003
 1.82700000E+003
 1.89300000E+003
 1.86500000E+003
 1.83600000E+003
 1.85700000E+003
 1.85600000E+003
 1.84700000E+003
 1.87000000E+003
 1.89500000E+003
 1.90000000E+003
 1.90600000E+003
 1.95300000E+003
 1.97300000E+003
 1.95600000E+003
 1.97200000E+003
 1.95600000E+003
 1.97800000E+003
 1.94800000E+003
 1.94700000E+003
 1.96600000E+003
 1.97500000E+003
 1.95700000E+003
 1.96900000E+003
 1.96500000E+003
 1.98300000E+003
 1.97200000E+003
 1.95800000E+003
 1.98900000E+003
 1.95700000E+003
 1.92100000E+003
 1.92400000E+003
 1.89000000E+003
 1.80700000E+003
 1.77300000E+003
 1.76900000E+003
 1.70600000E+003
 1.64400000E+003
 1.60800000E+003
 1.65200000E+003
 1.59600000E+003
 1.53100000E+003
 1.52000000E+003
 1.48400000E+003
 1.47400000E+003
 1.42500000E+003
 1.40900000E+003
 1.35800000E+003
 1.36900000E+003
 1.35600000E+003
 1.36200000E+003
 1.31800000E+003
 1.31800000E+003
 1.32800000E+003
 1.33700000E+003
 1.30600000E+003
 1.26300000E+003
 1.25300000E+003
 1.23600000E+003
 1.20700000E+003
 1.18500000E+003
 1.17900000E+003
 1.18100000E+003
 1.17800000E+003
 1.12100000E+003
 1.14400000E+003
 1.11300000E+003
 1.11200000E+003
 1.12300000E+003
 1.12100000E+003
 1.12000000E+003
 1.16800000E+003
 1.16100000E+003
 1.22300000E+003
 1.22400000E+003
 1.23200000E+003
 1.19300000E+003
 1.20400000E+003
 1.21700000E+003
 1.19700000E+003
 1.18700000E+003
 1.16500000E+003
 1.17400000E+003
 1.17100000E+003
 1.18400000E+003
 1.17800000E+003
 1.17800000E+003
 1.20100000E+003
 1.22900000E+003
 1.24200000E+003
 1.22400000E+003
 1.20800000E+003
 1.20300000E+003
 1.21200000E+003
 1.20600000E+003
 1.24100000E+003
 1.28700000E+003
 1.30100000E+003
 1.30000000E+003
 1.29500000E+003
 1.30100000E+003
 1.31800000E+003
 1.30800000E+003
 1.31500000E+003
 1.33000000E+003
 1.31900000E+003
 1.34600000E+003
 1.36200000E+003
 1.36800000E+003
 1.37700000E+003
 1.37400000E+003
 1.40600000E+003
 1.42200000E+003
 1.47300000E+003
 1.47400000E+003
 1.45700000E+003
 1.51500000E+003
 1.52600000E+003
 1.50800000E+003
 1.55900000E+003
 1.57600000E+003
 1.57400000E+003
 1.58800000E+003
 1.57500000E+003
 1.58300000E+003
 1.56800000E+003
 1.56200000E+003
 1.51900000E+003
 1.48900000E+003
 1.43800000E+003
 1.43300000E+003
 1.41500000E+003
 1.40200000E+003
 1.39100000E+003
 1.33700000E+003
 1.32300000E+003
 1.28200000E+003
 1.28200000E+003
 1.24000000E+003
 1.22300000E+003
 1.24800000E+003
 1.31900000E+003
 1.33900000E+003
 1.34400000E+003
 1.32800000E+003
 1.27200000E+003
 1.23700000E+003
 1.20600000E+003
 1.20100000E+003
 1.20900000E+003
 1.18100000E+003
 1.19300000E+003
 1.21600000E+003
 1.21300000E+003
 1.21200000E+003
 1.23400000E+003
 1.22500000E+003
 1.25700000E+003
 1.25900000E+003
 1.25400000E+003
 1.26000000E+003
 1.29100000E+003
 1.27700000E+003
 1.24900000E+003
 1.24000000E+003
 1.19900000E+003
 1.19000000E+003
 1.18700000E+003
 1.16200000E+003
 1.16600000E+003
 1.16800000E+003
 1.16300000E+003
 1.19100000E+003
 1.18400000E+003
 1.17500000E+003
 1.19800000E+003
 1.24900000E+003
 1.34800000E+003
 1.41000000E+003
 1.36800000E+003
 1.24300000E+003
 1.13300000E+003
 1.06900000E+003
 1.04100000E+003
 1.01900000E+003
 1.00000000E+003
 1.00400000E+003
 9.99000000E+002
 9.74000000E+002
 9.68000000E+002
 9.46000000E+002
 9.40000000E+002
 9.18000000E+002
 9.28000000E+002
 9.11000000E+002
 8.92000000E+002
 8.98000000E+002
 9.00000000E+002
 9.09000000E+002
 9.19000000E+002
 9.16000000E+002
 9.46000000E+002
 9.39000000E+002
 9.71000000E+002
 9.88000000E+002
 9.87000000E+002
 9.66000000E+002
 9.43000000E+002
 9.40000000E+002
 9.60000000E+002
 9.68000000E+002
 9.92000000E+002
 1.01900000E+003
 1.02900000E+003
 9.82000000E+002
 9.55000000E+002
 9.43000000E+002
 9.29000000E+002
 9.28000000E+002
 9.02000000E+002
 9.02000000E+002
 8.95000000E+002
 9.03000000E+002
 8.94000000E+002
 8.96000000E+002
 8.97000000E+002
 8.80000000E+002
 8.70000000E+002
 8.58000000E+002
 8.52000000E+002
 8.53000000E+002
 8.43000000E+002
 8.48000000E+002
 8.32000000E+002
 8.38000000E+002
 8.33000000E+002
 8.23000000E+002
 8.39000000E+002
 8.37000000E+002
 8.39000000E+002
 8.53000000E+002
 8.56000000E+002
 9.07000000E+002
 9.78000000E+002
 1.08400000E+003
 1.19500000E+003
 1.25200000E+003
 1.25000000E+003
 1.21700000E+003
 1.19500000E+003
 1.15700000E+003
 1.11000000E+003
 1.08500000E+003
 1.02900000E+003
 9.80000000E+002
 9.37000000E+002
 8.85000000E+002
 8.51000000E+002
 8.55000000E+002
 8.64000000E+002
 9.00000000E+002
 9.37000000E+002
 9.96000000E+002
 1.05700000E+003
 1.11800000E+003
 1.16800000E+003
 1.14200000E+003
 1.07600000E+003
 1.00600000E+003
 9.37000000E+002
 8.77000000E+002
 8.45000000E+002
 8.21000000E+002
 7.96000000E+002
 7.99000000E+002
 7.93000000E+002
 7.93000000E+002
 8.02000000E+002
 7.90000000E+002
 7.84000000E+002
 7.95000000E+002
 8.06000000E+002
 8.19000000E+002
 8.01000000E+002
 8.08000000E+002
 8.22000000E+002
 8.19000000E+002
 8.23000000E+002
 8.26000000E+002
 8.20000000E+002
 8.29000000E+002
 8.45000000E+002
 8.54000000E+002
 8.56000000E+002
 8.73000000E+002
 8.99000000E+002
 9.32000000E+002
 1.00300000E+003
 1.08300000E+003
 1.14000000E+003
 1.17600000E+003
 1.17400000E+003
 1.14300000E+003
 1.09100000E+003
 1.00000000E+003
 9.13000000E+002
 8.54000000E+002
 8.17000000E+002
 7.74000000E+002
 7.68000000E+002
 7.50000000E+002
 7.36000000E+002
 7.21000000E+002
 7.10000000E+002
 7.05000000E+002
 7.08000000E+002
 7.16000000E+002
 7.10000000E+002
 7.04000000E+002
 6.92000000E+002
 6.90000000E+002
 6.89000000E+002
 6.68000000E+002
 6.70000000E+002
 6.66000000E+002
 6.61000000E+002
 6.51000000E+002
 6.42000000E+002
 6.48000000E+002
 6.38000000E+002
 6.48000000E+002
 6.40000000E+002
 6.44000000E+002
 6.52000000E+002
 6.32000000E+002
 6.33000000E+002
 6.40000000E+002
 6.34000000E+002
 6.19000000E+002
 6.24000000E+002
 6.23000000E+002
 6.25000000E+002
 6.08000000E+002
 6.19000000E+002
 6.38000000E+002
 6.17000000E+002
 6.04000000E+002
 6.20000000E+002
 6.13000000E+002
 6.13000000E+002
 6.18000000E+002
 6.15000000E+002
 6.13000000E+002
 6.06000000E+002
 6.09000000E+002
 6.09000000E+002
 5.97000000E+002
 6.18000000E+002
 5.98000000E+002
 6.19000000E+002
 6.13000000E+002
 6.18000000E+002
 5.98000000E+002
 5.97000000E+002
 6.03000000E+002
 6.14000000E+002
 6.08000000E+002
 5.89000000E+002
 6.05000000E+002
 5.95000000E+002
 5.93000000E+002
 6.03000000E+002
 5.96000000E+002
 6.00000000E+002
 5.96000000E+002
 5.94000000E+002
 5.97000000E+002
 6.00000000E+002
 5.86000000E+002
 5.99000000E+002
 5.92000000E+002
 5.94000000E+002
 6.01000000E+002
 5.97000000E+002
 6.03000000E+002
 5.93000000E+002
 5.95000000E+002
 6.04000000E+002
 6.08000000E+002
 6.10000000E+002
 6.08000000E+002
 5.98000000E+002
 5.98000000E+002
 5.98000000E+002
 6.12000000E+002
 6.03000000E+002
 6.13000000E+002
 6.07000000E+002
 6.11000000E+002
 6.11000000E+002
 6.07000000E+002
 6.01000000E+002
 6.15000000E+002
 6.10000000E+002
 5.95000000E+002
 6.10000000E+002
 6.02000000E+002
 5.99000000E+002
 6.01000000E+002
 6.10000000E+002
 6.07000000E+002
 6.18000000E+002
 6.04000000E+002
 6.16000000E+002
 6.12000000E+002
 6.17000000E+002
 6.10000000E+002
 6.25000000E+002
 6.10000000E+002
 6.16000000E+002
 6.23000000E+002
 6.11000000E+002
 6.23000000E+002
 6.21000000E+002
 6.24000000E+002
 6.31000000E+002
 6.35000000E+002
 6.32000000E+002
 6.34000000E+002
 6.39000000E+002
 6.32000000E+002
 6.30000000E+002
 6.31000000E+002
 6.29000000E+002
 6.20000000E+002
 6.23000000E+002
 6.15000000E+002
 6.15000000E+002
 6.15000000E+002
 6.15000000E+002
 6.19000000E+002
 5.98000000E+002
 6.02000000E+002
 6.07000000E+002
 6.13000000E+002
 6.14000000E+002
 6.05000000E+002
 5.86000000E+002
 6.07000000E+002
 6.12000000E+002
 6.03000000E+002
 6.01000000E+002
 6.07000000E+002
 6.09000000E+002
 6.11000000E+002
 6.12000000E+002
 6.06000000E+002
 6.12000000E+002
 6.21000000E+002
 6.17000000E+002
 6.03000000E+002
 6.08000000E+002
 6.04000000E+002
 6.08000000E+002
 6.09000000E+002
 6.19000000E+002
 6.16000000E+002
 6.24000000E+002
 6.34000000E+002
 6.19000000E+002
 6.15000000E+002
 6.17000000E+002
 6.14000000E+002
 6.08000000E+002
 6.01000000E+002
 6.09000000E+002
 6.01000000E+002
 6.10000000E+002
 6.03000000E+002
 5.91000000E+002
 5.93000000E+002
 6.02000000E+002
 5.97000000E+002
 5.94000000E+002
 5.99000000E+002
 5.97000000E+002
 5.92000000E+002
 6.05000000E+002
 5.98000000E+002
 5.85000000E+002
 5.98000000E+002
 5.99000000E+002
 6.09000000E+002
 5.99000000E+002
 5.87000000E+002
 6.00000000E+002
 5.92000000E+002
 5.94000000E+002
 5.97000000E+002
 5.91000000E+002
 5.85000000E+002
 5.83000000E+002
 6.01000000E+002
 6.10000000E+002
 5.94000000E+002
 5.89000000E+002
 5.87000000E+002
 5.95000000E+002
 6.00000000E+002
 5.87000000E+002
 5.99000000E+002
 5.95000000E+002
 6.05000000E+002
 5.99000000E+002
 5.95000000E+002
 5.92000000E+002
 5.91000000E+002
 5.89000000E+002
 6.00000000E+002
 5.86000000E+002
 5.96000000E+002
 5.96000000E+002
 5.97000000E+002
 5.91000000E+002
 5.96000000E+002
 5.93000000E+002
 5.95000000E+002
 5.84000000E+002
 5.92000000E+002
 5.92000000E+002
 5.89000000E+002
 5.89000000E+002
 5.90000000E+002
 5.90000000E+002
 5.83000000E+002
 5.85000000E+002
 5.78000000E+002
 5.91000000E+002
 5.87000000E+002
 5.83000000E+002
 5.86000000E+002
 5.91000000E+002
 5.83000000E+002
 5.95000000E+002
 5.94000000E+002
 5.92000000E+002
 5.96000000E+002
 6.04000000E+002
 6.02000000E+002
 6.08000000E+002
 5.96000000E+002
 6.01000000E+002
 6.03000000E+002
 6.07000000E+002
 6.03000000E+002
 6.10000000E+002
 6.11000000E+002
 6.12000000E+002
 6.11000000E+002
 6.11000000E+002
 6.20000000E+002
 6.36000000E+002
 6.33000000E+002
 6.38000000E+002
 6.35000000E+002
 6.61000000E+002
 6.59000000E+002
 6.57000000E+002
 6.62000000E+002
 6.49000000E+002
 6.67000000E+002
 6.58000000E+002
 6.57000000E+002
 6.51000000E+002
 6.60000000E+002
 6.55000000E+002
 6.50000000E+002
 6.60000000E+002
 6.52000000E+002
 6.68000000E+002
 6.83000000E+002
 7.05000000E+002
 7.27000000E+002
 7.38000000E+002
 7.59000000E+002
 7.48000000E+002
 7.52000000E+002
 7.33000000E+002
 7.28000000E+002
 7.08000000E+002
 7.00000000E+002
 6.89000000E+002
 6.74000000E+002
 6.75000000E+002
 6.62000000E+002
 6.62000000E+002
 6.68000000E+002
 6.45000000E+002
 6.53000000E+002
 6.56000000E+002
 6.43000000E+002
 6.57000000E+002
 6.63000000E+002
 6.75000000E+002
 6.65000000E+002
 6.69000000E+002
 6.77000000E+002
 6.86000000E+002
 7.13000000E+002
 7.11000000E+002
 7.26000000E+002
 7.45000000E+002
 7.81000000E+002
 8.24000000E+002
 8.90000000E+002
 9.67000000E+002
 1.04300000E+003
 1.17000000E+003
 1.35500000E+003
 1.65500000E+003
 2.06500000E+003
 2.46700000E+003
 2.81100000E+003
 2.89100000E+003
 2.80300000E+003
 2.70800000E+003
 2.64800000E+003
 2.66200000E+003
 2.69400000E+003
 2.72300000E+003
 2.71300000E+003
 2.77100000E+003
 2.79600000E+003
 2.84600000E+003
 2.84400000E+003
 2.85100000E+003
 2.85500000E+003
 2.79300000E+003
 2.73100000E+003
 2.69800000E+003
 2.65100000E+003
 2.70900000E+003
 2.76800000E+003
 2.72500000E+003
 2.78000000E+003
 2.83000000E+003
 2.87200000E+003
 2.89700000E+003
 2.81600000E+003
 2.69400000E+003
 2.49300000E+003
 2.30700000E+003
 2.17000000E+003
 2.07300000E+003
 2.00200000E+003
 1.92300000E+003
 1.88600000E+003
 1.82300000E+003
 1.74800000E+003
 1.67600000E+003
 1.60800000E+003
 1.53800000E+003
 1.52900000E+003
 1.44200000E+003
 1.39600000E+003
 1.36800000E+003
 1.35000000E+003
 1.36000000E+003
 1.39700000E+003
 1.44200000E+003
 1.49400000E+003
 1.48300000E+003
 1.43100000E+003
 1.42200000E+003
 1.38300000E+003
 1.34000000E+003
 1.33200000E+003
 1.36800000E+003
 1.38000000E+003
 1.39300000E+003
 1.42400000E+003
 1.44700000E+003
 1.46100000E+003
 1.47500000E+003
 1.49000000E+003
 1.51100000E+003
 1.55000000E+003
 1.56500000E+003
 1.58300000E+003
 1.61100000E+003
 1.61900000E+003
 1.65500000E+003
 1.68100000E+003
 1.71800000E+003
 1.76800000E+003
 1.79800000E+003
 1.84100000E+003
 1.90700000E+003
 1.94600000E+003
 1.99000000E+003
 2.03100000E+003
 2.09300000E+003
 2.13600000E+003
 2.20500000E+003
 2.24200000E+003
 2.34500000E+003
 2.40500000E+003
 2.47300000E+003
 2.51300000E+003
 2.53900000E+003
 2.63100000E+003
 2.69100000E+003
 2.78000000E+003
 2.85200000E+003
 2.89100000E+003
 2.93300000E+003
 3.01000000E+003
 3.10000000E+003
 3.12000000E+003
 3.16200000E+003
 3.16400000E+003
 3.22700000E+003
 3.30700000E+003
 3.37200000E+003
 3.39200000E+003
 3.47000000E+003
 3.52600000E+003
 3.54200000E+003
 3.58300000E+003
 3.58800000E+003
 3.60900000E+003
 3.67100000E+003
 3.71200000E+003
 3.76000000E+003
 3.76800000E+003
 3.76200000E+003
 3.75700000E+003
 3.78400000E+003
 3.86500000E+003
 3.88000000E+003
 3.86700000E+003
 3.85200000E+003
 3.88100000E+003
 3.93500000E+003
 3.95000000E+003
 3.93900000E+003
 3.90600000E+003
 3.89200000E+003
 3.90100000E+003
 3.91700000E+003
 3.92000000E+003
 3.91100000E+003
 3.90900000E+003
 3.90700000E+003
 3.87400000E+003
 3.89100000E+003
 3.88400000E+003
 3.87400000E+003
 3.91500000E+003
 3.90900000E+003
 3.91700000E+003
 3.89300000E+003
 3.83200000E+003
 3.82600000E+003
 3.84700000E+003
 3.80300000E+003
 3.81300000E+003
 3.86800000E+003
 3.86500000E+003
 3.88200000E+003
 3.90300000E+003
 3.85900000E+003
 3.88400000E+003
 3.93700000E+003
 3.95600000E+003
 3.98500000E+003
 3.98900000E+003
 3.98700000E+003
 3.98600000E+003
 3.99800000E+003
 4.05000000E+003
 4.07600000E+003
 4.10500000E+003
 4.03300000E+003
 4.01400000E+003
 4.08600000E+003
 4.07300000E+003
 4.10700000E+003
 4.08800000E+003
 4.03300000E+003
 3.97000000E+003
 3.99600000E+003
 3.98900000E+003
 4.03200000E+003
 3.99400000E+003
 4.00500000E+003
 3.97100000E+003
 3.92600000E+003
 3.93000000E+003
 3.91600000E+003
 3.90600000E+003
 3.81800000E+003
 3.74800000E+003
 3.77900000E+003
 3.77600000E+003
 3.80700000E+003
 3.78200000E+003
 3.69500000E+003
 3.62400000E+003
 3.62700000E+003
 3.59900000E+003
 3.54100000E+003
 3.50800000E+003
 3.51500000E+003
 3.46700000E+003
 3.41200000E+003
 3.35100000E+003
 3.30700000E+003
 3.28000000E+003
 3.22000000E+003
 3.15500000E+003
 3.11500000E+003
 3.06700000E+003
 2.99900000E+003
 2.97600000E+003
 2.95800000E+003
 2.88500000E+003
 2.84300000E+003
 2.80000000E+003
 2.71400000E+003
 2.63800000E+003
 2.62800000E+003
 2.52500000E+003
 2.49900000E+003
 2.47500000E+003
 2.42600000E+003
 2.38700000E+003
 2.38300000E+003
 2.30900000E+003
 2.26800000E+003
 2.23500000E+003
 2.22400000E+003
 2.15900000E+003
 2.08900000E+003
 2.07900000E+003
 2.02800000E+003
 1.99300000E+003
 1.99100000E+003
 1.96100000E+003
 1.90800000E+003
 1.89600000E+003
 1.82400000E+003
 1.79500000E+003
 1.76500000E+003
 1.72900000E+003
 1.69900000E+003
 1.67200000E+003
 1.64900000E+003
 1.62000000E+003
 1.60700000E+003
 1.57900000E+003
 1.55200000E+003
 1.50700000E+003
 1.46500000E+003
 1.46100000E+003
 1.42100000E+003
 1.36200000E+003
 1.32100000E+003
 1.31400000E+003
 1.27300000E+003
 1.24600000E+003
 1.20500000E+003
 1.14900000E+003
 1.10200000E+003
 1.09700000E+003
 1.07200000E+003
 1.01600000E+003
 9.75000000E+002
 9.24000000E+002
 8.98000000E+002
 8.68000000E+002
 8.36000000E+002
 8.02000000E+002
 7.71000000E+002
 7.61000000E+002
 7.53000000E+002
 7.09000000E+002
 6.74000000E+002
 6.58000000E+002
 6.56000000E+002
 6.48000000E+002
 6.20000000E+002
 6.08000000E+002
 5.86000000E+002
 5.72000000E+002
 5.70000000E+002
 5.60000000E+002
 5.50000000E+002
 5.42000000E+002
 5.37000000E+002
 5.43000000E+002
 5.29000000E+002
 5.15000000E+002
 5.03000000E+002
 5.13000000E+002
 4.92000000E+002
 4.88000000E+002
 5.05000000E+002
 4.91000000E+002
