# Supplementary material for: ATP-Mediated Compositional Change in Peripheral Myelin Membranes: A Comparative Raman Spectroscopy and Time-Of-Flight Secondary Ion Mass Spectrometry Study
Source: PLoS One. 2015 Nov 6;10(11):e0142084. doi: 10.1371/journal.pone.0142084 (PMC4636249; doi:10.1371/journal.pone.0142084)
Supplement: S3 Dataset — (ZIP) [file pone.0142084.s003.zip › S3_dataset/Raman_spectra/1_90.dat]

 2.09000000E+002
 2.10000000E+002
 2.14000000E+002
 2.10000000E+002
 2.14000000E+002
 2.10000000E+002
 2.14000000E+002
 2.12000000E+002
 2.11000000E+002
 2.11000000E+002
 2.11000000E+002
 2.09000000E+002
 2.11000000E+002
 2.08000000E+002
 2.10000000E+002
 2.03000000E+002
 2.15000000E+002
 2.03000000E+002
 2.10000000E+002
 2.07000000E+002
 2.08000000E+002
 2.06000000E+002
 2.10000000E+002
 2.11000000E+002
 2.06000000E+002
 2.09000000E+002
 2.09000000E+002
 2.13000000E+002
 2.10000000E+002
 2.10000000E+002
 2.08000000E+002
 2.13000000E+002
 2.12000000E+002
 2.21000000E+002
 2.28000000E+002
 2.60000000E+002
 6.70000000E+002
 2.89600000E+003
 4.57200000E+003
 4.43000000E+003
 2.80200000E+003
 4.85000000E+002
 2.20000000E+002
 2.12000000E+002
 2.12000000E+002
 2.08000000E+002
 2.11000000E+002
 2.09000000E+002
 2.03000000E+002
 2.15000000E+002
 2.11000000E+002
 2.13000000E+002
 2.18000000E+002
 2.71000000E+002
 4.36000000E+002
 7.51000000E+002
 1.14900000E+003
 1.49600000E+003
 1.67900000E+003
 1.73800000E+003
 1.69500000E+003
 1.63200000E+003
 1.58700000E+003
 1.51800000E+003
 1.46000000E+003
 1.43400000E+003
 1.37800000E+003
 1.34700000E+003
 1.33600000E+003
 1.32200000E+003
 1.33500000E+003
 1.30900000E+003
 1.27900000E+003
 1.25400000E+003
 1.22900000E+003
 1.20900000E+003
 1.18300000E+003
 1.14300000E+003
 1.09800000E+003
 1.08200000E+003
 1.06600000E+003
 1.03900000E+003
 1.01500000E+003
 9.76000000E+002
 9.77000000E+002
 9.51000000E+002
 9.41000000E+002
 9.14000000E+002
 9.08000000E+002
 8.89000000E+002
 9.03000000E+002
 8.73000000E+002
 8.69000000E+002
 8.51000000E+002
 8.43000000E+002
 8.23000000E+002
 8.08000000E+002
 8.13000000E+002
 7.99000000E+002
 8.07000000E+002
 7.71000000E+002
 7.68000000E+002
 7.56000000E+002
 7.58000000E+002
 7.66000000E+002
 7.55000000E+002
 7.59000000E+002
 7.51000000E+002
 7.63000000E+002
 7.62000000E+002
 7.55000000E+002
 7.47000000E+002
 7.50000000E+002
 7.48000000E+002
 7.60000000E+002
 7.29000000E+002
 7.61000000E+002
 7.58000000E+002
 7.51000000E+002
 7.41000000E+002
 7.44000000E+002
 7.35000000E+002
 7.15000000E+002
 7.13000000E+002
 7.24000000E+002
 7.20000000E+002
 7.19000000E+002
 7.19000000E+002
 7.27000000E+002
 7.26000000E+002
 7.39000000E+002
 7.21000000E+002
 7.10000000E+002
 7.08000000E+002
 7.03000000E+002
 6.97000000E+002
 7.05000000E+002
 6.93000000E+002
 6.91000000E+002
 7.06000000E+002
 6.82000000E+002
 6.90000000E+002
 6.86000000E+002
 6.80000000E+002
 6.77000000E+002
 6.59000000E+002
 6.73000000E+002
 6.51000000E+002
 6.50000000E+002
 6.58000000E+002
 6.50000000E+002
 6.41000000E+002
 6.44000000E+002
 6.34000000E+002
 6.41000000E+002
 6.35000000E+002
 6.41000000E+002
 6.30000000E+002
 6.31000000E+002
 6.35000000E+002
 6.36000000E+002
 6.21000000E+002
 6.22000000E+002
 6.13000000E+002
 6.15000000E+002
 6.24000000E+002
 5.96000000E+002
 6.03000000E+002
 6.10000000E+002
 6.08000000E+002
 6.09000000E+002
 6.02000000E+002
 6.03000000E+002
 6.05000000E+002
 5.99000000E+002
 5.94000000E+002
 5.97000000E+002
 6.02000000E+002
 5.89000000E+002
 5.97000000E+002
 6.02000000E+002
 5.93000000E+002
 6.04000000E+002
 6.02000000E+002
 5.97000000E+002
 5.93000000E+002
 6.03000000E+002
 6.05000000E+002
 6.01000000E+002
 6.03000000E+002
 6.11000000E+002
 6.10000000E+002
 6.03000000E+002
 6.05000000E+002
 6.19000000E+002
 6.03000000E+002
 5.97000000E+002
 6.09000000E+002
 6.03000000E+002
 6.04000000E+002
 6.06000000E+002
 6.16000000E+002
 6.09000000E+002
 6.16000000E+002
 6.22000000E+002
 6.31000000E+002
 6.20000000E+002
 6.23000000E+002
 6.21000000E+002
 6.08000000E+002
 6.23000000E+002
 6.34000000E+002
 6.38000000E+002
 6.31000000E+002
 6.41000000E+002
 6.43000000E+002
 6.38000000E+002
 6.27000000E+002
 6.33000000E+002
 6.26000000E+002
 6.22000000E+002
 6.41000000E+002
 6.28000000E+002
 6.27000000E+002
 6.25000000E+002
 6.44000000E+002
 6.49000000E+002
 6.58000000E+002
 6.68000000E+002
 6.74000000E+002
 6.80000000E+002
 6.88000000E+002
 6.86000000E+002
 6.89000000E+002
 7.03000000E+002
 7.04000000E+002
 7.12000000E+002
 7.34000000E+002
 7.35000000E+002
 7.55000000E+002
 7.55000000E+002
 7.69000000E+002
 7.77000000E+002
 7.75000000E+002
 7.78000000E+002
 7.82000000E+002
 8.00000000E+002
 8.11000000E+002
 8.11000000E+002
 8.08000000E+002
 8.07000000E+002
 7.86000000E+002
 7.64000000E+002
 7.58000000E+002
 7.62000000E+002
 7.50000000E+002
 7.69000000E+002
 7.80000000E+002
 7.76000000E+002
 7.66000000E+002
 7.41000000E+002
 7.11000000E+002
 7.00000000E+002
 7.05000000E+002
 6.93000000E+002
 6.82000000E+002
 6.77000000E+002
 6.83000000E+002
 6.62000000E+002
 6.73000000E+002
 6.97000000E+002
 6.82000000E+002
 6.84000000E+002
 6.79000000E+002
 6.75000000E+002
 6.71000000E+002
 6.92000000E+002
 6.83000000E+002
 6.80000000E+002
 6.59000000E+002
 6.52000000E+002
 6.47000000E+002
 6.49000000E+002
 6.49000000E+002
 6.52000000E+002
 6.66000000E+002
 6.70000000E+002
 6.75000000E+002
 6.80000000E+002
 6.94000000E+002
 7.06000000E+002
 7.31000000E+002
 7.75000000E+002
 8.14000000E+002
 7.99000000E+002
 7.42000000E+002
 6.93000000E+002
 6.63000000E+002
 6.62000000E+002
 6.42000000E+002
 6.34000000E+002
 6.33000000E+002
 6.31000000E+002
 6.21000000E+002
 6.22000000E+002
 6.16000000E+002
 6.09000000E+002
 6.02000000E+002
 6.05000000E+002
 6.07000000E+002
 6.06000000E+002
 6.06000000E+002
 6.00000000E+002
 6.02000000E+002
 6.07000000E+002
 6.18000000E+002
 6.29000000E+002
 6.32000000E+002
 6.44000000E+002
 6.55000000E+002
 6.51000000E+002
 6.46000000E+002
 6.49000000E+002
 6.44000000E+002
 6.58000000E+002
 6.63000000E+002
 6.78000000E+002
 6.78000000E+002
 6.96000000E+002
 6.78000000E+002
 6.53000000E+002
 6.44000000E+002
 6.40000000E+002
 6.37000000E+002
 6.24000000E+002
 6.25000000E+002
 6.27000000E+002
 6.31000000E+002
 6.32000000E+002
 6.20000000E+002
 6.10000000E+002
 6.10000000E+002
 6.01000000E+002
 5.88000000E+002
 5.83000000E+002
 5.92000000E+002
 5.83000000E+002
 5.78000000E+002
 5.82000000E+002
 5.78000000E+002
 5.74000000E+002
 5.70000000E+002
 5.78000000E+002
 5.80000000E+002
 5.91000000E+002
 5.95000000E+002
 6.01000000E+002
 6.31000000E+002
 6.88000000E+002
 7.68000000E+002
 8.53000000E+002
 8.91000000E+002
 8.99000000E+002
 8.60000000E+002
 8.36000000E+002
 8.06000000E+002
 7.79000000E+002
 7.54000000E+002
 7.27000000E+002
 6.90000000E+002
 6.50000000E+002
 6.22000000E+002
 5.99000000E+002
 5.78000000E+002
 5.98000000E+002
 5.97000000E+002
 6.11000000E+002
 6.43000000E+002
 6.73000000E+002
 6.99000000E+002
 7.19000000E+002
 7.12000000E+002
 6.84000000E+002
 6.44000000E+002
 6.14000000E+002
 5.88000000E+002
 5.75000000E+002
 5.54000000E+002
 5.51000000E+002
 5.51000000E+002
 5.55000000E+002
 5.48000000E+002
 5.55000000E+002
 5.54000000E+002
 5.50000000E+002
 5.55000000E+002
 5.53000000E+002
 5.57000000E+002
 5.66000000E+002
 5.66000000E+002
 5.70000000E+002
 5.59000000E+002
 5.76000000E+002
 5.69000000E+002
 5.67000000E+002
 5.73000000E+002
 5.65000000E+002
 5.75000000E+002
 5.71000000E+002
 5.79000000E+002
 5.88000000E+002
 5.86000000E+002
 5.91000000E+002
 5.91000000E+002
 5.98000000E+002
 6.03000000E+002
 5.92000000E+002
 5.85000000E+002
 5.89000000E+002
 5.71000000E+002
 5.61000000E+002
 5.56000000E+002
 5.37000000E+002
 5.27000000E+002
 5.29000000E+002
 5.17000000E+002
 5.20000000E+002
 5.20000000E+002
 5.13000000E+002
 5.16000000E+002
 5.08000000E+002
 5.05000000E+002
 4.95000000E+002
 4.95000000E+002
 5.06000000E+002
 5.09000000E+002
 5.02000000E+002
 4.95000000E+002
 4.87000000E+002
 4.89000000E+002
 4.88000000E+002
 4.86000000E+002
 4.86000000E+002
 4.86000000E+002
 4.82000000E+002
 4.91000000E+002
 4.76000000E+002
 4.85000000E+002
 4.81000000E+002
 4.71000000E+002
 4.78000000E+002
 4.76000000E+002
 4.78000000E+002
 4.82000000E+002
 4.77000000E+002
 4.69000000E+002
 4.76000000E+002
 4.71000000E+002
 4.73000000E+002
 4.86000000E+002
 4.79000000E+002
 4.68000000E+002
 4.70000000E+002
 4.73000000E+002
 4.75000000E+002
 4.70000000E+002
 4.77000000E+002
 4.61000000E+002
 4.60000000E+002
 4.75000000E+002
 4.70000000E+002
 4.63000000E+002
 4.72000000E+002
 4.64000000E+002
 4.72000000E+002
 4.74000000E+002
 4.70000000E+002
 4.68000000E+002
 4.75000000E+002
 4.70000000E+002
 4.67000000E+002
 4.77000000E+002
 4.68000000E+002
 4.69000000E+002
 4.71000000E+002
 4.64000000E+002
 4.75000000E+002
 4.70000000E+002
 4.72000000E+002
 4.75000000E+002
 4.64000000E+002
 4.67000000E+002
 4.62000000E+002
 4.68000000E+002
 4.70000000E+002
 4.67000000E+002
 4.74000000E+002
 4.73000000E+002
 4.72000000E+002
 4.68000000E+002
 4.73000000E+002
 4.68000000E+002
 4.62000000E+002
 4.69000000E+002
 4.80000000E+002
 4.79000000E+002
 4.68000000E+002
 4.77000000E+002
 4.71000000E+002
 4.78000000E+002
 4.68000000E+002
 4.77000000E+002
 4.76000000E+002
 4.74000000E+002
 4.77000000E+002
 4.73000000E+002
 4.70000000E+002
 4.77000000E+002
 4.85000000E+002
 4.78000000E+002
 4.76000000E+002
 4.75000000E+002
 4.63000000E+002
 4.78000000E+002
 4.74000000E+002
 4.72000000E+002
 4.80000000E+002
 4.75000000E+002
 4.87000000E+002
 4.75000000E+002
 4.75000000E+002
 4.61000000E+002
 4.80000000E+002
 4.85000000E+002
 4.69000000E+002
 4.77000000E+002
 4.73000000E+002
 4.79000000E+002
 4.79000000E+002
 4.80000000E+002
 4.88000000E+002
 4.86000000E+002
 4.83000000E+002
 4.86000000E+002
 4.90000000E+002
 4.82000000E+002
 4.88000000E+002
 4.83000000E+002
 4.81000000E+002
 4.86000000E+002
 4.88000000E+002
 4.78000000E+002
 4.84000000E+002
 4.67000000E+002
 4.85000000E+002
 4.75000000E+002
 4.64000000E+002
 4.67000000E+002
 4.78000000E+002
 4.74000000E+002
 4.70000000E+002
 4.64000000E+002
 4.57000000E+002
 4.65000000E+002
 4.63000000E+002
 4.65000000E+002
 4.58000000E+002
 4.70000000E+002
 4.57000000E+002
 4.66000000E+002
 4.60000000E+002
 4.58000000E+002
 4.58000000E+002
 4.67000000E+002
 4.62000000E+002
 4.64000000E+002
 4.57000000E+002
 4.71000000E+002
 4.67000000E+002
 4.68000000E+002
 4.63000000E+002
 4.68000000E+002
 4.68000000E+002
 4.77000000E+002
 4.69000000E+002
 4.67000000E+002
 4.69000000E+002
 4.60000000E+002
 4.60000000E+002
 4.56000000E+002
 4.62000000E+002
 4.60000000E+002
 4.47000000E+002
 4.48000000E+002
 4.52000000E+002
 4.48000000E+002
 4.55000000E+002
 4.51000000E+002
 4.54000000E+002
 4.58000000E+002
 4.46000000E+002
 4.60000000E+002
 4.62000000E+002
 4.50000000E+002
 4.56000000E+002
 4.57000000E+002
 4.53000000E+002
 4.63000000E+002
 4.55000000E+002
 4.57000000E+002
 4.56000000E+002
 4.43000000E+002
 4.54000000E+002
 4.43000000E+002
 4.54000000E+002
 4.49000000E+002
 4.51000000E+002
 4.51000000E+002
 4.56000000E+002
 4.49000000E+002
 4.51000000E+002
 4.56000000E+002
 4.63000000E+002
 4.53000000E+002
 4.51000000E+002
 4.45000000E+002
 4.48000000E+002
 4.52000000E+002
 4.51000000E+002
 4.52000000E+002
 4.45000000E+002
 4.45000000E+002
 4.44000000E+002
 4.41000000E+002
 4.33000000E+002
 4.44000000E+002
 4.45000000E+002
 4.49000000E+002
 4.52000000E+002
 4.47000000E+002
 4.56000000E+002
 4.44000000E+002
 4.55000000E+002
 4.48000000E+002
 4.45000000E+002
 4.46000000E+002
 4.51000000E+002
 4.38000000E+002
 4.51000000E+002
 4.46000000E+002
 4.44000000E+002
 4.44000000E+002
 4.41000000E+002
 4.46000000E+002
 4.36000000E+002
 4.45000000E+002
 4.33000000E+002
 4.39000000E+002
 4.44000000E+002
 4.38000000E+002
 4.39000000E+002
 4.48000000E+002
 4.43000000E+002
 4.42000000E+002
 4.39000000E+002
 4.48000000E+002
 4.44000000E+002
 4.42000000E+002
 4.48000000E+002
 4.51000000E+002
 4.48000000E+002
 4.51000000E+002
 4.49000000E+002
 4.55000000E+002
 4.51000000E+002
 4.51000000E+002
 4.52000000E+002
 4.65000000E+002
 4.70000000E+002
 4.58000000E+002
 4.73000000E+002
 4.78000000E+002
 4.69000000E+002
 4.78000000E+002
 4.70000000E+002
 4.66000000E+002
 4.62000000E+002
 4.60000000E+002
 4.56000000E+002
 4.67000000E+002
 4.57000000E+002
 4.52000000E+002
 4.54000000E+002
 4.45000000E+002
 4.46000000E+002
 4.46000000E+002
 4.51000000E+002
 4.51000000E+002
 4.64000000E+002
 4.64000000E+002
 4.60000000E+002
 4.65000000E+002
 4.50000000E+002
 4.61000000E+002
 4.49000000E+002
 4.57000000E+002
 4.54000000E+002
 4.53000000E+002
 4.59000000E+002
 4.46000000E+002
 4.54000000E+002
 4.55000000E+002
 4.52000000E+002
 4.50000000E+002
 4.49000000E+002
 4.53000000E+002
 4.46000000E+002
 4.49000000E+002
 4.58000000E+002
 4.51000000E+002
 4.51000000E+002
 4.61000000E+002
 4.54000000E+002
 4.57000000E+002
 4.53000000E+002
 4.65000000E+002
 4.67000000E+002
 4.71000000E+002
 4.73000000E+002
 4.89000000E+002
 5.03000000E+002
 5.00000000E+002
 5.21000000E+002
 5.55000000E+002
 5.86000000E+002
 6.30000000E+002
 6.81000000E+002
 7.22000000E+002
 7.39000000E+002
 7.38000000E+002
 7.38000000E+002
 7.52000000E+002
 7.77000000E+002
 8.16000000E+002
 8.62000000E+002
 9.43000000E+002
 1.03400000E+003
 1.10100000E+003
 1.14100000E+003
 1.09700000E+003
 1.08000000E+003
 1.04400000E+003
 1.01100000E+003
 9.65000000E+002
 9.35000000E+002
 9.02000000E+002
 8.88000000E+002
 8.62000000E+002
 8.60000000E+002
 8.68000000E+002
 8.66000000E+002
 8.55000000E+002
 8.63000000E+002
 8.40000000E+002
 8.34000000E+002
 7.99000000E+002
 8.08000000E+002
 7.91000000E+002
 7.96000000E+002
 7.87000000E+002
 7.96000000E+002
 7.82000000E+002
 7.64000000E+002
 7.52000000E+002
 7.27000000E+002
 6.99000000E+002
 6.63000000E+002
 6.59000000E+002
 6.24000000E+002
 6.15000000E+002
 6.08000000E+002
 5.81000000E+002
 5.92000000E+002
 5.79000000E+002
 5.92000000E+002
 5.94000000E+002
 5.86000000E+002
 5.70000000E+002
 5.56000000E+002
 5.55000000E+002
 5.40000000E+002
 5.47000000E+002
 5.53000000E+002
 5.60000000E+002
 5.53000000E+002
 5.54000000E+002
 5.58000000E+002
 5.57000000E+002
 5.50000000E+002
 5.49000000E+002
 5.48000000E+002
 5.34000000E+002
 5.51000000E+002
 5.49000000E+002
 5.41000000E+002
 5.51000000E+002
 5.44000000E+002
 5.47000000E+002
 5.37000000E+002
 5.52000000E+002
 5.55000000E+002
 5.59000000E+002
 5.65000000E+002
 5.71000000E+002
 5.72000000E+002
 5.72000000E+002
 5.74000000E+002
 5.84000000E+002
 5.96000000E+002
 5.98000000E+002
 6.11000000E+002
 6.10000000E+002
 6.22000000E+002
 6.22000000E+002
 6.21000000E+002
 6.34000000E+002
 6.44000000E+002
 6.47000000E+002
 6.64000000E+002
 6.60000000E+002
 6.70000000E+002
 6.83000000E+002
 6.82000000E+002
 6.89000000E+002
 7.05000000E+002
 6.91000000E+002
 7.07000000E+002
 7.09000000E+002
 7.22000000E+002
 7.38000000E+002
 7.62000000E+002
 7.66000000E+002
 7.58000000E+002
 7.67000000E+002
 7.60000000E+002
 7.80000000E+002
 8.02000000E+002
 8.01000000E+002
 8.11000000E+002
 8.20000000E+002
 8.24000000E+002
 8.13000000E+002
 8.40000000E+002
 8.41000000E+002
 8.49000000E+002
 8.61000000E+002
 8.52000000E+002
 8.56000000E+002
 8.67000000E+002
 8.82000000E+002
 8.86000000E+002
 9.06000000E+002
 8.81000000E+002
 8.96000000E+002
 9.11000000E+002
 9.22000000E+002
 9.19000000E+002
 9.30000000E+002
 9.38000000E+002
 9.39000000E+002
 9.43000000E+002
 9.39000000E+002
 9.62000000E+002
 9.56000000E+002
 9.84000000E+002
 1.00700000E+003
 9.86000000E+002
 9.99000000E+002
 9.74000000E+002
 9.84000000E+002
 1.01200000E+003
 1.02700000E+003
 1.04600000E+003
 1.03600000E+003
 1.05400000E+003
 1.06600000E+003
 1.06200000E+003
 1.07100000E+003
 1.08500000E+003
 1.10900000E+003
 1.10200000E+003
 1.11700000E+003
 1.12100000E+003
 1.13200000E+003
 1.14000000E+003
 1.15300000E+003
 1.16300000E+003
 1.16500000E+003
 1.16800000E+003
 1.16500000E+003
 1.19700000E+003
 1.20900000E+003
 1.23400000E+003
 1.22900000E+003
 1.22300000E+003
 1.22900000E+003
 1.23300000E+003
 1.23900000E+003
 1.25500000E+003
 1.28800000E+003
 1.28500000E+003
 1.27500000E+003
 1.27800000E+003
 1.27300000E+003
 1.28100000E+003
 1.30500000E+003
 1.31300000E+003
 1.29100000E+003
 1.28200000E+003
 1.29300000E+003
 1.31500000E+003
 1.29100000E+003
 1.30600000E+003
 1.30400000E+003
 1.29900000E+003
 1.30000000E+003
 1.27300000E+003
 1.28100000E+003
 1.27400000E+003
 1.28400000E+003
 1.26700000E+003
 1.24600000E+003
 1.23400000E+003
 1.23600000E+003
 1.21300000E+003
 1.21600000E+003
 1.18700000E+003
 1.17800000E+003
 1.16000000E+003
 1.15300000E+003
 1.14900000E+003
 1.13700000E+003
 1.10000000E+003
 1.10800000E+003
 1.08900000E+003
 1.07500000E+003
 1.06400000E+003
 1.03900000E+003
 1.00900000E+003
 1.00800000E+003
 9.95000000E+002
 9.93000000E+002
 9.63000000E+002
 9.58000000E+002
 9.37000000E+002
 9.36000000E+002
 9.00000000E+002
 8.92000000E+002
 8.87000000E+002
 8.69000000E+002
 8.57000000E+002
 8.38000000E+002
 8.63000000E+002
 8.51000000E+002
 8.30000000E+002
 8.08000000E+002
 8.03000000E+002
 7.87000000E+002
 7.70000000E+002
 7.71000000E+002
 7.52000000E+002
 7.45000000E+002
 7.27000000E+002
 7.19000000E+002
 7.23000000E+002
 7.18000000E+002
 6.99000000E+002
 6.97000000E+002
 6.75000000E+002
 6.74000000E+002
 6.60000000E+002
 6.44000000E+002
 6.29000000E+002
 6.18000000E+002
 5.98000000E+002
 5.99000000E+002
 5.91000000E+002
 5.73000000E+002
 5.60000000E+002
 5.51000000E+002
 5.38000000E+002
 5.26000000E+002
 5.14000000E+002
 5.07000000E+002
 4.99000000E+002
 4.90000000E+002
 4.79000000E+002
 4.70000000E+002
 4.57000000E+002
 4.49000000E+002
 4.48000000E+002
 4.43000000E+002
 4.37000000E+002
 4.20000000E+002
 4.19000000E+002
 4.22000000E+002
 4.18000000E+002
 4.05000000E+002
 4.04000000E+002
 3.90000000E+002
 4.04000000E+002
 4.02000000E+002
 3.97000000E+002
 3.89000000E+002
 3.95000000E+002
 3.90000000E+002
 3.86000000E+002
 3.79000000E+002
 3.68000000E+002
 3.92000000E+002
 3.70000000E+002
 3.77000000E+002
 3.82000000E+002
 3.70000000E+002
