# Supplementary material for: ATP-Mediated Compositional Change in Peripheral Myelin Membranes: A Comparative Raman Spectroscopy and Time-Of-Flight Secondary Ion Mass Spectrometry Study
Source: PLoS One. 2015 Nov 6;10(11):e0142084. doi: 10.1371/journal.pone.0142084 (PMC4636249; doi:10.1371/journal.pone.0142084)
Supplement: S3 Dataset — (ZIP) [file pone.0142084.s003.zip › S3_dataset/Raman_spectra/2_0.dat]

 2.11000000E+002
 2.13000000E+002
 2.11000000E+002
 2.11000000E+002
 2.15000000E+002
 2.16000000E+002
 2.18000000E+002
 2.14000000E+002
 2.14000000E+002
 2.13000000E+002
 2.13000000E+002
 2.13000000E+002
 2.12000000E+002
 2.12000000E+002
 2.13000000E+002
 2.06000000E+002
 2.18000000E+002
 2.06000000E+002
 2.17000000E+002
 2.10000000E+002
 2.13000000E+002
 2.11000000E+002
 2.13000000E+002
 2.17000000E+002
 2.10000000E+002
 2.15000000E+002
 2.13000000E+002
 2.20000000E+002
 2.18000000E+002
 2.20000000E+002
 2.20000000E+002
 2.26000000E+002
 2.33000000E+002
 2.48000000E+002
 2.75000000E+002
 3.88000000E+002
 1.60700000E+003
 8.08000000E+003
 1.42510000E+004
 1.46170000E+004
 9.24700000E+003
 1.22100000E+003
 2.52000000E+002
 2.31000000E+002
 2.22000000E+002
 2.17000000E+002
 2.22000000E+002
 2.14000000E+002
 2.10000000E+002
 2.18000000E+002
 2.16000000E+002
 2.16000000E+002
 2.27000000E+002
 2.83000000E+002
 5.23000000E+002
 9.99000000E+002
 1.63300000E+003
 2.22100000E+003
 2.53700000E+003
 2.59100000E+003
 2.47000000E+003
 2.37200000E+003
 2.23100000E+003
 2.17900000E+003
 2.16800000E+003
 2.19800000E+003
 2.22900000E+003
 2.20900000E+003
 2.22800000E+003
 2.22100000E+003
 2.24300000E+003
 2.19900000E+003
 2.11200000E+003
 2.02600000E+003
 1.98500000E+003
 1.97000000E+003
 1.90500000E+003
 1.80900000E+003
 1.78000000E+003
 1.79900000E+003
 1.77200000E+003
 1.77600000E+003
 1.75100000E+003
 1.70100000E+003
 1.71400000E+003
 1.67300000E+003
 1.64600000E+003
 1.59100000E+003
 1.57300000E+003
 1.55700000E+003
 1.53500000E+003
 1.47500000E+003
 1.45100000E+003
 1.42300000E+003
 1.42200000E+003
 1.38400000E+003
 1.38400000E+003
 1.39300000E+003
 1.39300000E+003
 1.39100000E+003
 1.37100000E+003
 1.34900000E+003
 1.34700000E+003
 1.35700000E+003
 1.35300000E+003
 1.34000000E+003
 1.33200000E+003
 1.34400000E+003
 1.35700000E+003
 1.36400000E+003
 1.34100000E+003
 1.32600000E+003
 1.34400000E+003
 1.34100000E+003
 1.35800000E+003
 1.34200000E+003
 1.37300000E+003
 1.43200000E+003
 1.39500000E+003
 1.37000000E+003
 1.39900000E+003
 1.37900000E+003
 1.40700000E+003
 1.42300000E+003
 1.42500000E+003
 1.44100000E+003
 1.45200000E+003
 1.47200000E+003
 1.50300000E+003
 1.50100000E+003
 1.49700000E+003
 1.47400000E+003
 1.47600000E+003
 1.46200000E+003
 1.46800000E+003
 1.46600000E+003
 1.50100000E+003
 1.46600000E+003
 1.44800000E+003
 1.45900000E+003
 1.48600000E+003
 1.48400000E+003
 1.48600000E+003
 1.49800000E+003
 1.48600000E+003
 1.42700000E+003
 1.43500000E+003
 1.40400000E+003
 1.35900000E+003
 1.35400000E+003
 1.33500000E+003
 1.31100000E+003
 1.25400000E+003
 1.24400000E+003
 1.25900000E+003
 1.21500000E+003
 1.19200000E+003
 1.17600000E+003
 1.15100000E+003
 1.12900000E+003
 1.12200000E+003
 1.10300000E+003
 1.07500000E+003
 1.08400000E+003
 1.07200000E+003
 1.07700000E+003
 1.06900000E+003
 1.04300000E+003
 1.07900000E+003
 1.04700000E+003
 1.04200000E+003
 1.01300000E+003
 1.01200000E+003
 9.94000000E+002
 9.81000000E+002
 9.47000000E+002
 9.55000000E+002
 9.45000000E+002
 9.68000000E+002
 9.14000000E+002
 9.13000000E+002
 9.09000000E+002
 9.16000000E+002
 9.23000000E+002
 9.31000000E+002
 9.29000000E+002
 9.39000000E+002
 9.51000000E+002
 9.92000000E+002
 1.01100000E+003
 1.00400000E+003
 9.73000000E+002
 9.92000000E+002
 9.77000000E+002
 9.78000000E+002
 9.43000000E+002
 9.58000000E+002
 9.55000000E+002
 9.63000000E+002
 9.50000000E+002
 9.64000000E+002
 9.50000000E+002
 9.61000000E+002
 9.73000000E+002
 9.80000000E+002
 9.94000000E+002
 9.71000000E+002
 9.49000000E+002
 9.69000000E+002
 9.57000000E+002
 9.62000000E+002
 1.00600000E+003
 1.02300000E+003
 1.01400000E+003
 1.03500000E+003
 1.05100000E+003
 1.04700000E+003
 1.03800000E+003
 1.04000000E+003
 1.05500000E+003
 1.05700000E+003
 1.07400000E+003
 1.08000000E+003
 1.06900000E+003
 1.07600000E+003
 1.09100000E+003
 1.09400000E+003
 1.12200000E+003
 1.13100000E+003
 1.16000000E+003
 1.13800000E+003
 1.15700000E+003
 1.16800000E+003
 1.16400000E+003
 1.17600000E+003
 1.18600000E+003
 1.18500000E+003
 1.20200000E+003
 1.19300000E+003
 1.18600000E+003
 1.18100000E+003
 1.18500000E+003
 1.15600000E+003
 1.12100000E+003
 1.09900000E+003
 1.09800000E+003
 1.08000000E+003
 1.08500000E+003
 1.07100000E+003
 1.05600000E+003
 1.02200000E+003
 1.00000000E+003
 9.88000000E+002
 9.73000000E+002
 9.84000000E+002
 9.95000000E+002
 1.03900000E+003
 1.07900000E+003
 1.07400000E+003
 1.05600000E+003
 1.01500000E+003
 9.82000000E+002
 9.66000000E+002
 9.78000000E+002
 9.64000000E+002
 9.53000000E+002
 9.51000000E+002
 9.73000000E+002
 9.55000000E+002
 9.70000000E+002
 9.81000000E+002
 9.96000000E+002
 1.01600000E+003
 1.00700000E+003
 9.99000000E+002
 1.01100000E+003
 1.02700000E+003
 1.02100000E+003
 1.00700000E+003
 9.92000000E+002
 9.58000000E+002
 9.66000000E+002
 9.30000000E+002
 9.19000000E+002
 9.13000000E+002
 9.42000000E+002
 9.35000000E+002
 9.65000000E+002
 9.48000000E+002
 9.66000000E+002
 9.77000000E+002
 1.02600000E+003
 1.12300000E+003
 1.17700000E+003
 1.13800000E+003
 1.03100000E+003
 9.31000000E+002
 8.75000000E+002
 8.54000000E+002
 8.34000000E+002
 8.15000000E+002
 8.24000000E+002
 8.25000000E+002
 8.09000000E+002
 7.99000000E+002
 7.84000000E+002
 7.83000000E+002
 7.57000000E+002
 7.57000000E+002
 7.52000000E+002
 7.43000000E+002
 7.45000000E+002
 7.43000000E+002
 7.49000000E+002
 7.50000000E+002
 7.69000000E+002
 7.78000000E+002
 7.92000000E+002
 8.07000000E+002
 8.28000000E+002
 8.17000000E+002
 8.04000000E+002
 7.93000000E+002
 7.79000000E+002
 7.93000000E+002
 8.05000000E+002
 8.34000000E+002
 8.43000000E+002
 8.45000000E+002
 8.28000000E+002
 8.03000000E+002
 7.93000000E+002
 7.62000000E+002
 7.48000000E+002
 7.51000000E+002
 7.51000000E+002
 7.38000000E+002
 7.34000000E+002
 7.45000000E+002
 7.40000000E+002
 7.34000000E+002
 7.23000000E+002
 7.25000000E+002
 7.09000000E+002
 7.04000000E+002
 6.91000000E+002
 7.02000000E+002
 6.98000000E+002
 6.91000000E+002
 6.86000000E+002
 6.75000000E+002
 6.76000000E+002
 6.74000000E+002
 6.84000000E+002
 6.82000000E+002
 6.85000000E+002
 7.09000000E+002
 7.56000000E+002
 8.08000000E+002
 8.91000000E+002
 9.76000000E+002
 1.02300000E+003
 1.01800000E+003
 9.87000000E+002
 9.59000000E+002
 9.28000000E+002
 9.00000000E+002
 8.82000000E+002
 8.55000000E+002
 7.98000000E+002
 7.55000000E+002
 7.37000000E+002
 7.19000000E+002
 7.09000000E+002
 7.30000000E+002
 7.32000000E+002
 7.75000000E+002
 8.20000000E+002
 8.88000000E+002
 9.44000000E+002
 9.84000000E+002
 9.72000000E+002
 9.19000000E+002
 8.55000000E+002
 7.93000000E+002
 7.33000000E+002
 6.83000000E+002
 6.81000000E+002
 6.69000000E+002
 6.69000000E+002
 6.62000000E+002
 6.61000000E+002
 6.63000000E+002
 6.64000000E+002
 6.72000000E+002
 6.71000000E+002
 6.65000000E+002
 6.72000000E+002
 6.79000000E+002
 6.74000000E+002
 6.87000000E+002
 6.85000000E+002
 6.78000000E+002
 6.87000000E+002
 6.95000000E+002
 7.11000000E+002
 7.24000000E+002
 7.18000000E+002
 7.28000000E+002
 7.30000000E+002
 7.64000000E+002
 7.77000000E+002
 8.24000000E+002
 8.77000000E+002
 9.52000000E+002
 9.80000000E+002
 9.84000000E+002
 9.49000000E+002
 9.11000000E+002
 8.43000000E+002
 7.77000000E+002
 7.13000000E+002
 6.71000000E+002
 6.46000000E+002
 6.39000000E+002
 6.28000000E+002
 6.07000000E+002
 6.00000000E+002
 5.97000000E+002
 5.89000000E+002
 5.85000000E+002
 5.83000000E+002
 5.80000000E+002
 5.69000000E+002
 5.79000000E+002
 5.69000000E+002
 5.64000000E+002
 5.51000000E+002
 5.43000000E+002
 5.50000000E+002
 5.34000000E+002
 5.35000000E+002
 5.25000000E+002
 5.19000000E+002
 5.23000000E+002
 5.17000000E+002
 5.15000000E+002
 5.21000000E+002
 5.16000000E+002
 5.12000000E+002
 5.15000000E+002
 5.27000000E+002
 5.15000000E+002
 5.12000000E+002
 5.08000000E+002
 5.09000000E+002
 5.00000000E+002
 4.95000000E+002
 5.00000000E+002
 5.07000000E+002
 5.04000000E+002
 5.01000000E+002
 4.91000000E+002
 4.96000000E+002
 4.97000000E+002
 4.91000000E+002
 4.94000000E+002
 4.94000000E+002
 4.88000000E+002
 5.05000000E+002
 4.98000000E+002
 4.94000000E+002
 4.92000000E+002
 4.94000000E+002
 5.05000000E+002
 5.00000000E+002
 5.00000000E+002
 4.90000000E+002
 4.92000000E+002
 4.93000000E+002
 4.85000000E+002
 4.92000000E+002
 4.76000000E+002
 4.88000000E+002
 4.93000000E+002
 4.90000000E+002
 4.90000000E+002
 4.77000000E+002
 4.86000000E+002
 4.93000000E+002
 4.87000000E+002
 4.77000000E+002
 4.93000000E+002
 4.87000000E+002
 4.93000000E+002
 4.93000000E+002
 4.92000000E+002
 4.86000000E+002
 4.86000000E+002
 4.83000000E+002
 4.90000000E+002
 4.97000000E+002
 4.96000000E+002
 4.94000000E+002
 4.99000000E+002
 5.03000000E+002
 4.89000000E+002
 5.04000000E+002
 4.93000000E+002
 5.03000000E+002
 4.98000000E+002
 4.96000000E+002
 4.97000000E+002
 5.03000000E+002
 5.01000000E+002
 4.97000000E+002
 4.98000000E+002
 5.02000000E+002
 4.96000000E+002
 4.98000000E+002
 4.94000000E+002
 5.00000000E+002
 4.93000000E+002
 4.95000000E+002
 4.91000000E+002
 4.96000000E+002
 5.04000000E+002
 5.04000000E+002
 5.04000000E+002
 5.07000000E+002
 5.02000000E+002
 5.04000000E+002
 5.07000000E+002
 5.10000000E+002
 4.96000000E+002
 5.09000000E+002
 4.98000000E+002
 5.16000000E+002
 5.21000000E+002
 5.22000000E+002
 5.14000000E+002
 5.16000000E+002
 5.22000000E+002
 5.19000000E+002
 5.22000000E+002
 5.20000000E+002
 5.15000000E+002
 5.18000000E+002
 5.10000000E+002
 5.10000000E+002
 5.15000000E+002
 5.06000000E+002
 5.01000000E+002
 4.96000000E+002
 5.04000000E+002
 5.00000000E+002
 4.90000000E+002
 5.03000000E+002
 4.95000000E+002
 5.06000000E+002
 4.95000000E+002
 4.90000000E+002
 4.85000000E+002
 4.96000000E+002
 5.00000000E+002
 4.99000000E+002
 4.88000000E+002
 5.07000000E+002
 4.89000000E+002
 4.95000000E+002
 4.92000000E+002
 4.93000000E+002
 4.89000000E+002
 5.03000000E+002
 5.02000000E+002
 4.98000000E+002
 5.00000000E+002
 4.99000000E+002
 4.95000000E+002
 5.03000000E+002
 4.99000000E+002
 5.03000000E+002
 5.04000000E+002
 5.08000000E+002
 5.12000000E+002
 5.09000000E+002
 5.06000000E+002
 4.92000000E+002
 4.91000000E+002
 4.88000000E+002
 4.92000000E+002
 4.91000000E+002
 4.88000000E+002
 4.97000000E+002
 4.85000000E+002
 4.76000000E+002
 4.85000000E+002
 4.90000000E+002
 4.89000000E+002
 4.92000000E+002
 4.83000000E+002
 4.87000000E+002
 4.84000000E+002
 4.75000000E+002
 4.84000000E+002
 4.85000000E+002
 4.84000000E+002
 4.81000000E+002
 4.80000000E+002
 4.81000000E+002
 4.86000000E+002
 4.74000000E+002
 4.84000000E+002
 4.81000000E+002
 4.79000000E+002
 4.72000000E+002
 4.72000000E+002
 4.87000000E+002
 4.87000000E+002
 4.81000000E+002
 4.86000000E+002
 4.85000000E+002
 4.93000000E+002
 4.78000000E+002
 4.84000000E+002
 4.84000000E+002
 4.73000000E+002
 4.92000000E+002
 4.83000000E+002
 4.75000000E+002
 4.89000000E+002
 4.78000000E+002
 4.75000000E+002
 4.91000000E+002
 4.73000000E+002
 4.72000000E+002
 4.86000000E+002
 4.86000000E+002
 4.81000000E+002
 4.83000000E+002
 4.87000000E+002
 4.87000000E+002
 4.78000000E+002
 4.77000000E+002
 4.91000000E+002
 4.81000000E+002
 4.71000000E+002
 4.78000000E+002
 4.82000000E+002
 4.71000000E+002
 4.84000000E+002
 4.73000000E+002
 4.74000000E+002
 4.73000000E+002
 4.71000000E+002
 4.75000000E+002
 4.75000000E+002
 4.74000000E+002
 4.85000000E+002
 4.77000000E+002
 4.88000000E+002
 4.86000000E+002
 4.87000000E+002
 4.85000000E+002
 4.85000000E+002
 4.78000000E+002
 4.83000000E+002
 4.81000000E+002
 4.83000000E+002
 4.92000000E+002
 4.93000000E+002
 4.85000000E+002
 4.91000000E+002
 5.06000000E+002
 5.02000000E+002
 5.00000000E+002
 5.07000000E+002
 5.13000000E+002
 5.21000000E+002
 5.14000000E+002
 5.31000000E+002
 5.29000000E+002
 5.27000000E+002
 5.37000000E+002
 5.28000000E+002
 5.23000000E+002
 5.23000000E+002
 5.26000000E+002
 5.19000000E+002
 5.29000000E+002
 5.37000000E+002
 5.30000000E+002
 5.32000000E+002
 5.32000000E+002
 5.38000000E+002
 5.51000000E+002
 5.55000000E+002
 5.68000000E+002
 5.94000000E+002
 6.01000000E+002
 5.93000000E+002
 6.05000000E+002
 5.85000000E+002
 5.77000000E+002
 5.69000000E+002
 5.63000000E+002
 5.53000000E+002
 5.37000000E+002
 5.45000000E+002
 5.33000000E+002
 5.40000000E+002
 5.29000000E+002
 5.32000000E+002
 5.38000000E+002
 5.21000000E+002
 5.26000000E+002
 5.30000000E+002
 5.34000000E+002
 5.41000000E+002
 5.41000000E+002
 5.47000000E+002
 5.67000000E+002
 5.71000000E+002
 5.72000000E+002
 5.71000000E+002
 5.87000000E+002
 6.02000000E+002
 6.33000000E+002
 6.79000000E+002
 7.12000000E+002
 7.79000000E+002
 8.45000000E+002
 9.15000000E+002
 1.08700000E+003
 1.28700000E+003
 1.58600000E+003
 1.90200000E+003
 2.15000000E+003
 2.20400000E+003
 2.16000000E+003
 2.06400000E+003
 2.00700000E+003
 2.02800000E+003
 2.06400000E+003
 2.06300000E+003
 2.07400000E+003
 2.08400000E+003
 2.13700000E+003
 2.14800000E+003
 2.16800000E+003
 2.18000000E+003
 2.15300000E+003
 2.09800000E+003
 2.09600000E+003
 2.08000000E+003
 2.03800000E+003
 2.04700000E+003
 2.03900000E+003
 2.07400000E+003
 2.11900000E+003
 2.14600000E+003
 2.23600000E+003
 2.22100000E+003
 2.15900000E+003
 2.09600000E+003
 1.91100000E+003
 1.83400000E+003
 1.71000000E+003
 1.65100000E+003
 1.58300000E+003
 1.55500000E+003
 1.51100000E+003
 1.48400000E+003
 1.43700000E+003
 1.38400000E+003
 1.31900000E+003
 1.30700000E+003
 1.27700000E+003
 1.24200000E+003
 1.21100000E+003
 1.20100000E+003
 1.17800000E+003
 1.19500000E+003
 1.21000000E+003
 1.28100000E+003
 1.30800000E+003
 1.29700000E+003
 1.28600000E+003
 1.28300000E+003
 1.26400000E+003
 1.23200000E+003
 1.25900000E+003
 1.27300000E+003
 1.30500000E+003
 1.32800000E+003
 1.37200000E+003
 1.38600000E+003
 1.41500000E+003
 1.43200000E+003
 1.45000000E+003
 1.46900000E+003
 1.50700000E+003
 1.53100000E+003
 1.56200000E+003
 1.58500000E+003
 1.59800000E+003
 1.66800000E+003
 1.67500000E+003
 1.73800000E+003
 1.80400000E+003
 1.84700000E+003
 1.90900000E+003
 1.94200000E+003
 1.99400000E+003
 2.03400000E+003
 2.07900000E+003
 2.15800000E+003
 2.22900000E+003
 2.29400000E+003
 2.34000000E+003
 2.45200000E+003
 2.52700000E+003
 2.62100000E+003
 2.63200000E+003
 2.65500000E+003
 2.76200000E+003
 2.86700000E+003
 2.92300000E+003
 3.01600000E+003
 3.03900000E+003
 3.11100000E+003
 3.20200000E+003
 3.29700000E+003
 3.33300000E+003
 3.34000000E+003
 3.40000000E+003
 3.45100000E+003
 3.49600000E+003
 3.56200000E+003
 3.62800000E+003
 3.74100000E+003
 3.79700000E+003
 3.82400000E+003
 3.80800000E+003
 3.81000000E+003
 3.87900000E+003
 3.93800000E+003
 3.99200000E+003
 4.01900000E+003
 4.04000000E+003
 4.02800000E+003
 4.08000000E+003
 4.07100000E+003
 4.12400000E+003
 4.15700000E+003
 4.14600000E+003
 4.14900000E+003
 4.17900000E+003
 4.18000000E+003
 4.20900000E+003
 4.20300000E+003
 4.16800000E+003
 4.13000000E+003
 4.18700000E+003
 4.20500000E+003
 4.21100000E+003
 4.19500000E+003
 4.19000000E+003
 4.21200000E+003
 4.17700000E+003
 4.14500000E+003
 4.11800000E+003
 4.11600000E+003
 4.21400000E+003
 4.25300000E+003
 4.20200000E+003
 4.15500000E+003
 4.11000000E+003
 4.09700000E+003
 4.10100000E+003
 4.10700000E+003
 4.09400000E+003
 4.11500000E+003
 4.08800000E+003
 4.15700000E+003
 4.20700000E+003
 4.12500000E+003
 4.14700000E+003
 4.22200000E+003
 4.24000000E+003
 4.26200000E+003
 4.32000000E+003
 4.29800000E+003
 4.26700000E+003
 4.26900000E+003
 4.35300000E+003
 4.39600000E+003
 4.40900000E+003
 4.28500000E+003
 4.29200000E+003
 4.36800000E+003
 4.38400000E+003
 4.41400000E+003
 4.39700000E+003
 4.32100000E+003
 4.29800000E+003
 4.30000000E+003
 4.29000000E+003
 4.33500000E+003
 4.31400000E+003
 4.30800000E+003
 4.21600000E+003
 4.18700000E+003
 4.20600000E+003
 4.23000000E+003
 4.16400000E+003
 4.06100000E+003
 4.02100000E+003
 4.01100000E+003
 4.06100000E+003
 4.07200000E+003
 3.99000000E+003
 3.94700000E+003
 3.86400000E+003
 3.90100000E+003
 3.86600000E+003
 3.75300000E+003
 3.73100000E+003
 3.74900000E+003
 3.73100000E+003
 3.60700000E+003
 3.57500000E+003
 3.48700000E+003
 3.45100000E+003
 3.41400000E+003
 3.37100000E+003
 3.33500000E+003
 3.26700000E+003
 3.21800000E+003
 3.18700000E+003
 3.10300000E+003
 3.08900000E+003
 3.00100000E+003
 2.95500000E+003
 2.83900000E+003
 2.79300000E+003
 2.74900000E+003
 2.65000000E+003
 2.59500000E+003
 2.57600000E+003
 2.54700000E+003
 2.52200000E+003
 2.48600000E+003
 2.42200000E+003
 2.36300000E+003
 2.36000000E+003
 2.30800000E+003
 2.24300000E+003
 2.19700000E+003
 2.16400000E+003
 2.11300000E+003
 2.08400000E+003
 2.07300000E+003
 2.03100000E+003
 1.99500000E+003
 1.94000000E+003
 1.90400000E+003
 1.86600000E+003
 1.81900000E+003
 1.78800000E+003
 1.75100000E+003
 1.73600000E+003
 1.70700000E+003
 1.64300000E+003
 1.64700000E+003
 1.61700000E+003
 1.59000000E+003
 1.55600000E+003
 1.51200000E+003
 1.50300000E+003
 1.44400000E+003
 1.38600000E+003
 1.34800000E+003
 1.32100000E+003
 1.28900000E+003
 1.25700000E+003
 1.21100000E+003
 1.15200000E+003
 1.10900000E+003
 1.07800000E+003
 1.03600000E+003
 1.00400000E+003
 9.49000000E+002
 9.13000000E+002
 8.71000000E+002
 8.39000000E+002
 8.16000000E+002
 7.88000000E+002
 7.34000000E+002
 7.11000000E+002
 7.10000000E+002
 6.68000000E+002
 6.45000000E+002
 6.18000000E+002
 5.99000000E+002
 6.08000000E+002
 5.86000000E+002
 5.49000000E+002
 5.37000000E+002
 5.25000000E+002
 5.15000000E+002
 5.15000000E+002
 5.06000000E+002
 4.93000000E+002
 4.91000000E+002
 4.85000000E+002
 4.74000000E+002
 4.66000000E+002
 4.54000000E+002
 4.60000000E+002
 4.41000000E+002
 4.49000000E+002
 4.40000000E+002
 4.30000000E+002
