# Supplementary material for: ATP-Mediated Compositional Change in Peripheral Myelin Membranes: A Comparative Raman Spectroscopy and Time-Of-Flight Secondary Ion Mass Spectrometry Study
Source: PLoS One. 2015 Nov 6;10(11):e0142084. doi: 10.1371/journal.pone.0142084 (PMC4636249; doi:10.1371/journal.pone.0142084)
Supplement: S3 Dataset — (ZIP) [file pone.0142084.s003.zip › S3_dataset/Raman_spectra/2_90.dat]

 2.08000000E+002
 2.11000000E+002
 2.06000000E+002
 2.08000000E+002
 2.12000000E+002
 2.12000000E+002
 2.13000000E+002
 2.11000000E+002
 2.10000000E+002
 2.12000000E+002
 2.09000000E+002
 2.07000000E+002
 2.12000000E+002
 2.06000000E+002
 2.07000000E+002
 2.03000000E+002
 2.17000000E+002
 2.05000000E+002
 2.12000000E+002
 2.11000000E+002
 2.08000000E+002
 2.07000000E+002
 2.12000000E+002
 2.11000000E+002
 2.05000000E+002
 2.09000000E+002
 2.07000000E+002
 2.12000000E+002
 2.09000000E+002
 2.10000000E+002
 2.12000000E+002
 2.16000000E+002
 2.16000000E+002
 2.23000000E+002
 2.35000000E+002
 2.78000000E+002
 7.88000000E+002
 3.21700000E+003
 4.61900000E+003
 5.20700000E+003
 3.20400000E+003
 6.09000000E+002
 2.24000000E+002
 2.15000000E+002
 2.11000000E+002
 2.08000000E+002
 2.09000000E+002
 2.07000000E+002
 2.00000000E+002
 2.11000000E+002
 2.11000000E+002
 2.10000000E+002
 2.19000000E+002
 2.54000000E+002
 4.11000000E+002
 6.67000000E+002
 1.03300000E+003
 1.33800000E+003
 1.48900000E+003
 1.53300000E+003
 1.52500000E+003
 1.47200000E+003
 1.40200000E+003
 1.35900000E+003
 1.29200000E+003
 1.27300000E+003
 1.26200000E+003
 1.21300000E+003
 1.20700000E+003
 1.18000000E+003
 1.19100000E+003
 1.18100000E+003
 1.14900000E+003
 1.14200000E+003
 1.11000000E+003
 1.08600000E+003
 1.04200000E+003
 1.03000000E+003
 9.77000000E+002
 9.66000000E+002
 9.33000000E+002
 9.17000000E+002
 8.83000000E+002
 8.55000000E+002
 8.36000000E+002
 8.33000000E+002
 8.20000000E+002
 7.89000000E+002
 7.69000000E+002
 7.63000000E+002
 7.58000000E+002
 7.34000000E+002
 7.16000000E+002
 7.03000000E+002
 6.88000000E+002
 6.69000000E+002
 6.58000000E+002
 6.50000000E+002
 6.43000000E+002
 6.33000000E+002
 6.25000000E+002
 6.13000000E+002
 6.02000000E+002
 5.97000000E+002
 6.02000000E+002
 5.94000000E+002
 6.01000000E+002
 5.90000000E+002
 5.98000000E+002
 5.96000000E+002
 5.90000000E+002
 5.93000000E+002
 6.02000000E+002
 5.82000000E+002
 5.89000000E+002
 5.81000000E+002
 5.94000000E+002
 5.89000000E+002
 5.81000000E+002
 5.83000000E+002
 5.84000000E+002
 5.67000000E+002
 5.60000000E+002
 5.67000000E+002
 5.60000000E+002
 5.69000000E+002
 5.65000000E+002
 5.70000000E+002
 5.67000000E+002
 5.65000000E+002
 5.68000000E+002
 5.64000000E+002
 5.56000000E+002
 5.45000000E+002
 5.45000000E+002
 5.47000000E+002
 5.40000000E+002
 5.43000000E+002
 5.38000000E+002
 5.47000000E+002
 5.44000000E+002
 5.44000000E+002
 5.43000000E+002
 5.30000000E+002
 5.28000000E+002
 5.11000000E+002
 5.15000000E+002
 5.24000000E+002
 5.11000000E+002
 5.05000000E+002
 5.10000000E+002
 5.10000000E+002
 5.10000000E+002
 5.07000000E+002
 5.12000000E+002
 5.01000000E+002
 4.97000000E+002
 4.86000000E+002
 4.88000000E+002
 5.01000000E+002
 4.95000000E+002
 4.92000000E+002
 4.74000000E+002
 4.86000000E+002
 4.87000000E+002
 4.76000000E+002
 4.73000000E+002
 4.67000000E+002
 4.68000000E+002
 4.69000000E+002
 4.81000000E+002
 4.67000000E+002
 4.69000000E+002
 4.66000000E+002
 4.55000000E+002
 4.60000000E+002
 4.58000000E+002
 4.67000000E+002
 4.63000000E+002
 4.69000000E+002
 4.65000000E+002
 4.55000000E+002
 4.63000000E+002
 4.70000000E+002
 4.71000000E+002
 4.54000000E+002
 4.62000000E+002
 4.63000000E+002
 4.67000000E+002
 4.59000000E+002
 4.64000000E+002
 4.62000000E+002
 4.52000000E+002
 4.58000000E+002
 4.71000000E+002
 4.63000000E+002
 4.60000000E+002
 4.66000000E+002
 4.62000000E+002
 4.68000000E+002
 4.65000000E+002
 4.60000000E+002
 4.61000000E+002
 4.69000000E+002
 4.66000000E+002
 4.72000000E+002
 4.63000000E+002
 4.71000000E+002
 4.59000000E+002
 4.59000000E+002
 4.63000000E+002
 4.69000000E+002
 4.73000000E+002
 4.69000000E+002
 4.71000000E+002
 4.57000000E+002
 4.71000000E+002
 4.60000000E+002
 4.65000000E+002
 4.67000000E+002
 4.66000000E+002
 4.65000000E+002
 4.67000000E+002
 4.64000000E+002
 4.56000000E+002
 4.67000000E+002
 4.75000000E+002
 4.70000000E+002
 4.88000000E+002
 4.90000000E+002
 4.84000000E+002
 4.90000000E+002
 5.01000000E+002
 4.94000000E+002
 5.04000000E+002
 5.05000000E+002
 5.05000000E+002
 5.28000000E+002
 5.28000000E+002
 5.32000000E+002
 5.35000000E+002
 5.44000000E+002
 5.38000000E+002
 5.42000000E+002
 5.31000000E+002
 5.53000000E+002
 5.54000000E+002
 5.54000000E+002
 5.69000000E+002
 5.63000000E+002
 5.51000000E+002
 5.39000000E+002
 5.36000000E+002
 5.30000000E+002
 5.24000000E+002
 5.26000000E+002
 5.25000000E+002
 5.30000000E+002
 5.15000000E+002
 5.15000000E+002
 5.04000000E+002
 4.91000000E+002
 4.88000000E+002
 4.91000000E+002
 4.83000000E+002
 4.70000000E+002
 4.72000000E+002
 4.74000000E+002
 4.76000000E+002
 4.65000000E+002
 4.83000000E+002
 4.95000000E+002
 4.83000000E+002
 4.84000000E+002
 4.79000000E+002
 4.78000000E+002
 4.84000000E+002
 4.87000000E+002
 4.79000000E+002
 4.72000000E+002
 4.53000000E+002
 4.56000000E+002
 4.57000000E+002
 4.57000000E+002
 4.47000000E+002
 4.73000000E+002
 4.61000000E+002
 4.74000000E+002
 4.68000000E+002
 4.73000000E+002
 4.66000000E+002
 4.74000000E+002
 4.91000000E+002
 4.98000000E+002
 5.05000000E+002
 4.75000000E+002
 4.57000000E+002
 4.54000000E+002
 4.47000000E+002
 4.45000000E+002
 4.35000000E+002
 4.39000000E+002
 4.38000000E+002
 4.23000000E+002
 4.21000000E+002
 4.13000000E+002
 4.20000000E+002
 4.17000000E+002
 4.27000000E+002
 4.27000000E+002
 4.21000000E+002
 4.25000000E+002
 4.19000000E+002
 4.28000000E+002
 4.23000000E+002
 4.42000000E+002
 4.45000000E+002
 4.48000000E+002
 4.54000000E+002
 4.64000000E+002
 4.46000000E+002
 4.52000000E+002
 4.49000000E+002
 4.48000000E+002
 4.62000000E+002
 4.66000000E+002
 4.72000000E+002
 4.91000000E+002
 4.98000000E+002
 4.86000000E+002
 4.68000000E+002
 4.74000000E+002
 4.51000000E+002
 4.53000000E+002
 4.40000000E+002
 4.46000000E+002
 4.40000000E+002
 4.39000000E+002
 4.35000000E+002
 4.40000000E+002
 4.30000000E+002
 4.20000000E+002
 4.19000000E+002
 4.16000000E+002
 4.00000000E+002
 4.05000000E+002
 4.01000000E+002
 4.12000000E+002
 4.05000000E+002
 4.01000000E+002
 4.00000000E+002
 3.94000000E+002
 3.97000000E+002
 3.99000000E+002
 4.08000000E+002
 4.15000000E+002
 4.22000000E+002
 4.47000000E+002
 4.83000000E+002
 5.55000000E+002
 6.14000000E+002
 6.58000000E+002
 6.57000000E+002
 6.24000000E+002
 5.93000000E+002
 5.72000000E+002
 5.56000000E+002
 5.41000000E+002
 5.24000000E+002
 4.93000000E+002
 4.57000000E+002
 4.34000000E+002
 4.16000000E+002
 4.07000000E+002
 4.17000000E+002
 3.97000000E+002
 4.07000000E+002
 4.13000000E+002
 4.31000000E+002
 4.41000000E+002
 4.50000000E+002
 4.40000000E+002
 4.29000000E+002
 4.20000000E+002
 3.99000000E+002
 3.97000000E+002
 3.86000000E+002
 3.90000000E+002
 3.79000000E+002
 3.76000000E+002
 3.72000000E+002
 3.85000000E+002
 3.78000000E+002
 3.80000000E+002
 3.78000000E+002
 3.84000000E+002
 3.92000000E+002
 3.81000000E+002
 3.99000000E+002
 3.97000000E+002
 3.95000000E+002
 3.92000000E+002
 4.00000000E+002
 4.01000000E+002
 3.98000000E+002
 4.03000000E+002
 4.15000000E+002
 4.12000000E+002
 4.10000000E+002
 4.14000000E+002
 4.15000000E+002
 4.22000000E+002
 4.27000000E+002
 4.27000000E+002
 4.30000000E+002
 4.32000000E+002
 4.24000000E+002
 4.21000000E+002
 4.15000000E+002
 4.05000000E+002
 3.93000000E+002
 3.90000000E+002
 3.90000000E+002
 3.73000000E+002
 3.81000000E+002
 3.64000000E+002
 3.65000000E+002
 3.59000000E+002
 3.59000000E+002
 3.54000000E+002
 3.55000000E+002
 3.59000000E+002
 3.50000000E+002
 3.40000000E+002
 3.48000000E+002
 3.43000000E+002
 3.52000000E+002
 3.40000000E+002
 3.40000000E+002
 3.38000000E+002
 3.31000000E+002
 3.35000000E+002
 3.38000000E+002
 3.34000000E+002
 3.38000000E+002
 3.37000000E+002
 3.32000000E+002
 3.32000000E+002
 3.29000000E+002
 3.32000000E+002
 3.29000000E+002
 3.30000000E+002
 3.26000000E+002
 3.32000000E+002
 3.27000000E+002
 3.35000000E+002
 3.26000000E+002
 3.23000000E+002
 3.21000000E+002
 3.35000000E+002
 3.26000000E+002
 3.30000000E+002
 3.16000000E+002
 3.28000000E+002
 3.30000000E+002
 3.26000000E+002
 3.20000000E+002
 3.28000000E+002
 3.19000000E+002
 3.31000000E+002
 3.31000000E+002
 3.24000000E+002
 3.29000000E+002
 3.24000000E+002
 3.27000000E+002
 3.29000000E+002
 3.26000000E+002
 3.23000000E+002
 3.23000000E+002
 3.27000000E+002
 3.28000000E+002
 3.25000000E+002
 3.18000000E+002
 3.26000000E+002
 3.23000000E+002
 3.24000000E+002
 3.28000000E+002
 3.27000000E+002
 3.28000000E+002
 3.24000000E+002
 3.26000000E+002
 3.21000000E+002
 3.26000000E+002
 3.23000000E+002
 3.25000000E+002
 3.21000000E+002
 3.31000000E+002
 3.21000000E+002
 3.30000000E+002
 3.25000000E+002
 3.28000000E+002
 3.27000000E+002
 3.23000000E+002
 3.27000000E+002
 3.28000000E+002
 3.27000000E+002
 3.23000000E+002
 3.39000000E+002
 3.29000000E+002
 3.34000000E+002
 3.27000000E+002
 3.35000000E+002
 3.32000000E+002
 3.32000000E+002
 3.35000000E+002
 3.34000000E+002
 3.31000000E+002
 3.32000000E+002
 3.38000000E+002
 3.36000000E+002
 3.29000000E+002
 3.36000000E+002
 3.37000000E+002
 3.28000000E+002
 3.34000000E+002
 3.33000000E+002
 3.34000000E+002
 3.36000000E+002
 3.43000000E+002
 3.32000000E+002
 3.34000000E+002
 3.34000000E+002
 3.40000000E+002
 3.33000000E+002
 3.40000000E+002
 3.37000000E+002
 3.34000000E+002
 3.39000000E+002
 3.34000000E+002
 3.45000000E+002
 3.42000000E+002
 3.36000000E+002
 3.44000000E+002
 3.32000000E+002
 3.42000000E+002
 3.38000000E+002
 3.37000000E+002
 3.38000000E+002
 3.37000000E+002
 3.40000000E+002
 3.39000000E+002
 3.43000000E+002
 3.36000000E+002
 3.33000000E+002
 3.39000000E+002
 3.35000000E+002
 3.27000000E+002
 3.31000000E+002
 3.26000000E+002
 3.37000000E+002
 3.30000000E+002
 3.25000000E+002
 3.19000000E+002
 3.26000000E+002
 3.26000000E+002
 3.29000000E+002
 3.22000000E+002
 3.26000000E+002
 3.20000000E+002
 3.31000000E+002
 3.23000000E+002
 3.22000000E+002
 3.21000000E+002
 3.20000000E+002
 3.22000000E+002
 3.24000000E+002
 3.24000000E+002
 3.21000000E+002
 3.25000000E+002
 3.23000000E+002
 3.28000000E+002
 3.25000000E+002
 3.28000000E+002
 3.28000000E+002
 3.26000000E+002
 3.28000000E+002
 3.23000000E+002
 3.20000000E+002
 3.21000000E+002
 3.16000000E+002
 3.17000000E+002
 3.22000000E+002
 3.20000000E+002
 3.23000000E+002
 3.20000000E+002
 3.17000000E+002
 3.20000000E+002
 3.21000000E+002
 3.16000000E+002
 3.23000000E+002
 3.23000000E+002
 3.21000000E+002
 3.14000000E+002
 3.20000000E+002
 3.13000000E+002
 3.16000000E+002
 3.22000000E+002
 3.29000000E+002
 3.19000000E+002
 3.18000000E+002
 3.24000000E+002
 3.17000000E+002
 3.22000000E+002
 3.19000000E+002
 3.20000000E+002
 3.14000000E+002
 3.11000000E+002
 3.21000000E+002
 3.15000000E+002
 3.21000000E+002
 3.19000000E+002
 3.20000000E+002
 3.17000000E+002
 3.22000000E+002
 3.14000000E+002
 3.16000000E+002
 3.17000000E+002
 3.21000000E+002
 3.20000000E+002
 3.12000000E+002
 3.18000000E+002
 3.14000000E+002
 3.18000000E+002
 3.18000000E+002
 3.15000000E+002
 3.21000000E+002
 3.21000000E+002
 3.15000000E+002
 3.20000000E+002
 3.11000000E+002
 3.17000000E+002
 3.15000000E+002
 3.11000000E+002
 3.13000000E+002
 3.16000000E+002
 3.20000000E+002
 3.17000000E+002
 3.13000000E+002
 3.14000000E+002
 3.14000000E+002
 3.15000000E+002
 3.12000000E+002
 3.11000000E+002
 3.19000000E+002
 3.11000000E+002
 3.22000000E+002
 3.12000000E+002
 3.08000000E+002
 3.12000000E+002
 3.12000000E+002
 3.16000000E+002
 3.13000000E+002
 3.20000000E+002
 3.21000000E+002
 3.17000000E+002
 3.17000000E+002
 3.19000000E+002
 3.20000000E+002
 3.17000000E+002
 3.15000000E+002
 3.16000000E+002
 3.21000000E+002
 3.19000000E+002
 3.23000000E+002
 3.27000000E+002
 3.23000000E+002
 3.18000000E+002
 3.27000000E+002
 3.35000000E+002
 3.24000000E+002
 3.41000000E+002
 3.35000000E+002
 3.26000000E+002
 3.41000000E+002
 3.28000000E+002
 3.33000000E+002
 3.26000000E+002
 3.31000000E+002
 3.24000000E+002
 3.34000000E+002
 3.24000000E+002
 3.22000000E+002
 3.28000000E+002
 3.20000000E+002
 3.24000000E+002
 3.17000000E+002
 3.26000000E+002
 3.26000000E+002
 3.28000000E+002
 3.35000000E+002
 3.27000000E+002
 3.34000000E+002
 3.23000000E+002
 3.26000000E+002
 3.31000000E+002
 3.30000000E+002
 3.25000000E+002
 3.19000000E+002
 3.26000000E+002
 3.25000000E+002
 3.31000000E+002
 3.24000000E+002
 3.23000000E+002
 3.22000000E+002
 3.24000000E+002
 3.29000000E+002
 3.23000000E+002
 3.27000000E+002
 3.30000000E+002
 3.33000000E+002
 3.28000000E+002
 3.39000000E+002
 3.30000000E+002
 3.39000000E+002
 3.27000000E+002
 3.30000000E+002
 3.36000000E+002
 3.44000000E+002
 3.44000000E+002
 3.60000000E+002
 3.54000000E+002
 3.62000000E+002
 3.72000000E+002
 3.86000000E+002
 4.15000000E+002
 4.27000000E+002
 4.46000000E+002
 4.76000000E+002
 4.79000000E+002
 4.98000000E+002
 5.02000000E+002
 5.07000000E+002
 5.36000000E+002
 5.68000000E+002
 6.23000000E+002
 6.70000000E+002
 7.50000000E+002
 8.02000000E+002
 8.32000000E+002
 8.06000000E+002
 7.82000000E+002
 7.47000000E+002
 7.22000000E+002
 6.90000000E+002
 6.61000000E+002
 6.51000000E+002
 6.40000000E+002
 6.11000000E+002
 6.13000000E+002
 6.21000000E+002
 6.12000000E+002
 6.20000000E+002
 6.02000000E+002
 6.06000000E+002
 5.90000000E+002
 5.83000000E+002
 5.72000000E+002
 5.76000000E+002
 5.81000000E+002
 5.86000000E+002
 5.90000000E+002
 5.81000000E+002
 5.74000000E+002
 5.61000000E+002
 5.33000000E+002
 5.17000000E+002
 4.96000000E+002
 4.81000000E+002
 4.71000000E+002
 4.62000000E+002
 4.57000000E+002
 4.43000000E+002
 4.32000000E+002
 4.31000000E+002
 4.47000000E+002
 4.41000000E+002
 4.35000000E+002
 4.29000000E+002
 4.21000000E+002
 4.10000000E+002
 4.08000000E+002
 4.18000000E+002
 4.18000000E+002
 4.07000000E+002
 4.22000000E+002
 4.16000000E+002
 4.11000000E+002
 4.16000000E+002
 4.17000000E+002
 4.07000000E+002
 4.12000000E+002
 4.05000000E+002
 4.23000000E+002
 4.11000000E+002
 4.13000000E+002
 3.99000000E+002
 4.14000000E+002
 4.18000000E+002
 4.18000000E+002
 4.18000000E+002
 4.27000000E+002
 4.25000000E+002
 4.39000000E+002
 4.30000000E+002
 4.30000000E+002
 4.41000000E+002
 4.41000000E+002
 4.44000000E+002
 4.51000000E+002
 4.57000000E+002
 4.68000000E+002
 4.59000000E+002
 4.77000000E+002
 4.73000000E+002
 4.77000000E+002
 4.81000000E+002
 4.98000000E+002
 4.97000000E+002
 5.10000000E+002
 5.06000000E+002
 5.07000000E+002
 5.28000000E+002
 5.32000000E+002
 5.43000000E+002
 5.41000000E+002
 5.38000000E+002
 5.47000000E+002
 5.46000000E+002
 5.70000000E+002
 5.66000000E+002
 5.81000000E+002
 5.90000000E+002
 5.96000000E+002
 6.00000000E+002
 5.97000000E+002
 5.97000000E+002
 6.30000000E+002
 6.25000000E+002
 6.43000000E+002
 6.50000000E+002
 6.46000000E+002
 6.33000000E+002
 6.51000000E+002
 6.61000000E+002
 6.78000000E+002
 6.81000000E+002
 6.87000000E+002
 6.86000000E+002
 7.00000000E+002
 6.98000000E+002
 7.03000000E+002
 7.16000000E+002
 7.10000000E+002
 7.36000000E+002
 7.31000000E+002
 7.45000000E+002
 7.40000000E+002
 7.61000000E+002
 7.75000000E+002
 7.73000000E+002
 7.70000000E+002
 7.93000000E+002
 7.78000000E+002
 8.03000000E+002
 8.03000000E+002
 8.24000000E+002
 8.28000000E+002
 8.34000000E+002
 8.18000000E+002
 8.30000000E+002
 8.53000000E+002
 8.61000000E+002
 8.69000000E+002
 8.66000000E+002
 8.82000000E+002
 8.96000000E+002
 8.95000000E+002
 9.38000000E+002
 9.31000000E+002
 9.29000000E+002
 9.47000000E+002
 9.62000000E+002
 9.77000000E+002
 9.68000000E+002
 9.79000000E+002
 9.95000000E+002
 1.01700000E+003
 1.01800000E+003
 1.00800000E+003
 1.02300000E+003
 1.04100000E+003
 1.04300000E+003
 1.07300000E+003
 1.06700000E+003
 1.07000000E+003
 1.09400000E+003
 1.08500000E+003
 1.07500000E+003
 1.11500000E+003
 1.13700000E+003
 1.13000000E+003
 1.12200000E+003
 1.14500000E+003
 1.14400000E+003
 1.16200000E+003
 1.17200000E+003
 1.16200000E+003
 1.16600000E+003
 1.16300000E+003
 1.15900000E+003
 1.17100000E+003
 1.16300000E+003
 1.14800000E+003
 1.16800000E+003
 1.17900000E+003
 1.18200000E+003
 1.15500000E+003
 1.17000000E+003
 1.16900000E+003
 1.15600000E+003
 1.14100000E+003
 1.13400000E+003
 1.12300000E+003
 1.11400000E+003
 1.10700000E+003
 1.11100000E+003
 1.06100000E+003
 1.05100000E+003
 1.05600000E+003
 1.05800000E+003
 1.03600000E+003
 1.02300000E+003
 1.02100000E+003
 1.00400000E+003
 9.81000000E+002
 9.63000000E+002
 9.61000000E+002
 9.39000000E+002
 9.19000000E+002
 9.14000000E+002
 9.03000000E+002
 9.03000000E+002
 8.74000000E+002
 8.55000000E+002
 8.48000000E+002
 8.38000000E+002
 8.28000000E+002
 8.07000000E+002
 8.03000000E+002
 7.82000000E+002
 7.74000000E+002
 7.53000000E+002
 7.62000000E+002
 7.55000000E+002
 7.57000000E+002
 7.31000000E+002
 7.06000000E+002
 6.94000000E+002
 6.69000000E+002
 6.74000000E+002
 6.69000000E+002
 6.57000000E+002
 6.53000000E+002
 6.33000000E+002
 6.38000000E+002
 6.24000000E+002
 6.04000000E+002
 6.05000000E+002
 5.88000000E+002
 5.85000000E+002
 5.78000000E+002
 5.62000000E+002
 5.46000000E+002
 5.42000000E+002
 5.30000000E+002
 5.18000000E+002
 5.12000000E+002
 4.98000000E+002
 4.89000000E+002
 4.75000000E+002
 4.64000000E+002
 4.55000000E+002
 4.49000000E+002
 4.32000000E+002
 4.20000000E+002
 4.28000000E+002
 4.11000000E+002
 4.02000000E+002
 3.84000000E+002
 3.92000000E+002
 3.86000000E+002
 3.77000000E+002
 3.65000000E+002
 3.57000000E+002
 3.60000000E+002
 3.55000000E+002
 3.45000000E+002
 3.34000000E+002
 3.41000000E+002
 3.37000000E+002
 3.40000000E+002
 3.35000000E+002
 3.31000000E+002
 3.30000000E+002
 3.31000000E+002
 3.29000000E+002
 3.26000000E+002
 3.25000000E+002
 3.11000000E+002
 3.31000000E+002
 3.14000000E+002
 3.17000000E+002
 3.19000000E+002
 3.13000000E+002
