# Supplementary material for: ATP-Mediated Compositional Change in Peripheral Myelin Membranes: A Comparative Raman Spectroscopy and Time-Of-Flight Secondary Ion Mass Spectrometry Study
Source: PLoS One. 2015 Nov 6;10(11):e0142084. doi: 10.1371/journal.pone.0142084 (PMC4636249; doi:10.1371/journal.pone.0142084)
Supplement: S3 Dataset — (ZIP) [file pone.0142084.s003.zip › S3_dataset/Raman_spectra/3_0.dat]

 2.13000000E+002
 2.13000000E+002
 2.11000000E+002
 2.13000000E+002
 2.17000000E+002
 2.14000000E+002
 2.15000000E+002
 2.13000000E+002
 2.13000000E+002
 2.15000000E+002
 2.13000000E+002
 2.09000000E+002
 2.16000000E+002
 2.12000000E+002
 2.11000000E+002
 2.06000000E+002
 2.24000000E+002
 2.06000000E+002
 2.14000000E+002
 2.12000000E+002
 2.12000000E+002
 2.13000000E+002
 2.14000000E+002
 2.17000000E+002
 2.13000000E+002
 2.15000000E+002
 2.10000000E+002
 2.21000000E+002
 2.17000000E+002
 2.14000000E+002
 2.19000000E+002
 2.25000000E+002
 2.25000000E+002
 2.39000000E+002
 2.66000000E+002
 3.55000000E+002
 1.48300000E+003
 7.00100000E+003
 1.07160000E+004
 1.05720000E+004
 6.52600000E+003
 9.97000000E+002
 2.42000000E+002
 2.28000000E+002
 2.21000000E+002
 2.13000000E+002
 2.19000000E+002
 2.16000000E+002
 2.10000000E+002
 2.18000000E+002
 2.19000000E+002
 2.19000000E+002
 2.31000000E+002
 3.07000000E+002
 6.30000000E+002
 1.26100000E+003
 2.12200000E+003
 2.91800000E+003
 3.34400000E+003
 3.41100000E+003
 3.23000000E+003
 2.97900000E+003
 2.81000000E+003
 2.70700000E+003
 2.74900000E+003
 2.70500000E+003
 2.70700000E+003
 2.71800000E+003
 2.71700000E+003
 2.72300000E+003
 2.70300000E+003
 2.61200000E+003
 2.53500000E+003
 2.44700000E+003
 2.36500000E+003
 2.27800000E+003
 2.24300000E+003
 2.19500000E+003
 2.13600000E+003
 2.14600000E+003
 2.10900000E+003
 2.10100000E+003
 2.11800000E+003
 2.06300000E+003
 2.05700000E+003
 2.07400000E+003
 2.03900000E+003
 1.95900000E+003
 1.93800000E+003
 1.90400000E+003
 1.86700000E+003
 1.83600000E+003
 1.80200000E+003
 1.76500000E+003
 1.73000000E+003
 1.70800000E+003
 1.66900000E+003
 1.70100000E+003
 1.72100000E+003
 1.73100000E+003
 1.70600000E+003
 1.64900000E+003
 1.63600000E+003
 1.66700000E+003
 1.65400000E+003
 1.63200000E+003
 1.65300000E+003
 1.64200000E+003
 1.63900000E+003
 1.68100000E+003
 1.67300000E+003
 1.63700000E+003
 1.65400000E+003
 1.63900000E+003
 1.62000000E+003
 1.62500000E+003
 1.64700000E+003
 1.71700000E+003
 1.75200000E+003
 1.70300000E+003
 1.70100000E+003
 1.68100000E+003
 1.70300000E+003
 1.69700000E+003
 1.72500000E+003
 1.77500000E+003
 1.79900000E+003
 1.82800000E+003
 1.85300000E+003
 1.81400000E+003
 1.80200000E+003
 1.77700000E+003
 1.75600000E+003
 1.79000000E+003
 1.78600000E+003
 1.78700000E+003
 1.78300000E+003
 1.75100000E+003
 1.74500000E+003
 1.78100000E+003
 1.78700000E+003
 1.78800000E+003
 1.78500000E+003
 1.80300000E+003
 1.79900000E+003
 1.76100000E+003
 1.75800000E+003
 1.72700000E+003
 1.67500000E+003
 1.63200000E+003
 1.62500000E+003
 1.59400000E+003
 1.56200000E+003
 1.56700000E+003
 1.59500000E+003
 1.58000000E+003
 1.48000000E+003
 1.42200000E+003
 1.41100000E+003
 1.41800000E+003
 1.39900000E+003
 1.35900000E+003
 1.30000000E+003
 1.30200000E+003
 1.33100000E+003
 1.31900000E+003
 1.33100000E+003
 1.33600000E+003
 1.33600000E+003
 1.34700000E+003
 1.30000000E+003
 1.26500000E+003
 1.25600000E+003
 1.21900000E+003
 1.18000000E+003
 1.17100000E+003
 1.16000000E+003
 1.14600000E+003
 1.15700000E+003
 1.12100000E+003
 1.09700000E+003
 1.09500000E+003
 1.11200000E+003
 1.11000000E+003
 1.10500000E+003
 1.11200000E+003
 1.17000000E+003
 1.25300000E+003
 1.35900000E+003
 1.37900000E+003
 1.34400000E+003
 1.29800000E+003
 1.29600000E+003
 1.32700000E+003
 1.31600000E+003
 1.23300000E+003
 1.22300000E+003
 1.25000000E+003
 1.26500000E+003
 1.28000000E+003
 1.24300000E+003
 1.24100000E+003
 1.27500000E+003
 1.28500000E+003
 1.26700000E+003
 1.26000000E+003
 1.21900000E+003
 1.20700000E+003
 1.21200000E+003
 1.23400000E+003
 1.24900000E+003
 1.29700000E+003
 1.32900000E+003
 1.34900000E+003
 1.36600000E+003
 1.36900000E+003
 1.40400000E+003
 1.43000000E+003
 1.42600000E+003
 1.41500000E+003
 1.43000000E+003
 1.46500000E+003
 1.50000000E+003
 1.48900000E+003
 1.46600000E+003
 1.48600000E+003
 1.50400000E+003
 1.54200000E+003
 1.59800000E+003
 1.60600000E+003
 1.57300000E+003
 1.59100000E+003
 1.57400000E+003
 1.54500000E+003
 1.56000000E+003
 1.59000000E+003
 1.60800000E+003
 1.61200000E+003
 1.61800000E+003
 1.60400000E+003
 1.61500000E+003
 1.61100000E+003
 1.58100000E+003
 1.52600000E+003
 1.49800000E+003
 1.47100000E+003
 1.47500000E+003
 1.49900000E+003
 1.47200000E+003
 1.44100000E+003
 1.43200000E+003
 1.38600000E+003
 1.38600000E+003
 1.36600000E+003
 1.35300000E+003
 1.43100000E+003
 1.51900000E+003
 1.62100000E+003
 1.64700000E+003
 1.55600000E+003
 1.45200000E+003
 1.41200000E+003
 1.40100000E+003
 1.39100000E+003
 1.38700000E+003
 1.38000000E+003
 1.35300000E+003
 1.36600000E+003
 1.37300000E+003
 1.38400000E+003
 1.43700000E+003
 1.48600000E+003
 1.51700000E+003
 1.49100000E+003
 1.50100000E+003
 1.50500000E+003
 1.56500000E+003
 1.55500000E+003
 1.53100000E+003
 1.50000000E+003
 1.41900000E+003
 1.37400000E+003
 1.36500000E+003
 1.36200000E+003
 1.34400000E+003
 1.38200000E+003
 1.40700000E+003
 1.42900000E+003
 1.42400000E+003
 1.39500000E+003
 1.42100000E+003
 1.52700000E+003
 1.69200000E+003
 1.79300000E+003
 1.72200000E+003
 1.53800000E+003
 1.37000000E+003
 1.29500000E+003
 1.25600000E+003
 1.21600000E+003
 1.20300000E+003
 1.21600000E+003
 1.22400000E+003
 1.19600000E+003
 1.19000000E+003
 1.16500000E+003
 1.13900000E+003
 1.12400000E+003
 1.10600000E+003
 1.09700000E+003
 1.08000000E+003
 1.08800000E+003
 1.09100000E+003
 1.10800000E+003
 1.13200000E+003
 1.15200000E+003
 1.16600000E+003
 1.22200000E+003
 1.24200000E+003
 1.26200000E+003
 1.27200000E+003
 1.26700000E+003
 1.23000000E+003
 1.20700000E+003
 1.22700000E+003
 1.27100000E+003
 1.30700000E+003
 1.35600000E+003
 1.37700000E+003
 1.34100000E+003
 1.25400000E+003
 1.20000000E+003
 1.17900000E+003
 1.13600000E+003
 1.12000000E+003
 1.13100000E+003
 1.11700000E+003
 1.11100000E+003
 1.11900000E+003
 1.10000000E+003
 1.08400000E+003
 1.06900000E+003
 1.07600000E+003
 1.04900000E+003
 1.03700000E+003
 1.02400000E+003
 1.01600000E+003
 1.01900000E+003
 9.89000000E+002
 9.70000000E+002
 9.75000000E+002
 9.79000000E+002
 9.64000000E+002
 9.81000000E+002
 9.96000000E+002
 1.00300000E+003
 1.05900000E+003
 1.14600000E+003
 1.31300000E+003
 1.56000000E+003
 1.82900000E+003
 1.94400000E+003
 1.94400000E+003
 1.84000000E+003
 1.76700000E+003
 1.67400000E+003
 1.62200000E+003
 1.52100000E+003
 1.40700000E+003
 1.31300000E+003
 1.20700000E+003
 1.12300000E+003
 1.06600000E+003
 1.01100000E+003
 1.04200000E+003
 1.06200000E+003
 1.13000000E+003
 1.22600000E+003
 1.31900000E+003
 1.39900000E+003
 1.47400000E+003
 1.46700000E+003
 1.39100000E+003
 1.25200000E+003
 1.13900000E+003
 1.03300000E+003
 1.00100000E+003
 9.52000000E+002
 9.38000000E+002
 9.15000000E+002
 9.13000000E+002
 9.14000000E+002
 9.03000000E+002
 8.85000000E+002
 8.95000000E+002
 9.09000000E+002
 9.15000000E+002
 9.14000000E+002
 9.09000000E+002
 9.19000000E+002
 9.22000000E+002
 9.31000000E+002
 9.61000000E+002
 9.34000000E+002
 9.21000000E+002
 9.38000000E+002
 9.54000000E+002
 9.62000000E+002
 9.85000000E+002
 1.01100000E+003
 1.05800000E+003
 1.11500000E+003
 1.22700000E+003
 1.38300000E+003
 1.55000000E+003
 1.64600000E+003
 1.67800000E+003
 1.62400000E+003
 1.50700000E+003
 1.34800000E+003
 1.17100000E+003
 1.01800000E+003
 9.47000000E+002
 9.12000000E+002
 8.64000000E+002
 8.39000000E+002
 8.41000000E+002
 8.13000000E+002
 8.04000000E+002
 7.98000000E+002
 8.17000000E+002
 8.09000000E+002
 8.28000000E+002
 8.25000000E+002
 8.06000000E+002
 7.99000000E+002
 7.85000000E+002
 7.80000000E+002
 7.55000000E+002
 7.62000000E+002
 7.36000000E+002
 7.14000000E+002
 7.08000000E+002
 7.05000000E+002
 7.16000000E+002
 7.17000000E+002
 7.07000000E+002
 7.12000000E+002
 7.02000000E+002
 7.00000000E+002
 7.02000000E+002
 7.05000000E+002
 7.01000000E+002
 7.01000000E+002
 6.91000000E+002
 6.85000000E+002
 6.78000000E+002
 6.66000000E+002
 6.77000000E+002
 6.90000000E+002
 6.65000000E+002
 6.68000000E+002
 6.69000000E+002
 6.76000000E+002
 6.67000000E+002
 6.58000000E+002
 6.68000000E+002
 6.66000000E+002
 6.52000000E+002
 6.73000000E+002
 6.74000000E+002
 6.66000000E+002
 6.63000000E+002
 6.69000000E+002
 6.75000000E+002
 6.83000000E+002
 6.74000000E+002
 6.69000000E+002
 6.52000000E+002
 6.56000000E+002
 6.64000000E+002
 6.55000000E+002
 6.50000000E+002
 6.65000000E+002
 6.53000000E+002
 6.55000000E+002
 6.63000000E+002
 6.57000000E+002
 6.66000000E+002
 6.56000000E+002
 6.45000000E+002
 6.53000000E+002
 6.43000000E+002
 6.53000000E+002
 6.58000000E+002
 6.47000000E+002
 6.49000000E+002
 6.49000000E+002
 6.55000000E+002
 6.60000000E+002
 6.68000000E+002
 6.58000000E+002
 6.54000000E+002
 6.56000000E+002
 6.64000000E+002
 6.72000000E+002
 6.56000000E+002
 6.63000000E+002
 6.54000000E+002
 6.67000000E+002
 6.67000000E+002
 6.65000000E+002
 6.65000000E+002
 6.60000000E+002
 6.66000000E+002
 6.55000000E+002
 6.43000000E+002
 6.62000000E+002
 6.59000000E+002
 6.70000000E+002
 6.53000000E+002
 6.57000000E+002
 6.38000000E+002
 6.68000000E+002
 6.61000000E+002
 6.59000000E+002
 6.80000000E+002
 6.67000000E+002
 6.75000000E+002
 6.77000000E+002
 6.72000000E+002
 6.74000000E+002
 6.70000000E+002
 6.85000000E+002
 6.75000000E+002
 6.70000000E+002
 6.65000000E+002
 6.81000000E+002
 6.92000000E+002
 6.95000000E+002
 7.02000000E+002
 6.96000000E+002
 7.01000000E+002
 6.94000000E+002
 6.91000000E+002
 6.96000000E+002
 6.90000000E+002
 6.90000000E+002
 6.90000000E+002
 6.87000000E+002
 6.86000000E+002
 6.87000000E+002
 6.93000000E+002
 6.71000000E+002
 6.74000000E+002
 6.73000000E+002
 6.68000000E+002
 6.66000000E+002
 6.65000000E+002
 6.78000000E+002
 6.78000000E+002
 6.64000000E+002
 6.62000000E+002
 6.76000000E+002
 6.64000000E+002
 6.72000000E+002
 6.63000000E+002
 6.60000000E+002
 6.56000000E+002
 6.65000000E+002
 6.66000000E+002
 6.75000000E+002
 6.69000000E+002
 6.85000000E+002
 6.75000000E+002
 6.80000000E+002
 6.76000000E+002
 6.74000000E+002
 6.77000000E+002
 6.79000000E+002
 6.88000000E+002
 6.82000000E+002
 6.99000000E+002
 7.12000000E+002
 6.93000000E+002
 6.99000000E+002
 6.93000000E+002
 6.73000000E+002
 6.81000000E+002
 6.64000000E+002
 6.59000000E+002
 6.73000000E+002
 6.66000000E+002
 6.69000000E+002
 6.50000000E+002
 6.59000000E+002
 6.66000000E+002
 6.71000000E+002
 6.63000000E+002
 6.66000000E+002
 6.55000000E+002
 6.56000000E+002
 6.68000000E+002
 6.53000000E+002
 6.51000000E+002
 6.56000000E+002
 6.57000000E+002
 6.73000000E+002
 6.66000000E+002
 6.60000000E+002
 6.52000000E+002
 6.51000000E+002
 6.50000000E+002
 6.52000000E+002
 6.62000000E+002
 6.46000000E+002
 6.45000000E+002
 6.60000000E+002
 6.57000000E+002
 6.47000000E+002
 6.58000000E+002
 6.69000000E+002
 6.63000000E+002
 6.68000000E+002
 6.55000000E+002
 6.60000000E+002
 6.66000000E+002
 6.81000000E+002
 6.60000000E+002
 6.59000000E+002
 6.60000000E+002
 6.55000000E+002
 6.55000000E+002
 6.68000000E+002
 6.58000000E+002
 6.59000000E+002
 6.62000000E+002
 6.71000000E+002
 6.62000000E+002
 6.58000000E+002
 6.67000000E+002
 6.74000000E+002
 6.69000000E+002
 6.76000000E+002
 6.68000000E+002
 6.73000000E+002
 6.69000000E+002
 6.57000000E+002
 6.62000000E+002
 6.67000000E+002
 6.67000000E+002
 6.67000000E+002
 6.78000000E+002
 6.65000000E+002
 6.66000000E+002
 6.68000000E+002
 6.65000000E+002
 6.64000000E+002
 6.82000000E+002
 6.68000000E+002
 6.95000000E+002
 6.91000000E+002
 7.02000000E+002
 6.93000000E+002
 7.03000000E+002
 7.15000000E+002
 7.24000000E+002
 7.13000000E+002
 7.08000000E+002
 7.19000000E+002
 7.15000000E+002
 7.10000000E+002
 7.20000000E+002
 7.23000000E+002
 7.22000000E+002
 7.43000000E+002
 7.49000000E+002
 7.67000000E+002
 7.78000000E+002
 7.83000000E+002
 8.01000000E+002
 8.01000000E+002
 8.13000000E+002
 8.07000000E+002
 7.90000000E+002
 8.11000000E+002
 7.96000000E+002
 8.18000000E+002
 8.07000000E+002
 8.10000000E+002
 8.21000000E+002
 8.26000000E+002
 8.35000000E+002
 8.35000000E+002
 8.46000000E+002
 8.81000000E+002
 9.27000000E+002
 9.74000000E+002
 1.00600000E+003
 1.01700000E+003
 1.03100000E+003
 1.02400000E+003
 1.00200000E+003
 9.86000000E+002
 9.52000000E+002
 9.07000000E+002
 8.84000000E+002
 8.53000000E+002
 8.34000000E+002
 8.25000000E+002
 8.12000000E+002
 8.05000000E+002
 8.13000000E+002
 8.05000000E+002
 8.01000000E+002
 7.90000000E+002
 7.84000000E+002
 7.97000000E+002
 8.02000000E+002
 8.18000000E+002
 8.29000000E+002
 8.58000000E+002
 8.62000000E+002
 8.79000000E+002
 8.96000000E+002
 9.20000000E+002
 9.61000000E+002
 1.05000000E+003
 1.13700000E+003
 1.28700000E+003
 1.47300000E+003
 1.63500000E+003
 1.90300000E+003
 2.34100000E+003
 3.00300000E+003
 3.95200000E+003
 4.90600000E+003
 5.47500000E+003
 5.62900000E+003
 5.49200000E+003
 5.20600000E+003
 5.04700000E+003
 5.04200000E+003
 5.12100000E+003
 5.17100000E+003
 5.14400000E+003
 5.18800000E+003
 5.16400000E+003
 5.25300000E+003
 5.29700000E+003
 5.29900000E+003
 5.21800000E+003
 5.13100000E+003
 4.99100000E+003
 4.91700000E+003
 4.80000000E+003
 4.74800000E+003
 4.78700000E+003
 4.80800000E+003
 4.95500000E+003
 5.02400000E+003
 5.04200000E+003
 4.98800000E+003
 4.88200000E+003
 4.59200000E+003
 4.21600000E+003
 3.81700000E+003
 3.54500000E+003
 3.32400000E+003
 3.15500000E+003
 3.03900000E+003
 2.90900000E+003
 2.79900000E+003
 2.64300000E+003
 2.49800000E+003
 2.32400000E+003
 2.21100000E+003
 2.12500000E+003
 1.98800000E+003
 1.89500000E+003
 1.83700000E+003
 1.80500000E+003
 1.81200000E+003
 1.82300000E+003
 1.91000000E+003
 1.97100000E+003
 1.98200000E+003
 1.91200000E+003
 1.81400000E+003
 1.71200000E+003
 1.62900000E+003
 1.60400000E+003
 1.63700000E+003
 1.65100000E+003
 1.68100000E+003
 1.68400000E+003
 1.70400000E+003
 1.70700000E+003
 1.74000000E+003
 1.74000000E+003
 1.78100000E+003
 1.77900000E+003
 1.75600000E+003
 1.79300000E+003
 1.78800000E+003
 1.79400000E+003
 1.82100000E+003
 1.85400000E+003
 1.89600000E+003
 1.93000000E+003
 1.96200000E+003
 2.05100000E+003
 2.10800000E+003
 2.13500000E+003
 2.18000000E+003
 2.18700000E+003
 2.27400000E+003
 2.30800000E+003
 2.35400000E+003
 2.42400000E+003
 2.52900000E+003
 2.57700000E+003
 2.66900000E+003
 2.73200000E+003
 2.75500000E+003
 2.82000000E+003
 2.89700000E+003
 2.98200000E+003
 3.07300000E+003
 3.11800000E+003
 3.18100000E+003
 3.25500000E+003
 3.38500000E+003
 3.39600000E+003
 3.43300000E+003
 3.45000000E+003
 3.51000000E+003
 3.54500000E+003
 3.59500000E+003
 3.65300000E+003
 3.76500000E+003
 3.82200000E+003
 3.83000000E+003
 3.89800000E+003
 3.88100000E+003
 3.89600000E+003
 3.99200000E+003
 4.05100000E+003
 4.08700000E+003
 4.10700000E+003
 4.05600000E+003
 4.07500000E+003
 4.05200000E+003
 4.14400000E+003
 4.17800000E+003
 4.18700000E+003
 4.19900000E+003
 4.24700000E+003
 4.24900000E+003
 4.28800000E+003
 4.29800000E+003
 4.27300000E+003
 4.17800000E+003
 4.16000000E+003
 4.16300000E+003
 4.22900000E+003
 4.22700000E+003
 4.24100000E+003
 4.26000000E+003
 4.20300000E+003
 4.18400000E+003
 4.19200000E+003
 4.19000000E+003
 4.18900000E+003
 4.21300000E+003
 4.25400000E+003
 4.25100000E+003
 4.16700000E+003
 4.10800000E+003
 4.16400000E+003
 4.15600000E+003
 4.10100000E+003
 4.23100000E+003
 4.15100000E+003
 4.15600000E+003
 4.16700000E+003
 4.16800000E+003
 4.23100000E+003
 4.28400000E+003
 4.26100000E+003
 4.26600000E+003
 4.35400000E+003
 4.29300000E+003
 4.28100000E+003
 4.30200000E+003
 4.34900000E+003
 4.38900000E+003
 4.40500000E+003
 4.37700000E+003
 4.37600000E+003
 4.42200000E+003
 4.40000000E+003
 4.39900000E+003
 4.41700000E+003
 4.36800000E+003
 4.32200000E+003
 4.32300000E+003
 4.32400000E+003
 4.34800000E+003
 4.35000000E+003
 4.34000000E+003
 4.25100000E+003
 4.24000000E+003
 4.24300000E+003
 4.21000000E+003
 4.20200000E+003
 4.20500000E+003
 4.10600000E+003
 4.06000000E+003
 4.05000000E+003
 4.08300000E+003
 4.06200000E+003
 3.99600000E+003
 3.93500000E+003
 3.96100000E+003
 3.90200000E+003
 3.85300000E+003
 3.82500000E+003
 3.75800000E+003
 3.72600000E+003
 3.68400000E+003
 3.62800000E+003
 3.55700000E+003
 3.49500000E+003
 3.50600000E+003
 3.43600000E+003
 3.35600000E+003
 3.28300000E+003
 3.27600000E+003
 3.22800000E+003
 3.16300000E+003
 3.07300000E+003
 3.06100000E+003
 3.03900000E+003
 2.94800000E+003
 2.85000000E+003
 2.80700000E+003
 2.77200000E+003
 2.69800000E+003
 2.64300000E+003
 2.60300000E+003
 2.57400000E+003
 2.55500000E+003
 2.45900000E+003
 2.42100000E+003
 2.37600000E+003
 2.36500000E+003
 2.31000000E+003
 2.26100000E+003
 2.24800000E+003
 2.17300000E+003
 2.13300000E+003
 2.09600000E+003
 2.07400000E+003
 2.06400000E+003
 2.04200000E+003
 1.97400000E+003
 1.94700000E+003
 1.88600000E+003
 1.84100000E+003
 1.81900000E+003
 1.80900000E+003
 1.74100000E+003
 1.72600000E+003
 1.71800000E+003
 1.68200000E+003
 1.66700000E+003
 1.59100000E+003
 1.56800000E+003
 1.52900000E+003
 1.51600000E+003
 1.44400000E+003
 1.40600000E+003
 1.39100000E+003
 1.35000000E+003
 1.30900000E+003
 1.27600000E+003
 1.20200000E+003
 1.18900000E+003
 1.13600000E+003
 1.11600000E+003
 1.07000000E+003
 1.01000000E+003
 9.75000000E+002
 9.40000000E+002
 9.15000000E+002
 8.75000000E+002
 8.51000000E+002
 8.07000000E+002
 7.91000000E+002
 7.64000000E+002
 7.33000000E+002
 6.99000000E+002
 6.71000000E+002
 6.64000000E+002
 6.66000000E+002
 6.47000000E+002
 6.24000000E+002
 6.16000000E+002
 5.89000000E+002
 5.97000000E+002
 5.70000000E+002
 5.63000000E+002
 5.59000000E+002
 5.49000000E+002
 5.45000000E+002
 5.40000000E+002
 5.23000000E+002
 5.15000000E+002
 5.31000000E+002
 5.04000000E+002
 5.09000000E+002
 5.10000000E+002
 4.94000000E+002
