# Supplementary material for: ATP-Mediated Compositional Change in Peripheral Myelin Membranes: A Comparative Raman Spectroscopy and Time-Of-Flight Secondary Ion Mass Spectrometry Study
Source: PLoS One. 2015 Nov 6;10(11):e0142084. doi: 10.1371/journal.pone.0142084 (PMC4636249; doi:10.1371/journal.pone.0142084)
Supplement: S3 Dataset — (ZIP) [file pone.0142084.s003.zip › S3_dataset/Raman_spectra/3_90.dat]

 2.10000000E+002
 2.13000000E+002
 2.08000000E+002
 2.09000000E+002
 2.15000000E+002
 2.11000000E+002
 2.15000000E+002
 2.09000000E+002
 2.14000000E+002
 2.14000000E+002
 2.08000000E+002
 2.07000000E+002
 2.15000000E+002
 2.09000000E+002
 2.11000000E+002
 2.04000000E+002
 2.17000000E+002
 2.07000000E+002
 2.13000000E+002
 2.07000000E+002
 2.08000000E+002
 2.07000000E+002
 2.07000000E+002
 2.07000000E+002
 2.08000000E+002
 2.08000000E+002
 2.06000000E+002
 2.15000000E+002
 2.09000000E+002
 2.09000000E+002
 2.08000000E+002
 2.10000000E+002
 2.09000000E+002
 2.19000000E+002
 2.28000000E+002
 2.52000000E+002
 6.41000000E+002
 2.59700000E+003
 4.15700000E+003
 3.82000000E+003
 2.24700000E+003
 4.35000000E+002
 2.19000000E+002
 2.11000000E+002
 2.09000000E+002
 2.09000000E+002
 2.10000000E+002
 2.07000000E+002
 2.03000000E+002
 2.15000000E+002
 2.11000000E+002
 2.12000000E+002
 2.23000000E+002
 2.80000000E+002
 4.99000000E+002
 8.91000000E+002
 1.39200000E+003
 1.80400000E+003
 2.03600000E+003
 2.10100000E+003
 2.03800000E+003
 1.92200000E+003
 1.82600000E+003
 1.74300000E+003
 1.66600000E+003
 1.59300000E+003
 1.55400000E+003
 1.49800000E+003
 1.49800000E+003
 1.47600000E+003
 1.44000000E+003
 1.42000000E+003
 1.38600000E+003
 1.36000000E+003
 1.30600000E+003
 1.27400000E+003
 1.25200000E+003
 1.21800000E+003
 1.16700000E+003
 1.12700000E+003
 1.11600000E+003
 1.08300000E+003
 1.06700000E+003
 1.04800000E+003
 1.03000000E+003
 1.01700000E+003
 1.00500000E+003
 9.82000000E+002
 9.77000000E+002
 9.50000000E+002
 9.43000000E+002
 9.37000000E+002
 9.09000000E+002
 8.92000000E+002
 8.73000000E+002
 8.48000000E+002
 8.33000000E+002
 8.37000000E+002
 8.43000000E+002
 8.32000000E+002
 8.12000000E+002
 7.83000000E+002
 7.84000000E+002
 7.69000000E+002
 7.81000000E+002
 7.75000000E+002
 7.78000000E+002
 7.72000000E+002
 7.66000000E+002
 7.70000000E+002
 7.69000000E+002
 7.67000000E+002
 7.64000000E+002
 7.41000000E+002
 7.48000000E+002
 7.56000000E+002
 7.57000000E+002
 7.58000000E+002
 7.62000000E+002
 7.50000000E+002
 7.46000000E+002
 7.41000000E+002
 7.43000000E+002
 7.41000000E+002
 7.36000000E+002
 7.47000000E+002
 7.39000000E+002
 7.35000000E+002
 7.37000000E+002
 7.39000000E+002
 7.50000000E+002
 7.42000000E+002
 7.27000000E+002
 7.21000000E+002
 7.28000000E+002
 7.24000000E+002
 7.23000000E+002
 7.11000000E+002
 6.93000000E+002
 7.16000000E+002
 7.12000000E+002
 7.22000000E+002
 7.17000000E+002
 7.10000000E+002
 6.99000000E+002
 6.70000000E+002
 6.83000000E+002
 6.68000000E+002
 6.74000000E+002
 6.75000000E+002
 6.82000000E+002
 6.70000000E+002
 6.70000000E+002
 6.61000000E+002
 6.60000000E+002
 6.63000000E+002
 6.58000000E+002
 6.54000000E+002
 6.44000000E+002
 6.55000000E+002
 6.47000000E+002
 6.42000000E+002
 6.32000000E+002
 6.37000000E+002
 6.30000000E+002
 6.43000000E+002
 6.40000000E+002
 6.29000000E+002
 6.33000000E+002
 6.29000000E+002
 6.38000000E+002
 6.23000000E+002
 6.32000000E+002
 6.34000000E+002
 6.23000000E+002
 6.27000000E+002
 6.22000000E+002
 6.14000000E+002
 6.17000000E+002
 6.20000000E+002
 6.24000000E+002
 6.20000000E+002
 6.19000000E+002
 6.25000000E+002
 6.23000000E+002
 6.25000000E+002
 6.15000000E+002
 6.28000000E+002
 6.38000000E+002
 6.33000000E+002
 6.31000000E+002
 6.28000000E+002
 6.32000000E+002
 6.31000000E+002
 6.59000000E+002
 6.35000000E+002
 6.42000000E+002
 6.48000000E+002
 6.39000000E+002
 6.45000000E+002
 6.43000000E+002
 6.49000000E+002
 6.41000000E+002
 6.51000000E+002
 6.50000000E+002
 6.50000000E+002
 6.43000000E+002
 6.52000000E+002
 6.44000000E+002
 6.48000000E+002
 6.61000000E+002
 6.62000000E+002
 6.80000000E+002
 6.76000000E+002
 6.60000000E+002
 6.62000000E+002
 6.73000000E+002
 6.72000000E+002
 6.75000000E+002
 6.83000000E+002
 6.89000000E+002
 6.90000000E+002
 6.77000000E+002
 6.76000000E+002
 6.63000000E+002
 6.84000000E+002
 6.86000000E+002
 7.11000000E+002
 7.18000000E+002
 7.28000000E+002
 7.26000000E+002
 7.22000000E+002
 7.13000000E+002
 7.11000000E+002
 7.24000000E+002
 7.43000000E+002
 7.43000000E+002
 7.77000000E+002
 7.65000000E+002
 7.85000000E+002
 7.83000000E+002
 8.00000000E+002
 8.07000000E+002
 8.00000000E+002
 7.93000000E+002
 8.04000000E+002
 8.22000000E+002
 8.36000000E+002
 8.41000000E+002
 8.39000000E+002
 8.23000000E+002
 8.16000000E+002
 8.08000000E+002
 7.98000000E+002
 7.99000000E+002
 8.06000000E+002
 8.36000000E+002
 8.71000000E+002
 8.58000000E+002
 8.36000000E+002
 8.08000000E+002
 7.81000000E+002
 7.67000000E+002
 7.59000000E+002
 7.70000000E+002
 7.45000000E+002
 7.39000000E+002
 7.44000000E+002
 7.40000000E+002
 7.40000000E+002
 7.63000000E+002
 7.83000000E+002
 7.88000000E+002
 7.90000000E+002
 7.82000000E+002
 7.83000000E+002
 8.10000000E+002
 8.07000000E+002
 7.93000000E+002
 7.80000000E+002
 7.57000000E+002
 7.53000000E+002
 7.41000000E+002
 7.46000000E+002
 7.55000000E+002
 7.89000000E+002
 7.98000000E+002
 8.13000000E+002
 8.16000000E+002
 8.25000000E+002
 8.40000000E+002
 8.63000000E+002
 9.28000000E+002
 9.72000000E+002
 9.65000000E+002
 8.86000000E+002
 8.13000000E+002
 7.85000000E+002
 7.89000000E+002
 7.78000000E+002
 7.62000000E+002
 7.63000000E+002
 7.59000000E+002
 7.53000000E+002
 7.48000000E+002
 7.09000000E+002
 7.28000000E+002
 7.11000000E+002
 7.21000000E+002
 7.24000000E+002
 7.09000000E+002
 7.01000000E+002
 7.23000000E+002
 7.27000000E+002
 7.31000000E+002
 7.33000000E+002
 7.50000000E+002
 7.63000000E+002
 7.91000000E+002
 8.04000000E+002
 7.88000000E+002
 7.94000000E+002
 7.95000000E+002
 7.79000000E+002
 8.06000000E+002
 8.45000000E+002
 8.34000000E+002
 8.64000000E+002
 8.79000000E+002
 8.57000000E+002
 8.19000000E+002
 8.11000000E+002
 7.92000000E+002
 7.77000000E+002
 7.67000000E+002
 7.69000000E+002
 7.72000000E+002
 7.71000000E+002
 7.52000000E+002
 7.44000000E+002
 7.38000000E+002
 7.27000000E+002
 7.15000000E+002
 6.93000000E+002
 6.97000000E+002
 7.00000000E+002
 6.91000000E+002
 6.83000000E+002
 6.68000000E+002
 6.71000000E+002
 6.74000000E+002
 6.67000000E+002
 6.83000000E+002
 6.82000000E+002
 7.04000000E+002
 7.23000000E+002
 7.46000000E+002
 8.28000000E+002
 9.39000000E+002
 1.13000000E+003
 1.34300000E+003
 1.44200000E+003
 1.45400000E+003
 1.35600000E+003
 1.26900000E+003
 1.19100000E+003
 1.13700000E+003
 1.10600000E+003
 1.02200000E+003
 9.42000000E+002
 8.64000000E+002
 8.01000000E+002
 7.40000000E+002
 7.21000000E+002
 7.21000000E+002
 7.18000000E+002
 7.53000000E+002
 7.82000000E+002
 8.30000000E+002
 8.55000000E+002
 8.97000000E+002
 8.70000000E+002
 8.37000000E+002
 7.98000000E+002
 7.36000000E+002
 7.02000000E+002
 6.68000000E+002
 6.51000000E+002
 6.35000000E+002
 6.35000000E+002
 6.38000000E+002
 6.33000000E+002
 6.33000000E+002
 6.28000000E+002
 6.28000000E+002
 6.39000000E+002
 6.43000000E+002
 6.57000000E+002
 6.45000000E+002
 6.51000000E+002
 6.52000000E+002
 6.67000000E+002
 6.65000000E+002
 6.53000000E+002
 6.52000000E+002
 6.54000000E+002
 6.67000000E+002
 6.56000000E+002
 6.52000000E+002
 6.66000000E+002
 6.65000000E+002
 6.63000000E+002
 6.70000000E+002
 6.78000000E+002
 6.76000000E+002
 6.86000000E+002
 6.83000000E+002
 6.76000000E+002
 6.72000000E+002
 6.69000000E+002
 6.53000000E+002
 6.28000000E+002
 6.13000000E+002
 6.06000000E+002
 6.02000000E+002
 5.93000000E+002
 6.04000000E+002
 5.91000000E+002
 5.89000000E+002
 5.89000000E+002
 5.94000000E+002
 5.77000000E+002
 5.78000000E+002
 5.76000000E+002
 5.76000000E+002
 5.91000000E+002
 5.68000000E+002
 5.71000000E+002
 5.59000000E+002
 5.65000000E+002
 5.59000000E+002
 5.67000000E+002
 5.48000000E+002
 5.48000000E+002
 5.51000000E+002
 5.51000000E+002
 5.51000000E+002
 5.46000000E+002
 5.42000000E+002
 5.44000000E+002
 5.47000000E+002
 5.55000000E+002
 5.52000000E+002
 5.41000000E+002
 5.39000000E+002
 5.48000000E+002
 5.42000000E+002
 5.35000000E+002
 5.38000000E+002
 5.54000000E+002
 5.43000000E+002
 5.39000000E+002
 5.43000000E+002
 5.42000000E+002
 5.43000000E+002
 5.35000000E+002
 5.45000000E+002
 5.41000000E+002
 5.28000000E+002
 5.40000000E+002
 5.39000000E+002
 5.35000000E+002
 5.35000000E+002
 5.44000000E+002
 5.39000000E+002
 5.45000000E+002
 5.38000000E+002
 5.23000000E+002
 5.31000000E+002
 5.35000000E+002
 5.42000000E+002
 5.40000000E+002
 5.23000000E+002
 5.40000000E+002
 5.36000000E+002
 5.36000000E+002
 5.43000000E+002
 5.31000000E+002
 5.47000000E+002
 5.33000000E+002
 5.38000000E+002
 5.36000000E+002
 5.29000000E+002
 5.30000000E+002
 5.41000000E+002
 5.37000000E+002
 5.33000000E+002
 5.42000000E+002
 5.44000000E+002
 5.36000000E+002
 5.48000000E+002
 5.35000000E+002
 5.33000000E+002
 5.33000000E+002
 5.41000000E+002
 5.52000000E+002
 5.39000000E+002
 5.40000000E+002
 5.39000000E+002
 5.42000000E+002
 5.38000000E+002
 5.48000000E+002
 5.44000000E+002
 5.42000000E+002
 5.38000000E+002
 5.39000000E+002
 5.43000000E+002
 5.49000000E+002
 5.55000000E+002
 5.43000000E+002
 5.39000000E+002
 5.46000000E+002
 5.34000000E+002
 5.41000000E+002
 5.48000000E+002
 5.40000000E+002
 5.43000000E+002
 5.38000000E+002
 5.54000000E+002
 5.46000000E+002
 5.42000000E+002
 5.45000000E+002
 5.50000000E+002
 5.50000000E+002
 5.45000000E+002
 5.51000000E+002
 5.50000000E+002
 5.56000000E+002
 5.43000000E+002
 5.48000000E+002
 5.59000000E+002
 5.56000000E+002
 5.58000000E+002
 5.47000000E+002
 5.68000000E+002
 5.58000000E+002
 5.48000000E+002
 5.58000000E+002
 5.50000000E+002
 5.59000000E+002
 5.52000000E+002
 5.63000000E+002
 5.62000000E+002
 5.49000000E+002
 5.51000000E+002
 5.49000000E+002
 5.51000000E+002
 5.42000000E+002
 5.47000000E+002
 5.51000000E+002
 5.39000000E+002
 5.44000000E+002
 5.41000000E+002
 5.36000000E+002
 5.41000000E+002
 5.44000000E+002
 5.29000000E+002
 5.46000000E+002
 5.22000000E+002
 5.39000000E+002
 5.32000000E+002
 5.32000000E+002
 5.31000000E+002
 5.42000000E+002
 5.32000000E+002
 5.38000000E+002
 5.36000000E+002
 5.42000000E+002
 5.41000000E+002
 5.38000000E+002
 5.43000000E+002
 5.47000000E+002
 5.48000000E+002
 5.56000000E+002
 5.41000000E+002
 5.47000000E+002
 5.45000000E+002
 5.43000000E+002
 5.33000000E+002
 5.32000000E+002
 5.24000000E+002
 5.36000000E+002
 5.37000000E+002
 5.27000000E+002
 5.23000000E+002
 5.18000000E+002
 5.21000000E+002
 5.30000000E+002
 5.22000000E+002
 5.25000000E+002
 5.29000000E+002
 5.29000000E+002
 5.34000000E+002
 5.19000000E+002
 5.19000000E+002
 5.18000000E+002
 5.23000000E+002
 5.32000000E+002
 5.32000000E+002
 5.40000000E+002
 5.24000000E+002
 5.22000000E+002
 5.32000000E+002
 5.20000000E+002
 5.30000000E+002
 5.22000000E+002
 5.20000000E+002
 5.36000000E+002
 5.27000000E+002
 5.27000000E+002
 5.19000000E+002
 5.25000000E+002
 5.31000000E+002
 5.16000000E+002
 5.18000000E+002
 5.22000000E+002
 5.25000000E+002
 5.40000000E+002
 5.29000000E+002
 5.25000000E+002
 5.21000000E+002
 5.16000000E+002
 5.14000000E+002
 5.26000000E+002
 5.22000000E+002
 5.15000000E+002
 5.32000000E+002
 5.29000000E+002
 5.26000000E+002
 5.26000000E+002
 5.26000000E+002
 5.22000000E+002
 5.25000000E+002
 5.31000000E+002
 5.19000000E+002
 5.26000000E+002
 5.23000000E+002
 5.15000000E+002
 5.27000000E+002
 5.28000000E+002
 5.30000000E+002
 5.25000000E+002
 5.23000000E+002
 5.31000000E+002
 5.22000000E+002
 5.32000000E+002
 5.26000000E+002
 5.09000000E+002
 5.31000000E+002
 5.20000000E+002
 5.25000000E+002
 5.28000000E+002
 5.36000000E+002
 5.24000000E+002
 5.30000000E+002
 5.34000000E+002
 5.35000000E+002
 5.33000000E+002
 5.37000000E+002
 5.39000000E+002
 5.47000000E+002
 5.38000000E+002
 5.45000000E+002
 5.53000000E+002
 5.62000000E+002
 5.59000000E+002
 5.65000000E+002
 5.78000000E+002
 5.77000000E+002
 5.61000000E+002
 5.80000000E+002
 5.82000000E+002
 5.89000000E+002
 5.83000000E+002
 5.67000000E+002
 5.74000000E+002
 5.73000000E+002
 5.55000000E+002
 5.63000000E+002
 5.64000000E+002
 5.59000000E+002
 5.55000000E+002
 5.62000000E+002
 5.58000000E+002
 5.56000000E+002
 5.39000000E+002
 5.55000000E+002
 5.66000000E+002
 5.59000000E+002
 5.54000000E+002
 5.62000000E+002
 5.67000000E+002
 5.59000000E+002
 5.55000000E+002
 5.54000000E+002
 5.51000000E+002
 5.51000000E+002
 5.48000000E+002
 5.57000000E+002
 5.48000000E+002
 5.58000000E+002
 5.46000000E+002
 5.44000000E+002
 5.57000000E+002
 5.55000000E+002
 5.39000000E+002
 5.45000000E+002
 5.58000000E+002
 5.42000000E+002
 5.57000000E+002
 5.60000000E+002
 5.75000000E+002
 5.63000000E+002
 5.65000000E+002
 5.60000000E+002
 5.74000000E+002
 5.71000000E+002
 5.81000000E+002
 5.93000000E+002
 6.15000000E+002
 6.38000000E+002
 6.50000000E+002
 6.70000000E+002
 7.18000000E+002
 7.67000000E+002
 8.33000000E+002
 9.00000000E+002
 9.61000000E+002
 9.90000000E+002
 1.01500000E+003
 1.03300000E+003
 1.06300000E+003
 1.12100000E+003
 1.22100000E+003
 1.38000000E+003
 1.57600000E+003
 1.79700000E+003
 1.94100000E+003
 2.00000000E+003
 1.94200000E+003
 1.84000000E+003
 1.76000000E+003
 1.64000000E+003
 1.55500000E+003
 1.47400000E+003
 1.42500000E+003
 1.35100000E+003
 1.31900000E+003
 1.29000000E+003
 1.27300000E+003
 1.27700000E+003
 1.28400000E+003
 1.28000000E+003
 1.24700000E+003
 1.22800000E+003
 1.19000000E+003
 1.17600000E+003
 1.16400000E+003
 1.15600000E+003
 1.16700000E+003
 1.17500000E+003
 1.16400000E+003
 1.13000000E+003
 1.09100000E+003
 1.03700000E+003
 9.69000000E+002
 9.34000000E+002
 8.89000000E+002
 8.39000000E+002
 8.05000000E+002
 7.86000000E+002
 7.87000000E+002
 7.65000000E+002
 7.41000000E+002
 7.64000000E+002
 7.68000000E+002
 7.57000000E+002
 7.42000000E+002
 7.21000000E+002
 6.99000000E+002
 6.84000000E+002
 6.85000000E+002
 6.92000000E+002
 6.95000000E+002
 7.04000000E+002
 6.84000000E+002
 6.86000000E+002
 6.96000000E+002
 6.87000000E+002
 6.64000000E+002
 6.58000000E+002
 6.52000000E+002
 6.47000000E+002
 6.35000000E+002
 6.34000000E+002
 6.20000000E+002
 6.25000000E+002
 6.16000000E+002
 6.20000000E+002
 6.33000000E+002
 6.16000000E+002
 6.23000000E+002
 6.28000000E+002
 6.38000000E+002
 6.22000000E+002
 6.31000000E+002
 6.40000000E+002
 6.35000000E+002
 6.42000000E+002
 6.31000000E+002
 6.55000000E+002
 6.54000000E+002
 6.64000000E+002
 6.57000000E+002
 6.62000000E+002
 6.71000000E+002
 6.88000000E+002
 6.79000000E+002
 6.86000000E+002
 6.95000000E+002
 7.12000000E+002
 7.06000000E+002
 7.01000000E+002
 7.16000000E+002
 7.29000000E+002
 7.43000000E+002
 7.37000000E+002
 7.47000000E+002
 7.45000000E+002
 7.55000000E+002
 7.66000000E+002
 7.87000000E+002
 7.79000000E+002
 7.77000000E+002
 7.87000000E+002
 7.93000000E+002
 7.97000000E+002
 8.10000000E+002
 8.35000000E+002
 8.34000000E+002
 8.40000000E+002
 8.43000000E+002
 8.52000000E+002
 8.48000000E+002
 8.64000000E+002
 8.63000000E+002
 8.70000000E+002
 8.72000000E+002
 8.87000000E+002
 8.89000000E+002
 8.96000000E+002
 9.03000000E+002
 9.01000000E+002
 9.06000000E+002
 9.05000000E+002
 9.29000000E+002
 9.24000000E+002
 9.35000000E+002
 9.57000000E+002
 9.56000000E+002
 9.67000000E+002
 9.58000000E+002
 9.60000000E+002
 9.79000000E+002
 9.74000000E+002
 1.00600000E+003
 1.01000000E+003
 1.01900000E+003
 1.00200000E+003
 1.01100000E+003
 1.03100000E+003
 1.02500000E+003
 1.05500000E+003
 1.05100000E+003
 1.05300000E+003
 1.07400000E+003
 1.07800000E+003
 1.09700000E+003
 1.11200000E+003
 1.11300000E+003
 1.12200000E+003
 1.15000000E+003
 1.14500000E+003
 1.16500000E+003
 1.17100000E+003
 1.17200000E+003
 1.20200000E+003
 1.18900000E+003
 1.20000000E+003
 1.19300000E+003
 1.22200000E+003
 1.22400000E+003
 1.23600000E+003
 1.23400000E+003
 1.23400000E+003
 1.25300000E+003
 1.27100000E+003
 1.28000000E+003
 1.29200000E+003
 1.32000000E+003
 1.31300000E+003
 1.30500000E+003
 1.29100000E+003
 1.30600000E+003
 1.31400000E+003
 1.31600000E+003
 1.33800000E+003
 1.34900000E+003
 1.32200000E+003
 1.33700000E+003
 1.33300000E+003
 1.33600000E+003
 1.33600000E+003
 1.32500000E+003
 1.34900000E+003
 1.32300000E+003
 1.33200000E+003
 1.33500000E+003
 1.32200000E+003
 1.32100000E+003
 1.29900000E+003
 1.28100000E+003
 1.28800000E+003
 1.27900000E+003
 1.27100000E+003
 1.26300000E+003
 1.24000000E+003
 1.22000000E+003
 1.20900000E+003
 1.19200000E+003
 1.20000000E+003
 1.17400000E+003
 1.14700000E+003
 1.14900000E+003
 1.13100000E+003
 1.12300000E+003
 1.11000000E+003
 1.09000000E+003
 1.07700000E+003
 1.06900000E+003
 1.05400000E+003
 1.04500000E+003
 1.03100000E+003
 1.00400000E+003
 9.82000000E+002
 9.72000000E+002
 9.54000000E+002
 9.55000000E+002
 9.28000000E+002
 9.29000000E+002
 9.11000000E+002
 8.91000000E+002
 8.87000000E+002
 8.77000000E+002
 8.76000000E+002
 8.63000000E+002
 8.47000000E+002
 8.38000000E+002
 8.25000000E+002
 8.09000000E+002
 8.01000000E+002
 7.85000000E+002
 7.74000000E+002
 7.71000000E+002
 7.71000000E+002
 7.52000000E+002
 7.35000000E+002
 7.30000000E+002
 7.28000000E+002
 7.19000000E+002
 7.00000000E+002
 6.86000000E+002
 6.84000000E+002
 6.75000000E+002
 6.51000000E+002
 6.40000000E+002
 6.26000000E+002
 6.09000000E+002
 6.04000000E+002
 5.82000000E+002
 5.82000000E+002
 5.66000000E+002
 5.59000000E+002
 5.42000000E+002
 5.34000000E+002
 5.37000000E+002
 5.10000000E+002
 5.02000000E+002
 5.01000000E+002
 4.93000000E+002
 4.91000000E+002
 4.77000000E+002
 4.64000000E+002
 4.56000000E+002
 4.58000000E+002
 4.71000000E+002
 4.57000000E+002
 4.40000000E+002
 4.39000000E+002
 4.35000000E+002
 4.39000000E+002
 4.33000000E+002
 4.26000000E+002
 4.26000000E+002
 4.27000000E+002
 4.23000000E+002
 4.27000000E+002
 4.18000000E+002
 4.04000000E+002
 4.17000000E+002
 4.00000000E+002
 4.09000000E+002
 4.18000000E+002
 4.04000000E+002
