# Supplementary material for: ATP-Mediated Compositional Change in Peripheral Myelin Membranes: A Comparative Raman Spectroscopy and Time-Of-Flight Secondary Ion Mass Spectrometry Study
Source: PLoS One. 2015 Nov 6;10(11):e0142084. doi: 10.1371/journal.pone.0142084 (PMC4636249; doi:10.1371/journal.pone.0142084)
Supplement: S3 Dataset — (ZIP) [file pone.0142084.s003.zip › S3_dataset/Raman_spectra/4_0.dat]

 2.12000000E+002
 2.10000000E+002
 2.13000000E+002
 2.10000000E+002
 2.19000000E+002
 2.14000000E+002
 2.18000000E+002
 2.16000000E+002
 2.15000000E+002
 2.13000000E+002
 2.15000000E+002
 2.11000000E+002
 2.13000000E+002
 2.13000000E+002
 2.14000000E+002
 2.09000000E+002
 2.19000000E+002
 2.07000000E+002
 2.17000000E+002
 2.10000000E+002
 2.12000000E+002
 2.13000000E+002
 2.14000000E+002
 2.17000000E+002
 2.13000000E+002
 2.17000000E+002
 2.14000000E+002
 2.23000000E+002
 2.19000000E+002
 2.22000000E+002
 2.20000000E+002
 2.27000000E+002
 2.33000000E+002
 2.51000000E+002
 2.84000000E+002
 3.81000000E+002
 1.57000000E+003
 7.60600000E+003
 1.18910000E+004
 1.20810000E+004
 7.55900000E+003
 1.14200000E+003
 2.61000000E+002
 2.36000000E+002
 2.27000000E+002
 2.18000000E+002
 2.21000000E+002
 2.19000000E+002
 2.11000000E+002
 2.22000000E+002
 2.17000000E+002
 2.18000000E+002
 2.29000000E+002
 2.93000000E+002
 5.43000000E+002
 1.07000000E+003
 1.78500000E+003
 2.43700000E+003
 2.76700000E+003
 2.84100000E+003
 2.69800000E+003
 2.54600000E+003
 2.44700000E+003
 2.37800000E+003
 2.39600000E+003
 2.38400000E+003
 2.43000000E+003
 2.41500000E+003
 2.41600000E+003
 2.43700000E+003
 2.43500000E+003
 2.34800000E+003
 2.29500000E+003
 2.23500000E+003
 2.11400000E+003
 2.07100000E+003
 2.04000000E+003
 2.01200000E+003
 1.95800000E+003
 1.93100000E+003
 1.92500000E+003
 1.90400000E+003
 1.89400000E+003
 1.84000000E+003
 1.83200000E+003
 1.82900000E+003
 1.79600000E+003
 1.74200000E+003
 1.68500000E+003
 1.67200000E+003
 1.65100000E+003
 1.62100000E+003
 1.59500000E+003
 1.56100000E+003
 1.53100000E+003
 1.50300000E+003
 1.49500000E+003
 1.51000000E+003
 1.52200000E+003
 1.53200000E+003
 1.51200000E+003
 1.48500000E+003
 1.45900000E+003
 1.48300000E+003
 1.47400000E+003
 1.44500000E+003
 1.45000000E+003
 1.44700000E+003
 1.46700000E+003
 1.50900000E+003
 1.48500000E+003
 1.46000000E+003
 1.44100000E+003
 1.44500000E+003
 1.45800000E+003
 1.48800000E+003
 1.49500000E+003
 1.55000000E+003
 1.57000000E+003
 1.52200000E+003
 1.53900000E+003
 1.52500000E+003
 1.55300000E+003
 1.51400000E+003
 1.54800000E+003
 1.59900000E+003
 1.58500000E+003
 1.59600000E+003
 1.60200000E+003
 1.59500000E+003
 1.59300000E+003
 1.59300000E+003
 1.60100000E+003
 1.60700000E+003
 1.61900000E+003
 1.58700000E+003
 1.61200000E+003
 1.61600000E+003
 1.60000000E+003
 1.61300000E+003
 1.64700000E+003
 1.63000000E+003
 1.59300000E+003
 1.59900000E+003
 1.61500000E+003
 1.57200000E+003
 1.55500000E+003
 1.55100000E+003
 1.49800000E+003
 1.44400000E+003
 1.44800000E+003
 1.43600000E+003
 1.39600000E+003
 1.34700000E+003
 1.35400000E+003
 1.33000000E+003
 1.27700000E+003
 1.26200000E+003
 1.24600000E+003
 1.22900000E+003
 1.21800000E+003
 1.17300000E+003
 1.15600000E+003
 1.13600000E+003
 1.15000000E+003
 1.12400000E+003
 1.15300000E+003
 1.11500000E+003
 1.12000000E+003
 1.11500000E+003
 1.10100000E+003
 1.07300000E+003
 1.08100000E+003
 1.07100000E+003
 1.03900000E+003
 1.01700000E+003
 1.01000000E+003
 1.00500000E+003
 1.00500000E+003
 9.80000000E+002
 9.67000000E+002
 9.48000000E+002
 9.67000000E+002
 9.68000000E+002
 9.55000000E+002
 9.66000000E+002
 9.91000000E+002
 1.00400000E+003
 1.02600000E+003
 1.03700000E+003
 1.03900000E+003
 1.01900000E+003
 1.01400000E+003
 1.03900000E+003
 1.02400000E+003
 9.96000000E+002
 9.85000000E+002
 9.88000000E+002
 1.00700000E+003
 1.00700000E+003
 1.01000000E+003
 1.00300000E+003
 1.01300000E+003
 1.04200000E+003
 1.03600000E+003
 1.04800000E+003
 1.00900000E+003
 9.95000000E+002
 1.00600000E+003
 1.01600000E+003
 1.03900000E+003
 1.05500000E+003
 1.08000000E+003
 1.08900000E+003
 1.10300000E+003
 1.09500000E+003
 1.11300000E+003
 1.11500000E+003
 1.08600000E+003
 1.09100000E+003
 1.10600000E+003
 1.12600000E+003
 1.12900000E+003
 1.13200000E+003
 1.12600000E+003
 1.12200000E+003
 1.16500000E+003
 1.16500000E+003
 1.19500000E+003
 1.21700000E+003
 1.20700000E+003
 1.21600000E+003
 1.22500000E+003
 1.23700000E+003
 1.26100000E+003
 1.27100000E+003
 1.28700000E+003
 1.28800000E+003
 1.25700000E+003
 1.24900000E+003
 1.26200000E+003
 1.26900000E+003
 1.23800000E+003
 1.21300000E+003
 1.15900000E+003
 1.14900000E+003
 1.13100000E+003
 1.15000000E+003
 1.11400000E+003
 1.10600000E+003
 1.08800000E+003
 1.05800000E+003
 1.03700000E+003
 1.03400000E+003
 1.00700000E+003
 1.05400000E+003
 1.10100000E+003
 1.14500000E+003
 1.12600000E+003
 1.08400000E+003
 1.04800000E+003
 1.04100000E+003
 1.01000000E+003
 1.00100000E+003
 9.91000000E+002
 9.93000000E+002
 9.97000000E+002
 1.00600000E+003
 9.93000000E+002
 9.89000000E+002
 1.00800000E+003
 1.03300000E+003
 1.04200000E+003
 1.04100000E+003
 1.04400000E+003
 1.02200000E+003
 1.07100000E+003
 1.05400000E+003
 1.04600000E+003
 1.01800000E+003
 9.86000000E+002
 9.72000000E+002
 9.68000000E+002
 9.48000000E+002
 9.47000000E+002
 9.76000000E+002
 9.83000000E+002
 9.94000000E+002
 1.00300000E+003
 1.00200000E+003
 1.01900000E+003
 1.09600000E+003
 1.19900000E+003
 1.25100000E+003
 1.20900000E+003
 1.08100000E+003
 9.63000000E+002
 9.11000000E+002
 8.89000000E+002
 8.71000000E+002
 8.42000000E+002
 8.62000000E+002
 8.54000000E+002
 8.37000000E+002
 8.19000000E+002
 8.03000000E+002
 8.05000000E+002
 7.89000000E+002
 7.85000000E+002
 7.66000000E+002
 7.47000000E+002
 7.55000000E+002
 7.62000000E+002
 7.53000000E+002
 7.65000000E+002
 7.69000000E+002
 7.89000000E+002
 8.00000000E+002
 8.19000000E+002
 8.19000000E+002
 8.21000000E+002
 8.17000000E+002
 7.97000000E+002
 8.00000000E+002
 8.08000000E+002
 8.09000000E+002
 8.25000000E+002
 8.38000000E+002
 8.61000000E+002
 8.37000000E+002
 8.06000000E+002
 7.94000000E+002
 7.68000000E+002
 7.52000000E+002
 7.48000000E+002
 7.65000000E+002
 7.59000000E+002
 7.55000000E+002
 7.51000000E+002
 7.45000000E+002
 7.41000000E+002
 7.29000000E+002
 7.31000000E+002
 7.19000000E+002
 7.04000000E+002
 7.11000000E+002
 7.11000000E+002
 6.98000000E+002
 6.99000000E+002
 6.95000000E+002
 6.89000000E+002
 6.88000000E+002
 7.01000000E+002
 7.02000000E+002
 7.07000000E+002
 7.07000000E+002
 7.14000000E+002
 7.50000000E+002
 7.99000000E+002
 8.81000000E+002
 9.64000000E+002
 1.01500000E+003
 1.03400000E+003
 9.93000000E+002
 9.78000000E+002
 9.39000000E+002
 9.29000000E+002
 8.84000000E+002
 8.51000000E+002
 8.05000000E+002
 7.78000000E+002
 7.49000000E+002
 7.18000000E+002
 7.08000000E+002
 7.37000000E+002
 7.52000000E+002
 8.10000000E+002
 8.65000000E+002
 9.49000000E+002
 1.02000000E+003
 1.04400000E+003
 1.02300000E+003
 9.61000000E+002
 8.89000000E+002
 8.08000000E+002
 7.44000000E+002
 7.13000000E+002
 6.94000000E+002
 6.73000000E+002
 6.72000000E+002
 6.72000000E+002
 6.79000000E+002
 6.80000000E+002
 6.67000000E+002
 6.75000000E+002
 6.79000000E+002
 6.96000000E+002
 6.80000000E+002
 6.98000000E+002
 6.88000000E+002
 6.96000000E+002
 6.98000000E+002
 7.01000000E+002
 7.10000000E+002
 7.06000000E+002
 7.14000000E+002
 7.29000000E+002
 7.40000000E+002
 7.31000000E+002
 7.54000000E+002
 7.74000000E+002
 7.92000000E+002
 8.36000000E+002
 8.95000000E+002
 9.48000000E+002
 9.97000000E+002
 1.00100000E+003
 9.68000000E+002
 9.10000000E+002
 8.44000000E+002
 7.72000000E+002
 7.14000000E+002
 6.79000000E+002
 6.46000000E+002
 6.42000000E+002
 6.32000000E+002
 6.23000000E+002
 6.05000000E+002
 5.96000000E+002
 5.92000000E+002
 6.04000000E+002
 5.89000000E+002
 5.86000000E+002
 5.78000000E+002
 5.70000000E+002
 5.67000000E+002
 5.65000000E+002
 5.58000000E+002
 5.50000000E+002
 5.44000000E+002
 5.39000000E+002
 5.33000000E+002
 5.31000000E+002
 5.22000000E+002
 5.16000000E+002
 5.23000000E+002
 5.19000000E+002
 5.15000000E+002
 5.14000000E+002
 5.15000000E+002
 5.17000000E+002
 5.19000000E+002
 5.11000000E+002
 5.20000000E+002
 5.06000000E+002
 5.11000000E+002
 5.00000000E+002
 4.93000000E+002
 4.94000000E+002
 5.08000000E+002
 4.98000000E+002
 4.94000000E+002
 4.99000000E+002
 5.00000000E+002
 4.99000000E+002
 4.90000000E+002
 4.98000000E+002
 4.93000000E+002
 4.85000000E+002
 5.00000000E+002
 4.92000000E+002
 4.99000000E+002
 4.92000000E+002
 4.86000000E+002
 4.98000000E+002
 4.99000000E+002
 4.94000000E+002
 4.88000000E+002
 4.84000000E+002
 4.91000000E+002
 4.90000000E+002
 4.92000000E+002
 4.85000000E+002
 4.81000000E+002
 4.83000000E+002
 4.82000000E+002
 4.89000000E+002
 4.87000000E+002
 4.89000000E+002
 4.86000000E+002
 4.83000000E+002
 4.80000000E+002
 4.79000000E+002
 4.75000000E+002
 4.89000000E+002
 4.76000000E+002
 4.76000000E+002
 4.78000000E+002
 4.84000000E+002
 4.83000000E+002
 4.92000000E+002
 4.85000000E+002
 4.73000000E+002
 4.90000000E+002
 4.90000000E+002
 4.99000000E+002
 4.94000000E+002
 4.98000000E+002
 5.00000000E+002
 4.89000000E+002
 4.97000000E+002
 4.98000000E+002
 4.90000000E+002
 4.93000000E+002
 5.06000000E+002
 4.91000000E+002
 4.85000000E+002
 4.94000000E+002
 4.98000000E+002
 4.91000000E+002
 4.88000000E+002
 4.91000000E+002
 4.86000000E+002
 4.99000000E+002
 4.97000000E+002
 4.91000000E+002
 5.10000000E+002
 4.98000000E+002
 5.07000000E+002
 5.02000000E+002
 5.01000000E+002
 4.91000000E+002
 5.00000000E+002
 5.09000000E+002
 4.97000000E+002
 5.02000000E+002
 4.95000000E+002
 5.07000000E+002
 5.12000000E+002
 5.12000000E+002
 5.19000000E+002
 5.18000000E+002
 5.24000000E+002
 5.16000000E+002
 5.21000000E+002
 5.03000000E+002
 5.03000000E+002
 5.02000000E+002
 5.11000000E+002
 5.04000000E+002
 5.09000000E+002
 5.08000000E+002
 4.89000000E+002
 4.97000000E+002
 4.90000000E+002
 5.00000000E+002
 4.87000000E+002
 4.86000000E+002
 4.83000000E+002
 5.01000000E+002
 4.97000000E+002
 4.90000000E+002
 4.81000000E+002
 4.87000000E+002
 4.85000000E+002
 4.99000000E+002
 4.81000000E+002
 4.86000000E+002
 4.81000000E+002
 4.87000000E+002
 4.92000000E+002
 4.89000000E+002
 4.84000000E+002
 4.91000000E+002
 4.84000000E+002
 5.00000000E+002
 4.88000000E+002
 4.83000000E+002
 4.94000000E+002
 4.98000000E+002
 4.89000000E+002
 5.06000000E+002
 5.01000000E+002
 5.03000000E+002
 4.95000000E+002
 4.99000000E+002
 5.01000000E+002
 4.87000000E+002
 4.92000000E+002
 4.79000000E+002
 4.81000000E+002
 4.80000000E+002
 4.82000000E+002
 4.87000000E+002
 4.71000000E+002
 4.72000000E+002
 4.83000000E+002
 4.74000000E+002
 4.77000000E+002
 4.70000000E+002
 4.79000000E+002
 4.73000000E+002
 4.79000000E+002
 4.76000000E+002
 4.71000000E+002
 4.74000000E+002
 4.70000000E+002
 4.93000000E+002
 4.81000000E+002
 4.73000000E+002
 4.68000000E+002
 4.64000000E+002
 4.70000000E+002
 4.66000000E+002
 4.72000000E+002
 4.63000000E+002
 4.53000000E+002
 4.72000000E+002
 4.77000000E+002
 4.73000000E+002
 4.76000000E+002
 4.71000000E+002
 4.67000000E+002
 4.69000000E+002
 4.65000000E+002
 4.67000000E+002
 4.67000000E+002
 4.76000000E+002
 4.74000000E+002
 4.71000000E+002
 4.76000000E+002
 4.69000000E+002
 4.62000000E+002
 4.66000000E+002
 4.67000000E+002
 4.74000000E+002
 4.72000000E+002
 4.71000000E+002
 4.67000000E+002
 4.78000000E+002
 4.80000000E+002
 4.75000000E+002
 4.70000000E+002
 4.72000000E+002
 4.72000000E+002
 4.70000000E+002
 4.62000000E+002
 4.68000000E+002
 4.64000000E+002
 4.60000000E+002
 4.64000000E+002
 4.60000000E+002
 4.63000000E+002
 4.70000000E+002
 4.58000000E+002
 4.70000000E+002
 4.69000000E+002
 4.60000000E+002
 4.70000000E+002
 4.63000000E+002
 4.77000000E+002
 4.69000000E+002
 4.73000000E+002
 4.66000000E+002
 4.71000000E+002
 4.77000000E+002
 4.82000000E+002
 4.76000000E+002
 4.70000000E+002
 4.83000000E+002
 4.70000000E+002
 4.75000000E+002
 4.81000000E+002
 4.82000000E+002
 4.92000000E+002
 4.90000000E+002
 4.90000000E+002
 5.12000000E+002
 5.08000000E+002
 5.05000000E+002
 5.08000000E+002
 5.27000000E+002
 5.19000000E+002
 5.32000000E+002
 5.15000000E+002
 5.30000000E+002
 5.26000000E+002
 5.18000000E+002
 5.07000000E+002
 5.16000000E+002
 5.29000000E+002
 5.20000000E+002
 5.20000000E+002
 5.16000000E+002
 5.27000000E+002
 5.41000000E+002
 5.56000000E+002
 5.70000000E+002
 5.74000000E+002
 5.80000000E+002
 5.87000000E+002
 5.87000000E+002
 5.77000000E+002
 5.71000000E+002
 5.67000000E+002
 5.50000000E+002
 5.35000000E+002
 5.27000000E+002
 5.27000000E+002
 5.30000000E+002
 5.27000000E+002
 5.21000000E+002
 5.16000000E+002
 5.18000000E+002
 5.17000000E+002
 5.14000000E+002
 5.11000000E+002
 5.13000000E+002
 5.26000000E+002
 5.39000000E+002
 5.42000000E+002
 5.50000000E+002
 5.61000000E+002
 5.65000000E+002
 5.71000000E+002
 5.79000000E+002
 5.95000000E+002
 6.24000000E+002
 6.61000000E+002
 7.06000000E+002
 7.66000000E+002
 8.20000000E+002
 9.26000000E+002
 1.06400000E+003
 1.29700000E+003
 1.63800000E+003
 1.94200000E+003
 2.15200000E+003
 2.23000000E+003
 2.18100000E+003
 2.11900000E+003
 2.05400000E+003
 2.04400000E+003
 2.08800000E+003
 2.11600000E+003
 2.11900000E+003
 2.11300000E+003
 2.10800000E+003
 2.17400000E+003
 2.19800000E+003
 2.17400000E+003
 2.17700000E+003
 2.14700000E+003
 2.12700000E+003
 2.09300000E+003
 2.08200000E+003
 2.04600000E+003
 2.08200000E+003
 2.11500000E+003
 2.18000000E+003
 2.19700000E+003
 2.23200000E+003
 2.21800000E+003
 2.19900000E+003
 2.12600000E+003
 1.94900000E+003
 1.84400000E+003
 1.74100000E+003
 1.66600000E+003
 1.61800000E+003
 1.55900000E+003
 1.54200000E+003
 1.48900000E+003
 1.45700000E+003
 1.43300000E+003
 1.35400000E+003
 1.32500000E+003
 1.30800000E+003
 1.29500000E+003
 1.23300000E+003
 1.23200000E+003
 1.22400000E+003
 1.24300000E+003
 1.26700000E+003
 1.31700000E+003
 1.37700000E+003
 1.37700000E+003
 1.37400000E+003
 1.35500000E+003
 1.34300000E+003
 1.31900000E+003
 1.32500000E+003
 1.34700000E+003
 1.39200000E+003
 1.39500000E+003
 1.43000000E+003
 1.49500000E+003
 1.52500000E+003
 1.56000000E+003
 1.54800000E+003
 1.59600000E+003
 1.61300000E+003
 1.64900000E+003
 1.69500000E+003
 1.72100000E+003
 1.76500000E+003
 1.78700000E+003
 1.84100000E+003
 1.90300000E+003
 1.94100000E+003
 2.01400000E+003
 2.08200000E+003
 2.14200000E+003
 2.21200000E+003
 2.27800000E+003
 2.29000000E+003
 2.37200000E+003
 2.45900000E+003
 2.52600000E+003
 2.57600000E+003
 2.69800000E+003
 2.79200000E+003
 2.88600000E+003
 2.94800000E+003
 2.97300000E+003
 3.06000000E+003
 3.16600000E+003
 3.22800000E+003
 3.36900000E+003
 3.42200000E+003
 3.46400000E+003
 3.54900000E+003
 3.69800000E+003
 3.72000000E+003
 3.79000000E+003
 3.82000000E+003
 3.85100000E+003
 3.90400000E+003
 3.97400000E+003
 4.06000000E+003
 4.16000000E+003
 4.21000000E+003
 4.29900000E+003
 4.28400000E+003
 4.33500000E+003
 4.37000000E+003
 4.46500000E+003
 4.49600000E+003
 4.54900000E+003
 4.56600000E+003
 4.52300000E+003
 4.54800000E+003
 4.56900000E+003
 4.57600000E+003
 4.64800000E+003
 4.65300000E+003
 4.71500000E+003
 4.76400000E+003
 4.75900000E+003
 4.77100000E+003
 4.76600000E+003
 4.72800000E+003
 4.65700000E+003
 4.64500000E+003
 4.66100000E+003
 4.70200000E+003
 4.69900000E+003
 4.70500000E+003
 4.74500000E+003
 4.71900000E+003
 4.61900000E+003
 4.63200000E+003
 4.65300000E+003
 4.65700000E+003
 4.70300000E+003
 4.71300000E+003
 4.71600000E+003
 4.66600000E+003
 4.56300000E+003
 4.58000000E+003
 4.62600000E+003
 4.59700000E+003
 4.71600000E+003
 4.64900000E+003
 4.62700000E+003
 4.68500000E+003
 4.69500000E+003
 4.67600000E+003
 4.74300000E+003
 4.73700000E+003
 4.78100000E+003
 4.83200000E+003
 4.80100000E+003
 4.81600000E+003
 4.86700000E+003
 4.84500000E+003
 4.87500000E+003
 4.93100000E+003
 4.93400000E+003
 4.85200000E+003
 4.91500000E+003
 4.95200000E+003
 4.93300000E+003
 4.90400000E+003
 4.88400000E+003
 4.80100000E+003
 4.79000000E+003
 4.80800000E+003
 4.86400000E+003
 4.88300000E+003
 4.83900000E+003
 4.75500000E+003
 4.73000000E+003
 4.72900000E+003
 4.74000000E+003
 4.75000000E+003
 4.66800000E+003
 4.58600000E+003
 4.52700000E+003
 4.47500000E+003
 4.55000000E+003
 4.52000000E+003
 4.43000000E+003
 4.37500000E+003
 4.36300000E+003
 4.35600000E+003
 4.28300000E+003
 4.22700000E+003
 4.15700000E+003
 4.15200000E+003
 4.11500000E+003
 4.05900000E+003
 3.96500000E+003
 3.88300000E+003
 3.84700000E+003
 3.81300000E+003
 3.72000000E+003
 3.65200000E+003
 3.59300000E+003
 3.52500000E+003
 3.48700000E+003
 3.39700000E+003
 3.37400000E+003
 3.30700000E+003
 3.22300000E+003
 3.13000000E+003
 3.11900000E+003
 3.01000000E+003
 2.95100000E+003
 2.90400000E+003
 2.82800000E+003
 2.77600000E+003
 2.76100000E+003
 2.70700000E+003
 2.61800000E+003
 2.61800000E+003
 2.55800000E+003
 2.51900000E+003
 2.44400000E+003
 2.40200000E+003
 2.34100000E+003
 2.28200000E+003
 2.27200000E+003
 2.21300000E+003
 2.21900000E+003
 2.15900000E+003
 2.11600000E+003
 2.06200000E+003
 2.00400000E+003
 1.99300000E+003
 1.94100000E+003
 1.90900000E+003
 1.84900000E+003
 1.82100000E+003
 1.82800000E+003
 1.78900000E+003
 1.78100000E+003
 1.70700000E+003
 1.63100000E+003
 1.60400000E+003
 1.57200000E+003
 1.52500000E+003
 1.46200000E+003
 1.43200000E+003
 1.42800000E+003
 1.36200000E+003
 1.31800000E+003
 1.26800000E+003
 1.21900000E+003
 1.16300000E+003
 1.10500000E+003
 1.07300000E+003
 1.01000000E+003
 9.66000000E+002
 9.28000000E+002
 9.02000000E+002
 8.52000000E+002
 8.16000000E+002
 7.61000000E+002
 7.44000000E+002
 7.23000000E+002
 7.04000000E+002
 6.61000000E+002
 6.29000000E+002
 6.06000000E+002
 6.03000000E+002
 5.84000000E+002
 5.63000000E+002
 5.45000000E+002
 5.21000000E+002
 5.25000000E+002
 5.08000000E+002
 4.99000000E+002
 4.82000000E+002
 4.79000000E+002
 4.73000000E+002
 4.62000000E+002
 4.59000000E+002
 4.48000000E+002
 4.44000000E+002
 4.32000000E+002
 4.29000000E+002
 4.33000000E+002
 4.20000000E+002
