# Supplementary material for: ATP-Mediated Compositional Change in Peripheral Myelin Membranes: A Comparative Raman Spectroscopy and Time-Of-Flight Secondary Ion Mass Spectrometry Study
Source: PLoS One. 2015 Nov 6;10(11):e0142084. doi: 10.1371/journal.pone.0142084 (PMC4636249; doi:10.1371/journal.pone.0142084)
Supplement: S3 Dataset — (ZIP) [file pone.0142084.s003.zip › S3_dataset/Raman_spectra/4_90.dat]

 2.09000000E+002
 2.12000000E+002
 2.12000000E+002
 2.11000000E+002
 2.16000000E+002
 2.10000000E+002
 2.12000000E+002
 2.14000000E+002
 2.11000000E+002
 2.10000000E+002
 2.11000000E+002
 2.09000000E+002
 2.11000000E+002
 2.10000000E+002
 2.09000000E+002
 2.05000000E+002
 2.17000000E+002
 2.04000000E+002
 2.14000000E+002
 2.06000000E+002
 2.11000000E+002
 2.06000000E+002
 2.07000000E+002
 2.12000000E+002
 2.07000000E+002
 2.10000000E+002
 2.08000000E+002
 2.13000000E+002
 2.11000000E+002
 2.08000000E+002
 2.11000000E+002
 2.10000000E+002
 2.15000000E+002
 2.23000000E+002
 2.32000000E+002
 2.62000000E+002
 6.13000000E+002
 2.35400000E+003
 3.75300000E+003
 3.86800000E+003
 2.35400000E+003
 4.41000000E+002
 2.15000000E+002
 2.10000000E+002
 2.10000000E+002
 2.11000000E+002
 2.09000000E+002
 2.06000000E+002
 2.04000000E+002
 2.14000000E+002
 2.06000000E+002
 2.12000000E+002
 2.15000000E+002
 2.62000000E+002
 4.31000000E+002
 7.23000000E+002
 1.10700000E+003
 1.43200000E+003
 1.61100000E+003
 1.67200000E+003
 1.62300000E+003
 1.55100000E+003
 1.50000000E+003
 1.45300000E+003
 1.41200000E+003
 1.36400000E+003
 1.34500000E+003
 1.30300000E+003
 1.30600000E+003
 1.29400000E+003
 1.28500000E+003
 1.28500000E+003
 1.24900000E+003
 1.22700000E+003
 1.18800000E+003
 1.16800000E+003
 1.12900000E+003
 1.11400000E+003
 1.06500000E+003
 1.02400000E+003
 1.00100000E+003
 9.75000000E+002
 9.65000000E+002
 9.27000000E+002
 9.12000000E+002
 8.84000000E+002
 8.71000000E+002
 8.43000000E+002
 8.24000000E+002
 8.14000000E+002
 7.99000000E+002
 7.80000000E+002
 7.66000000E+002
 7.55000000E+002
 7.36000000E+002
 7.20000000E+002
 6.96000000E+002
 6.88000000E+002
 6.91000000E+002
 6.74000000E+002
 6.64000000E+002
 6.35000000E+002
 6.37000000E+002
 6.34000000E+002
 6.37000000E+002
 6.34000000E+002
 6.34000000E+002
 6.29000000E+002
 6.40000000E+002
 6.27000000E+002
 6.33000000E+002
 6.22000000E+002
 6.31000000E+002
 6.17000000E+002
 6.15000000E+002
 6.23000000E+002
 6.26000000E+002
 6.15000000E+002
 6.11000000E+002
 6.14000000E+002
 6.19000000E+002
 5.99000000E+002
 5.96000000E+002
 5.97000000E+002
 5.93000000E+002
 6.02000000E+002
 6.00000000E+002
 5.92000000E+002
 6.13000000E+002
 5.96000000E+002
 5.86000000E+002
 5.92000000E+002
 5.83000000E+002
 5.75000000E+002
 5.80000000E+002
 5.76000000E+002
 5.76000000E+002
 5.59000000E+002
 5.67000000E+002
 5.64000000E+002
 5.76000000E+002
 5.73000000E+002
 5.70000000E+002
 5.56000000E+002
 5.52000000E+002
 5.33000000E+002
 5.38000000E+002
 5.36000000E+002
 5.47000000E+002
 5.39000000E+002
 5.37000000E+002
 5.29000000E+002
 5.31000000E+002
 5.17000000E+002
 5.24000000E+002
 5.19000000E+002
 5.18000000E+002
 5.13000000E+002
 5.10000000E+002
 5.23000000E+002
 5.15000000E+002
 5.12000000E+002
 5.10000000E+002
 4.94000000E+002
 4.97000000E+002
 4.97000000E+002
 4.93000000E+002
 4.95000000E+002
 4.90000000E+002
 4.84000000E+002
 4.91000000E+002
 4.86000000E+002
 4.83000000E+002
 4.83000000E+002
 4.83000000E+002
 4.77000000E+002
 4.85000000E+002
 4.77000000E+002
 4.76000000E+002
 4.79000000E+002
 4.77000000E+002
 4.77000000E+002
 4.76000000E+002
 4.80000000E+002
 4.84000000E+002
 4.74000000E+002
 4.70000000E+002
 4.76000000E+002
 4.77000000E+002
 4.71000000E+002
 4.78000000E+002
 4.77000000E+002
 4.70000000E+002
 4.76000000E+002
 4.96000000E+002
 4.72000000E+002
 4.76000000E+002
 4.79000000E+002
 4.90000000E+002
 4.78000000E+002
 4.80000000E+002
 4.76000000E+002
 4.75000000E+002
 4.85000000E+002
 4.95000000E+002
 4.89000000E+002
 4.83000000E+002
 4.82000000E+002
 4.87000000E+002
 4.82000000E+002
 4.88000000E+002
 4.81000000E+002
 4.91000000E+002
 4.88000000E+002
 4.91000000E+002
 4.84000000E+002
 4.95000000E+002
 4.83000000E+002
 4.95000000E+002
 4.84000000E+002
 4.79000000E+002
 4.79000000E+002
 4.78000000E+002
 4.85000000E+002
 4.78000000E+002
 4.79000000E+002
 4.92000000E+002
 4.87000000E+002
 5.00000000E+002
 5.10000000E+002
 5.08000000E+002
 5.09000000E+002
 5.22000000E+002
 5.12000000E+002
 5.19000000E+002
 5.40000000E+002
 5.25000000E+002
 5.54000000E+002
 5.50000000E+002
 5.55000000E+002
 5.72000000E+002
 5.79000000E+002
 5.72000000E+002
 5.68000000E+002
 5.75000000E+002
 5.86000000E+002
 5.89000000E+002
 5.97000000E+002
 5.91000000E+002
 6.09000000E+002
 5.92000000E+002
 5.80000000E+002
 5.67000000E+002
 5.55000000E+002
 5.55000000E+002
 5.62000000E+002
 5.48000000E+002
 5.68000000E+002
 5.66000000E+002
 5.38000000E+002
 5.33000000E+002
 5.18000000E+002
 5.18000000E+002
 5.11000000E+002
 4.97000000E+002
 4.98000000E+002
 4.92000000E+002
 4.86000000E+002
 4.87000000E+002
 4.87000000E+002
 5.01000000E+002
 4.99000000E+002
 5.03000000E+002
 4.99000000E+002
 4.91000000E+002
 4.90000000E+002
 4.99000000E+002
 5.03000000E+002
 4.96000000E+002
 4.73000000E+002
 4.73000000E+002
 4.83000000E+002
 4.66000000E+002
 4.64000000E+002
 4.67000000E+002
 4.83000000E+002
 4.81000000E+002
 4.85000000E+002
 4.96000000E+002
 4.91000000E+002
 4.90000000E+002
 5.08000000E+002
 5.36000000E+002
 5.36000000E+002
 5.39000000E+002
 5.07000000E+002
 4.86000000E+002
 4.71000000E+002
 4.64000000E+002
 4.60000000E+002
 4.55000000E+002
 4.59000000E+002
 4.48000000E+002
 4.44000000E+002
 4.46000000E+002
 4.45000000E+002
 4.34000000E+002
 4.36000000E+002
 4.44000000E+002
 4.30000000E+002
 4.29000000E+002
 4.35000000E+002
 4.41000000E+002
 4.39000000E+002
 4.42000000E+002
 4.39000000E+002
 4.51000000E+002
 4.53000000E+002
 4.59000000E+002
 4.66000000E+002
 4.60000000E+002
 4.70000000E+002
 4.61000000E+002
 4.50000000E+002
 4.67000000E+002
 4.78000000E+002
 4.78000000E+002
 4.88000000E+002
 4.91000000E+002
 4.80000000E+002
 4.74000000E+002
 4.71000000E+002
 4.71000000E+002
 4.60000000E+002
 4.52000000E+002
 4.58000000E+002
 4.51000000E+002
 4.50000000E+002
 4.53000000E+002
 4.41000000E+002
 4.38000000E+002
 4.32000000E+002
 4.25000000E+002
 4.27000000E+002
 4.22000000E+002
 4.17000000E+002
 4.19000000E+002
 4.20000000E+002
 4.08000000E+002
 4.07000000E+002
 4.12000000E+002
 4.08000000E+002
 4.14000000E+002
 4.15000000E+002
 4.24000000E+002
 4.27000000E+002
 4.44000000E+002
 4.63000000E+002
 5.00000000E+002
 5.61000000E+002
 6.36000000E+002
 6.65000000E+002
 6.73000000E+002
 6.45000000E+002
 6.16000000E+002
 5.87000000E+002
 5.72000000E+002
 5.48000000E+002
 5.30000000E+002
 4.98000000E+002
 4.70000000E+002
 4.43000000E+002
 4.23000000E+002
 4.15000000E+002
 4.26000000E+002
 4.22000000E+002
 4.38000000E+002
 4.36000000E+002
 4.58000000E+002
 4.70000000E+002
 4.83000000E+002
 4.81000000E+002
 4.70000000E+002
 4.54000000E+002
 4.35000000E+002
 4.17000000E+002
 4.01000000E+002
 3.97000000E+002
 3.93000000E+002
 3.95000000E+002
 3.79000000E+002
 3.93000000E+002
 3.89000000E+002
 4.00000000E+002
 3.98000000E+002
 4.01000000E+002
 4.03000000E+002
 4.07000000E+002
 4.09000000E+002
 4.05000000E+002
 4.08000000E+002
 4.18000000E+002
 4.16000000E+002
 4.23000000E+002
 4.22000000E+002
 4.21000000E+002
 4.25000000E+002
 4.28000000E+002
 4.32000000E+002
 4.30000000E+002
 4.41000000E+002
 4.40000000E+002
 4.43000000E+002
 4.45000000E+002
 4.40000000E+002
 4.38000000E+002
 4.40000000E+002
 4.35000000E+002
 4.22000000E+002
 4.20000000E+002
 4.11000000E+002
 4.07000000E+002
 4.03000000E+002
 3.84000000E+002
 3.88000000E+002
 3.80000000E+002
 3.83000000E+002
 3.71000000E+002
 3.69000000E+002
 3.67000000E+002
 3.66000000E+002
 3.67000000E+002
 3.60000000E+002
 3.60000000E+002
 3.61000000E+002
 3.54000000E+002
 3.59000000E+002
 3.59000000E+002
 3.45000000E+002
 3.48000000E+002
 3.48000000E+002
 3.44000000E+002
 3.41000000E+002
 3.36000000E+002
 3.47000000E+002
 3.44000000E+002
 3.36000000E+002
 3.41000000E+002
 3.39000000E+002
 3.42000000E+002
 3.45000000E+002
 3.40000000E+002
 3.36000000E+002
 3.36000000E+002
 3.35000000E+002
 3.40000000E+002
 3.36000000E+002
 3.34000000E+002
 3.31000000E+002
 3.42000000E+002
 3.35000000E+002
 3.33000000E+002
 3.34000000E+002
 3.35000000E+002
 3.29000000E+002
 3.32000000E+002
 3.32000000E+002
 3.29000000E+002
 3.26000000E+002
 3.39000000E+002
 3.26000000E+002
 3.31000000E+002
 3.37000000E+002
 3.29000000E+002
 3.32000000E+002
 3.34000000E+002
 3.30000000E+002
 3.28000000E+002
 3.32000000E+002
 3.20000000E+002
 3.31000000E+002
 3.31000000E+002
 3.29000000E+002
 3.37000000E+002
 3.32000000E+002
 3.29000000E+002
 3.35000000E+002
 3.31000000E+002
 3.35000000E+002
 3.31000000E+002
 3.35000000E+002
 3.37000000E+002
 3.36000000E+002
 3.30000000E+002
 3.34000000E+002
 3.28000000E+002
 3.30000000E+002
 3.32000000E+002
 3.33000000E+002
 3.33000000E+002
 3.34000000E+002
 3.40000000E+002
 3.39000000E+002
 3.32000000E+002
 3.31000000E+002
 3.45000000E+002
 3.30000000E+002
 3.39000000E+002
 3.36000000E+002
 3.39000000E+002
 3.36000000E+002
 3.36000000E+002
 3.44000000E+002
 3.44000000E+002
 3.39000000E+002
 3.38000000E+002
 3.39000000E+002
 3.48000000E+002
 3.44000000E+002
 3.45000000E+002
 3.42000000E+002
 3.40000000E+002
 3.44000000E+002
 3.47000000E+002
 3.37000000E+002
 3.45000000E+002
 3.44000000E+002
 3.43000000E+002
 3.54000000E+002
 3.45000000E+002
 3.47000000E+002
 3.42000000E+002
 3.48000000E+002
 3.38000000E+002
 3.44000000E+002
 3.50000000E+002
 3.44000000E+002
 3.57000000E+002
 3.49000000E+002
 3.49000000E+002
 3.48000000E+002
 3.48000000E+002
 3.49000000E+002
 3.44000000E+002
 3.52000000E+002
 3.56000000E+002
 3.46000000E+002
 3.54000000E+002
 3.54000000E+002
 3.43000000E+002
 3.49000000E+002
 3.47000000E+002
 3.40000000E+002
 3.41000000E+002
 3.35000000E+002
 3.42000000E+002
 3.41000000E+002
 3.39000000E+002
 3.36000000E+002
 3.45000000E+002
 3.39000000E+002
 3.31000000E+002
 3.32000000E+002
 3.38000000E+002
 3.37000000E+002
 3.36000000E+002
 3.29000000E+002
 3.37000000E+002
 3.33000000E+002
 3.33000000E+002
 3.35000000E+002
 3.31000000E+002
 3.31000000E+002
 3.34000000E+002
 3.31000000E+002
 3.40000000E+002
 3.29000000E+002
 3.39000000E+002
 3.34000000E+002
 3.33000000E+002
 3.33000000E+002
 3.31000000E+002
 3.33000000E+002
 3.41000000E+002
 3.35000000E+002
 3.35000000E+002
 3.33000000E+002
 3.25000000E+002
 3.32000000E+002
 3.25000000E+002
 3.24000000E+002
 3.31000000E+002
 3.31000000E+002
 3.27000000E+002
 3.27000000E+002
 3.24000000E+002
 3.27000000E+002
 3.27000000E+002
 3.18000000E+002
 3.26000000E+002
 3.26000000E+002
 3.20000000E+002
 3.19000000E+002
 3.17000000E+002
 3.22000000E+002
 3.31000000E+002
 3.22000000E+002
 3.30000000E+002
 3.28000000E+002
 3.29000000E+002
 3.25000000E+002
 3.24000000E+002
 3.31000000E+002
 3.28000000E+002
 3.28000000E+002
 3.25000000E+002
 3.23000000E+002
 3.30000000E+002
 3.29000000E+002
 3.28000000E+002
 3.25000000E+002
 3.25000000E+002
 3.31000000E+002
 3.24000000E+002
 3.20000000E+002
 3.25000000E+002
 3.20000000E+002
 3.23000000E+002
 3.25000000E+002
 3.18000000E+002
 3.26000000E+002
 3.16000000E+002
 3.16000000E+002
 3.27000000E+002
 3.20000000E+002
 3.21000000E+002
 3.18000000E+002
 3.25000000E+002
 3.19000000E+002
 3.16000000E+002
 3.20000000E+002
 3.21000000E+002
 3.23000000E+002
 3.20000000E+002
 3.28000000E+002
 3.27000000E+002
 3.16000000E+002
 3.24000000E+002
 3.22000000E+002
 3.16000000E+002
 3.20000000E+002
 3.20000000E+002
 3.18000000E+002
 3.27000000E+002
 3.17000000E+002
 3.23000000E+002
 3.23000000E+002
 3.13000000E+002
 3.20000000E+002
 3.21000000E+002
 3.23000000E+002
 3.15000000E+002
 3.22000000E+002
 3.19000000E+002
 3.25000000E+002
 3.22000000E+002
 3.24000000E+002
 3.20000000E+002
 3.21000000E+002
 3.24000000E+002
 3.25000000E+002
 3.23000000E+002
 3.22000000E+002
 3.30000000E+002
 3.30000000E+002
 3.26000000E+002
 3.29000000E+002
 3.37000000E+002
 3.34000000E+002
 3.32000000E+002
 3.50000000E+002
 3.44000000E+002
 3.34000000E+002
 3.42000000E+002
 3.36000000E+002
 3.41000000E+002
 3.36000000E+002
 3.33000000E+002
 3.27000000E+002
 3.36000000E+002
 3.34000000E+002
 3.26000000E+002
 3.31000000E+002
 3.30000000E+002
 3.29000000E+002
 3.26000000E+002
 3.27000000E+002
 3.36000000E+002
 3.36000000E+002
 3.37000000E+002
 3.37000000E+002
 3.36000000E+002
 3.25000000E+002
 3.34000000E+002
 3.27000000E+002
 3.28000000E+002
 3.30000000E+002
 3.27000000E+002
 3.36000000E+002
 3.31000000E+002
 3.30000000E+002
 3.31000000E+002
 3.25000000E+002
 3.23000000E+002
 3.25000000E+002
 3.27000000E+002
 3.32000000E+002
 3.27000000E+002
 3.32000000E+002
 3.33000000E+002
 3.31000000E+002
 3.35000000E+002
 3.35000000E+002
 3.39000000E+002
 3.31000000E+002
 3.43000000E+002
 3.38000000E+002
 3.44000000E+002
 3.48000000E+002
 3.69000000E+002
 3.59000000E+002
 3.73000000E+002
 3.79000000E+002
 3.95000000E+002
 4.17000000E+002
 4.31000000E+002
 4.56000000E+002
 4.85000000E+002
 4.95000000E+002
 5.10000000E+002
 5.14000000E+002
 5.24000000E+002
 5.47000000E+002
 5.78000000E+002
 6.29000000E+002
 6.95000000E+002
 7.67000000E+002
 8.20000000E+002
 8.36000000E+002
 8.24000000E+002
 8.01000000E+002
 7.73000000E+002
 7.42000000E+002
 6.94000000E+002
 6.63000000E+002
 6.48000000E+002
 6.40000000E+002
 6.21000000E+002
 6.10000000E+002
 6.12000000E+002
 6.19000000E+002
 6.22000000E+002
 6.18000000E+002
 6.05000000E+002
 5.98000000E+002
 5.83000000E+002
 5.76000000E+002
 5.74000000E+002
 5.87000000E+002
 5.83000000E+002
 5.89000000E+002
 5.86000000E+002
 5.76000000E+002
 5.56000000E+002
 5.46000000E+002
 5.14000000E+002
 5.09000000E+002
 4.91000000E+002
 4.74000000E+002
 4.72000000E+002
 4.58000000E+002
 4.53000000E+002
 4.51000000E+002
 4.47000000E+002
 4.49000000E+002
 4.55000000E+002
 4.44000000E+002
 4.38000000E+002
 4.32000000E+002
 4.30000000E+002
 4.17000000E+002
 4.36000000E+002
 4.35000000E+002
 4.27000000E+002
 4.29000000E+002
 4.32000000E+002
 4.31000000E+002
 4.31000000E+002
 4.34000000E+002
 4.26000000E+002
 4.32000000E+002
 4.36000000E+002
 4.34000000E+002
 4.28000000E+002
 4.27000000E+002
 4.24000000E+002
 4.23000000E+002
 4.38000000E+002
 4.41000000E+002
 4.41000000E+002
 4.46000000E+002
 4.43000000E+002
 4.60000000E+002
 4.60000000E+002
 4.67000000E+002
 4.63000000E+002
 4.77000000E+002
 4.76000000E+002
 4.79000000E+002
 4.87000000E+002
 4.99000000E+002
 4.99000000E+002
 5.03000000E+002
 5.16000000E+002
 5.16000000E+002
 5.20000000E+002
 5.35000000E+002
 5.30000000E+002
 5.46000000E+002
 5.59000000E+002
 5.57000000E+002
 5.66000000E+002
 5.73000000E+002
 5.94000000E+002
 5.95000000E+002
 5.96000000E+002
 6.10000000E+002
 6.16000000E+002
 6.27000000E+002
 6.21000000E+002
 6.39000000E+002
 6.53000000E+002
 6.68000000E+002
 6.68000000E+002
 6.59000000E+002
 6.72000000E+002
 6.95000000E+002
 7.10000000E+002
 7.16000000E+002
 7.11000000E+002
 7.35000000E+002
 7.29000000E+002
 7.41000000E+002
 7.37000000E+002
 7.72000000E+002
 7.65000000E+002
 7.73000000E+002
 7.79000000E+002
 7.89000000E+002
 8.04000000E+002
 8.08000000E+002
 8.11000000E+002
 8.21000000E+002
 8.24000000E+002
 8.25000000E+002
 8.38000000E+002
 8.51000000E+002
 8.51000000E+002
 8.77000000E+002
 8.83000000E+002
 8.72000000E+002
 8.92000000E+002
 8.83000000E+002
 9.02000000E+002
 9.07000000E+002
 9.28000000E+002
 9.33000000E+002
 9.45000000E+002
 9.34000000E+002
 9.53000000E+002
 9.65000000E+002
 9.68000000E+002
 9.82000000E+002
 9.74000000E+002
 1.00600000E+003
 1.01800000E+003
 1.01700000E+003
 1.03800000E+003
 1.05800000E+003
 1.06700000E+003
 1.07400000E+003
 1.10300000E+003
 1.08600000E+003
 1.10500000E+003
 1.12100000E+003
 1.15300000E+003
 1.16900000E+003
 1.15800000E+003
 1.16400000E+003
 1.17300000E+003
 1.20000000E+003
 1.19900000E+003
 1.21300000E+003
 1.23000000E+003
 1.23600000E+003
 1.24400000E+003
 1.24800000E+003
 1.26300000E+003
 1.28700000E+003
 1.30600000E+003
 1.31300000E+003
 1.28300000E+003
 1.29500000E+003
 1.30300000E+003
 1.32300000E+003
 1.33900000E+003
 1.34100000E+003
 1.34900000E+003
 1.33700000E+003
 1.33600000E+003
 1.35900000E+003
 1.33600000E+003
 1.35100000E+003
 1.35300000E+003
 1.34500000E+003
 1.34300000E+003
 1.32300000E+003
 1.33600000E+003
 1.33400000E+003
 1.32700000E+003
 1.31600000E+003
 1.28700000E+003
 1.28700000E+003
 1.26800000E+003
 1.27700000E+003
 1.26800000E+003
 1.23100000E+003
 1.20800000E+003
 1.21200000E+003
 1.19900000E+003
 1.19700000E+003
 1.16100000E+003
 1.14700000E+003
 1.13600000E+003
 1.11500000E+003
 1.09500000E+003
 1.09600000E+003
 1.05900000E+003
 1.03200000E+003
 1.03800000E+003
 1.02500000E+003
 1.01400000E+003
 1.00000000E+003
 9.68000000E+002
 9.52000000E+002
 9.26000000E+002
 9.28000000E+002
 9.11000000E+002
 9.04000000E+002
 8.81000000E+002
 8.62000000E+002
 8.39000000E+002
 8.51000000E+002
 8.26000000E+002
 8.26000000E+002
 8.08000000E+002
 7.98000000E+002
 7.91000000E+002
 7.51000000E+002
 7.48000000E+002
 7.27000000E+002
 7.17000000E+002
 7.19000000E+002
 7.10000000E+002
 7.12000000E+002
 6.96000000E+002
 6.84000000E+002
 6.73000000E+002
 6.45000000E+002
 6.32000000E+002
 6.18000000E+002
 6.13000000E+002
 5.98000000E+002
 5.96000000E+002
 5.83000000E+002
 5.68000000E+002
 5.55000000E+002
 5.34000000E+002
 5.21000000E+002
 5.12000000E+002
 5.01000000E+002
 4.93000000E+002
 4.76000000E+002
 4.68000000E+002
 4.53000000E+002
 4.37000000E+002
 4.30000000E+002
 4.24000000E+002
 4.08000000E+002
 3.99000000E+002
 3.98000000E+002
 3.91000000E+002
 3.79000000E+002
 3.72000000E+002
 3.57000000E+002
 3.66000000E+002
 3.60000000E+002
 3.54000000E+002
 3.51000000E+002
 3.38000000E+002
 3.45000000E+002
 3.39000000E+002
 3.37000000E+002
 3.31000000E+002
 3.35000000E+002
 3.29000000E+002
 3.37000000E+002
 3.28000000E+002
 3.12000000E+002
 3.36000000E+002
 3.15000000E+002
 3.21000000E+002
 3.20000000E+002
 3.16000000E+002
