# Supplementary material for: ATP-Mediated Compositional Change in Peripheral Myelin Membranes: A Comparative Raman Spectroscopy and Time-Of-Flight Secondary Ion Mass Spectrometry Study
Source: PLoS One. 2015 Nov 6;10(11):e0142084. doi: 10.1371/journal.pone.0142084 (PMC4636249; doi:10.1371/journal.pone.0142084)
Supplement: S3 Dataset — (ZIP) [file pone.0142084.s003.zip › S3_dataset/Raman_spectra/5_0.dat]

 2.13000000E+002
 2.13000000E+002
 2.11000000E+002
 2.10000000E+002
 2.19000000E+002
 2.16000000E+002
 2.18000000E+002
 2.18000000E+002
 2.17000000E+002
 2.12000000E+002
 2.14000000E+002
 2.12000000E+002
 2.17000000E+002
 2.08000000E+002
 2.15000000E+002
 2.08000000E+002
 2.23000000E+002
 2.09000000E+002
 2.19000000E+002
 2.13000000E+002
 2.15000000E+002
 2.11000000E+002
 2.12000000E+002
 2.18000000E+002
 2.12000000E+002
 2.15000000E+002
 2.16000000E+002
 2.19000000E+002
 2.14000000E+002
 2.16000000E+002
 2.20000000E+002
 2.24000000E+002
 2.28000000E+002
 2.47000000E+002
 2.67000000E+002
 3.52000000E+002
 1.35900000E+003
 6.02000000E+003
 1.03130000E+004
 1.02540000E+004
 7.30800000E+003
 1.07200000E+003
 2.50000000E+002
 2.28000000E+002
 2.20000000E+002
 2.18000000E+002
 2.15000000E+002
 2.17000000E+002
 2.07000000E+002
 2.21000000E+002
 2.17000000E+002
 2.17000000E+002
 2.28000000E+002
 2.91000000E+002
 5.66000000E+002
 1.11800000E+003
 1.85200000E+003
 2.51000000E+003
 2.86500000E+003
 2.94600000E+003
 2.80700000E+003
 2.62700000E+003
 2.46700000E+003
 2.37900000E+003
 2.40100000E+003
 2.37400000E+003
 2.38500000E+003
 2.35900000E+003
 2.40300000E+003
 2.45600000E+003
 2.41500000E+003
 2.32100000E+003
 2.26200000E+003
 2.16800000E+003
 2.08000000E+003
 1.99400000E+003
 1.96300000E+003
 1.92200000E+003
 1.83800000E+003
 1.81500000E+003
 1.79900000E+003
 1.76600000E+003
 1.78200000E+003
 1.73800000E+003
 1.67400000E+003
 1.65100000E+003
 1.59600000E+003
 1.55000000E+003
 1.49900000E+003
 1.50000000E+003
 1.45800000E+003
 1.40000000E+003
 1.35200000E+003
 1.33400000E+003
 1.30500000E+003
 1.26300000E+003
 1.24500000E+003
 1.23100000E+003
 1.24000000E+003
 1.22700000E+003
 1.19900000E+003
 1.17800000E+003
 1.16700000E+003
 1.16200000E+003
 1.16700000E+003
 1.14100000E+003
 1.12000000E+003
 1.13500000E+003
 1.14200000E+003
 1.14400000E+003
 1.11600000E+003
 1.12000000E+003
 1.13100000E+003
 1.11600000E+003
 1.12400000E+003
 1.14500000E+003
 1.13500000E+003
 1.15600000E+003
 1.14800000E+003
 1.13700000E+003
 1.14800000E+003
 1.15000000E+003
 1.16500000E+003
 1.16300000E+003
 1.16700000E+003
 1.19200000E+003
 1.20200000E+003
 1.20900000E+003
 1.22000000E+003
 1.22300000E+003
 1.20700000E+003
 1.19900000E+003
 1.19900000E+003
 1.18300000E+003
 1.18700000E+003
 1.18800000E+003
 1.21400000E+003
 1.18100000E+003
 1.19200000E+003
 1.20400000E+003
 1.19200000E+003
 1.18700000E+003
 1.17000000E+003
 1.17800000E+003
 1.19200000E+003
 1.14400000E+003
 1.16900000E+003
 1.14700000E+003
 1.13500000E+003
 1.10700000E+003
 1.11200000E+003
 1.09400000E+003
 1.06300000E+003
 1.07400000E+003
 1.09800000E+003
 1.08200000E+003
 1.04800000E+003
 1.00800000E+003
 1.01000000E+003
 1.02000000E+003
 9.99000000E+002
 9.99000000E+002
 9.52000000E+002
 9.51000000E+002
 9.73000000E+002
 9.67000000E+002
 9.68000000E+002
 9.76000000E+002
 9.80000000E+002
 9.87000000E+002
 9.77000000E+002
 9.42000000E+002
 9.21000000E+002
 9.07000000E+002
 9.07000000E+002
 8.96000000E+002
 8.87000000E+002
 8.75000000E+002
 8.80000000E+002
 8.53000000E+002
 8.55000000E+002
 8.54000000E+002
 8.56000000E+002
 8.60000000E+002
 8.63000000E+002
 8.59000000E+002
 8.93000000E+002
 9.22000000E+002
 9.86000000E+002
 1.00900000E+003
 9.96000000E+002
 9.81000000E+002
 9.81000000E+002
 9.84000000E+002
 9.85000000E+002
 9.31000000E+002
 9.25000000E+002
 9.36000000E+002
 9.47000000E+002
 9.55000000E+002
 9.45000000E+002
 9.60000000E+002
 9.57000000E+002
 9.60000000E+002
 9.65000000E+002
 9.42000000E+002
 9.21000000E+002
 9.01000000E+002
 9.02000000E+002
 8.95000000E+002
 9.21000000E+002
 9.62000000E+002
 9.71000000E+002
 9.85000000E+002
 9.97000000E+002
 1.00500000E+003
 1.02500000E+003
 1.04300000E+003
 1.05000000E+003
 1.03800000E+003
 1.05600000E+003
 1.07200000E+003
 1.08400000E+003
 1.08400000E+003
 1.07200000E+003
 1.07300000E+003
 1.11100000E+003
 1.10700000E+003
 1.13200000E+003
 1.14100000E+003
 1.11500000E+003
 1.11000000E+003
 1.10600000E+003
 1.09200000E+003
 1.07800000E+003
 1.09000000E+003
 1.08400000E+003
 1.09100000E+003
 1.09500000E+003
 1.10200000E+003
 1.10600000E+003
 1.08400000E+003
 1.08600000E+003
 1.07500000E+003
 1.04500000E+003
 1.05500000E+003
 1.06100000E+003
 1.06700000E+003
 1.04600000E+003
 1.03600000E+003
 1.03600000E+003
 1.00400000E+003
 1.00900000E+003
 9.68000000E+002
 9.58000000E+002
 9.87000000E+002
 1.03700000E+003
 1.09700000E+003
 1.09900000E+003
 1.07600000E+003
 1.03100000E+003
 1.00300000E+003
 9.93000000E+002
 9.79000000E+002
 9.87000000E+002
 9.78000000E+002
 9.80000000E+002
 9.95000000E+002
 1.00300000E+003
 1.01400000E+003
 1.04100000E+003
 1.06300000E+003
 1.07100000E+003
 1.08800000E+003
 1.08700000E+003
 1.09800000E+003
 1.10600000E+003
 1.10400000E+003
 1.08600000E+003
 1.07100000E+003
 1.03000000E+003
 9.97000000E+002
 9.87000000E+002
 9.59000000E+002
 9.54000000E+002
 9.96000000E+002
 9.93000000E+002
 1.01000000E+003
 9.95000000E+002
 9.66000000E+002
 9.66000000E+002
 1.02600000E+003
 1.09400000E+003
 1.14400000E+003
 1.12700000E+003
 1.01700000E+003
 9.44000000E+002
 8.86000000E+002
 8.82000000E+002
 8.60000000E+002
 8.46000000E+002
 8.55000000E+002
 8.65000000E+002
 8.49000000E+002
 8.44000000E+002
 8.34000000E+002
 8.39000000E+002
 8.23000000E+002
 8.31000000E+002
 8.17000000E+002
 8.15000000E+002
 8.25000000E+002
 8.52000000E+002
 8.54000000E+002
 8.62000000E+002
 8.87000000E+002
 9.09000000E+002
 9.49000000E+002
 9.71000000E+002
 9.85000000E+002
 9.80000000E+002
 9.79000000E+002
 9.34000000E+002
 9.29000000E+002
 9.52000000E+002
 9.67000000E+002
 1.00500000E+003
 1.03900000E+003
 1.05800000E+003
 9.93000000E+002
 9.34000000E+002
 9.15000000E+002
 8.89000000E+002
 8.79000000E+002
 8.62000000E+002
 8.54000000E+002
 8.56000000E+002
 8.43000000E+002
 8.44000000E+002
 8.33000000E+002
 8.13000000E+002
 8.07000000E+002
 7.94000000E+002
 7.83000000E+002
 7.61000000E+002
 7.65000000E+002
 7.49000000E+002
 7.51000000E+002
 7.39000000E+002
 7.33000000E+002
 7.26000000E+002
 7.25000000E+002
 7.32000000E+002
 7.33000000E+002
 7.50000000E+002
 7.45000000E+002
 7.75000000E+002
 8.29000000E+002
 9.35000000E+002
 1.08500000E+003
 1.23900000E+003
 1.31900000E+003
 1.30300000E+003
 1.26100000E+003
 1.22400000E+003
 1.16700000E+003
 1.11000000E+003
 1.08400000E+003
 1.00200000E+003
 9.23000000E+002
 8.62000000E+002
 8.05000000E+002
 7.68000000E+002
 7.27000000E+002
 7.38000000E+002
 7.48000000E+002
 7.76000000E+002
 8.24000000E+002
 8.94000000E+002
 9.35000000E+002
 9.58000000E+002
 9.68000000E+002
 9.06000000E+002
 8.51000000E+002
 7.83000000E+002
 7.47000000E+002
 7.29000000E+002
 7.03000000E+002
 7.01000000E+002
 7.09000000E+002
 6.92000000E+002
 6.95000000E+002
 6.83000000E+002
 6.88000000E+002
 6.88000000E+002
 6.94000000E+002
 7.19000000E+002
 7.06000000E+002
 7.08000000E+002
 7.11000000E+002
 7.36000000E+002
 7.39000000E+002
 7.57000000E+002
 7.43000000E+002
 7.47000000E+002
 7.56000000E+002
 7.90000000E+002
 7.90000000E+002
 8.05000000E+002
 8.25000000E+002
 8.74000000E+002
 9.14000000E+002
 1.02800000E+003
 1.14600000E+003
 1.25600000E+003
 1.33500000E+003
 1.31600000E+003
 1.24900000E+003
 1.17000000E+003
 1.04200000E+003
 9.30000000E+002
 8.28000000E+002
 7.48000000E+002
 7.07000000E+002
 6.90000000E+002
 6.52000000E+002
 6.54000000E+002
 6.34000000E+002
 6.25000000E+002
 6.06000000E+002
 6.12000000E+002
 6.09000000E+002
 6.02000000E+002
 6.17000000E+002
 6.80000000E+002
 5.92000000E+002
 5.92000000E+002
 5.74000000E+002
 5.60000000E+002
 5.71000000E+002
 6.16000000E+002
 5.28000000E+002
 5.31000000E+002
 5.35000000E+002
 5.36000000E+002
 5.32000000E+002
 5.25000000E+002
 5.24000000E+002
 5.21000000E+002
 5.11000000E+002
 5.13000000E+002
 5.16000000E+002
 5.09000000E+002
 5.10000000E+002
 5.05000000E+002
 5.04000000E+002
 5.04000000E+002
 5.01000000E+002
 4.90000000E+002
 5.10000000E+002
 4.94000000E+002
 4.85000000E+002
 4.90000000E+002
 5.02000000E+002
 4.84000000E+002
 4.92000000E+002
 4.95000000E+002
 4.92000000E+002
 4.95000000E+002
 4.99000000E+002
 5.02000000E+002
 4.92000000E+002
 4.90000000E+002
 4.95000000E+002
 4.99000000E+002
 4.90000000E+002
 4.97000000E+002
 4.89000000E+002
 4.88000000E+002
 4.87000000E+002
 4.85000000E+002
 4.90000000E+002
 4.87000000E+002
 4.91000000E+002
 4.90000000E+002
 4.82000000E+002
 4.82000000E+002
 4.87000000E+002
 4.89000000E+002
 4.84000000E+002
 4.80000000E+002
 4.83000000E+002
 4.81000000E+002
 4.87000000E+002
 4.81000000E+002
 4.83000000E+002
 4.93000000E+002
 4.85000000E+002
 4.90000000E+002
 4.88000000E+002
 4.88000000E+002
 4.86000000E+002
 4.89000000E+002
 4.91000000E+002
 5.02000000E+002
 5.03000000E+002
 4.89000000E+002
 4.96000000E+002
 4.89000000E+002
 4.91000000E+002
 5.03000000E+002
 4.94000000E+002
 5.00000000E+002
 4.92000000E+002
 5.00000000E+002
 4.90000000E+002
 4.91000000E+002
 4.95000000E+002
 5.03000000E+002
 5.06000000E+002
 4.97000000E+002
 4.99000000E+002
 4.90000000E+002
 4.94000000E+002
 4.99000000E+002
 4.91000000E+002
 5.07000000E+002
 5.02000000E+002
 5.13000000E+002
 5.08000000E+002
 4.97000000E+002
 5.11000000E+002
 5.10000000E+002
 5.14000000E+002
 5.00000000E+002
 5.08000000E+002
 5.03000000E+002
 5.13000000E+002
 5.19000000E+002
 5.11000000E+002
 5.19000000E+002
 5.15000000E+002
 5.17000000E+002
 5.16000000E+002
 5.18000000E+002
 5.18000000E+002
 5.06000000E+002
 5.25000000E+002
 5.12000000E+002
 5.13000000E+002
 5.12000000E+002
 5.10000000E+002
 5.10000000E+002
 5.04000000E+002
 5.07000000E+002
 5.08000000E+002
 4.93000000E+002
 5.04000000E+002
 4.94000000E+002
 5.05000000E+002
 4.97000000E+002
 4.94000000E+002
 4.91000000E+002
 5.00000000E+002
 4.94000000E+002
 4.98000000E+002
 4.89000000E+002
 4.91000000E+002
 4.93000000E+002
 5.02000000E+002
 4.92000000E+002
 4.88000000E+002
 4.90000000E+002
 4.98000000E+002
 4.91000000E+002
 4.97000000E+002
 4.93000000E+002
 4.93000000E+002
 4.94000000E+002
 4.90000000E+002
 4.97000000E+002
 5.01000000E+002
 4.97000000E+002
 5.16000000E+002
 4.92000000E+002
 4.96000000E+002
 5.01000000E+002
 4.93000000E+002
 4.99000000E+002
 4.78000000E+002
 4.91000000E+002
 4.87000000E+002
 4.93000000E+002
 4.84000000E+002
 4.74000000E+002
 4.81000000E+002
 4.78000000E+002
 4.82000000E+002
 4.78000000E+002
 4.68000000E+002
 4.74000000E+002
 4.77000000E+002
 4.88000000E+002
 4.73000000E+002
 4.68000000E+002
 4.71000000E+002
 4.68000000E+002
 4.86000000E+002
 4.79000000E+002
 4.61000000E+002
 4.69000000E+002
 4.68000000E+002
 4.82000000E+002
 4.70000000E+002
 4.80000000E+002
 4.77000000E+002
 4.66000000E+002
 4.80000000E+002
 4.75000000E+002
 4.84000000E+002
 4.71000000E+002
 4.74000000E+002
 4.67000000E+002
 4.70000000E+002
 4.65000000E+002
 4.71000000E+002
 4.75000000E+002
 4.82000000E+002
 4.72000000E+002
 4.74000000E+002
 4.70000000E+002
 4.74000000E+002
 4.60000000E+002
 4.82000000E+002
 4.68000000E+002
 4.70000000E+002
 4.72000000E+002
 4.75000000E+002
 4.72000000E+002
 4.76000000E+002
 4.77000000E+002
 4.78000000E+002
 4.72000000E+002
 4.73000000E+002
 4.76000000E+002
 4.69000000E+002
 4.73000000E+002
 4.70000000E+002
 4.78000000E+002
 4.69000000E+002
 4.73000000E+002
 4.71000000E+002
 4.72000000E+002
 4.73000000E+002
 4.68000000E+002
 4.91000000E+002
 4.88000000E+002
 4.69000000E+002
 4.84000000E+002
 4.74000000E+002
 4.89000000E+002
 4.89000000E+002
 4.88000000E+002
 4.87000000E+002
 4.89000000E+002
 4.91000000E+002
 4.98000000E+002
 4.96000000E+002
 5.01000000E+002
 4.99000000E+002
 5.12000000E+002
 4.96000000E+002
 5.05000000E+002
 5.11000000E+002
 5.12000000E+002
 5.10000000E+002
 5.17000000E+002
 5.30000000E+002
 5.40000000E+002
 5.31000000E+002
 5.47000000E+002
 5.46000000E+002
 5.49000000E+002
 5.62000000E+002
 5.55000000E+002
 5.45000000E+002
 5.49000000E+002
 5.52000000E+002
 5.50000000E+002
 5.67000000E+002
 5.64000000E+002
 5.68000000E+002
 5.74000000E+002
 5.75000000E+002
 5.87000000E+002
 5.99000000E+002
 6.26000000E+002
 6.45000000E+002
 6.76000000E+002
 6.76000000E+002
 6.91000000E+002
 7.00000000E+002
 6.77000000E+002
 6.67000000E+002
 6.62000000E+002
 6.37000000E+002
 6.31000000E+002
 5.99000000E+002
 5.91000000E+002
 5.81000000E+002
 5.91000000E+002
 5.87000000E+002
 5.80000000E+002
 5.63000000E+002
 5.67000000E+002
 5.72000000E+002
 5.64000000E+002
 5.78000000E+002
 5.75000000E+002
 5.87000000E+002
 5.97000000E+002
 6.17000000E+002
 6.31000000E+002
 6.40000000E+002
 6.43000000E+002
 6.58000000E+002
 6.95000000E+002
 7.36000000E+002
 7.89000000E+002
 8.87000000E+002
 9.89000000E+002
 1.10500000E+003
 1.26500000E+003
 1.54600000E+003
 1.95000000E+003
 2.46200000E+003
 3.06500000E+003
 3.48300000E+003
 3.59500000E+003
 3.46900000E+003
 3.34900000E+003
 3.27700000E+003
 3.31100000E+003
 3.37500000E+003
 3.41300000E+003
 3.39500000E+003
 3.41100000E+003
 3.45500000E+003
 3.51300000E+003
 3.53200000E+003
 3.52800000E+003
 3.54600000E+003
 3.49700000E+003
 3.41000000E+003
 3.39900000E+003
 3.31900000E+003
 3.32800000E+003
 3.37000000E+003
 3.43500000E+003
 3.51000000E+003
 3.56800000E+003
 3.63000000E+003
 3.63500000E+003
 3.53300000E+003
 3.40700000E+003
 3.10800000E+003
 2.83500000E+003
 2.61700000E+003
 2.52000000E+003
 2.43100000E+003
 2.36300000E+003
 2.27900000E+003
 2.19800000E+003
 2.05500000E+003
 1.96000000E+003
 1.86600000E+003
 1.78500000E+003
 1.75100000E+003
 1.66800000E+003
 1.57200000E+003
 1.52100000E+003
 1.49800000E+003
 1.50000000E+003
 1.53300000E+003
 1.60800000E+003
 1.65700000E+003
 1.63300000E+003
 1.58100000E+003
 1.54200000E+003
 1.49800000E+003
 1.44800000E+003
 1.44300000E+003
 1.46400000E+003
 1.49500000E+003
 1.49500000E+003
 1.54000000E+003
 1.59200000E+003
 1.59800000E+003
 1.58600000E+003
 1.62500000E+003
 1.65700000E+003
 1.68800000E+003
 1.72100000E+003
 1.74800000E+003
 1.76400000E+003
 1.79300000E+003
 1.81100000E+003
 1.85600000E+003
 1.88500000E+003
 1.96000000E+003
 1.99900000E+003
 2.07300000E+003
 2.12600000E+003
 2.18000000E+003
 2.24800000E+003
 2.28700000E+003
 2.34900000E+003
 2.45600000E+003
 2.54100000E+003
 2.57500000E+003
 2.66200000E+003
 2.71500000E+003
 2.85700000E+003
 2.89700000E+003
 2.96100000E+003
 2.99600000E+003
 3.11000000E+003
 3.25600000E+003
 3.33000000E+003
 3.36300000E+003
 3.41000000E+003
 3.50300000E+003
 3.59800000E+003
 3.66200000E+003
 3.68200000E+003
 3.75100000E+003
 3.80300000E+003
 3.86500000E+003
 3.93500000E+003
 4.00100000E+003
 4.06600000E+003
 4.13400000E+003
 4.21800000E+003
 4.26500000E+003
 4.19100000E+003
 4.19200000E+003
 4.29800000E+003
 4.35700000E+003
 4.49900000E+003
 4.48400000E+003
 4.45200000E+003
 4.52400000E+003
 4.49500000E+003
 4.54200000E+003
 4.55900000E+003
 4.57300000E+003
 4.68400000E+003
 4.67700000E+003
 4.62400000E+003
 4.66200000E+003
 4.68700000E+003
 4.66600000E+003
 4.58500000E+003
 4.62400000E+003
 4.62000000E+003
 4.66700000E+003
 4.63900000E+003
 4.63400000E+003
 4.62900000E+003
 4.61000000E+003
 4.59300000E+003
 4.58600000E+003
 4.53300000E+003
 4.55300000E+003
 4.64100000E+003
 4.65300000E+003
 4.66300000E+003
 4.59900000E+003
 4.49500000E+003
 4.52100000E+003
 4.47500000E+003
 4.56000000E+003
 4.58600000E+003
 4.55600000E+003
 4.55300000E+003
 4.59000000E+003
 4.56300000E+003
 4.58300000E+003
 4.68500000E+003
 4.66500000E+003
 4.71800000E+003
 4.77500000E+003
 4.72800000E+003
 4.74100000E+003
 4.73500000E+003
 4.78300000E+003
 4.85900000E+003
 4.80900000E+003
 4.74700000E+003
 4.76800000E+003
 4.82700000E+003
 4.85100000E+003
 4.82600000E+003
 4.86800000E+003
 4.78700000E+003
 4.69000000E+003
 4.67900000E+003
 4.72600000E+003
 4.79700000E+003
 4.78700000E+003
 4.77300000E+003
 4.63500000E+003
 4.62600000E+003
 4.64700000E+003
 4.60700000E+003
 4.62700000E+003
 4.56000000E+003
 4.43000000E+003
 4.35900000E+003
 4.34000000E+003
 4.45900000E+003
 4.42800000E+003
 4.36100000E+003
 4.25200000E+003
 4.27100000E+003
 4.25800000E+003
 4.19900000E+003
 4.08500000E+003
 4.04800000E+003
 4.04100000E+003
 3.98100000E+003
 3.88700000E+003
 3.85100000E+003
 3.78300000E+003
 3.76200000E+003
 3.75000000E+003
 3.61600000E+003
 3.53600000E+003
 3.49800000E+003
 3.45300000E+003
 3.42700000E+003
 3.34600000E+003
 3.28100000E+003
 3.23800000E+003
 3.14300000E+003
 3.01100000E+003
 3.04000000E+003
 2.93000000E+003
 2.84800000E+003
 2.79200000E+003
 2.75100000E+003
 2.73900000E+003
 2.72500000E+003
 2.65600000E+003
 2.54300000E+003
 2.51200000E+003
 2.49200000E+003
 2.42400000E+003
 2.36400000E+003
 2.37400000E+003
 2.29600000E+003
 2.21400000E+003
 2.21100000E+003
 2.15100000E+003
 2.14100000E+003
 2.10300000E+003
 2.04300000E+003
 2.02100000E+003
 1.92400000E+003
 1.88600000E+003
 1.87600000E+003
 1.84700000E+003
 1.78900000E+003
 1.76400000E+003
 1.78100000E+003
 1.70500000E+003
 1.71700000E+003
 1.64800000E+003
 1.58500000E+003
 1.57600000E+003
 1.54200000E+003
 1.45600000E+003
 1.41200000E+003
 1.39400000E+003
 1.35300000E+003
 1.30700000E+003
 1.26500000E+003
 1.21200000E+003
 1.15500000E+003
 1.10500000E+003
 1.06800000E+003
 1.03800000E+003
 9.63000000E+002
 9.23000000E+002
 9.02000000E+002
 8.79000000E+002
 8.18000000E+002
 7.89000000E+002
 7.47000000E+002
 7.17000000E+002
 6.99000000E+002
 6.69000000E+002
 6.18000000E+002
 6.02000000E+002
 5.82000000E+002
 5.92000000E+002
 5.59000000E+002
 5.39000000E+002
 5.22000000E+002
 4.98000000E+002
 5.06000000E+002
 4.97000000E+002
 4.83000000E+002
 4.73000000E+002
 4.64000000E+002
 4.54000000E+002
 4.47000000E+002
 4.41000000E+002
 4.31000000E+002
 4.38000000E+002
 4.19000000E+002
 4.22000000E+002
 4.26000000E+002
 4.11000000E+002
