# Supplementary material for: ATP-Mediated Compositional Change in Peripheral Myelin Membranes: A Comparative Raman Spectroscopy and Time-Of-Flight Secondary Ion Mass Spectrometry Study
Source: PLoS One. 2015 Nov 6;10(11):e0142084. doi: 10.1371/journal.pone.0142084 (PMC4636249; doi:10.1371/journal.pone.0142084)
Supplement: S3 Dataset — (ZIP) [file pone.0142084.s003.zip › S3_dataset/Raman_spectra/5_90.dat]

 2.09000000E+002
 2.12000000E+002
 2.10000000E+002
 2.10000000E+002
 2.13000000E+002
 2.11000000E+002
 2.12000000E+002
 2.13000000E+002
 2.09000000E+002
 2.09000000E+002
 2.10000000E+002
 2.08000000E+002
 2.11000000E+002
 2.10000000E+002
 2.12000000E+002
 2.03000000E+002
 2.16000000E+002
 2.07000000E+002
 2.13000000E+002
 2.07000000E+002
 2.10000000E+002
 2.08000000E+002
 2.11000000E+002
 2.10000000E+002
 2.06000000E+002
 2.12000000E+002
 2.07000000E+002
 2.11000000E+002
 2.10000000E+002
 2.11000000E+002
 2.12000000E+002
 2.11000000E+002
 2.11000000E+002
 2.22000000E+002
 2.29000000E+002
 2.61000000E+002
 6.11000000E+002
 2.26500000E+003
 3.64600000E+003
 3.59300000E+003
 2.58100000E+003
 5.11000000E+002
 2.20000000E+002
 2.13000000E+002
 2.10000000E+002
 2.06000000E+002
 2.07000000E+002
 2.08000000E+002
 2.01000000E+002
 2.12000000E+002
 2.12000000E+002
 2.12000000E+002
 2.20000000E+002
 2.71000000E+002
 4.58000000E+002
 7.85000000E+002
 1.21800000E+003
 1.56300000E+003
 1.78500000E+003
 1.83800000E+003
 1.79800000E+003
 1.72500000E+003
 1.65500000E+003
 1.57200000E+003
 1.52500000E+003
 1.46800000E+003
 1.43200000E+003
 1.41200000E+003
 1.40000000E+003
 1.40200000E+003
 1.38000000E+003
 1.38000000E+003
 1.35200000E+003
 1.30000000E+003
 1.28200000E+003
 1.23800000E+003
 1.20700000E+003
 1.16900000E+003
 1.13000000E+003
 1.09400000E+003
 1.06900000E+003
 1.04200000E+003
 1.01600000E+003
 9.77000000E+002
 9.48000000E+002
 9.39000000E+002
 9.08000000E+002
 8.86000000E+002
 8.59000000E+002
 8.58000000E+002
 8.41000000E+002
 8.18000000E+002
 7.89000000E+002
 7.76000000E+002
 7.51000000E+002
 7.35000000E+002
 7.04000000E+002
 7.11000000E+002
 7.09000000E+002
 7.03000000E+002
 6.75000000E+002
 6.57000000E+002
 6.47000000E+002
 6.47000000E+002
 6.52000000E+002
 6.45000000E+002
 6.41000000E+002
 6.37000000E+002
 6.39000000E+002
 6.47000000E+002
 6.38000000E+002
 6.32000000E+002
 6.26000000E+002
 6.31000000E+002
 6.34000000E+002
 6.28000000E+002
 6.35000000E+002
 6.35000000E+002
 6.33000000E+002
 6.28000000E+002
 6.25000000E+002
 6.16000000E+002
 6.21000000E+002
 6.19000000E+002
 6.20000000E+002
 6.14000000E+002
 6.23000000E+002
 6.27000000E+002
 6.22000000E+002
 6.25000000E+002
 6.25000000E+002
 6.18000000E+002
 6.19000000E+002
 6.11000000E+002
 6.28000000E+002
 6.18000000E+002
 6.19000000E+002
 6.21000000E+002
 6.19000000E+002
 6.14000000E+002
 6.18000000E+002
 6.28000000E+002
 6.16000000E+002
 6.16000000E+002
 6.03000000E+002
 5.87000000E+002
 5.87000000E+002
 5.93000000E+002
 5.75000000E+002
 5.85000000E+002
 5.88000000E+002
 5.72000000E+002
 5.80000000E+002
 5.69000000E+002
 5.80000000E+002
 5.71000000E+002
 5.64000000E+002
 5.70000000E+002
 5.78000000E+002
 5.75000000E+002
 5.71000000E+002
 5.64000000E+002
 5.57000000E+002
 5.48000000E+002
 5.57000000E+002
 5.60000000E+002
 5.52000000E+002
 5.52000000E+002
 5.46000000E+002
 5.58000000E+002
 5.70000000E+002
 5.47000000E+002
 5.49000000E+002
 5.42000000E+002
 5.46000000E+002
 5.47000000E+002
 5.47000000E+002
 5.40000000E+002
 5.49000000E+002
 5.43000000E+002
 5.37000000E+002
 5.33000000E+002
 5.36000000E+002
 5.44000000E+002
 5.34000000E+002
 5.32000000E+002
 5.42000000E+002
 5.35000000E+002
 5.43000000E+002
 5.43000000E+002
 5.51000000E+002
 5.39000000E+002
 5.46000000E+002
 5.36000000E+002
 5.45000000E+002
 5.37000000E+002
 5.32000000E+002
 5.38000000E+002
 5.39000000E+002
 5.41000000E+002
 5.38000000E+002
 5.36000000E+002
 5.36000000E+002
 5.44000000E+002
 5.37000000E+002
 5.46000000E+002
 5.26000000E+002
 5.23000000E+002
 5.27000000E+002
 5.31000000E+002
 5.33000000E+002
 5.27000000E+002
 5.42000000E+002
 5.41000000E+002
 5.40000000E+002
 5.43000000E+002
 5.41000000E+002
 5.35000000E+002
 5.47000000E+002
 5.44000000E+002
 5.38000000E+002
 5.47000000E+002
 5.42000000E+002
 5.29000000E+002
 5.27000000E+002
 5.43000000E+002
 5.43000000E+002
 5.48000000E+002
 5.49000000E+002
 5.53000000E+002
 5.64000000E+002
 5.63000000E+002
 5.57000000E+002
 5.45000000E+002
 5.53000000E+002
 5.44000000E+002
 5.50000000E+002
 5.66000000E+002
 5.61000000E+002
 5.71000000E+002
 5.66000000E+002
 5.73000000E+002
 5.72000000E+002
 5.79000000E+002
 5.76000000E+002
 5.80000000E+002
 5.80000000E+002
 6.04000000E+002
 6.00000000E+002
 6.12000000E+002
 5.95000000E+002
 5.88000000E+002
 5.81000000E+002
 5.82000000E+002
 5.64000000E+002
 5.78000000E+002
 5.84000000E+002
 6.06000000E+002
 6.00000000E+002
 5.92000000E+002
 5.77000000E+002
 5.73000000E+002
 5.70000000E+002
 5.64000000E+002
 5.65000000E+002
 5.60000000E+002
 5.57000000E+002
 5.58000000E+002
 5.64000000E+002
 5.66000000E+002
 5.92000000E+002
 6.07000000E+002
 6.01000000E+002
 5.86000000E+002
 5.94000000E+002
 5.89000000E+002
 5.97000000E+002
 5.91000000E+002
 5.82000000E+002
 5.71000000E+002
 5.51000000E+002
 5.55000000E+002
 5.54000000E+002
 5.53000000E+002
 5.47000000E+002
 5.64000000E+002
 5.79000000E+002
 5.84000000E+002
 5.82000000E+002
 5.76000000E+002
 5.81000000E+002
 5.99000000E+002
 6.31000000E+002
 6.54000000E+002
 6.53000000E+002
 6.05000000E+002
 5.70000000E+002
 5.58000000E+002
 5.47000000E+002
 5.41000000E+002
 5.39000000E+002
 5.44000000E+002
 5.37000000E+002
 5.36000000E+002
 5.35000000E+002
 5.30000000E+002
 5.22000000E+002
 5.26000000E+002
 5.37000000E+002
 5.28000000E+002
 5.25000000E+002
 5.34000000E+002
 5.24000000E+002
 5.35000000E+002
 5.52000000E+002
 5.52000000E+002
 5.72000000E+002
 5.92000000E+002
 5.89000000E+002
 6.13000000E+002
 6.11000000E+002
 6.02000000E+002
 5.96000000E+002
 5.99000000E+002
 6.13000000E+002
 6.26000000E+002
 6.44000000E+002
 6.68000000E+002
 6.67000000E+002
 6.41000000E+002
 6.17000000E+002
 5.95000000E+002
 5.86000000E+002
 5.81000000E+002
 5.68000000E+002
 5.74000000E+002
 5.65000000E+002
 5.62000000E+002
 5.68000000E+002
 5.56000000E+002
 5.49000000E+002
 5.27000000E+002
 5.33000000E+002
 5.19000000E+002
 5.05000000E+002
 5.13000000E+002
 5.01000000E+002
 5.09000000E+002
 4.99000000E+002
 5.05000000E+002
 4.98000000E+002
 5.05000000E+002
 4.97000000E+002
 4.99000000E+002
 5.12000000E+002
 5.21000000E+002
 5.32000000E+002
 5.68000000E+002
 6.32000000E+002
 7.34000000E+002
 8.22000000E+002
 8.59000000E+002
 8.93000000E+002
 8.23000000E+002
 8.15000000E+002
 7.63000000E+002
 7.49000000E+002
 7.14000000E+002
 6.70000000E+002
 6.27000000E+002
 5.93000000E+002
 5.54000000E+002
 5.23000000E+002
 5.04000000E+002
 5.18000000E+002
 5.03000000E+002
 5.24000000E+002
 5.36000000E+002
 5.73000000E+002
 5.84000000E+002
 5.85000000E+002
 5.95000000E+002
 5.68000000E+002
 5.48000000E+002
 5.21000000E+002
 5.00000000E+002
 4.91000000E+002
 4.78000000E+002
 4.74000000E+002
 4.72000000E+002
 4.75000000E+002
 4.84000000E+002
 4.82000000E+002
 4.82000000E+002
 4.80000000E+002
 4.84000000E+002
 4.90000000E+002
 4.83000000E+002
 4.94000000E+002
 4.97000000E+002
 4.90000000E+002
 5.07000000E+002
 5.07000000E+002
 5.10000000E+002
 4.97000000E+002
 5.10000000E+002
 5.10000000E+002
 5.21000000E+002
 5.24000000E+002
 5.20000000E+002
 5.35000000E+002
 5.25000000E+002
 5.37000000E+002
 5.47000000E+002
 5.56000000E+002
 5.54000000E+002
 5.51000000E+002
 5.46000000E+002
 5.43000000E+002
 5.22000000E+002
 4.99000000E+002
 4.96000000E+002
 4.84000000E+002
 4.71000000E+002
 4.67000000E+002
 4.59000000E+002
 4.61000000E+002
 4.44000000E+002
 4.43000000E+002
 4.43000000E+002
 4.42000000E+002
 4.39000000E+002
 4.38000000E+002
 4.28000000E+002
 4.39000000E+002
 4.25000000E+002
 4.19000000E+002
 4.20000000E+002
 4.19000000E+002
 4.15000000E+002
 4.11000000E+002
 4.14000000E+002
 4.14000000E+002
 4.19000000E+002
 4.10000000E+002
 4.13000000E+002
 4.07000000E+002
 4.14000000E+002
 4.06000000E+002
 4.00000000E+002
 4.06000000E+002
 4.05000000E+002
 4.11000000E+002
 4.09000000E+002
 4.01000000E+002
 4.06000000E+002
 4.00000000E+002
 3.95000000E+002
 3.97000000E+002
 4.06000000E+002
 3.97000000E+002
 4.03000000E+002
 3.98000000E+002
 4.03000000E+002
 3.98000000E+002
 3.93000000E+002
 4.01000000E+002
 3.93000000E+002
 3.91000000E+002
 3.98000000E+002
 3.97000000E+002
 3.94000000E+002
 3.99000000E+002
 3.98000000E+002
 4.03000000E+002
 3.96000000E+002
 4.04000000E+002
 3.95000000E+002
 3.98000000E+002
 3.98000000E+002
 4.00000000E+002
 3.99000000E+002
 3.88000000E+002
 3.99000000E+002
 4.00000000E+002
 3.92000000E+002
 4.03000000E+002
 3.96000000E+002
 4.01000000E+002
 3.99000000E+002
 4.04000000E+002
 3.98000000E+002
 3.92000000E+002
 3.94000000E+002
 3.96000000E+002
 3.96000000E+002
 3.96000000E+002
 3.96000000E+002
 4.06000000E+002
 3.98000000E+002
 3.88000000E+002
 4.04000000E+002
 4.01000000E+002
 3.99000000E+002
 3.96000000E+002
 4.10000000E+002
 3.98000000E+002
 4.07000000E+002
 3.94000000E+002
 3.98000000E+002
 4.01000000E+002
 3.98000000E+002
 4.06000000E+002
 4.08000000E+002
 4.05000000E+002
 3.96000000E+002
 4.00000000E+002
 4.07000000E+002
 4.15000000E+002
 4.16000000E+002
 4.06000000E+002
 4.05000000E+002
 3.95000000E+002
 4.02000000E+002
 4.00000000E+002
 4.03000000E+002
 4.14000000E+002
 4.03000000E+002
 4.10000000E+002
 4.12000000E+002
 4.13000000E+002
 4.06000000E+002
 4.01000000E+002
 4.07000000E+002
 4.07000000E+002
 4.06000000E+002
 4.05000000E+002
 4.12000000E+002
 4.11000000E+002
 4.07000000E+002
 4.16000000E+002
 4.19000000E+002
 4.14000000E+002
 4.11000000E+002
 4.16000000E+002
 4.09000000E+002
 4.11000000E+002
 4.14000000E+002
 4.04000000E+002
 4.07000000E+002
 4.13000000E+002
 4.10000000E+002
 4.01000000E+002
 3.99000000E+002
 4.02000000E+002
 4.03000000E+002
 4.12000000E+002
 4.04000000E+002
 4.05000000E+002
 3.96000000E+002
 3.98000000E+002
 3.95000000E+002
 3.96000000E+002
 3.91000000E+002
 3.91000000E+002
 3.97000000E+002
 3.94000000E+002
 3.96000000E+002
 3.77000000E+002
 3.98000000E+002
 3.93000000E+002
 3.92000000E+002
 3.90000000E+002
 3.95000000E+002
 3.90000000E+002
 3.99000000E+002
 3.89000000E+002
 3.99000000E+002
 3.94000000E+002
 3.91000000E+002
 3.93000000E+002
 3.93000000E+002
 3.92000000E+002
 3.96000000E+002
 3.91000000E+002
 3.90000000E+002
 3.89000000E+002
 3.85000000E+002
 3.93000000E+002
 3.86000000E+002
 3.83000000E+002
 3.82000000E+002
 3.86000000E+002
 3.80000000E+002
 3.87000000E+002
 3.79000000E+002
 3.76000000E+002
 3.77000000E+002
 3.76000000E+002
 3.78000000E+002
 3.75000000E+002
 3.79000000E+002
 3.86000000E+002
 3.84000000E+002
 3.76000000E+002
 3.81000000E+002
 3.79000000E+002
 3.89000000E+002
 3.76000000E+002
 3.74000000E+002
 3.74000000E+002
 3.75000000E+002
 3.79000000E+002
 3.84000000E+002
 3.78000000E+002
 3.75000000E+002
 3.70000000E+002
 3.73000000E+002
 3.76000000E+002
 3.83000000E+002
 3.75000000E+002
 3.76000000E+002
 3.80000000E+002
 3.74000000E+002
 3.67000000E+002
 3.75000000E+002
 3.72000000E+002
 3.82000000E+002
 3.75000000E+002
 3.77000000E+002
 3.73000000E+002
 3.79000000E+002
 3.70000000E+002
 3.76000000E+002
 3.71000000E+002
 3.72000000E+002
 3.69000000E+002
 3.76000000E+002
 3.72000000E+002
 3.65000000E+002
 3.75000000E+002
 3.73000000E+002
 3.75000000E+002
 3.77000000E+002
 3.77000000E+002
 3.68000000E+002
 3.73000000E+002
 3.71000000E+002
 3.70000000E+002
 3.74000000E+002
 3.71000000E+002
 3.70000000E+002
 3.76000000E+002
 3.81000000E+002
 3.71000000E+002
 3.79000000E+002
 3.78000000E+002
 3.65000000E+002
 3.82000000E+002
 3.74000000E+002
 3.78000000E+002
 3.72000000E+002
 3.79000000E+002
 3.82000000E+002
 3.71000000E+002
 3.76000000E+002
 3.84000000E+002
 3.76000000E+002
 3.72000000E+002
 3.84000000E+002
 3.82000000E+002
 3.76000000E+002
 3.81000000E+002
 3.85000000E+002
 3.89000000E+002
 3.84000000E+002
 3.84000000E+002
 4.01000000E+002
 4.00000000E+002
 3.92000000E+002
 4.06000000E+002
 3.98000000E+002
 3.95000000E+002
 4.08000000E+002
 4.03000000E+002
 3.96000000E+002
 3.95000000E+002
 3.99000000E+002
 3.85000000E+002
 3.89000000E+002
 3.88000000E+002
 3.89000000E+002
 3.90000000E+002
 3.96000000E+002
 3.90000000E+002
 3.85000000E+002
 3.87000000E+002
 4.01000000E+002
 4.00000000E+002
 3.98000000E+002
 3.92000000E+002
 4.03000000E+002
 3.94000000E+002
 3.99000000E+002
 3.91000000E+002
 3.85000000E+002
 3.84000000E+002
 3.77000000E+002
 3.90000000E+002
 3.86000000E+002
 3.85000000E+002
 3.86000000E+002
 3.83000000E+002
 3.83000000E+002
 3.84000000E+002
 3.87000000E+002
 3.83000000E+002
 3.86000000E+002
 3.84000000E+002
 3.90000000E+002
 3.86000000E+002
 3.93000000E+002
 3.86000000E+002
 4.01000000E+002
 3.93000000E+002
 3.98000000E+002
 3.99000000E+002
 4.04000000E+002
 4.11000000E+002
 4.32000000E+002
 4.32000000E+002
 4.47000000E+002
 4.65000000E+002
 4.88000000E+002
 5.31000000E+002
 5.81000000E+002
 6.28000000E+002
 6.57000000E+002
 6.80000000E+002
 6.89000000E+002
 6.88000000E+002
 7.00000000E+002
 7.31000000E+002
 7.63000000E+002
 8.31000000E+002
 9.09000000E+002
 9.96000000E+002
 1.08300000E+003
 1.10300000E+003
 1.08700000E+003
 1.06200000E+003
 1.02900000E+003
 9.81000000E+002
 9.36000000E+002
 9.06000000E+002
 8.88000000E+002
 8.51000000E+002
 8.38000000E+002
 8.36000000E+002
 8.48000000E+002
 8.50000000E+002
 8.36000000E+002
 8.21000000E+002
 8.23000000E+002
 8.11000000E+002
 7.86000000E+002
 7.74000000E+002
 7.59000000E+002
 7.64000000E+002
 7.92000000E+002
 7.84000000E+002
 7.88000000E+002
 7.83000000E+002
 7.32000000E+002
 7.15000000E+002
 6.75000000E+002
 6.34000000E+002
 6.25000000E+002
 6.03000000E+002
 5.76000000E+002
 5.59000000E+002
 5.42000000E+002
 5.39000000E+002
 5.40000000E+002
 5.33000000E+002
 5.42000000E+002
 5.34000000E+002
 5.29000000E+002
 5.13000000E+002
 4.99000000E+002
 4.88000000E+002
 4.92000000E+002
 4.94000000E+002
 4.95000000E+002
 4.94000000E+002
 5.01000000E+002
 4.98000000E+002
 4.93000000E+002
 4.97000000E+002
 4.90000000E+002
 4.95000000E+002
 4.87000000E+002
 4.95000000E+002
 4.77000000E+002
 4.87000000E+002
 4.71000000E+002
 4.79000000E+002
 4.70000000E+002
 4.82000000E+002
 4.82000000E+002
 4.82000000E+002
 4.90000000E+002
 4.96000000E+002
 4.97000000E+002
 5.04000000E+002
 5.00000000E+002
 5.12000000E+002
 5.10000000E+002
 5.17000000E+002
 5.22000000E+002
 5.30000000E+002
 5.28000000E+002
 5.45000000E+002
 5.50000000E+002
 5.51000000E+002
 5.45000000E+002
 5.62000000E+002
 5.63000000E+002
 5.70000000E+002
 5.82000000E+002
 5.99000000E+002
 5.97000000E+002
 6.04000000E+002
 6.22000000E+002
 6.34000000E+002
 6.29000000E+002
 6.31000000E+002
 6.40000000E+002
 6.49000000E+002
 6.62000000E+002
 6.66000000E+002
 6.63000000E+002
 6.89000000E+002
 6.93000000E+002
 6.85000000E+002
 6.91000000E+002
 7.16000000E+002
 7.16000000E+002
 7.39000000E+002
 7.30000000E+002
 7.52000000E+002
 7.55000000E+002
 7.52000000E+002
 7.58000000E+002
 7.64000000E+002
 7.79000000E+002
 7.82000000E+002
 7.68000000E+002
 8.01000000E+002
 8.01000000E+002
 8.11000000E+002
 8.10000000E+002
 8.17000000E+002
 8.21000000E+002
 8.34000000E+002
 8.61000000E+002
 8.63000000E+002
 8.60000000E+002
 8.79000000E+002
 8.75000000E+002
 8.81000000E+002
 8.81000000E+002
 8.88000000E+002
 8.97000000E+002
 9.07000000E+002
 9.35000000E+002
 9.37000000E+002
 9.46000000E+002
 9.30000000E+002
 9.61000000E+002
 9.46000000E+002
 9.48000000E+002
 9.55000000E+002
 9.87000000E+002
 9.99000000E+002
 1.00700000E+003
 1.01800000E+003
 1.03900000E+003
 1.03500000E+003
 1.07300000E+003
 1.05600000E+003
 1.08700000E+003
 1.09300000E+003
 1.09700000E+003
 1.11900000E+003
 1.13400000E+003
 1.15400000E+003
 1.14400000E+003
 1.14300000E+003
 1.16500000E+003
 1.18400000E+003
 1.20000000E+003
 1.19900000E+003
 1.19800000E+003
 1.21200000E+003
 1.19400000E+003
 1.21900000E+003
 1.20500000E+003
 1.24500000E+003
 1.25000000E+003
 1.28700000E+003
 1.28600000E+003
 1.29600000E+003
 1.28600000E+003
 1.29000000E+003
 1.30100000E+003
 1.31500000E+003
 1.30600000E+003
 1.27400000E+003
 1.27200000E+003
 1.31800000E+003
 1.32400000E+003
 1.33300000E+003
 1.31400000E+003
 1.29200000E+003
 1.30500000E+003
 1.29900000E+003
 1.29400000E+003
 1.28700000E+003
 1.30100000E+003
 1.27900000E+003
 1.26100000E+003
 1.25000000E+003
 1.22800000E+003
 1.24800000E+003
 1.22400000E+003
 1.20300000E+003
 1.18100000E+003
 1.16600000E+003
 1.18300000E+003
 1.17000000E+003
 1.14000000E+003
 1.11300000E+003
 1.11300000E+003
 1.10500000E+003
 1.07900000E+003
 1.07200000E+003
 1.03300000E+003
 1.03000000E+003
 9.89000000E+002
 9.99000000E+002
 9.90000000E+002
 9.64000000E+002
 9.52000000E+002
 9.41000000E+002
 9.23000000E+002
 9.06000000E+002
 8.92000000E+002
 8.86000000E+002
 8.74000000E+002
 8.57000000E+002
 8.25000000E+002
 8.39000000E+002
 8.34000000E+002
 8.19000000E+002
 7.97000000E+002
 7.84000000E+002
 7.66000000E+002
 7.45000000E+002
 7.36000000E+002
 7.26000000E+002
 7.22000000E+002
 7.05000000E+002
 6.87000000E+002
 6.96000000E+002
 6.90000000E+002
 6.71000000E+002
 6.59000000E+002
 6.38000000E+002
 6.39000000E+002
 6.17000000E+002
 6.08000000E+002
 5.90000000E+002
 5.94000000E+002
 5.68000000E+002
 5.58000000E+002
 5.51000000E+002
 5.43000000E+002
 5.31000000E+002
 5.13000000E+002
 4.97000000E+002
 4.93000000E+002
 4.80000000E+002
 4.64000000E+002
 4.58000000E+002
 4.51000000E+002
 4.29000000E+002
 4.25000000E+002
 4.13000000E+002
 4.08000000E+002
 4.10000000E+002
 3.97000000E+002
 3.90000000E+002
 3.73000000E+002
 3.75000000E+002
 3.82000000E+002
 3.71000000E+002
 3.62000000E+002
 3.57000000E+002
 3.49000000E+002
 3.52000000E+002
 3.54000000E+002
 3.53000000E+002
 3.55000000E+002
 3.47000000E+002
 3.40000000E+002
 3.44000000E+002
 3.36000000E+002
 3.26000000E+002
 3.41000000E+002
 3.24000000E+002
 3.38000000E+002
 3.37000000E+002
 3.28000000E+002
