# Supplementary material for: ATP-Mediated Compositional Change in Peripheral Myelin Membranes: A Comparative Raman Spectroscopy and Time-Of-Flight Secondary Ion Mass Spectrometry Study
Source: PLoS One. 2015 Nov 6;10(11):e0142084. doi: 10.1371/journal.pone.0142084 (PMC4636249; doi:10.1371/journal.pone.0142084)
Supplement: S3 Dataset — (ZIP) [file pone.0142084.s003.zip › S3_dataset/Raman_spectra/6_0.dat]

 2.15000000E+002
 2.16000000E+002
 2.11000000E+002
 2.09000000E+002
 2.19000000E+002
 2.18000000E+002
 2.15000000E+002
 2.18000000E+002
 2.11000000E+002
 2.16000000E+002
 2.15000000E+002
 2.15000000E+002
 2.14000000E+002
 2.11000000E+002
 2.13000000E+002
 2.08000000E+002
 2.15000000E+002
 2.10000000E+002
 2.17000000E+002
 2.10000000E+002
 2.13000000E+002
 2.08000000E+002
 2.16000000E+002
 2.18000000E+002
 2.13000000E+002
 2.14000000E+002
 2.14000000E+002
 2.21000000E+002
 2.16000000E+002
 2.19000000E+002
 2.24000000E+002
 2.27000000E+002
 2.33000000E+002
 2.53000000E+002
 2.79000000E+002
 3.68000000E+002
 1.43100000E+003
 6.26200000E+003
 9.87700000E+003
 1.01360000E+004
 6.79900000E+003
 9.91000000E+002
 2.48000000E+002
 2.29000000E+002
 2.24000000E+002
 2.18000000E+002
 2.20000000E+002
 2.09000000E+002
 2.11000000E+002
 2.18000000E+002
 2.16000000E+002
 2.17000000E+002
 2.28000000E+002
 2.86000000E+002
 5.34000000E+002
 1.05300000E+003
 1.76500000E+003
 2.40000000E+003
 2.72300000E+003
 2.83700000E+003
 2.69700000E+003
 2.53900000E+003
 2.38700000E+003
 2.31800000E+003
 2.35100000E+003
 2.35500000E+003
 2.35800000E+003
 2.37800000E+003
 2.36000000E+003
 2.35600000E+003
 2.34600000E+003
 2.29100000E+003
 2.24400000E+003
 2.18300000E+003
 2.10000000E+003
 1.99700000E+003
 1.98700000E+003
 1.96100000E+003
 1.90300000E+003
 1.89100000E+003
 1.86400000E+003
 1.83900000E+003
 1.84900000E+003
 1.77800000E+003
 1.75700000E+003
 1.74700000E+003
 1.75200000E+003
 1.67600000E+003
 1.63800000E+003
 1.63100000E+003
 1.58300000E+003
 1.54000000E+003
 1.50600000E+003
 1.48200000E+003
 1.46000000E+003
 1.45600000E+003
 1.42200000E+003
 1.43200000E+003
 1.43100000E+003
 1.42300000E+003
 1.43300000E+003
 1.39000000E+003
 1.38600000E+003
 1.38500000E+003
 1.37200000E+003
 1.35400000E+003
 1.32800000E+003
 1.34800000E+003
 1.38300000E+003
 1.37000000E+003
 1.36100000E+003
 1.36700000E+003
 1.36400000E+003
 1.35000000E+003
 1.33900000E+003
 1.39100000E+003
 1.37800000E+003
 1.43200000E+003
 1.42400000E+003
 1.38400000E+003
 1.39200000E+003
 1.39800000E+003
 1.43100000E+003
 1.45100000E+003
 1.46100000E+003
 1.46200000E+003
 1.45400000E+003
 1.45400000E+003
 1.47900000E+003
 1.48000000E+003
 1.47000000E+003
 1.45300000E+003
 1.47400000E+003
 1.48000000E+003
 1.46200000E+003
 1.46500000E+003
 1.48200000E+003
 1.47000000E+003
 1.46200000E+003
 1.50000000E+003
 1.50600000E+003
 1.49100000E+003
 1.46100000E+003
 1.46600000E+003
 1.48500000E+003
 1.44000000E+003
 1.44200000E+003
 1.45300000E+003
 1.38700000E+003
 1.34300000E+003
 1.36700000E+003
 1.33800000E+003
 1.30200000E+003
 1.28100000E+003
 1.31600000E+003
 1.27700000E+003
 1.23600000E+003
 1.22000000E+003
 1.19000000E+003
 1.18700000E+003
 1.17200000E+003
 1.16200000E+003
 1.11100000E+003
 1.13000000E+003
 1.13200000E+003
 1.13500000E+003
 1.11100000E+003
 1.09300000E+003
 1.12300000E+003
 1.11200000E+003
 1.09300000E+003
 1.06700000E+003
 1.07100000E+003
 1.04700000E+003
 1.04300000E+003
 1.01500000E+003
 1.02200000E+003
 1.00900000E+003
 1.00900000E+003
 9.95000000E+002
 9.76000000E+002
 9.57000000E+002
 9.68000000E+002
 9.66000000E+002
 9.73000000E+002
 9.63000000E+002
 1.00300000E+003
 1.04300000E+003
 1.06800000E+003
 1.07700000E+003
 1.05700000E+003
 1.06800000E+003
 1.05300000E+003
 1.06600000E+003
 1.04600000E+003
 1.02600000E+003
 1.03900000E+003
 1.04900000E+003
 1.04200000E+003
 1.04400000E+003
 1.04300000E+003
 1.04200000E+003
 1.04100000E+003
 1.05100000E+003
 1.04800000E+003
 1.05000000E+003
 1.02500000E+003
 1.02000000E+003
 1.02000000E+003
 1.01800000E+003
 1.03400000E+003
 1.07200000E+003
 1.07800000E+003
 1.08600000E+003
 1.09300000E+003
 1.09900000E+003
 1.12700000E+003
 1.12300000E+003
 1.12400000E+003
 1.12300000E+003
 1.12800000E+003
 1.15200000E+003
 1.16200000E+003
 1.16100000E+003
 1.12300000E+003
 1.14200000E+003
 1.16800000E+003
 1.18200000E+003
 1.19800000E+003
 1.20300000E+003
 1.21100000E+003
 1.22500000E+003
 1.21300000E+003
 1.21100000E+003
 1.22200000E+003
 1.24400000E+003
 1.25500000E+003
 1.26500000E+003
 1.26500000E+003
 1.26200000E+003
 1.23400000E+003
 1.24700000E+003
 1.22000000E+003
 1.20600000E+003
 1.17200000E+003
 1.16000000E+003
 1.15500000E+003
 1.16200000E+003
 1.12900000E+003
 1.11800000E+003
 1.10500000E+003
 1.08100000E+003
 1.08100000E+003
 1.05600000E+003
 1.03900000E+003
 1.08600000E+003
 1.12700000E+003
 1.17700000E+003
 1.17400000E+003
 1.14700000E+003
 1.08400000E+003
 1.06800000E+003
 1.06400000E+003
 1.04300000E+003
 1.04700000E+003
 1.02700000E+003
 1.01500000E+003
 1.04700000E+003
 1.04400000E+003
 1.05700000E+003
 1.05900000E+003
 1.05900000E+003
 1.06900000E+003
 1.09500000E+003
 1.09900000E+003
 1.08800000E+003
 1.10300000E+003
 1.11100000E+003
 1.09900000E+003
 1.07800000E+003
 1.05200000E+003
 1.02800000E+003
 1.01300000E+003
 1.00200000E+003
 9.95000000E+002
 1.01900000E+003
 1.03500000E+003
 1.06000000E+003
 1.05000000E+003
 1.04600000E+003
 1.06900000E+003
 1.12500000E+003
 1.20000000E+003
 1.28100000E+003
 1.25900000E+003
 1.11500000E+003
 1.02000000E+003
 9.58000000E+002
 9.57000000E+002
 9.14000000E+002
 8.99000000E+002
 9.10000000E+002
 9.20000000E+002
 8.95000000E+002
 8.98000000E+002
 8.87000000E+002
 8.65000000E+002
 8.59000000E+002
 8.66000000E+002
 8.37000000E+002
 8.25000000E+002
 8.48000000E+002
 8.48000000E+002
 8.64000000E+002
 8.62000000E+002
 8.60000000E+002
 8.93000000E+002
 8.93000000E+002
 9.06000000E+002
 9.15000000E+002
 9.19000000E+002
 9.09000000E+002
 9.04000000E+002
 8.79000000E+002
 9.00000000E+002
 9.12000000E+002
 9.36000000E+002
 9.56000000E+002
 9.58000000E+002
 9.34000000E+002
 8.97000000E+002
 8.91000000E+002
 8.63000000E+002
 8.61000000E+002
 8.40000000E+002
 8.42000000E+002
 8.43000000E+002
 8.35000000E+002
 8.33000000E+002
 8.40000000E+002
 8.35000000E+002
 8.23000000E+002
 8.12000000E+002
 8.07000000E+002
 8.01000000E+002
 7.98000000E+002
 7.84000000E+002
 7.81000000E+002
 7.81000000E+002
 7.80000000E+002
 7.73000000E+002
 7.65000000E+002
 7.63000000E+002
 7.75000000E+002
 7.85000000E+002
 7.88000000E+002
 7.95000000E+002
 8.46000000E+002
 8.99000000E+002
 9.98000000E+002
 1.11100000E+003
 1.15000000E+003
 1.16900000E+003
 1.14900000E+003
 1.11100000E+003
 1.07600000E+003
 1.03000000E+003
 1.00400000E+003
 9.55000000E+002
 9.25000000E+002
 8.66000000E+002
 8.43000000E+002
 8.05000000E+002
 7.80000000E+002
 8.15000000E+002
 8.18000000E+002
 8.64000000E+002
 9.37000000E+002
 9.95000000E+002
 1.04400000E+003
 1.08800000E+003
 1.08500000E+003
 1.04400000E+003
 9.70000000E+002
 8.83000000E+002
 8.38000000E+002
 7.99000000E+002
 7.76000000E+002
 7.48000000E+002
 7.62000000E+002
 7.48000000E+002
 7.57000000E+002
 7.62000000E+002
 7.51000000E+002
 7.57000000E+002
 7.59000000E+002
 7.59000000E+002
 7.74000000E+002
 7.80000000E+002
 7.74000000E+002
 7.80000000E+002
 7.89000000E+002
 7.97000000E+002
 7.87000000E+002
 7.91000000E+002
 7.98000000E+002
 8.17000000E+002
 8.35000000E+002
 8.21000000E+002
 8.54000000E+002
 8.81000000E+002
 8.95000000E+002
 9.51000000E+002
 1.03200000E+003
 1.08300000E+003
 1.11800000E+003
 1.12300000E+003
 1.08900000E+003
 1.03400000E+003
 9.36000000E+002
 8.75000000E+002
 8.15000000E+002
 7.77000000E+002
 7.42000000E+002
 7.31000000E+002
 6.94000000E+002
 6.89000000E+002
 6.76000000E+002
 6.67000000E+002
 6.75000000E+002
 6.69000000E+002
 6.67000000E+002
 6.65000000E+002
 6.66000000E+002
 6.55000000E+002
 6.41000000E+002
 6.38000000E+002
 6.29000000E+002
 6.25000000E+002
 6.24000000E+002
 6.07000000E+002
 6.02000000E+002
 5.97000000E+002
 5.97000000E+002
 6.08000000E+002
 6.04000000E+002
 5.95000000E+002
 5.97000000E+002
 5.81000000E+002
 5.87000000E+002
 5.81000000E+002
 5.83000000E+002
 5.81000000E+002
 5.85000000E+002
 5.78000000E+002
 5.71000000E+002
 5.67000000E+002
 5.61000000E+002
 5.63000000E+002
 5.68000000E+002
 5.65000000E+002
 5.61000000E+002
 5.68000000E+002
 5.67000000E+002
 5.56000000E+002
 5.57000000E+002
 5.54000000E+002
 5.59000000E+002
 5.53000000E+002
 5.68000000E+002
 5.58000000E+002
 5.58000000E+002
 5.65000000E+002
 5.53000000E+002
 5.62000000E+002
 5.66000000E+002
 5.62000000E+002
 5.54000000E+002
 5.55000000E+002
 5.52000000E+002
 5.53000000E+002
 5.69000000E+002
 5.45000000E+002
 5.50000000E+002
 5.55000000E+002
 5.56000000E+002
 5.63000000E+002
 5.49000000E+002
 5.52000000E+002
 5.52000000E+002
 5.39000000E+002
 5.46000000E+002
 5.47000000E+002
 5.45000000E+002
 5.44000000E+002
 5.45000000E+002
 5.43000000E+002
 5.48000000E+002
 5.45000000E+002
 5.43000000E+002
 5.52000000E+002
 5.50000000E+002
 5.51000000E+002
 5.55000000E+002
 5.66000000E+002
 5.68000000E+002
 5.66000000E+002
 5.64000000E+002
 5.59000000E+002
 5.54000000E+002
 5.55000000E+002
 5.52000000E+002
 5.63000000E+002
 5.71000000E+002
 5.71000000E+002
 5.56000000E+002
 5.55000000E+002
 5.71000000E+002
 5.63000000E+002
 5.60000000E+002
 5.51000000E+002
 5.49000000E+002
 5.57000000E+002
 5.65000000E+002
 5.50000000E+002
 5.59000000E+002
 5.70000000E+002
 5.64000000E+002
 5.72000000E+002
 5.64000000E+002
 5.60000000E+002
 5.60000000E+002
 5.68000000E+002
 5.75000000E+002
 5.63000000E+002
 5.67000000E+002
 5.66000000E+002
 5.69000000E+002
 5.81000000E+002
 5.71000000E+002
 5.79000000E+002
 5.83000000E+002
 5.87000000E+002
 5.76000000E+002
 5.75000000E+002
 5.78000000E+002
 5.65000000E+002
 5.73000000E+002
 5.74000000E+002
 5.71000000E+002
 5.80000000E+002
 5.71000000E+002
 5.61000000E+002
 5.57000000E+002
 5.49000000E+002
 5.69000000E+002
 5.58000000E+002
 5.54000000E+002
 5.47000000E+002
 5.61000000E+002
 5.57000000E+002
 5.63000000E+002
 5.40000000E+002
 5.60000000E+002
 5.60000000E+002
 5.60000000E+002
 5.40000000E+002
 5.54000000E+002
 5.48000000E+002
 5.60000000E+002
 5.57000000E+002
 5.47000000E+002
 5.49000000E+002
 5.57000000E+002
 5.51000000E+002
 5.69000000E+002
 5.60000000E+002
 5.62000000E+002
 5.60000000E+002
 5.55000000E+002
 5.58000000E+002
 5.61000000E+002
 5.64000000E+002
 5.63000000E+002
 5.54000000E+002
 5.65000000E+002
 5.55000000E+002
 5.50000000E+002
 5.47000000E+002
 5.50000000E+002
 5.52000000E+002
 5.49000000E+002
 5.45000000E+002
 5.42000000E+002
 5.44000000E+002
 5.41000000E+002
 5.38000000E+002
 5.41000000E+002
 5.41000000E+002
 5.37000000E+002
 5.45000000E+002
 5.34000000E+002
 5.38000000E+002
 5.36000000E+002
 5.34000000E+002
 5.39000000E+002
 5.36000000E+002
 5.38000000E+002
 5.35000000E+002
 5.45000000E+002
 5.32000000E+002
 5.29000000E+002
 5.31000000E+002
 5.26000000E+002
 5.30000000E+002
 5.24000000E+002
 5.35000000E+002
 5.28000000E+002
 5.33000000E+002
 5.28000000E+002
 5.31000000E+002
 5.29000000E+002
 5.33000000E+002
 5.29000000E+002
 5.34000000E+002
 5.30000000E+002
 5.27000000E+002
 5.36000000E+002
 5.34000000E+002
 5.39000000E+002
 5.31000000E+002
 5.31000000E+002
 5.14000000E+002
 5.37000000E+002
 5.27000000E+002
 5.30000000E+002
 5.24000000E+002
 5.25000000E+002
 5.22000000E+002
 5.24000000E+002
 5.35000000E+002
 5.31000000E+002
 5.25000000E+002
 5.24000000E+002
 5.38000000E+002
 5.26000000E+002
 5.30000000E+002
 5.16000000E+002
 5.17000000E+002
 5.20000000E+002
 5.19000000E+002
 5.18000000E+002
 5.18000000E+002
 5.27000000E+002
 5.19000000E+002
 5.26000000E+002
 5.24000000E+002
 5.15000000E+002
 5.23000000E+002
 5.21000000E+002
 5.25000000E+002
 5.25000000E+002
 5.29000000E+002
 5.28000000E+002
 5.35000000E+002
 5.34000000E+002
 5.33000000E+002
 5.30000000E+002
 5.30000000E+002
 5.37000000E+002
 5.40000000E+002
 5.37000000E+002
 5.38000000E+002
 5.52000000E+002
 5.42000000E+002
 5.50000000E+002
 5.39000000E+002
 5.62000000E+002
 5.74000000E+002
 5.71000000E+002
 5.71000000E+002
 5.65000000E+002
 5.86000000E+002
 5.90000000E+002
 5.75000000E+002
 5.85000000E+002
 5.81000000E+002
 5.79000000E+002
 5.67000000E+002
 5.83000000E+002
 5.81000000E+002
 5.73000000E+002
 5.84000000E+002
 5.77000000E+002
 5.96000000E+002
 6.05000000E+002
 6.19000000E+002
 6.52000000E+002
 6.56000000E+002
 6.71000000E+002
 6.68000000E+002
 6.61000000E+002
 6.52000000E+002
 6.39000000E+002
 6.38000000E+002
 6.18000000E+002
 5.99000000E+002
 5.92000000E+002
 5.92000000E+002
 5.88000000E+002
 5.83000000E+002
 5.82000000E+002
 5.79000000E+002
 5.80000000E+002
 5.77000000E+002
 5.77000000E+002
 5.68000000E+002
 5.80000000E+002
 5.95000000E+002
 5.96000000E+002
 5.96000000E+002
 6.28000000E+002
 6.21000000E+002
 6.28000000E+002
 6.29000000E+002
 6.43000000E+002
 6.58000000E+002
 6.94000000E+002
 7.39000000E+002
 7.96000000E+002
 8.61000000E+002
 9.34000000E+002
 1.04100000E+003
 1.21600000E+003
 1.46200000E+003
 1.82900000E+003
 2.20500000E+003
 2.48300000E+003
 2.55300000E+003
 2.45400000E+003
 2.40300000E+003
 2.32400000E+003
 2.35300000E+003
 2.38200000E+003
 2.42000000E+003
 2.42200000E+003
 2.43900000E+003
 2.42500000E+003
 2.45100000E+003
 2.50500000E+003
 2.50800000E+003
 2.49700000E+003
 2.45900000E+003
 2.42500000E+003
 2.39400000E+003
 2.35500000E+003
 2.34200000E+003
 2.36600000E+003
 2.38900000E+003
 2.46000000E+003
 2.51800000E+003
 2.54200000E+003
 2.55700000E+003
 2.48700000E+003
 2.40000000E+003
 2.24300000E+003
 2.07100000E+003
 1.91000000E+003
 1.84400000E+003
 1.80000000E+003
 1.76000000E+003
 1.70300000E+003
 1.66700000E+003
 1.60200000E+003
 1.55200000E+003
 1.48700000E+003
 1.45300000E+003
 1.43100000E+003
 1.38000000E+003
 1.33400000E+003
 1.31300000E+003
 1.31900000E+003
 1.33900000E+003
 1.34300000E+003
 1.39200000E+003
 1.45700000E+003
 1.46300000E+003
 1.44400000E+003
 1.42900000E+003
 1.40400000E+003
 1.35400000E+003
 1.38200000E+003
 1.38000000E+003
 1.43500000E+003
 1.44600000E+003
 1.47800000E+003
 1.51400000E+003
 1.55400000E+003
 1.56600000E+003
 1.57900000E+003
 1.62800000E+003
 1.66000000E+003
 1.67700000E+003
 1.69300000E+003
 1.72300000E+003
 1.75100000E+003
 1.78300000E+003
 1.83500000E+003
 1.89500000E+003
 1.95900000E+003
 2.02100000E+003
 2.05800000E+003
 2.13800000E+003
 2.16800000E+003
 2.24200000E+003
 2.26300000E+003
 2.34300000E+003
 2.42000000E+003
 2.49700000E+003
 2.56900000E+003
 2.66400000E+003
 2.73200000E+003
 2.84600000E+003
 2.91500000E+003
 2.95300000E+003
 3.01900000E+003
 3.09700000E+003
 3.19100000E+003
 3.30300000E+003
 3.36000000E+003
 3.39500000E+003
 3.50500000E+003
 3.62500000E+003
 3.65700000E+003
 3.69400000E+003
 3.72900000E+003
 3.75800000E+003
 3.82300000E+003
 3.92000000E+003
 3.97200000E+003
 4.01300000E+003
 4.12700000E+003
 4.17900000E+003
 4.23900000E+003
 4.18400000E+003
 4.19900000E+003
 4.24300000E+003
 4.33200000E+003
 4.46200000E+003
 4.47000000E+003
 4.44200000E+003
 4.48100000E+003
 4.43300000E+003
 4.49900000E+003
 4.55100000E+003
 4.55800000E+003
 4.60300000E+003
 4.60900000E+003
 4.57800000E+003
 4.61900000E+003
 4.64200000E+003
 4.59300000E+003
 4.54400000E+003
 4.56000000E+003
 4.57700000E+003
 4.61000000E+003
 4.60700000E+003
 4.57900000E+003
 4.62400000E+003
 4.57400000E+003
 4.56600000E+003
 4.52000000E+003
 4.55200000E+003
 4.53800000E+003
 4.57800000E+003
 4.59600000E+003
 4.60400000E+003
 4.59900000E+003
 4.49500000E+003
 4.54000000E+003
 4.50200000E+003
 4.49500000E+003
 4.57000000E+003
 4.54000000E+003
 4.50200000E+003
 4.55500000E+003
 4.54400000E+003
 4.55400000E+003
 4.64300000E+003
 4.63100000E+003
 4.66700000E+003
 4.71700000E+003
 4.72200000E+003
 4.70200000E+003
 4.78400000E+003
 4.76000000E+003
 4.78800000E+003
 4.80500000E+003
 4.77900000E+003
 4.80200000E+003
 4.85000000E+003
 4.88400000E+003
 4.83200000E+003
 4.80900000E+003
 4.77500000E+003
 4.73400000E+003
 4.73100000E+003
 4.71900000E+003
 4.74300000E+003
 4.82500000E+003
 4.75800000E+003
 4.69900000E+003
 4.64800000E+003
 4.57800000E+003
 4.63600000E+003
 4.64500000E+003
 4.62200000E+003
 4.48700000E+003
 4.37700000E+003
 4.40800000E+003
 4.46400000E+003
 4.46300000E+003
 4.37100000E+003
 4.26400000E+003
 4.27200000E+003
 4.25800000E+003
 4.18600000E+003
 4.13000000E+003
 4.08300000E+003
 4.07000000E+003
 4.05400000E+003
 3.92500000E+003
 3.88000000E+003
 3.85200000E+003
 3.81700000E+003
 3.75900000E+003
 3.66400000E+003
 3.56200000E+003
 3.51400000E+003
 3.47300000E+003
 3.45200000E+003
 3.38500000E+003
 3.30800000E+003
 3.26400000E+003
 3.16800000E+003
 3.06800000E+003
 3.03900000E+003
 2.97200000E+003
 2.90900000E+003
 2.84200000E+003
 2.80300000E+003
 2.77200000E+003
 2.75000000E+003
 2.66500000E+003
 2.60100000E+003
 2.56200000E+003
 2.49600000E+003
 2.47700000E+003
 2.41100000E+003
 2.41300000E+003
 2.34000000E+003
 2.27000000E+003
 2.24300000E+003
 2.22900000E+003
 2.21000000E+003
 2.17600000E+003
 2.12400000E+003
 2.07100000E+003
 1.99900000E+003
 1.93100000E+003
 1.92500000E+003
 1.90500000E+003
 1.83300000E+003
 1.80700000E+003
 1.81000000E+003
 1.78500000E+003
 1.74900000E+003
 1.68100000E+003
 1.65000000E+003
 1.61100000E+003
 1.58700000E+003
 1.51400000E+003
 1.45900000E+003
 1.43200000E+003
 1.39200000E+003
 1.37300000E+003
 1.31900000E+003
 1.27600000E+003
 1.21900000E+003
 1.17100000E+003
 1.12000000E+003
 1.07200000E+003
 1.02900000E+003
 9.85000000E+002
 9.43000000E+002
 9.28000000E+002
 8.64000000E+002
 8.22000000E+002
 7.85000000E+002
 7.67000000E+002
 7.42000000E+002
 7.18000000E+002
 6.77000000E+002
 6.47000000E+002
 6.30000000E+002
 6.24000000E+002
 6.09000000E+002
 5.92000000E+002
 5.67000000E+002
 5.49000000E+002
 5.52000000E+002
 5.34000000E+002
 5.19000000E+002
 5.17000000E+002
 5.09000000E+002
 5.00000000E+002
 4.90000000E+002
 4.82000000E+002
 4.69000000E+002
 4.74000000E+002
 4.55000000E+002
 4.58000000E+002
 4.62000000E+002
 4.44000000E+002
