# Supplementary material for: ATP-Mediated Compositional Change in Peripheral Myelin Membranes: A Comparative Raman Spectroscopy and Time-Of-Flight Secondary Ion Mass Spectrometry Study
Source: PLoS One. 2015 Nov 6;10(11):e0142084. doi: 10.1371/journal.pone.0142084 (PMC4636249; doi:10.1371/journal.pone.0142084)
Supplement: S3 Dataset — (ZIP) [file pone.0142084.s003.zip › S3_dataset/Raman_spectra/6_90.dat]

 2.10000000E+002
 2.14000000E+002
 2.11000000E+002
 2.13000000E+002
 2.12000000E+002
 2.10000000E+002
 2.15000000E+002
 2.14000000E+002
 2.12000000E+002
 2.11000000E+002
 2.12000000E+002
 2.09000000E+002
 2.10000000E+002
 2.06000000E+002
 2.10000000E+002
 2.08000000E+002
 2.16000000E+002
 2.04000000E+002
 2.13000000E+002
 2.11000000E+002
 2.08000000E+002
 2.07000000E+002
 2.11000000E+002
 2.10000000E+002
 2.08000000E+002
 2.13000000E+002
 2.05000000E+002
 2.14000000E+002
 2.09000000E+002
 2.09000000E+002
 2.10000000E+002
 2.15000000E+002
 2.13000000E+002
 2.23000000E+002
 2.33000000E+002
 2.66000000E+002
 6.56000000E+002
 2.44200000E+003
 3.88800000E+003
 3.94700000E+003
 2.37100000E+003
 4.26000000E+002
 2.20000000E+002
 2.15000000E+002
 2.08000000E+002
 2.11000000E+002
 2.08000000E+002
 2.07000000E+002
 2.04000000E+002
 2.12000000E+002
 2.14000000E+002
 2.11000000E+002
 2.20000000E+002
 2.65000000E+002
 4.31000000E+002
 7.43000000E+002
 1.13900000E+003
 1.46600000E+003
 1.66800000E+003
 1.70200000E+003
 1.68700000E+003
 1.61700000E+003
 1.54100000E+003
 1.49500000E+003
 1.43100000E+003
 1.39900000E+003
 1.37700000E+003
 1.34600000E+003
 1.32900000E+003
 1.32800000E+003
 1.29900000E+003
 1.28800000E+003
 1.27200000E+003
 1.24800000E+003
 1.20900000E+003
 1.19000000E+003
 1.15700000E+003
 1.13200000E+003
 1.08000000E+003
 1.04300000E+003
 1.03600000E+003
 1.00600000E+003
 9.88000000E+002
 9.56000000E+002
 9.28000000E+002
 8.97000000E+002
 8.87000000E+002
 8.66000000E+002
 8.62000000E+002
 8.27000000E+002
 8.31000000E+002
 8.15000000E+002
 7.88000000E+002
 7.75000000E+002
 7.59000000E+002
 7.49000000E+002
 7.31000000E+002
 7.16000000E+002
 7.16000000E+002
 7.15000000E+002
 6.95000000E+002
 6.73000000E+002
 6.58000000E+002
 6.70000000E+002
 6.57000000E+002
 6.65000000E+002
 6.46000000E+002
 6.64000000E+002
 6.53000000E+002
 6.59000000E+002
 6.57000000E+002
 6.50000000E+002
 6.65000000E+002
 6.49000000E+002
 6.44000000E+002
 6.51000000E+002
 6.47000000E+002
 6.54000000E+002
 6.46000000E+002
 6.44000000E+002
 6.55000000E+002
 6.26000000E+002
 6.27000000E+002
 6.28000000E+002
 6.38000000E+002
 6.41000000E+002
 6.23000000E+002
 6.30000000E+002
 6.40000000E+002
 6.49000000E+002
 6.33000000E+002
 6.27000000E+002
 6.31000000E+002
 6.24000000E+002
 6.29000000E+002
 6.36000000E+002
 6.24000000E+002
 6.13000000E+002
 6.05000000E+002
 6.20000000E+002
 6.31000000E+002
 6.18000000E+002
 6.14000000E+002
 6.02000000E+002
 6.05000000E+002
 5.84000000E+002
 5.95000000E+002
 5.82000000E+002
 5.80000000E+002
 5.81000000E+002
 5.87000000E+002
 5.76000000E+002
 5.83000000E+002
 5.84000000E+002
 5.73000000E+002
 5.73000000E+002
 5.60000000E+002
 5.72000000E+002
 5.79000000E+002
 5.68000000E+002
 5.75000000E+002
 5.67000000E+002
 5.54000000E+002
 5.59000000E+002
 5.55000000E+002
 5.64000000E+002
 5.53000000E+002
 5.53000000E+002
 5.41000000E+002
 5.47000000E+002
 5.57000000E+002
 5.44000000E+002
 5.42000000E+002
 5.41000000E+002
 5.35000000E+002
 5.44000000E+002
 5.47000000E+002
 5.29000000E+002
 5.39000000E+002
 5.36000000E+002
 5.36000000E+002
 5.35000000E+002
 5.35000000E+002
 5.37000000E+002
 5.35000000E+002
 5.31000000E+002
 5.31000000E+002
 5.39000000E+002
 5.35000000E+002
 5.40000000E+002
 5.34000000E+002
 5.36000000E+002
 5.45000000E+002
 5.41000000E+002
 5.42000000E+002
 5.45000000E+002
 5.31000000E+002
 5.51000000E+002
 5.45000000E+002
 5.42000000E+002
 5.35000000E+002
 5.43000000E+002
 5.44000000E+002
 5.47000000E+002
 5.43000000E+002
 5.45000000E+002
 5.45000000E+002
 5.45000000E+002
 5.51000000E+002
 5.30000000E+002
 5.49000000E+002
 5.43000000E+002
 5.53000000E+002
 5.41000000E+002
 5.53000000E+002
 5.36000000E+002
 5.48000000E+002
 5.37000000E+002
 5.51000000E+002
 5.37000000E+002
 5.51000000E+002
 5.51000000E+002
 5.40000000E+002
 5.40000000E+002
 5.40000000E+002
 5.38000000E+002
 5.53000000E+002
 5.63000000E+002
 5.69000000E+002
 5.72000000E+002
 5.61000000E+002
 5.70000000E+002
 5.76000000E+002
 5.68000000E+002
 5.81000000E+002
 5.79000000E+002
 5.77000000E+002
 6.07000000E+002
 6.04000000E+002
 6.16000000E+002
 6.23000000E+002
 6.11000000E+002
 6.17000000E+002
 6.19000000E+002
 6.17000000E+002
 6.22000000E+002
 6.27000000E+002
 6.47000000E+002
 6.31000000E+002
 6.38000000E+002
 6.32000000E+002
 6.19000000E+002
 6.24000000E+002
 6.10000000E+002
 5.93000000E+002
 6.13000000E+002
 6.15000000E+002
 6.16000000E+002
 6.25000000E+002
 6.09000000E+002
 6.04000000E+002
 5.83000000E+002
 5.82000000E+002
 5.80000000E+002
 5.70000000E+002
 5.66000000E+002
 5.51000000E+002
 5.59000000E+002
 5.59000000E+002
 5.58000000E+002
 5.64000000E+002
 5.70000000E+002
 5.74000000E+002
 5.72000000E+002
 5.77000000E+002
 5.74000000E+002
 5.84000000E+002
 5.75000000E+002
 5.79000000E+002
 5.64000000E+002
 5.50000000E+002
 5.50000000E+002
 5.53000000E+002
 5.46000000E+002
 5.48000000E+002
 5.65000000E+002
 5.72000000E+002
 5.73000000E+002
 5.89000000E+002
 5.70000000E+002
 5.78000000E+002
 5.87000000E+002
 6.12000000E+002
 6.32000000E+002
 6.38000000E+002
 5.97000000E+002
 5.66000000E+002
 5.54000000E+002
 5.44000000E+002
 5.46000000E+002
 5.36000000E+002
 5.38000000E+002
 5.29000000E+002
 5.25000000E+002
 5.25000000E+002
 5.21000000E+002
 5.25000000E+002
 5.12000000E+002
 5.22000000E+002
 5.10000000E+002
 5.18000000E+002
 5.11000000E+002
 5.18000000E+002
 5.30000000E+002
 5.23000000E+002
 5.27000000E+002
 5.40000000E+002
 5.46000000E+002
 5.54000000E+002
 5.52000000E+002
 5.51000000E+002
 5.55000000E+002
 5.52000000E+002
 5.49000000E+002
 5.67000000E+002
 5.58000000E+002
 5.75000000E+002
 5.89000000E+002
 5.87000000E+002
 5.88000000E+002
 5.55000000E+002
 5.57000000E+002
 5.55000000E+002
 5.48000000E+002
 5.38000000E+002
 5.37000000E+002
 5.42000000E+002
 5.36000000E+002
 5.43000000E+002
 5.27000000E+002
 5.27000000E+002
 5.17000000E+002
 5.10000000E+002
 5.18000000E+002
 5.03000000E+002
 5.08000000E+002
 5.02000000E+002
 4.92000000E+002
 4.89000000E+002
 4.84000000E+002
 4.91000000E+002
 4.96000000E+002
 4.95000000E+002
 4.95000000E+002
 4.97000000E+002
 5.11000000E+002
 5.19000000E+002
 5.59000000E+002
 6.10000000E+002
 6.68000000E+002
 7.58000000E+002
 7.88000000E+002
 7.98000000E+002
 7.61000000E+002
 7.40000000E+002
 7.00000000E+002
 6.77000000E+002
 6.58000000E+002
 6.21000000E+002
 5.89000000E+002
 5.67000000E+002
 5.39000000E+002
 5.10000000E+002
 4.92000000E+002
 5.00000000E+002
 5.01000000E+002
 5.04000000E+002
 5.27000000E+002
 5.50000000E+002
 5.63000000E+002
 5.65000000E+002
 5.65000000E+002
 5.55000000E+002
 5.34000000E+002
 5.06000000E+002
 5.00000000E+002
 4.77000000E+002
 4.76000000E+002
 4.83000000E+002
 4.72000000E+002
 4.69000000E+002
 4.69000000E+002
 4.70000000E+002
 4.70000000E+002
 4.75000000E+002
 4.87000000E+002
 4.87000000E+002
 4.85000000E+002
 4.91000000E+002
 4.90000000E+002
 4.92000000E+002
 4.93000000E+002
 5.00000000E+002
 5.03000000E+002
 4.97000000E+002
 4.99000000E+002
 5.04000000E+002
 5.15000000E+002
 5.10000000E+002
 5.10000000E+002
 5.08000000E+002
 5.19000000E+002
 5.24000000E+002
 5.26000000E+002
 5.26000000E+002
 5.24000000E+002
 5.20000000E+002
 5.12000000E+002
 5.09000000E+002
 4.91000000E+002
 4.97000000E+002
 4.88000000E+002
 4.74000000E+002
 4.57000000E+002
 4.69000000E+002
 4.46000000E+002
 4.54000000E+002
 4.42000000E+002
 4.37000000E+002
 4.44000000E+002
 4.40000000E+002
 4.44000000E+002
 4.32000000E+002
 4.31000000E+002
 4.37000000E+002
 4.34000000E+002
 4.28000000E+002
 4.22000000E+002
 4.21000000E+002
 4.21000000E+002
 4.07000000E+002
 4.21000000E+002
 4.12000000E+002
 4.10000000E+002
 4.14000000E+002
 4.08000000E+002
 4.16000000E+002
 4.11000000E+002
 4.08000000E+002
 4.05000000E+002
 4.08000000E+002
 4.12000000E+002
 4.04000000E+002
 4.15000000E+002
 3.98000000E+002
 4.07000000E+002
 3.97000000E+002
 4.00000000E+002
 3.99000000E+002
 4.14000000E+002
 4.07000000E+002
 4.01000000E+002
 3.95000000E+002
 4.00000000E+002
 4.04000000E+002
 4.00000000E+002
 3.93000000E+002
 4.01000000E+002
 3.90000000E+002
 4.02000000E+002
 4.02000000E+002
 3.97000000E+002
 4.04000000E+002
 3.95000000E+002
 4.02000000E+002
 4.05000000E+002
 4.02000000E+002
 4.03000000E+002
 3.98000000E+002
 3.98000000E+002
 3.98000000E+002
 4.01000000E+002
 3.97000000E+002
 4.00000000E+002
 4.00000000E+002
 3.97000000E+002
 4.01000000E+002
 3.98000000E+002
 4.07000000E+002
 4.01000000E+002
 3.95000000E+002
 4.05000000E+002
 4.02000000E+002
 3.98000000E+002
 4.07000000E+002
 4.00000000E+002
 3.94000000E+002
 4.00000000E+002
 3.99000000E+002
 3.98000000E+002
 4.04000000E+002
 3.98000000E+002
 4.01000000E+002
 4.07000000E+002
 4.00000000E+002
 4.01000000E+002
 4.00000000E+002
 4.04000000E+002
 4.00000000E+002
 3.97000000E+002
 4.01000000E+002
 4.15000000E+002
 4.10000000E+002
 4.12000000E+002
 4.18000000E+002
 3.99000000E+002
 4.06000000E+002
 4.04000000E+002
 4.03000000E+002
 4.07000000E+002
 4.06000000E+002
 4.11000000E+002
 4.00000000E+002
 4.09000000E+002
 4.15000000E+002
 4.11000000E+002
 4.01000000E+002
 4.13000000E+002
 4.17000000E+002
 4.14000000E+002
 3.99000000E+002
 4.11000000E+002
 4.13000000E+002
 4.04000000E+002
 4.04000000E+002
 4.17000000E+002
 3.99000000E+002
 4.11000000E+002
 4.08000000E+002
 4.17000000E+002
 4.16000000E+002
 4.12000000E+002
 4.13000000E+002
 4.11000000E+002
 4.17000000E+002
 4.08000000E+002
 4.07000000E+002
 4.17000000E+002
 4.16000000E+002
 4.11000000E+002
 4.15000000E+002
 4.08000000E+002
 4.10000000E+002
 4.12000000E+002
 4.02000000E+002
 4.05000000E+002
 4.09000000E+002
 4.07000000E+002
 4.01000000E+002
 4.07000000E+002
 4.00000000E+002
 4.00000000E+002
 3.97000000E+002
 4.00000000E+002
 4.03000000E+002
 3.96000000E+002
 3.91000000E+002
 3.99000000E+002
 3.91000000E+002
 3.98000000E+002
 3.97000000E+002
 3.92000000E+002
 3.97000000E+002
 3.93000000E+002
 3.94000000E+002
 3.93000000E+002
 3.94000000E+002
 3.91000000E+002
 3.96000000E+002
 3.98000000E+002
 3.98000000E+002
 3.95000000E+002
 4.00000000E+002
 4.07000000E+002
 3.99000000E+002
 3.92000000E+002
 3.93000000E+002
 3.86000000E+002
 3.87000000E+002
 3.89000000E+002
 3.85000000E+002
 3.88000000E+002
 3.83000000E+002
 3.79000000E+002
 3.87000000E+002
 3.87000000E+002
 3.79000000E+002
 3.74000000E+002
 3.89000000E+002
 3.88000000E+002
 3.88000000E+002
 3.86000000E+002
 3.88000000E+002
 3.78000000E+002
 3.77000000E+002
 3.85000000E+002
 3.82000000E+002
 3.95000000E+002
 3.79000000E+002
 3.89000000E+002
 3.86000000E+002
 3.81000000E+002
 3.85000000E+002
 3.79000000E+002
 3.75000000E+002
 3.80000000E+002
 3.76000000E+002
 3.90000000E+002
 3.78000000E+002
 3.80000000E+002
 3.79000000E+002
 3.77000000E+002
 3.75000000E+002
 3.83000000E+002
 3.80000000E+002
 3.75000000E+002
 3.75000000E+002
 3.82000000E+002
 3.80000000E+002
 3.75000000E+002
 3.71000000E+002
 3.78000000E+002
 3.77000000E+002
 3.76000000E+002
 3.75000000E+002
 3.70000000E+002
 3.75000000E+002
 3.73000000E+002
 3.71000000E+002
 3.80000000E+002
 3.82000000E+002
 3.77000000E+002
 3.79000000E+002
 3.75000000E+002
 3.72000000E+002
 3.76000000E+002
 3.71000000E+002
 3.77000000E+002
 3.80000000E+002
 3.70000000E+002
 3.77000000E+002
 3.71000000E+002
 3.74000000E+002
 3.78000000E+002
 3.68000000E+002
 3.81000000E+002
 3.71000000E+002
 3.71000000E+002
 3.71000000E+002
 3.71000000E+002
 3.76000000E+002
 3.75000000E+002
 3.76000000E+002
 3.80000000E+002
 3.72000000E+002
 3.73000000E+002
 3.75000000E+002
 3.73000000E+002
 3.73000000E+002
 3.77000000E+002
 3.79000000E+002
 3.71000000E+002
 3.76000000E+002
 3.78000000E+002
 3.88000000E+002
 3.78000000E+002
 3.85000000E+002
 3.88000000E+002
 3.96000000E+002
 3.93000000E+002
 4.00000000E+002
 3.90000000E+002
 3.85000000E+002
 3.98000000E+002
 3.95000000E+002
 3.95000000E+002
 3.90000000E+002
 3.90000000E+002
 3.90000000E+002
 3.89000000E+002
 3.88000000E+002
 3.81000000E+002
 3.89000000E+002
 3.80000000E+002
 3.80000000E+002
 3.82000000E+002
 3.90000000E+002
 3.84000000E+002
 3.94000000E+002
 3.89000000E+002
 3.80000000E+002
 3.94000000E+002
 3.80000000E+002
 3.87000000E+002
 3.86000000E+002
 3.83000000E+002
 3.82000000E+002
 3.75000000E+002
 3.83000000E+002
 3.80000000E+002
 3.80000000E+002
 3.82000000E+002
 3.74000000E+002
 3.85000000E+002
 3.74000000E+002
 3.79000000E+002
 3.81000000E+002
 3.74000000E+002
 3.76000000E+002
 3.87000000E+002
 3.82000000E+002
 3.84000000E+002
 3.90000000E+002
 3.99000000E+002
 3.85000000E+002
 3.91000000E+002
 3.97000000E+002
 3.92000000E+002
 4.05000000E+002
 4.16000000E+002
 4.12000000E+002
 4.30000000E+002
 4.47000000E+002
 4.62000000E+002
 4.98000000E+002
 5.35000000E+002
 5.71000000E+002
 6.11000000E+002
 6.22000000E+002
 6.18000000E+002
 6.27000000E+002
 6.46000000E+002
 6.63000000E+002
 7.05000000E+002
 7.49000000E+002
 8.26000000E+002
 9.15000000E+002
 9.75000000E+002
 9.93000000E+002
 9.61000000E+002
 9.40000000E+002
 8.95000000E+002
 8.69000000E+002
 8.40000000E+002
 8.12000000E+002
 7.78000000E+002
 7.61000000E+002
 7.33000000E+002
 7.27000000E+002
 7.35000000E+002
 7.50000000E+002
 7.40000000E+002
 7.47000000E+002
 7.27000000E+002
 7.19000000E+002
 7.00000000E+002
 6.94000000E+002
 6.81000000E+002
 6.92000000E+002
 6.79000000E+002
 6.94000000E+002
 6.80000000E+002
 6.83000000E+002
 6.47000000E+002
 6.27000000E+002
 6.07000000E+002
 5.81000000E+002
 5.74000000E+002
 5.49000000E+002
 5.35000000E+002
 5.23000000E+002
 5.23000000E+002
 5.08000000E+002
 5.12000000E+002
 5.23000000E+002
 5.12000000E+002
 5.16000000E+002
 5.03000000E+002
 5.12000000E+002
 4.94000000E+002
 4.77000000E+002
 4.88000000E+002
 4.84000000E+002
 4.88000000E+002
 4.91000000E+002
 4.94000000E+002
 4.97000000E+002
 4.94000000E+002
 4.95000000E+002
 4.78000000E+002
 4.93000000E+002
 4.95000000E+002
 4.98000000E+002
 4.87000000E+002
 5.03000000E+002
 4.89000000E+002
 4.82000000E+002
 5.02000000E+002
 5.03000000E+002
 5.06000000E+002
 5.08000000E+002
 5.04000000E+002
 5.23000000E+002
 5.24000000E+002
 5.29000000E+002
 5.29000000E+002
 5.37000000E+002
 5.46000000E+002
 5.45000000E+002
 5.53000000E+002
 5.73000000E+002
 5.68000000E+002
 5.85000000E+002
 5.89000000E+002
 6.00000000E+002
 6.01000000E+002
 6.13000000E+002
 6.13000000E+002
 6.36000000E+002
 6.29000000E+002
 6.49000000E+002
 6.56000000E+002
 6.60000000E+002
 6.66000000E+002
 6.88000000E+002
 6.83000000E+002
 6.95000000E+002
 7.01000000E+002
 7.07000000E+002
 7.16000000E+002
 7.33000000E+002
 7.42000000E+002
 7.51000000E+002
 7.62000000E+002
 7.68000000E+002
 7.72000000E+002
 7.89000000E+002
 7.77000000E+002
 8.00000000E+002
 8.05000000E+002
 8.15000000E+002
 8.34000000E+002
 8.34000000E+002
 8.40000000E+002
 8.55000000E+002
 8.51000000E+002
 8.66000000E+002
 8.82000000E+002
 8.85000000E+002
 8.91000000E+002
 8.90000000E+002
 9.10000000E+002
 8.99000000E+002
 9.06000000E+002
 9.22000000E+002
 9.29000000E+002
 9.22000000E+002
 9.37000000E+002
 9.59000000E+002
 9.59000000E+002
 9.70000000E+002
 9.78000000E+002
 9.86000000E+002
 9.98000000E+002
 1.00300000E+003
 1.02500000E+003
 1.03100000E+003
 1.02500000E+003
 1.03800000E+003
 1.02500000E+003
 1.05000000E+003
 1.05600000E+003
 1.05900000E+003
 1.07500000E+003
 1.09300000E+003
 1.08900000E+003
 1.11300000E+003
 1.12100000E+003
 1.13200000E+003
 1.14100000E+003
 1.14400000E+003
 1.17300000E+003
 1.18100000E+003
 1.18400000E+003
 1.20100000E+003
 1.22100000E+003
 1.24500000E+003
 1.25100000E+003
 1.24800000E+003
 1.25100000E+003
 1.27600000E+003
 1.29500000E+003
 1.28500000E+003
 1.30800000E+003
 1.29700000E+003
 1.30100000E+003
 1.33600000E+003
 1.32300000E+003
 1.34200000E+003
 1.36100000E+003
 1.37800000E+003
 1.38100000E+003
 1.35500000E+003
 1.37500000E+003
 1.36400000E+003
 1.40100000E+003
 1.41700000E+003
 1.41600000E+003
 1.39300000E+003
 1.37700000E+003
 1.39200000E+003
 1.40100000E+003
 1.41400000E+003
 1.38700000E+003
 1.38400000E+003
 1.38400000E+003
 1.37100000E+003
 1.38100000E+003
 1.36400000E+003
 1.37200000E+003
 1.36900000E+003
 1.35700000E+003
 1.34600000E+003
 1.30700000E+003
 1.31200000E+003
 1.30200000E+003
 1.28000000E+003
 1.24500000E+003
 1.24900000E+003
 1.24600000E+003
 1.23600000E+003
 1.21500000E+003
 1.18000000E+003
 1.17500000E+003
 1.15700000E+003
 1.13900000E+003
 1.12300000E+003
 1.08400000E+003
 1.08100000E+003
 1.05800000E+003
 1.05300000E+003
 1.05900000E+003
 1.03500000E+003
 1.00200000E+003
 9.82000000E+002
 9.75000000E+002
 9.57000000E+002
 9.52000000E+002
 9.31000000E+002
 9.10000000E+002
 9.10000000E+002
 8.85000000E+002
 8.84000000E+002
 8.48000000E+002
 8.50000000E+002
 8.46000000E+002
 8.36000000E+002
 8.20000000E+002
 7.90000000E+002
 7.79000000E+002
 7.68000000E+002
 7.60000000E+002
 7.59000000E+002
 7.42000000E+002
 7.33000000E+002
 7.19000000E+002
 7.07000000E+002
 6.93000000E+002
 6.83000000E+002
 6.69000000E+002
 6.65000000E+002
 6.53000000E+002
 6.21000000E+002
 6.22000000E+002
 6.10000000E+002
 5.96000000E+002
 5.81000000E+002
 5.72000000E+002
 5.65000000E+002
 5.44000000E+002
 5.22000000E+002
 5.15000000E+002
 4.99000000E+002
 4.92000000E+002
 4.68000000E+002
 4.72000000E+002
 4.54000000E+002
 4.39000000E+002
 4.24000000E+002
 4.25000000E+002
 4.18000000E+002
 4.04000000E+002
 4.02000000E+002
 3.91000000E+002
 3.89000000E+002
 3.84000000E+002
 3.85000000E+002
 3.70000000E+002
 3.71000000E+002
 3.57000000E+002
 3.66000000E+002
 3.67000000E+002
 3.54000000E+002
 3.52000000E+002
 3.51000000E+002
 3.43000000E+002
 3.51000000E+002
 3.41000000E+002
 3.33000000E+002
 3.49000000E+002
 3.36000000E+002
 3.38000000E+002
 3.41000000E+002
 3.35000000E+002
