# Supplementary material for: ATP-Mediated Compositional Change in Peripheral Myelin Membranes: A Comparative Raman Spectroscopy and Time-Of-Flight Secondary Ion Mass Spectrometry Study
Source: PLoS One. 2015 Nov 6;10(11):e0142084. doi: 10.1371/journal.pone.0142084 (PMC4636249; doi:10.1371/journal.pone.0142084)
Supplement: S3 Dataset — (ZIP) [file pone.0142084.s003.zip › S3_dataset/Raman_spectra/7_0.dat]

 2.14000000E+002
 2.14000000E+002
 2.14000000E+002
 2.11000000E+002
 2.18000000E+002
 2.15000000E+002
 2.18000000E+002
 2.15000000E+002
 2.11000000E+002
 2.12000000E+002
 2.13000000E+002
 2.12000000E+002
 2.12000000E+002
 2.12000000E+002
 2.14000000E+002
 2.11000000E+002
 2.19000000E+002
 2.09000000E+002
 2.18000000E+002
 2.12000000E+002
 2.14000000E+002
 2.13000000E+002
 2.17000000E+002
 2.12000000E+002
 2.11000000E+002
 2.16000000E+002
 2.15000000E+002
 2.21000000E+002
 2.15000000E+002
 2.18000000E+002
 2.22000000E+002
 2.28000000E+002
 2.25000000E+002
 2.42000000E+002
 2.65000000E+002
 3.57000000E+002
 1.49100000E+003
 6.62600000E+003
 1.00350000E+004
 9.99800000E+003
 5.53900000E+003
 8.00000000E+002
 2.44000000E+002
 2.29000000E+002
 2.20000000E+002
 2.21000000E+002
 2.15000000E+002
 2.15000000E+002
 2.09000000E+002
 2.17000000E+002
 2.15000000E+002
 2.19000000E+002
 2.26000000E+002
 2.97000000E+002
 5.77000000E+002
 1.13400000E+003
 1.89800000E+003
 2.59300000E+003
 2.94700000E+003
 3.01100000E+003
 2.91800000E+003
 2.70200000E+003
 2.56300000E+003
 2.46700000E+003
 2.48900000E+003
 2.49800000E+003
 2.50900000E+003
 2.52600000E+003
 2.48900000E+003
 2.48500000E+003
 2.45100000E+003
 2.39500000E+003
 2.35000000E+003
 2.29100000E+003
 2.18600000E+003
 2.05700000E+003
 2.05200000E+003
 2.02300000E+003
 2.01000000E+003
 1.96100000E+003
 1.94400000E+003
 1.91100000E+003
 1.89600000E+003
 1.87000000E+003
 1.84900000E+003
 1.80800000E+003
 1.77300000E+003
 1.72500000E+003
 1.70700000E+003
 1.66600000E+003
 1.63700000E+003
 1.59900000E+003
 1.58700000E+003
 1.54800000E+003
 1.52700000E+003
 1.49600000E+003
 1.47700000E+003
 1.49600000E+003
 1.50000000E+003
 1.48900000E+003
 1.49400000E+003
 1.47300000E+003
 1.44200000E+003
 1.43200000E+003
 1.44500000E+003
 1.41700000E+003
 1.41900000E+003
 1.42900000E+003
 1.43000000E+003
 1.43300000E+003
 1.45900000E+003
 1.45000000E+003
 1.42900000E+003
 1.42100000E+003
 1.41900000E+003
 1.42900000E+003
 1.45200000E+003
 1.49100000E+003
 1.49300000E+003
 1.46000000E+003
 1.47900000E+003
 1.46300000E+003
 1.48500000E+003
 1.49400000E+003
 1.50200000E+003
 1.54600000E+003
 1.56900000E+003
 1.55600000E+003
 1.57400000E+003
 1.59500000E+003
 1.56900000E+003
 1.52700000E+003
 1.54100000E+003
 1.54200000E+003
 1.52800000E+003
 1.54200000E+003
 1.55300000E+003
 1.54200000E+003
 1.51900000E+003
 1.55200000E+003
 1.60100000E+003
 1.56900000E+003
 1.52500000E+003
 1.52000000E+003
 1.52400000E+003
 1.47300000E+003
 1.49200000E+003
 1.49600000E+003
 1.43800000E+003
 1.40300000E+003
 1.38500000E+003
 1.38100000E+003
 1.33600000E+003
 1.30700000E+003
 1.32100000E+003
 1.32000000E+003
 1.25600000E+003
 1.24000000E+003
 1.21800000E+003
 1.20000000E+003
 1.19400000E+003
 1.19500000E+003
 1.15200000E+003
 1.13100000E+003
 1.14800000E+003
 1.16000000E+003
 1.14700000E+003
 1.15000000E+003
 1.15500000E+003
 1.12400000E+003
 1.12400000E+003
 1.08200000E+003
 1.09400000E+003
 1.08200000E+003
 1.04000000E+003
 1.03400000E+003
 1.02500000E+003
 1.01300000E+003
 1.00700000E+003
 9.77000000E+002
 9.62000000E+002
 9.62000000E+002
 9.73000000E+002
 9.74000000E+002
 9.71000000E+002
 9.74000000E+002
 1.00200000E+003
 1.04700000E+003
 1.09500000E+003
 1.08400000E+003
 1.09600000E+003
 1.09500000E+003
 1.07900000E+003
 1.08400000E+003
 1.09300000E+003
 1.05000000E+003
 1.02600000E+003
 1.02900000E+003
 1.06500000E+003
 1.07300000E+003
 1.07200000E+003
 1.05000000E+003
 1.05600000E+003
 1.05600000E+003
 1.07300000E+003
 1.05700000E+003
 1.05500000E+003
 1.05200000E+003
 1.04500000E+003
 1.03800000E+003
 1.05500000E+003
 1.09500000E+003
 1.11000000E+003
 1.12400000E+003
 1.13200000E+003
 1.13200000E+003
 1.14600000E+003
 1.17500000E+003
 1.19000000E+003
 1.18500000E+003
 1.19000000E+003
 1.22100000E+003
 1.21500000E+003
 1.21700000E+003
 1.21400000E+003
 1.19100000E+003
 1.23500000E+003
 1.26000000E+003
 1.26800000E+003
 1.30300000E+003
 1.28300000E+003
 1.29800000E+003
 1.28800000E+003
 1.26500000E+003
 1.29000000E+003
 1.29200000E+003
 1.30100000E+003
 1.32800000E+003
 1.31700000E+003
 1.29400000E+003
 1.29100000E+003
 1.29600000E+003
 1.28600000E+003
 1.24300000E+003
 1.19900000E+003
 1.21100000E+003
 1.22500000E+003
 1.24000000E+003
 1.18700000E+003
 1.16800000E+003
 1.16300000E+003
 1.12700000E+003
 1.11500000E+003
 1.11200000E+003
 1.08900000E+003
 1.11500000E+003
 1.17000000E+003
 1.21800000E+003
 1.23100000E+003
 1.18000000E+003
 1.12700000E+003
 1.10800000E+003
 1.10300000E+003
 1.09300000E+003
 1.09700000E+003
 1.07500000E+003
 1.07300000E+003
 1.09300000E+003
 1.10300000E+003
 1.10800000E+003
 1.13100000E+003
 1.18900000E+003
 1.18500000E+003
 1.19400000E+003
 1.20500000E+003
 1.17500000E+003
 1.19300000E+003
 1.19600000E+003
 1.18900000E+003
 1.14000000E+003
 1.11500000E+003
 1.09100000E+003
 1.08900000E+003
 1.06600000E+003
 1.03500000E+003
 1.08600000E+003
 1.10900000E+003
 1.10600000E+003
 1.11500000E+003
 1.10200000E+003
 1.11100000E+003
 1.14100000E+003
 1.25100000E+003
 1.31100000E+003
 1.27200000E+003
 1.14000000E+003
 1.04000000E+003
 9.74000000E+002
 9.70000000E+002
 9.35000000E+002
 9.18000000E+002
 9.26000000E+002
 9.14000000E+002
 9.05000000E+002
 9.12000000E+002
 8.93000000E+002
 8.93000000E+002
 8.72000000E+002
 8.65000000E+002
 8.62000000E+002
 8.63000000E+002
 8.55000000E+002
 8.72000000E+002
 8.73000000E+002
 8.90000000E+002
 8.97000000E+002
 9.27000000E+002
 9.41000000E+002
 9.83000000E+002
 9.97000000E+002
 9.82000000E+002
 9.92000000E+002
 9.74000000E+002
 9.51000000E+002
 9.82000000E+002
 9.99000000E+002
 1.05100000E+003
 1.08600000E+003
 1.08700000E+003
 1.04100000E+003
 9.80000000E+002
 9.49000000E+002
 9.27000000E+002
 9.05000000E+002
 8.91000000E+002
 8.86000000E+002
 8.86000000E+002
 8.77000000E+002
 8.90000000E+002
 8.70000000E+002
 8.52000000E+002
 8.46000000E+002
 8.36000000E+002
 8.19000000E+002
 8.01000000E+002
 8.04000000E+002
 7.82000000E+002
 7.80000000E+002
 7.86000000E+002
 7.74000000E+002
 7.66000000E+002
 7.71000000E+002
 7.65000000E+002
 7.52000000E+002
 7.89000000E+002
 8.01000000E+002
 8.28000000E+002
 8.69000000E+002
 9.51000000E+002
 1.09600000E+003
 1.23900000E+003
 1.31600000E+003
 1.33200000E+003
 1.27400000E+003
 1.24100000E+003
 1.16500000E+003
 1.15000000E+003
 1.09400000E+003
 1.03700000E+003
 9.47000000E+002
 9.01000000E+002
 8.54000000E+002
 8.22000000E+002
 7.80000000E+002
 7.87000000E+002
 8.12000000E+002
 8.58000000E+002
 9.31000000E+002
 9.99000000E+002
 1.05500000E+003
 1.08300000E+003
 1.08000000E+003
 1.02200000E+003
 9.40000000E+002
 8.52000000E+002
 8.04000000E+002
 7.62000000E+002
 7.53000000E+002
 7.43000000E+002
 7.22000000E+002
 7.29000000E+002
 7.27000000E+002
 7.22000000E+002
 7.28000000E+002
 7.31000000E+002
 7.24000000E+002
 7.29000000E+002
 7.29000000E+002
 7.33000000E+002
 7.42000000E+002
 7.52000000E+002
 7.55000000E+002
 7.64000000E+002
 7.64000000E+002
 7.62000000E+002
 7.75000000E+002
 7.90000000E+002
 8.09000000E+002
 8.09000000E+002
 8.20000000E+002
 8.59000000E+002
 9.00000000E+002
 9.69000000E+002
 1.08800000E+003
 1.17100000E+003
 1.24100000E+003
 1.24000000E+003
 1.17800000E+003
 1.11200000E+003
 1.01600000E+003
 9.00000000E+002
 8.22000000E+002
 7.58000000E+002
 7.27000000E+002
 7.04000000E+002
 6.85000000E+002
 6.71000000E+002
 6.45000000E+002
 6.39000000E+002
 6.42000000E+002
 6.45000000E+002
 6.41000000E+002
 6.30000000E+002
 6.30000000E+002
 6.30000000E+002
 6.25000000E+002
 6.12000000E+002
 6.00000000E+002
 6.00000000E+002
 5.89000000E+002
 5.83000000E+002
 5.74000000E+002
 5.72000000E+002
 5.52000000E+002
 5.60000000E+002
 5.71000000E+002
 5.60000000E+002
 5.57000000E+002
 5.55000000E+002
 5.54000000E+002
 5.53000000E+002
 5.45000000E+002
 5.45000000E+002
 5.55000000E+002
 5.38000000E+002
 5.49000000E+002
 5.36000000E+002
 5.31000000E+002
 5.29000000E+002
 5.49000000E+002
 5.35000000E+002
 5.29000000E+002
 5.30000000E+002
 5.36000000E+002
 5.31000000E+002
 5.19000000E+002
 5.21000000E+002
 5.30000000E+002
 5.16000000E+002
 5.26000000E+002
 5.24000000E+002
 5.16000000E+002
 5.22000000E+002
 5.17000000E+002
 5.41000000E+002
 5.40000000E+002
 5.22000000E+002
 5.20000000E+002
 5.18000000E+002
 5.14000000E+002
 5.17000000E+002
 5.20000000E+002
 5.14000000E+002
 5.18000000E+002
 5.22000000E+002
 5.15000000E+002
 5.22000000E+002
 5.16000000E+002
 5.15000000E+002
 5.18000000E+002
 5.19000000E+002
 5.12000000E+002
 5.21000000E+002
 5.08000000E+002
 5.18000000E+002
 5.07000000E+002
 5.18000000E+002
 5.07000000E+002
 5.19000000E+002
 5.19000000E+002
 5.20000000E+002
 5.23000000E+002
 5.12000000E+002
 5.20000000E+002
 5.24000000E+002
 5.24000000E+002
 5.20000000E+002
 5.25000000E+002
 5.25000000E+002
 5.21000000E+002
 5.23000000E+002
 5.27000000E+002
 5.31000000E+002
 5.15000000E+002
 5.27000000E+002
 5.23000000E+002
 5.13000000E+002
 5.25000000E+002
 5.30000000E+002
 5.25000000E+002
 5.24000000E+002
 5.13000000E+002
 5.19000000E+002
 5.19000000E+002
 5.17000000E+002
 5.18000000E+002
 5.31000000E+002
 5.27000000E+002
 5.29000000E+002
 5.27000000E+002
 5.26000000E+002
 5.25000000E+002
 5.29000000E+002
 5.32000000E+002
 5.32000000E+002
 5.42000000E+002
 5.39000000E+002
 5.44000000E+002
 5.46000000E+002
 5.37000000E+002
 5.37000000E+002
 5.39000000E+002
 5.53000000E+002
 5.46000000E+002
 5.41000000E+002
 5.40000000E+002
 5.38000000E+002
 5.37000000E+002
 5.30000000E+002
 5.22000000E+002
 5.39000000E+002
 5.34000000E+002
 5.23000000E+002
 5.26000000E+002
 5.22000000E+002
 5.22000000E+002
 5.12000000E+002
 5.23000000E+002
 5.16000000E+002
 5.19000000E+002
 5.21000000E+002
 5.20000000E+002
 5.14000000E+002
 5.22000000E+002
 5.14000000E+002
 5.06000000E+002
 5.06000000E+002
 5.22000000E+002
 5.10000000E+002
 5.21000000E+002
 5.16000000E+002
 5.12000000E+002
 5.15000000E+002
 5.21000000E+002
 5.19000000E+002
 5.18000000E+002
 5.08000000E+002
 5.10000000E+002
 5.26000000E+002
 5.18000000E+002
 5.13000000E+002
 5.21000000E+002
 5.19000000E+002
 5.32000000E+002
 5.27000000E+002
 5.17000000E+002
 5.16000000E+002
 5.13000000E+002
 5.16000000E+002
 5.03000000E+002
 5.12000000E+002
 5.06000000E+002
 5.09000000E+002
 5.05000000E+002
 5.03000000E+002
 4.93000000E+002
 4.90000000E+002
 5.06000000E+002
 5.04000000E+002
 5.02000000E+002
 4.99000000E+002
 4.97000000E+002
 5.08000000E+002
 5.01000000E+002
 4.96000000E+002
 5.00000000E+002
 5.00000000E+002
 5.03000000E+002
 5.01000000E+002
 4.91000000E+002
 4.96000000E+002
 4.80000000E+002
 4.94000000E+002
 4.95000000E+002
 5.02000000E+002
 4.90000000E+002
 4.91000000E+002
 5.04000000E+002
 4.94000000E+002
 4.99000000E+002
 4.92000000E+002
 4.92000000E+002
 5.02000000E+002
 4.99000000E+002
 4.91000000E+002
 4.98000000E+002
 4.93000000E+002
 4.98000000E+002
 4.91000000E+002
 4.94000000E+002
 5.00000000E+002
 4.92000000E+002
 4.89000000E+002
 4.96000000E+002
 4.89000000E+002
 4.95000000E+002
 4.95000000E+002
 4.93000000E+002
 4.99000000E+002
 5.03000000E+002
 4.99000000E+002
 4.97000000E+002
 5.01000000E+002
 4.93000000E+002
 4.94000000E+002
 4.92000000E+002
 4.89000000E+002
 4.84000000E+002
 4.90000000E+002
 4.90000000E+002
 4.84000000E+002
 4.86000000E+002
 4.89000000E+002
 4.97000000E+002
 4.83000000E+002
 4.96000000E+002
 4.99000000E+002
 4.84000000E+002
 4.96000000E+002
 4.94000000E+002
 5.06000000E+002
 5.03000000E+002
 5.08000000E+002
 5.06000000E+002
 5.07000000E+002
 5.16000000E+002
 5.16000000E+002
 5.08000000E+002
 5.13000000E+002
 5.14000000E+002
 5.18000000E+002
 5.20000000E+002
 5.14000000E+002
 5.22000000E+002
 5.20000000E+002
 5.23000000E+002
 5.24000000E+002
 5.41000000E+002
 5.46000000E+002
 5.39000000E+002
 5.62000000E+002
 5.54000000E+002
 5.55000000E+002
 5.78000000E+002
 5.58000000E+002
 5.59000000E+002
 5.64000000E+002
 5.47000000E+002
 5.56000000E+002
 5.57000000E+002
 5.62000000E+002
 5.61000000E+002
 5.72000000E+002
 5.69000000E+002
 5.84000000E+002
 5.92000000E+002
 6.09000000E+002
 6.39000000E+002
 6.61000000E+002
 6.57000000E+002
 6.54000000E+002
 6.69000000E+002
 6.57000000E+002
 6.46000000E+002
 6.27000000E+002
 6.15000000E+002
 5.98000000E+002
 5.78000000E+002
 5.72000000E+002
 5.79000000E+002
 5.74000000E+002
 5.72000000E+002
 5.60000000E+002
 5.60000000E+002
 5.62000000E+002
 5.54000000E+002
 5.54000000E+002
 5.61000000E+002
 5.65000000E+002
 5.77000000E+002
 5.70000000E+002
 5.97000000E+002
 6.16000000E+002
 6.28000000E+002
 6.28000000E+002
 6.38000000E+002
 6.63000000E+002
 6.96000000E+002
 7.44000000E+002
 8.20000000E+002
 9.04000000E+002
 1.00300000E+003
 1.12700000E+003
 1.35100000E+003
 1.67100000E+003
 2.11200000E+003
 2.57700000E+003
 2.90200000E+003
 2.98400000E+003
 2.89300000E+003
 2.83300000E+003
 2.76600000E+003
 2.79300000E+003
 2.83000000E+003
 2.88700000E+003
 2.90600000E+003
 2.95600000E+003
 2.95000000E+003
 2.96000000E+003
 2.98800000E+003
 2.98100000E+003
 2.95800000E+003
 2.92200000E+003
 2.89900000E+003
 2.87800000E+003
 2.83100000E+003
 2.79100000E+003
 2.78900000E+003
 2.81700000E+003
 2.91700000E+003
 3.03300000E+003
 3.06100000E+003
 3.04000000E+003
 2.95100000E+003
 2.81600000E+003
 2.57800000E+003
 2.41300000E+003
 2.27200000E+003
 2.16200000E+003
 2.08100000E+003
 2.02900000E+003
 1.95000000E+003
 1.90300000E+003
 1.79800000E+003
 1.72600000E+003
 1.64000000E+003
 1.55100000E+003
 1.52400000E+003
 1.46600000E+003
 1.38000000E+003
 1.35300000E+003
 1.34100000E+003
 1.32300000E+003
 1.33900000E+003
 1.40400000E+003
 1.42600000E+003
 1.41600000E+003
 1.39500000E+003
 1.34100000E+003
 1.32600000E+003
 1.27000000E+003
 1.29200000E+003
 1.31000000E+003
 1.31300000E+003
 1.32800000E+003
 1.35100000E+003
 1.39600000E+003
 1.40700000E+003
 1.41500000E+003
 1.41500000E+003
 1.44900000E+003
 1.47900000E+003
 1.51500000E+003
 1.51100000E+003
 1.54400000E+003
 1.54400000E+003
 1.59600000E+003
 1.61400000E+003
 1.66800000E+003
 1.70200000E+003
 1.76100000E+003
 1.79200000E+003
 1.84300000E+003
 1.89800000E+003
 1.95000000E+003
 1.97600000E+003
 2.02500000E+003
 2.10100000E+003
 2.14900000E+003
 2.20000000E+003
 2.26700000E+003
 2.34400000E+003
 2.42900000E+003
 2.49200000E+003
 2.53200000E+003
 2.57400000E+003
 2.64900000E+003
 2.71800000E+003
 2.82000000E+003
 2.87800000E+003
 2.87000000E+003
 2.98200000E+003
 3.07800000E+003
 3.13000000E+003
 3.18200000E+003
 3.21500000E+003
 3.22100000E+003
 3.28300000E+003
 3.35700000E+003
 3.40400000E+003
 3.41100000E+003
 3.47900000E+003
 3.57100000E+003
 3.63400000E+003
 3.60800000E+003
 3.58100000E+003
 3.62300000E+003
 3.66900000E+003
 3.79900000E+003
 3.77800000E+003
 3.78700000E+003
 3.80700000E+003
 3.81600000E+003
 3.82000000E+003
 3.87000000E+003
 3.89700000E+003
 3.90000000E+003
 3.98700000E+003
 3.88900000E+003
 3.92900000E+003
 3.94000000E+003
 3.90700000E+003
 3.89700000E+003
 3.89900000E+003
 3.88200000E+003
 3.90400000E+003
 3.90900000E+003
 3.91900000E+003
 3.94900000E+003
 3.93200000E+003
 3.88600000E+003
 3.84400000E+003
 3.80800000E+003
 3.83700000E+003
 3.86700000E+003
 3.91100000E+003
 3.95800000E+003
 3.93200000E+003
 3.84500000E+003
 3.88800000E+003
 3.84400000E+003
 3.79600000E+003
 3.87400000E+003
 3.91700000E+003
 3.86700000E+003
 3.85200000E+003
 3.89600000E+003
 3.92700000E+003
 3.96900000E+003
 3.96900000E+003
 3.96800000E+003
 4.00900000E+003
 3.98600000E+003
 3.99700000E+003
 4.02300000E+003
 4.07500000E+003
 4.08400000E+003
 4.14200000E+003
 4.08600000E+003
 4.10500000E+003
 4.10400000E+003
 4.12100000E+003
 4.10300000E+003
 4.06700000E+003
 4.05200000E+003
 4.04700000E+003
 4.06900000E+003
 4.05900000E+003
 4.01900000E+003
 4.04700000E+003
 4.05400000E+003
 3.99700000E+003
 3.98700000E+003
 3.92500000E+003
 3.89700000E+003
 3.99500000E+003
 3.98500000E+003
 3.89600000E+003
 3.78600000E+003
 3.76800000E+003
 3.79800000E+003
 3.85200000E+003
 3.74400000E+003
 3.64600000E+003
 3.71600000E+003
 3.66000000E+003
 3.64300000E+003
 3.53800000E+003
 3.47200000E+003
 3.49100000E+003
 3.44100000E+003
 3.42900000E+003
 3.33500000E+003
 3.26900000E+003
 3.28500000E+003
 3.24500000E+003
 3.18300000E+003
 3.09500000E+003
 3.06500000E+003
 3.02900000E+003
 2.95300000E+003
 2.88900000E+003
 2.84600000E+003
 2.79600000E+003
 2.74600000E+003
 2.66700000E+003
 2.64200000E+003
 2.55400000E+003
 2.51100000E+003
 2.48600000E+003
 2.44200000E+003
 2.36200000E+003
 2.35500000E+003
 2.30900000E+003
 2.26700000E+003
 2.22100000E+003
 2.17700000E+003
 2.10800000E+003
 2.08300000E+003
 2.05900000E+003
 2.03600000E+003
 1.98000000E+003
 1.94700000E+003
 1.90300000E+003
 1.88100000E+003
 1.86300000E+003
 1.81800000E+003
 1.80400000E+003
 1.71800000E+003
 1.68900000E+003
 1.66700000E+003
 1.66000000E+003
 1.61400000E+003
 1.55900000E+003
 1.56700000E+003
 1.54000000E+003
 1.49100000E+003
 1.46100000E+003
 1.42700000E+003
 1.40500000E+003
 1.36500000E+003
 1.32400000E+003
 1.27000000E+003
 1.23600000E+003
 1.22200000E+003
 1.17900000E+003
 1.16000000E+003
 1.12000000E+003
 1.07700000E+003
 1.03500000E+003
 9.85000000E+002
 9.45000000E+002
 9.07000000E+002
 8.47000000E+002
 8.45000000E+002
 8.15000000E+002
 7.80000000E+002
 7.41000000E+002
 7.03000000E+002
 6.73000000E+002
 6.63000000E+002
 6.46000000E+002
 6.21000000E+002
 5.83000000E+002
 5.58000000E+002
 5.57000000E+002
 5.38000000E+002
 5.31000000E+002
 5.17000000E+002
 4.92000000E+002
 4.96000000E+002
 4.86000000E+002
 4.80000000E+002
 4.66000000E+002
 4.59000000E+002
 4.54000000E+002
 4.51000000E+002
 4.40000000E+002
 4.27000000E+002
 4.42000000E+002
 4.23000000E+002
 4.32000000E+002
 4.28000000E+002
 4.14000000E+002
