# Supplementary material for: ATP-Mediated Compositional Change in Peripheral Myelin Membranes: A Comparative Raman Spectroscopy and Time-Of-Flight Secondary Ion Mass Spectrometry Study
Source: PLoS One. 2015 Nov 6;10(11):e0142084. doi: 10.1371/journal.pone.0142084 (PMC4636249; doi:10.1371/journal.pone.0142084)
Supplement: S3 Dataset — (ZIP) [file pone.0142084.s003.zip › S3_dataset/Raman_spectra/7_90.dat]

 2.12000000E+002
 2.14000000E+002
 2.09000000E+002
 2.08000000E+002
 2.16000000E+002
 2.09000000E+002
 2.15000000E+002
 2.13000000E+002
 2.13000000E+002
 2.15000000E+002
 2.11000000E+002
 2.09000000E+002
 2.12000000E+002
 2.10000000E+002
 2.09000000E+002
 2.08000000E+002
 2.14000000E+002
 2.06000000E+002
 2.12000000E+002
 2.07000000E+002
 2.07000000E+002
 2.05000000E+002
 2.09000000E+002
 2.12000000E+002
 2.10000000E+002
 2.12000000E+002
 2.07000000E+002
 2.13000000E+002
 2.11000000E+002
 2.10000000E+002
 2.09000000E+002
 2.13000000E+002
 2.15000000E+002
 2.25000000E+002
 2.31000000E+002
 2.74000000E+002
 6.85000000E+002
 2.52400000E+003
 3.78800000E+003
 4.03700000E+003
 2.51700000E+003
 4.58000000E+002
 2.20000000E+002
 2.09000000E+002
 2.12000000E+002
 2.09000000E+002
 2.13000000E+002
 2.05000000E+002
 2.06000000E+002
 2.17000000E+002
 2.08000000E+002
 2.12000000E+002
 2.22000000E+002
 2.68000000E+002
 4.45000000E+002
 7.85000000E+002
 1.19100000E+003
 1.53600000E+003
 1.72500000E+003
 1.80300000E+003
 1.75300000E+003
 1.69700000E+003
 1.60000000E+003
 1.53300000E+003
 1.49400000E+003
 1.45700000E+003
 1.40400000E+003
 1.38900000E+003
 1.37700000E+003
 1.37200000E+003
 1.36900000E+003
 1.34500000E+003
 1.33100000E+003
 1.31500000E+003
 1.27000000E+003
 1.24400000E+003
 1.19900000E+003
 1.17900000E+003
 1.12600000E+003
 1.10300000E+003
 1.07900000E+003
 1.04700000E+003
 1.02800000E+003
 1.00300000E+003
 9.83000000E+002
 9.53000000E+002
 9.30000000E+002
 9.16000000E+002
 9.16000000E+002
 8.77000000E+002
 8.74000000E+002
 8.63000000E+002
 8.47000000E+002
 8.36000000E+002
 8.05000000E+002
 7.95000000E+002
 7.74000000E+002
 7.69000000E+002
 7.67000000E+002
 7.60000000E+002
 7.39000000E+002
 7.29000000E+002
 7.14000000E+002
 7.00000000E+002
 7.09000000E+002
 7.05000000E+002
 7.03000000E+002
 7.01000000E+002
 6.95000000E+002
 7.06000000E+002
 7.06000000E+002
 6.95000000E+002
 7.11000000E+002
 7.07000000E+002
 7.05000000E+002
 7.02000000E+002
 7.04000000E+002
 7.02000000E+002
 6.84000000E+002
 6.91000000E+002
 6.94000000E+002
 6.78000000E+002
 6.81000000E+002
 6.83000000E+002
 6.81000000E+002
 6.76000000E+002
 6.92000000E+002
 6.77000000E+002
 6.97000000E+002
 6.88000000E+002
 6.82000000E+002
 6.85000000E+002
 6.76000000E+002
 6.75000000E+002
 6.68000000E+002
 6.77000000E+002
 6.72000000E+002
 6.63000000E+002
 6.52000000E+002
 6.67000000E+002
 6.72000000E+002
 6.76000000E+002
 6.68000000E+002
 6.57000000E+002
 6.54000000E+002
 6.27000000E+002
 6.40000000E+002
 6.30000000E+002
 6.35000000E+002
 6.27000000E+002
 6.34000000E+002
 6.26000000E+002
 6.18000000E+002
 6.26000000E+002
 6.26000000E+002
 6.22000000E+002
 6.06000000E+002
 6.12000000E+002
 6.12000000E+002
 6.22000000E+002
 6.17000000E+002
 6.09000000E+002
 5.99000000E+002
 5.91000000E+002
 5.84000000E+002
 5.97000000E+002
 5.95000000E+002
 5.91000000E+002
 5.93000000E+002
 6.00000000E+002
 5.97000000E+002
 5.69000000E+002
 5.79000000E+002
 5.82000000E+002
 5.78000000E+002
 5.76000000E+002
 5.68000000E+002
 5.78000000E+002
 5.69000000E+002
 5.67000000E+002
 5.73000000E+002
 5.68000000E+002
 5.74000000E+002
 5.76000000E+002
 5.79000000E+002
 5.82000000E+002
 5.83000000E+002
 5.90000000E+002
 5.87000000E+002
 5.86000000E+002
 5.83000000E+002
 5.81000000E+002
 5.84000000E+002
 5.92000000E+002
 6.02000000E+002
 5.82000000E+002
 5.80000000E+002
 5.82000000E+002
 5.94000000E+002
 5.91000000E+002
 5.90000000E+002
 5.88000000E+002
 5.85000000E+002
 5.78000000E+002
 5.80000000E+002
 5.86000000E+002
 5.86000000E+002
 5.84000000E+002
 5.87000000E+002
 5.79000000E+002
 5.89000000E+002
 5.88000000E+002
 6.09000000E+002
 5.93000000E+002
 5.92000000E+002
 5.89000000E+002
 6.04000000E+002
 6.10000000E+002
 6.17000000E+002
 6.03000000E+002
 5.95000000E+002
 6.04000000E+002
 6.05000000E+002
 5.99000000E+002
 6.01000000E+002
 6.07000000E+002
 6.13000000E+002
 6.19000000E+002
 6.24000000E+002
 6.49000000E+002
 6.43000000E+002
 6.37000000E+002
 6.46000000E+002
 6.30000000E+002
 6.37000000E+002
 6.44000000E+002
 6.40000000E+002
 6.60000000E+002
 6.70000000E+002
 6.85000000E+002
 6.84000000E+002
 6.80000000E+002
 7.01000000E+002
 7.05000000E+002
 6.97000000E+002
 7.05000000E+002
 7.13000000E+002
 7.33000000E+002
 7.18000000E+002
 7.17000000E+002
 7.29000000E+002
 7.05000000E+002
 6.90000000E+002
 6.89000000E+002
 6.86000000E+002
 7.03000000E+002
 7.09000000E+002
 7.22000000E+002
 7.30000000E+002
 7.13000000E+002
 6.97000000E+002
 6.76000000E+002
 6.65000000E+002
 6.57000000E+002
 6.50000000E+002
 6.42000000E+002
 6.36000000E+002
 6.50000000E+002
 6.43000000E+002
 6.47000000E+002
 6.64000000E+002
 6.85000000E+002
 6.87000000E+002
 6.67000000E+002
 6.69000000E+002
 6.68000000E+002
 6.83000000E+002
 6.55000000E+002
 6.70000000E+002
 6.50000000E+002
 6.44000000E+002
 6.35000000E+002
 6.38000000E+002
 6.27000000E+002
 6.31000000E+002
 6.58000000E+002
 6.66000000E+002
 6.72000000E+002
 6.78000000E+002
 6.81000000E+002
 6.84000000E+002
 7.19000000E+002
 7.75000000E+002
 8.08000000E+002
 8.05000000E+002
 7.33000000E+002
 6.84000000E+002
 6.51000000E+002
 6.26000000E+002
 6.27000000E+002
 6.13000000E+002
 6.21000000E+002
 6.22000000E+002
 6.16000000E+002
 6.06000000E+002
 5.91000000E+002
 6.00000000E+002
 5.80000000E+002
 5.90000000E+002
 5.89000000E+002
 5.83000000E+002
 6.00000000E+002
 6.03000000E+002
 5.95000000E+002
 6.02000000E+002
 6.17000000E+002
 6.28000000E+002
 6.37000000E+002
 6.58000000E+002
 6.67000000E+002
 6.70000000E+002
 6.64000000E+002
 6.53000000E+002
 6.51000000E+002
 6.67000000E+002
 6.80000000E+002
 7.00000000E+002
 7.15000000E+002
 7.20000000E+002
 6.90000000E+002
 6.63000000E+002
 6.54000000E+002
 6.38000000E+002
 6.33000000E+002
 6.22000000E+002
 6.31000000E+002
 6.26000000E+002
 6.19000000E+002
 6.12000000E+002
 6.01000000E+002
 6.05000000E+002
 5.93000000E+002
 5.73000000E+002
 5.73000000E+002
 5.71000000E+002
 5.72000000E+002
 5.63000000E+002
 5.64000000E+002
 5.60000000E+002
 5.57000000E+002
 5.55000000E+002
 5.50000000E+002
 5.53000000E+002
 5.60000000E+002
 5.60000000E+002
 5.72000000E+002
 5.84000000E+002
 6.37000000E+002
 6.81000000E+002
 7.87000000E+002
 8.83000000E+002
 9.22000000E+002
 9.40000000E+002
 8.88000000E+002
 8.74000000E+002
 8.42000000E+002
 8.06000000E+002
 7.74000000E+002
 7.44000000E+002
 6.92000000E+002
 6.47000000E+002
 6.19000000E+002
 5.86000000E+002
 5.58000000E+002
 5.79000000E+002
 5.73000000E+002
 5.95000000E+002
 6.31000000E+002
 6.82000000E+002
 7.00000000E+002
 7.15000000E+002
 7.09000000E+002
 6.73000000E+002
 6.27000000E+002
 5.94000000E+002
 5.60000000E+002
 5.36000000E+002
 5.19000000E+002
 5.23000000E+002
 5.21000000E+002
 5.10000000E+002
 5.27000000E+002
 5.18000000E+002
 5.14000000E+002
 5.20000000E+002
 5.28000000E+002
 5.30000000E+002
 5.27000000E+002
 5.22000000E+002
 5.30000000E+002
 5.25000000E+002
 5.28000000E+002
 5.32000000E+002
 5.40000000E+002
 5.35000000E+002
 5.33000000E+002
 5.49000000E+002
 5.52000000E+002
 5.48000000E+002
 5.47000000E+002
 5.58000000E+002
 5.73000000E+002
 5.73000000E+002
 5.95000000E+002
 6.14000000E+002
 6.08000000E+002
 6.19000000E+002
 6.03000000E+002
 5.95000000E+002
 5.67000000E+002
 5.53000000E+002
 5.35000000E+002
 5.14000000E+002
 4.94000000E+002
 5.05000000E+002
 4.87000000E+002
 4.83000000E+002
 4.73000000E+002
 4.70000000E+002
 4.67000000E+002
 4.71000000E+002
 4.74000000E+002
 4.69000000E+002
 4.62000000E+002
 4.68000000E+002
 4.58000000E+002
 4.58000000E+002
 4.49000000E+002
 4.44000000E+002
 4.56000000E+002
 4.43000000E+002
 4.44000000E+002
 4.31000000E+002
 4.35000000E+002
 4.38000000E+002
 4.43000000E+002
 4.42000000E+002
 4.43000000E+002
 4.42000000E+002
 4.35000000E+002
 4.28000000E+002
 4.45000000E+002
 4.40000000E+002
 4.31000000E+002
 4.26000000E+002
 4.24000000E+002
 4.36000000E+002
 4.26000000E+002
 4.32000000E+002
 4.33000000E+002
 4.30000000E+002
 4.27000000E+002
 4.29000000E+002
 4.26000000E+002
 4.27000000E+002
 4.31000000E+002
 4.26000000E+002
 4.29000000E+002
 4.25000000E+002
 4.36000000E+002
 4.23000000E+002
 4.22000000E+002
 4.21000000E+002
 4.21000000E+002
 4.32000000E+002
 4.33000000E+002
 4.28000000E+002
 4.23000000E+002
 4.20000000E+002
 4.26000000E+002
 4.30000000E+002
 4.20000000E+002
 4.14000000E+002
 4.27000000E+002
 4.30000000E+002
 4.14000000E+002
 4.17000000E+002
 4.26000000E+002
 4.27000000E+002
 4.20000000E+002
 4.28000000E+002
 4.24000000E+002
 4.25000000E+002
 4.26000000E+002
 4.21000000E+002
 4.26000000E+002
 4.24000000E+002
 4.19000000E+002
 4.32000000E+002
 4.22000000E+002
 4.30000000E+002
 4.26000000E+002
 4.19000000E+002
 4.21000000E+002
 4.30000000E+002
 4.28000000E+002
 4.21000000E+002
 4.36000000E+002
 4.20000000E+002
 4.32000000E+002
 4.25000000E+002
 4.35000000E+002
 4.25000000E+002
 4.31000000E+002
 4.33000000E+002
 4.25000000E+002
 4.30000000E+002
 4.25000000E+002
 4.37000000E+002
 4.30000000E+002
 4.26000000E+002
 4.32000000E+002
 4.20000000E+002
 4.43000000E+002
 4.35000000E+002
 4.29000000E+002
 4.34000000E+002
 4.32000000E+002
 4.46000000E+002
 4.37000000E+002
 4.38000000E+002
 4.32000000E+002
 4.32000000E+002
 4.31000000E+002
 4.35000000E+002
 4.36000000E+002
 4.34000000E+002
 4.46000000E+002
 4.39000000E+002
 4.44000000E+002
 4.47000000E+002
 4.46000000E+002
 4.47000000E+002
 4.41000000E+002
 4.50000000E+002
 4.40000000E+002
 4.33000000E+002
 4.49000000E+002
 4.43000000E+002
 4.45000000E+002
 4.40000000E+002
 4.40000000E+002
 4.39000000E+002
 4.30000000E+002
 4.24000000E+002
 4.36000000E+002
 4.34000000E+002
 4.27000000E+002
 4.25000000E+002
 4.32000000E+002
 4.25000000E+002
 4.30000000E+002
 4.10000000E+002
 4.20000000E+002
 4.18000000E+002
 4.25000000E+002
 4.23000000E+002
 4.27000000E+002
 4.12000000E+002
 4.22000000E+002
 4.19000000E+002
 4.19000000E+002
 4.19000000E+002
 4.30000000E+002
 4.22000000E+002
 4.26000000E+002
 4.23000000E+002
 4.16000000E+002
 4.28000000E+002
 4.25000000E+002
 4.32000000E+002
 4.25000000E+002
 4.33000000E+002
 4.34000000E+002
 4.32000000E+002
 4.30000000E+002
 4.20000000E+002
 4.12000000E+002
 4.23000000E+002
 4.11000000E+002
 4.15000000E+002
 4.17000000E+002
 4.12000000E+002
 4.18000000E+002
 4.11000000E+002
 4.15000000E+002
 4.12000000E+002
 4.15000000E+002
 4.12000000E+002
 4.15000000E+002
 4.10000000E+002
 4.12000000E+002
 4.07000000E+002
 4.11000000E+002
 4.05000000E+002
 4.08000000E+002
 4.06000000E+002
 4.15000000E+002
 4.13000000E+002
 4.07000000E+002
 4.04000000E+002
 4.05000000E+002
 4.15000000E+002
 4.07000000E+002
 4.21000000E+002
 4.14000000E+002
 4.07000000E+002
 4.16000000E+002
 4.11000000E+002
 4.08000000E+002
 4.14000000E+002
 4.09000000E+002
 4.14000000E+002
 4.06000000E+002
 4.02000000E+002
 4.10000000E+002
 4.12000000E+002
 4.07000000E+002
 4.03000000E+002
 4.02000000E+002
 4.07000000E+002
 4.02000000E+002
 4.00000000E+002
 4.10000000E+002
 3.97000000E+002
 4.07000000E+002
 4.09000000E+002
 4.03000000E+002
 4.06000000E+002
 4.04000000E+002
 4.13000000E+002
 4.17000000E+002
 4.08000000E+002
 4.03000000E+002
 4.05000000E+002
 4.08000000E+002
 4.17000000E+002
 4.09000000E+002
 4.07000000E+002
 4.06000000E+002
 4.08000000E+002
 4.08000000E+002
 3.96000000E+002
 4.07000000E+002
 3.97000000E+002
 4.13000000E+002
 4.07000000E+002
 3.96000000E+002
 4.00000000E+002
 4.00000000E+002
 4.06000000E+002
 4.01000000E+002
 4.01000000E+002
 4.04000000E+002
 4.05000000E+002
 4.11000000E+002
 4.14000000E+002
 4.06000000E+002
 4.04000000E+002
 4.18000000E+002
 4.11000000E+002
 4.07000000E+002
 4.14000000E+002
 4.22000000E+002
 4.17000000E+002
 4.26000000E+002
 4.18000000E+002
 4.32000000E+002
 4.34000000E+002
 4.31000000E+002
 4.41000000E+002
 4.32000000E+002
 4.37000000E+002
 4.41000000E+002
 4.35000000E+002
 4.46000000E+002
 4.23000000E+002
 4.38000000E+002
 4.28000000E+002
 4.33000000E+002
 4.25000000E+002
 4.20000000E+002
 4.28000000E+002
 4.27000000E+002
 4.36000000E+002
 4.28000000E+002
 4.31000000E+002
 4.42000000E+002
 4.52000000E+002
 4.47000000E+002
 4.35000000E+002
 4.45000000E+002
 4.38000000E+002
 4.39000000E+002
 4.35000000E+002
 4.28000000E+002
 4.22000000E+002
 4.20000000E+002
 4.27000000E+002
 4.24000000E+002
 4.23000000E+002
 4.22000000E+002
 4.18000000E+002
 4.16000000E+002
 4.21000000E+002
 4.16000000E+002
 4.19000000E+002
 4.17000000E+002
 4.21000000E+002
 4.19000000E+002
 4.26000000E+002
 4.31000000E+002
 4.29000000E+002
 4.35000000E+002
 4.24000000E+002
 4.30000000E+002
 4.37000000E+002
 4.48000000E+002
 4.71000000E+002
 4.80000000E+002
 4.98000000E+002
 5.13000000E+002
 5.44000000E+002
 5.96000000E+002
 6.61000000E+002
 7.65000000E+002
 8.62000000E+002
 9.35000000E+002
 9.60000000E+002
 9.44000000E+002
 9.39000000E+002
 9.45000000E+002
 9.76000000E+002
 1.01900000E+003
 1.06700000E+003
 1.13300000E+003
 1.21800000E+003
 1.25700000E+003
 1.29200000E+003
 1.30600000E+003
 1.23300000E+003
 1.22400000E+003
 1.18500000E+003
 1.14500000E+003
 1.10700000E+003
 1.07500000E+003
 1.05400000E+003
 1.03900000E+003
 1.03300000E+003
 1.04500000E+003
 1.05600000E+003
 1.07000000E+003
 1.06200000E+003
 1.03400000E+003
 1.00500000E+003
 9.56000000E+002
 9.43000000E+002
 9.08000000E+002
 9.09000000E+002
 9.17000000E+002
 9.11000000E+002
 9.02000000E+002
 8.76000000E+002
 8.27000000E+002
 7.99000000E+002
 7.57000000E+002
 7.15000000E+002
 7.10000000E+002
 6.82000000E+002
 6.66000000E+002
 6.42000000E+002
 6.22000000E+002
 6.23000000E+002
 6.12000000E+002
 6.22000000E+002
 6.20000000E+002
 6.21000000E+002
 6.00000000E+002
 5.96000000E+002
 5.77000000E+002
 5.58000000E+002
 5.73000000E+002
 5.82000000E+002
 5.77000000E+002
 5.70000000E+002
 5.79000000E+002
 5.73000000E+002
 5.81000000E+002
 5.87000000E+002
 5.76000000E+002
 5.79000000E+002
 5.71000000E+002
 5.87000000E+002
 5.71000000E+002
 5.79000000E+002
 5.80000000E+002
 5.70000000E+002
 5.84000000E+002
 5.96000000E+002
 5.96000000E+002
 6.06000000E+002
 6.13000000E+002
 6.29000000E+002
 6.27000000E+002
 6.41000000E+002
 6.30000000E+002
 6.46000000E+002
 6.56000000E+002
 6.57000000E+002
 6.79000000E+002
 6.95000000E+002
 6.99000000E+002
 7.11000000E+002
 7.30000000E+002
 7.37000000E+002
 7.38000000E+002
 7.68000000E+002
 7.67000000E+002
 7.76000000E+002
 7.87000000E+002
 7.89000000E+002
 8.21000000E+002
 8.20000000E+002
 8.50000000E+002
 8.55000000E+002
 8.55000000E+002
 8.57000000E+002
 8.61000000E+002
 8.91000000E+002
 9.06000000E+002
 9.09000000E+002
 9.34000000E+002
 9.50000000E+002
 9.62000000E+002
 9.68000000E+002
 9.72000000E+002
 9.75000000E+002
 9.93000000E+002
 1.00300000E+003
 1.00300000E+003
 1.03600000E+003
 1.03500000E+003
 1.03900000E+003
 1.03900000E+003
 1.07500000E+003
 1.06900000E+003
 1.07500000E+003
 1.08700000E+003
 1.08600000E+003
 1.07800000E+003
 1.10000000E+003
 1.12100000E+003
 1.08800000E+003
 1.10300000E+003
 1.11300000E+003
 1.11000000E+003
 1.12700000E+003
 1.12200000E+003
 1.14700000E+003
 1.17800000E+003
 1.15300000E+003
 1.16800000E+003
 1.17000000E+003
 1.18200000E+003
 1.18600000E+003
 1.22000000E+003
 1.21400000E+003
 1.22600000E+003
 1.20800000E+003
 1.21000000E+003
 1.23600000E+003
 1.24400000E+003
 1.25100000E+003
 1.27100000E+003
 1.26300000E+003
 1.27500000E+003
 1.26600000E+003
 1.31400000E+003
 1.32400000E+003
 1.31300000E+003
 1.33600000E+003
 1.33400000E+003
 1.34400000E+003
 1.35600000E+003
 1.36400000E+003
 1.39100000E+003
 1.41200000E+003
 1.39500000E+003
 1.39700000E+003
 1.40000000E+003
 1.44600000E+003
 1.44700000E+003
 1.44200000E+003
 1.45200000E+003
 1.42500000E+003
 1.45400000E+003
 1.48800000E+003
 1.46000000E+003
 1.46800000E+003
 1.50500000E+003
 1.51800000E+003
 1.49900000E+003
 1.50900000E+003
 1.51200000E+003
 1.50500000E+003
 1.52300000E+003
 1.54000000E+003
 1.53300000E+003
 1.50500000E+003
 1.48700000E+003
 1.50600000E+003
 1.51600000E+003
 1.51200000E+003
 1.48600000E+003
 1.48800000E+003
 1.47800000E+003
 1.48800000E+003
 1.48400000E+003
 1.45800000E+003
 1.43000000E+003
 1.43000000E+003
 1.42000000E+003
 1.42600000E+003
 1.39100000E+003
 1.38400000E+003
 1.38800000E+003
 1.35800000E+003
 1.31900000E+003
 1.31500000E+003
 1.30700000E+003
 1.29800000E+003
 1.27100000E+003
 1.24300000E+003
 1.21800000E+003
 1.20800000E+003
 1.19700000E+003
 1.18400000E+003
 1.15800000E+003
 1.12400000E+003
 1.09900000E+003
 1.08900000E+003
 1.09000000E+003
 1.09200000E+003
 1.05500000E+003
 1.04700000E+003
 1.04000000E+003
 1.00200000E+003
 9.91000000E+002
 9.68000000E+002
 9.56000000E+002
 9.55000000E+002
 9.33000000E+002
 9.15000000E+002
 8.89000000E+002
 9.04000000E+002
 8.91000000E+002
 8.71000000E+002
 8.47000000E+002
 8.19000000E+002
 8.20000000E+002
 8.06000000E+002
 8.02000000E+002
 7.97000000E+002
 7.55000000E+002
 7.63000000E+002
 7.62000000E+002
 7.33000000E+002
 7.27000000E+002
 7.10000000E+002
 7.03000000E+002
 6.86000000E+002
 6.72000000E+002
 6.55000000E+002
 6.53000000E+002
 6.34000000E+002
 6.23000000E+002
 6.16000000E+002
 5.85000000E+002
 5.88000000E+002
 5.70000000E+002
 5.45000000E+002
 5.38000000E+002
 5.20000000E+002
 5.05000000E+002
 5.03000000E+002
 4.85000000E+002
 4.77000000E+002
 4.66000000E+002
 4.43000000E+002
 4.42000000E+002
 4.36000000E+002
 4.30000000E+002
 4.11000000E+002
 4.07000000E+002
 3.98000000E+002
 3.98000000E+002
 4.00000000E+002
 3.87000000E+002
 3.80000000E+002
 3.69000000E+002
 3.81000000E+002
 3.74000000E+002
 3.68000000E+002
 3.69000000E+002
 3.69000000E+002
 3.66000000E+002
 3.65000000E+002
 3.55000000E+002
 3.47000000E+002
 3.63000000E+002
 3.38000000E+002
 3.48000000E+002
 3.51000000E+002
 3.49000000E+002
