# Supplementary material for: ATP-Mediated Compositional Change in Peripheral Myelin Membranes: A Comparative Raman Spectroscopy and Time-Of-Flight Secondary Ion Mass Spectrometry Study
Source: PLoS One. 2015 Nov 6;10(11):e0142084. doi: 10.1371/journal.pone.0142084 (PMC4636249; doi:10.1371/journal.pone.0142084)
Supplement: S3 Dataset — (ZIP) [file pone.0142084.s003.zip › S3_dataset/Raman_spectra/8_0.dat]

 2.11000000E+002
 2.16000000E+002
 2.14000000E+002
 2.12000000E+002
 2.18000000E+002
 2.13000000E+002
 2.21000000E+002
 2.15000000E+002
 2.16000000E+002
 2.14000000E+002
 2.12000000E+002
 2.15000000E+002
 2.13000000E+002
 2.11000000E+002
 2.13000000E+002
 2.11000000E+002
 2.21000000E+002
 2.09000000E+002
 2.14000000E+002
 2.11000000E+002
 2.11000000E+002
 2.09000000E+002
 2.16000000E+002
 2.16000000E+002
 2.11000000E+002
 2.17000000E+002
 2.13000000E+002
 2.19000000E+002
 2.16000000E+002
 2.17000000E+002
 2.21000000E+002
 2.23000000E+002
 2.28000000E+002
 2.47000000E+002
 2.67000000E+002
 3.50000000E+002
 1.42600000E+003
 6.19000000E+003
 8.94400000E+003
 9.96900000E+003
 5.97000000E+003
 8.61000000E+002
 2.38000000E+002
 2.24000000E+002
 2.20000000E+002
 2.19000000E+002
 2.18000000E+002
 2.13000000E+002
 2.10000000E+002
 2.18000000E+002
 2.15000000E+002
 2.18000000E+002
 2.27000000E+002
 2.87000000E+002
 5.45000000E+002
 1.02500000E+003
 1.74700000E+003
 2.39300000E+003
 2.71800000E+003
 2.80200000E+003
 2.71300000E+003
 2.53500000E+003
 2.40500000E+003
 2.32700000E+003
 2.35100000E+003
 2.40700000E+003
 2.38500000E+003
 2.37400000E+003
 2.38300000E+003
 2.40000000E+003
 2.36700000E+003
 2.31400000E+003
 2.25100000E+003
 2.20600000E+003
 2.11100000E+003
 2.04700000E+003
 2.02900000E+003
 1.98900000E+003
 1.96800000E+003
 1.94500000E+003
 1.90800000E+003
 1.90100000E+003
 1.93000000E+003
 1.87100000E+003
 1.83900000E+003
 1.82600000E+003
 1.81700000E+003
 1.76900000E+003
 1.74100000E+003
 1.70000000E+003
 1.69400000E+003
 1.65100000E+003
 1.61900000E+003
 1.60800000E+003
 1.57300000E+003
 1.54900000E+003
 1.51900000E+003
 1.54700000E+003
 1.56200000E+003
 1.58100000E+003
 1.57400000E+003
 1.53600000E+003
 1.52900000E+003
 1.54300000E+003
 1.54000000E+003
 1.51700000E+003
 1.52300000E+003
 1.54800000E+003
 1.54400000E+003
 1.57100000E+003
 1.54900000E+003
 1.52500000E+003
 1.52100000E+003
 1.49800000E+003
 1.53900000E+003
 1.54600000E+003
 1.55800000E+003
 1.62500000E+003
 1.62300000E+003
 1.57300000E+003
 1.59600000E+003
 1.57600000E+003
 1.62500000E+003
 1.62200000E+003
 1.63200000E+003
 1.67100000E+003
 1.66600000E+003
 1.67400000E+003
 1.70200000E+003
 1.70400000E+003
 1.67100000E+003
 1.68500000E+003
 1.68400000E+003
 1.71400000E+003
 1.70500000E+003
 1.70700000E+003
 1.73000000E+003
 1.68200000E+003
 1.68700000E+003
 1.72000000E+003
 1.75700000E+003
 1.73200000E+003
 1.70400000E+003
 1.66200000E+003
 1.67100000E+003
 1.64900000E+003
 1.63600000E+003
 1.63700000E+003
 1.57300000E+003
 1.53600000E+003
 1.54100000E+003
 1.50800000E+003
 1.47000000E+003
 1.43200000E+003
 1.46100000E+003
 1.43900000E+003
 1.36100000E+003
 1.32900000E+003
 1.30100000E+003
 1.26400000E+003
 1.27100000E+003
 1.25100000E+003
 1.22000000E+003
 1.20100000E+003
 1.22200000E+003
 1.22600000E+003
 1.20900000E+003
 1.17500000E+003
 1.17900000E+003
 1.15900000E+003
 1.15000000E+003
 1.12600000E+003
 1.14100000E+003
 1.11200000E+003
 1.09100000E+003
 1.08600000E+003
 1.06700000E+003
 1.03800000E+003
 1.04300000E+003
 1.02000000E+003
 1.01400000E+003
 9.92000000E+002
 9.93000000E+002
 1.00300000E+003
 9.98000000E+002
 1.00300000E+003
 1.01500000E+003
 1.05000000E+003
 1.08100000E+003
 1.07800000E+003
 1.08700000E+003
 1.07300000E+003
 1.05600000E+003
 1.06100000E+003
 1.07700000E+003
 1.04900000E+003
 1.04300000E+003
 1.04200000E+003
 1.06100000E+003
 1.06000000E+003
 1.04500000E+003
 1.04700000E+003
 1.06200000E+003
 1.09600000E+003
 1.07700000E+003
 1.08000000E+003
 1.06400000E+003
 1.07400000E+003
 1.05500000E+003
 1.06100000E+003
 1.07200000E+003
 1.11000000E+003
 1.13600000E+003
 1.13200000E+003
 1.13900000E+003
 1.12900000E+003
 1.16000000E+003
 1.18600000E+003
 1.16800000E+003
 1.16200000E+003
 1.14000000E+003
 1.15900000E+003
 1.16300000E+003
 1.16300000E+003
 1.15400000E+003
 1.16000000E+003
 1.21200000E+003
 1.22200000E+003
 1.23500000E+003
 1.26400000E+003
 1.24800000E+003
 1.25400000E+003
 1.28900000E+003
 1.30700000E+003
 1.32800000E+003
 1.33600000E+003
 1.36300000E+003
 1.36600000E+003
 1.35600000E+003
 1.33200000E+003
 1.31700000E+003
 1.34200000E+003
 1.32600000E+003
 1.26400000E+003
 1.19800000E+003
 1.19800000E+003
 1.19500000E+003
 1.20700000E+003
 1.13600000E+003
 1.14900000E+003
 1.12300000E+003
 1.11200000E+003
 1.07500000E+003
 1.07100000E+003
 1.05600000E+003
 1.06400000E+003
 1.12300000E+003
 1.13800000E+003
 1.13200000E+003
 1.09000000E+003
 1.04800000E+003
 1.03400000E+003
 1.02800000E+003
 1.04600000E+003
 1.03800000E+003
 1.00200000E+003
 1.00300000E+003
 1.04300000E+003
 1.03000000E+003
 1.02000000E+003
 1.04600000E+003
 1.05200000E+003
 1.04200000E+003
 1.06000000E+003
 1.08200000E+003
 1.08500000E+003
 1.08300000E+003
 1.08300000E+003
 1.07600000E+003
 1.05600000E+003
 1.03900000E+003
 1.01900000E+003
 1.00200000E+003
 9.79000000E+002
 9.72000000E+002
 9.99000000E+002
 9.93000000E+002
 1.00900000E+003
 9.95000000E+002
 1.00300000E+003
 9.93000000E+002
 1.01100000E+003
 1.06100000E+003
 1.11200000E+003
 1.10800000E+003
 1.01500000E+003
 9.43000000E+002
 9.15000000E+002
 8.92000000E+002
 8.71000000E+002
 8.56000000E+002
 8.66000000E+002
 8.55000000E+002
 8.59000000E+002
 8.50000000E+002
 8.32000000E+002
 8.19000000E+002
 7.99000000E+002
 7.94000000E+002
 7.95000000E+002
 7.77000000E+002
 7.87000000E+002
 7.80000000E+002
 7.85000000E+002
 7.83000000E+002
 7.83000000E+002
 7.87000000E+002
 7.94000000E+002
 8.11000000E+002
 8.26000000E+002
 8.16000000E+002
 8.06000000E+002
 8.04000000E+002
 7.88000000E+002
 7.99000000E+002
 8.15000000E+002
 8.19000000E+002
 8.35000000E+002
 8.46000000E+002
 8.32000000E+002
 8.17000000E+002
 8.18000000E+002
 8.00000000E+002
 7.80000000E+002
 7.59000000E+002
 7.74000000E+002
 7.84000000E+002
 7.83000000E+002
 7.76000000E+002
 7.72000000E+002
 7.62000000E+002
 7.61000000E+002
 7.56000000E+002
 7.63000000E+002
 7.40000000E+002
 7.42000000E+002
 7.42000000E+002
 7.40000000E+002
 7.35000000E+002
 7.31000000E+002
 7.28000000E+002
 7.29000000E+002
 7.36000000E+002
 7.23000000E+002
 7.47000000E+002
 7.46000000E+002
 7.65000000E+002
 7.95000000E+002
 8.35000000E+002
 9.16000000E+002
 1.00700000E+003
 1.04600000E+003
 1.07100000E+003
 1.01600000E+003
 1.01600000E+003
 9.83000000E+002
 9.44000000E+002
 9.34000000E+002
 8.69000000E+002
 8.46000000E+002
 8.16000000E+002
 7.90000000E+002
 7.54000000E+002
 7.41000000E+002
 7.48000000E+002
 7.50000000E+002
 7.76000000E+002
 8.10000000E+002
 8.65000000E+002
 8.86000000E+002
 9.11000000E+002
 9.30000000E+002
 8.74000000E+002
 8.48000000E+002
 7.90000000E+002
 7.62000000E+002
 7.40000000E+002
 7.20000000E+002
 7.14000000E+002
 7.10000000E+002
 7.00000000E+002
 7.14000000E+002
 7.08000000E+002
 7.12000000E+002
 7.23000000E+002
 7.35000000E+002
 7.20000000E+002
 7.29000000E+002
 7.39000000E+002
 7.29000000E+002
 7.43000000E+002
 7.43000000E+002
 7.58000000E+002
 7.54000000E+002
 7.53000000E+002
 7.55000000E+002
 7.71000000E+002
 7.81000000E+002
 7.90000000E+002
 8.03000000E+002
 8.41000000E+002
 8.35000000E+002
 8.86000000E+002
 9.08000000E+002
 9.55000000E+002
 9.95000000E+002
 9.88000000E+002
 9.65000000E+002
 9.15000000E+002
 8.58000000E+002
 8.06000000E+002
 7.64000000E+002
 7.29000000E+002
 7.05000000E+002
 7.01000000E+002
 6.72000000E+002
 6.77000000E+002
 6.63000000E+002
 6.50000000E+002
 6.48000000E+002
 6.52000000E+002
 6.34000000E+002
 6.41000000E+002
 6.42000000E+002
 6.44000000E+002
 6.22000000E+002
 6.30000000E+002
 6.17000000E+002
 6.09000000E+002
 6.11000000E+002
 5.99000000E+002
 5.96000000E+002
 5.84000000E+002
 5.84000000E+002
 5.88000000E+002
 5.83000000E+002
 5.87000000E+002
 5.85000000E+002
 5.81000000E+002
 5.83000000E+002
 5.74000000E+002
 5.71000000E+002
 5.74000000E+002
 5.74000000E+002
 5.73000000E+002
 5.63000000E+002
 5.63000000E+002
 5.54000000E+002
 5.55000000E+002
 5.71000000E+002
 5.69000000E+002
 5.64000000E+002
 5.61000000E+002
 5.54000000E+002
 5.55000000E+002
 5.52000000E+002
 5.62000000E+002
 5.55000000E+002
 5.47000000E+002
 5.57000000E+002
 5.47000000E+002
 5.57000000E+002
 5.55000000E+002
 5.53000000E+002
 5.64000000E+002
 5.54000000E+002
 5.62000000E+002
 5.52000000E+002
 5.50000000E+002
 5.54000000E+002
 5.44000000E+002
 5.62000000E+002
 5.48000000E+002
 5.44000000E+002
 5.41000000E+002
 5.44000000E+002
 5.47000000E+002
 5.47000000E+002
 5.51000000E+002
 5.54000000E+002
 5.44000000E+002
 5.49000000E+002
 5.50000000E+002
 5.46000000E+002
 5.53000000E+002
 5.36000000E+002
 5.50000000E+002
 5.42000000E+002
 5.46000000E+002
 5.36000000E+002
 5.49000000E+002
 5.41000000E+002
 5.43000000E+002
 5.45000000E+002
 5.41000000E+002
 5.44000000E+002
 5.66000000E+002
 5.62000000E+002
 5.50000000E+002
 5.59000000E+002
 5.59000000E+002
 5.62000000E+002
 5.54000000E+002
 5.62000000E+002
 5.59000000E+002
 5.56000000E+002
 5.48000000E+002
 5.54000000E+002
 5.66000000E+002
 5.62000000E+002
 5.53000000E+002
 5.59000000E+002
 5.53000000E+002
 5.63000000E+002
 5.59000000E+002
 5.60000000E+002
 5.63000000E+002
 5.59000000E+002
 5.68000000E+002
 5.70000000E+002
 5.65000000E+002
 5.63000000E+002
 5.62000000E+002
 5.61000000E+002
 5.70000000E+002
 5.64000000E+002
 5.63000000E+002
 5.80000000E+002
 5.77000000E+002
 5.78000000E+002
 5.74000000E+002
 5.72000000E+002
 5.72000000E+002
 5.63000000E+002
 5.77000000E+002
 5.74000000E+002
 5.70000000E+002
 5.75000000E+002
 5.61000000E+002
 5.66000000E+002
 5.71000000E+002
 5.74000000E+002
 5.66000000E+002
 5.67000000E+002
 5.55000000E+002
 5.60000000E+002
 5.58000000E+002
 5.51000000E+002
 5.60000000E+002
 5.62000000E+002
 5.54000000E+002
 5.52000000E+002
 5.56000000E+002
 5.52000000E+002
 5.52000000E+002
 5.52000000E+002
 5.50000000E+002
 5.52000000E+002
 5.46000000E+002
 5.46000000E+002
 5.58000000E+002
 5.51000000E+002
 5.44000000E+002
 5.57000000E+002
 5.58000000E+002
 5.55000000E+002
 5.61000000E+002
 5.49000000E+002
 5.55000000E+002
 5.44000000E+002
 5.51000000E+002
 5.47000000E+002
 5.55000000E+002
 5.63000000E+002
 5.53000000E+002
 5.52000000E+002
 5.44000000E+002
 5.49000000E+002
 5.47000000E+002
 5.41000000E+002
 5.38000000E+002
 5.44000000E+002
 5.48000000E+002
 5.54000000E+002
 5.47000000E+002
 5.45000000E+002
 5.40000000E+002
 5.42000000E+002
 5.40000000E+002
 5.45000000E+002
 5.42000000E+002
 5.47000000E+002
 5.45000000E+002
 5.50000000E+002
 5.30000000E+002
 5.37000000E+002
 5.34000000E+002
 5.50000000E+002
 5.38000000E+002
 5.40000000E+002
 5.46000000E+002
 5.36000000E+002
 5.30000000E+002
 5.45000000E+002
 5.46000000E+002
 5.30000000E+002
 5.29000000E+002
 5.37000000E+002
 5.43000000E+002
 5.38000000E+002
 5.33000000E+002
 5.34000000E+002
 5.49000000E+002
 5.34000000E+002
 5.22000000E+002
 5.34000000E+002
 5.44000000E+002
 5.42000000E+002
 5.33000000E+002
 5.35000000E+002
 5.33000000E+002
 5.37000000E+002
 5.40000000E+002
 5.33000000E+002
 5.31000000E+002
 5.38000000E+002
 5.35000000E+002
 5.39000000E+002
 5.41000000E+002
 5.33000000E+002
 5.40000000E+002
 5.38000000E+002
 5.24000000E+002
 5.32000000E+002
 5.29000000E+002
 5.40000000E+002
 5.28000000E+002
 5.36000000E+002
 5.37000000E+002
 5.31000000E+002
 5.23000000E+002
 5.29000000E+002
 5.34000000E+002
 5.40000000E+002
 5.27000000E+002
 5.36000000E+002
 5.33000000E+002
 5.26000000E+002
 5.38000000E+002
 5.19000000E+002
 5.45000000E+002
 5.46000000E+002
 5.43000000E+002
 5.42000000E+002
 5.38000000E+002
 5.40000000E+002
 5.51000000E+002
 5.47000000E+002
 5.47000000E+002
 5.43000000E+002
 5.45000000E+002
 5.47000000E+002
 5.41000000E+002
 5.46000000E+002
 5.45000000E+002
 5.47000000E+002
 5.53000000E+002
 5.55000000E+002
 5.70000000E+002
 5.51000000E+002
 5.64000000E+002
 5.66000000E+002
 5.78000000E+002
 5.86000000E+002
 5.70000000E+002
 5.82000000E+002
 5.72000000E+002
 5.69000000E+002
 5.67000000E+002
 5.86000000E+002
 5.84000000E+002
 5.85000000E+002
 5.88000000E+002
 5.93000000E+002
 5.91000000E+002
 6.06000000E+002
 6.23000000E+002
 6.45000000E+002
 6.59000000E+002
 6.51000000E+002
 6.69000000E+002
 6.64000000E+002
 6.51000000E+002
 6.35000000E+002
 6.33000000E+002
 6.21000000E+002
 6.04000000E+002
 5.90000000E+002
 5.90000000E+002
 5.95000000E+002
 5.92000000E+002
 5.95000000E+002
 5.86000000E+002
 5.73000000E+002
 5.76000000E+002
 5.84000000E+002
 5.79000000E+002
 5.85000000E+002
 5.90000000E+002
 5.97000000E+002
 5.94000000E+002
 6.24000000E+002
 6.24000000E+002
 6.42000000E+002
 6.29000000E+002
 6.37000000E+002
 6.55000000E+002
 6.87000000E+002
 7.18000000E+002
 7.82000000E+002
 8.16000000E+002
 8.91000000E+002
 9.82000000E+002
 1.13100000E+003
 1.37200000E+003
 1.69000000E+003
 2.01200000E+003
 2.21900000E+003
 2.26200000E+003
 2.23800000E+003
 2.12900000E+003
 2.08800000E+003
 2.10300000E+003
 2.12600000E+003
 2.16300000E+003
 2.15700000E+003
 2.18000000E+003
 2.18100000E+003
 2.22300000E+003
 2.22400000E+003
 2.21900000E+003
 2.23500000E+003
 2.17800000E+003
 2.15300000E+003
 2.11600000E+003
 2.09600000E+003
 2.06400000E+003
 2.06800000E+003
 2.10500000E+003
 2.18000000E+003
 2.19800000E+003
 2.23300000E+003
 2.21200000E+003
 2.18800000E+003
 2.09200000E+003
 1.97400000E+003
 1.83700000E+003
 1.71800000E+003
 1.69000000E+003
 1.61500000E+003
 1.57500000E+003
 1.54900000E+003
 1.50700000E+003
 1.45800000E+003
 1.40700000E+003
 1.37600000E+003
 1.33700000E+003
 1.33300000E+003
 1.31500000E+003
 1.25800000E+003
 1.26200000E+003
 1.26000000E+003
 1.28700000E+003
 1.29700000E+003
 1.35500000E+003
 1.39900000E+003
 1.41400000E+003
 1.39600000E+003
 1.39200000E+003
 1.37400000E+003
 1.36200000E+003
 1.36800000E+003
 1.39700000E+003
 1.42300000E+003
 1.46800000E+003
 1.48000000E+003
 1.55200000E+003
 1.57300000E+003
 1.58600000E+003
 1.59100000E+003
 1.64300000E+003
 1.69400000E+003
 1.71000000E+003
 1.72100000E+003
 1.77200000E+003
 1.79800000E+003
 1.84400000E+003
 1.88900000E+003
 1.91800000E+003
 1.98600000E+003
 2.08900000E+003
 2.10600000E+003
 2.16800000E+003
 2.24300000E+003
 2.27900000E+003
 2.32300000E+003
 2.39600000E+003
 2.48600000E+003
 2.53200000E+003
 2.62600000E+003
 2.71000000E+003
 2.81400000E+003
 2.92200000E+003
 2.99600000E+003
 3.00300000E+003
 3.09200000E+003
 3.16400000E+003
 3.27100000E+003
 3.36900000E+003
 3.41800000E+003
 3.48800000E+003
 3.57300000E+003
 3.66300000E+003
 3.77700000E+003
 3.82400000E+003
 3.86400000E+003
 3.87700000E+003
 3.95200000E+003
 4.01100000E+003
 4.04400000E+003
 4.17200000E+003
 4.22400000E+003
 4.32900000E+003
 4.34700000E+003
 4.33600000E+003
 4.29100000E+003
 4.36700000E+003
 4.47300000E+003
 4.57600000E+003
 4.58400000E+003
 4.55900000E+003
 4.58400000E+003
 4.59900000E+003
 4.64100000E+003
 4.69000000E+003
 4.76400000E+003
 4.75500000E+003
 4.76200000E+003
 4.71300000E+003
 4.74000000E+003
 4.73300000E+003
 4.70500000E+003
 4.66700000E+003
 4.70800000E+003
 4.71200000E+003
 4.75300000E+003
 4.77900000E+003
 4.74500000E+003
 4.73100000E+003
 4.70900000E+003
 4.67200000E+003
 4.64200000E+003
 4.63400000E+003
 4.67100000E+003
 4.68300000E+003
 4.72100000E+003
 4.76600000E+003
 4.75100000E+003
 4.63300000E+003
 4.67100000E+003
 4.66100000E+003
 4.57900000E+003
 4.66000000E+003
 4.64600000E+003
 4.61900000E+003
 4.61100000E+003
 4.69100000E+003
 4.72600000E+003
 4.74200000E+003
 4.78700000E+003
 4.84000000E+003
 4.89800000E+003
 4.86000000E+003
 4.89800000E+003
 4.84400000E+003
 4.88100000E+003
 4.93800000E+003
 4.94400000E+003
 4.90200000E+003
 4.92200000E+003
 4.94800000E+003
 4.97500000E+003
 4.93900000E+003
 4.91000000E+003
 4.86800000E+003
 4.90700000E+003
 4.91400000E+003
 4.89600000E+003
 4.85300000E+003
 4.92300000E+003
 4.90300000E+003
 4.80700000E+003
 4.77000000E+003
 4.73300000E+003
 4.72300000E+003
 4.78700000E+003
 4.74900000E+003
 4.69600000E+003
 4.58600000E+003
 4.55700000E+003
 4.58300000E+003
 4.57300000E+003
 4.47500000E+003
 4.38100000E+003
 4.38800000E+003
 4.40100000E+003
 4.34300000E+003
 4.24800000E+003
 4.19800000E+003
 4.17100000E+003
 4.16300000E+003
 4.05400000E+003
 4.00000000E+003
 3.93000000E+003
 3.92100000E+003
 3.88800000E+003
 3.79000000E+003
 3.66200000E+003
 3.66800000E+003
 3.58700000E+003
 3.51900000E+003
 3.48100000E+003
 3.39300000E+003
 3.37500000E+003
 3.31900000E+003
 3.21900000E+003
 3.15300000E+003
 3.02200000E+003
 3.00500000E+003
 2.95500000E+003
 2.89800000E+003
 2.86800000E+003
 2.79500000E+003
 2.74600000E+003
 2.67500000E+003
 2.60900000E+003
 2.57500000E+003
 2.53900000E+003
 2.46100000E+003
 2.49700000E+003
 2.43800000E+003
 2.33800000E+003
 2.30600000E+003
 2.24600000E+003
 2.28600000E+003
 2.23700000E+003
 2.18400000E+003
 2.15900000E+003
 2.05900000E+003
 2.01700000E+003
 1.97000000E+003
 1.97700000E+003
 1.93000000E+003
 1.84900000E+003
 1.86400000E+003
 1.84500000E+003
 1.80900000E+003
 1.74500000E+003
 1.72100000E+003
 1.68200000E+003
 1.64500000E+003
 1.58300000E+003
 1.52500000E+003
 1.50700000E+003
 1.44700000E+003
 1.41800000E+003
 1.38300000E+003
 1.33100000E+003
 1.26300000E+003
 1.20800000E+003
 1.17900000E+003
 1.12600000E+003
 1.06800000E+003
 1.00000000E+003
 9.78000000E+002
 9.53000000E+002
 9.04000000E+002
 8.65000000E+002
 8.17000000E+002
 7.91000000E+002
 7.75000000E+002
 7.47000000E+002
 7.16000000E+002
 6.72000000E+002
 6.47000000E+002
 6.56000000E+002
 6.27000000E+002
 6.15000000E+002
 5.87000000E+002
 5.69000000E+002
 5.70000000E+002
 5.60000000E+002
 5.54000000E+002
 5.36000000E+002
 5.25000000E+002
 5.29000000E+002
 5.14000000E+002
 5.07000000E+002
 4.81000000E+002
 4.95000000E+002
 4.69000000E+002
 4.72000000E+002
 4.84000000E+002
 4.60000000E+002
