# Supplementary material for: ATP-Mediated Compositional Change in Peripheral Myelin Membranes: A Comparative Raman Spectroscopy and Time-Of-Flight Secondary Ion Mass Spectrometry Study
Source: PLoS One. 2015 Nov 6;10(11):e0142084. doi: 10.1371/journal.pone.0142084 (PMC4636249; doi:10.1371/journal.pone.0142084)
Supplement: S3 Dataset — (ZIP) [file pone.0142084.s003.zip › S3_dataset/Raman_spectra/8_90.dat]

 2.10000000E+002
 2.07000000E+002
 2.07000000E+002
 2.10000000E+002
 2.11000000E+002
 2.10000000E+002
 2.12000000E+002
 2.11000000E+002
 2.10000000E+002
 2.05000000E+002
 2.08000000E+002
 2.03000000E+002
 2.11000000E+002
 2.04000000E+002
 2.07000000E+002
 2.03000000E+002
 2.15000000E+002
 2.05000000E+002
 2.13000000E+002
 2.04000000E+002
 2.09000000E+002
 2.05000000E+002
 2.06000000E+002
 2.10000000E+002
 2.08000000E+002
 2.05000000E+002
 2.03000000E+002
 2.14000000E+002
 2.07000000E+002
 2.10000000E+002
 2.11000000E+002
 2.12000000E+002
 2.10000000E+002
 2.17000000E+002
 2.25000000E+002
 2.59000000E+002
 6.14000000E+002
 2.39600000E+003
 3.43000000E+003
 3.68600000E+003
 2.35000000E+003
 4.35000000E+002
 2.17000000E+002
 2.14000000E+002
 2.08000000E+002
 2.07000000E+002
 2.09000000E+002
 2.07000000E+002
 2.02000000E+002
 2.12000000E+002
 2.08000000E+002
 2.10000000E+002
 2.18000000E+002
 2.54000000E+002
 4.24000000E+002
 7.16000000E+002
 1.09200000E+003
 1.43700000E+003
 1.62900000E+003
 1.67600000E+003
 1.65000000E+003
 1.58100000E+003
 1.51500000E+003
 1.46700000E+003
 1.40600000E+003
 1.37600000E+003
 1.36300000E+003
 1.33200000E+003
 1.31200000E+003
 1.29800000E+003
 1.31300000E+003
 1.29300000E+003
 1.28600000E+003
 1.24900000E+003
 1.20100000E+003
 1.18800000E+003
 1.15400000E+003
 1.11700000E+003
 1.06800000E+003
 1.04300000E+003
 1.02700000E+003
 9.95000000E+002
 9.78000000E+002
 9.65000000E+002
 9.35000000E+002
 9.03000000E+002
 8.86000000E+002
 8.73000000E+002
 8.51000000E+002
 8.35000000E+002
 8.42000000E+002
 8.14000000E+002
 7.98000000E+002
 7.93000000E+002
 7.61000000E+002
 7.55000000E+002
 7.43000000E+002
 7.33000000E+002
 7.25000000E+002
 7.30000000E+002
 7.06000000E+002
 6.79000000E+002
 6.82000000E+002
 6.74000000E+002
 6.81000000E+002
 6.77000000E+002
 6.71000000E+002
 6.72000000E+002
 6.79000000E+002
 6.83000000E+002
 6.82000000E+002
 6.64000000E+002
 6.61000000E+002
 6.64000000E+002
 6.64000000E+002
 6.68000000E+002
 6.74000000E+002
 6.59000000E+002
 6.58000000E+002
 6.53000000E+002
 6.46000000E+002
 6.48000000E+002
 6.41000000E+002
 6.46000000E+002
 6.42000000E+002
 6.46000000E+002
 6.46000000E+002
 6.43000000E+002
 6.39000000E+002
 6.44000000E+002
 6.28000000E+002
 6.32000000E+002
 6.28000000E+002
 6.24000000E+002
 6.19000000E+002
 6.27000000E+002
 6.20000000E+002
 6.08000000E+002
 6.02000000E+002
 6.08000000E+002
 6.18000000E+002
 6.09000000E+002
 6.04000000E+002
 5.97000000E+002
 5.97000000E+002
 5.71000000E+002
 5.84000000E+002
 5.79000000E+002
 5.73000000E+002
 5.83000000E+002
 5.78000000E+002
 5.77000000E+002
 5.76000000E+002
 5.70000000E+002
 5.62000000E+002
 5.62000000E+002
 5.58000000E+002
 5.63000000E+002
 5.50000000E+002
 5.54000000E+002
 5.65000000E+002
 5.52000000E+002
 5.46000000E+002
 5.48000000E+002
 5.48000000E+002
 5.49000000E+002
 5.48000000E+002
 5.30000000E+002
 5.38000000E+002
 5.32000000E+002
 5.51000000E+002
 5.34000000E+002
 5.44000000E+002
 5.31000000E+002
 5.28000000E+002
 5.33000000E+002
 5.35000000E+002
 5.20000000E+002
 5.27000000E+002
 5.31000000E+002
 5.43000000E+002
 5.23000000E+002
 5.27000000E+002
 5.38000000E+002
 5.31000000E+002
 5.24000000E+002
 5.27000000E+002
 5.25000000E+002
 5.39000000E+002
 5.32000000E+002
 5.29000000E+002
 5.29000000E+002
 5.28000000E+002
 5.27000000E+002
 5.40000000E+002
 5.46000000E+002
 5.37000000E+002
 5.36000000E+002
 5.34000000E+002
 5.32000000E+002
 5.32000000E+002
 5.36000000E+002
 5.37000000E+002
 5.44000000E+002
 5.40000000E+002
 5.58000000E+002
 5.44000000E+002
 5.39000000E+002
 5.50000000E+002
 5.40000000E+002
 5.47000000E+002
 5.44000000E+002
 5.49000000E+002
 5.48000000E+002
 5.60000000E+002
 5.45000000E+002
 5.60000000E+002
 5.41000000E+002
 5.52000000E+002
 5.41000000E+002
 5.33000000E+002
 5.42000000E+002
 5.42000000E+002
 5.40000000E+002
 5.38000000E+002
 5.46000000E+002
 5.46000000E+002
 5.48000000E+002
 5.62000000E+002
 5.82000000E+002
 5.76000000E+002
 5.81000000E+002
 5.71000000E+002
 5.66000000E+002
 5.92000000E+002
 5.93000000E+002
 6.06000000E+002
 6.21000000E+002
 6.23000000E+002
 6.42000000E+002
 6.33000000E+002
 6.37000000E+002
 6.49000000E+002
 6.51000000E+002
 6.52000000E+002
 6.65000000E+002
 6.63000000E+002
 6.67000000E+002
 6.73000000E+002
 6.76000000E+002
 6.68000000E+002
 6.52000000E+002
 6.51000000E+002
 6.36000000E+002
 6.33000000E+002
 6.33000000E+002
 6.31000000E+002
 6.36000000E+002
 6.31000000E+002
 6.24000000E+002
 5.98000000E+002
 5.88000000E+002
 5.86000000E+002
 5.73000000E+002
 5.77000000E+002
 5.55000000E+002
 5.55000000E+002
 5.55000000E+002
 5.54000000E+002
 5.44000000E+002
 5.47000000E+002
 5.62000000E+002
 5.54000000E+002
 5.58000000E+002
 5.56000000E+002
 5.51000000E+002
 5.47000000E+002
 5.56000000E+002
 5.54000000E+002
 5.47000000E+002
 5.45000000E+002
 5.44000000E+002
 5.36000000E+002
 5.37000000E+002
 5.34000000E+002
 5.42000000E+002
 5.41000000E+002
 5.57000000E+002
 5.57000000E+002
 5.61000000E+002
 5.56000000E+002
 5.59000000E+002
 5.91000000E+002
 5.92000000E+002
 5.99000000E+002
 5.66000000E+002
 5.39000000E+002
 5.33000000E+002
 5.26000000E+002
 5.29000000E+002
 5.26000000E+002
 5.24000000E+002
 5.11000000E+002
 5.19000000E+002
 5.16000000E+002
 5.05000000E+002
 5.12000000E+002
 5.01000000E+002
 5.18000000E+002
 4.96000000E+002
 5.01000000E+002
 5.03000000E+002
 5.07000000E+002
 5.07000000E+002
 5.08000000E+002
 5.02000000E+002
 5.20000000E+002
 5.23000000E+002
 5.27000000E+002
 5.23000000E+002
 5.25000000E+002
 5.23000000E+002
 5.19000000E+002
 5.16000000E+002
 5.28000000E+002
 5.34000000E+002
 5.32000000E+002
 5.47000000E+002
 5.53000000E+002
 5.32000000E+002
 5.28000000E+002
 5.33000000E+002
 5.32000000E+002
 5.33000000E+002
 5.15000000E+002
 5.27000000E+002
 5.22000000E+002
 5.22000000E+002
 5.23000000E+002
 5.18000000E+002
 5.13000000E+002
 5.03000000E+002
 5.04000000E+002
 4.90000000E+002
 4.86000000E+002
 4.97000000E+002
 4.85000000E+002
 4.91000000E+002
 4.91000000E+002
 4.84000000E+002
 4.86000000E+002
 4.88000000E+002
 4.86000000E+002
 4.92000000E+002
 4.97000000E+002
 4.99000000E+002
 5.14000000E+002
 5.35000000E+002
 5.63000000E+002
 6.32000000E+002
 6.89000000E+002
 7.17000000E+002
 7.35000000E+002
 7.04000000E+002
 6.80000000E+002
 6.51000000E+002
 6.36000000E+002
 6.15000000E+002
 5.93000000E+002
 5.72000000E+002
 5.51000000E+002
 5.22000000E+002
 4.98000000E+002
 4.89000000E+002
 5.05000000E+002
 4.95000000E+002
 5.07000000E+002
 5.13000000E+002
 5.26000000E+002
 5.47000000E+002
 5.43000000E+002
 5.38000000E+002
 5.29000000E+002
 5.23000000E+002
 5.00000000E+002
 4.90000000E+002
 4.79000000E+002
 4.79000000E+002
 4.76000000E+002
 4.68000000E+002
 4.69000000E+002
 4.83000000E+002
 4.80000000E+002
 4.76000000E+002
 4.81000000E+002
 4.88000000E+002
 4.83000000E+002
 4.82000000E+002
 4.90000000E+002
 4.86000000E+002
 4.96000000E+002
 4.97000000E+002
 4.99000000E+002
 4.96000000E+002
 4.98000000E+002
 4.96000000E+002
 5.08000000E+002
 5.16000000E+002
 5.10000000E+002
 5.11000000E+002
 5.11000000E+002
 5.18000000E+002
 5.19000000E+002
 5.14000000E+002
 5.09000000E+002
 5.19000000E+002
 5.17000000E+002
 5.15000000E+002
 5.02000000E+002
 4.99000000E+002
 4.94000000E+002
 4.94000000E+002
 4.78000000E+002
 4.78000000E+002
 4.75000000E+002
 4.61000000E+002
 4.67000000E+002
 4.64000000E+002
 5.77000000E+002
 4.83000000E+002
 4.56000000E+002
 4.45000000E+002
 4.49000000E+002
 4.38000000E+002
 4.52000000E+002
 4.38000000E+002
 4.36000000E+002
 4.35000000E+002
 4.32000000E+002
 4.32000000E+002
 4.21000000E+002
 4.31000000E+002
 4.23000000E+002
 4.27000000E+002
 4.37000000E+002
 4.31000000E+002
 4.26000000E+002
 4.33000000E+002
 4.24000000E+002
 4.24000000E+002
 4.19000000E+002
 4.26000000E+002
 4.26000000E+002
 4.24000000E+002
 4.22000000E+002
 4.23000000E+002
 4.19000000E+002
 4.20000000E+002
 4.16000000E+002
 4.23000000E+002
 4.17000000E+002
 4.21000000E+002
 4.20000000E+002
 4.17000000E+002
 4.18000000E+002
 4.21000000E+002
 4.09000000E+002
 4.13000000E+002
 4.12000000E+002
 4.18000000E+002
 4.12000000E+002
 4.13000000E+002
 4.04000000E+002
 4.16000000E+002
 4.25000000E+002
 4.14000000E+002
 4.19000000E+002
 4.16000000E+002
 4.07000000E+002
 4.07000000E+002
 4.19000000E+002
 4.10000000E+002
 4.12000000E+002
 4.22000000E+002
 4.12000000E+002
 4.11000000E+002
 4.19000000E+002
 4.11000000E+002
 4.17000000E+002
 4.16000000E+002
 4.22000000E+002
 4.22000000E+002
 4.17000000E+002
 4.10000000E+002
 4.21000000E+002
 4.10000000E+002
 4.19000000E+002
 4.14000000E+002
 4.21000000E+002
 4.07000000E+002
 4.23000000E+002
 4.18000000E+002
 4.17000000E+002
 4.17000000E+002
 4.19000000E+002
 4.21000000E+002
 4.15000000E+002
 4.32000000E+002
 4.14000000E+002
 4.17000000E+002
 4.20000000E+002
 4.19000000E+002
 4.29000000E+002
 4.21000000E+002
 4.24000000E+002
 4.15000000E+002
 4.17000000E+002
 4.17000000E+002
 4.23000000E+002
 4.24000000E+002
 4.24000000E+002
 4.20000000E+002
 4.16000000E+002
 4.20000000E+002
 4.26000000E+002
 4.17000000E+002
 4.30000000E+002
 4.21000000E+002
 4.38000000E+002
 4.29000000E+002
 4.21000000E+002
 4.24000000E+002
 4.25000000E+002
 4.25000000E+002
 4.20000000E+002
 4.30000000E+002
 4.27000000E+002
 4.33000000E+002
 4.24000000E+002
 4.25000000E+002
 4.33000000E+002
 4.39000000E+002
 4.30000000E+002
 4.26000000E+002
 4.39000000E+002
 4.31000000E+002
 4.30000000E+002
 4.25000000E+002
 4.19000000E+002
 4.20000000E+002
 4.27000000E+002
 4.33000000E+002
 4.30000000E+002
 4.25000000E+002
 4.19000000E+002
 4.26000000E+002
 4.16000000E+002
 4.17000000E+002
 4.18000000E+002
 4.16000000E+002
 4.22000000E+002
 4.18000000E+002
 4.15000000E+002
 4.20000000E+002
 4.12000000E+002
 4.14000000E+002
 4.12000000E+002
 4.18000000E+002
 3.99000000E+002
 4.19000000E+002
 4.13000000E+002
 4.12000000E+002
 4.10000000E+002
 4.12000000E+002
 4.05000000E+002
 4.18000000E+002
 4.13000000E+002
 4.11000000E+002
 4.08000000E+002
 4.19000000E+002
 4.12000000E+002
 4.10000000E+002
 4.09000000E+002
 4.15000000E+002
 4.19000000E+002
 4.12000000E+002
 4.10000000E+002
 4.03000000E+002
 4.10000000E+002
 4.04000000E+002
 4.00000000E+002
 4.08000000E+002
 4.05000000E+002
 4.10000000E+002
 4.02000000E+002
 4.02000000E+002
 3.95000000E+002
 4.03000000E+002
 3.99000000E+002
 4.04000000E+002
 4.04000000E+002
 4.05000000E+002
 4.00000000E+002
 4.05000000E+002
 4.02000000E+002
 3.99000000E+002
 3.95000000E+002
 4.08000000E+002
 4.03000000E+002
 3.97000000E+002
 4.03000000E+002
 4.05000000E+002
 4.04000000E+002
 3.97000000E+002
 4.00000000E+002
 3.96000000E+002
 3.93000000E+002
 4.03000000E+002
 4.03000000E+002
 3.93000000E+002
 4.00000000E+002
 3.93000000E+002
 3.97000000E+002
 3.99000000E+002
 3.90000000E+002
 3.94000000E+002
 4.00000000E+002
 3.95000000E+002
 3.94000000E+002
 3.99000000E+002
 3.96000000E+002
 3.97000000E+002
 3.97000000E+002
 4.04000000E+002
 3.96000000E+002
 3.98000000E+002
 3.97000000E+002
 4.00000000E+002
 4.01000000E+002
 3.99000000E+002
 3.96000000E+002
 3.99000000E+002
 4.02000000E+002
 3.91000000E+002
 3.97000000E+002
 4.03000000E+002
 3.94000000E+002
 3.92000000E+002
 3.99000000E+002
 3.99000000E+002
 3.95000000E+002
 3.97000000E+002
 3.88000000E+002
 3.96000000E+002
 3.96000000E+002
 3.92000000E+002
 3.96000000E+002
 3.84000000E+002
 3.99000000E+002
 3.90000000E+002
 3.97000000E+002
 3.88000000E+002
 4.00000000E+002
 3.97000000E+002
 3.93000000E+002
 3.95000000E+002
 3.99000000E+002
 3.93000000E+002
 3.95000000E+002
 4.00000000E+002
 3.97000000E+002
 3.99000000E+002
 3.99000000E+002
 4.00000000E+002
 3.99000000E+002
 3.94000000E+002
 4.01000000E+002
 4.03000000E+002
 4.10000000E+002
 3.95000000E+002
 4.19000000E+002
 4.08000000E+002
 4.10000000E+002
 4.21000000E+002
 4.00000000E+002
 4.09000000E+002
 4.07000000E+002
 4.05000000E+002
 3.95000000E+002
 4.01000000E+002
 4.02000000E+002
 4.04000000E+002
 4.02000000E+002
 3.94000000E+002
 3.97000000E+002
 3.97000000E+002
 4.04000000E+002
 4.08000000E+002
 3.99000000E+002
 3.98000000E+002
 3.88000000E+002
 4.06000000E+002
 3.92000000E+002
 4.05000000E+002
 3.92000000E+002
 3.99000000E+002
 3.97000000E+002
 3.95000000E+002
 3.95000000E+002
 3.96000000E+002
 4.05000000E+002
 3.98000000E+002
 3.94000000E+002
 4.03000000E+002
 3.92000000E+002
 3.99000000E+002
 3.90000000E+002
 3.94000000E+002
 3.97000000E+002
 4.05000000E+002
 3.97000000E+002
 4.01000000E+002
 3.99000000E+002
 4.07000000E+002
 3.99000000E+002
 4.07000000E+002
 3.99000000E+002
 4.06000000E+002
 4.12000000E+002
 4.18000000E+002
 4.26000000E+002
 4.27000000E+002
 4.37000000E+002
 4.41000000E+002
 4.67000000E+002
 4.80000000E+002
 5.04000000E+002
 5.15000000E+002
 5.29000000E+002
 5.46000000E+002
 5.48000000E+002
 5.60000000E+002
 5.78000000E+002
 5.98000000E+002
 6.51000000E+002
 7.15000000E+002
 7.85000000E+002
 8.35000000E+002
 8.57000000E+002
 8.44000000E+002
 8.07000000E+002
 7.79000000E+002
 7.51000000E+002
 7.18000000E+002
 6.93000000E+002
 6.89000000E+002
 6.52000000E+002
 6.50000000E+002
 6.44000000E+002
 6.34000000E+002
 6.50000000E+002
 6.45000000E+002
 6.35000000E+002
 6.29000000E+002
 6.29000000E+002
 6.18000000E+002
 6.03000000E+002
 6.10000000E+002
 6.15000000E+002
 6.25000000E+002
 6.23000000E+002
 6.22000000E+002
 6.11000000E+002
 5.89000000E+002
 5.79000000E+002
 5.56000000E+002
 5.47000000E+002
 5.45000000E+002
 5.27000000E+002
 5.11000000E+002
 5.05000000E+002
 4.97000000E+002
 5.00000000E+002
 5.00000000E+002
 4.95000000E+002
 4.94000000E+002
 4.98000000E+002
 4.90000000E+002
 4.92000000E+002
 4.82000000E+002
 4.72000000E+002
 4.77000000E+002
 4.84000000E+002
 4.85000000E+002
 4.80000000E+002
 4.86000000E+002
 4.90000000E+002
 4.84000000E+002
 4.95000000E+002
 4.78000000E+002
 4.84000000E+002
 4.73000000E+002
 4.85000000E+002
 4.80000000E+002
 4.85000000E+002
 4.80000000E+002
 4.80000000E+002
 4.81000000E+002
 4.86000000E+002
 4.90000000E+002
 4.94000000E+002
 4.97000000E+002
 4.97000000E+002
 5.01000000E+002
 5.08000000E+002
 4.98000000E+002
 5.03000000E+002
 5.06000000E+002
 5.22000000E+002
 5.28000000E+002
 5.30000000E+002
 5.36000000E+002
 5.44000000E+002
 5.59000000E+002
 5.53000000E+002
 5.51000000E+002
 5.70000000E+002
 5.67000000E+002
 5.75000000E+002
 5.82000000E+002
 5.87000000E+002
 6.00000000E+002
 5.95000000E+002
 6.07000000E+002
 6.21000000E+002
 6.24000000E+002
 6.25000000E+002
 6.28000000E+002
 6.43000000E+002
 6.30000000E+002
 6.47000000E+002
 6.71000000E+002
 6.67000000E+002
 6.84000000E+002
 6.65000000E+002
 6.72000000E+002
 6.88000000E+002
 6.93000000E+002
 7.14000000E+002
 7.19000000E+002
 7.35000000E+002
 7.44000000E+002
 7.44000000E+002
 7.42000000E+002
 7.67000000E+002
 7.62000000E+002
 7.65000000E+002
 7.88000000E+002
 7.79000000E+002
 7.93000000E+002
 8.14000000E+002
 8.14000000E+002
 8.05000000E+002
 8.15000000E+002
 8.15000000E+002
 8.37000000E+002
 8.42000000E+002
 8.45000000E+002
 8.64000000E+002
 8.69000000E+002
 8.70000000E+002
 8.72000000E+002
 8.82000000E+002
 8.92000000E+002
 9.03000000E+002
 9.26000000E+002
 9.26000000E+002
 9.51000000E+002
 9.15000000E+002
 9.49000000E+002
 9.55000000E+002
 9.41000000E+002
 9.75000000E+002
 9.80000000E+002
 9.83000000E+002
 9.90000000E+002
 1.00700000E+003
 1.03200000E+003
 1.03700000E+003
 1.04500000E+003
 1.04000000E+003
 1.08300000E+003
 1.08500000E+003
 1.10800000E+003
 1.10100000E+003
 1.13500000E+003
 1.15300000E+003
 1.15500000E+003
 1.14600000E+003
 1.14900000E+003
 1.17700000E+003
 1.18500000E+003
 1.19900000E+003
 1.21700000E+003
 1.21100000E+003
 1.21800000E+003
 1.25200000E+003
 1.23700000E+003
 1.25600000E+003
 1.26800000E+003
 1.28700000E+003
 1.30700000E+003
 1.30600000E+003
 1.28700000E+003
 1.30500000E+003
 1.32300000E+003
 1.34700000E+003
 1.32800000E+003
 1.33400000E+003
 1.31900000E+003
 1.33400000E+003
 1.32700000E+003
 1.31900000E+003
 1.31600000E+003
 1.33200000E+003
 1.33600000E+003
 1.32500000E+003
 1.30700000E+003
 1.31600000E+003
 1.29900000E+003
 1.30000000E+003
 1.29200000E+003
 1.29000000E+003
 1.27200000E+003
 1.27600000E+003
 1.26100000E+003
 1.23400000E+003
 1.21800000E+003
 1.20300000E+003
 1.18800000E+003
 1.18600000E+003
 1.16700000E+003
 1.14800000E+003
 1.14700000E+003
 1.11400000E+003
 1.10700000E+003
 1.08600000E+003
 1.06600000E+003
 1.03200000E+003
 1.03200000E+003
 1.03100000E+003
 1.00500000E+003
 9.91000000E+002
 9.77000000E+002
 9.60000000E+002
 9.69000000E+002
 9.36000000E+002
 9.17000000E+002
 8.96000000E+002
 9.09000000E+002
 8.85000000E+002
 8.64000000E+002
 8.50000000E+002
 8.45000000E+002
 8.45000000E+002
 8.31000000E+002
 8.14000000E+002
 8.09000000E+002
 7.83000000E+002
 7.69000000E+002
 7.64000000E+002
 7.45000000E+002
 7.31000000E+002
 7.28000000E+002
 7.20000000E+002
 7.11000000E+002
 6.99000000E+002
 6.82000000E+002
 6.85000000E+002
 6.59000000E+002
 6.53000000E+002
 6.43000000E+002
 6.25000000E+002
 6.24000000E+002
 6.01000000E+002
 5.94000000E+002
 5.89000000E+002
 5.75000000E+002
 5.57000000E+002
 5.27000000E+002
 5.37000000E+002
 5.16000000E+002
 5.05000000E+002
 4.87000000E+002
 4.81000000E+002
 4.73000000E+002
 4.57000000E+002
 4.55000000E+002
 4.42000000E+002
 4.33000000E+002
 4.34000000E+002
 4.19000000E+002
 4.05000000E+002
 4.04000000E+002
 4.03000000E+002
 3.99000000E+002
 3.97000000E+002
 3.88000000E+002
 3.74000000E+002
 3.76000000E+002
 3.86000000E+002
 3.77000000E+002
 3.74000000E+002
 3.70000000E+002
 3.70000000E+002
 3.68000000E+002
 3.69000000E+002
 3.61000000E+002
 3.47000000E+002
 3.61000000E+002
 3.48000000E+002
 3.53000000E+002
 3.59000000E+002
 3.48000000E+002
