# Supplementary material for: ATP-Mediated Compositional Change in Peripheral Myelin Membranes: A Comparative Raman Spectroscopy and Time-Of-Flight Secondary Ion Mass Spectrometry Study
Source: PLoS One. 2015 Nov 6;10(11):e0142084. doi: 10.1371/journal.pone.0142084 (PMC4636249; doi:10.1371/journal.pone.0142084)
Supplement: S3 Dataset — (ZIP) [file pone.0142084.s003.zip › S3_dataset/Raman_spectra/9_0.dat]

 2.09000000E+002
 2.13000000E+002
 2.09000000E+002
 2.09000000E+002
 2.18000000E+002
 2.11000000E+002
 2.13000000E+002
 2.12000000E+002
 2.14000000E+002
 2.11000000E+002
 2.12000000E+002
 2.13000000E+002
 2.12000000E+002
 2.10000000E+002
 2.13000000E+002
 2.08000000E+002
 2.16000000E+002
 2.08000000E+002
 2.13000000E+002
 2.10000000E+002
 2.09000000E+002
 2.09000000E+002
 2.11000000E+002
 2.18000000E+002
 2.09000000E+002
 2.16000000E+002
 2.11000000E+002
 2.20000000E+002
 2.17000000E+002
 2.17000000E+002
 2.17000000E+002
 2.26000000E+002
 2.29000000E+002
 2.46000000E+002
 2.69000000E+002
 3.71000000E+002
 1.53200000E+003
 7.54100000E+003
 1.15220000E+004
 1.26160000E+004
 7.26600000E+003
 1.02500000E+003
 2.51000000E+002
 2.31000000E+002
 2.21000000E+002
 2.20000000E+002
 2.22000000E+002
 2.13000000E+002
 2.10000000E+002
 2.19000000E+002
 2.17000000E+002
 2.18000000E+002
 2.29000000E+002
 2.97000000E+002
 5.66000000E+002
 1.11900000E+003
 1.88000000E+003
 2.55700000E+003
 2.93100000E+003
 2.99200000E+003
 2.89300000E+003
 2.73600000E+003
 2.60900000E+003
 2.56600000E+003
 2.61200000E+003
 2.58400000E+003
 2.56200000E+003
 2.60100000E+003
 2.61100000E+003
 2.58500000E+003
 2.59200000E+003
 2.53400000E+003
 2.44300000E+003
 2.38100000E+003
 2.32200000E+003
 2.25800000E+003
 2.19900000E+003
 2.20200000E+003
 2.15100000E+003
 2.13900000E+003
 2.13000000E+003
 2.08500000E+003
 2.11400000E+003
 2.08300000E+003
 2.03300000E+003
 2.04100000E+003
 2.03800000E+003
 2.01600000E+003
 1.95200000E+003
 1.91700000E+003
 1.87200000E+003
 1.83100000E+003
 1.79300000E+003
 1.78700000E+003
 1.78800000E+003
 1.74700000E+003
 1.75100000E+003
 1.75200000E+003
 1.79700000E+003
 1.79100000E+003
 1.75600000E+003
 1.76900000E+003
 1.78000000E+003
 1.76000000E+003
 1.74700000E+003
 1.73000000E+003
 1.77400000E+003
 1.83700000E+003
 1.78400000E+003
 1.81300000E+003
 1.79600000E+003
 1.76900000E+003
 1.75500000E+003
 1.72800000E+003
 1.74700000E+003
 1.77500000E+003
 1.79900000E+003
 1.86100000E+003
 1.84000000E+003
 1.81200000E+003
 1.88000000E+003
 1.89000000E+003
 1.87500000E+003
 1.86800000E+003
 1.87300000E+003
 1.92700000E+003
 1.91900000E+003
 1.93900000E+003
 1.95800000E+003
 1.97700000E+003
 1.97600000E+003
 1.93700000E+003
 1.95200000E+003
 1.95100000E+003
 1.95900000E+003
 1.92400000E+003
 1.95400000E+003
 1.94100000E+003
 1.94600000E+003
 1.98100000E+003
 2.01500000E+003
 2.01100000E+003
 1.97700000E+003
 1.97100000E+003
 1.96100000E+003
 1.93300000E+003
 1.92100000E+003
 1.89000000E+003
 1.83600000E+003
 1.79800000E+003
 1.77200000E+003
 1.74300000E+003
 1.69600000E+003
 1.66200000E+003
 1.66400000E+003
 1.60100000E+003
 1.54800000E+003
 1.53000000E+003
 1.50600000E+003
 1.50400000E+003
 1.46800000E+003
 1.43300000E+003
 1.41400000E+003
 1.40700000E+003
 1.38900000E+003
 1.37800000E+003
 1.37400000E+003
 1.36200000E+003
 1.33900000E+003
 1.33700000E+003
 1.33900000E+003
 1.30500000E+003
 1.30800000E+003
 1.27300000E+003
 1.27000000E+003
 1.25600000E+003
 1.23400000E+003
 1.19800000E+003
 1.19900000E+003
 1.18500000E+003
 1.17600000E+003
 1.15300000E+003
 1.16000000E+003
 1.16600000E+003
 1.15800000E+003
 1.13900000E+003
 1.16500000E+003
 1.21600000E+003
 1.24600000E+003
 1.25700000E+003
 1.24500000E+003
 1.23500000E+003
 1.23400000E+003
 1.25000000E+003
 1.24700000E+003
 1.20600000E+003
 1.18300000E+003
 1.20800000E+003
 1.21500000E+003
 1.23300000E+003
 1.21800000E+003
 1.23700000E+003
 1.23500000E+003
 1.25300000E+003
 1.24900000E+003
 1.25300000E+003
 1.22600000E+003
 1.21700000E+003
 1.24200000E+003
 1.23800000E+003
 1.26200000E+003
 1.30400000E+003
 1.30300000E+003
 1.30800000E+003
 1.32300000E+003
 1.32400000E+003
 1.34700000E+003
 1.33000000E+003
 1.32800000E+003
 1.34300000E+003
 1.34200000E+003
 1.34100000E+003
 1.34800000E+003
 1.37600000E+003
 1.39600000E+003
 1.38400000E+003
 1.41900000E+003
 1.43600000E+003
 1.44100000E+003
 1.46300000E+003
 1.44100000E+003
 1.47500000E+003
 1.52400000E+003
 1.55100000E+003
 1.57600000E+003
 1.59100000E+003
 1.57700000E+003
 1.58300000E+003
 1.57700000E+003
 1.58300000E+003
 1.58400000E+003
 1.55700000E+003
 1.51100000E+003
 1.50400000E+003
 1.47200000E+003
 1.42900000E+003
 1.40700000E+003
 1.38300000E+003
 1.36500000E+003
 1.36400000E+003
 1.31900000E+003
 1.30500000E+003
 1.28800000E+003
 1.25400000E+003
 1.23600000E+003
 1.25400000E+003
 1.28700000E+003
 1.31200000E+003
 1.33700000E+003
 1.29200000E+003
 1.24600000E+003
 1.22600000E+003
 1.23700000E+003
 1.22800000E+003
 1.20700000E+003
 1.19400000E+003
 1.20000000E+003
 1.22400000E+003
 1.22200000E+003
 1.21100000E+003
 1.21500000E+003
 1.23600000E+003
 1.25200000E+003
 1.24600000E+003
 1.25700000E+003
 1.26500000E+003
 1.27200000E+003
 1.26100000E+003
 1.24700000E+003
 1.23500000E+003
 1.20400000E+003
 1.18400000E+003
 1.17700000E+003
 1.14700000E+003
 1.14500000E+003
 1.17500000E+003
 1.16600000E+003
 1.17700000E+003
 1.17500000E+003
 1.18100000E+003
 1.15200000E+003
 1.19000000E+003
 1.26200000E+003
 1.30200000E+003
 1.27500000E+003
 1.19000000E+003
 1.10600000E+003
 1.06400000E+003
 1.04500000E+003
 1.02100000E+003
 1.00100000E+003
 1.00300000E+003
 9.99000000E+002
 9.79000000E+002
 9.83000000E+002
 9.79000000E+002
 9.64000000E+002
 9.42000000E+002
 9.40000000E+002
 9.18000000E+002
 9.18000000E+002
 9.15000000E+002
 9.29000000E+002
 9.25000000E+002
 9.40000000E+002
 9.31000000E+002
 9.41000000E+002
 9.58000000E+002
 9.71000000E+002
 9.85000000E+002
 9.67000000E+002
 9.62000000E+002
 9.58000000E+002
 9.36000000E+002
 9.53000000E+002
 9.68000000E+002
 9.78000000E+002
 1.00100000E+003
 1.01200000E+003
 9.77000000E+002
 9.80000000E+002
 9.54000000E+002
 9.46000000E+002
 9.37000000E+002
 9.00000000E+002
 9.17000000E+002
 9.12000000E+002
 9.19000000E+002
 9.23000000E+002
 9.17000000E+002
 9.03000000E+002
 9.03000000E+002
 9.06000000E+002
 8.97000000E+002
 8.71000000E+002
 8.84000000E+002
 8.57000000E+002
 8.61000000E+002
 8.57000000E+002
 8.63000000E+002
 8.60000000E+002
 8.59000000E+002
 8.62000000E+002
 8.57000000E+002
 8.72000000E+002
 8.77000000E+002
 8.96000000E+002
 9.28000000E+002
 9.84000000E+002
 1.06900000E+003
 1.17400000E+003
 1.20700000E+003
 1.22400000E+003
 1.18600000E+003
 1.17800000E+003
 1.13200000E+003
 1.10300000E+003
 1.07400000E+003
 1.01800000E+003
 9.77000000E+002
 9.42000000E+002
 9.12000000E+002
 8.75000000E+002
 8.67000000E+002
 8.79000000E+002
 8.89000000E+002
 9.08000000E+002
 9.46000000E+002
 1.00400000E+003
 1.05100000E+003
 1.07100000E+003
 1.06700000E+003
 1.01600000E+003
 9.64000000E+002
 9.07000000E+002
 8.84000000E+002
 8.56000000E+002
 8.46000000E+002
 8.23000000E+002
 8.20000000E+002
 8.30000000E+002
 8.31000000E+002
 8.31000000E+002
 8.27000000E+002
 8.24000000E+002
 8.34000000E+002
 8.39000000E+002
 8.42000000E+002
 8.53000000E+002
 8.56000000E+002
 8.70000000E+002
 8.59000000E+002
 8.67000000E+002
 8.54000000E+002
 8.77000000E+002
 8.79000000E+002
 8.92000000E+002
 8.91000000E+002
 9.00000000E+002
 9.15000000E+002
 9.40000000E+002
 9.71000000E+002
 1.02200000E+003
 1.09500000E+003
 1.14400000E+003
 1.17500000E+003
 1.16700000E+003
 1.13600000E+003
 1.07800000E+003
 1.01400000E+003
 9.51000000E+002
 8.79000000E+002
 8.62000000E+002
 8.33000000E+002
 8.05000000E+002
 7.89000000E+002
 7.87000000E+002
 7.65000000E+002
 7.51000000E+002
 7.45000000E+002
 7.43000000E+002
 7.53000000E+002
 7.66000000E+002
 7.47000000E+002
 7.39000000E+002
 7.35000000E+002
 7.39000000E+002
 7.29000000E+002
 7.15000000E+002
 7.11000000E+002
 7.10000000E+002
 6.89000000E+002
 7.07000000E+002
 6.96000000E+002
 6.93000000E+002
 6.87000000E+002
 6.87000000E+002
 6.89000000E+002
 6.73000000E+002
 6.73000000E+002
 6.65000000E+002
 6.84000000E+002
 6.63000000E+002
 6.66000000E+002
 6.58000000E+002
 6.72000000E+002
 6.60000000E+002
 6.56000000E+002
 6.58000000E+002
 6.69000000E+002
 6.51000000E+002
 6.54000000E+002
 6.62000000E+002
 6.60000000E+002
 6.46000000E+002
 6.44000000E+002
 6.46000000E+002
 6.54000000E+002
 6.44000000E+002
 6.64000000E+002
 6.67000000E+002
 6.51000000E+002
 6.45000000E+002
 6.49000000E+002
 6.68000000E+002
 6.60000000E+002
 6.57000000E+002
 6.44000000E+002
 6.50000000E+002
 6.44000000E+002
 6.61000000E+002
 6.54000000E+002
 6.57000000E+002
 6.48000000E+002
 6.52000000E+002
 6.43000000E+002
 6.46000000E+002
 6.45000000E+002
 6.48000000E+002
 6.39000000E+002
 6.39000000E+002
 6.47000000E+002
 6.48000000E+002
 6.40000000E+002
 6.43000000E+002
 6.34000000E+002
 6.38000000E+002
 6.54000000E+002
 6.38000000E+002
 6.35000000E+002
 6.49000000E+002
 6.47000000E+002
 6.43000000E+002
 6.50000000E+002
 6.47000000E+002
 6.57000000E+002
 6.40000000E+002
 6.47000000E+002
 6.41000000E+002
 6.60000000E+002
 6.46000000E+002
 6.63000000E+002
 6.57000000E+002
 6.54000000E+002
 6.53000000E+002
 6.41000000E+002
 6.49000000E+002
 6.57000000E+002
 6.55000000E+002
 6.47000000E+002
 6.43000000E+002
 6.53000000E+002
 6.53000000E+002
 6.58000000E+002
 6.51000000E+002
 6.44000000E+002
 6.61000000E+002
 6.52000000E+002
 6.57000000E+002
 6.56000000E+002
 6.56000000E+002
 6.55000000E+002
 6.59000000E+002
 6.59000000E+002
 6.59000000E+002
 6.60000000E+002
 6.56000000E+002
 6.76000000E+002
 6.64000000E+002
 6.70000000E+002
 6.78000000E+002
 6.79000000E+002
 6.66000000E+002
 6.63000000E+002
 6.74000000E+002
 6.62000000E+002
 6.64000000E+002
 6.69000000E+002
 6.66000000E+002
 6.66000000E+002
 6.65000000E+002
 6.66000000E+002
 6.59000000E+002
 6.56000000E+002
 6.48000000E+002
 6.58000000E+002
 6.54000000E+002
 6.48000000E+002
 6.53000000E+002
 6.61000000E+002
 6.60000000E+002
 6.52000000E+002
 6.43000000E+002
 6.55000000E+002
 6.55000000E+002
 6.51000000E+002
 6.45000000E+002
 6.40000000E+002
 6.39000000E+002
 6.51000000E+002
 6.51000000E+002
 6.54000000E+002
 6.51000000E+002
 6.55000000E+002
 6.41000000E+002
 6.43000000E+002
 6.47000000E+002
 6.51000000E+002
 6.50000000E+002
 6.46000000E+002
 6.47000000E+002
 6.51000000E+002
 6.42000000E+002
 6.64000000E+002
 6.57000000E+002
 6.54000000E+002
 6.46000000E+002
 6.52000000E+002
 6.45000000E+002
 6.33000000E+002
 6.40000000E+002
 6.48000000E+002
 6.47000000E+002
 6.40000000E+002
 6.36000000E+002
 6.35000000E+002
 6.36000000E+002
 6.39000000E+002
 6.33000000E+002
 6.36000000E+002
 6.37000000E+002
 6.38000000E+002
 6.41000000E+002
 6.40000000E+002
 6.20000000E+002
 6.34000000E+002
 6.40000000E+002
 6.39000000E+002
 6.28000000E+002
 6.39000000E+002
 6.32000000E+002
 6.31000000E+002
 6.28000000E+002
 6.39000000E+002
 6.31000000E+002
 6.18000000E+002
 6.26000000E+002
 6.38000000E+002
 6.24000000E+002
 6.25000000E+002
 6.24000000E+002
 6.32000000E+002
 6.32000000E+002
 6.20000000E+002
 6.18000000E+002
 6.24000000E+002
 6.31000000E+002
 6.36000000E+002
 6.31000000E+002
 6.31000000E+002
 6.33000000E+002
 6.31000000E+002
 6.16000000E+002
 6.32000000E+002
 6.21000000E+002
 6.18000000E+002
 6.23000000E+002
 6.22000000E+002
 6.23000000E+002
 6.17000000E+002
 6.23000000E+002
 6.26000000E+002
 6.21000000E+002
 6.28000000E+002
 6.17000000E+002
 6.09000000E+002
 6.07000000E+002
 6.19000000E+002
 6.20000000E+002
 6.11000000E+002
 6.14000000E+002
 6.21000000E+002
 6.20000000E+002
 6.22000000E+002
 6.07000000E+002
 6.25000000E+002
 6.12000000E+002
 6.12000000E+002
 6.23000000E+002
 6.10000000E+002
 6.28000000E+002
 6.27000000E+002
 6.30000000E+002
 6.23000000E+002
 6.24000000E+002
 6.31000000E+002
 6.35000000E+002
 6.37000000E+002
 6.27000000E+002
 6.38000000E+002
 6.33000000E+002
 6.26000000E+002
 6.25000000E+002
 6.27000000E+002
 6.38000000E+002
 6.23000000E+002
 6.39000000E+002
 6.36000000E+002
 6.56000000E+002
 6.50000000E+002
 6.59000000E+002
 6.55000000E+002
 6.65000000E+002
 6.69000000E+002
 6.60000000E+002
 6.64000000E+002
 6.52000000E+002
 6.54000000E+002
 6.66000000E+002
 6.72000000E+002
 6.74000000E+002
 6.67000000E+002
 6.73000000E+002
 6.79000000E+002
 6.85000000E+002
 6.84000000E+002
 7.14000000E+002
 7.20000000E+002
 7.51000000E+002
 7.66000000E+002
 7.53000000E+002
 7.69000000E+002
 7.48000000E+002
 7.38000000E+002
 7.32000000E+002
 7.17000000E+002
 6.95000000E+002
 6.83000000E+002
 6.74000000E+002
 6.70000000E+002
 6.76000000E+002
 6.78000000E+002
 6.72000000E+002
 6.61000000E+002
 6.62000000E+002
 6.64000000E+002
 6.69000000E+002
 6.69000000E+002
 6.72000000E+002
 6.95000000E+002
 6.81000000E+002
 7.00000000E+002
 7.07000000E+002
 7.13000000E+002
 7.24000000E+002
 7.32000000E+002
 7.54000000E+002
 7.86000000E+002
 8.31000000E+002
 8.86000000E+002
 9.41000000E+002
 1.04800000E+003
 1.14100000E+003
 1.32500000E+003
 1.58900000E+003
 1.95700000E+003
 2.33400000E+003
 2.60100000E+003
 2.66700000E+003
 2.60900000E+003
 2.52700000E+003
 2.46700000E+003
 2.46000000E+003
 2.51200000E+003
 2.53100000E+003
 2.54800000E+003
 2.58500000E+003
 2.62600000E+003
 2.61800000E+003
 2.60200000E+003
 2.64300000E+003
 2.62600000E+003
 2.58500000E+003
 2.54900000E+003
 2.52600000E+003
 2.52100000E+003
 2.47600000E+003
 2.49600000E+003
 2.57000000E+003
 2.60400000E+003
 2.66600000E+003
 2.70300000E+003
 2.67000000E+003
 2.66200000E+003
 2.56500000E+003
 2.40300000E+003
 2.22400000E+003
 2.08500000E+003
 2.02000000E+003
 1.92300000E+003
 1.87800000E+003
 1.82900000E+003
 1.78700000E+003
 1.73300000E+003
 1.67700000E+003
 1.58800000E+003
 1.52500000E+003
 1.52400000E+003
 1.47600000E+003
 1.42500000E+003
 1.42500000E+003
 1.39300000E+003
 1.42400000E+003
 1.46800000E+003
 1.50100000E+003
 1.54200000E+003
 1.53300000E+003
 1.51400000E+003
 1.48700000E+003
 1.46500000E+003
 1.43900000E+003
 1.46800000E+003
 1.47200000E+003
 1.50700000E+003
 1.52700000E+003
 1.53700000E+003
 1.59200000E+003
 1.60300000E+003
 1.63500000E+003
 1.65500000E+003
 1.67800000E+003
 1.71100000E+003
 1.74700000E+003
 1.78000000E+003
 1.79900000E+003
 1.82100000E+003
 1.86300000E+003
 1.91200000E+003
 1.92600000E+003
 2.01700000E+003
 2.08300000E+003
 2.13100000E+003
 2.21000000E+003
 2.24400000E+003
 2.30400000E+003
 2.32700000E+003
 2.40000000E+003
 2.49000000E+003
 2.54800000E+003
 2.62300000E+003
 2.71900000E+003
 2.80600000E+003
 2.89300000E+003
 2.94400000E+003
 2.98200000E+003
 3.07000000E+003
 3.14400000E+003
 3.23800000E+003
 3.30300000E+003
 3.37100000E+003
 3.40000000E+003
 3.53800000E+003
 3.67000000E+003
 3.72600000E+003
 3.75800000E+003
 3.82600000E+003
 3.85900000E+003
 3.86800000E+003
 3.93600000E+003
 3.97700000E+003
 4.11500000E+003
 4.17400000E+003
 4.24700000E+003
 4.23800000E+003
 4.20900000E+003
 4.28600000E+003
 4.36200000E+003
 4.41100000E+003
 4.46200000E+003
 4.49800000E+003
 4.51700000E+003
 4.51900000E+003
 4.52800000E+003
 4.54700000E+003
 4.60400000E+003
 4.63400000E+003
 4.64600000E+003
 4.66200000E+003
 4.66000000E+003
 4.64600000E+003
 4.63900000E+003
 4.62800000E+003
 4.62000000E+003
 4.62200000E+003
 4.60300000E+003
 4.59700000E+003
 4.66500000E+003
 4.67400000E+003
 4.63500000E+003
 4.59000000E+003
 4.59200000E+003
 4.63100000E+003
 4.62600000E+003
 4.61800000E+003
 4.60500000E+003
 4.64600000E+003
 4.69700000E+003
 4.60700000E+003
 4.52500000E+003
 4.57300000E+003
 4.59000000E+003
 4.55100000E+003
 4.59200000E+003
 4.55300000E+003
 4.56000000E+003
 4.62300000E+003
 4.64200000E+003
 4.68700000E+003
 4.73400000E+003
 4.69900000E+003
 4.74900000E+003
 4.79700000E+003
 4.76000000E+003
 4.68800000E+003
 4.77300000E+003
 4.76800000E+003
 4.80400000E+003
 4.87200000E+003
 4.84200000E+003
 4.79400000E+003
 4.87800000E+003
 4.86700000E+003
 4.87400000E+003
 4.83600000E+003
 4.78300000E+003
 4.79500000E+003
 4.76500000E+003
 4.77100000E+003
 4.79600000E+003
 4.83000000E+003
 4.74200000E+003
 4.70400000E+003
 4.72200000E+003
 4.67900000E+003
 4.62800000E+003
 4.65800000E+003
 4.56900000E+003
 4.56900000E+003
 4.53100000E+003
 4.46400000E+003
 4.46600000E+003
 4.41200000E+003
 4.41600000E+003
 4.36100000E+003
 4.32500000E+003
 4.27900000E+003
 4.27500000E+003
 4.21100000E+003
 4.15700000E+003
 4.10600000E+003
 4.06500000E+003
 3.96300000E+003
 3.88300000E+003
 3.85900000E+003
 3.85800000E+003
 3.78300000E+003
 3.69400000E+003
 3.62000000E+003
 3.54900000E+003
 3.53200000E+003
 3.48300000E+003
 3.42200000E+003
 3.33100000E+003
 3.31300000E+003
 3.21200000E+003
 3.14900000E+003
 3.10100000E+003
 2.99400000E+003
 2.92600000E+003
 2.91200000E+003
 2.84900000E+003
 2.78200000E+003
 2.78300000E+003
 2.71600000E+003
 2.64200000E+003
 2.57400000E+003
 2.56000000E+003
 2.52700000E+003
 2.46500000E+003
 2.43300000E+003
 2.36600000E+003
 2.33600000E+003
 2.30200000E+003
 2.24800000E+003
 2.23200000E+003
 2.18700000E+003
 2.15000000E+003
 2.14600000E+003
 2.06600000E+003
 2.01100000E+003
 1.99000000E+003
 1.96600000E+003
 1.89400000E+003
 1.85900000E+003
 1.86300000E+003
 1.82600000E+003
 1.79100000E+003
 1.75500000E+003
 1.72300000E+003
 1.66900000E+003
 1.65000000E+003
 1.56500000E+003
 1.53400000E+003
 1.50200000E+003
 1.45900000E+003
 1.40400000E+003
 1.37500000E+003
 1.31100000E+003
 1.27900000E+003
 1.21100000E+003
 1.18900000E+003
 1.12600000E+003
 1.08400000E+003
 1.04600000E+003
 9.95000000E+002
 9.54000000E+002
 9.11000000E+002
 8.70000000E+002
 8.23000000E+002
 7.99000000E+002
 7.90000000E+002
 7.61000000E+002
 7.09000000E+002
 7.01000000E+002
 6.83000000E+002
 6.78000000E+002
 6.52000000E+002
 6.42000000E+002
 6.13000000E+002
 5.95000000E+002
 5.88000000E+002
 5.76000000E+002
 5.73000000E+002
 5.63000000E+002
 5.53000000E+002
 5.40000000E+002
 5.35000000E+002
 5.23000000E+002
 5.15000000E+002
 5.16000000E+002
 5.06000000E+002
 4.98000000E+002
 5.06000000E+002
 4.83000000E+002
