# Supplementary material for: ATP-Mediated Compositional Change in Peripheral Myelin Membranes: A Comparative Raman Spectroscopy and Time-Of-Flight Secondary Ion Mass Spectrometry Study
Source: PLoS One. 2015 Nov 6;10(11):e0142084. doi: 10.1371/journal.pone.0142084 (PMC4636249; doi:10.1371/journal.pone.0142084)
Supplement: S3 Dataset — (ZIP) [file pone.0142084.s003.zip › S3_dataset/Raman_spectra/9_90.dat]

 2.08000000E+002
 2.08000000E+002
 2.05000000E+002
 2.06000000E+002
 2.14000000E+002
 2.08000000E+002
 2.14000000E+002
 2.09000000E+002
 2.10000000E+002
 2.10000000E+002
 2.10000000E+002
 2.05000000E+002
 2.08000000E+002
 2.08000000E+002
 2.07000000E+002
 2.03000000E+002
 2.12000000E+002
 2.03000000E+002
 2.14000000E+002
 2.06000000E+002
 2.08000000E+002
 2.05000000E+002
 2.06000000E+002
 2.13000000E+002
 2.06000000E+002
 2.06000000E+002
 2.03000000E+002
 2.10000000E+002
 2.10000000E+002
 2.09000000E+002
 2.10000000E+002
 2.13000000E+002
 2.13000000E+002
 2.20000000E+002
 2.32000000E+002
 2.71000000E+002
 7.20000000E+002
 2.85800000E+003
 4.34800000E+003
 4.47400000E+003
 2.77000000E+003
 4.97000000E+002
 2.18000000E+002
 2.12000000E+002
 2.10000000E+002
 2.08000000E+002
 2.10000000E+002
 2.06000000E+002
 2.03000000E+002
 2.11000000E+002
 2.11000000E+002
 2.12000000E+002
 2.18000000E+002
 2.66000000E+002
 4.34000000E+002
 7.42000000E+002
 1.14600000E+003
 1.52800000E+003
 1.72300000E+003
 1.78200000E+003
 1.74200000E+003
 1.69800000E+003
 1.62800000E+003
 1.58100000E+003
 1.53400000E+003
 1.48800000E+003
 1.43900000E+003
 1.39900000E+003
 1.40600000E+003
 1.39100000E+003
 1.39000000E+003
 1.37400000E+003
 1.34400000E+003
 1.32900000E+003
 1.28800000E+003
 1.28100000E+003
 1.26800000E+003
 1.19800000E+003
 1.17100000E+003
 1.13300000E+003
 1.13100000E+003
 1.08900000E+003
 1.09100000E+003
 1.04300000E+003
 1.02100000E+003
 1.00400000E+003
 9.99000000E+002
 9.80000000E+002
 9.71000000E+002
 9.52000000E+002
 9.58000000E+002
 9.29000000E+002
 9.18000000E+002
 9.01000000E+002
 8.91000000E+002
 8.71000000E+002
 8.71000000E+002
 8.55000000E+002
 8.44000000E+002
 8.48000000E+002
 8.38000000E+002
 8.11000000E+002
 8.08000000E+002
 8.08000000E+002
 8.16000000E+002
 8.16000000E+002
 8.01000000E+002
 7.99000000E+002
 8.10000000E+002
 8.13000000E+002
 8.06000000E+002
 8.04000000E+002
 8.05000000E+002
 7.99000000E+002
 8.13000000E+002
 7.97000000E+002
 8.04000000E+002
 7.93000000E+002
 7.92000000E+002
 7.94000000E+002
 7.90000000E+002
 7.79000000E+002
 7.74000000E+002
 7.68000000E+002
 7.76000000E+002
 7.72000000E+002
 7.78000000E+002
 7.79000000E+002
 7.66000000E+002
 7.59000000E+002
 7.75000000E+002
 7.68000000E+002
 7.61000000E+002
 7.68000000E+002
 7.64000000E+002
 7.56000000E+002
 7.53000000E+002
 7.49000000E+002
 7.39000000E+002
 7.38000000E+002
 7.56000000E+002
 7.43000000E+002
 7.42000000E+002
 7.36000000E+002
 7.25000000E+002
 7.22000000E+002
 7.19000000E+002
 7.22000000E+002
 7.07000000E+002
 7.17000000E+002
 7.15000000E+002
 7.00000000E+002
 7.18000000E+002
 7.01000000E+002
 7.08000000E+002
 6.96000000E+002
 6.99000000E+002
 6.93000000E+002
 6.93000000E+002
 6.99000000E+002
 6.87000000E+002
 6.89000000E+002
 6.75000000E+002
 6.91000000E+002
 6.90000000E+002
 6.85000000E+002
 6.89000000E+002
 6.78000000E+002
 6.85000000E+002
 6.75000000E+002
 6.73000000E+002
 6.67000000E+002
 6.80000000E+002
 6.78000000E+002
 6.63000000E+002
 6.80000000E+002
 6.82000000E+002
 6.68000000E+002
 6.82000000E+002
 6.79000000E+002
 6.97000000E+002
 6.73000000E+002
 6.75000000E+002
 6.77000000E+002
 6.80000000E+002
 6.68000000E+002
 6.82000000E+002
 6.84000000E+002
 6.84000000E+002
 6.69000000E+002
 6.80000000E+002
 6.78000000E+002
 6.80000000E+002
 6.85000000E+002
 6.76000000E+002
 6.76000000E+002
 6.81000000E+002
 6.84000000E+002
 6.83000000E+002
 6.82000000E+002
 6.91000000E+002
 6.90000000E+002
 6.90000000E+002
 6.96000000E+002
 6.90000000E+002
 7.06000000E+002
 7.05000000E+002
 6.95000000E+002
 6.99000000E+002
 7.03000000E+002
 6.98000000E+002
 7.09000000E+002
 7.06000000E+002
 7.13000000E+002
 7.06000000E+002
 6.97000000E+002
 7.11000000E+002
 6.97000000E+002
 7.00000000E+002
 7.04000000E+002
 6.98000000E+002
 6.96000000E+002
 7.00000000E+002
 6.97000000E+002
 6.92000000E+002
 6.99000000E+002
 7.18000000E+002
 7.11000000E+002
 7.32000000E+002
 7.36000000E+002
 7.37000000E+002
 7.40000000E+002
 7.51000000E+002
 7.41000000E+002
 7.69000000E+002
 7.87000000E+002
 7.75000000E+002
 7.96000000E+002
 8.11000000E+002
 8.12000000E+002
 8.25000000E+002
 8.39000000E+002
 8.39000000E+002
 8.28000000E+002
 8.33000000E+002
 8.47000000E+002
 8.51000000E+002
 8.71000000E+002
 8.55000000E+002
 8.66000000E+002
 8.64000000E+002
 8.27000000E+002
 8.36000000E+002
 8.14000000E+002
 8.18000000E+002
 8.20000000E+002
 8.15000000E+002
 8.13000000E+002
 8.11000000E+002
 7.92000000E+002
 7.75000000E+002
 7.68000000E+002
 7.60000000E+002
 7.53000000E+002
 7.42000000E+002
 7.31000000E+002
 7.32000000E+002
 7.30000000E+002
 7.23000000E+002
 7.19000000E+002
 7.32000000E+002
 7.33000000E+002
 7.32000000E+002
 7.19000000E+002
 7.25000000E+002
 7.23000000E+002
 7.34000000E+002
 7.27000000E+002
 7.37000000E+002
 7.10000000E+002
 7.15000000E+002
 7.08000000E+002
 7.08000000E+002
 7.02000000E+002
 6.94000000E+002
 7.14000000E+002
 7.32000000E+002
 7.29000000E+002
 7.29000000E+002
 7.31000000E+002
 7.34000000E+002
 7.53000000E+002
 7.80000000E+002
 7.88000000E+002
 7.87000000E+002
 7.60000000E+002
 7.21000000E+002
 7.05000000E+002
 7.08000000E+002
 6.94000000E+002
 6.96000000E+002
 6.88000000E+002
 6.80000000E+002
 6.78000000E+002
 6.74000000E+002
 6.76000000E+002
 6.79000000E+002
 6.60000000E+002
 6.75000000E+002
 6.65000000E+002
 6.65000000E+002
 6.66000000E+002
 6.69000000E+002
 6.80000000E+002
 6.71000000E+002
 6.74000000E+002
 6.75000000E+002
 6.86000000E+002
 7.09000000E+002
 7.03000000E+002
 6.99000000E+002
 6.91000000E+002
 6.87000000E+002
 6.95000000E+002
 7.00000000E+002
 7.09000000E+002
 7.14000000E+002
 7.28000000E+002
 7.21000000E+002
 7.20000000E+002
 7.05000000E+002
 7.16000000E+002
 7.13000000E+002
 7.11000000E+002
 6.89000000E+002
 6.91000000E+002
 7.03000000E+002
 6.92000000E+002
 7.03000000E+002
 6.90000000E+002
 6.91000000E+002
 6.80000000E+002
 6.70000000E+002
 6.60000000E+002
 6.58000000E+002
 6.61000000E+002
 6.63000000E+002
 6.60000000E+002
 6.50000000E+002
 6.63000000E+002
 6.52000000E+002
 6.48000000E+002
 6.45000000E+002
 6.56000000E+002
 6.49000000E+002
 6.74000000E+002
 6.87000000E+002
 7.00000000E+002
 7.52000000E+002
 8.20000000E+002
 8.86000000E+002
 9.02000000E+002
 9.30000000E+002
 8.86000000E+002
 8.71000000E+002
 8.37000000E+002
 8.22000000E+002
 8.06000000E+002
 7.83000000E+002
 7.48000000E+002
 7.16000000E+002
 6.94000000E+002
 6.66000000E+002
 6.58000000E+002
 6.77000000E+002
 6.55000000E+002
 6.79000000E+002
 6.80000000E+002
 6.95000000E+002
 7.19000000E+002
 7.34000000E+002
 7.36000000E+002
 7.11000000E+002
 6.90000000E+002
 6.66000000E+002
 6.73000000E+002
 6.49000000E+002
 6.33000000E+002
 6.47000000E+002
 6.30000000E+002
 6.34000000E+002
 6.54000000E+002
 6.36000000E+002
 6.42000000E+002
 6.35000000E+002
 6.52000000E+002
 6.51000000E+002
 6.60000000E+002
 6.44000000E+002
 6.35000000E+002
 6.54000000E+002
 6.57000000E+002
 6.76000000E+002
 6.67000000E+002
 6.57000000E+002
 6.48000000E+002
 6.61000000E+002
 6.64000000E+002
 6.66000000E+002
 6.86000000E+002
 6.72000000E+002
 6.68000000E+002
 6.74000000E+002
 6.75000000E+002
 6.68000000E+002
 6.73000000E+002
 6.72000000E+002
 6.60000000E+002
 6.66000000E+002
 6.59000000E+002
 6.49000000E+002
 6.49000000E+002
 6.35000000E+002
 6.26000000E+002
 6.31000000E+002
 6.21000000E+002
 6.32000000E+002
 6.11000000E+002
 6.09000000E+002
 6.07000000E+002
 6.10000000E+002
 6.05000000E+002
 5.99000000E+002
 5.99000000E+002
 6.06000000E+002
 5.92000000E+002
 5.96000000E+002
 5.91000000E+002
 5.85000000E+002
 5.93000000E+002
 5.87000000E+002
 5.85000000E+002
 5.86000000E+002
 5.86000000E+002
 5.81000000E+002
 5.73000000E+002
 5.89000000E+002
 5.78000000E+002
 5.73000000E+002
 5.71000000E+002
 5.70000000E+002
 5.70000000E+002
 5.74000000E+002
 5.68000000E+002
 5.69000000E+002
 5.73000000E+002
 5.73000000E+002
 5.67000000E+002
 5.70000000E+002
 5.74000000E+002
 5.76000000E+002
 5.71000000E+002
 5.74000000E+002
 5.79000000E+002
 5.69000000E+002
 5.64000000E+002
 5.70000000E+002
 5.70000000E+002
 5.59000000E+002
 5.78000000E+002
 5.64000000E+002
 5.69000000E+002
 5.63000000E+002
 5.66000000E+002
 5.75000000E+002
 5.63000000E+002
 5.61000000E+002
 5.59000000E+002
 5.63000000E+002
 5.64000000E+002
 5.64000000E+002
 5.69000000E+002
 5.61000000E+002
 5.68000000E+002
 5.66000000E+002
 5.63000000E+002
 5.68000000E+002
 5.63000000E+002
 5.74000000E+002
 5.59000000E+002
 5.63000000E+002
 5.66000000E+002
 5.67000000E+002
 5.64000000E+002
 5.68000000E+002
 5.60000000E+002
 5.62000000E+002
 5.71000000E+002
 5.67000000E+002
 5.58000000E+002
 5.64000000E+002
 5.63000000E+002
 5.54000000E+002
 5.62000000E+002
 5.72000000E+002
 5.69000000E+002
 5.59000000E+002
 5.78000000E+002
 5.64000000E+002
 5.67000000E+002
 5.59000000E+002
 5.75000000E+002
 5.66000000E+002
 5.68000000E+002
 5.72000000E+002
 5.63000000E+002
 5.66000000E+002
 5.71000000E+002
 5.73000000E+002
 5.72000000E+002
 5.64000000E+002
 5.69000000E+002
 5.68000000E+002
 5.63000000E+002
 5.66000000E+002
 5.71000000E+002
 5.79000000E+002
 5.71000000E+002
 5.86000000E+002
 5.67000000E+002
 5.74000000E+002
 5.60000000E+002
 5.68000000E+002
 5.64000000E+002
 5.70000000E+002
 5.73000000E+002
 5.65000000E+002
 5.81000000E+002
 5.77000000E+002
 5.75000000E+002
 5.82000000E+002
 5.82000000E+002
 5.82000000E+002
 5.76000000E+002
 5.87000000E+002
 5.71000000E+002
 5.70000000E+002
 5.77000000E+002
 5.71000000E+002
 5.80000000E+002
 5.77000000E+002
 5.71000000E+002
 5.72000000E+002
 5.66000000E+002
 5.64000000E+002
 5.63000000E+002
 5.62000000E+002
 5.67000000E+002
 5.62000000E+002
 5.74000000E+002
 5.61000000E+002
 5.63000000E+002
 5.57000000E+002
 5.52000000E+002
 5.47000000E+002
 5.55000000E+002
 5.42000000E+002
 5.52000000E+002
 5.49000000E+002
 5.49000000E+002
 5.51000000E+002
 5.57000000E+002
 5.49000000E+002
 5.56000000E+002
 5.44000000E+002
 5.47000000E+002
 5.56000000E+002
 5.44000000E+002
 5.45000000E+002
 5.52000000E+002
 5.48000000E+002
 5.53000000E+002
 5.53000000E+002
 5.63000000E+002
 5.45000000E+002
 5.46000000E+002
 5.48000000E+002
 5.51000000E+002
 5.51000000E+002
 5.38000000E+002
 5.39000000E+002
 5.50000000E+002
 5.49000000E+002
 5.43000000E+002
 5.43000000E+002
 5.36000000E+002
 5.31000000E+002
 5.34000000E+002
 5.46000000E+002
 5.45000000E+002
 5.39000000E+002
 5.41000000E+002
 5.41000000E+002
 5.35000000E+002
 5.28000000E+002
 5.28000000E+002
 5.47000000E+002
 5.42000000E+002
 5.48000000E+002
 5.44000000E+002
 5.41000000E+002
 5.31000000E+002
 5.39000000E+002
 5.36000000E+002
 5.40000000E+002
 5.24000000E+002
 5.33000000E+002
 5.48000000E+002
 5.37000000E+002
 5.31000000E+002
 5.33000000E+002
 5.34000000E+002
 5.42000000E+002
 5.27000000E+002
 5.32000000E+002
 5.36000000E+002
 5.33000000E+002
 5.24000000E+002
 5.37000000E+002
 5.28000000E+002
 5.31000000E+002
 5.36000000E+002
 5.31000000E+002
 5.40000000E+002
 5.24000000E+002
 5.29000000E+002
 5.35000000E+002
 5.33000000E+002
 5.26000000E+002
 5.24000000E+002
 5.28000000E+002
 5.28000000E+002
 5.24000000E+002
 5.22000000E+002
 5.39000000E+002
 5.27000000E+002
 5.33000000E+002
 5.27000000E+002
 5.37000000E+002
 5.27000000E+002
 5.23000000E+002
 5.26000000E+002
 5.17000000E+002
 6.78000000E+002
 5.59000000E+002
 5.31000000E+002
 5.17000000E+002
 6.40000000E+002
 6.59000000E+002
 5.21000000E+002
 5.14000000E+002
 5.15000000E+002
 5.15000000E+002
 5.32000000E+002
 5.20000000E+002
 5.17000000E+002
 5.25000000E+002
 5.13000000E+002
 5.21000000E+002
 5.20000000E+002
 5.26000000E+002
 5.24000000E+002
 5.27000000E+002
 5.30000000E+002
 5.29000000E+002
 5.27000000E+002
 5.23000000E+002
 5.39000000E+002
 5.30000000E+002
 5.35000000E+002
 5.38000000E+002
 5.40000000E+002
 5.31000000E+002
 5.49000000E+002
 5.26000000E+002
 5.45000000E+002
 5.26000000E+002
 5.33000000E+002
 5.15000000E+002
 5.31000000E+002
 5.27000000E+002
 5.21000000E+002
 5.36000000E+002
 5.21000000E+002
 5.20000000E+002
 5.14000000E+002
 5.21000000E+002
 5.18000000E+002
 5.28000000E+002
 5.23000000E+002
 5.17000000E+002
 5.33000000E+002
 5.19000000E+002
 5.24000000E+002
 5.24000000E+002
 5.19000000E+002
 5.22000000E+002
 5.17000000E+002
 5.19000000E+002
 5.16000000E+002
 5.25000000E+002
 5.26000000E+002
 5.17000000E+002
 5.12000000E+002
 5.19000000E+002
 5.09000000E+002
 5.16000000E+002
 5.20000000E+002
 5.21000000E+002
 5.29000000E+002
 5.28000000E+002
 5.31000000E+002
 5.30000000E+002
 5.27000000E+002
 5.26000000E+002
 5.20000000E+002
 5.24000000E+002
 5.22000000E+002
 5.31000000E+002
 5.45000000E+002
 5.52000000E+002
 5.59000000E+002
 5.68000000E+002
 5.80000000E+002
 5.86000000E+002
 6.05000000E+002
 6.39000000E+002
 6.62000000E+002
 6.72000000E+002
 6.76000000E+002
 6.84000000E+002
 7.08000000E+002
 7.34000000E+002
 7.61000000E+002
 8.17000000E+002
 8.83000000E+002
 9.73000000E+002
 1.03600000E+003
 1.05200000E+003
 1.00800000E+003
 9.98000000E+002
 9.55000000E+002
 9.14000000E+002
 8.89000000E+002
 8.63000000E+002
 8.44000000E+002
 8.25000000E+002
 8.15000000E+002
 8.12000000E+002
 8.06000000E+002
 8.02000000E+002
 8.09000000E+002
 8.15000000E+002
 7.97000000E+002
 7.89000000E+002
 7.75000000E+002
 7.69000000E+002
 7.70000000E+002
 7.85000000E+002
 7.87000000E+002
 7.77000000E+002
 7.58000000E+002
 7.65000000E+002
 7.47000000E+002
 7.34000000E+002
 6.93000000E+002
 6.83000000E+002
 6.83000000E+002
 6.63000000E+002
 6.42000000E+002
 6.39000000E+002
 6.38000000E+002
 6.21000000E+002
 6.17000000E+002
 6.21000000E+002
 6.25000000E+002
 6.14000000E+002
 6.04000000E+002
 6.10000000E+002
 5.99000000E+002
 5.84000000E+002
 5.93000000E+002
 5.86000000E+002
 5.84000000E+002
 5.88000000E+002
 5.92000000E+002
 5.93000000E+002
 5.88000000E+002
 6.01000000E+002
 5.84000000E+002
 5.86000000E+002
 5.88000000E+002
 5.92000000E+002
 5.78000000E+002
 5.85000000E+002
 5.78000000E+002
 5.80000000E+002
 5.82000000E+002
 5.84000000E+002
 5.92000000E+002
 5.91000000E+002
 5.92000000E+002
 5.89000000E+002
 6.00000000E+002
 6.04000000E+002
 6.05000000E+002
 6.08000000E+002
 6.12000000E+002
 6.10000000E+002
 6.19000000E+002
 6.25000000E+002
 6.15000000E+002
 6.44000000E+002
 6.37000000E+002
 6.26000000E+002
 6.43000000E+002
 6.67000000E+002
 6.65000000E+002
 6.62000000E+002
 6.58000000E+002
 6.77000000E+002
 6.81000000E+002
 6.86000000E+002
 7.08000000E+002
 7.00000000E+002
 7.09000000E+002
 7.00000000E+002
 7.16000000E+002
 7.31000000E+002
 7.19000000E+002
 7.41000000E+002
 7.44000000E+002
 7.54000000E+002
 7.61000000E+002
 7.52000000E+002
 7.56000000E+002
 7.69000000E+002
 7.87000000E+002
 7.97000000E+002
 8.07000000E+002
 8.04000000E+002
 8.07000000E+002
 8.23000000E+002
 8.18000000E+002
 8.37000000E+002
 8.46000000E+002
 8.53000000E+002
 8.65000000E+002
 8.45000000E+002
 8.57000000E+002
 8.69000000E+002
 8.72000000E+002
 8.84000000E+002
 8.91000000E+002
 8.95000000E+002
 8.97000000E+002
 9.14000000E+002
 9.15000000E+002
 9.28000000E+002
 9.24000000E+002
 9.34000000E+002
 9.52000000E+002
 9.49000000E+002
 9.71000000E+002
 9.60000000E+002
 9.99000000E+002
 1.00200000E+003
 9.93000000E+002
 9.98000000E+002
 9.97000000E+002
 1.01500000E+003
 1.00200000E+003
 1.02600000E+003
 1.03600000E+003
 1.04600000E+003
 1.06800000E+003
 1.08000000E+003
 1.09500000E+003
 1.10900000E+003
 1.11600000E+003
 1.10600000E+003
 1.13400000E+003
 1.14900000E+003
 1.16400000E+003
 1.16500000E+003
 1.19200000E+003
 1.20300000E+003
 1.20300000E+003
 1.18900000E+003
 1.20800000E+003
 1.22900000E+003
 1.25200000E+003
 1.26600000E+003
 1.24400000E+003
 1.24800000E+003
 1.27700000E+003
 1.27800000E+003
 1.28000000E+003
 1.30000000E+003
 1.33100000E+003
 1.33000000E+003
 1.32600000E+003
 1.32200000E+003
 1.32200000E+003
 1.32500000E+003
 1.37200000E+003
 1.37400000E+003
 1.34800000E+003
 1.35000000E+003
 1.37600000E+003
 1.36400000E+003
 1.36900000E+003
 1.37400000E+003
 1.36900000E+003
 1.37300000E+003
 1.37900000E+003
 1.36800000E+003
 1.35100000E+003
 1.35100000E+003
 1.35000000E+003
 1.33400000E+003
 1.32500000E+003
 1.32800000E+003
 1.32400000E+003
 1.31900000E+003
 1.30600000E+003
 1.27600000E+003
 1.25200000E+003
 1.23300000E+003
 1.22800000E+003
 1.23500000E+003
 1.21000000E+003
 1.20200000E+003
 1.18600000E+003
 1.16500000E+003
 1.15300000E+003
 1.12300000E+003
 1.12000000E+003
 1.10800000E+003
 1.08700000E+003
 1.08900000E+003
 1.06100000E+003
 1.03800000E+003
 1.01700000E+003
 1.02200000E+003
 9.83000000E+002
 9.77000000E+002
 9.50000000E+002
 9.55000000E+002
 9.39000000E+002
 9.31000000E+002
 9.10000000E+002
 9.22000000E+002
 9.08000000E+002
 9.11000000E+002
 8.78000000E+002
 8.54000000E+002
 8.42000000E+002
 8.23000000E+002
 8.23000000E+002
 8.09000000E+002
 7.97000000E+002
 7.81000000E+002
 7.78000000E+002
 7.80000000E+002
 7.65000000E+002
 7.39000000E+002
 7.34000000E+002
 7.25000000E+002
 7.15000000E+002
 7.05000000E+002
 6.90000000E+002
 6.75000000E+002
 6.67000000E+002
 6.58000000E+002
 6.47000000E+002
 6.41000000E+002
 6.28000000E+002
 6.05000000E+002
 5.86000000E+002
 5.71000000E+002
 5.81000000E+002
 5.57000000E+002
 5.55000000E+002
 5.39000000E+002
 5.24000000E+002
 5.16000000E+002
 5.10000000E+002
 5.01000000E+002
 4.96000000E+002
 4.91000000E+002
 4.73000000E+002
 4.64000000E+002
 4.51000000E+002
 4.57000000E+002
 4.57000000E+002
 4.45000000E+002
 4.40000000E+002
 4.39000000E+002
 4.30000000E+002
 4.28000000E+002
 4.25000000E+002
 4.27000000E+002
 4.17000000E+002
 4.20000000E+002
 4.15000000E+002
 4.15000000E+002
 4.15000000E+002
 4.03000000E+002
 4.19000000E+002
 3.96000000E+002
 4.02000000E+002
 4.07000000E+002
 3.99000000E+002
