# Supplementary material for: ATP-Mediated Compositional Change in Peripheral Myelin Membranes: A Comparative Raman Spectroscopy and Time-Of-Flight Secondary Ion Mass Spectrometry Study
Source: PLoS One. 2015 Nov 6;10(11):e0142084. doi: 10.1371/journal.pone.0142084 (PMC4636249; doi:10.1371/journal.pone.0142084)
Supplement: S3 Dataset — (ZIP) [file pone.0142084.s003.zip › S3_dataset/Raman_spectra/x.dat]

-1.78994036E+002
-1.74033226E+002
-1.69075138E+002
-1.64119771E+002
-1.59167122E+002
-1.54217190E+002
-1.49269973E+002
-1.44325467E+002
-1.39383672E+002
-1.34444585E+002
-1.29508204E+002
-1.24574527E+002
-1.19643551E+002
-1.14715275E+002
-1.09789697E+002
-1.04866814E+002
-9.99466247E+001
-9.50291265E+001
-9.01143176E+001
-8.52021957E+001
-8.02927590E+001
-7.53860052E+001
-7.04819323E+001
-6.55805382E+001
-6.06818209E+001
-5.57857782E+001
-5.08924082E+001
-4.60017087E+001
-4.11136777E+001
-3.62283132E+001
-3.13456130E+001
-2.64655751E+001
-2.15881974E+001
-1.67134780E+001
-1.18414147E+001
-6.97200555E+000
-2.10524843E+000
 2.75885868E+000
 7.62031781E+000
 1.24791310E+001
 1.73353003E+001
 2.21888278E+001
 2.70397154E+001
 3.18879652E+001
 3.67335793E+001
 4.15765597E+001
 4.64169083E+001
 5.12546272E+001
 5.60897185E+001
 6.09221841E+001
 6.57520261E+001
 7.05792465E+001
 7.54038473E+001
 8.02258305E+001
 8.50451981E+001
 8.98619522E+001
 9.46760946E+001
 9.94876275E+001
 1.04296553E+002
 1.09102873E+002
 1.13906589E+002
 1.18707703E+002
 1.23506218E+002
 1.28302136E+002
 1.33095458E+002
 1.37886186E+002
 1.42674323E+002
 1.47459870E+002
 1.52242829E+002
 1.57023202E+002
 1.61800992E+002
 1.66576200E+002
 1.71348829E+002
 1.76118879E+002
 1.80886354E+002
 1.85651255E+002
 1.90413584E+002
 1.95173343E+002
 1.99930534E+002
 2.04685159E+002
 2.09437220E+002
 2.14186718E+002
 2.18933657E+002
 2.23678037E+002
 2.28419862E+002
 2.33159132E+002
 2.37895849E+002
 2.42630016E+002
 2.47361635E+002
 2.52090707E+002
 2.56817234E+002
 2.61541219E+002
 2.66262663E+002
 2.70981568E+002
 2.75697937E+002
 2.80411770E+002
 2.85123070E+002
 2.89831839E+002
 2.94538079E+002
 2.99241792E+002
 3.03942980E+002
 3.08641644E+002
 3.13337786E+002
 3.18031409E+002
 3.22722514E+002
 3.27411103E+002
 3.32097179E+002
 3.36780742E+002
 3.41461796E+002
 3.46140341E+002
 3.50816380E+002
 3.55489914E+002
 3.60160946E+002
 3.64829478E+002
 3.69495510E+002
 3.74159046E+002
 3.78820087E+002
 3.83478635E+002
 3.88134692E+002
 3.92788259E+002
 3.97439339E+002
 4.02087934E+002
 4.06734044E+002
 4.11377673E+002
 4.16018822E+002
 4.20657493E+002
 4.25293688E+002
 4.29927409E+002
 4.34558657E+002
 4.39187434E+002
 4.43813743E+002
 4.48437585E+002
 4.53058962E+002
 4.57677876E+002
 4.62294328E+002
 4.66908321E+002
 4.71519856E+002
 4.76128936E+002
 4.80735561E+002
 4.85339735E+002
 4.89941458E+002
 4.94540733E+002
 4.99137562E+002
 5.03731945E+002
 5.08323886E+002
 5.12913386E+002
 5.17500446E+002
 5.22085069E+002
 5.26667257E+002
 5.31247011E+002
 5.35824333E+002
 5.40399224E+002
 5.44971688E+002
 5.49541725E+002
 5.54109337E+002
 5.58674527E+002
 5.63237296E+002
 5.67797645E+002
 5.72355577E+002
 5.76911093E+002
 5.81464196E+002
 5.86014886E+002
 5.90563167E+002
 5.95109039E+002
 5.99652504E+002
 6.04193565E+002
 6.08732222E+002
 6.13268479E+002
 6.17802336E+002
 6.22333795E+002
 6.26862859E+002
 6.31389528E+002
 6.35913806E+002
 6.40435692E+002
 6.44955191E+002
 6.49472302E+002
 6.53987028E+002
 6.58499370E+002
 6.63009331E+002
 6.67516913E+002
 6.72022116E+002
 6.76524942E+002
 6.81025395E+002
 6.85523474E+002
 6.90019183E+002
 6.94512522E+002
 6.99003494E+002
 7.03492100E+002
 7.07978342E+002
 7.12462222E+002
 7.16943742E+002
 7.21422902E+002
 7.25899706E+002
 7.30374155E+002
 7.34846250E+002
 7.39315993E+002
 7.43783387E+002
 7.48248432E+002
 7.52711131E+002
 7.57171484E+002
 7.61629495E+002
 7.66085165E+002
 7.70538495E+002
 7.74989487E+002
 7.79438143E+002
 7.83884465E+002
 7.88328454E+002
 7.92770112E+002
 7.97209441E+002
 8.01646442E+002
 8.06081117E+002
 8.10513469E+002
 8.14943498E+002
 8.19371207E+002
 8.23796596E+002
 8.28219669E+002
 8.32640425E+002
 8.37058869E+002
 8.41474999E+002
 8.45888820E+002
 8.50300332E+002
 8.54709537E+002
 8.59116436E+002
 8.63521032E+002
 8.67923327E+002
 8.72323320E+002
 8.76721016E+002
 8.81116414E+002
 8.85509518E+002
 8.89900328E+002
 8.94288846E+002
 8.98675074E+002
 9.03059014E+002
 9.07440667E+002
 9.11820035E+002
 9.16197119E+002
 9.20571922E+002
 9.24944445E+002
 9.29314689E+002
 9.33682657E+002
 9.38048350E+002
 9.42411769E+002
 9.46772917E+002
 9.51131795E+002
 9.55488404E+002
 9.59842747E+002
 9.64194824E+002
 9.68544638E+002
 9.72892191E+002
 9.77237483E+002
 9.81580517E+002
 9.85921294E+002
 9.90259817E+002
 9.94596085E+002
 9.98930102E+002
 1.00326187E+003
 1.00759139E+003
 1.01191866E+003
 1.01624368E+003
 1.02056647E+003
 1.02488701E+003
 1.02920531E+003
 1.03352137E+003
 1.03783519E+003
 1.04214678E+003
 1.04645613E+003
 1.05076326E+003
 1.05506815E+003
 1.05937081E+003
 1.06367125E+003
 1.06796946E+003
 1.07226544E+003
 1.07655921E+003
 1.08085075E+003
 1.08514007E+003
 1.08942718E+003
 1.09371207E+003
 1.09799474E+003
 1.10227521E+003
 1.10655346E+003
 1.11082950E+003
 1.11510333E+003
 1.11937496E+003
 1.12364438E+003
 1.12791160E+003
 1.13217662E+003
 1.13643944E+003
 1.14070006E+003
 1.14495848E+003
 1.14921471E+003
 1.15346874E+003
 1.15772058E+003
 1.16197023E+003
 1.16621769E+003
 1.17046297E+003
 1.17470606E+003
 1.17894696E+003
 1.18318568E+003
 1.18742223E+003
 1.19165659E+003
 1.19588877E+003
 1.20011878E+003
 1.20434661E+003
 1.20857227E+003
 1.21279576E+003
 1.21701708E+003
 1.22123623E+003
 1.22545321E+003
 1.22966803E+003
 1.23388069E+003
 1.23809118E+003
 1.24229951E+003
 1.24650568E+003
 1.25070970E+003
 1.25491156E+003
 1.25911126E+003
 1.26330881E+003
 1.26750421E+003
 1.27169746E+003
 1.27588856E+003
 1.28007752E+003
 1.28426433E+003
 1.28844900E+003
 1.29263152E+003
 1.29681191E+003
 1.30099015E+003
 1.30516626E+003
 1.30934023E+003
 1.31351207E+003
 1.31768178E+003
 1.32184935E+003
 1.32601479E+003
 1.33017811E+003
 1.33433930E+003
 1.33849836E+003
 1.34265530E+003
 1.34681012E+003
 1.35096282E+003
 1.35511339E+003
 1.35926186E+003
 1.36340820E+003
 1.36755243E+003
 1.37169455E+003
 1.37583455E+003
 1.37997245E+003
 1.38410823E+003
 1.38824191E+003
 1.39237349E+003
 1.39650296E+003
 1.40063032E+003
 1.40475559E+003
 1.40887876E+003
 1.41299983E+003
 1.41711880E+003
 1.42123568E+003
 1.42535046E+003
 1.42946315E+003
 1.43357375E+003
 1.43768226E+003
 1.44178869E+003
 1.44589303E+003
 1.44999528E+003
 1.45409545E+003
 1.45819354E+003
 1.46228955E+003
 1.46638348E+003
 1.47047533E+003
 1.47456511E+003
 1.47865281E+003
 1.48273844E+003
 1.48682200E+003
 1.49090349E+003
 1.49498291E+003
 1.49906027E+003
 1.50313555E+003
 1.50720878E+003
 1.51127994E+003
 1.51534904E+003
 1.51941608E+003
 1.52348107E+003
 1.52754399E+003
 1.53160486E+003
 1.53566368E+003
 1.53972045E+003
 1.54377516E+003
 1.54782783E+003
 1.55187844E+003
 1.55592701E+003
 1.55997354E+003
 1.56401802E+003
 1.56806046E+003
 1.57210086E+003
 1.57613922E+003
 1.58017554E+003
 1.58420983E+003
 1.58824208E+003
 1.59227229E+003
 1.59630048E+003
 1.60032663E+003
 1.60435076E+003
 1.60837286E+003
 1.61239293E+003
 1.61641097E+003
 1.62042700E+003
 1.62444100E+003
 1.62845298E+003
 1.63246294E+003
 1.63647088E+003
 1.64047681E+003
 1.64448072E+003
 1.64848261E+003
 1.65248250E+003
 1.65648038E+003
 1.66047624E+003
 1.66447010E+003
 1.66846195E+003
 1.67245180E+003
 1.67643964E+003
 1.68042548E+003
 1.68440932E+003
 1.68839116E+003
 1.69237100E+003
 1.69634885E+003
 1.70032470E+003
 1.70429856E+003
 1.70827042E+003
 1.71224029E+003
 1.71620818E+003
 1.72017407E+003
 1.72413798E+003
 1.72809990E+003
 1.73205984E+003
 1.73601780E+003
 1.73997377E+003
 1.74392777E+003
 1.74787978E+003
 1.75182982E+003
 1.75577789E+003
 1.75972398E+003
 1.76366809E+003
 1.76761024E+003
 1.77155041E+003
 1.77548862E+003
 1.77942485E+003
 1.78335913E+003
 1.78729143E+003
 1.79122178E+003
 1.79515016E+003
 1.79907658E+003
 1.80300104E+003
 1.80692355E+003
 1.81084409E+003
 1.81476269E+003
 1.81867932E+003
 1.82259401E+003
 1.82650674E+003
 1.83041753E+003
 1.83432637E+003
 1.83823326E+003
 1.84213820E+003
 1.84604120E+003
 1.84994226E+003
 1.85384137E+003
 1.85773855E+003
 1.86163378E+003
 1.86552708E+003
 1.86941845E+003
 1.87330787E+003
 1.87719537E+003
 1.88108093E+003
 1.88496456E+003
 1.88884626E+003
 1.89272603E+003
 1.89660388E+003
 1.90047980E+003
 1.90435380E+003
 1.90822587E+003
 1.91209603E+003
 1.91596426E+003
 1.91983057E+003
 1.92369497E+003
 1.92755745E+003
 1.93141801E+003
 1.93527666E+003
 1.93913340E+003
 1.94298823E+003
 1.94684115E+003
 1.95069216E+003
 1.95454127E+003
 1.95838846E+003
 1.96223376E+003
 1.96607715E+003
 1.96991864E+003
 1.97375823E+003
 1.97759592E+003
 1.98143171E+003
 1.98526561E+003
 1.98909761E+003
 1.99292771E+003
 1.99675593E+003
 2.00058225E+003
 2.00440668E+003
 2.00822923E+003
 2.01204989E+003
 2.01586866E+003
 2.01968555E+003
 2.02350055E+003
 2.02731367E+003
 2.03112491E+003
 2.03493427E+003
 2.03874176E+003
 2.04254736E+003
 2.04635109E+003
 2.05015295E+003
 2.05395293E+003
 2.05775104E+003
 2.06154728E+003
 2.06534166E+003
 2.06913416E+003
 2.07292480E+003
 2.07671357E+003
 2.08050048E+003
 2.08428552E+003
 2.08806870E+003
 2.09185003E+003
 2.09562949E+003
 2.09940710E+003
 2.10318285E+003
 2.10695674E+003
 2.11072879E+003
 2.11449897E+003
 2.11826731E+003
 2.12203380E+003
 2.12579844E+003
 2.12956123E+003
 2.13332217E+003
 2.13708127E+003
 2.14083853E+003
 2.14459394E+003
 2.14834751E+003
 2.15209925E+003
 2.15584914E+003
 2.15959720E+003
 2.16334342E+003
 2.16708780E+003
 2.17083035E+003
 2.17457107E+003
 2.17830996E+003
 2.18204702E+003
 2.18578225E+003
 2.18951565E+003
 2.19324722E+003
 2.19697697E+003
 2.20070490E+003
 2.20443100E+003
 2.20815529E+003
 2.21187775E+003
 2.21559839E+003
 2.21931722E+003
 2.22303423E+003
 2.22674943E+003
 2.23046281E+003
 2.23417438E+003
 2.23788414E+003
 2.24159208E+003
 2.24529822E+003
 2.24900255E+003
 2.25270508E+003
 2.25640580E+003
 2.26010471E+003
 2.26380182E+003
 2.26749713E+003
 2.27119065E+003
 2.27488236E+003
 2.27857227E+003
 2.28226039E+003
 2.28594671E+003
 2.28963124E+003
 2.29331397E+003
 2.29699491E+003
 2.30067407E+003
 2.30435143E+003
 2.30802700E+003
 2.31170079E+003
 2.31537279E+003
 2.31904301E+003
 2.32271144E+003
 2.32637810E+003
 2.33004297E+003
 2.33370606E+003
 2.33736737E+003
 2.34102691E+003
 2.34468466E+003
 2.34834065E+003
 2.35199486E+003
 2.35564730E+003
 2.35929796E+003
 2.36294686E+003
 2.36659399E+003
 2.37023935E+003
 2.37388294E+003
 2.37752477E+003
 2.38116483E+003
 2.38480314E+003
 2.38843967E+003
 2.39207445E+003
 2.39570747E+003
 2.39933873E+003
 2.40296824E+003
 2.40659599E+003
 2.41022198E+003
 2.41384622E+003
 2.41746871E+003
 2.42108944E+003
 2.42470843E+003
 2.42832567E+003
 2.43194116E+003
 2.43555490E+003
 2.43916690E+003
 2.44277715E+003
 2.44638566E+003
 2.44999243E+003
 2.45359746E+003
 2.45720075E+003
 2.46080230E+003
 2.46440211E+003
 2.46800019E+003
 2.47159654E+003
 2.47519115E+003
 2.47878402E+003
 2.48237517E+003
 2.48596458E+003
 2.48955227E+003
 2.49313823E+003
 2.49672246E+003
 2.50030497E+003
 2.50388575E+003
 2.50746481E+003
 2.51104215E+003
 2.51461776E+003
 2.51819166E+003
 2.52176384E+003
 2.52533430E+003
 2.52890304E+003
 2.53247007E+003
 2.53603538E+003
 2.53959899E+003
 2.54316088E+003
 2.54672106E+003
 2.55027953E+003
 2.55383629E+003
 2.55739134E+003
 2.56094469E+003
 2.56449634E+003
 2.56804628E+003
 2.57159451E+003
 2.57514105E+003
 2.57868588E+003
 2.58222902E+003
 2.58577046E+003
 2.58931020E+003
 2.59284824E+003
 2.59638460E+003
 2.59991925E+003
 2.60345222E+003
 2.60698349E+003
 2.61051307E+003
 2.61404097E+003
 2.61756717E+003
 2.62109169E+003
 2.62461453E+003
 2.62813567E+003
 2.63165514E+003
 2.63517292E+003
 2.63868902E+003
 2.64220344E+003
 2.64571619E+003
 2.64922725E+003
 2.65273664E+003
 2.65624435E+003
 2.65975039E+003
 2.66325475E+003
 2.66675744E+003
 2.67025846E+003
 2.67375781E+003
 2.67725549E+003
 2.68075151E+003
 2.68424585E+003
 2.68773853E+003
 2.69122955E+003
 2.69471890E+003
 2.69820659E+003
 2.70169262E+003
 2.70517699E+003
 2.70865970E+003
 2.71214075E+003
 2.71562014E+003
 2.71909788E+003
 2.72257396E+003
 2.72604839E+003
 2.72952117E+003
 2.73299230E+003
 2.73646177E+003
 2.73992960E+003
 2.74339577E+003
 2.74686030E+003
 2.75032319E+003
 2.75378443E+003
 2.75724402E+003
 2.76070197E+003
 2.76415829E+003
 2.76761296E+003
 2.77106599E+003
 2.77451738E+003
 2.77796713E+003
 2.78141525E+003
 2.78486173E+003
 2.78830658E+003
 2.79174980E+003
 2.79519138E+003
 2.79863133E+003
 2.80206966E+003
 2.80550635E+003
 2.80894142E+003
 2.81237485E+003
 2.81580667E+003
 2.81923686E+003
 2.82266542E+003
 2.82609236E+003
 2.82951769E+003
 2.83294139E+003
 2.83636347E+003
 2.83978393E+003
 2.84320278E+003
 2.84662001E+003
 2.85003563E+003
 2.85344963E+003
 2.85686202E+003
 2.86027279E+003
 2.86368196E+003
 2.86708951E+003
 2.87049546E+003
 2.87389980E+003
 2.87730253E+003
 2.88070366E+003
 2.88410318E+003
 2.88750110E+003
 2.89089742E+003
 2.89429214E+003
 2.89768525E+003
 2.90107677E+003
 2.90446669E+003
 2.90785501E+003
 2.91124173E+003
 2.91462686E+003
 2.91801040E+003
 2.92139234E+003
 2.92477269E+003
 2.92815145E+003
 2.93152862E+003
 2.93490420E+003
 2.93827819E+003
 2.94165060E+003
 2.94502142E+003
 2.94839065E+003
 2.95175830E+003
 2.95512437E+003
 2.95848886E+003
 2.96185177E+003
 2.96521309E+003
 2.96857284E+003
 2.97193101E+003
 2.97528761E+003
 2.97864263E+003
 2.98199607E+003
 2.98534794E+003
 2.98869824E+003
 2.99204697E+003
 2.99539412E+003
 2.99873971E+003
 3.00208373E+003
 3.00542618E+003
 3.00876706E+003
 3.01210638E+003
 3.01544414E+003
 3.01878033E+003
 3.02211496E+003
 3.02544803E+003
 3.02877954E+003
 3.03210949E+003
 3.03543788E+003
 3.03876471E+003
 3.04208999E+003
 3.04541371E+003
 3.04873588E+003
 3.05205649E+003
 3.05537555E+003
 3.05869306E+003
 3.06200902E+003
 3.06532344E+003
 3.06863630E+003
 3.07194761E+003
 3.07525738E+003
 3.07856561E+003
 3.08187229E+003
 3.08517743E+003
 3.08848102E+003
 3.09178307E+003
 3.09508359E+003
 3.09838256E+003
 3.10168000E+003
 3.10497590E+003
 3.10827026E+003
 3.11156309E+003
 3.11485438E+003
 3.11814414E+003
 3.12143237E+003
 3.12471906E+003
 3.12800423E+003
 3.13128786E+003
 3.13456997E+003
 3.13785055E+003
 3.14112960E+003
 3.14440713E+003
 3.14768313E+003
 3.15095761E+003
 3.15423057E+003
 3.15750201E+003
 3.16077192E+003
 3.16404032E+003
 3.16730720E+003
 3.17057256E+003
 3.17383640E+003
 3.17709873E+003
 3.18035954E+003
 3.18361884E+003
 3.18687662E+003
 3.19013290E+003
 3.19338766E+003
 3.19664092E+003
 3.19989266E+003
 3.20314290E+003
 3.20639163E+003
 3.20963885E+003
 3.21288457E+003
 3.21612878E+003
 3.21937149E+003
 3.22261270E+003
 3.22585241E+003
 3.22909062E+003
 3.23232733E+003
 3.23556254E+003
 3.23879625E+003
 3.24202846E+003
 3.24525919E+003
 3.24848841E+003
 3.25171614E+003
 3.25494238E+003
 3.25816713E+003
 3.26139039E+003
 3.26461216E+003
 3.26783244E+003
 3.27105123E+003
 3.27426853E+003
 3.27748435E+003
 3.28069868E+003
 3.28391153E+003
 3.28712290E+003
 3.29033278E+003
 3.29354118E+003
 3.29674811E+003
 3.29995355E+003
 3.30315751E+003
 3.30636000E+003
 3.30956101E+003
 3.31276055E+003
 3.31595861E+003
 3.31915519E+003
 3.32235030E+003
 3.32554395E+003
 3.32873612E+003
 3.33192682E+003
 3.33511605E+003
 3.33830381E+003
 3.34149011E+003
 3.34467494E+003
 3.34785830E+003
 3.35104020E+003
 3.35422064E+003
 3.35739962E+003
 3.36057713E+003
 3.36375318E+003
 3.36692777E+003
 3.37010090E+003
 3.37327258E+003
 3.37644280E+003
 3.37961156E+003
 3.38277887E+003
 3.38594472E+003
 3.38910912E+003
 3.39227207E+003
 3.39543356E+003
 3.39859361E+003
 3.40175220E+003
 3.40490935E+003
 3.40806505E+003
 3.41121930E+003
 3.41437210E+003
 3.41752346E+003
 3.42067338E+003
 3.42382185E+003
 3.42696889E+003
 3.43011447E+003
 3.43325862E+003
 3.43640133E+003
 3.43954260E+003
 3.44268244E+003
 3.44582083E+003
 3.44895779E+003
 3.45209332E+003
 3.45522741E+003
 3.45836006E+003
 3.46149129E+003
 3.46462108E+003
 3.46774944E+003
 3.47087638E+003
 3.47400188E+003
 3.47712596E+003
 3.48024860E+003
 3.48336983E+003
 3.48648963E+003
 3.48960800E+003
 3.49272495E+003
 3.49584048E+003
 3.49895458E+003
 3.50206727E+003
 3.50517853E+003
 3.50828838E+003
 3.51139681E+003
 3.51450382E+003
 3.51760941E+003
 3.52071359E+003
 3.52381636E+003
 3.52691771E+003
 3.53001765E+003
 3.53311617E+003
 3.53621329E+003
 3.53930899E+003
 3.54240329E+003
 3.54549618E+003
 3.54858766E+003
 3.55167773E+003
 3.55476640E+003
 3.55785366E+003
 3.56093952E+003
 3.56402398E+003
 3.56710703E+003
 3.57018869E+003
 3.57326894E+003
 3.57634779E+003
 3.57942525E+003
 3.58250130E+003
 3.58557596E+003
 3.58864923E+003
 3.59172109E+003
 3.59479157E+003
 3.59786065E+003
 3.60092834E+003
 3.60399463E+003
 3.60705954E+003
 3.61012305E+003
 3.61318518E+003
 3.61624592E+003
 3.61930527E+003
 3.62236323E+003
 3.62541981E+003
 3.62847500E+003
 3.63152881E+003
 3.63458124E+003
 3.63763228E+003
 3.64068195E+003
 3.64373023E+003
 3.64677713E+003
 3.64982266E+003
 3.65286680E+003
 3.65590957E+003
 3.65895096E+003
 3.66199098E+003
 3.66502962E+003
 3.66806689E+003
 3.67110279E+003
 3.67413731E+003
 3.67717047E+003
 3.68020225E+003
 3.68323266E+003
 3.68626171E+003
 3.68928939E+003
 3.69231570E+003
 3.69534064E+003
 3.69836422E+003
 3.70138644E+003
 3.70440729E+003
 3.70742678E+003
 3.71044490E+003
 3.71346167E+003
 3.71647708E+003
 3.71949112E+003
 3.72250381E+003
 3.72551514E+003
 3.72852512E+003
 3.73153373E+003
 3.73454100E+003
 3.73754691E+003
 3.74055146E+003
 3.74355466E+003
 3.74655652E+003
 3.74955702E+003
 3.75255617E+003
 3.75555397E+003
 3.75855042E+003
 3.76154552E+003
 3.76453928E+003
 3.76753170E+003
 3.77052276E+003
