# Supplementary material for: ATP-Mediated Compositional Change in Peripheral Myelin Membranes: A Comparative Raman Spectroscopy and Time-Of-Flight Secondary Ion Mass Spectrometry Study
Source: PLoS One. 2015 Nov 6;10(11):e0142084. doi: 10.1371/journal.pone.0142084 (PMC4636249; doi:10.1371/journal.pone.0142084)
Supplement: S4 Dataset — (ZIP) [file pone.0142084.s004.zip]

Archive with 59 entries (57 files):
- S4_dataset/
- S4_dataset/Raman_spectra/
- S4_dataset/Raman_spectra/10_0_0.txt
- S4_dataset/Raman_spectra/10_0_90.txt
- S4_dataset/Raman_spectra/10_90_0.txt
- S4_dataset/Raman_spectra/10_90_90.txt
- S4_dataset/Raman_spectra/11_0_0.txt
- S4_dataset/Raman_spectra/11_0_90.txt
- S4_dataset/Raman_spectra/11_90_0.txt
- S4_dataset/Raman_spectra/11_90_90.txt
- S4_dataset/Raman_spectra/12_0_0.txt
- S4_dataset/Raman_spectra/12_0_90.txt
- S4_dataset/Raman_spectra/12_90_0.txt
- S4_dataset/Raman_spectra/12_90_90.txt
- S4_dataset/Raman_spectra/13_0_0.txt
- S4_dataset/Raman_spectra/13_0_90.txt
- S4_dataset/Raman_spectra/13_90_0.txt
- S4_dataset/Raman_spectra/13_90_90.txt
- S4_dataset/Raman_spectra/14_0_0.txt
- S4_dataset/Raman_spectra/14_0_90.txt
- S4_dataset/Raman_spectra/14_90_0.txt
- S4_dataset/Raman_spectra/14_90_90.txt
- S4_dataset/Raman_spectra/1_0_0.txt
- S4_dataset/Raman_spectra/1_0_90.txt
- S4_dataset/Raman_spectra/1_90_0.txt
- S4_dataset/Raman_spectra/1_90_90.txt
- S4_dataset/Raman_spectra/2_0_0.txt
- S4_dataset/Raman_spectra/2_0_90.txt
- S4_dataset/Raman_spectra/2_90_0.txt
- S4_dataset/Raman_spectra/2_90_90.txt
- S4_dataset/Raman_spectra/3_0_0.txt
- S4_dataset/Raman_spectra/3_0_90.txt
- S4_dataset/Raman_spectra/3_90_0.txt
- S4_dataset/Raman_spectra/3_90_90.txt
- S4_dataset/Raman_spectra/4_0_0.txt
- S4_dataset/Raman_spectra/4_0_90.txt
- S4_dataset/Raman_spectra/4_90_0.txt
- S4_dataset/Raman_spectra/4_90_90.txt
- S4_dataset/Raman_spectra/5_0_0.txt
- S4_dataset/Raman_spectra/5_0_90.txt
- S4_dataset/Raman_spectra/5_90_0.txt
- S4_dataset/Raman_spectra/5_90_90.txt
- S4_dataset/Raman_spectra/6_0_0.txt
- S4_dataset/Raman_spectra/6_0_90.txt
- S4_dataset/Raman_spectra/6_90_0.txt
- S4_dataset/Raman_spectra/6_90_90.txt
- S4_dataset/Raman_spectra/7_0_0.txt
- S4_dataset/Raman_spectra/7_0_90.txt
- S4_dataset/Raman_spectra/7_90_0.txt
- S4_dataset/Raman_spectra/7_90_90.txt
- S4_dataset/Raman_spectra/8_0_0.txt
- S4_dataset/Raman_spectra/8_0_90.txt
- S4_dataset/Raman_spectra/8_90_0.txt
- S4_dataset/Raman_spectra/8_90_90.txt
- S4_dataset/Raman_spectra/9_0_0.txt
- S4_dataset/Raman_spectra/9_0_90.txt
- S4_dataset/Raman_spectra/9_90_0.txt
- S4_dataset/Raman_spectra/9_90_90.txt
- S4_dataset/Raman_spectra/description.txt
