# Supplementary material for: ATP-Mediated Compositional Change in Peripheral Myelin Membranes: A Comparative Raman Spectroscopy and Time-Of-Flight Secondary Ion Mass Spectrometry Study
Source: PLoS One. 2015 Nov 6;10(11):e0142084. doi: 10.1371/journal.pone.0142084 (PMC4636249; doi:10.1371/journal.pone.0142084)
Supplement: S4 Dataset — (ZIP) [file pone.0142084.s004.zip › S4_dataset/Raman_spectra/10_0_0.txt]

-178.994036100499	0
-174.033225536557	0
-169.0751377995	0
-164.119770772188	0
-159.167122339648	0
-154.217190389139	0
-149.269972810082	0
-144.325467494084	0
-139.383672334927	0
-134.444585228594	0
-129.508204073223	0
-124.574526769135	0
-119.643551218822	0
-114.715275326933	0
-109.789697000295	0
-104.866814147885	0
-99.9466246808552	0
-95.0291265124906	0
-90.1143175582511	0
-85.2021957357429	0
-80.2927589647043	0
-75.3860051670417	0
-70.481932266779	0
-65.5805381901118	0
-60.6818208653458	0
-55.7857782229294	0
-50.8924081954356	0
-46.0017087175875	0
-41.1136777262036	0
-36.2283131602562	0
-31.3456129608094	0
-26.4655750710663	0
-21.5881974363401	0
-16.7134780040433	0
-11.8414147237163	0
-6.97200554699157	0
-2.10524842762243	0
2.7588586785605	0
7.62031781361293	0
12.4791310174805	0
17.3353003280426	0
22.1888277810758	0
27.039715410272	0
31.8879652472351	0
36.7335793214806	0
41.5765596604579	0
46.4169082895241	0
51.2546272319742	0
56.0897185090253	0
60.9221841398248	0
65.7520261414575	0
70.5792465289414	0
75.4038473152359	0
80.2258305112373	0
85.0451981257829	0
89.8619521656728	0
94.6760946356408	0
99.4876275383722	0
104.296552874519	0
109.102872642681	0
113.906588839414	0
118.707703459255	0
123.50621849468	0
128.302135936152	0
133.095457772095	0
137.886185988911	0
142.67432257098	0
147.459869500643	0
152.242828758237	0
157.023202322085	0
161.800992168482	0
166.57620027172	0
171.348828604074	0
176.118879135829	0
180.886353835249	0
185.651254668599	0
190.413583600155	0
195.173342592185	0
199.930533604973	0
204.685158596796	0
209.437219523967	0
214.186718340789	0
218.933656999594	0
223.678037450722	0
228.419861642549	0
233.159131521472	0
237.895849031895	0
242.630016116276	0
247.361634715089	0
252.090706766845	0
256.817234208094	0
261.541218973423	0
266.262662995465	0
270.981568204883	0
275.6979365304	0
280.411769898787	0
285.123070234848	0
289.831839461473	0
294.538079499573	0
299.241792268145	0
303.942979684238	0
308.641643662944	0
313.337786117456	0
318.031408959021	0
322.722514096949	0
327.411103438619	0
332.097178889511	0
336.780742353159	0
341.461795731189	0
346.140340923303	0
350.816379827291	0
355.489914339047	0
360.160946352513	0
364.829477759773	0
369.495510450979	0
374.159046314377	0
378.82008723633	0
383.478635101284	0
388.134691791813	0
392.788259188568	0
397.439339170342	0
402.087933614013	0
406.734044394583	0
411.377673385177	0
416.018822457034	0
420.657493479503	0
425.293688320078	0
429.927408844356	0
434.558656916088	0
439.187434397129	0
443.813743147486	0
448.437585025291	0
453.058961886814	0
457.67787558648	0
462.29432797683	0
466.908320908577	0
471.519856230563	0
476.128935789788	0
480.735561431389	0
485.339734998681	0
489.941458333116	0
494.540733274316	0
499.137561660049	0
503.731945326264	0
508.323886107064	0
512.913385834734	0
517.500446339694	0
522.085069450583	0
526.667256994191	0
531.247010795469	0
535.824332677577	0
540.399224461846	0
544.97168796778	0
549.541725013081	0
554.109337413644	0
558.67452698353	0
563.237295535018	0
567.797644878581	0
572.355576822862	0
576.911093174738	0
581.464195739274	0
586.014886319725	0
590.563166717577	0
595.109038732502	0
599.652504162404	0
604.193564803387	0
608.732222449762	0
613.268478894079	0
617.802335927085	0
622.333795337774	0
626.86285891334	0
631.38952843922	0
635.913805699067	0
640.435692474774	0
644.955190546461	0
649.472301692484	0
653.987027689447	0
658.499370312169	3.75390625
663.009331333738	-8.0673828125
667.516912525469	-17.0419921875
672.022115656928	13.9521484375
676.524942495926	-22.9326171875
681.02539480853	5.83203125
685.523474359055	25.2529296875
690.01918291007	-9.0771484375
694.512522222405	-19.4736328125
699.003494055145	9.2255859375
703.492100165644	6.65234375
707.9783423095	-7.1376953125
712.462222240603	-6.0888671875
716.943741711089	11.037109375
721.422902471375	1.001953125
725.899706270146	-1.7724609375
730.374154854366	-7.84765625
734.846249969258	34.2763671875
739.315993358352	-22.49609375
743.783386763425	-19.34375
748.24843192457	24.8603515625
752.711130580137	6.7666015625
757.171484466788	-7.4814453125
761.629495319437	2.78515625
766.085164871336	-12.8271484375
770.538494853994	-11.6298828125
774.989486997223	12.0908203125
779.43814302915	4.333984375
783.884464676175	-1.57421875
788.32845366302	5.685791015625
792.770111712696	-27.40185546875
797.209440546543	13.3553466796875
801.646441884168	6.6885986328125
806.081117443533	13.2178955078125
810.513468940881	-29.1094970703125
814.943498090775	-10.43701171875
819.371206606105	22.2354736328125
823.796596198077	50.177490234375
828.219668576199	43.3570556640625
832.640425448324	17.53662109375
837.058868520624	-11.2838134765625
841.474999497579	24.895751953125
845.888820082022	35.0753173828125
850.300331975104	25.3116455078125
854.709536876311	42.826416015625
859.116436483469	70.34130859375
863.521032492725	109.856079101562
867.923326598575	65.3709716796875
872.323320493862	78.8857421875
876.72101586976	52.400634765625
881.116414415799	92.9154052734375
885.509517819843	116.691772460938
889.900327768119	99.765625
894.288845945186	76.8394775390625
898.675074033981	62.913330078125
903.059013715767	21.9873046875
907.440666670198	-24.9388427734375
911.820034575245	4.135009765625
916.197119107281	0.2088623046875
920.571921941017	-36.762451171875
924.944444749533	-3.4541015625
929.314689204286	15.854248046875
933.682656975085	16.16259765625
938.048349730125	21.470947265625
942.411769135975	28.7794189453125
946.772916857561	34.0877685546875
951.131794558201	97.5205078125
955.488403899588	107.155639648438
959.842746541792	188.790649414062
964.19482414328	245.42578125
968.544638360883	241.060913085938
972.892190849834	155.696044921875
977.237483263751	135.331176757812
981.580517254632	94.96630859375
985.92129447289	62.601318359375
990.259816567315	113.677734375
994.596085185094	170.055908203125
998.930101971822	208.43408203125
1003.2618685715	379.812255859375
1007.59138662649	663.1904296875
1011.91865777761	866.568603515625
1016.24368366407	814.94677734375
1020.56646592346	653.324951171875
1024.88700619182	495.703125
1029.20530610358	309.379272460937
1033.52136729159	283.176391601562
1037.8351913871	137.973510742188
1042.14678001981	36.770751953125
1046.45613481781	61.56787109375
1050.76325740763	76.364990234375
1055.06814941421	51.162109375
1059.37081246092	45.1490478515625
1063.67124816958	19.58544921875
1067.96945816039	12.02197265625
1072.26544405203	25.4583740234375
1076.55920746159	11.894775390625
1080.8507500046	-0.1312255859375
1085.14007329502	10.834228515625
1089.42717894527	2.7998046875
1093.71206856617	-5.234619140625
1097.99474376703	11.418701171875
1102.27520615557	65.5640869140625
1106.55345733798	44.70947265625
1110.82949891888	31.8548583984375
1115.10333250134	84.000244140625
1119.37495968691	88.286865234375
1123.64438207556	126.715942382812
1127.91160126572	185.144897460938
1132.17661885431	244.573852539062
1136.43943643667	291.0029296875
1140.70005560662	414.431884765625
1144.95847795644	606.86083984375
1149.21470507689	829.289916992188
1153.46873855716	1175.85034179688
1157.72057998495	1956.50500488281
1161.97023094641	2600.15966796875
1166.21769302616	2595.81420898438
1170.4629678073	2176.46875
1174.70605687141	1520.12329101562
1178.94696179854	867.777954101562
1183.18568416722	518.432495117188
1187.42222555447	398.087158203125
1191.65658753578	394.74169921875
1195.88877168516	387.48779296875
1200.11877957504	406.497436523438
1204.34661277642	370.507202148438
1208.57227285873	326.516845703125
1212.79576138991	263.526489257813
1217.01707993641	224.5361328125
1221.23623006316	185.545776367187
1225.45321333358	78.555419921875
1229.66803130962	86.5650634765625
1233.88068555171	12.57470703125
1238.09117761878	0.5843505859375
1242.29950906828	24.593994140625
1246.50568145615	-9.090087890625
1250.70969633685	-17.710693359375
1254.91155526336	11.6688232421875
1259.11125978715	8.0482177734375
1263.30881145822	62.4276123046875
1267.50421182508	65.80712890625
1271.69746243476	104.1865234375
1275.88856483281	166.56591796875
1280.07752056329	150.9453125
1284.26433116882	167.324829101562
1288.44899819048	166.704223632813
1292.63152316794	137.158081054688
1296.81190763937	144.777099609375
1300.99015314147	112.396118164062
1305.16626120947	92.01513671875
1309.34023337715	127.634155273437
1313.51207117681	124.253173828125
1317.68177613928	48.8721923828125
1321.84934979396	17.4912109375
1326.01479366875	24.1102294921875
1330.17810929013	15.729248046875
1334.3392981831	-17.6517333984375
1338.49836187121	3.087890625
1342.65530187658	43.861083984375
1346.81011971983	18.63427734375
1350.96281692018	-9.5926513671875
1355.11339499538	23.1805419921875
1359.26185546175	34.9537353515625
1363.40819983413	33.726806640625
1367.55242962597	25.5
1371.69454634923	4.457763671875
1375.83455151447	-18.506591796875
1379.97244663079	-58.470947265625
1384.10823320586	-21.4351806640625
1388.24191274593	-2.3995361328125
1392.3734867558	23.3204345703125
1396.50295673884	-10.7935791015625
1400.63032419701	-2.0728759765625
1404.75559063083	21.2320556640625
1408.87875753938	-4.5372314453125
1412.99982642036	-18.4503173828125
1417.11879877001	-9.831298828125
1421.23567608316	18.3377685546875
1425.35045985322	-6.4932861328125
1429.4631515722	15.396728515625
1433.57375273068	53.8216552734375
1437.68226481782	95.24658203125
1441.78868932139	169.671630859375
1445.89302772774	254.096557617187
1449.99528152179	237.521484375
1454.09545218711	301.946533203125
1458.1935412058	248.281982421875
1462.28955005859	279.587524414062
1466.38348022481	264.893188476562
1470.47533318239	235.198852539062
1474.56511040785	233.50439453125
1478.65281337632	214.81005859375
1482.73844356155	251.115600585938
1486.82200243586	291.421264648438
1490.90349147022	275.726928710938
1494.98291213418	243.032470703125
1499.06026589591	368.338134765625
1503.13555422222	563.57666015625
1507.20877857848	784.806518554687
1511.27994042873	1170.03637695312
1515.3490412356	1640.26623535156
1519.41608246035	2087.49609375
1523.48106556286	2423.72607421875
1527.54399200163	2520.95581054687
1531.60486323377	2383.185546875
1535.66368071505	1777.41552734375
1539.72044589986	1243.64538574219
1543.7751602412	857.875244140625
1547.82782519071	478.105102539063
1551.87844219866	295.3349609375
1555.92701271397	234.640502929687
1559.97353818419	177.95751953125
1564.0180200555	133.274536132812
1568.06045977271	98.591552734375
1572.1008587793	113.90869140625
1576.13921851737	128.225708007812
1580.17554042768	121.542724609375
1584.20982594961	104.859741210938
1588.24207652123	100.1767578125
1592.27229357921	103.493774414062
1596.3004785589	96.8109130859375
1600.3266328943	79.21337890625
1604.35075801806	68.3717041015625
1608.37285536149	75.530029296875
1612.39292635454	42.6883544921875
1616.41097242584	47.8466796875
1620.42699500266	25.0048828125
1624.44099551096	-16.8367919921875
1628.45297537533	18.321533203125
1632.46293601906	31.4798583984375
1636.47087886406	19.6671142578125
1640.47680533095	-2.3218994140625
1644.48071683901	2.68896484375
1648.48261480617	25.699951171875
1652.48250064906	69.7109375
1656.48037578297	111.721801757813
1660.47624162187	128.732788085938
1664.47009957839	137.74365234375
1668.46195106388	161.664794921875
1672.45179748832	186.19384765625
1676.43964026041	145.722778320313
1680.42548078752	99.2518310546875
1684.4093204757	105.78076171875
1688.39116072969	73.309814453125
1692.37100295292	27.8387451171875
1696.34884854752	38.8472900390625
1700.32469891429	-19.125732421875
1704.29855545273	26.9012451171875
1708.27041956104	25.92822265625
1712.24029263612	35.955322265625
1716.20817607355	-5.2442626953125
1720.17407126762	19.410888671875
1724.13797961133	4.0660400390625
1728.09990249636	-6.5233154296875
1732.05984131312	-13.515625
1736.01779745068	6.8994140625
1739.97377229687	-13.732421875
1743.9277672382	17.0322265625
1747.87978365989	-3.4697265625
1751.82982294586	8.154296875
1755.77788647879	-11.8193359375
1759.72397564	13.724609375
1763.6680918096	-5.2890625
1767.61023636636	-17.1220703125
1771.5504106878	11.8251953125
1775.48861615014	-3.591796875
1779.42485412834	-0.310546875
1783.35912599608	-4.9287109375
1787.29143312576	17.9091796875
1791.2217768885	-29.30078125
1795.15015865414	-2.6396484375
1799.07657979128	26.3330078125
1803.00104166722	12.8037109375
1806.923545648	-3.26953125
1810.84409309841	-12.994140625
1814.76268538195	-3.765625
1818.67932386087	14.2333984375
1822.59400989615	-19.259765625
1826.50674484753	14.7421875
1830.41753007345	17.6669921875
1834.32636693114	-22.4248046875
1838.23325677653	-32.3466796875
1842.13820096433	22.8759765625
1846.04120084797	24.7685546875
1849.94225777965	-6.6357421875
1853.84137311029	-11.99609375
1857.7385481896	-4.1123046875
1861.63378436601	7.1875
1865.52708298671	-4.275390625
1869.41844539766	-9.3671875
1873.30787294356	4.927734375
1877.19536696788	-2.994140625
1881.08092881284	11.1689453125
1884.96455981942	10.3955078125
1888.84626132737	-14.0732421875
1892.72603467521	-4.1923828125
1896.6038812002	-5.912109375
1900.47980223839	10.7529296875
1904.35379912459	9.1787109375
1908.22587319237	-9.2705078125
1912.0960257741	0.544921875
1915.96425820089	9.3203125
1919.83057180263	0.7998046875
1923.694967908	-13.5908203125
1927.55744784445	1.16015625
1931.4180129382	-12.0029296875
1935.27666451425	14.341796875
1939.13340389641	8.98828125
1942.98823240721	-7.2841796875
1946.84115136803	10.04296875
1950.692162099	-16.1962890625
1954.54126591903	6.568359375
1958.38846414585	-8.88671875
1962.23375809594	2.5595703125
1966.0771490846	1.078125
1969.91863842592	23.0537109375
1973.75822743275	-22.0927734375
1977.59591741678	-5.634765625
1981.43170968848	-14.25
1985.2656055571	39.947265625
1989.0976063307	-18.869140625
1992.92771331615	-6.083984375
1996.75592781911	0.7490234375
2000.58225114405	-2.1181640625
2004.40668459424	-6.62890625
2008.22922947176	9.0576171875
2012.04988707749	6.8740234375
2015.86865871112	-4.443359375
2019.68554567116	21.4208984375
2023.50054925491	-49.5029296875
2027.31367075851	29.6494140625
2031.12491147689	-4.23828125
2034.93427270382	1.7080078125
2038.74175573186	6.5654296875
2042.54736185239	17.4287109375
2046.35109235564	-4.146484375
2050.15294853063	0.2978515625
2053.95293166521	-8.767578125
2057.75104304606	-8.0732421875
2061.54728395867	-5.5751953125
2065.34165568739	-6.94921875
2069.13415951534	7.326171875
2072.92479672452	21.767822265625
2076.71356859575	-7.5322265625
2080.50047640867	-16.53759765625
2084.28552144174	-14.0894775390625
2088.06870497229	26.3585205078125
2091.85002827646	8.6378173828125
2095.62949262924	8.81787109375
2099.40709930443	20.998046875
2103.18284957471	18.17822265625
2106.95674471157	63.3583984375
2110.72878598537	52.3355712890625
2114.49897466528	54.0826416015625
2118.26731201934	33.829833984375
2122.03379931443	77.576904296875
2125.79843781626	62.323974609375
2129.56122878942	49.0711669921875
2133.32217349733	93.8182373046875
2137.08127320226	57.5653076171875
2140.83852916534	77.3125
2144.59394264655	83.9014892578125
2148.34751490473	114.414672851562
2152.09924719757	132.927856445312
2155.84914078163	137.44091796875
2159.59719691231	153.9541015625
2163.34341684388	144.46728515625
2167.08780182947	155.98046875
2170.83035312109	115.49365234375
2174.57107196959	89.0068359375
2178.30995962469	106.519897460938
2182.04701733499	47.9320068359375
2185.78224634796	57.0953369140625
2189.5156479099	67.2587890625
2193.24722326604	34.422119140625
2196.97697366044	35.5855712890625
2200.70490033604	20.7489013671875
2204.43100453467	25.912353515625
2208.15528749703	44.07568359375
2211.87775046268	5.2391357421875
2215.59839467008	1.3543701171875
2219.31722135656	2.18408203125
2223.03423175833	37.013916015625
2226.74942711049	21.84375
2230.46280864702	-3.326416015625
2234.17437760077	-40.49658203125
2237.8841352035	-14.666748046875
2241.59208268584	16.1981201171875
2245.29822127732	21.348876953125
2249.00255220636	-7.50048828125
2252.70507670024	38.650146484375
2256.40579598519	-2.1990966796875
2260.10471128628	51.9515380859375
2263.80182382751	23.102294921875
2267.49713483175	27.3564453125
2271.19064552079	22.97607421875
2274.8823571153	23.595703125
2278.57227083485	30.2152099609375
2282.26038789795	54.8348388671875
2285.94670952195	78.4544677734375
2289.63123692315	71.073974609375
2293.31397131673	93.693603515625
2296.99491391679	104.313232421875
2300.67406593634	120.94287109375
2304.35142858727	146.584106445313
2308.02700308043	163.225341796875
2311.70079062553	169.866455078125
2315.37279243123	150.507690429687
2319.04300970507	135.14892578125
2322.71144365353	99.7901611328125
2326.378095482	75.4312744140625
2330.04296639479	78.072509765625
2333.7060575951	51.7137451171875
2337.3673702851	39.212646484375
2341.02690566583	16.6044921875
2344.6846649373	29.9962158203125
2348.3406492984	26.3880615234375
2351.99485994696	32.77978515625
2355.64729807974	35.1715087890625
2359.29796489244	52.5633544921875
2362.94686157966	46.955078125
2366.59398933494	30.2906494140625
2370.23934935076	5.382080078125
2373.88294281852	-4.5263671875
2377.52477092856	10.5650634765625
2381.16483487014	2.6566162109375
2384.80313583148	-15.2518310546875
2388.4396749997	-9.3883056640625
2392.07445356091	16.468017578125
2395.70747270011	-7.5810546875
2399.33873360126	5.6259765625
2402.96823744725	-39.623046875
2406.59598541995	-54.0634765625
2410.22197870012	136.92578125
2413.84621846749	14.8974609375
2417.46870590075	-31.552734375
2421.08944217751	-27.666015625
2424.70842847435	-5.98046875
2428.32566596678	-0.953125
2431.94115582928	-5.12890625
2435.55489923528	15.01123046875
2439.16689735713	-8.8775634765625
2442.77715136618	9.7861328125
2446.38566243272	-1.4556884765625
2449.99243172597	12.880126953125
2453.59746041414	5.2159423828125
2457.20074966439	19.5517578125
2460.80230064284	16.8875732421875
2464.40211451455	37.2623291015625
2468.00019244359	20.847900390625
2471.59653559293	41.433349609375
2475.19114512457	6.0189208984375
2478.78402219943	24.6043701171875
2482.37516797741	26.1898193359375
2485.96458361739	21.775390625
2489.55227027719	0.36083984375
2493.13822911363	21.9757080078125
2496.7224612825	6.7210693359375
2500.30496793853	21.46630859375
2503.88575023547	60.211669921875
2507.464809326	71.9569091796875
2511.04214636182	71.7022705078125
2514.61776249357	85.447509765625
2518.19165887088	95.19287109375
2521.76383664238	67.9381103515625
2525.33429695564	60.6834716796875
2528.90304095725	64.5323486328125
2532.47006979276	41.4044189453125
2536.03538460672	20.276611328125
2539.59898654265	20.148681640625
2543.16087674307	-0.979248046875
2546.72105634948	-7.1070556640625
2550.27952650235	-12.2349853515625
2553.83628834118	-12.36279296875
2557.39134300444	-0.4993896484375
2560.94469162957	3.362548828125
2564.49633535304	11.224365234375
2568.0462753103	-27.9136962890625
2571.59451263579	11.9481201171875
2575.14104846294	3.2664794921875
2578.6858839242	-23.5040283203125
2582.22902015101	18.941162109375
2585.77045827378	-18.9793701171875
2589.31019942197	2.5721435546875
2592.84824472401	10.9442138671875
2596.38459530734	6.7462158203125
2599.91925229841	3.8514404296875
2603.45221682266	-11.133544921875
2606.98349000456	-17.1185302734375
2610.51307296756	-4.103515625
2614.04096683414	-16.0885009765625
2617.56717272579	3.199462890625
2621.09169176298	8.7606201171875
2624.61452506524	17.3216552734375
2628.13567375106	8.8826904296875
2631.655138938	13.44384765625
2635.17292174259	26.0048828125
2638.68902328039	46.56591796875
2642.20344466599	79.1270751953125
2645.71618701297	103.95361328125
2649.22725143397	92.7979736328125
2652.73663904062	100.642211914062
2656.24435094357	81.486572265625
2659.75038825251	180.330810546875
2663.25475207615	167.175170898438
2666.75744352221	136.019409179688
2670.25846369745	184.86376953125
2673.75781370765	128.726928710938
2677.25549465763	146.873046875
2680.75150765123	112.019287109375
2684.24585379131	120.165405273437
2687.73853417978	65.3116455078125
2691.22954991757	56.457763671875
2694.71890210465	13.60400390625
2698.20659184002	-20.2498779296875
2701.69262022172	27.1134033203125
2705.17698834682	19.69384765625
2708.65969731143	18.274169921875
2712.14074821071	12.8546142578125
2715.62014213884	13.4349365234375
2719.09788018905	6.5118408203125
2722.57396345362	-0.5789794921875
2726.04839302385	-6.8221435546875
2729.52116999012	-38.6986083984375
2732.99229544182	-26.6474609375
2736.4617704674	-95.9814453125
2739.92959615436	308.0751953125
2743.39577358926	-59.5966796875
2746.86030385767	-60.162109375
2750.32318804425	-14.369140625
2753.78442723268	-14.0986328125
2757.24402250572	8.4501953125
2760.70197494518	-3.927734375
2764.1582856319	-17.091796875
2767.61295564579	10.5908203125
2771.06598606584	-1.326171875
2774.51737797005	9.099609375
2777.96713243552	-18.119140625
2781.41525053838	1.7158203125
2784.86173335384	3.0859375
2788.30658195617	1.0914306640625
2791.7497974187	6.7791748046875
2795.1913808138	1.659912109375
2798.63133321295	-15.1793212890625
2802.06965568666	-6.0185546875
2805.50634930452	-14.8577880859375
2808.94141513519	8.302978515625
2812.3748542464	-2.721435546875
2815.80666770493	-9.812744140625
2819.23685657665	-23.9041748046875
2822.66542192651	-12.99560546875
2826.0923648185	-16.0869140625
2829.51768631572	23.8216552734375
2832.94138748033	21.730224609375
2836.36346937355	19.6387939453125
2839.7839330557	36.5474853515625
2843.20277958617	67.4560546875
2846.62001002343	116.252807617188
2850.03562542502	130.972900390625
2853.44962684758	231.692993164062
2856.86201534681	298.4130859375
2860.27279197751	251.13330078125
2863.68195779356	230.853393554687
2867.08951384791	223.573486328125
2870.49546119263	217.293579101562
2873.89980087883	237.013793945313
2877.30253395675	231.73388671875
2880.70366147569	264.453979492187
2884.10318448407	276.174072265625
2887.50110402936	245.894287109375
2890.89742115816	242.614379882813
2894.29213691614	246.33447265625
2897.68525234807	243.054565429687
2901.07676849782	247.774658203125
2904.46668640835	229.41748046875
2907.85500712172	279.008056640625
2911.24173167908	286.5986328125
2914.62686112069	289.189331054687
2918.0103964859	315.779907226562
2921.39233881316	293.370483398438
2924.77268914005	292.961181640625
2928.1514485032	285.5517578125
2931.52861793838	309.142333984375
2934.90419848047	313.733032226562
2938.27819116343	342.323608398438
2941.65059702035	329.914306640625
2945.0214170834	291.5048828125
2948.39065238389	298.095458984375
2951.75830395222	249.686157226562
2955.12437281791	210.276733398438
2958.48886000957	195.867309570313
2961.85176655495	191.4580078125
2965.21309348089	223.048583984375
2968.57284181338	191.63916015625
2971.93101257748	162.175048828125
2975.28760679739	176.629516601562
2978.64262549643	135.083984375
2981.99606969703	122.53857421875
2985.34794042073	96.9930419921875
2988.69823868822	86.447509765625
2992.04696551928	83.9019775390625
2995.39412193282	43.3564453125
2998.73970894689	60.81103515625
3002.08372757864	38.2655029296875
3005.42617884436	33.719970703125
3008.76706375945	53.1744384765625
3012.10638333846	37.6290283203125
3015.44413859505	55.08349609375
3018.780330542	61.5379638671875
3022.11496019125	228.992431640625
3025.44802855385	40.4468994140625
3028.77953663997	45.82275390625
3032.10948545894	61.0836181640625
3035.43787601921	18.3446044921875
3038.76470932835	52.60546875
3042.08998639308	34.8663330078125
3045.41370821926	5.127197265625
3048.73587581189	7.3880615234375
3052.05649017508	40.64892578125
3055.37555231211	7.9097900390625
3058.69306322538	22.1707763671875
3062.00902391644	31.367919921875
3065.32343538598	12.3887939453125
3068.63629863383	-2.5902099609375
3071.94761465896	-31.5692138671875
3075.2573844595	26.45166015625
3078.5656090327	-12.5277099609375
3081.87228937498	10.5128173828125
3085.1774264819	-11.2041015625
3088.48102134815	6.435546875
3091.7830749676	-4.6513671875
3095.08358833324	-13.2890625
3098.38256243724	8.412109375
3101.67999827089	-5.6787109375
3104.97589682465	-2.9873046875
3108.27025908815	16.1650390625
3111.56308605013	-3.591796875
3114.85437869852	-0.5146484375
3118.14413802041	-10.52734375
3121.43236500202	2.0009765625
3124.71906062875	0
3128.00422588514	0
3131.28786175491	0
3134.56996922093	0
3137.85054926524	0
3141.12960286901	0
3144.40713101263	0
3147.6831346756	0
3150.95761483661	0
3154.23057247352	0
3157.50200856335	0
3160.77192408229	0
3164.04032000569	0
3167.30719730808	0
3170.57255696316	0
3173.8363999438	0
3177.09872722202	0
3180.35953976906	0
3183.61883855529	0
3186.87662455028	0
3190.13289872277	0
3193.38766204066	0
3196.64091547106	0
3199.89265998023	0
3203.14289653361	0
3206.39162609586	0
3209.63884963076	0
3212.88456810132	0
3216.1287824697	0
3219.37149369728	0
3222.61270274458	0
3225.85241057135	0
3229.09061813648	0
3232.3273263981	0
3235.56253631347	0
3238.79624883909	0
3242.02846493063	0
3245.25918554293	0
3248.48841163005	0
3251.71614414523	0
3254.94238404091	0
3258.16713226871	0
3261.39038977947	0
3264.61215752319	0
3267.8324364491	0
3271.05122750561	0
3274.26853164033	0
3277.48434980006	0
3280.69868293083	0
3283.91153197784	0
3287.12289788551	0
3290.33278159744	0
3293.54118405647	0
3296.7481062046	0
3299.95354898308	0
3303.15751333233	0
3306.36000019198	0
3309.5610105009	0
3312.76054519714	0
3315.95860521796	0
3319.15519149983	0
3322.35030497845	0
3325.5439465887	0
3328.73611726471	0
3331.92681793979	0
3335.11604954647	0
3338.30381301653	0
3341.49010928091	0
3344.67493926981	0
3347.85830391262	0
3351.04020413798	0
3354.22064087372	0
3357.3996150469	0
3360.5771275838	0
3363.75317940992	0
3366.92777144999	0
3370.10090462796	0
3373.27257986699	0
3376.44279808949	0
3379.61156021706	0
3382.77886717059	0
3385.94471987011	0
3389.10911923496	0
3392.27206618366	0
3395.43356163397	0
3398.59360650288	0
3401.75220170663	0
3404.90934816067	0
3408.06504677969	0
3411.21929847761	0
3414.37210416759	0
3417.52346476203	0
3420.67338117256	0
3423.82185431003	0
3426.96888508457	0
3430.11447440551	0
3433.25862318144	0
3436.40133232017	0
3439.54260272877	0
3442.68243531356	0
3445.82083098007	0
3448.95779063311	0
3452.0933151767	0
3455.22740551412	0
3458.36006254791	0
3461.49128717984	0
3464.62108031093	0
3467.74944284144	0
3470.8763756709	0
3474.00187969807	0
3477.12595582097	0
3480.24860493687	0
3483.3698279423	0
3486.48962573301	0
3489.60799920406	0
3492.7249492497	0
3495.8404767635	0
3498.95458263822	0
3502.06726776593	0
3505.17853303794	0
3508.28837934481	0
3511.39680757636	0
3514.50381862168	0
3517.60941336912	0
3520.71359270628	0
3523.81635752002	0
3526.91770869649	0
3530.01764712108	0
3533.11617367844	0
3536.21328925251	0
3539.30899472647	0
3542.40329098277	0
3545.49617890316	0
3548.58765936862	0
3551.67773325941	0
3554.76640145506	0
3557.85366483438	0
3560.93952427544	0
3564.02398065559	0
3567.10703485145	0
3570.18868773891	0
3573.26894019313	0
3576.34779308856	0
3579.42524729892	0
3582.50130369721	0
3585.57596315568	0
3588.6492265459	0
3591.72109473869	0
3594.79156860416	0
3597.8606490117	0
3600.92833682998	0
3603.99463292695	0
3607.05953816984	0
3610.12305342518	0
3613.18517955876	0
3616.24591743568	0
3619.30526792029	0
3622.36323187627	0
3625.41981016655	0
3628.47500365337	0
3631.52881319825	0
3634.58123966201	0
3637.63228390473	0
3640.68194678582	0
3643.73022916396	0
3646.77713189712	0
3649.82265584256	0
3652.86680185686	0
3655.90957079587	0
3658.95096351473	0
3661.9909808679	0
3665.02962370912	0
3668.06689289143	0
3671.10278926717	0
3674.13731368797	0
3677.17046700478	0
3680.20225006782	0
3683.23266372664	0
3686.26170883008	0
3689.28938622628	0
3692.31569676268	0
3695.34064128604	0
3698.3642206424	0
3701.38643567713	0
3704.40728723488	0
3707.42677615964	0
3710.44490329468	0
3713.46166948258	0
3716.47707556524	0
3719.49112238386	0
3722.50381077897	0
3725.51514159039	0
3728.52511565724	0
3731.53373381799	0
3734.54099691039	0
3737.54690577153	0
3740.55146123779	0
3743.55466414488	0
3746.55651532782	0
3749.55701562096	0
3752.55616585794	0
3755.55396687174	0
3758.55041949464	0
3761.54552455828	0
3764.53928289357	0
3767.53169533077	0
3770.52276269945	0
