# Supplementary material for: ATP-Mediated Compositional Change in Peripheral Myelin Membranes: A Comparative Raman Spectroscopy and Time-Of-Flight Secondary Ion Mass Spectrometry Study
Source: PLoS One. 2015 Nov 6;10(11):e0142084. doi: 10.1371/journal.pone.0142084 (PMC4636249; doi:10.1371/journal.pone.0142084)
Supplement: S4 Dataset — (ZIP) [file pone.0142084.s004.zip › S4_dataset/Raman_spectra/10_0_90.txt]

-178.994036100499	0
-174.033225536557	0
-169.0751377995	0
-164.119770772188	0
-159.167122339648	0
-154.217190389139	0
-149.269972810082	0
-144.325467494084	0
-139.383672334927	0
-134.444585228594	0
-129.508204073223	0
-124.574526769135	0
-119.643551218822	0
-114.715275326933	0
-109.789697000295	0
-104.866814147885	0
-99.9466246808552	0
-95.0291265124906	0
-90.1143175582511	0
-85.2021957357429	0
-80.2927589647043	0
-75.3860051670417	0
-70.481932266779	0
-65.5805381901118	0
-60.6818208653458	0
-55.7857782229294	0
-50.8924081954356	0
-46.0017087175875	0
-41.1136777262036	0
-36.2283131602562	0
-31.3456129608094	0
-26.4655750710663	0
-21.5881974363401	0
-16.7134780040433	0
-11.8414147237163	0
-6.97200554699157	0
-2.10524842762243	0
2.7588586785605	0
7.62031781361293	0
12.4791310174805	0
17.3353003280426	0
22.1888277810758	0
27.039715410272	0
31.8879652472351	0
36.7335793214806	0
41.5765596604579	0
46.4169082895241	0
51.2546272319742	0
56.0897185090253	0
60.9221841398248	0
65.7520261414575	0
70.5792465289414	0
75.4038473152359	0
80.2258305112373	0
85.0451981257829	0
89.8619521656728	0
94.6760946356408	0
99.4876275383722	0
104.296552874519	0
109.102872642681	0
113.906588839414	0
118.707703459255	0
123.50621849468	0
128.302135936152	0
133.095457772095	0
137.886185988911	0
142.67432257098	0
147.459869500643	0
152.242828758237	0
157.023202322085	0
161.800992168482	0
166.57620027172	0
171.348828604074	0
176.118879135829	0
180.886353835249	0
185.651254668599	0
190.413583600155	0
195.173342592185	0
199.930533604973	0
204.685158596796	0
209.437219523967	0
214.186718340789	0
218.933656999594	0
223.678037450722	0
228.419861642549	0
233.159131521472	0
237.895849031895	0
242.630016116276	0
247.361634715089	0
252.090706766845	0
256.817234208094	0
261.541218973423	0
266.262662995465	0
270.981568204883	0
275.6979365304	0
280.411769898787	0
285.123070234848	0
289.831839461473	0
294.538079499573	0
299.241792268145	0
303.942979684238	0
308.641643662944	0
313.337786117456	0
318.031408959021	0
322.722514096949	0
327.411103438619	0
332.097178889511	0
336.780742353159	0
341.461795731189	0
346.140340923303	0
350.816379827291	0
355.489914339047	0
360.160946352513	0
364.829477759773	0
369.495510450979	0
374.159046314377	0
378.82008723633	0
383.478635101284	0
388.134691791813	0
392.788259188568	0
397.439339170342	0
402.087933614013	0
406.734044394583	0
411.377673385177	0
416.018822457034	0
420.657493479503	0
425.293688320078	0
429.927408844356	0
434.558656916088	0
439.187434397129	0
443.813743147486	0
448.437585025291	0
453.058961886814	0
457.67787558648	0
462.29432797683	0
466.908320908577	0
471.519856230563	0
476.128935789788	0
480.735561431389	0
485.339734998681	0
489.941458333116	0
494.540733274316	0
499.137561660049	0
503.731945326264	0
508.323886107064	0
512.913385834734	0
517.500446339694	13.900390625
522.085069450583	-4.5126953125
526.667256994191	4.87890625
531.247010795469	3.2978515625
535.824332677577	2.439453125
540.399224461846	-3.673828125
544.97168796778	0.591796875
549.541725013081	-7.6181640625
554.109337413644	0.0966796875
558.67452698353	12.6982421875
563.237295535018	-13.3359375
567.797644878581	-1.7392578125
572.355576822862	-23.2802734375
576.911093174738	-1.337890625
581.464195739274	68.72265625
586.014886319725	-18.3076171875
590.563166717577	-7.7890625
595.109038732502	-10.919921875
599.652504162404	-2.6044921875
604.193564803387	3.943359375
608.732222449762	5.0947265625
613.268478894079	-10.7568359375
617.802335927085	8.3408203125
622.333795337774	-18.2626953125
626.86285891334	14.3291015625
631.38952843922	0.869140625
635.913805699067	4.02734375
640.435692474774	-6.513671875
644.955190546461	-4.5869140625
649.472301692484	-6.3974609375
653.987027689447	19.5283203125
658.499370312169	-13.572265625
663.009331333738	8.4267578125
667.516912525469	-8.4189453125
672.022115656928	24.123046875
676.524942495926	-21.74609375
681.02539480853	-0.615234375
685.523474359055	4.0302734375
690.01918291007	1.0947265625
694.512522222405	-1.66015625
699.003494055145	-2.150390625
703.492100165644	5.6142578125
707.9783423095	0.46875
712.462222240603	-11.08203125
716.943741711089	8.833984375
721.422902471375	-2.3095703125
725.899706270146	6.7255859375
730.374154854366	-20.208984375
734.846249969258	26.9921875
739.315993358352	-13.529296875
743.783386763425	-7.8515625
748.24843192457	17.4912109375
752.711130580137	-1.7470703125
757.171484466788	-1.1865234375
761.629495319437	-11.8466796875
766.085164871336	4.86328125
770.538494853994	-9.7099609375
774.989486997223	9.916015625
779.43814302915	-4.62890625
783.884464676175	10.7041015625
788.32845366302	-0.1142578125
792.770111712696	-8.0078125
797.209440546543	9.9931640625
801.646441884168	-10.783203125
806.081117443533	3.3857421875
810.513468940881	-5.185546875
814.943498090775	9.3408203125
819.371206606105	-4.5009765625
823.796596198077	4.015625
828.219668576199	-12.55078125
832.640425448324	20.7099609375
837.058868520624	-19.4013671875
841.474999497579	4.73046875
845.888820082022	0.3125
850.300331975104	5.1396484375
854.709536876311	-5.353515625
859.116436483469	3.529296875
863.521032492725	1.0751953125
867.923326598575	-10.3544921875
872.323320493862	3.2890625
876.72101586976	7.7822265625
881.116414415799	-7.1494140625
885.509517819843	0.8896484375
889.900327768119	13.3564453125
894.288845945186	-9.396484375
898.675074033981	7.314453125
903.059013715767	1.4609375
907.440666670198	-12.2522583007813
911.820034575245	2.31463623046875
916.197119107281	5.95794677734375
920.571921941017	-16.7938232421875
924.944444749533	15.3101806640625
929.314689204286	8.21026611328125
933.682656975085	21.1103515625
938.048349730125	9.01043701171875
942.411769135975	9.91015625
946.772916857561	3.78607177734375
951.131794558201	13.6619262695313
955.488403899588	16.5377807617187
959.842746541792	51.4136962890625
964.19482414328	20.28955078125
968.544638360883	68.1654663085938
972.892190849834	24.0443725585938
977.237483263751	43.9651489257812
981.580517254632	27.885986328125
985.92129447289	15.8067626953125
990.259816567315	34.7275390625
994.596085185094	21.6483154296875
998.930101971822	28.569091796875
1003.2618685715	72.4899291992188
1007.59138662649	101.410705566406
1011.91865777761	137.340209960938
1016.24368366407	136.270324707031
1020.56646592346	116.200439453125
1024.88700619182	83.130615234375
1029.20530610358	38.0607299804687
1033.52136729159	43.9909057617188
1037.8351913871	15.9210205078125
1042.14678001981	10.64453125
1046.45613481781	-4.63519287109375
1050.76325740763	-4.91497802734375
1055.06814941421	-4.1947021484375
1059.37081246092	-0.95635986328125
1063.67124816958	-11.0585327148438
1067.96945816039	5.4989013671875
1072.26544405203	-7.66253662109375
1076.55920746159	15.3212890625
1080.8507500046	3.4619140625
1085.14007329502	2.84259033203125
1089.42717894527	-19.5606689453125
1093.71206856617	11.7760009765625
1097.99474376703	-13.5340576171875
1102.27520615557	15.0126342773438
1106.55345733798	5.129638671875
1110.82949891888	-9.75341796875
1115.10333250134	9.36358642578125
1119.37495968691	-0.5194091796875
1123.64438207556	33.6096801757812
1127.91160126572	24.7508544921875
1132.17661885431	58.89208984375
1136.43943643667	48.0332641601562
1140.70005560662	69.1744995117187
1144.95847795644	93.315673828125
1149.21470507689	102.456909179688
1153.46873855716	161.598083496094
1157.72057998495	289.835388183594
1161.97023094641	385.082641601562
1166.21769302616	408.329833984375
1170.4629678073	378.577087402344
1174.70605687141	248.824340820313
1178.94696179854	131.071594238281
1183.18568416722	86.3187866210937
1187.42222555447	80.5660400390625
1191.65658753578	51.8132934570313
1195.88877168516	52.1331176757812
1200.11877957504	74.4813232421875
1204.34661277642	48.8295288085937
1208.57227285873	53.177734375
1212.79576138991	40.5259399414063
1217.01707993641	32.8741455078125
1221.23623006316	40.2223510742188
1225.45321333358	6.57061767578125
1229.66803130962	47.9188232421875
1233.88068555171	-6.6024169921875
1238.09117761878	-11.0801391601562
1242.29950906828	-0.557861328125
1246.50568145615	-0.03558349609375
1250.70969633685	-4.51324462890625
1254.91155526336	14.009033203125
1259.11125978715	-4.46868896484375
1263.30881145822	-6.9464111328125
1267.50421182508	-1.34478759765625
1271.69746243476	19.4946899414062
1275.88856483281	53.3341674804687
1280.07752056329	28.1737060546875
1284.26433116882	34.01318359375
1288.44899819048	35.8527221679687
1292.63152316794	18.6921997070313
1296.81190763937	42.53173828125
1300.99015314147	33.3712158203125
1305.16626120947	27.309814453125
1309.34023337715	38.5015258789063
1313.51207117681	49.6932983398438
1317.68177613928	20.8850708007813
1321.84934979396	2.0767822265625
1326.01479366875	29.2685546875
1330.17810929013	9.4603271484375
1334.3392981831	17.6520385742187
1338.49836187121	-0.15618896484375
1342.65530187658	19.0626831054687
1346.81011971983	19.5435180664062
1350.96281692018	7.02435302734375
1355.11339499538	13.5051879882812
1359.26185546175	4.98602294921875
1363.40819983413	-0.53314208984375
1367.55242962597	19.9476928710938
1371.69454634923	3.42852783203125
1375.83455151447	7.980712890625
1379.97244663079	1.60430908203125
1384.10823320586	-2.7720947265625
1388.24191274593	-3.1485595703125
1392.3734867558	21.4750366210938
1396.50295673884	-11.01025390625
1400.63032419701	-7.54150390625
1404.75559063083	7.92724609375
1408.87875753938	-0.79486083984375
1412.99982642036	2.4434814453125
1417.11879877001	-14.3182373046875
1421.23567608316	-6.09906005859375
1425.35045985322	2.09228515625
1429.4631515722	5.2835693359375
1433.57375273068	32.4749145507812
1437.68226481782	31.6661987304687
1441.78868932139	66.8575439453125
1445.89302772774	98.048828125
1449.99528152179	87.208984375
1454.09545218711	115.358764648438
1458.1935412058	75.508544921875
1462.28955005859	92.6583251953125
1466.38348022481	74.8080444335938
1470.47533318239	75.9578247070312
1474.56511040785	73.1076049804687
1478.65281337632	60.2573852539063
1482.73844356155	49.4071044921875
1486.82200243586	55.556884765625
1490.90349147022	40.7066650390625
1494.98291213418	35.8477783203125
1499.06026589591	60.988037109375
1503.13555422222	93.1282958984375
1507.20877857848	116.2685546875
1511.27994042873	171.408813476562
1515.3490412356	228.549072265625
1519.41608246035	317.689331054687
1523.48106556286	372.829528808594
1527.54399200163	396.969787597656
1531.60486323377	376.110046386719
1535.66368071505	301.250305175781
1539.72044589986	231.390563964844
1543.7751602412	152.533081054687
1547.82782519071	87.7080078125
1551.87844219866	49.8828735351562
1555.92701271397	98.0578002929688
1559.97353818419	23.232666015625
1564.0180200555	8.4075927734375
1568.06045977271	23.5824584960938
1572.1008587793	29.7573852539063
1576.13921851737	19.9322509765625
1580.17554042768	1.107177734375
1584.20982594961	9.28204345703125
1588.24207652123	18.4569091796875
1592.27229357921	13.6611328125
1596.3004785589	19.8668823242187
1600.3266328943	34.0726318359375
1604.35075801806	13.2783203125
1608.37285536149	7.48406982421875
1612.39292635454	8.6898193359375
1616.41097242584	13.8955688476563
1620.42699500266	3.101318359375
1624.44099551096	-7.69268798828125
1628.45297537533	-9.4866943359375
1632.46293601906	24.7192993164062
1636.47087886406	12.92529296875
1640.47680533095	-0.86871337890625
1644.48071683901	12.3372802734375
1648.48261480617	19.644775390625
1652.48250064906	0.9951171875
1656.48037578297	21.345458984375
1660.47624162187	14.6958618164062
1664.47009957839	22.0462036132813
1668.46195106388	29.3965454101562
1672.45179748832	22.7468872070313
1676.43964026041	10.2286987304688
1680.42548078752	21.8462524414062
1684.4093204757	10.4637451171875
1688.39116072969	11.0812377929688
1692.37100295292	5.69873046875
1696.34884854752	16.3162231445313
1700.32469891429	-15.0662841796875
1704.29855545273	23.5512084960938
1708.27041956104	-5.6971435546875
1712.24029263612	-3.8377685546875
1716.20817607355	-0.97845458984375
1720.17407126762	6.88092041015625
1724.13797961133	8.74029541015625
1728.09990249636	-2.400390625
1732.05984131312	3.458984375
1736.01779745068	3.322509765625
1739.97377229687	-19.81298828125
1743.9277672382	10.051513671875
1747.87978365989	-0.08392333984375
1751.82982294586	1.40155029296875
1755.77788647879	-7.4473876953125
1759.72397564	-9.66680908203125
1763.6680918096	11.2711791992187
1767.61023636636	0.8671875
1771.5504106878	8.2509765625
1775.48861615014	-11.416015625
1779.42485412834	-11.408203125
1783.35912599608	6.33203125
1787.29143312576	9.8984375
1791.2217768885	-7.171875
1795.15015865414	2.9033203125
1799.07657979128	3.046875
1803.00104166722	-9.5986328125
1806.923545648	-0.01953125
1810.84409309841	11.78515625
1814.76268538195	-8.119140625
1818.67932386087	11.41015625
1822.59400989615	-11.0888671875
1826.50674484753	9.0625
1830.41753007345	1.2587890625
1834.32636693114	-10.0302734375
1838.23325677653	-12.9853515625
1842.13820096433	15.5380859375
1846.04120084797	2.2822265625
1849.94225777965	4.58203125
1853.84137311029	-3.9619140625
1857.7385481896	-8.701171875
1861.63378436601	-0.4541015625
1865.52708298671	6.14453125
1869.41844539766	-0.87109375
1873.30787294356	16.1806640625
1877.19536696788	-22.7548828125
1881.08092881284	11.97265625
1884.96455981942	-0.2216796875
1888.84626132737	-10.5087890625
1892.72603467521	4.154296875
1896.6038812002	0.412109375
1900.47980223839	4.12890625
1904.35379912459	-4.4794921875
1908.22587319237	5.248046875
1912.0960257741	-8.8857421875
1915.96425820089	15.0078125
1919.83057180263	-14.59765625
1923.694967908	-4.306640625
1927.55744784445	16.9833984375
1931.4180129382	-21.8798828125
1935.27666451425	19.193359375
1939.13340389641	1.89453125
1942.98823240721	-8.1376953125
1946.84115136803	4.9658203125
1950.692162099	-6.5654296875
1954.54126591903	6.12109375
1958.38846414585	-6.1611328125
1962.23375809594	-4.517578125
1966.0771490846	4.873046875
1969.91863842592	8.439453125
1973.75822743275	-4.3779296875
1977.59591741678	3.359375
1981.43170968848	-15.3818359375
1985.2656055571	20.58203125
1989.0976063307	-9.3486328125
1992.92771331615	-3.7265625
1996.75592781911	-3.2021484375
2000.58225114405	8.7041015625
2004.40668459424	-4.9091796875
2008.22922947176	3.4306640625
2012.04988707749	6.1494140625
2015.86865871112	-19.9111328125
2019.68554567116	17.5126953125
2023.50054925491	-21.021484375
2027.31367075851	23.9521484375
2031.12491147689	-6.7919921875
2034.93427270382	-4.0322265625
2038.74175573186	-1.8486328125
2042.54736185239	1.99609375
2046.35109235564	9.7001953125
2050.15294853063	-9.0322265625
2053.95293166521	9.517578125
2057.75104304606	-1.5595703125
2061.54728395867	-10.296875
2065.34165568739	5.9150390625
2069.13415951534	-1.34765625
2072.92479672452	3.482421875
2076.71356859575	-4.1240234375
2080.50047640867	-5.1640625
2084.28552144174	-6.3984375
2088.06870497229	22.7236328125
2091.85002827646	-12.0107421875
2095.62949262924	-5.7158203125
2099.40709930443	8.23828125
2103.18284957471	-18.6474609375
2106.95674471157	28.7578125
2110.72878598537	-4.2021484375
2114.49897466528	-5.5068359375
2118.26731201934	-4.9814453125
2122.03379931443	8.76953125
2125.79843781626	-1.1328125
2129.56122878942	-14.22265625
2133.32217349733	9.8603515625
2137.08127320226	-11.361328125
2140.83852916534	12.498046875
2144.59394264655	-0.6953125
2148.34751490473	-5.1904296875
2152.09924719757	3.373046875
2155.84914078163	-1.23046875
2159.59719691231	2.1337890625
2163.34341684388	-5.294921875
2167.08780182947	8.875
2170.83035312109	-0.931640625
2174.57107196959	-3.572265625
2178.30995962469	11.6142578125
2182.04701733499	-10.1015625
2185.78224634796	-5.056640625
2189.5156479099	14.4423828125
2193.24722326604	1.9736328125
2196.97697366044	-14.4794921875
2200.70490033604	2.4287109375
2204.43100453467	-2.6083984375
2208.15528749703	3.400390625
2211.87775046268	-2.642578125
2215.59839467008	1.625
2219.31722135656	1.4521484375
2223.03423175833	2.185546875
2226.74942711049	-1.9228515625
2230.46280864702	9.82421875
2234.17437760077	-12.79296875
2237.8841352035	-0.2412109375
2241.59208268584	-7.6787109375
2245.29822127732	13.4248046875
2249.00255220636	-3.5634765625
2252.70507670024	5.830078125
2256.40579598519	-24.6474609375
2260.10471128628	22.4765625
2263.80182382751	4.0400390625
2267.49713483175	-4.4541015625
2271.19064552079	-6.5107421875
2274.8823571153	8.2138671875
2278.57227083485	-13.8916015625
2282.26038789795	3.40625
2285.94670952195	3.857421875
2289.63123692315	-6.5859375
2293.31397131673	9.7119140625
2296.99491391679	-2.390625
2300.67406593634	-4.7177734375
2304.35142858727	-1.7578125
2308.02700308043	4.3310546875
2311.70079062553	8.2421875
2315.37279243123	-0.92578125
2319.04300970507	6.4951171875
2322.71144365353	-1.0810546875
2326.378095482	-11.5146484375
2330.04296639479	2.359375
2333.7060575951	4.9619140625
2337.3673702851	-7.126953125
2341.02690566583	-0.744140625
2344.6846649373	4.310546875
2348.3406492984	-0.7587890625
2351.99485994696	-3.1171875
2355.64729807974	-3.6611328125
2359.29796489244	10.474609375
2362.94686157966	5.55078125
2366.59398933494	-18.8916015625
2370.23934935076	-0.162109375
2373.88294281852	7.951171875
2377.52477092856	9.953125
2381.16483487014	-2.69140625
2384.80313583148	-6.326171875
2388.4396749997	-8.6142578125
2392.07445356091	-0.0341796875
2395.70747270011	0.345703125
2399.33873360126	11.24609375
2402.96823744725	1.3193359375
2406.59598541995	3.2353515625
2410.22197870012	-0.0029296875
2413.84621846749	-13.6865234375
2417.46870590075	2.3349609375
2421.08944217751	2.1376953125
2424.70842847435	4.18359375
2428.32566596678	-1.2099609375
2431.94115582928	-11.21875
2435.55489923528	21.8076171875
2439.16689735713	-6.3349609375
2442.77715136618	-0.3623046875
2446.38566243272	-2.30078125
2449.99243172597	-11.5380859375
2453.59746041414	6.3759765625
2457.20074966439	4.826171875
2460.80230064284	-6.6044921875
2464.40211451455	1.615234375
2468.00019244359	-6.685546875
2471.59653559293	13.25
2475.19114512457	-4.7958984375
2478.78402219943	-1.6181640625
2482.37516797741	7.7705078125
2485.96458361739	3.041015625
2489.55227027719	-13.9248046875
2493.13822911363	6.564453125
2496.7224612825	-7.8603515625
2500.30496793853	1.4931640625
2503.88575023547	3.5556640625
2507.464809326	-1.265625
2511.04214636182	-3.0078125
2514.61776249357	1.67578125
2518.19165887088	8.75
2521.76383664238	-0.240234375
2525.33429695564	-1.009765625
2528.90304095725	-2.90234375
2532.47006979276	-0.7275390625
2536.03538460672	-0.43359375
2539.59898654265	0.5068359375
2543.16087674307	-0.21484375
2546.72105634948	5.0615234375
2550.27952650235	0.4287109375
2553.83628834118	-1.201171875
2557.39134300444	-6.6298828125
2560.94469162957	-13.6142578125
2564.49633535304	22.185546875
2568.0462753103	-11.0498046875
2571.59451263579	9.7021484375
2575.14104846294	1.892578125
2578.6858839242	-13.5966796875
2582.22902015101	17.4130859375
2585.77045827378	-19.41015625
2589.31019942197	11.1826171875
2592.84824472401	-3.896484375
2596.38459530734	9.1435546875
2599.91925229841	-2.3427734375
2603.45221682266	-13.099609375
2606.98349000456	-0.6796875
2610.51307296756	12.3779296875
2614.04096683414	4.181640625
2617.56717272579	-21.185546875
2621.09169176298	6.197265625
2624.61452506524	11.84375
2628.13567375106	-12.3486328125
2631.655138938	1.8359375
2635.17292174259	5.7353515625
2638.68902328039	5.6953125
2642.20344466599	-8.150390625
2645.71618701297	-9.224609375
2649.22725143397	8.2744140625
2652.73663904062	7.2412109375
2656.24435094357	-23.37109375
2659.75038825251	27.501953125
2663.25475207615	5.6376953125
2666.75744352221	-26.6015625
2670.25846369745	28.29296875
2673.75781370765	-23.33984375
2677.25549465763	13.0234375
2680.75150765123	-0.8037109375
2684.24585379131	6.390625
2687.73853417978	-13.86328125
2691.22954991757	12.9638671875
2694.71890210465	-2.4560546875
2698.20659184002	-10.7939453125
2701.69262022172	5.3388671875
2705.17698834682	-5.6455078125
2708.65969731143	7.3994140625
2712.14074821071	-0.109375
2715.62014213884	-3.072265625
2719.09788018905	-13.24609375
2722.57396345362	15.3193359375
2726.04839302385	10.326171875
2729.52116999012	-20.8115234375
2732.99229544182	20.9873046875
2736.4617704674	-11.287109375
2739.92959615436	-4.1806640625
2743.39577358926	7.3212890625
2746.86030385767	-4.4765625
2750.32318804425	5.234375
2753.78442723268	-17.216796875
2757.24402250572	14.0693359375
2760.70197494518	-5.9244384765625
2764.1582856319	1.056396484375
2767.61295564579	10.1439208984375
2771.06598606584	-9.1273193359375
2774.51737797005	9.66094970703125
2777.96713243552	-8.55072021484375
2781.41525053838	5.237548828125
2784.86173335384	0.02587890625
2788.30658195617	6.889404296875
2791.7497974187	-10.1643676757813
2795.1913808138	-3.21820068359375
2798.63133321295	-5.27197265625
2802.06965568666	-0.32574462890625
2805.50634930452	-9.3795166015625
2808.94141513519	18.566650390625
2812.3748542464	5.51287841796875
2815.80666770493	2.4591064453125
2819.23685657665	-2.59466552734375
2822.66542192651	-3.64849853515625
2826.0923648185	-9.7022705078125
2829.51768631572	13.2439575195313
2832.94138748033	13.2109375
2836.36346937355	-2.81036376953125
2839.7839330557	7.1683349609375
2843.20277958617	11.14697265625
2846.62001002343	32.1256713867188
2850.03562542502	20.1043701171875
2853.44962684758	30.0830688476562
2856.86201534681	49.0617065429687
2860.27279197751	84.0404052734375
2863.68195779356	49.0191040039063
2867.08951384791	36.9977416992188
2870.49546119263	49.9764404296875
2873.89980087883	54.9551391601562
2877.30253395675	46.933837890625
2880.70366147569	61.9124755859375
2884.10318448407	76.8911743164062
2887.50110402936	87.869873046875
2890.89742115816	105.848510742187
2894.29213691614	94.8272094726563
2897.68525234807	87.805908203125
2901.07676849782	107.784606933594
2904.46668640835	75.7632446289063
2907.85500712172	81.7550659179688
2911.24173167908	81.7479858398438
2914.62686112069	76.7408447265625
2918.0103964859	88.7337036132813
2921.39233881316	76.7265625
2924.77268914005	73.7194213867187
2928.1514485032	66.7122802734375
2931.52861793838	64.7051391601562
2934.90419848047	64.697998046875
2938.27819116343	78.6908569335938
2941.65059702035	74.6837158203125
2945.0214170834	50.6765747070313
2948.39065238389	75.66943359375
2951.75830395222	59.6622924804687
2955.12437281791	63.6551513671875
2958.48886000957	37.6480102539063
2961.85176655495	58.640869140625
2965.21309348089	65.6337280273437
2968.57284181338	68.6265869140625
2971.93101257748	63.6194458007812
2975.28760679739	65.6123046875
2978.64262549643	49.6051635742188
2981.99606969703	64.5980224609375
2985.34794042073	52.5908813476562
2988.69823868822	50.5838012695313
2992.04696551928	61.5778198242188
2995.39412193282	26.5875244140625
2998.73970894689	26.59716796875
3002.08372757864	11.6068725585938
3005.42617884436	16.6165161132813
3008.76706375945	44.626220703125
3012.10638333846	18.6358642578125
3015.44413859505	23.6455078125
3018.780330542	12.6552124023437
3022.11496019125	3.66485595703125
3025.44802855385	-2.325439453125
3028.77953663997	25.6842041015625
3032.10948545894	35.6939086914063
3035.43787601921	-9.29644775390625
3038.76470932835	21.7131958007813
3042.08998639308	10.722900390625
3045.41370821926	5.7325439453125
3048.73587581189	5.74224853515625
3052.05649017508	11.7518920898438
3055.37555231211	7.7615966796875
3058.69306322538	27.771240234375
3062.00902391644	21.7809448242187
3065.32343538598	-4.2015380859375
3068.63629863383	11.8300170898438
3071.94761465896	-10.138427734375
3075.2573844595	32.8931884765625
3078.5656090327	-0.07525634765625
3081.87228937498	3.956298828125
3085.1774264819	-3.0120849609375
3088.48102134815	0.01947021484375
3091.7830749676	12.051025390625
3095.08358833324	-12.9173583984375
3098.38256243724	0.11419677734375
3101.67999827089	-5.854248046875
3104.97589682465	-4.82269287109375
3108.27025908815	9.22314453125
3111.56308605013	-7.7181396484375
3114.85437869852	1.340576171875
3118.14413802041	-2.6007080078125
3121.43236500202	5.4580078125
3124.71906062875	-4.4718017578125
3128.00422588514	2.72186279296875
3131.28786175491	-4.0369873046875
3134.56996922093	10.6376953125
3137.85054926524	-7.65234375
3141.12960286901	-7.9189453125
3144.40713101263	8.1923828125
3147.6831346756	-4.46875
3150.95761483661	-15.4697265625
3154.23057247352	22.8349609375
3157.50200856335	-1.3291015625
3160.77192408229	5.6796875
3164.04032000569	-2.7392578125
3167.30719730808	-11.6083984375
3170.57255696316	15.1123046875
3173.8363999438	-15.81640625
3177.09872722202	-1.3076171875
3180.35953976906	8.462890625
3183.61883855529	-3.1962890625
3186.87662455028	7.544921875
3190.13289872277	-9.1083984375
3193.38766204066	18.666015625
3196.64091547106	-12.080078125
3199.89265998023	-8.8818359375
3203.14289653361	9.4609375
3206.39162609586	-8.583984375
3209.63884963076	2.6953125
3212.88456810132	4.419921875
3216.1287824697	-16.3291015625
3219.37149369728	18.38671875
3222.61270274458	-0.1337890625
3225.85241057135	2.3095703125
3229.09061813648	-9.3857421875
3232.3273263981	12.4599609375
3235.56253631347	-15.0888671875
3238.79624883909	0
3242.02846493063	0
3245.25918554293	0
3248.48841163005	0
3251.71614414523	0
3254.94238404091	0
3258.16713226871	0
3261.39038977947	0
3264.61215752319	0
3267.8324364491	0
3271.05122750561	0
3274.26853164033	0
3277.48434980006	0
3280.69868293083	0
3283.91153197784	0
3287.12289788551	0
3290.33278159744	0
3293.54118405647	0
3296.7481062046	0
3299.95354898308	0
3303.15751333233	0
3306.36000019198	0
3309.5610105009	0
3312.76054519714	0
3315.95860521796	0
3319.15519149983	0
3322.35030497845	0
3325.5439465887	0
3328.73611726471	0
3331.92681793979	0
3335.11604954647	0
3338.30381301653	0
3341.49010928091	0
3344.67493926981	0
3347.85830391262	0
3351.04020413798	0
3354.22064087372	0
3357.3996150469	0
3360.5771275838	0
3363.75317940992	0
3366.92777144999	0
3370.10090462796	0
3373.27257986699	0
3376.44279808949	0
3379.61156021706	0
3382.77886717059	0
3385.94471987011	0
3389.10911923496	0
3392.27206618366	0
3395.43356163397	0
3398.59360650288	0
3401.75220170663	0
3404.90934816067	0
3408.06504677969	0
3411.21929847761	0
3414.37210416759	0
3417.52346476203	0
3420.67338117256	0
3423.82185431003	0
3426.96888508457	0
3430.11447440551	0
3433.25862318144	0
3436.40133232017	0
3439.54260272877	0
3442.68243531356	0
3445.82083098007	0
3448.95779063311	0
3452.0933151767	0
3455.22740551412	0
3458.36006254791	0
3461.49128717984	0
3464.62108031093	0
3467.74944284144	0
3470.8763756709	0
3474.00187969807	0
3477.12595582097	0
3480.24860493687	0
3483.3698279423	0
3486.48962573301	0
3489.60799920406	0
3492.7249492497	0
3495.8404767635	0
3498.95458263822	0
3502.06726776593	0
3505.17853303794	0
3508.28837934481	0
3511.39680757636	0
3514.50381862168	0
3517.60941336912	0
3520.71359270628	0
3523.81635752002	0
3526.91770869649	0
3530.01764712108	0
3533.11617367844	0
3536.21328925251	0
3539.30899472647	0
3542.40329098277	0
3545.49617890316	0
3548.58765936862	0
3551.67773325941	0
3554.76640145506	0
3557.85366483438	0
3560.93952427544	0
3564.02398065559	0
3567.10703485145	0
3570.18868773891	0
3573.26894019313	0
3576.34779308856	0
3579.42524729892	0
3582.50130369721	0
3585.57596315568	0
3588.6492265459	0
3591.72109473869	0
3594.79156860416	0
3597.8606490117	0
3600.92833682998	0
3603.99463292695	0
3607.05953816984	0
3610.12305342518	0
3613.18517955876	0
3616.24591743568	0
3619.30526792029	0
3622.36323187627	0
3625.41981016655	0
3628.47500365337	0
3631.52881319825	0
3634.58123966201	0
3637.63228390473	0
3640.68194678582	0
3643.73022916396	0
3646.77713189712	0
3649.82265584256	0
3652.86680185686	0
3655.90957079587	0
3658.95096351473	0
3661.9909808679	0
3665.02962370912	0
3668.06689289143	0
3671.10278926717	0
3674.13731368797	0
3677.17046700478	0
3680.20225006782	0
3683.23266372664	0
3686.26170883008	0
3689.28938622628	0
3692.31569676268	0
3695.34064128604	0
3698.3642206424	0
3701.38643567713	0
3704.40728723488	0
3707.42677615964	0
3710.44490329468	0
3713.46166948258	0
3716.47707556524	0
3719.49112238386	0
3722.50381077897	0
3725.51514159039	0
3728.52511565724	0
3731.53373381799	0
3734.54099691039	0
3737.54690577153	0
3740.55146123779	0
3743.55466414488	0
3746.55651532782	0
3749.55701562096	0
3752.55616585794	0
3755.55396687174	0
3758.55041949464	0
3761.54552455828	0
3764.53928289357	0
3767.53169533077	0
3770.52276269945	0
