# Supplementary material for: ATP-Mediated Compositional Change in Peripheral Myelin Membranes: A Comparative Raman Spectroscopy and Time-Of-Flight Secondary Ion Mass Spectrometry Study
Source: PLoS One. 2015 Nov 6;10(11):e0142084. doi: 10.1371/journal.pone.0142084 (PMC4636249; doi:10.1371/journal.pone.0142084)
Supplement: S4 Dataset — (ZIP) [file pone.0142084.s004.zip › S4_dataset/Raman_spectra/10_90_0.txt]

-178.994036100499	0
-174.033225536557	0.496185302734375
-169.0751377995	-7.79617309570312
-164.119770772188	-11.0097351074219
-159.167122339648	17.65869140625
-154.217190389139	-5.6953125
-149.269972810082	5.041015625
-144.325467494084	3.7099609375
-139.383672334927	-2.5859375
-134.444585228594	-0.8974609375
-129.508204073223	-2.7255859375
-124.574526769135	1.4091796875
-119.643551218822	10.12109375
-114.715275326933	-12.2216796875
-109.789697000295	0.8046875
-104.866814147885	-15.298828125
-99.9466246808552	26.931640625
-95.0291265124906	-19.6083984375
-90.1143175582511	19.6884765625
-85.2021957357429	-11.982421875
-80.2927589647043	3.951171875
-75.3860051670417	-8.6240234375
-70.481932266779	-0.6875
-65.5805381901118	8.7548828125
-60.6818208653458	-6.5732421875
-55.7857782229294	4.140625
-50.8924081954356	-10.2646484375
-46.0017087175875	15.9677734375
-41.1136777262036	-3.21875
-36.2283131602562	1.103515625
-31.3456129608094	-2.2490234375
-26.4655750710663	1.1943359375
-21.5881974363401	-26.48046875
-16.7134780040433	-57.8896484375
-11.8414147237163	-206.9951171875
-6.97200554699157	-521.978515625
-2.10524842762243	-361.703125
2.7588586785605	638.5205078125
7.62031781361293	951.09765625
12.4791310174805	756.1650390625
17.3353003280426	-269.486328125
22.1888277810758	-583.5498046875
27.039715410272	-242.3232421875
31.8879652472351	-62.85546875
36.7335793214806	-10.1494140625
41.5765596604579	-4.744140625
46.4169082895241	9.322265625
51.2546272319742	-9.998046875
56.0897185090253	-16.4111328125
60.9221841398248	9.3134765625
65.7520261414575	5.271484375
70.5792465289414	-10.5146484375
75.4038473152359	-38.4833984375
80.2258305112373	-76.6787109375
85.0451981257829	-47.126953125
89.8619521656728	-29.5458984375
94.6760946356408	27.37109375
99.4876275383722	84.4150390625
104.296552874519	69.2041015625
109.102872642681	43.6640625
113.906588839414	3.6982421875
118.707703459255	3.8955078125
123.50621849468	-17.919921875
128.302135936152	-6.8916015625
133.095457772095	-12.1787109375
137.886185988911	-2.8583984375
142.67432257098	-3.423828125
147.459869500643	6.19921875
152.242828758237	2.7236328125
157.023202322085	14.7421875
161.800992168482	-14.0908203125
166.57620027172	27.609375
171.348828604074	-3.50390625
176.118879135829	-2.2763671875
180.886353835249	-8.720703125
185.651254668599	10.8583984375
190.413583600155	7.6884765625
195.173342592185	-21.0068359375
199.930533604973	-6.2119140625
204.685158596796	-8.6904296875
209.437219523967	10.109375
214.186718340789	2.4814453125
218.933656999594	3.634765625
223.678037450722	-7.57421875
228.419861642549	2.2548828125
233.159131521472	-10.8359375
237.895849031895	18.1513671875
242.630016116276	5.974609375
247.361634715089	-4.076171875
252.090706766845	-16.0673828125
256.817234208094	18.4228515625
261.541218973423	-0.712890625
266.262662995465	-7.517578125
270.981568204883	0.4970703125
275.6979365304	-7.93359375
280.411769898787	0.2314453125
285.123070234848	0.91015625
289.831839461473	-2.7626953125
294.538079499573	6.283203125
299.241792268145	0.6845703125
303.942979684238	2.984375
308.641643662944	-7.3125
313.337786117456	-8.19140625
318.031408959021	9.1787109375
322.722514096949	10.314453125
327.411103438619	-15.4677734375
332.097178889511	5.392578125
336.780742353159	9.0595703125
341.461795731189	-2.412109375
346.140340923303	-8.3681640625
350.816379827291	-0.697265625
355.489914339047	-8.943359375
360.160946352513	5.083984375
364.829477759773	4.90625
369.495510450979	-3.931640625
374.159046314377	-6.248046875
378.82008723633	15.0341796875
383.478635101284	6.7998046875
388.134691791813	-6.4443359375
392.788259188568	-22.4853515625
397.439339170342	17.009765625
402.087933614013	2.8603515625
406.734044394583	-8.4970703125
411.377673385177	7.53125
416.018822457034	-6.2119140625
420.657493479503	-5.255859375
425.293688320078	4.115234375
429.927408844356	6.48828125
434.558656916088	3.109375
439.187434397129	-3.830078125
443.813743147486	13.0078125
448.437585025291	-10.7373046875
453.058961886814	-2.6865234375
457.67787558648	-4.2734375
462.29432797683	7.013671875
466.908320908577	9.7294921875
471.519856230563	-6.1923828125
476.128935789788	-19.791015625
480.735561431389	-1.228515625
485.339734998681	15.0712890625
489.941458333116	3.6884765625
494.540733274316	-1.2841796875
499.137561660049	8.3896484375
503.731945326264	-20.962890625
508.323886107064	9.0810546875
512.913385834734	-10.8466796875
517.500446339694	10.8037109375
522.085069450583	13.6904296875
526.667256994191	-3.2998046875
531.247010795469	0.88671875
535.824332677577	6.6513671875
540.399224461846	-4.8505859375
544.97168796778	-11.5986328125
549.541725013081	-2.3564453125
554.109337413644	4.3544921875
558.67452698353	8.6259765625
563.237295535018	-5.4560546875
567.797644878581	-7.6484375
572.355576822862	-8.6318359375
576.911093174738	22.2666015625
581.464195739274	-3.3369140625
586.014886319725	-10.0615234375
590.563166717577	1.4853515625
595.109038732502	5.7314453125
599.652504162404	-12.74609375
604.193564803387	9.185546875
608.732222449762	10.6162109375
613.268478894079	-11.4990234375
617.802335927085	7.509765625
622.333795337774	-16.2451171875
626.86285891334	19.072265625
631.38952843922	-3.1884765625
635.913805699067	2.7529296875
640.435692474774	-10.0078125
644.955190546461	-2.134765625
649.472301692484	-3.58203125
653.987027689447	7.83203125
658.499370312169	-5.919921875
663.009331333738	-0.095703125
667.516912525469	6.41796875
672.022115656928	15.974609375
676.524942495926	-22.279296875
681.02539480853	-9.5849609375
685.523474359055	16.2578125
690.01918291007	5.4716796875
694.512522222405	-23.9130859375
699.003494055145	-3.74609375
703.492100165644	3.97265625
707.9783423095	19.69140625
712.462222240603	-14.1142578125
716.943741711089	15.9775390625
721.422902471375	2.2421875
725.899706270146	3.923828125
730.374154854366	-28.1728515625
734.846249969258	26.109375
739.315993358352	-9.431640625
743.783386763425	-7.6474609375
748.24843192457	16.38671875
752.711130580137	2.810546875
757.171484466788	-13.9736328125
761.629495319437	-7.20703125
766.085164871336	6.8291015625
770.538494853994	-5.744140625
774.989486997223	16.32421875
779.43814302915	-3.8408203125
783.884464676175	-9.2197265625
788.32845366302	-2.5341796875
792.770111712696	-2.1865234375
797.209440546543	20.712890625
801.646441884168	-18.341796875
806.081117443533	5.326171875
810.513468940881	-8.30859375
814.943498090775	8.1962890625
819.371206606105	-2.466796875
823.796596198077	0.3564453125
828.219668576199	-15.2451171875
832.640425448324	19.3447265625
837.058868520624	-23.30078125
841.474999497579	13.486328125
845.888820082022	13.896484375
850.300331975104	-2.3037109375
854.709536876311	-2.8330078125
859.116436483469	-8.0361328125
863.521032492725	6.4716796875
867.923326598575	-1.3779296875
872.323320493862	2.07421875
876.72101586976	-0.5205078125
881.116414415799	-9.3564453125
885.509517819843	11.66015625
889.900327768119	13.9306640625
894.288845945186	-17.5166015625
898.675074033981	8.2359619140625
903.059013715767	6.680419921875
907.440666670198	-12.882080078125
911.820034575245	-11.9423828125
916.197119107281	7.6988525390625
920.571921941017	-25.3408203125
924.944444749533	27.61962890625
929.314689204286	7.5799560546875
933.682656975085	27.5404052734375
938.048349730125	10.3131103515625
942.411769135975	12.9942626953125
946.772916857561	20.675537109375
951.131794558201	39.356689453125
955.488403899588	29.037841796875
959.842746541792	54.718994140625
964.19482414328	15.4002685546875
968.544638360883	41.0858154296875
972.892190849834	20.7808837890625
977.237483263751	48.4759521484375
981.580517254632	17.171142578125
985.92129447289	-0.1337890625
990.259816567315	17.561279296875
994.596085185094	3.2564697265625
998.930101971822	32.9515380859375
1003.2618685715	82.6466064453125
1007.59138662649	128.349365234375
1011.91865777761	171.055419921875
1016.24368366407	191.761596679687
1020.56646592346	166.4677734375
1024.88700619182	116.173828125
1029.20530610358	51.8800048828125
1033.52136729159	63.5860595703125
1037.8351913871	27.1932373046875
1042.14678001981	6.5975341796875
1046.45613481781	-1.9981689453125
1050.76325740763	-7.5938720703125
1055.06814941421	6.8104248046875
1059.37081246092	-9.38916015625
1063.67124816958	-15.8533935546875
1067.96945816039	7.66015625
1072.26544405203	8.208740234375
1076.55920746159	12.299072265625
1080.8507500046	-17.439208984375
1085.14007329502	0.9940185546875
1089.42717894527	-11.0047607421875
1093.71206856617	18.833251953125
1097.99474376703	9.2989501953125
1102.27520615557	11.7646484375
1106.55345733798	11.2303466796875
1110.82949891888	2.696044921875
1115.10333250134	22.3782958984375
1119.37495968691	3.18310546875
1123.64438207556	13.9879150390625
1127.91160126572	11.7926025390625
1132.17661885431	49.597412109375
1136.43943643667	58.4022216796875
1140.70005560662	86.20703125
1144.95847795644	104.011840820312
1149.21470507689	162.381713867187
1153.46873855716	247.78173828125
1157.72057998495	404.181762695313
1161.97023094641	582.581909179688
1166.21769302616	642.98193359375
1170.4629678073	589.381958007812
1174.70605687141	386.781982421875
1178.94696179854	201.18212890625
1183.18568416722	110.582153320312
1187.42222555447	111.982177734375
1191.65658753578	102.779418945312
1195.88877168516	107.660278320312
1200.11877957504	124.541137695313
1204.34661277642	100.421997070312
1208.57227285873	88.3028564453125
1212.79576138991	63.18359375
1217.01707993641	38.064453125
1221.23623006316	35.9453125
1225.45321333358	11.826171875
1229.66803130962	40.70703125
1233.88068555171	-14.4122314453125
1238.09117761878	-18.490234375
1242.29950906828	-5.52459716796875
1246.50568145615	-16.5588989257813
1250.70969633685	-16.59326171875
1254.91155526336	19.3724365234375
1259.11125978715	11.3380737304688
1263.30881145822	-3.69622802734375
1267.50421182508	5.2694091796875
1271.69746243476	19.235107421875
1275.88856483281	46.2007446289063
1280.07752056329	37.1664428710937
1284.26433116882	30.132080078125
1288.44899819048	32.8464965820313
1292.63152316794	18.5263061523438
1296.81190763937	31.2061157226562
1300.99015314147	18.8859252929687
1305.16626120947	19.5657348632813
1309.34023337715	39.2455444335937
1313.51207117681	51.9253540039063
1317.68177613928	32.6051025390625
1321.84934979396	21.284912109375
1326.01479366875	29.9647216796875
1330.17810929013	7.58819580078125
1334.3392981831	-1.1092529296875
1338.49836187121	-2.80670166015625
1342.65530187658	21.4959106445313
1346.81011971983	13.7984619140625
1350.96281692018	3.10101318359375
1355.11339499538	30.4036254882812
1359.26185546175	-12.2938232421875
1363.40819983413	1.00872802734375
1367.55242962597	-15.8253173828125
1371.69454634923	5.3209228515625
1375.83455151447	-16.5327758789062
1379.97244663079	-17.3865356445313
1384.10823320586	-6.24029541015625
1388.24191274593	-11.5144653320312
1392.3734867558	27.3062133789062
1396.50295673884	-8.1046142578125
1400.63032419701	0.82012939453125
1404.75559063083	5.05548095703125
1408.87875753938	-14.7503051757813
1412.99982642036	-3.53350830078125
1417.11879877001	-13.3167114257813
1421.23567608316	18.2984619140625
1425.35045985322	9.399169921875
1429.4631515722	7.4998779296875
1433.57375273068	59.6005859375
1437.68226481782	73.7012939453125
1441.78868932139	130.802001953125
1445.89302772774	184.799072265625
1449.99528152179	144.509460449219
1454.09545218711	212.219909667969
1458.1935412058	163.930358886719
1462.28955005859	177.640747070313
1466.38348022481	144.351196289062
1470.47533318239	125.061584472656
1474.56511040785	116.772033691406
1478.65281337632	113.482482910156
1482.73844356155	88.19287109375
1486.82200243586	84.8993530273437
1490.90349147022	72.5028076171875
1494.98291213418	67.1062622070312
1499.06026589591	99.7096557617187
1503.13555422222	143.313110351562
1507.20877857848	160.916564941406
1511.27994042873	224.52001953125
1515.3490412356	326.123474121094
1519.41608246035	477.726928710937
1523.48106556286	591.330383300781
1527.54399200163	648.933776855469
1531.60486323377	693.537231445313
1535.66368071505	600.140686035156
1539.72044589986	491.816101074219
1543.7751602412	317.494323730469
1547.82782519071	185.172485351562
1551.87844219866	90.8507080078125
1555.92701271397	51.5288696289063
1559.97353818419	37.2070922851562
1564.0180200555	12.88525390625
1568.06045977271	10.5634765625
1572.1008587793	36.2416381835937
1576.13921851737	32.9198608398438
1580.17554042768	6.918212890625
1584.20982594961	-0.95391845703125
1588.24207652123	22.1740112304687
1592.27229357921	24.3018798828125
1596.3004785589	12.4297485351562
1600.3266328943	21.5576782226562
1604.35075801806	9.95660400390625
1608.37285536149	9.351806640625
1612.39292635454	5.74700927734375
1616.41097242584	12.1422119140625
1620.42699500266	-14.2879638671875
1624.44099551096	-14.11865234375
1628.45297537533	5.05072021484375
1632.46293601906	11.2200317382813
1636.47087886406	26.3471069335938
1640.47680533095	14.0505981445313
1644.48071683901	39.7540893554687
1648.48261480617	34.4576416015625
1652.48250064906	41.1611328125
1656.48037578297	68.8646240234375
1660.47624162187	91.395751953125
1664.47009957839	125.576965332031
1668.46195106388	134.758239746094
1672.45179748832	124.939453125
1676.43964026041	89.1206665039063
1680.42548078752	90.3019409179688
1684.4093204757	80.483154296875
1688.39116072969	46.3970336914063
1692.37100295292	41.1792602539063
1696.34884854752	34.9614868164063
1700.32469891429	7.74365234375
1704.29855545273	42.52587890625
1708.27041956104	8.30804443359375
1712.24029263612	1.91400146484375
1716.20817607355	-11.48876953125
1720.17407126762	-2.89154052734375
1724.13797961133	-6.1278076171875
1728.09990249636	2.114990234375
1732.05984131312	15.78173828125
1736.01779745068	1.738525390625
1739.97377229687	-26.380859375
1743.9277672382	13.451171875
1747.87978365989	-0.61328125
1751.82982294586	5.44140625
1755.77788647879	3.6953125
1759.72397564	-19.2783203125
1763.6680918096	16.0029296875
1767.61023636636	-5.4677734375
1771.5504106878	9.80859375
1775.48861615014	-11.6064453125
1779.42485412834	-11.466796875
1783.35912599608	6.7021484375
1787.29143312576	13.224609375
1791.2217768885	-9.439453125
1795.15015865414	3.1953125
1799.07657979128	2.89453125
1803.00104166722	-9.03125
1806.923545648	2.677734375
1810.84409309841	8.9755859375
1814.76268538195	-5.587890625
1818.67932386087	6.2861328125
1822.59400989615	-15.439453125
1826.50674484753	10.3037109375
1830.41753007345	6.0869140625
1834.32636693114	-9.7197265625
1838.23325677653	-14.2109375
1842.13820096433	16.5078125
1846.04120084797	7.869140625
1849.94225777965	-3.412109375
1853.84137311029	-6.3046875
1857.7385481896	-2.8583984375
1861.63378436601	-0.9345703125
1865.52708298671	8.193359375
1869.41844539766	-0.3583984375
1873.30787294356	3.75
1877.19536696788	-20.7607421875
1881.08092881284	21.95703125
1884.96455981942	-7.3291015625
1888.84626132737	-5.267578125
1892.72603467521	8.896484375
1896.6038812002	-5.1884765625
1900.47980223839	-0.8876953125
1904.35379912459	-6.2841796875
1908.22587319237	14.025390625
1912.0960257741	-11.7041015625
1915.96425820089	1.4130859375
1919.83057180263	2.728515625
1923.694967908	4.0732421875
1927.55744784445	4.4873046875
1931.4180129382	-14.8681640625
1935.27666451425	7.91796875
1939.13340389641	13.8076171875
1942.98823240721	-12.05859375
1946.84115136803	-0.0556640625
1950.692162099	-4.4765625
1954.54126591903	6.3017578125
1958.38846414585	-11.9501953125
1962.23375809594	-4.14453125
1966.0771490846	8.224609375
1969.91863842592	10.439453125
1973.75822743275	-6.5126953125
1977.59591741678	9.5498046875
1981.43170968848	-12.5830078125
1985.2656055571	14.310546875
1989.0976063307	-10.8154296875
1992.92771331615	-7.48046875
1996.75592781911	-5.08203125
2000.58225114405	7.3369140625
2004.40668459424	11.484375
2008.22922947176	-3.927734375
2012.04988707749	-3.4326171875
2015.86865871112	-6.7802734375
2019.68554567116	18.150390625
2023.50054925491	-37.8203125
2027.31367075851	31.2119140625
2031.12491147689	-8.7705078125
2034.93427270382	10.638671875
2038.74175573186	-5.927734375
2042.54736185239	3.1796875
2046.35109235564	-2.099609375
2050.15294853063	-6.994140625
2053.95293166521	12.98046875
2057.75104304606	-8.658203125
2061.54728395867	4.0224609375
2065.34165568739	-0.3671875
2069.13415951534	-6.8447265625
2072.92479672452	13.78515625
2076.71356859575	-10.1083984375
2080.50047640867	-5.935546875
2084.28552144174	-8.8671875
2088.06870497229	21.27734375
2091.85002827646	-0.2138671875
2095.62949262924	-3.7548828125
2099.40709930443	-1.8095703125
2103.18284957471	-14.7099609375
2106.95674471157	19.6591796875
2110.72878598537	-0.3408203125
2114.49897466528	-10.23828125
2118.26731201934	-7.0634765625
2122.03379931443	16.8955078125
2125.79843781626	1.0205078125
2129.56122878942	-11.02734375
2133.32217349733	5
2137.08127320226	-10.44921875
2140.83852916534	2.1650390625
2144.59394264655	-15.3515625
2148.34751490473	-23.6630859375
2152.09924719757	61.775390625
2155.84914078163	23.5390625
2159.59719691231	-19.5751953125
2163.34341684388	-26.96484375
2167.08780182947	11.564453125
2170.83035312109	11.8046875
2174.57107196959	-10.369140625
2178.30995962469	3.044921875
2182.04701733499	-1.4189453125
2185.78224634796	-10.4228515625
2189.5156479099	11.4140625
2193.24722326604	-6.453125
2196.97697366044	-3.353515625
2200.70490033604	0.1806640625
2204.43100453467	-13.34765625
2208.15528749703	-13.7568359375
2211.87775046268	-17.9541015625
2215.59839467008	105.533203125
2219.31722135656	-34.8837890625
2223.03423175833	-7.01953125
2226.74942711049	-13.8828125
2230.46280864702	5.7724609375
2234.17437760077	-7.099609375
2237.8841352035	-7.1982421875
2241.59208268584	-0.7353515625
2245.29822127732	5.685546875
2249.00255220636	-5.2822265625
2252.70507670024	17.998046875
2256.40579598519	-23.95703125
2260.10471128628	17.49609375
2263.80182382751	-2.2119140625
2267.49713483175	2.2060546875
2271.19064552079	-4.0751953125
2274.8823571153	1.3701171875
2278.57227083485	-13.5869140625
2282.26038789795	3.3203125
2285.94670952195	8.5751953125
2289.63123692315	-9.326171875
2293.31397131673	13.201171875
2296.99491391679	-5.1923828125
2300.67406593634	-2.3642578125
2304.35142858727	1.9443359375
2308.02700308043	-4.328125
2311.70079062553	5.5869140625
2315.37279243123	-0.9853515625
2319.04300970507	11.9736328125
2322.71144365353	1.0556640625
2326.378095482	-15.3564453125
2330.04296639479	9.587890625
2333.7060575951	2.7978515625
2337.3673702851	-11.9462890625
2341.02690566583	2.564453125
2344.6846649373	-5.9697265625
2348.3406492984	3.2734375
2351.99485994696	-0.2529296875
2355.64729807974	6.775390625
2359.29796489244	1.8779296875
2362.94686157966	0.3427734375
2366.59398933494	-4.3955078125
2370.23934935076	-4.533203125
2373.88294281852	1.1552734375
2377.52477092856	5.041015625
2381.16483487014	2.1044921875
2384.80313583148	-0.3701171875
2388.4396749997	-10.365234375
2392.07445356091	-4.1083984375
2395.70747270011	1.544921875
2399.33873360126	11.470703125
2402.96823744725	4.9931640625
2406.59598541995	0.2802734375
2410.22197870012	6.4814453125
2413.84621846749	-16.1103515625
2417.46870590075	2.37109375
2421.08944217751	-10.4873046875
2424.70842847435	4.6328125
2428.32566596678	7.5625
2431.94115582928	-11.4833984375
2435.55489923528	16.984375
2439.16689735713	-7.041015625
2442.77715136618	1.892578125
2446.38566243272	0.8310546875
2449.99243172597	-6.048828125
2453.59746041414	0.056640625
2457.20074966439	3.5908203125
2460.80230064284	-3.9326171875
2464.40211451455	5.4755859375
2468.00019244359	-9.6220703125
2471.59653559293	4.4345703125
2475.19114512457	0.6298828125
2478.78402219943	-9.595703125
2482.37516797741	11.904296875
2485.96458361739	6.4267578125
2489.55227027719	-4.92578125
2493.13822911363	2.4716796875
2496.7224612825	-6.91015625
2500.30496793853	0.4111328125
2503.88575023547	2.71484375
2507.464809326	-5.84765625
2511.04214636182	2.44921875
2514.61776249357	-9.26171875
2518.19165887088	10.4345703125
2521.76383664238	6.5126953125
2525.33429695564	5.5263671875
2528.90304095725	-10.0869140625
2532.47006979276	-0.33203125
2536.03538460672	1.1142578125
2539.59898654265	-1.2646484375
2543.16087674307	0.1806640625
2546.72105634948	0.0859375
2550.27952650235	5.0205078125
2553.83628834118	3.5322265625
2557.39134300444	-12.234375
2560.94469162957	-13.7197265625
2564.49633535304	21.927734375
2568.0462753103	-10.12890625
2571.59451263579	4.25
2575.14104846294	7.6796875
2578.6858839242	-17.46875
2582.22902015101	18.814453125
2585.77045827378	-5.486328125
2589.31019942197	-3.279296875
2592.84824472401	-11.2900390625
2596.38459530734	14.568359375
2599.91925229841	8.9755859375
2603.45221682266	-11.37890625
2606.98349000456	-7.2490234375
2610.51307296756	7.736328125
2614.04096683414	7.1044921875
2617.56717272579	-20.041015625
2621.09169176298	7.3134765625
2624.61452506524	15.70703125
2628.13567375106	-19.02734375
2631.655138938	-1.9345703125
2635.17292174259	5.09765625
2638.68902328039	5.7412109375
2642.20344466599	0.9443359375
2645.71618701297	-3.4189453125
2649.22725143397	-9.3193359375
2652.73663904062	7.4521484375
2656.24435094357	-18.59375
2659.75038825251	33.4140625
2663.25475207615	2.7197265625
2666.75744352221	-30.62109375
2670.25846369745	22.7626953125
2673.75781370765	-17.3759765625
2677.25549465763	14.7216796875
2680.75150765123	-1.451171875
2684.24585379131	6.2255859375
2687.73853417978	-9.97265625
2691.22954991757	9.2607421875
2694.71890210465	1.2216796875
2698.20659184002	-18.119140625
2701.69262022172	11.6875
2705.17698834682	-9.685546875
2708.65969731143	13.4365234375
2712.14074821071	-13.865234375
2715.62014213884	-10.921875
2719.09788018905	3.4658203125
2722.57396345362	22.9375
2726.04839302385	3.7294921875
2729.52116999012	-19.310546875
2732.99229544182	18.8037109375
2736.4617704674	-6.3251953125
2739.92959615436	4.87890625
2743.39577358926	-0.353515625
2746.86030385767	4.4833984375
2750.32318804425	-1.0791015625
2753.78442723268	-19.052734375
2757.24402250572	6.6279296875
2760.70197494518	-2.0068359375
2764.1582856319	-1.9990234375
2767.61295564579	12.8665161132812
2771.06598606584	-14.4981079101562
2774.51737797005	9.99639892578125
2777.96713243552	-23.620361328125
2781.41525053838	-8.23712158203125
2784.86173335384	-23.8539428710938
2788.30658195617	-2.470703125
2791.7497974187	4.6478271484375
2795.1913808138	-9.62054443359375
2798.63133321295	-14.888916015625
2802.06965568666	7.84271240234375
2805.50634930452	-18.4256591796875
2808.94141513519	20.3059692382813
2812.3748542464	-10.96240234375
2815.80666770493	14.7692260742187
2819.23685657665	-2.4991455078125
2822.66542192651	17.2324829101562
2826.0923648185	28.964111328125
2829.51768631572	63.5376586914062
2832.94138748033	90.9883422851562
2836.36346937355	109.43896484375
2839.7839330557	143.8896484375
2843.20277958617	221.340270996094
2846.62001002343	350.790954589844
2850.03562542502	463.241577148438
2853.44962684758	627.692260742188
2856.86201534681	688.142883300781
2860.27279197751	629.593566894531
2863.68195779356	618.044189453125
2867.08951384791	602.494873046875
2870.49546119263	561.945495605469
2873.89980087883	559.396179199219
2877.30253395675	563.846801757812
2880.70366147569	572.297485351562
2884.10318448407	581.748107910156
2887.50110402936	594.198791503906
2890.89742115816	600.597839355469
2894.29213691614	597.89501953125
2897.68525234807	556.192138671875
2901.07676849782	609.4892578125
2904.46668640835	554.786376953125
2907.85500712172	569.083557128906
2911.24173167908	556.380676269531
2914.62686112069	527.677795410156
2918.0103964859	540.974914550781
2921.39233881316	533.272094726562
2924.77268914005	525.569213867188
2928.1514485032	515.866333007812
2931.52861793838	522.163452148438
2934.90419848047	518.460632324219
2938.27819116343	519.757751464844
2941.65059702035	561.054870605469
2945.0214170834	519.351989746094
2948.39065238389	466.649169921875
2951.75830395222	384.9462890625
2955.12437281791	343.243408203125
2958.48886000957	305.54052734375
2961.85176655495	276.837707519531
2965.21309348089	260.065246582031
2968.57284181338	231.257690429687
2971.93101257748	191.450073242187
2975.28760679739	195.642456054687
2978.64262549643	154.834899902344
2981.99606969703	146.027282714844
2985.34794042073	113.219665527344
2988.69823868822	77.412109375
2992.04696551928	74.6044921875
2995.39412193282	46.796875
2998.73970894689	54.9893188476562
3002.08372757864	29.1817016601562
3005.42617884436	13.3740844726563
3008.76706375945	39.5665283203125
3012.10638333846	39.7589111328125
3015.44413859505	53.9512939453125
3018.780330542	42.1436767578125
3022.11496019125	14.3361206054687
3025.44802855385	13.5237426757813
3028.77953663997	35.7052001953125
3032.10948545894	30.8866577148438
3035.43787601921	-15.931884765625
3038.76470932835	-0.75042724609375
3042.08998639308	-13.5689697265625
3045.41370821926	-20.387451171875
3048.73587581189	-15.2059936523438
3052.05649017508	-8.0245361328125
3055.37555231211	-16.8430786132813
3058.69306322538	-3.66162109375
3062.00902391644	2.76446533203125
3065.32343538598	-22.6420288085938
3068.63629863383	-8.048583984375
3071.94761465896	-10.4551391601562
3075.2573844595	25.1383056640625
3078.5656090327	-0.9462890625
3081.87228937498	-0.8662109375
3085.1774264819	-8.544921875
3088.48102134815	-8.9423828125
3091.7830749676	11.0478515625
3095.08358833324	-8.947265625
3098.38256243724	-3.4697265625
3101.67999827089	-12.794921875
3104.97589682465	11.2275390625
3108.27025908815	19.044921875
3111.56308605013	-7.2314453125
3114.85437869852	-1.1943359375
3118.14413802041	-10.5986328125
3121.43236500202	-9.1640625
3124.71906062875	7.0517578125
3128.00422588514	0.908203125
3131.28786175491	-10.5
3134.56996922093	16.0263671875
3137.85054926524	-15.4208984375
3141.12960286901	7.6494140625
3144.40713101263	8.529296875
3147.6831346756	-5.7041015625
3150.95761483661	-22.0791015625
3154.23057247352	25.9658203125
3157.50200856335	11.9814453125
3160.77192408229	1.1982421875
3164.04032000569	-6.2890625
3167.30719730808	-12.4892578125
3170.57255696316	7.5537109375
3173.8363999438	-14.234375
3177.09872722202	-2.779296875
3180.35953976906	10.095703125
3183.61883855529	4.109375
3186.87662455028	5.2744140625
3190.13289872277	6.0244140625
3193.38766204066	12.630859375
3196.64091547106	-27.263671875
3199.89265998023	-5.833984375
3203.14289653361	26.927734375
3206.39162609586	-16.8798828125
3209.63884963076	2.966796875
3212.88456810132	5.1767578125
3216.1287824697	-20.7705078125
3219.37149369728	22.3349609375
3222.61270274458	0.3154296875
3225.85241057135	-3.05859375
3229.09061813648	7.4951171875
3232.3273263981	-1.57421875
3235.56253631347	-11.7421875
3238.79624883909	2.7099609375
3242.02846493063	8.08984375
3245.25918554293	-0.9794921875
3248.48841163005	2.91796875
3251.71614414523	3.873046875
3254.94238404091	-12.3486328125
3258.16713226871	6.65625
3261.39038977947	2.0029296875
3264.61215752319	-8.8857421875
3267.8324364491	5.7353515625
3271.05122750561	10.595703125
3274.26853164033	-4.4306640625
3277.48434980006	-17.45703125
3280.69868293083	33.9853515625
3283.91153197784	6.1259765625
3287.12289788551	-25.166015625
3290.33278159744	2.1962890625
3293.54118405647	-6.9033203125
3296.7481062046	7.0146484375
3299.95354898308	16.2578125
3303.15751333233	-23.2041015625
3306.36000019198	5.4365234375
3309.5610105009	-30.1416015625
3312.76054519714	38.7353515625
3315.95860521796	-16.4521484375
3319.15519149983	29.677734375
3322.35030497845	-11.3818359375
3325.5439465887	-9.5078125
3328.73611726471	-4.7392578125
3331.92681793979	0.8271484375
3335.11604954647	-2.4326171875
3338.30381301653	15.0751953125
3341.49010928091	1.8359375
3344.67493926981	-14.2294921875
3347.85830391262	-4.7568359375
3351.04020413798	7.15234375
3354.22064087372	-20.8896484375
3357.3996150469	15.740234375
3360.5771275838	-0.078125
3363.75317940992	1.666015625
3366.92777144999	-0.55859375
3370.10090462796	-1.212890625
3373.27257986699	-7.3115234375
3376.44279808949	-0.1845703125
3379.61156021706	13.1923828125
3382.77886717059	6.767578125
3385.94471987011	-15.904296875
3389.10911923496	-8.0166015625
3392.27206618366	29.3330078125
3395.43356163397	0.2255859375
3398.59360650288	3.8525390625
3401.75220170663	-5.193359375
3404.90934816067	-9.2421875
3408.06504677969	-15.49609375
3411.21929847761	4.6953125
3414.37210416759	13.828125
3417.52346476203	13.5048828125
3420.67338117256	-9.4951171875
3423.82185431003	4.8408203125
3426.96888508457	-15.888671875
3430.11447440551	14.052734375
3433.25862318144	-2.716796875
3436.40133232017	-10.8984375
3439.54260272877	8.029296875
3442.68243531356	11.939453125
3445.82083098007	-14.291015625
3448.95779063311	3.0478515625
3452.0933151767	-4.57421875
3455.22740551412	6.177734375
3458.36006254791	9.091796875
3461.49128717984	-0.6201171875
3464.62108031093	-5.482421875
3467.74944284144	-3.232421875
3470.8763756709	6.05859375
3474.00187969807	-15.3037109375
3477.12595582097	-4.2470703125
3480.24860493687	14.1005859375
3483.3698279423	-3.06640625
3486.48962573301	19.5048828125
3489.60799920406	-1.0283203125
3492.7249492497	-8.4755859375
3495.8404767635	-23.236328125
3498.95458263822	17.267578125
3502.06726776593	12.5107421875
3505.17853303794	-6.431640625
3508.28837934481	-2.0615234375
3511.39680757636	7.029296875
3514.50381862168	11.083984375
3517.60941336912	-13.54296875
3520.71359270628	4.814453125
3523.81635752002	-13.5302734375
3526.91770869649	-10.6943359375
3530.01764712108	3.9853515625
3533.11617367844	10.2841796875
3536.21328925251	9.3955078125
3539.30899472647	-1.5615234375
3542.40329098277	3.5146484375
3545.49617890316	-24.544921875
3548.58765936862	8.9228515625
3551.67773325941	11.232421875
3554.76640145506	4.73046875
3557.85366483438	-26.029296875
3560.93952427544	10.123046875
3564.02398065559	7.04296875
3567.10703485145	-22.4091796875
3570.18868773891	15.3369140625
3573.26894019313	7.5302734375
3576.34779308856	13.4521484375
3579.42524729892	-25.3359375
3582.50130369721	-27.01953125
3585.57596315568	46.9189453125
3588.6492265459	-13.853515625
3591.72109473869	-2.6220703125
3594.79156860416	-4.005859375
3597.8606490117	6.65625
3600.92833682998	10.05078125
3603.99463292695	-16.50390625
3607.05953816984	-2.3916015625
3610.12305342518	6.662109375
3613.18517955876	4.1484375
3616.24591743568	0.296875
3619.30526792029	-15.2392578125
3622.36323187627	8.611328125
3625.41981016655	1.322265625
3628.47500365337	-11.90234375
3631.52881319825	20.1435546875
3634.58123966201	-2.9970703125
3637.63228390473	-6.91796875
3640.68194678582	5.314453125
3643.73022916396	0.1357421875
3646.77713189712	-7.4521484375
3649.82265584256	7.9375
3652.86680185686	-1.9873046875
3655.90957079587	5.2197265625
3658.95096351473	-0.857421875
3661.9909808679	-8.12109375
3665.02962370912	7.837890625
3668.06689289143	-5.0791015625
3671.10278926717	-5.6005859375
3674.13731368797	10.86328125
3677.17046700478	-2.3203125
3680.20225006782	-5.5078125
3683.23266372664	-0.115234375
3686.26170883008	7.0947265625
3689.28938622628	-5.6884765625
3692.31569676268	0.890625
3695.34064128604	-8.8671875
3698.3642206424	5.4921875
3701.38643567713	5.232421875
3704.40728723488	-3.162109375
3707.42677615964	1.2890625
3710.44490329468	-11.7509765625
3713.46166948258	3.744140625
3716.47707556524	7.1357421875
3719.49112238386	-1.6884765625
3722.50381077897	-3.5625
3725.51514159039	-3.0908203125
3728.52511565724	-9.6396484375
3731.53373381799	13.25390625
3734.54099691039	4.205078125
3737.54690577153	-9.7763671875
3740.55146123779	3.279296875
3743.55466414488	0.142578125
3746.55651532782	0.775390625
3749.55701562096	8.865234375
3752.55616585794	-0.4033203125
3755.55396687174	-26.6298828125
3758.55041949464	34.24365234375
3761.54552455828	-30.9816284179687
3764.53928289357	0.85784912109375
3767.53169533077	17.1031494140625
3770.52276269945	0
