# Supplementary material for: ATP-Mediated Compositional Change in Peripheral Myelin Membranes: A Comparative Raman Spectroscopy and Time-Of-Flight Secondary Ion Mass Spectrometry Study
Source: PLoS One. 2015 Nov 6;10(11):e0142084. doi: 10.1371/journal.pone.0142084 (PMC4636249; doi:10.1371/journal.pone.0142084)
Supplement: S4 Dataset — (ZIP) [file pone.0142084.s004.zip › S4_dataset/Raman_spectra/10_90_90.txt]

-178.994036100499	0
-174.033225536557	0
-169.0751377995	0
-164.119770772188	0
-159.167122339648	0
-154.217190389139	0
-149.269972810082	0
-144.325467494084	0
-139.383672334927	0
-134.444585228594	0
-129.508204073223	0
-124.574526769135	0
-119.643551218822	0
-114.715275326933	0
-109.789697000295	0
-104.866814147885	0
-99.9466246808552	0
-95.0291265124906	0
-90.1143175582511	0
-85.2021957357429	0
-80.2927589647043	0
-75.3860051670417	0
-70.481932266779	0
-65.5805381901118	0
-60.6818208653458	0
-55.7857782229294	0
-50.8924081954356	0
-46.0017087175875	0
-41.1136777262036	0
-36.2283131602562	0
-31.3456129608094	0
-26.4655750710663	0
-21.5881974363401	0
-16.7134780040433	0
-11.8414147237163	0
-6.97200554699157	0
-2.10524842762243	0
2.7588586785605	0
7.62031781361293	0
12.4791310174805	0
17.3353003280426	0
22.1888277810758	0
27.039715410272	0
31.8879652472351	0
36.7335793214806	0
41.5765596604579	0
46.4169082895241	0
51.2546272319742	0
56.0897185090253	0
60.9221841398248	0
65.7520261414575	0
70.5792465289414	0
75.4038473152359	0
80.2258305112373	0
85.0451981257829	0
89.8619521656728	0
94.6760946356408	0
99.4876275383722	0
104.296552874519	0
109.102872642681	0
113.906588839414	0
118.707703459255	0
123.50621849468	0
128.302135936152	0
133.095457772095	0
137.886185988911	0
142.67432257098	0
147.459869500643	0
152.242828758237	0
157.023202322085	0
161.800992168482	0
166.57620027172	0
171.348828604074	0
176.118879135829	0
180.886353835249	0
185.651254668599	0
190.413583600155	0
195.173342592185	0
199.930533604973	0
204.685158596796	0
209.437219523967	0
214.186718340789	0
218.933656999594	0
223.678037450722	0
228.419861642549	0
233.159131521472	0
237.895849031895	0
242.630016116276	0
247.361634715089	0
252.090706766845	0
256.817234208094	0
261.541218973423	0
266.262662995465	0
270.981568204883	0
275.6979365304	0
280.411769898787	0
285.123070234848	0
289.831839461473	0
294.538079499573	0
299.241792268145	0
303.942979684238	0
308.641643662944	0
313.337786117456	0
318.031408959021	0
322.722514096949	0
327.411103438619	0
332.097178889511	0
336.780742353159	0
341.461795731189	0
346.140340923303	0
350.816379827291	0
355.489914339047	0
360.160946352513	0
364.829477759773	0
369.495510450979	0
374.159046314377	0
378.82008723633	0
383.478635101284	0
388.134691791813	0
392.788259188568	0
397.439339170342	0
402.087933614013	0
406.734044394583	0
411.377673385177	0
416.018822457034	0
420.657493479503	0
425.293688320078	0
429.927408844356	0
434.558656916088	0
439.187434397129	0
443.813743147486	0
448.437585025291	0
453.058961886814	0
457.67787558648	0
462.29432797683	0
466.908320908577	0
471.519856230563	0
476.128935789788	0
480.735561431389	0
485.339734998681	0
489.941458333116	0
494.540733274316	0
499.137561660049	0
503.731945326264	0
508.323886107064	0
512.913385834734	0
517.500446339694	0
522.085069450583	0
526.667256994191	0
531.247010795469	5.736328125
535.824332677577	2.83984375
540.399224461846	-0.04296875
544.97168796778	-6.44140625
549.541725013081	-3.6474609375
554.109337413644	1.181640625
558.67452698353	-1.30859375
563.237295535018	-2.4931640625
567.797644878581	5.0380859375
572.355576822862	-8.1767578125
576.911093174738	14.5390625
581.464195739274	-6.59765625
586.014886319725	0.8095703125
590.563166717577	-1.021484375
595.109038732502	-1.9814453125
599.652504162404	6.197265625
604.193564803387	7.8076171875
608.732222449762	1.404296875
613.268478894079	-12.60546875
617.802335927085	-3.9755859375
622.333795337774	-11.1181640625
626.86285891334	18.1533203125
631.38952843922	-8.3671875
635.913805699067	11.76953125
640.435692474774	1.9951171875
644.955190546461	-8.697265625
649.472301692484	-8.9375
653.987027689447	11.607421875
658.499370312169	0.447265625
663.009331333738	-0.6533203125
667.516912525469	-5.9462890625
672.022115656928	16.958984375
676.524942495926	-18.8935546875
681.02539480853	-3.1162109375
685.523474359055	11.3466796875
690.01918291007	6.2451171875
694.512522222405	-3.5537109375
699.003494055145	-13.9833984375
703.492100165644	7.78515625
707.9783423095	3.287109375
712.462222240603	-14.333984375
716.943741711089	18.8916015625
721.422902471375	-2.7548828125
725.899706270146	-5.0966796875
730.374154854366	-10.009765625
734.846249969258	22.8583984375
739.315993358352	-14.6005859375
743.783386763425	0.9814453125
748.24843192457	13.6259765625
752.711130580137	-9.103515625
757.171484466788	-1.60546875
761.629495319437	-8.4111328125
766.085164871336	3.271484375
770.538494853994	-5.21484375
774.989486997223	10.0244140625
779.43814302915	3.115234375
783.884464676175	-3.267578125
788.32845366302	-1.1513671875
792.770111712696	0.0322265625
797.209440546543	8.5
801.646441884168	-11.814453125
806.081117443533	8.568359375
810.513468940881	-9.62109375
814.943498090775	8.837890625
819.371206606105	-5.8759765625
823.796596198077	3.0556640625
828.219668576199	-9.58984375
832.640425448324	16.146484375
837.058868520624	-21.732421875
841.474999497579	15.9853515625
845.888820082022	-7.0009765625
850.300331975104	8.0712890625
854.709536876311	-2.66015625
859.116436483469	1.263671875
863.521032492725	-0.9208984375
867.923326598575	-3.7197265625
872.323320493862	0.81640625
876.72101586976	4.8369140625
881.116414415799	-12.533203125
885.509517819843	12.0537109375
889.900327768119	-2.7744140625
894.288845945186	1.3818359375
898.675074033981	1.45751953125
903.059013715767	0.01171875
907.440666670198	-0.55072021484375
911.820034575245	-0.18603515625
916.197119107281	-11.9054565429688
920.571921941017	-30.9712524414063
924.944444749533	18.9629516601562
929.314689204286	-1.10284423828125
933.682656975085	13.831298828125
938.048349730125	-6.34930419921875
942.411769135975	7.23492431640625
946.772916857561	-3.18084716796875
951.131794558201	23.4033813476562
955.488403899588	11.9876098632812
959.842746541792	32.5718383789063
964.19482414328	32.1560668945313
968.544638360883	49.7403564453125
972.892190849834	18.1748046875
977.237483263751	57.4918212890625
981.580517254632	31.808837890625
985.92129447289	15.1258544921875
990.259816567315	30.44287109375
994.596085185094	22.7598876953125
998.930101971822	34.076904296875
1003.2618685715	68.3939208984375
1007.59138662649	95.7109375
1011.91865777761	139.95166015625
1016.24368366407	132.094970703125
1020.56646592346	103.23828125
1024.88700619182	64.3816528320312
1029.20530610358	47.5249633789063
1033.52136729159	36.6682739257812
1037.8351913871	21.8115844726562
1042.14678001981	5.95489501953125
1046.45613481781	-0.8519287109375
1050.76325740763	-1.6343994140625
1055.06814941421	-1.41693115234375
1059.37081246092	-2.19940185546875
1063.67124816958	-12.98193359375
1067.96945816039	8.86456298828125
1072.26544405203	8.86376953125
1076.55920746159	0.37591552734375
1080.8507500046	-2.1876220703125
1085.14007329502	-0.0408935546875
1089.42717894527	-18.2169189453125
1093.71206856617	27.6356201171875
1097.99474376703	-7.47198486328125
1102.27520615557	-5.4962158203125
1106.55345733798	-8.1767578125
1110.82949891888	2.14263916015625
1115.10333250134	20.4620361328125
1119.37495968691	6.781494140625
1123.64438207556	13.122802734375
1127.91160126572	6.50885009765625
1132.17661885431	35.8949584960937
1136.43943643667	50.2810668945313
1140.70005560662	67.6671752929688
1144.95847795644	75.0532836914062
1149.21470507689	108.439331054688
1153.46873855716	164.825439453125
1157.72057998495	271.143615722656
1161.97023094641	372.408508300781
1166.21769302616	392.673400878906
1170.4629678073	343.938293457031
1174.70605687141	225.203125
1178.94696179854	135.468017578125
1183.18568416722	77.73291015625
1187.42222555447	64.997802734375
1191.65658753578	53.2626953125
1195.88877168516	41.46435546875
1200.11877957504	63.5750732421875
1204.34661277642	53.6858520507812
1208.57227285873	39.7965698242188
1212.79576138991	37.9072875976562
1217.01707993641	32.0180053710937
1221.23623006316	28.1287841796875
1225.45321333358	6.239501953125
1229.66803130962	47.3556518554687
1233.88068555171	2.48199462890625
1238.09117761878	-2.3917236328125
1242.29950906828	11.7345581054687
1246.50568145615	-3.13909912109375
1250.70969633685	-6.0128173828125
1254.91155526336	12.1780395507813
1259.11125978715	-0.30206298828125
1263.30881145822	-0.78216552734375
1267.50421182508	8.73773193359375
1271.69746243476	27.2576293945313
1275.88856483281	42.7775268554687
1280.07752056329	26.368408203125
1284.26433116882	20.2465209960938
1288.44899819048	20.1246337890625
1292.63152316794	15.0027465820313
1296.81190763937	42.8807983398438
1300.99015314147	41.7589111328125
1305.16626120947	12.6370239257813
1309.34023337715	40.51513671875
1313.51207117681	47.5011596679687
1317.68177613928	24.5284423828125
1321.84934979396	3.55572509765625
1326.01479366875	4.5830078125
1330.17810929013	6.61029052734375
1334.3392981831	22.6375122070313
1338.49836187121	18.664794921875
1342.65530187658	21.6920776367187
1346.81011971983	19.7322387695313
1350.96281692018	12.8011474609375
1355.11339499538	22.8701171875
1359.26185546175	-4.0609130859375
1363.40819983413	14.0079956054687
1367.55242962597	20.0769653320313
1371.69454634923	8.14593505859375
1375.83455151447	13.1998901367188
1379.97244663079	-14.826904296875
1384.10823320586	-2.85369873046875
1388.24191274593	-4.88055419921875
1392.3734867558	12.0926513671875
1396.50295673884	-7.09918212890625
1400.63032419701	-8.38360595703125
1404.75559063083	7.3697509765625
1408.87875753938	2.2177734375
1412.99982642036	4.19476318359375
1417.11879877001	-15.74951171875
1421.23567608316	1.30621337890625
1425.35045985322	0.10833740234375
1429.4631515722	12.888916015625
1433.57375273068	37.6695556640625
1437.68226481782	27.4501953125
1441.78868932139	61.2307739257812
1445.89302772774	78.906005859375
1449.99528152179	64.4617919921875
1454.09545218711	113.017517089844
1458.1935412058	84.5733032226563
1462.28955005859	99.1290283203125
1466.38348022481	65.6847534179688
1470.47533318239	59.2405395507812
1474.56511040785	66.7962646484375
1478.65281337632	53.35205078125
1482.73844356155	38.8421630859375
1486.82200243586	52.3008422851562
1490.90349147022	47.759521484375
1494.98291213418	30.2182006835937
1499.06026589591	65.6768798828125
1503.13555422222	87.1356201171875
1507.20877857848	111.594299316406
1511.27994042873	162.052978515625
1515.3490412356	219.511657714844
1519.41608246035	318.970336914063
1523.48106556286	354.422668457031
1527.54399200163	364.861938476562
1531.60486323377	357.301208496094
1535.66368071505	278.740417480469
1539.72044589986	206.1796875
1543.7751602412	143.618957519531
1547.82782519071	71.0581665039063
1551.87844219866	27.4974365234375
1555.92701271397	16.9367065429687
1559.97353818419	16.3898315429687
1564.0180200555	0.85528564453125
1568.06045977271	13.3207397460938
1572.1008587793	19.7861328125
1576.13921851737	20.2515869140625
1580.17554042768	3.71832275390625
1584.20982594961	-7.79962158203125
1588.24207652123	8.6824951171875
1592.27229357921	-2.93804931640625
1596.3004785589	-6.72515869140625
1600.3266328943	7.0234375
1604.35075801806	-3.2490234375
1608.37285536149	4.984375
1612.39292635454	-6.78515625
1616.41097242584	13.888671875
1620.42699500266	-0.423828125
1624.44099551096	-16.1787109375
1628.45297537533	4.873046875
1632.46293601906	9.5966796875
1636.47087886406	-3.27734375
1640.47680533095	-10.431640625
1644.48071683901	5.2734375
1648.48261480617	2.83203125
1652.48250064906	-11.5048828125
1656.48037578297	6.548828125
1660.47624162187	0.88671875
1664.47009957839	2.736328125
1668.46195106388	6.4833984375
1672.45179748832	-3.8359375
1676.43964026041	-8.45703125
1680.42548078752	7.6552734375
1684.4093204757	5.6328125
1688.39116072969	-1.060546875
1692.37100295292	-7.4228515625
1696.34884854752	9.1943359375
1700.32469891429	-20.4521484375
1704.29855545273	20.70703125
1708.27041956104	-1.466796875
1712.24029263612	-7.78515625
1716.20817607355	-9.5517578125
1720.17407126762	10.814453125
1724.13797961133	8.4013671875
1728.09990249636	-5.791015625
1732.05984131312	2.09765625
1736.01779745068	0.91796875
1739.97377229687	-20.8447265625
1743.9277672382	12.1328125
1747.87978365989	2.669921875
1751.82982294586	-0.9228515625
1755.77788647879	-0.0263671875
1759.72397564	-6.517578125
1763.6680918096	5.904296875
1767.61023636636	3.546875
1771.5504106878	5.9296875
1775.48861615014	-7.326171875
1779.42485412834	-8.1435546875
1783.35912599608	-1.63671875
1787.29143312576	18.8759765625
1791.2217768885	-12.4755859375
1795.15015865414	-0.1435546875
1799.07657979128	5.0234375
1803.00104166722	-1.4609375
1806.923545648	-11.8505859375
1810.84409309841	12.169921875
1814.76268538195	-3.5263671875
1818.67932386087	5.515625
1822.59400989615	-9.8447265625
1826.50674484753	9.44140625
1830.41753007345	6.25390625
1834.32636693114	-15.5576171875
1838.23325677653	-5.947265625
1842.13820096433	17.06640625
1846.04120084797	-0.8212890625
1849.94225777965	-5.6044921875
1853.84137311029	-0.607421875
1857.7385481896	-0.400390625
1861.63378436601	2.6904296875
1865.52708298671	1.453125
1869.41844539766	-1.115234375
1873.30787294356	4.33984375
1877.19536696788	-16.4111328125
1881.08092881284	22.4658203125
1884.96455981942	-3.4091796875
1888.84626132737	-7.2998046875
1892.72603467521	-8.361328125
1896.6038812002	0.0078125
1900.47980223839	8.626953125
1904.35379912459	-2.6005859375
1908.22587319237	6.6103515625
1912.0960257741	-8.7353515625
1915.96425820089	3.4345703125
1919.83057180263	-2.9052734375
1923.694967908	2.736328125
1927.55744784445	5.28125
1931.4180129382	-17.078125
1935.27666451425	7.4853515625
1939.13340389641	4.2978515625
1942.98823240721	3.8896484375
1946.84115136803	1.2978515625
1950.692162099	-6.6865234375
1954.54126591903	3.912109375
1958.38846414585	-2.263671875
1962.23375809594	-0.3818359375
1966.0771490846	-8.3916015625
1969.91863842592	12.4208984375
1973.75822743275	-5.001953125
1977.59591741678	6.640625
1981.43170968848	-9.8095703125
1985.2656055571	14.6337890625
1989.0976063307	-5.431640625
1992.92771331615	-5.423828125
1996.75592781911	-8.5771484375
2000.58225114405	6.7412109375
2004.40668459424	6.4794921875
2008.22922947176	-4.24609375
2012.04988707749	6.92578125
2015.86865871112	-15.5078125
2019.68554567116	14.330078125
2023.50054925491	-25.4228515625
2027.31367075851	25.7666015625
2031.12491147689	-3.578125
2034.93427270382	0.3759765625
2038.74175573186	-13.5654296875
2042.54736185239	18.3388671875
2046.35109235564	-5.1689453125
2050.15294853063	-5.564453125
2053.95293166521	14.1630859375
2057.75104304606	-5.5029296875
2061.54728395867	-6.763671875
2065.34165568739	-0.5341796875
2069.13415951534	-1.24420166015625
2072.92479672452	13.306884765625
2076.71356859575	-15.0892944335938
2080.50047640867	6.55255126953125
2084.28552144174	-7.80560302734375
2088.06870497229	14.6713256835938
2091.85002827646	9.00726318359375
2095.62949262924	8.34320068359375
2099.40709930443	10.6790771484375
2103.18284957471	-3.9849853515625
2106.95674471157	33.3509521484375
2110.72878598537	27.61376953125
2114.49897466528	2.67437744140625
2118.26731201934	6.7349853515625
2122.03379931443	29.795654296875
2125.79843781626	5.85626220703125
2129.56122878942	6.9168701171875
2133.32217349733	12.9775390625
2137.08127320226	5.03814697265625
2140.83852916534	21.0987548828125
2144.59394264655	14.159423828125
2148.34751490473	23.212646484375
2152.09924719757	40.0738525390625
2155.84914078163	27.93505859375
2159.59719691231	31.7962646484375
2163.34341684388	12.657470703125
2167.08780182947	32.5186767578125
2170.83035312109	32.3798828125
2174.57107196959	18.2410888671875
2178.30995962469	21.102294921875
2182.04701733499	9.9635009765625
2185.78224634796	11.82470703125
2189.5156479099	31.6859130859375
2193.24722326604	4.547119140625
2196.97697366044	5.29486083984375
2200.70490033604	8.03826904296875
2204.43100453467	7.7816162109375
2208.15528749703	9.52496337890625
2211.87775046268	9.268310546875
2215.59839467008	23.01171875
2219.31722135656	10.7550659179688
2223.03423175833	8.4984130859375
2226.74942711049	1.2418212890625
2230.46280864702	6.98516845703125
2234.17437760077	-3.248291015625
2237.8841352035	3.526611328125
2241.59208268584	-12.698486328125
2245.29822127732	16.076416015625
2249.00255220636	-6.148681640625
2252.70507670024	7.626220703125
2256.40579598519	-26.4937744140625
2260.10471128628	23.5092163085938
2263.80182382751	2.51214599609375
2267.49713483175	-8.60272216796875
2271.19064552079	-3.8798828125
2274.8823571153	3.54949951171875
2278.57227083485	-4.05499267578125
2282.26038789795	11.39111328125
2285.94670952195	2.60650634765625
2289.63123692315	-8.17803955078125
2293.31397131673	18.07958984375
2296.99491391679	0.83624267578125
2300.67406593634	6.5928955078125
2304.35142858727	17.3495483398438
2308.02700308043	16.106201171875
2311.70079062553	32.0114135742188
2315.37279243123	27.0191040039062
2319.04300970507	19.02685546875
2322.71144365353	5.03460693359375
2326.378095482	-7.95770263671875
2330.04296639479	21.115478515625
2333.7060575951	2.28350830078125
2337.3673702851	-7.5484619140625
2341.02690566583	-7.38037109375
2344.6846649373	-11.2123413085938
2348.3406492984	4.16064453125
2351.99485994696	0.55096435546875
2355.64729807974	-0.0587158203125
2359.29796489244	6.47906494140625
2362.94686157966	-2.096435546875
2366.59398933494	-12.24609375
2370.23934935076	7.576171875
2373.88294281852	2.79296875
2377.52477092856	6.58984375
2381.16483487014	-7.6796875
2384.80313583148	-0.7392578125
2388.4396749997	-6.595703125
2392.07445356091	7.1962890625
2395.70747270011	-7.95703125
2399.33873360126	15.4404296875
2402.96823744725	-3.005859375
2406.59598541995	0.716796875
2410.22197870012	-4.4775390625
2413.84621846749	-12.130859375
2417.46870590075	10.0078125
2421.08944217751	-5.384765625
2424.70842847435	7.326171875
2428.32566596678	5.6298828125
2431.94115582928	-12.9404296875
2435.55489923528	14.203125
2439.16689735713	-5.9345703125
2442.77715136618	4.408203125
2446.38566243272	-6.4921875
2449.99243172597	-0.01171875
2453.59746041414	3.2626953125
2457.20074966439	3.560546875
2460.80230064284	-11.00390625
2464.40211451455	-0.509765625
2468.00019244359	-5.4892578125
2471.59653559293	16.9140625
2475.19114512457	-4.07421875
2478.78402219943	-7.84765625
2482.37516797741	13.5478515625
2485.96458361739	-11.455078125
2489.55227027719	-4.591796875
2493.13822911363	23.724609375
2496.7224612825	-19.7568359375
2500.30496793853	-4.0888671875
2503.88575023547	9.4208984375
2507.464809326	-1.609375
2511.04214636182	-3.9873046875
2514.61776249357	-5.79296875
2518.19165887088	13.8388671875
2521.76383664238	-0.7890625
2525.33429695564	0.599609375
2528.90304095725	0.171875
2532.47006979276	2.8505859375
2536.03538460672	-10.1884765625
2539.59898654265	6.7470703125
2543.16087674307	-5.97265625
2546.72105634948	6.359375
2550.27952650235	-1.859375
2553.83628834118	-0.9482421875
2557.39134300444	3.224609375
2560.94469162957	-18.931640625
2564.49633535304	23.015625
2568.0462753103	-15.7978515625
2571.59451263579	10.4775390625
2575.14104846294	4.896484375
2578.6858839242	-15.0771484375
2582.22902015101	17.8271484375
2585.77045827378	-17.0703125
2589.31019942197	4.953125
2592.84824472401	-2.42578125
2596.38459530734	9.1260986328125
2599.91925229841	0.64923095703125
2603.45221682266	-7.0726318359375
2606.98349000456	-9.97125244140625
2610.51307296756	10.1130981445312
2614.04096683414	-3.33001708984375
2617.56717272579	-24.7731323242187
2621.09169176298	6.78375244140625
2624.61452506524	5.34063720703125
2628.13567375106	-4.10247802734375
2631.655138938	10.3726806640625
2635.17292174259	18.8290405273438
2638.68902328039	6.28533935546875
2642.20344466599	10.7416381835938
2645.71618701297	16.1979370117187
2649.22725143397	10.654296875
2652.73663904062	21.110595703125
2656.24435094357	-1.43310546875
2659.75038825251	56.0919799804687
2663.25475207615	26.7083740234375
2666.75744352221	4.32476806640625
2670.25846369745	53.941162109375
2673.75781370765	6.55755615234375
2677.25549465763	37.1738891601562
2680.75150765123	14.790283203125
2684.24585379131	14.4066772460938
2687.73853417978	-3.9769287109375
2691.22954991757	8.63946533203125
2694.71890210465	-4.543212890625
2698.20659184002	-14.5744018554687
2701.69262022172	8.39434814453125
2705.17698834682	-1.6368408203125
2708.65969731143	13.3319091796875
2712.14074821071	-10.6992797851562
2715.62014213884	-1.73052978515625
2719.09788018905	0.23828125
2722.57396345362	15.3206787109375
2726.04839302385	0.8955078125
2729.52116999012	-38.5296020507812
2732.99229544182	11.0452270507813
2736.4617704674	-19.3799438476562
2739.92959615436	14.1949462890625
2743.39577358926	13.5831909179688
2746.86030385767	-2.00225830078125
2750.32318804425	0.4927978515625
2753.78442723268	-14.9207153320313
2757.24402250572	17.6669921875
2760.70197494518	-11.40625
2764.1582856319	-1.50390625
2767.61295564579	14.51171875
2771.06598606584	-17.6826171875
2774.51737797005	7.50390625
2777.96713243552	-3.6142578125
2781.41525053838	7.9482421875
2784.86173335384	-0.341796875
2788.30658195617	-4.16796875
2791.7497974187	0.2392578125
2795.1913808138	-2.037109375
2798.63133321295	-11.0126953125
2802.06965568666	15.44921875
2805.50634930452	-6.884765625
2808.94141513519	12.215576171875
2812.3748542464	-2.54962158203125
2815.80666770493	-4.29180908203125
2819.23685657665	-11.5936889648438
2822.66542192651	-5.89556884765625
2826.0923648185	-7.19744873046875
2829.51768631572	15.500732421875
2832.94138748033	4.94500732421875
2836.36346937355	6.15081787109375
2839.7839330557	-0.64337158203125
2843.20277958617	2.56243896484375
2846.62001002343	24.7682495117187
2850.03562542502	13.9740600585938
2853.44962684758	21.1798706054687
2856.86201534681	41.3857421875
2860.27279197751	25.591552734375
2863.68195779356	43.79736328125
2867.08951384791	41.003173828125
2870.49546119263	39.0276489257812
2873.89980087883	51.033447265625
2877.30253395675	51.0391845703125
2880.70366147569	64.044921875
2884.10318448407	71.0507202148438
2887.50110402936	82.0564575195313
2890.89742115816	88.0621948242188
2894.29213691614	103.067993164062
2897.68525234807	89.07373046875
2901.07676849782	99.0794677734375
2904.46668640835	65.085205078125
2907.85500712172	89.0910034179688
2911.24173167908	73.0967407226563
2914.62686112069	59.1024780273437
2918.0103964859	68.1082763671875
2921.39233881316	69.114013671875
2924.77268914005	78.1197509765625
2928.1514485032	61.1168823242188
2931.52861793838	67.0264282226563
2934.90419848047	62.9359130859375
2938.27819116343	68.845458984375
2941.65059702035	75.7550048828125
2945.0214170834	50.66455078125
2948.39065238389	67.5740966796875
2951.75830395222	49.483642578125
2955.12437281791	48.3931274414063
2958.48886000957	47.3026733398438
2961.85176655495	60.2122192382813
2965.21309348089	73.1217651367187
2968.57284181338	64.0313110351562
2971.93101257748	59.9408569335938
2975.28760679739	58.850341796875
2978.64262549643	49.7598876953125
2981.99606969703	60.66943359375
2985.34794042073	45.5789794921875
2988.69823868822	33.488525390625
2992.04696551928	53.3980712890625
2995.39412193282	26.3075561523438
2998.73970894689	39.2171020507812
3002.08372757864	17.0526733398438
3005.42617884436	26.8809814453125
3008.76706375945	41.709228515625
3012.10638333846	20.5374755859375
3015.44413859505	29.3657836914063
3018.780330542	14.1940307617188
3022.11496019125	14.0223388671875
3025.44802855385	14.8505859375
3028.77953663997	30.6788940429687
3032.10948545894	23.5071411132813
3035.43787601921	-6.66461181640625
3038.76470932835	20.1636962890625
3042.08998639308	14.991943359375
3045.41370821926	-0.17974853515625
3048.73587581189	9.64849853515625
3052.05649017508	15.4767456054687
3055.37555231211	2.3050537109375
3058.69306322538	21.1259765625
3062.00902391644	19.8758544921875
3065.32343538598	-0.37420654296875
3068.63629863383	1.37567138671875
3071.94761465896	-12.8743896484375
3075.2573844595	31.87548828125
3078.5656090327	-6.37457275390625
3081.87228937498	-2.62469482421875
3085.1774264819	-8.874755859375
3088.48102134815	-3.1248779296875
3091.7830749676	0.62506103515625
3095.08358833324	-5.57159423828125
3098.38256243724	-8.71142578125
3101.67999827089	-2.8511962890625
3104.97589682465	-13.9910278320312
3108.27025908815	11.8692016601562
3111.56308605013	2.5858154296875
3114.85437869852	8.490234375
3118.14413802041	-15.7783203125
3121.43236500202	0.7236328125
3124.71906062875	2.97265625
3128.00422588514	4.16796875
3131.28786175491	-6.1796875
3134.56996922093	3.578125
3137.85054926524	-1.77734375
3141.12960286901	-0.0146484375
3144.40713101263	4.82421875
3147.6831346756	-5.0849609375
3150.95761483661	-13.380859375
3154.23057247352	16.865234375
3157.50200856335	1.375
3160.77192408229	-0.6005859375
3164.04032000569	-6.3798828125
3167.30719730808	-3.7080078125
3170.57255696316	19.748046875
3173.8363999438	-19.0771484375
3177.09872722202	-6.404296875
3180.35953976906	22.9013671875
3183.61883855529	0.1171875
3186.87662455028	-11.662109375
3190.13289872277	-5.3984375
3193.38766204066	12.4111328125
3196.64091547106	-6.6513671875
3199.89265998023	0
3203.14289653361	0
3206.39162609586	0
3209.63884963076	0
3212.88456810132	0
3216.1287824697	0
3219.37149369728	0
3222.61270274458	0
3225.85241057135	0
3229.09061813648	0
3232.3273263981	0
3235.56253631347	0
3238.79624883909	0
3242.02846493063	0
3245.25918554293	0
3248.48841163005	0
3251.71614414523	0
3254.94238404091	0
3258.16713226871	0
3261.39038977947	0
3264.61215752319	0
3267.8324364491	0
3271.05122750561	0
3274.26853164033	0
3277.48434980006	0
3280.69868293083	0
3283.91153197784	0
3287.12289788551	0
3290.33278159744	0
3293.54118405647	0
3296.7481062046	0
3299.95354898308	0
3303.15751333233	0
3306.36000019198	0
3309.5610105009	0
3312.76054519714	0
3315.95860521796	0
3319.15519149983	0
3322.35030497845	0
3325.5439465887	0
3328.73611726471	0
3331.92681793979	0
3335.11604954647	0
3338.30381301653	0
3341.49010928091	0
3344.67493926981	0
3347.85830391262	0
3351.04020413798	0
3354.22064087372	0
3357.3996150469	0
3360.5771275838	0
3363.75317940992	0
3366.92777144999	0
3370.10090462796	0
3373.27257986699	0
3376.44279808949	0
3379.61156021706	0
3382.77886717059	0
3385.94471987011	0
3389.10911923496	0
3392.27206618366	0
3395.43356163397	0
3398.59360650288	0
3401.75220170663	0
3404.90934816067	0
3408.06504677969	0
3411.21929847761	0
3414.37210416759	0
3417.52346476203	0
3420.67338117256	0
3423.82185431003	0
3426.96888508457	0
3430.11447440551	0
3433.25862318144	0
3436.40133232017	0
3439.54260272877	0
3442.68243531356	0
3445.82083098007	0
3448.95779063311	0
3452.0933151767	0
3455.22740551412	0
3458.36006254791	0
3461.49128717984	0
3464.62108031093	0
3467.74944284144	0
3470.8763756709	0
3474.00187969807	0
3477.12595582097	0
3480.24860493687	0
3483.3698279423	0
3486.48962573301	0
3489.60799920406	0
3492.7249492497	0
3495.8404767635	0
3498.95458263822	0
3502.06726776593	0
3505.17853303794	0
3508.28837934481	0
3511.39680757636	0
3514.50381862168	0
3517.60941336912	0
3520.71359270628	0
3523.81635752002	0
3526.91770869649	0
3530.01764712108	0
3533.11617367844	0
3536.21328925251	0
3539.30899472647	0
3542.40329098277	0
3545.49617890316	0
3548.58765936862	0
3551.67773325941	0
3554.76640145506	0
3557.85366483438	0
3560.93952427544	0
3564.02398065559	0
3567.10703485145	0
3570.18868773891	0
3573.26894019313	0
3576.34779308856	0
3579.42524729892	0
3582.50130369721	0
3585.57596315568	0
3588.6492265459	0
3591.72109473869	0
3594.79156860416	0
3597.8606490117	0
3600.92833682998	0
3603.99463292695	0
3607.05953816984	0
3610.12305342518	0
3613.18517955876	0
3616.24591743568	0
3619.30526792029	0
3622.36323187627	0
3625.41981016655	0
3628.47500365337	0
3631.52881319825	0
3634.58123966201	0
3637.63228390473	0
3640.68194678582	0
3643.73022916396	0
3646.77713189712	0
3649.82265584256	0
3652.86680185686	0
3655.90957079587	0
3658.95096351473	0
3661.9909808679	0
3665.02962370912	0
3668.06689289143	0
3671.10278926717	0
3674.13731368797	0
3677.17046700478	0
3680.20225006782	0
3683.23266372664	0
3686.26170883008	0
3689.28938622628	0
3692.31569676268	0
3695.34064128604	0
3698.3642206424	0
3701.38643567713	0
3704.40728723488	0
3707.42677615964	0
3710.44490329468	0
3713.46166948258	0
3716.47707556524	0
3719.49112238386	0
3722.50381077897	0
3725.51514159039	0
3728.52511565724	0
3731.53373381799	0
3734.54099691039	0
3737.54690577153	0
3740.55146123779	0
3743.55466414488	0
3746.55651532782	0
3749.55701562096	0
3752.55616585794	0
3755.55396687174	0
3758.55041949464	0
3761.54552455828	0
3764.53928289357	0
3767.53169533077	0
3770.52276269945	0
