# Supplementary material for: ATP-Mediated Compositional Change in Peripheral Myelin Membranes: A Comparative Raman Spectroscopy and Time-Of-Flight Secondary Ion Mass Spectrometry Study
Source: PLoS One. 2015 Nov 6;10(11):e0142084. doi: 10.1371/journal.pone.0142084 (PMC4636249; doi:10.1371/journal.pone.0142084)
Supplement: S4 Dataset — (ZIP) [file pone.0142084.s004.zip › S4_dataset/Raman_spectra/11_0_0.txt]

-178.994036100499	0
-174.033225536557	0
-169.0751377995	0
-164.119770772188	0
-159.167122339648	0
-154.217190389139	0
-149.269972810082	0
-144.325467494084	0
-139.383672334927	0
-134.444585228594	0
-129.508204073223	0
-124.574526769135	0
-119.643551218822	0
-114.715275326933	0
-109.789697000295	0
-104.866814147885	0
-99.9466246808552	0
-95.0291265124906	0
-90.1143175582511	0
-85.2021957357429	0
-80.2927589647043	0
-75.3860051670417	0
-70.481932266779	0
-65.5805381901118	0
-60.6818208653458	0
-55.7857782229294	0
-50.8924081954356	0
-46.0017087175875	0
-41.1136777262036	0
-36.2283131602562	0
-31.3456129608094	0
-26.4655750710663	0
-21.5881974363401	0
-16.7134780040433	0
-11.8414147237163	0
-6.97200554699157	0
-2.10524842762243	0
2.7588586785605	0
7.62031781361293	0
12.4791310174805	0
17.3353003280426	0
22.1888277810758	0
27.039715410272	0
31.8879652472351	0
36.7335793214806	0
41.5765596604579	0
46.4169082895241	0
51.2546272319742	0
56.0897185090253	0
60.9221841398248	0
65.7520261414575	0
70.5792465289414	0
75.4038473152359	0
80.2258305112373	0
85.0451981257829	0
89.8619521656728	0
94.6760946356408	0
99.4876275383722	0
104.296552874519	0
109.102872642681	0
113.906588839414	0
118.707703459255	0
123.50621849468	0
128.302135936152	0
133.095457772095	0
137.886185988911	0
142.67432257098	0
147.459869500643	0
152.242828758237	0
157.023202322085	0
161.800992168482	0
166.57620027172	0
171.348828604074	0
176.118879135829	0
180.886353835249	0
185.651254668599	0
190.413583600155	0
195.173342592185	0
199.930533604973	0
204.685158596796	0
209.437219523967	0
214.186718340789	0
218.933656999594	0
223.678037450722	0
228.419861642549	0
233.159131521472	0
237.895849031895	0
242.630016116276	0
247.361634715089	0
252.090706766845	0
256.817234208094	0
261.541218973423	0
266.262662995465	0
270.981568204883	0
275.6979365304	0
280.411769898787	0
285.123070234848	0
289.831839461473	0
294.538079499573	0
299.241792268145	0
303.942979684238	0
308.641643662944	0
313.337786117456	0
318.031408959021	0
322.722514096949	0
327.411103438619	0
332.097178889511	0
336.780742353159	0
341.461795731189	0
346.140340923303	0
350.816379827291	0
355.489914339047	0
360.160946352513	0
364.829477759773	0
369.495510450979	0
374.159046314377	0
378.82008723633	0
383.478635101284	0
388.134691791813	0
392.788259188568	0
397.439339170342	0
402.087933614013	0
406.734044394583	0
411.377673385177	0
416.018822457034	0
420.657493479503	0
425.293688320078	0
429.927408844356	0
434.558656916088	0
439.187434397129	0
443.813743147486	0
448.437585025291	0
453.058961886814	0
457.67787558648	0
462.29432797683	0
466.908320908577	0
471.519856230563	0
476.128935789788	0
480.735561431389	0
485.339734998681	0
489.941458333116	0
494.540733274316	0
499.137561660049	0
503.731945326264	0
508.323886107064	0
512.913385834734	0
517.500446339694	0
522.085069450583	0
526.667256994191	0
531.247010795469	0
535.824332677577	0
540.399224461846	0
544.97168796778	0
549.541725013081	0
554.109337413644	0
558.67452698353	0
563.237295535018	0
567.797644878581	0
572.355576822862	0
576.911093174738	0
581.464195739274	0
586.014886319725	0
590.563166717577	0
595.109038732502	0
599.652504162404	0
604.193564803387	0
608.732222449762	0
613.268478894079	0
617.802335927085	0
622.333795337774	0
626.86285891334	0
631.38952843922	0
635.913805699067	0
640.435692474774	0
644.955190546461	0
649.472301692484	0
653.987027689447	0
658.499370312169	0
663.009331333738	0
667.516912525469	0
672.022115656928	0
676.524942495926	0
681.02539480853	0
685.523474359055	0
690.01918291007	0
694.512522222405	0
699.003494055145	0
703.492100165644	0
707.9783423095	0
712.462222240603	0
716.943741711089	0
721.422902471375	0
725.899706270146	0
730.374154854366	0
734.846249969258	0
739.315993358352	0
743.783386763425	0
748.24843192457	0
752.711130580137	0
757.171484466788	0
761.629495319437	0
766.085164871336	0
770.538494853994	0
774.989486997223	0
779.43814302915	0
783.884464676175	0
788.32845366302	0
792.770111712696	6.771484375
797.209440546543	-9.219970703125
801.646441884168	-22.92138671875
806.081117443533	22.101806640625
810.513468940881	10.0650634765625
814.943498090775	21.5931396484375
819.371206606105	29.5198974609375
823.796596198077	19.44677734375
828.219668576199	-8.305908203125
832.640425448324	30.0860595703125
837.058868520624	9.47802734375
841.474999497579	41.8699951171875
845.888820082022	33.261962890625
850.300331975104	35.6539306640625
854.709536876311	44.588623046875
859.116436483469	37.781494140625
863.521032492725	43.9742431640625
867.923326598575	73.1669921875
872.323320493862	71.3597412109375
876.72101586976	105.552490234375
881.116414415799	41.745361328125
885.509517819843	80.4189453125
889.900327768119	91.107177734375
894.288845945186	77.7952880859375
898.675074033981	61.4835205078125
903.059013715767	31.171630859375
907.440666670198	4.8597412109375
911.820034575245	6.5992431640625
916.197119107281	11.6524658203125
920.571921941017	-9.29443359375
924.944444749533	7.7586669921875
929.314689204286	7.811767578125
933.682656975085	42.864990234375
938.048349730125	25.9180908203125
942.411769135975	29.9810791015625
946.772916857561	71.24462890625
951.131794558201	104.508178710938
955.488403899588	98.771728515625
959.842746541792	150.035278320313
964.19482414328	161.298706054687
968.544638360883	221.562255859375
972.892190849834	185.825805664062
977.237483263751	139.08935546875
981.580517254632	61.4932861328125
985.92129447289	49.908203125
990.259816567315	112.3232421875
994.596085185094	115.738159179688
998.930101971822	200.153076171875
1003.2618685715	363.567993164063
1007.59138662649	563.98291015625
1011.91865777761	763.397827148438
1016.24368366407	726.929077148438
1020.56646592346	573.6962890625
1024.88700619182	377.463500976562
1029.20530610358	223.230712890625
1033.52136729159	192.997924804687
1037.8351913871	120.76513671875
1042.14678001981	86.5323486328125
1046.45613481781	51.4671630859375
1050.76325740763	12.30712890625
1055.06814941421	13.1470947265625
1059.37081246092	-3.012939453125
1063.67124816958	-10.1729736328125
1067.96945816039	42.455078125
1072.26544405203	-0.9139404296875
1076.55920746159	4.7913818359375
1080.8507500046	3.7559814453125
1085.14007329502	-19.654296875
1089.42717894527	-24.8284912109375
1093.71206856617	42.0755615234375
1097.99474376703	34.14111328125
1102.27520615557	32.806884765625
1106.55345733798	-4.52734375
1110.82949891888	29.138427734375
1115.10333250134	72.80419921875
1119.37495968691	57.572509765625
1123.64438207556	74.5032958984375
1127.91160126572	140.433959960938
1132.17661885431	248.36474609375
1136.43943643667	285.29541015625
1140.70005560662	344.226196289063
1144.95847795644	449.156860351562
1149.21470507689	623.087646484375
1153.46873855716	944.018310546875
1157.72057998495	1504.94909667969
1161.97023094641	2136.5693359375
1166.21769302616	2348.35693359375
1170.4629678073	2029.14440917969
1174.70605687141	1270.93188476562
1178.94696179854	759.719482421875
1183.18568416722	452.507080078125
1187.42222555447	377.294555664063
1191.65658753578	311.082153320313
1195.88877168516	323.86962890625
1200.11877957504	340.6572265625
1204.34661277642	294.44482421875
1208.57227285873	270.232299804687
1212.79576138991	244.019897460938
1217.01707993641	236.000610351562
1221.23623006316	182.325927734375
1225.45321333358	110.651123046875
1229.66803130962	95.976318359375
1233.88068555171	5.301513671875
1238.09117761878	2.626708984375
1242.29950906828	14.951904296875
1246.50568145615	-39.7227783203125
1250.70969633685	-31.3975830078125
1254.91155526336	18.9276123046875
1259.11125978715	70.2528076171875
1263.30881145822	33.5780029296875
1267.50421182508	80.9033203125
1271.69746243476	128.228515625
1275.88856483281	157.5537109375
1280.07752056329	139.87890625
1284.26433116882	97.532958984375
1288.44899819048	104.269897460938
1292.63152316794	111.0068359375
1296.81190763937	151.743774414062
1300.99015314147	114.480590820312
1305.16626120947	78.217529296875
1309.34023337715	85.9544677734375
1313.51207117681	86.6912841796875
1317.68177613928	56.42822265625
1321.84934979396	33.1651611328125
1326.01479366875	7.902099609375
1330.17810929013	19.638916015625
1334.3392981831	9.3758544921875
1338.49836187121	-1.88720703125
1342.65530187658	36.0009765625
1346.81011971983	17.1119384765625
1350.96281692018	15.222900390625
1355.11339499538	41.333984375
1359.26185546175	55.4449462890625
1363.40819983413	55.5560302734375
1367.55242962597	31.6669921875
1371.69454634923	23.778076171875
1375.83455151447	19.8890380859375
1379.97244663079	0
1384.10823320586	-5.888916015625
1388.24191274593	-1.7445068359375
1392.3734867558	30.4295654296875
1396.50295673884	40.603515625
1400.63032419701	13.7774658203125
1404.75559063083	13.9515380859375
1408.87875753938	22.12548828125
1412.99982642036	-5.700439453125
1417.11879877001	-3.5264892578125
1421.23567608316	-16.697021484375
1425.35045985322	-4.1622314453125
1429.4631515722	8.37255859375
1433.57375273068	80.907470703125
1437.68226481782	86.4422607421875
1441.78868932139	131.97705078125
1445.89302772774	196.511962890625
1449.99528152179	213.046752929687
1454.09545218711	288.49658203125
1458.1935412058	227.528076171875
1462.28955005859	259.5595703125
1466.38348022481	207.591064453125
1470.47533318239	194.62255859375
1474.56511040785	213.654052734375
1478.65281337632	212.685546875
1482.73844356155	203.717041015625
1486.82200243586	236.74853515625
1490.90349147022	235.780029296875
1494.98291213418	256.8115234375
1499.06026589591	314.843017578125
1503.13555422222	440.776489257812
1507.20877857848	674.704345703125
1511.27994042873	997.632080078125
1515.3490412356	1391.55981445312
1519.41608246035	1807.48754882813
1523.48106556286	2134.41552734375
1527.54399200163	2209.34326171875
1531.60486323377	1991.27087402344
1535.66368071505	1539.19873046875
1539.72044589986	1092.12646484375
1543.7751602412	720.05419921875
1547.82782519071	414.98193359375
1551.87844219866	245.921752929687
1555.92701271397	198.012573242187
1559.97353818419	142.103393554688
1564.0180200555	95.1943359375
1568.06045977271	94.28515625
1572.1008587793	119.3759765625
1576.13921851737	107.466918945312
1580.17554042768	87.5577392578125
1584.20982594961	58.6485595703125
1588.24207652123	91.739501953125
1592.27229357921	64.830322265625
1596.3004785589	76.9384765625
1600.3266328943	82.73828125
1604.35075801806	73.5382080078125
1608.37285536149	81.3380126953125
1612.39292635454	42.1378173828125
1616.41097242584	270.937744140625
1620.42699500266	4.737548828125
1624.44099551096	11.537353515625
1628.45297537533	16.1566162109375
1632.46293601906	3.6759033203125
1636.47087886406	9.1951904296875
1640.47680533095	13.7144775390625
1644.48071683901	34.2337646484375
1648.48261480617	26.7530517578125
1652.48250064906	44.5078125
1656.48037578297	95.3902587890625
1660.47624162187	107.272705078125
1664.47009957839	129.155151367188
1668.46195106388	147.037719726562
1672.45179748832	162.95458984375
1676.43964026041	118.1005859375
1680.42548078752	123.24658203125
1684.4093204757	87.392578125
1688.39116072969	59.53857421875
1692.37100295292	42.6845703125
1696.34884854752	49.83056640625
1700.32469891429	4.8402099609375
1704.29855545273	38.8375244140625
1708.27041956104	30.834716796875
1712.24029263612	19.8319091796875
1716.20817607355	5.8292236328125
1720.17407126762	8.5423583984375
1724.13797961133	8.0733642578125
1728.09990249636	-17.3956298828125
1732.05984131312	0.9609375
1736.01779745068	5.31591796875
1739.97377229687	-19.6480712890625
1743.9277672382	9.3070068359375
1747.87978365989	9.9443359375
1751.82982294586	4.44140625
1755.77788647879	-19.8505859375
1759.72397564	5.90625
1763.6680918096	1.26171875
1767.61023636636	-14.5419921875
1771.5504106878	21.16015625
1775.48861615014	-1.986328125
1779.42485412834	-11.71484375
1783.35912599608	-1.3740234375
1787.29143312576	26.12109375
1791.2217768885	-16.9140625
1795.15015865414	-0.6650390625
1799.07657979128	-13.4091796875
1803.00104166722	3.7197265625
1806.923545648	18.115234375
1810.84409309841	-0.6572265625
1814.76268538195	-2.7939453125
1818.67932386087	15.37109375
1822.59400989615	-28.8173828125
1826.50674484753	4.646484375
1830.41753007345	13.708984375
1834.32636693114	-6.9970703125
1838.23325677653	-19.1103515625
1842.13820096433	13.93359375
1846.04120084797	11.83203125
1849.94225777965	5.9072265625
1853.84137311029	-17.35546875
1857.7385481896	-6.3916015625
1861.63378436601	-1.3916015625
1865.52708298671	18.4482421875
1869.41844539766	-10.888671875
1873.30787294356	12.4794921875
1877.19536696788	-29.9580078125
1881.08092881284	15.11328125
1884.96455981942	0.59375
1888.84626132737	4.7197265625
1892.72603467521	3.0908203125
1896.6038812002	-6.9169921875
1900.47980223839	12.90234375
1904.35379912459	-9.3720703125
1908.22587319237	-5.5009765625
1912.0960257741	2.86328125
1915.96425820089	15.4853515625
1919.83057180263	-17.4697265625
1923.694967908	-13.8544921875
1927.55744784445	16.611328125
1931.4180129382	-4.833984375
1935.27666451425	20.8232421875
1939.13340389641	1.90625
1942.98823240721	-25.5927734375
1946.84115136803	-0.7216796875
1950.692162099	2.6435546875
1954.54126591903	20.3720703125
1958.38846414585	-18.5576171875
1962.23375809594	-11.6435546875
1966.0771490846	-0.9208984375
1969.91863842592	28.5888671875
1973.75822743275	0.291015625
1977.59591741678	3.021484375
1981.43170968848	-23.8583984375
1985.2656055571	18.69140625
1989.0976063307	-0.6875
1992.92771331615	-23.2841796875
1996.75592781911	-2.7587890625
2000.58225114405	1.65234375
2004.40668459424	0.4228515625
2008.22922947176	15.109375
2012.04988707749	6.9453125
2015.86865871112	-16.4912109375
2019.68554567116	22.154296875
2023.50054925491	-35.8955078125
2027.31367075851	22.962890625
2031.12491147689	3.1982421875
2034.93427270382	6.7451171875
2038.74175573186	-7.65234375
2042.54736185239	14.8603515625
2046.35109235564	-20.615234375
2050.15294853063	-12.728515625
2053.95293166521	15.17578125
2057.75104304606	10.806640625
2061.54728395867	0.8798828125
2065.34165568739	-7.5379638671875
2069.13415951534	-7.0081787109375
2072.92479672452	7.88330078125
2076.71356859575	-22.447509765625
2080.50047640867	-0.7783203125
2084.28552144174	7.0455322265625
2088.06870497229	30.59912109375
2091.85002827646	11.15283203125
2095.62949262924	-2.2935791015625
2099.40709930443	16.2601318359375
2103.18284957471	-4.186279296875
2106.95674471157	39.0654296875
2110.72878598537	32.28857421875
2114.49897466528	29.5118408203125
2118.26731201934	44.735107421875
2122.03379931443	46.9583740234375
2125.79843781626	50.181640625
2129.56122878942	23.40478515625
2133.32217349733	51.6280517578125
2137.08127320226	50.851318359375
2140.83852916534	58.0645751953125
2144.59394264655	73.2015380859375
2148.34751490473	76.33837890625
2152.09924719757	109.475341796875
2155.84914078163	102.612182617187
2159.59719691231	123.7490234375
2163.34341684388	137.885986328125
2167.08780182947	105.022827148438
2170.83035312109	84.1597900390625
2174.57107196959	84.296630859375
2178.30995962469	63.43359375
2182.04701733499	31.5704345703125
2185.78224634796	62.7073974609375
2189.5156479099	48.84033203125
2193.24722326604	18.962890625
2196.97697366044	14.0853271484375
2200.70490033604	5.2078857421875
2204.43100453467	16.330322265625
2208.15528749703	24.452880859375
2211.87775046268	12.5753173828125
2215.59839467008	29.69775390625
2219.31722135656	22.8203125
2223.03423175833	15.9427490234375
2226.74942711049	7.0653076171875
2230.46280864702	17.187744140625
2234.17437760077	-13.689697265625
2237.8841352035	9.4327392578125
2241.59208268584	-11.4449462890625
2245.29822127732	7.6763916015625
2249.00255220636	3.7978515625
2252.70507670024	27.919189453125
2256.40579598519	-6.95947265625
2260.10471128628	23.161865234375
2263.80182382751	15.2833251953125
2267.49713483175	14.4046630859375
2271.19064552079	23.5260009765625
2274.8823571153	46.6474609375
2278.57227083485	11.768798828125
2282.26038789795	25.89013671875
2285.94670952195	47.0115966796875
2289.63123692315	79.1329345703125
2293.31397131673	82.2633056640625
2296.99491391679	75.4395751953125
2300.67406593634	109.61572265625
2304.35142858727	105.7919921875
2308.02700308043	103.96826171875
2311.70079062553	151.144409179687
2315.37279243123	139.320678710938
2319.04300970507	125.496948242187
2322.71144365353	77.673095703125
2326.378095482	32.849365234375
2330.04296639479	59.025634765625
2333.7060575951	22.2017822265625
2337.3673702851	33.3780517578125
2341.02690566583	19.6832275390625
2344.6846649373	2.1080322265625
2348.3406492984	36.5328369140625
2351.99485994696	25.9576416015625
2355.64729807974	30.3824462890625
2359.29796489244	12.807373046875
2362.94686157966	5.232177734375
2366.59398933494	6.656982421875
2370.23934935076	2.081787109375
2373.88294281852	19.506591796875
2377.52477092856	14.492431640625
2381.16483487014	1.5596923828125
2384.80313583148	-5.3729248046875
2388.4396749997	-5.3055419921875
2392.07445356091	-9.2381591796875
2395.70747270011	-1.1707763671875
2399.33873360126	30.3900146484375
2402.96823744725	-0.862548828125
2406.59598541995	-11.1151123046875
2410.22197870012	-5.3677978515625
2413.84621846749	-12.6470947265625
2417.46870590075	21.758056640625
2421.08944217751	-13.8369140625
2424.70842847435	-13.431884765625
2428.32566596678	6.9732666015625
2431.94115582928	-1.6217041015625
2435.55489923528	36.7833251953125
2439.16689735713	13.99072265625
2442.77715136618	7.0909423828125
2446.38566243272	12.1910400390625
2449.99243172597	30.291259765625
2453.59746041414	-0.608642578125
2457.20074966439	2.4915771484375
2460.80230064284	6.5916748046875
2464.40211451455	13.69189453125
2468.00019244359	16.7919921875
2471.59653559293	37.8922119140625
2475.19114512457	29.0133056640625
2478.78402219943	23.139892578125
2482.37516797741	30.2666015625
2485.96458361739	29.3931884765625
2489.55227027719	4.5198974609375
2493.13822911363	47.646484375
2496.7224612825	14.7730712890625
2500.30496793853	47.8997802734375
2503.88575023547	51.0263671875
2507.464809326	64.153076171875
2511.04214636182	47.2796630859375
2514.61776249357	32.4395751953125
2518.19165887088	44.7252197265625
2521.76383664238	83.0107421875
2525.33429695564	73.29638671875
2528.90304095725	61.58203125
2532.47006979276	58.8675537109375
2536.03538460672	41.1531982421875
2539.59898654265	18.438720703125
2543.16087674307	2.724365234375
2546.72105634948	21.010009765625
2550.27952650235	10.3062744140625
2553.83628834118	8.62255859375
2557.39134300444	-6.0611572265625
2560.94469162957	-15.744873046875
2564.49633535304	-6.4287109375
2568.0462753103	-31.1124267578125
2571.59451263579	30.203857421875
2575.14104846294	-2.91259765625
2578.6858839242	-23.0887451171875
2582.22902015101	9.735107421875
2585.77045827378	-3.4410400390625
2589.31019942197	17.3701171875
2592.84824472401	-20.033935546875
2596.38459530734	9.5618896484375
2599.91925229841	17.1578369140625
2603.45221682266	3.7537841796875
2606.98349000456	3.3497314453125
2610.51307296756	26.9456787109375
2614.04096683414	33.6829833984375
2617.56717272579	24.5736083984375
2621.09169176298	22.4642333984375
2624.61452506524	34.3548583984375
2628.13567375106	25.24560546875
2631.655138938	45.13623046875
2635.17292174259	51.02685546875
2638.68902328039	54.91748046875
2642.20344466599	70.8082275390625
2645.71618701297	100.698852539062
2649.22725143397	94.717529296875
2652.73663904062	121.91748046875
2656.24435094357	99.1175537109375
2659.75038825251	181.317504882813
2663.25475207615	166.517456054687
2666.75744352221	140.717407226562
2670.25846369745	186.917358398438
2673.75781370765	130.117309570312
2677.25549465763	148.317260742187
2680.75150765123	139.517211914062
2684.24585379131	109.71728515625
2687.73853417978	77.917236328125
2691.22954991757	73.24609375
2694.71890210465	37.666015625
2698.20659184002	15.0858154296875
2701.69262022172	36.5057373046875
2705.17698834682	41.9256591796875
2708.65969731143	39.3455810546875
2712.14074821071	54.7655029296875
2715.62014213884	34.1854248046875
2719.09788018905	23.6053466796875
2722.57396345362	45.0252685546875
2726.04839302385	25.474853515625
2729.52116999012	11.9473876953125
2732.99229544182	60.419921875
2736.4617704674	2.8924560546875
2739.92959615436	17.364990234375
2743.39577358926	23.8375244140625
2746.86030385767	17.1571044921875
2750.32318804425	-1.74700927734375
2753.78442723268	-27.651123046875
2757.24402250572	26.8721923828125
2760.70197494518	-12.2916870117188
2764.1582856319	-11.53515625
2767.61295564579	19.646484375
2771.06598606584	-0.404296875
2774.51737797005	1.0380859375
2777.96713243552	-14.7998046875
2781.41525053838	10.923828125
2784.86173335384	-5.5166015625
2788.30658195617	0.5400390625
2791.7497974187	-3.39453125
2795.1913808138	12.1318359375
2798.63133321295	-10.935546875
2802.06965568666	4.685546875
2805.50634930452	-8.4840087890625
2808.94141513519	8.89691162109375
2812.3748542464	-1.8212890625
2815.80666770493	-3.7130126953125
2819.23685657665	-13.6048583984375
2822.66542192651	4.5032958984375
2826.0923648185	14.5411376953125
2829.51768631572	17.43994140625
2832.94138748033	4.338623046875
2836.36346937355	15.2373046875
2839.7839330557	26.1361083984375
2843.20277958617	46.0347900390625
2846.62001002343	112.933471679688
2850.03562542502	152.832153320313
2853.44962684758	189.73095703125
2856.86201534681	207.570190429687
2860.27279197751	204.346069335938
2863.68195779356	202.121948242187
2867.08951384791	191.897705078125
2870.49546119263	195.673583984375
2873.89980087883	211.449462890625
2877.30253395675	232.225341796875
2880.70366147569	243.001220703125
2884.10318448407	219.777099609375
2887.50110402936	198.552978515625
2890.89742115816	200.328857421875
2894.29213691614	203.104736328125
2897.68525234807	192.880615234375
2901.07676849782	243.656494140625
2904.46668640835	227.432373046875
2907.85500712172	250.178466796875
2911.24173167908	246.914428710938
2914.62686112069	244.650390625
2918.0103964859	247.38623046875
2921.39233881316	255.122192382813
2924.77268914005	264.858154296875
2928.1514485032	245.594116210938
2931.52861793838	242.329956054687
2934.90419848047	261.06591796875
2938.27819116343	264.801879882813
2941.65059702035	287.537719726562
2945.0214170834	264.273681640625
2948.39065238389	269.009643554687
2951.75830395222	223.74560546875
2955.12437281791	185.4814453125
2958.48886000957	160.217407226562
2961.85176655495	174.953369140625
2965.21309348089	149.69189453125
2968.57284181338	144.438110351562
2971.93101257748	141.184326171875
2975.28760679739	116.930419921875
2978.64262549643	94.6766357421875
2981.99606969703	104.4228515625
2985.34794042073	80.1690673828125
2988.69823868822	43.915283203125
2992.04696551928	37.661376953125
2995.39412193282	26.4075927734375
2998.73970894689	22.15380859375
3002.08372757864	-2.0999755859375
3005.42617884436	5.646240234375
3008.76706375945	34.392333984375
3012.10638333846	19.1385498046875
3015.44413859505	14.8828125
3018.780330542	26.6253662109375
3022.11496019125	21.3677978515625
3025.44802855385	17.1103515625
3028.77953663997	21.852783203125
3032.10948545894	20.5953369140625
3035.43787601921	-27.662109375
3038.76470932835	34.080322265625
3042.08998639308	10.8228759765625
3045.41370821926	-3.5208740234375
3048.73587581189	8.0919189453125
3052.05649017508	11.7047119140625
3055.37555231211	-22.6824951171875
3058.69306322538	3.8427734375
3062.00902391644	17.3592529296875
3065.32343538598	-13.76171875
3068.63629863383	1.9326171875
3071.94761465896	-10.7685546875
3075.2573844595	26.4326171875
3078.5656090327	-8.380859375
3081.87228937498	-17.197265625
3085.1774264819	-10.9765625
3088.48102134815	5.353515625
3091.7830749676	14.0107421875
3095.08358833324	0.943359375
3098.38256243724	0
3101.67999827089	0
3104.97589682465	0
3108.27025908815	0
3111.56308605013	0
3114.85437869852	0
3118.14413802041	0
3121.43236500202	0
3124.71906062875	0
3128.00422588514	0
3131.28786175491	0
3134.56996922093	0
3137.85054926524	0
3141.12960286901	0
3144.40713101263	0
3147.6831346756	0
3150.95761483661	0
3154.23057247352	0
3157.50200856335	0
3160.77192408229	0
3164.04032000569	0
3167.30719730808	0
3170.57255696316	0
3173.8363999438	0
3177.09872722202	0
3180.35953976906	0
3183.61883855529	0
3186.87662455028	0
3190.13289872277	0
3193.38766204066	0
3196.64091547106	0
3199.89265998023	0
3203.14289653361	0
3206.39162609586	0
3209.63884963076	0
3212.88456810132	0
3216.1287824697	0
3219.37149369728	0
3222.61270274458	0
3225.85241057135	0
3229.09061813648	0
3232.3273263981	0
3235.56253631347	0
3238.79624883909	0
3242.02846493063	0
3245.25918554293	0
3248.48841163005	0
3251.71614414523	0
3254.94238404091	0
3258.16713226871	0
3261.39038977947	0
3264.61215752319	0
3267.8324364491	0
3271.05122750561	0
3274.26853164033	0
3277.48434980006	0
3280.69868293083	0
3283.91153197784	0
3287.12289788551	0
3290.33278159744	0
3293.54118405647	0
3296.7481062046	0
3299.95354898308	0
3303.15751333233	0
3306.36000019198	0
3309.5610105009	0
3312.76054519714	0
3315.95860521796	0
3319.15519149983	0
3322.35030497845	0
3325.5439465887	0
3328.73611726471	0
3331.92681793979	0
3335.11604954647	0
3338.30381301653	0
3341.49010928091	0
3344.67493926981	0
3347.85830391262	0
3351.04020413798	0
3354.22064087372	0
3357.3996150469	0
3360.5771275838	0
3363.75317940992	0
3366.92777144999	0
3370.10090462796	0
3373.27257986699	0
3376.44279808949	0
3379.61156021706	0
3382.77886717059	0
3385.94471987011	0
3389.10911923496	0
3392.27206618366	0
3395.43356163397	0
3398.59360650288	0
3401.75220170663	0
3404.90934816067	0
3408.06504677969	0
3411.21929847761	0
3414.37210416759	0
3417.52346476203	0
3420.67338117256	0
3423.82185431003	0
3426.96888508457	0
3430.11447440551	0
3433.25862318144	0
3436.40133232017	0
3439.54260272877	0
3442.68243531356	0
3445.82083098007	0
3448.95779063311	0
3452.0933151767	0
3455.22740551412	0
3458.36006254791	0
3461.49128717984	0
3464.62108031093	0
3467.74944284144	0
3470.8763756709	0
3474.00187969807	0
3477.12595582097	0
3480.24860493687	0
3483.3698279423	0
3486.48962573301	0
3489.60799920406	0
3492.7249492497	0
3495.8404767635	0
3498.95458263822	0
3502.06726776593	0
3505.17853303794	0
3508.28837934481	0
3511.39680757636	0
3514.50381862168	0
3517.60941336912	0
3520.71359270628	0
3523.81635752002	0
3526.91770869649	0
3530.01764712108	0
3533.11617367844	0
3536.21328925251	0
3539.30899472647	0
3542.40329098277	0
3545.49617890316	0
3548.58765936862	0
3551.67773325941	0
3554.76640145506	0
3557.85366483438	0
3560.93952427544	0
3564.02398065559	0
3567.10703485145	0
3570.18868773891	0
3573.26894019313	0
3576.34779308856	0
3579.42524729892	0
3582.50130369721	0
3585.57596315568	0
3588.6492265459	0
3591.72109473869	0
3594.79156860416	0
3597.8606490117	0
3600.92833682998	0
3603.99463292695	0
3607.05953816984	0
3610.12305342518	0
3613.18517955876	0
3616.24591743568	0
3619.30526792029	0
3622.36323187627	0
3625.41981016655	0
3628.47500365337	0
3631.52881319825	0
3634.58123966201	0
3637.63228390473	0
3640.68194678582	0
3643.73022916396	0
3646.77713189712	0
3649.82265584256	0
3652.86680185686	0
3655.90957079587	0
3658.95096351473	0
3661.9909808679	0
3665.02962370912	0
3668.06689289143	0
3671.10278926717	0
3674.13731368797	0
3677.17046700478	0
3680.20225006782	0
3683.23266372664	0
3686.26170883008	0
3689.28938622628	0
3692.31569676268	0
3695.34064128604	0
3698.3642206424	0
3701.38643567713	0
3704.40728723488	0
3707.42677615964	0
3710.44490329468	0
3713.46166948258	0
3716.47707556524	0
3719.49112238386	0
3722.50381077897	0
3725.51514159039	0
3728.52511565724	0
3731.53373381799	0
3734.54099691039	0
3737.54690577153	0
3740.55146123779	0
3743.55466414488	0
3746.55651532782	0
3749.55701562096	0
3752.55616585794	0
3755.55396687174	0
3758.55041949464	0
3761.54552455828	0
3764.53928289357	0
3767.53169533077	0
3770.52276269945	0
