# Supplementary material for: ATP-Mediated Compositional Change in Peripheral Myelin Membranes: A Comparative Raman Spectroscopy and Time-Of-Flight Secondary Ion Mass Spectrometry Study
Source: PLoS One. 2015 Nov 6;10(11):e0142084. doi: 10.1371/journal.pone.0142084 (PMC4636249; doi:10.1371/journal.pone.0142084)
Supplement: S4 Dataset — (ZIP) [file pone.0142084.s004.zip › S4_dataset/Raman_spectra/11_0_90.txt]

-178.994036100499	0
-174.033225536557	0
-169.0751377995	0
-164.119770772188	0
-159.167122339648	0
-154.217190389139	0
-149.269972810082	0
-144.325467494084	0
-139.383672334927	0
-134.444585228594	0
-129.508204073223	0
-124.574526769135	0
-119.643551218822	0
-114.715275326933	0
-109.789697000295	0
-104.866814147885	0
-99.9466246808552	0
-95.0291265124906	0
-90.1143175582511	0
-85.2021957357429	0
-80.2927589647043	0
-75.3860051670417	0
-70.481932266779	0
-65.5805381901118	0
-60.6818208653458	0
-55.7857782229294	0
-50.8924081954356	0
-46.0017087175875	0
-41.1136777262036	0
-36.2283131602562	0
-31.3456129608094	0
-26.4655750710663	0
-21.5881974363401	0
-16.7134780040433	0
-11.8414147237163	0
-6.97200554699157	0
-2.10524842762243	0
2.7588586785605	0
7.62031781361293	0
12.4791310174805	0
17.3353003280426	0
22.1888277810758	0
27.039715410272	0
31.8879652472351	0
36.7335793214806	0
41.5765596604579	0
46.4169082895241	0
51.2546272319742	0
56.0897185090253	0
60.9221841398248	0
65.7520261414575	0
70.5792465289414	0
75.4038473152359	0
80.2258305112373	0
85.0451981257829	0
89.8619521656728	0
94.6760946356408	0
99.4876275383722	0
104.296552874519	0
109.102872642681	0
113.906588839414	0
118.707703459255	0
123.50621849468	0
128.302135936152	0
133.095457772095	0
137.886185988911	0
142.67432257098	0
147.459869500643	0
152.242828758237	0
157.023202322085	0
161.800992168482	0
166.57620027172	0
171.348828604074	0
176.118879135829	0
180.886353835249	0
185.651254668599	0
190.413583600155	0
195.173342592185	0
199.930533604973	0
204.685158596796	0
209.437219523967	0
214.186718340789	0
218.933656999594	0
223.678037450722	0
228.419861642549	0
233.159131521472	0
237.895849031895	0
242.630016116276	0
247.361634715089	0
252.090706766845	0
256.817234208094	0
261.541218973423	0
266.262662995465	0
270.981568204883	0
275.6979365304	0
280.411769898787	0
285.123070234848	0
289.831839461473	0
294.538079499573	0
299.241792268145	0
303.942979684238	0
308.641643662944	0
313.337786117456	0
318.031408959021	0
322.722514096949	0
327.411103438619	0
332.097178889511	0
336.780742353159	0
341.461795731189	0
346.140340923303	0
350.816379827291	0
355.489914339047	0
360.160946352513	0
364.829477759773	0
369.495510450979	0
374.159046314377	0
378.82008723633	0
383.478635101284	0
388.134691791813	0
392.788259188568	0
397.439339170342	0
402.087933614013	0
406.734044394583	0
411.377673385177	0
416.018822457034	0
420.657493479503	0
425.293688320078	0
429.927408844356	0
434.558656916088	0
439.187434397129	0
443.813743147486	0
448.437585025291	0
453.058961886814	0
457.67787558648	0
462.29432797683	0
466.908320908577	0
471.519856230563	0
476.128935789788	0
480.735561431389	0
485.339734998681	0
489.941458333116	0
494.540733274316	0
499.137561660049	0
503.731945326264	0
508.323886107064	0
512.913385834734	0
517.500446339694	0
522.085069450583	0
526.667256994191	0
531.247010795469	0
535.824332677577	0
540.399224461846	0
544.97168796778	0
549.541725013081	0
554.109337413644	0
558.67452698353	0
563.237295535018	0
567.797644878581	0
572.355576822862	0
576.911093174738	0
581.464195739274	0
586.014886319725	0
590.563166717577	0
595.109038732502	0
599.652504162404	0
604.193564803387	0
608.732222449762	0
613.268478894079	0
617.802335927085	0
622.333795337774	-11.6181640625
626.86285891334	12.50390625
631.38952843922	-9.9248046875
635.913805699067	13.41796875
640.435692474774	-9.4013671875
644.955190546461	-5.0517578125
649.472301692484	-10.05859375
653.987027689447	19.060546875
658.499370312169	-5.8154296875
663.009331333738	0.107421875
667.516912525469	2.0234375
672.022115656928	18.57421875
676.524942495926	-23.0341796875
681.02539480853	-10.5654296875
685.523474359055	21.884765625
690.01918291007	2.68359375
694.512522222405	-7.8544921875
699.003494055145	-4.5107421875
703.492100165644	4.486328125
707.9783423095	-0.7998046875
712.462222240603	-10.896484375
716.943741711089	13.9267578125
721.422902471375	-4.5302734375
725.899706270146	6.8251953125
730.374154854366	-17.421875
734.846249969258	24.59375
739.315993358352	-13.2314453125
743.783386763425	-9.064453125
748.24843192457	18.7294921875
752.711130580137	1.015625
757.171484466788	-8.0341796875
761.629495319437	-6.6201171875
766.085164871336	0.212890625
770.538494853994	-1.4755859375
774.989486997223	8.93359375
779.43814302915	-6.8603515625
783.884464676175	2.0751953125
788.32845366302	6.66796875
792.770111712696	-9.193359375
797.209440546543	12.7958984375
801.646441884168	-21.4267578125
806.081117443533	10.8369140625
810.513468940881	-3.3583984375
814.943498090775	8.4951171875
819.371206606105	-2.9404296875
823.796596198077	4.9033203125
828.219668576199	-7.005859375
832.640425448324	7.056640625
837.058868520624	-18.8583984375
841.474999497579	8.638671875
845.888820082022	5.279296875
850.300331975104	2.4365234375
854.709536876311	-4.1513671875
859.116436483469	0.37109375
863.521032492725	0.2822265625
867.923326598575	-3.443359375
872.323320493862	1.4736328125
876.72101586976	4.2802734375
881.116414415799	-9.794921875
885.509517819843	10.7392578125
889.900327768119	1.49609375
894.288845945186	-2.3349609375
898.675074033981	2.0546875
903.059013715767	4.4775390625
907.440666670198	-0.6171875
911.820034575245	-8.7962646484375
916.197119107281	2.260986328125
920.571921941017	-19.9937133789062
924.944444749533	27.2711181640625
929.314689204286	2.6612548828125
933.682656975085	14.1429443359375
938.048349730125	3.62457275390625
942.411769135975	13.1062622070312
946.772916857561	-1.10919189453125
951.131794558201	9.942626953125
955.488403899588	8.99444580078125
959.842746541792	36.0462646484375
964.19482414328	-1.90191650390625
968.544638360883	58.14990234375
972.892190849834	26.28857421875
977.237483263751	36.7763061523438
981.580517254632	24.2640380859375
985.92129447289	4.75177001953125
990.259816567315	45.2394409179687
994.596085185094	19.7271728515625
998.930101971822	24.2149047851562
1003.2618685715	54.70263671875
1007.59138662649	79.4539794921875
1011.91865777761	103.270935058594
1016.24368366407	106.087829589844
1020.56646592346	71.90478515625
1024.88700619182	60.7217407226563
1029.20530610358	24.5386352539062
1033.52136729159	32.4644775390625
1037.8351913871	5.51373291015625
1042.14678001981	-1.43707275390625
1046.45613481781	10.6121826171875
1050.76325740763	2.5206298828125
1055.06814941421	-5.7637939453125
1059.37081246092	3.40631103515625
1063.67124816958	-20.8736572265625
1067.96945816039	14.216796875
1072.26544405203	8.7021484375
1076.55920746159	2.2412109375
1080.8507500046	-5.3916015625
1085.14007329502	1.263671875
1089.42717894527	-15.9921875
1093.71206856617	16.8896484375
1097.99474376703	1.5316162109375
1102.27520615557	-7.07623291015625
1106.55345733798	0.24072265625
1110.82949891888	-2.4862060546875
1115.10333250134	12.7733154296875
1119.37495968691	8.0135498046875
1123.64438207556	32.2537841796875
1127.91160126572	-2.5059814453125
1132.17661885431	35.7374267578125
1136.43943643667	34.182373046875
1140.70005560662	52.6272583007812
1144.95847795644	61.0722045898438
1149.21470507689	85.5171508789063
1153.46873855716	120.962036132812
1157.72057998495	204.406982421875
1161.97023094641	280.861206054687
1166.21769302616	294.549926757812
1170.4629678073	281.238647460938
1174.70605687141	180.927368164062
1178.94696179854	107.616088867187
1183.18568416722	38.3048095703125
1187.42222555447	58.9935913085938
1191.65658753578	39.6823120117188
1195.88877168516	39.3710327148438
1200.11877957504	49.1734008789063
1204.34661277642	37.052001953125
1208.57227285873	42.9306030273438
1212.79576138991	34.8092041015625
1217.01707993641	27.6878051757813
1221.23623006316	26.56640625
1225.45321333358	0.44500732421875
1229.66803130962	34.3236083984375
1233.88068555171	6.21746826171875
1238.09117761878	-10.8512573242187
1242.29950906828	6.08001708984375
1246.50568145615	1.0113525390625
1250.70969633685	-13.057373046875
1254.91155526336	13.8739624023437
1259.11125978715	12.8052368164062
1263.30881145822	1.73651123046875
1267.50421182508	17.6539306640625
1271.69746243476	27.5313110351562
1275.88856483281	48.4086303710937
1280.07752056329	37.2860107421875
1284.26433116882	29.1633911132812
1288.44899819048	17.0407104492187
1292.63152316794	16.9180908203125
1296.81190763937	28.7954711914062
1300.99015314147	42.6728515625
1305.16626120947	26.5396728515625
1309.34023337715	39.4003295898438
1313.51207117681	46.2609252929687
1317.68177613928	29.12158203125
1321.84934979396	17.982177734375
1326.01479366875	29.8427734375
1330.17810929013	4.70343017578125
1334.3392981831	7.56402587890625
1338.49836187121	20.4246215820313
1342.65530187658	38.335693359375
1346.81011971983	26.2669067382813
1350.96281692018	1.19818115234375
1355.11339499538	19.12939453125
1359.26185546175	3.0606689453125
1363.40819983413	7.99188232421875
1367.55242962597	0.92315673828125
1371.69454634923	-8.0743408203125
1375.83455151447	1.07403564453125
1379.97244663079	-10.777587890625
1384.10823320586	1.370849609375
1388.24191274593	-9.48077392578125
1392.3734867558	12.0624389648438
1396.50295673884	-1.22137451171875
1400.63032419701	-0.34991455078125
1404.75559063083	2.9014892578125
1408.87875753938	-3.29852294921875
1412.99982642036	-8.856689453125
1417.11879877001	-9.41485595703125
1421.23567608316	12.6271362304687
1425.35045985322	15.3955078125
1429.4631515722	1.1639404296875
1433.57375273068	34.9323120117188
1437.68226481782	31.7007446289063
1441.78868932139	70.4691162109375
1445.89302772774	78.1290283203125
1449.99528152179	66.6494140625
1454.09545218711	115.169738769531
1458.1935412058	88.6901245117187
1462.28955005859	96.21044921875
1466.38348022481	69.7308349609375
1470.47533318239	70.251220703125
1474.56511040785	57.7715454101562
1478.65281337632	64.2919311523437
1482.73844356155	33.8123168945313
1486.82200243586	45.3197631835937
1490.90349147022	36.8088989257812
1494.98291213418	11.298095703125
1499.06026589591	35.7872924804687
1503.13555422222	77.2764892578125
1507.20877857848	84.7656860351562
1511.27994042873	122.254821777344
1515.3490412356	167.744018554687
1519.41608246035	247.233215332031
1523.48106556286	277.722412109375
1527.54399200163	314.211608886719
1531.60486323377	277.700744628906
1535.66368071505	211.260681152344
1539.72044589986	175.87060546875
1543.7751602412	116.48046875
1547.82782519071	52.0903930664063
1551.87844219866	29.7002563476562
1555.92701271397	3.3101806640625
1559.97353818419	4.92010498046875
1564.0180200555	4.52996826171875
1568.06045977271	7.139892578125
1572.1008587793	15.749755859375
1576.13921851737	11.5545654296875
1580.17554042768	-8.489013671875
1584.20982594961	0.46734619140625
1588.24207652123	17.4237670898438
1592.27229357921	-4.61981201171875
1596.3004785589	-4.6634521484375
1600.3266328943	19.595458984375
1604.35075801806	-0.6539306640625
1608.37285536149	9.0966796875
1612.39292635454	-4.0455322265625
1616.41097242584	1.25933837890625
1620.42699500266	-5.43585205078125
1624.44099551096	-10.43359375
1628.45297537533	5.38397216796875
1632.46293601906	19.2015380859375
1636.47087886406	-0.98089599609375
1640.47680533095	2.684326171875
1644.48071683901	15.2152099609375
1648.48261480617	23.7460327148438
1652.48250064906	6.27691650390625
1656.48037578297	29.8077392578125
1660.47624162187	27.3385620117187
1664.47009957839	14.8665161132812
1668.46195106388	14.3827514648438
1672.45179748832	22.8989868164062
1676.43964026041	10.4152221679688
1680.42548078752	9.93145751953125
1684.4093204757	14.4476928710938
1688.39116072969	20.9639282226562
1692.37100295292	-6.51983642578125
1696.34884854752	20.0729370117187
1700.32469891429	-28.3152465820313
1704.29855545273	18.2965698242187
1708.27041956104	-3.09161376953125
1712.24029263612	5.52020263671875
1716.20817607355	-0.86798095703125
1720.17407126762	7.74560546875
1724.13797961133	10.3612060546875
1728.09990249636	-11.0232543945312
1732.05984131312	15.5923461914062
1736.01779745068	5.03460693359375
1739.97377229687	-23.7607421875
1743.9277672382	13.2672729492187
1747.87978365989	-1.15997314453125
1751.82982294586	3.4248046875
1755.77788647879	-8.3037109375
1759.72397564	-2.0234375
1763.6680918096	6.0390625
1767.61023636636	3.578125
1771.5504106878	6.109375
1775.48861615014	-7.9375
1779.42485412834	-8.646484375
1783.35912599608	1.5908203125
1787.29143312576	9.1640625
1791.2217768885	-7.48828125
1795.15015865414	5.0244140625
1799.07657979128	6.0654296875
1803.00104166722	-13.623046875
1806.923545648	-3.7802734375
1810.84409309841	14.46875
1814.76268538195	-8.240234375
1818.67932386087	13.6064453125
1822.59400989615	-14.771484375
1826.50674484753	5.9384765625
1830.41753007345	6.5380859375
1834.32636693114	-9.4921875
1838.23325677653	-8.623046875
1842.13820096433	15.0986328125
1846.04120084797	1.330078125
1849.94225777965	2.9306640625
1853.84137311029	-17.2431640625
1857.7385481896	3.37890625
1861.63378436601	3.732421875
1865.52708298671	2.73046875
1869.41844539766	-1.8349609375
1873.30787294356	10.328125
1877.19536696788	-24.60546875
1881.08092881284	24.751953125
1884.96455981942	-1.783203125
1888.84626132737	-7.966796875
1892.72603467521	-2.9462890625
1896.6038812002	-10.6455078125
1900.47980223839	13.6064453125
1904.35379912459	1.3173828125
1908.22587319237	6.228515625
1912.0960257741	-11.14453125
1915.96425820089	2.4033203125
1919.83057180263	-6.2568359375
1923.694967908	9.267578125
1927.55744784445	7.9189453125
1931.4180129382	-17.908203125
1935.27666451425	6.8779296875
1939.13340389641	7.3798828125
1942.98823240721	-10.908203125
1946.84115136803	7.9287109375
1950.692162099	-4.6572265625
1954.54126591903	-1.3330078125
1958.38846414585	-4.6015625
1962.23375809594	-0.0166015625
1966.0771490846	1.2578125
1969.91863842592	20.150390625
1973.75822743275	-12.3916015625
1977.59591741678	0.5439453125
1981.43170968848	-7.8642578125
1985.2656055571	7.4150390625
1989.0976063307	-2.58203125
1992.92771331615	1.8017578125
1996.75592781911	-2.2705078125
2000.58225114405	6.201171875
2004.40668459424	-2.1904296875
2008.22922947176	-8.22265625
2012.04988707749	5.853515625
2015.86865871112	-4.4296875
2019.68554567116	14.111328125
2023.50054925491	-29.1474609375
2027.31367075851	21.650390625
2031.12491147689	-5.5009765625
2034.93427270382	3.2392578125
2038.74175573186	-2.49609375
2042.54736185239	-0.6787109375
2046.35109235564	-1.66796875
2050.15294853063	-4.4384765625
2053.95293166521	20.9072265625
2057.75104304606	-1.8095703125
2061.54728395867	-9.95703125
2065.34165568739	6.359375
2069.13415951534	-10.880859375
2072.92479672452	11.1728515625
2076.71356859575	-19.748046875
2080.50047640867	11.2333984375
2084.28552144174	-12.921875
2088.06870497229	18.6904296875
2091.85002827646	-3.48828125
2095.62949262924	1.3095703125
2099.40709930443	3.43359375
2103.18284957471	-18.5732421875
2106.95674471157	14.3896484375
2110.72878598537	1.357421875
2114.49897466528	-4.306640625
2118.26731201934	-6.7314453125
2122.03379931443	14.673828125
2125.79843781626	5.4052734375
2129.56122878942	-20.7744140625
2133.32217349733	10.0361328125
2137.08127320226	-14.8623046875
2140.83852916534	10.7265625
2144.59394264655	-3.2978515625
2148.34751490473	8.560546875
2152.09924719757	0.845703125
2155.84914078163	1.8125
2159.59719691231	-0.4326171875
2163.34341684388	-18.615234375
2167.08780182947	12.4111328125
2170.83035312109	3.5380859375
2174.57107196959	-1.65234375
2178.30995962469	5.7373046875
2182.04701733499	-4.3642578125
2185.78224634796	-6.421875
2189.5156479099	16.1396484375
2193.24722326604	-4.4453125
2196.97697366044	-7.5
2200.70490033604	-3.7626953125
2204.43100453467	-4.345703125
2208.15528749703	12.2412109375
2211.87775046268	-8.60546875
2215.59839467008	5.615234375
2219.31722135656	2.0322265625
2223.03423175833	1.8544921875
2226.74942711049	-1.712890625
2230.46280864702	11.0859375
2234.17437760077	-10.1328125
2237.8841352035	-4.703125
2241.59208268584	-14.0185546875
2245.29822127732	12.1357421875
2249.00255220636	-2.4794921875
2252.70507670024	16.6943359375
2256.40579598519	-23.8583984375
2260.10471128628	16.001953125
2263.80182382751	1.28125
2267.49713483175	-6.9453125
2271.19064552079	2.76171875
2274.8823571153	0.708984375
2278.57227083485	-9.384765625
2282.26038789795	7.6337890625
2285.94670952195	-2.8291015625
2289.63123692315	-3.2783203125
2293.31397131673	7.759765625
2296.99491391679	-0.568359375
2300.67406593634	-5.7099609375
2304.35142858727	4.7685546875
2308.02700308043	-7.0400390625
2311.70079062553	11.591796875
2315.37279243123	-5.6728515625
2319.04300970507	3.263671875
2322.71144365353	6.9423828125
2326.378095482	-16.091796875
2330.04296639479	14.3115234375
2333.7060575951	4.2734375
2337.3673702851	-14.3232421875
2341.02690566583	-4.0166015625
2344.6846649373	1.349609375
2348.3406492984	12.453125
2351.99485994696	-13.5986328125
2355.64729807974	9.1748046875
2359.29796489244	-1.431640625
2362.94686157966	3.2900390625
2366.59398933494	-8.3408203125
2370.23934935076	1.4384765625
2373.88294281852	3.6044921875
2377.52477092856	9.2412109375
2381.16483487014	-7.1640625
2384.80313583148	-7.4853515625
2388.4396749997	2.86328125
2392.07445356091	-6.9794921875
2395.70747270011	1.4072265625
2399.33873360126	10.8681640625
2402.96823744725	-2.3662109375
2406.59598541995	4.6015625
2410.22197870012	0.529296875
2413.84621846749	-10.0556640625
2417.46870590075	6.0703125
2421.08944217751	-5.8486328125
2424.70842847435	2.9326171875
2428.32566596678	5.8076171875
2431.94115582928	-13.375
2435.55489923528	11.3779296875
2439.16689735713	-4.4228515625
2442.77715136618	7.482421875
2446.38566243272	-7.5185546875
2449.99243172597	-4.109375
2453.59746041414	8.89453125
2457.20074966439	-0.96875
2460.80230064284	-8.7666015625
2464.40211451455	11.97265625
2468.00019244359	-14.9677734375
2471.59653559293	8.796875
2475.19114512457	3.861328125
2478.78402219943	-8.5185546875
2482.37516797741	7.5263671875
2485.96458361739	-0.18359375
2489.55227027719	-7.830078125
2493.13822911363	13.107421875
2496.7224612825	-17.0947265625
2500.30496793853	1.4365234375
2503.88575023547	8.7041015625
2507.464809326	0.7021484375
2511.04214636182	-4.8857421875
2514.61776249357	-5.7900390625
2518.19165887088	12.4892578125
2521.76383664238	-1.7802734375
2525.33429695564	4.6650390625
2528.90304095725	-5.326171875
2532.47006979276	-2.111328125
2536.03538460672	-1.1162109375
2539.59898654265	2.2880859375
2543.16087674307	-1.791015625
2546.72105634948	10.4560546875
2550.27952650235	-6.1357421875
2553.83628834118	-0.8984375
2557.39134300444	0.318359375
2560.94469162957	-23.4326171875
2564.49633535304	25.056640625
2568.0462753103	-13.2451171875
2571.59451263579	24.0673828125
2575.14104846294	-0.43359375
2578.6858839242	-23.6513671875
2582.22902015101	14.90625
2585.77045827378	-15.798828125
2589.31019942197	15.8388671875
2592.84824472401	-7.828125
2596.38459530734	4.5166015625
2599.91925229841	3.220703125
2603.45221682266	-9.8544921875
2606.98349000456	-4.0966796875
2610.51307296756	11.498046875
2614.04096683414	5.7314453125
2617.56717272579	-19.271484375
2621.09169176298	1.48046875
2624.61452506524	13.693359375
2628.13567375106	-5.4267578125
2631.655138938	-3.826171875
2635.17292174259	2.1337890625
2638.68902328039	10.4423828125
2642.20344466599	-13.2685546875
2645.71618701297	-1.65625
2649.22725143397	8.2685546875
2652.73663904062	0.9013671875
2656.24435094357	-19.4599609375
2659.75038825251	27.7802734375
2663.25475207615	-5.7646484375
2666.75744352221	-17.373046875
2670.25846369745	29.9951171875
2673.75781370765	-30.384765625
2677.25549465763	10.7802734375
2680.75150765123	6.9921875
2684.24585379131	10.4765625
2687.73853417978	-16.4658203125
2691.22954991757	4.5
2694.71890210465	4.5927734375
2698.20659184002	-9.28515625
2701.69262022172	2.607421875
2705.17698834682	-7.755859375
2708.65969731143	11.04296875
2712.14074821071	-8.951171875
2715.62014213884	-3.9326171875
2719.09788018905	1.2294921875
2722.57396345362	18.9091796875
2726.04839302385	4.9404296875
2729.52116999012	-24.8076171875
2732.99229544182	15.9150390625
2736.4617704674	-14.63671875
2739.92959615436	6.6787109375
2743.39577358926	1.4287109375
2746.86030385767	4.4658203125
2750.32318804425	-0.6640625
2753.78442723268	-9.2861328125
2757.24402250572	4.650390625
2760.70197494518	-3.693359375
2764.1582856319	-2.2998046875
2767.61295564579	12.8623046875
2771.06598606584	-7.154296875
2774.51737797005	-2.33270263671875
2777.96713243552	-2.8685302734375
2781.41525053838	8.5582275390625
2784.86173335384	1.2376708984375
2788.30658195617	2.92816162109375
2791.7497974187	-1.38140869140625
2795.1913808138	11.30908203125
2798.63133321295	-4.00042724609375
2802.06965568666	14.8203735351562
2805.50634930452	-6.30169677734375
2808.94141513519	19.5762329101562
2812.3748542464	-4.54583740234375
2815.80666770493	3.33209228515625
2819.23685657665	-5.78997802734375
2822.66542192651	5.087890625
2826.0923648185	-15.0341796875
2829.51768631572	23.84375
2832.94138748033	5.7216796875
2836.36346937355	-3.400390625
2839.7839330557	14.4775390625
2843.20277958617	10.3703002929688
2846.62001002343	20.2935791015625
2850.03562542502	7.216796875
2853.44962684758	16.1400756835938
2856.86201534681	28.0632934570313
2860.27279197751	11.986572265625
2863.68195779356	36.9098510742188
2867.08951384791	37.8330688476562
2870.49546119263	33.75634765625
2873.89980087883	51.6795654296875
2877.30253395675	48.6028442382812
2880.70366147569	43.5260620117188
2884.10318448407	49.4493408203125
2887.50110402936	74.37255859375
2890.89742115816	81.2958374023437
2894.29213691614	87.2190551757812
2897.68525234807	57.142333984375
2901.07676849782	98.0655517578125
2904.46668640835	66.9888305664062
2907.85500712172	81.9120483398438
2911.24173167908	70.8353271484375
2914.62686112069	63.7554931640625
2918.0103964859	69.671630859375
2921.39233881316	58.5878295898438
2924.77268914005	66.5039672851562
2928.1514485032	53.420166015625
2931.52861793838	73.3363037109375
2934.90419848047	66.2525024414062
2938.27819116343	53.1686401367188
2941.65059702035	52.0848388671875
2945.0214170834	44.0009765625
2948.39065238389	71.9171752929688
2951.75830395222	47.8333129882812
2955.12437281791	45.74951171875
2958.48886000957	45.6657104492188
2961.85176655495	43.5818481445313
2965.21309348089	58.498046875
2968.57284181338	63.4141845703125
2971.93101257748	61.3303833007812
2975.28760679739	64.2465209960937
2978.64262549643	45.1627197265625
2981.99606969703	55.078857421875
2985.34794042073	23.9950561523438
2988.69823868822	38.9111938476562
2992.04696551928	46.827392578125
2995.39412193282	10.7435302734375
2998.73970894689	24.6536254882813
3002.08372757864	14.5590209960938
3005.42617884436	13.4644165039062
3008.76706375945	33.3698120117188
3012.10638333846	10.2752075195312
3015.44413859505	34.1806030273438
3018.780330542	19.0859985351562
3022.11496019125	4.99139404296875
3025.44802855385	7.89678955078125
3028.77953663997	29.8021850585937
3032.10948545894	28.7075805664062
3035.43787601921	-8.38702392578125
3038.76470932835	19.5183715820313
3042.08998639308	15.4237670898438
3045.41370821926	2.32916259765625
3048.73587581189	3.23455810546875
3052.05649017508	10.1399536132813
3055.37555231211	-3.95465087890625
3058.69306322538	17.9507446289062
3062.00902391644	8.85614013671875
3065.32343538598	1.76153564453125
3068.63629863383	5.689697265625
3071.94761465896	-9.37091064453125
3075.2573844595	17.5684204101562
3078.5656090327	-4.4921875
3081.87228937498	0.4471435546875
3085.1774264819	-16.613525390625
3088.48102134815	-1.67413330078125
3091.7830749676	11.2651977539062
3095.08358833324	-4.79541015625
3098.38256243724	-7.8560791015625
3101.67999827089	-13.916748046875
3104.97589682465	1.02264404296875
3108.27025908815	8.0301513671875
3111.56308605013	0.19329833984375
3114.85437869852	2.35638427734375
3118.14413802041	-9.48052978515625
3121.43236500202	10.6826171875
3124.71906062875	1.88092041015625
3128.00422588514	1.8829345703125
3131.28786175491	-4.02288818359375
3134.56996922093	10.9521484375
3137.85054926524	-13.6630859375
3141.12960286901	-4.564453125
3144.40713101263	14.673828125
3147.6831346756	-7.513671875
3150.95761483661	-10.423828125
3154.23057247352	10.9384765625
3157.50200856335	-1.5263671875
3160.77192408229	2.81640625
3164.04032000569	-3.21875
3167.30719730808	-3.646484375
3170.57255696316	20.7177734375
3173.8363999438	-18.947265625
3177.09872722202	-9.8681640625
3180.35953976906	19.28515625
3183.61883855529	-3.1767578125
3186.87662455028	-4.15234375
3190.13289872277	-8.2919921875
3193.38766204066	17.783203125
3196.64091547106	-3.341796875
3199.89265998023	-9.54296875
3203.14289653361	-1.154296875
3206.39162609586	3.8984375
3209.63884963076	-1.330078125
3212.88456810132	4.7978515625
3216.1287824697	-13.3505859375
3219.37149369728	25.95703125
3222.61270274458	-12.9140625
3225.85241057135	2.2158203125
3229.09061813648	-2.0244140625
3232.3273263981	1.2744140625
3235.56253631347	-11.49609375
3238.79624883909	1.109375
3242.02846493063	7.7861328125
3245.25918554293	6.7197265625
3248.48841163005	0
3251.71614414523	0
3254.94238404091	0
3258.16713226871	0
3261.39038977947	0
3264.61215752319	0
3267.8324364491	0
3271.05122750561	0
3274.26853164033	0
3277.48434980006	0
3280.69868293083	0
3283.91153197784	0
3287.12289788551	0
3290.33278159744	0
3293.54118405647	0
3296.7481062046	0
3299.95354898308	0
3303.15751333233	0
3306.36000019198	0
3309.5610105009	0
3312.76054519714	0
3315.95860521796	0
3319.15519149983	0
3322.35030497845	0
3325.5439465887	0
3328.73611726471	0
3331.92681793979	0
3335.11604954647	0
3338.30381301653	0
3341.49010928091	0
3344.67493926981	0
3347.85830391262	0
3351.04020413798	0
3354.22064087372	0
3357.3996150469	0
3360.5771275838	0
3363.75317940992	0
3366.92777144999	0
3370.10090462796	0
3373.27257986699	0
3376.44279808949	0
3379.61156021706	0
3382.77886717059	0
3385.94471987011	0
3389.10911923496	0
3392.27206618366	0
3395.43356163397	0
3398.59360650288	0
3401.75220170663	0
3404.90934816067	0
3408.06504677969	0
3411.21929847761	0
3414.37210416759	0
3417.52346476203	0
3420.67338117256	0
3423.82185431003	0
3426.96888508457	0
3430.11447440551	0
3433.25862318144	0
3436.40133232017	0
3439.54260272877	0
3442.68243531356	0
3445.82083098007	0
3448.95779063311	0
3452.0933151767	0
3455.22740551412	0
3458.36006254791	0
3461.49128717984	0
3464.62108031093	0
3467.74944284144	0
3470.8763756709	0
3474.00187969807	0
3477.12595582097	0
3480.24860493687	0
3483.3698279423	0
3486.48962573301	0
3489.60799920406	0
3492.7249492497	0
3495.8404767635	0
3498.95458263822	0
3502.06726776593	0
3505.17853303794	0
3508.28837934481	0
3511.39680757636	0
3514.50381862168	0
3517.60941336912	0
3520.71359270628	0
3523.81635752002	0
3526.91770869649	0
3530.01764712108	0
3533.11617367844	0
3536.21328925251	0
3539.30899472647	0
3542.40329098277	0
3545.49617890316	0
3548.58765936862	0
3551.67773325941	0
3554.76640145506	0
3557.85366483438	0
3560.93952427544	0
3564.02398065559	0
3567.10703485145	0
3570.18868773891	0
3573.26894019313	0
3576.34779308856	0
3579.42524729892	0
3582.50130369721	0
3585.57596315568	0
3588.6492265459	0
3591.72109473869	0
3594.79156860416	0
3597.8606490117	0
3600.92833682998	0
3603.99463292695	0
3607.05953816984	0
3610.12305342518	0
3613.18517955876	0
3616.24591743568	0
3619.30526792029	0
3622.36323187627	0
3625.41981016655	0
3628.47500365337	0
3631.52881319825	0
3634.58123966201	0
3637.63228390473	0
3640.68194678582	0
3643.73022916396	0
3646.77713189712	0
3649.82265584256	0
3652.86680185686	0
3655.90957079587	0
3658.95096351473	0
3661.9909808679	0
3665.02962370912	0
3668.06689289143	0
3671.10278926717	0
3674.13731368797	0
3677.17046700478	0
3680.20225006782	0
3683.23266372664	0
3686.26170883008	0
3689.28938622628	0
3692.31569676268	0
3695.34064128604	0
3698.3642206424	0
3701.38643567713	0
3704.40728723488	0
3707.42677615964	0
3710.44490329468	0
3713.46166948258	0
3716.47707556524	0
3719.49112238386	0
3722.50381077897	0
3725.51514159039	0
3728.52511565724	0
3731.53373381799	0
3734.54099691039	0
3737.54690577153	0
3740.55146123779	0
3743.55466414488	0
3746.55651532782	0
3749.55701562096	0
3752.55616585794	0
3755.55396687174	0
3758.55041949464	0
3761.54552455828	0
3764.53928289357	0
3767.53169533077	0
3770.52276269945	0
