# Supplementary material for: ATP-Mediated Compositional Change in Peripheral Myelin Membranes: A Comparative Raman Spectroscopy and Time-Of-Flight Secondary Ion Mass Spectrometry Study
Source: PLoS One. 2015 Nov 6;10(11):e0142084. doi: 10.1371/journal.pone.0142084 (PMC4636249; doi:10.1371/journal.pone.0142084)
Supplement: S4 Dataset — (ZIP) [file pone.0142084.s004.zip › S4_dataset/Raman_spectra/11_90_0.txt]

-178.994036100499	0
-174.033225536557	0
-169.0751377995	0
-164.119770772188	0
-159.167122339648	0
-154.217190389139	0
-149.269972810082	0
-144.325467494084	0
-139.383672334927	0
-134.444585228594	0
-129.508204073223	0
-124.574526769135	0
-119.643551218822	0
-114.715275326933	0
-109.789697000295	0
-104.866814147885	0
-99.9466246808552	0
-95.0291265124906	0
-90.1143175582511	0
-85.2021957357429	0
-80.2927589647043	0
-75.3860051670417	0
-70.481932266779	0
-65.5805381901118	0
-60.6818208653458	0
-55.7857782229294	0
-50.8924081954356	0
-46.0017087175875	0
-41.1136777262036	0
-36.2283131602562	0
-31.3456129608094	0
-26.4655750710663	0
-21.5881974363401	0
-16.7134780040433	0
-11.8414147237163	0
-6.97200554699157	0
-2.10524842762243	0
2.7588586785605	0
7.62031781361293	0
12.4791310174805	0
17.3353003280426	0
22.1888277810758	0
27.039715410272	0
31.8879652472351	0
36.7335793214806	0
41.5765596604579	0
46.4169082895241	0
51.2546272319742	0
56.0897185090253	0
60.9221841398248	0
65.7520261414575	0
70.5792465289414	0
75.4038473152359	0
80.2258305112373	0
85.0451981257829	0
89.8619521656728	0
94.6760946356408	0
99.4876275383722	0
104.296552874519	0
109.102872642681	0
113.906588839414	0
118.707703459255	0
123.50621849468	0
128.302135936152	0
133.095457772095	0
137.886185988911	0
142.67432257098	0
147.459869500643	0
152.242828758237	0
157.023202322085	0
161.800992168482	0
166.57620027172	0
171.348828604074	0
176.118879135829	0
180.886353835249	0
185.651254668599	0
190.413583600155	0
195.173342592185	0
199.930533604973	0
204.685158596796	0
209.437219523967	0
214.186718340789	0
218.933656999594	0
223.678037450722	0
228.419861642549	0
233.159131521472	0
237.895849031895	0
242.630016116276	0
247.361634715089	0
252.090706766845	0
256.817234208094	0
261.541218973423	0
266.262662995465	0
270.981568204883	0
275.6979365304	0
280.411769898787	0
285.123070234848	0
289.831839461473	0
294.538079499573	0
299.241792268145	0
303.942979684238	0
308.641643662944	0
313.337786117456	0
318.031408959021	0
322.722514096949	0
327.411103438619	0
332.097178889511	0
336.780742353159	0
341.461795731189	0
346.140340923303	0
350.816379827291	0
355.489914339047	0
360.160946352513	0
364.829477759773	0
369.495510450979	0
374.159046314377	0
378.82008723633	0
383.478635101284	0
388.134691791813	0
392.788259188568	0
397.439339170342	0
402.087933614013	0
406.734044394583	0
411.377673385177	0
416.018822457034	0
420.657493479503	0
425.293688320078	0
429.927408844356	0
434.558656916088	0
439.187434397129	0
443.813743147486	0
448.437585025291	0
453.058961886814	0
457.67787558648	0
462.29432797683	0
466.908320908577	0
471.519856230563	0
476.128935789788	0
480.735561431389	0
485.339734998681	0
489.941458333116	0
494.540733274316	0
499.137561660049	0
503.731945326264	0
508.323886107064	0
512.913385834734	0
517.500446339694	0
522.085069450583	0
526.667256994191	0
531.247010795469	0
535.824332677577	0
540.399224461846	0
544.97168796778	0
549.541725013081	0
554.109337413644	0
558.67452698353	0
563.237295535018	0
567.797644878581	0
572.355576822862	0
576.911093174738	0
581.464195739274	0
586.014886319725	0
590.563166717577	0
595.109038732502	0
599.652504162404	0
604.193564803387	0
608.732222449762	0
613.268478894079	0
617.802335927085	0
622.333795337774	-12.57421875
626.86285891334	21.771484375
631.38952843922	-22.7353515625
635.913805699067	17.892578125
640.435692474774	5.0546875
644.955190546461	-12.0146484375
649.472301692484	-2.525390625
653.987027689447	11.9921875
658.499370312169	-11.640625
663.009331333738	-5.462890625
667.516912525469	4.6630859375
672.022115656928	22.396484375
676.524942495926	-21.5849609375
681.02539480853	-3.3740234375
685.523474359055	4.0673828125
690.01918291007	5.29296875
694.512522222405	-9.8388671875
699.003494055145	-13.115234375
703.492100165644	15.20703125
707.9783423095	3.353515625
712.462222240603	-5.103515625
716.943741711089	12.9775390625
721.422902471375	-6.0234375
725.899706270146	6.8896484375
730.374154854366	-13.2451171875
734.846249969258	10.3466796875
739.315993358352	2.0009765625
743.783386763425	-11.009765625
748.24843192457	10.611328125
752.711130580137	3.9052734375
757.171484466788	-7.4814453125
761.629495319437	-15.7568359375
766.085164871336	3.7412109375
770.538494853994	6.6318359375
774.989486997223	8.9990234375
779.43814302915	0.4130859375
783.884464676175	-4.1875
788.32845366302	-8.125
792.770111712696	0.9912109375
797.209440546543	7.912109375
801.646441884168	-13.7236328125
806.081117443533	8.21484375
810.513468940881	-1.2392578125
814.943498090775	-2.173828125
819.371206606105	-4.64453125
823.796596198077	8.0654296875
828.219668576199	-2.8837890625
832.640425448324	19.251953125
837.058868520624	-35.6025390625
841.474999497579	9.4296875
845.888820082022	12.1689453125
850.300331975104	4.9755859375
854.709536876311	-9.3525390625
859.116436483469	-1.7431640625
863.521032492725	5.6943359375
867.923326598575	-8.845703125
872.323320493862	3.3310546875
876.72101586976	7.056640625
881.116414415799	-6.8974609375
885.509517819843	11.90234375
889.900327768119	-2.3857421875
894.288845945186	-1.6533203125
898.675074033981	15.582275390625
903.059013715767	-14.15283203125
907.440666670198	-14.529541015625
911.820034575245	2.209716796875
916.197119107281	16.7557373046875
920.571921941017	-24.4951171875
924.944444749533	36.254150390625
929.314689204286	19.0032958984375
933.682656975085	5.75244140625
938.048349730125	1.47998046875
942.411769135975	16.1630859375
946.772916857561	9.8460693359375
951.131794558201	39.5291748046875
955.488403899588	34.212158203125
959.842746541792	48.895263671875
964.19482414328	18.5782470703125
968.544638360883	54.2613525390625
972.892190849834	26.0030517578125
977.237483263751	45.79052734375
981.580517254632	13.578125
985.92129447289	-19.63427734375
990.259816567315	20.1533203125
994.596085185094	5.94091796875
998.930101971822	29.728515625
1003.2618685715	72.51611328125
1007.59138662649	140.303588867188
1011.91865777761	189.118896484375
1016.24368366407	207.969360351562
1020.56646592346	161.819946289062
1024.88700619182	111.67041015625
1029.20530610358	52.52099609375
1033.52136729159	54.3714599609375
1037.8351913871	29.221923828125
1042.14678001981	7.072509765625
1046.45613481781	7.948974609375
1050.76325740763	6.8382568359375
1055.06814941421	7.7275390625
1059.37081246092	18.6168212890625
1063.67124816958	-11.4940185546875
1067.96945816039	3.562255859375
1072.26544405203	-2.3408203125
1076.55920746159	10.8525390625
1080.8507500046	-8.8095703125
1085.14007329502	-1.4169921875
1089.42717894527	-11.565185546875
1093.71206856617	22.73828125
1097.99474376703	-7.5126953125
1102.27520615557	3.884521484375
1106.55345733798	11.779052734375
1110.82949891888	4.377685546875
1115.10333250134	-6.0238037109375
1119.37495968691	5.5748291015625
1123.64438207556	14.1805419921875
1127.91160126572	13.2371826171875
1132.17661885431	41.2938232421875
1136.43943643667	43.3505249023438
1140.70005560662	74.4071655273437
1144.95847795644	118.463806152344
1149.21470507689	147.520446777344
1153.46873855716	214.588500976562
1157.72057998495	369.811767578125
1161.97023094641	542.035034179687
1166.21769302616	612.25830078125
1170.4629678073	553.481506347656
1174.70605687141	377.704772949219
1178.94696179854	215.928039550781
1183.18568416722	123.151306152344
1187.42222555447	113.374572753906
1191.65658753578	117.493041992187
1195.88877168516	93.5995483398438
1200.11877957504	141.7060546875
1204.34661277642	110.812561035156
1208.57227285873	108.919067382813
1212.79576138991	84.025634765625
1217.01707993641	57.1321411132812
1221.23623006316	44.8851928710937
1225.45321333358	27.4107666015625
1229.66803130962	55.9363403320313
1233.88068555171	4.4619140625
1238.09117761878	-23.0125122070313
1242.29950906828	-4.4869384765625
1246.50568145615	9.67462158203125
1250.70969633685	12.6583862304687
1254.91155526336	22.6421508789062
1259.11125978715	3.62591552734375
1263.30881145822	23.6096801757813
1267.50421182508	11.5934448242187
1271.69746243476	3.60186767578125
1275.88856483281	60.6689453125
1280.07752056329	36.7359619140625
1284.26433116882	23.8030395507813
1288.44899819048	25.8700561523438
1292.63152316794	21.9371337890625
1296.81190763937	42.004150390625
1300.99015314147	15.0712280273438
1305.16626120947	-5.86175537109375
1309.34023337715	26.3828125
1313.51207117681	34.6744995117188
1317.68177613928	22.9661865234375
1321.84934979396	16.2578735351562
1326.01479366875	17.549560546875
1330.17810929013	3.84124755859375
1334.3392981831	4.1329345703125
1338.49836187121	2.42462158203125
1342.65530187658	16.71630859375
1346.81011971983	-4.99200439453125
1350.96281692018	-5.61004638671875
1355.11339499538	23.810791015625
1359.26185546175	8.2315673828125
1363.40819983413	13.6524047851562
1367.55242962597	0.07318115234375
1371.69454634923	-1.5059814453125
1375.83455151447	-3.08514404296875
1379.97244663079	-17.6643676757813
1384.10823320586	-1.2435302734375
1388.24191274593	-17.8226928710938
1392.3734867558	4.57513427734375
1396.50295673884	-15.0499267578125
1400.63032419701	-7.675048828125
1404.75559063083	7.69989013671875
1408.87875753938	1.07476806640625
1412.99982642036	-22.55029296875
1417.11879877001	-35.1754150390625
1421.23567608316	7.19952392578125
1425.35045985322	0.57440185546875
1429.4631515722	-2.0506591796875
1433.57375273068	41.3228759765625
1437.68226481782	61.5262451171875
1441.78868932139	103.729614257813
1445.89302772774	128.932983398438
1449.99528152179	130.136291503906
1454.09545218711	184.339660644531
1458.1935412058	154.543029785156
1462.28955005859	161.746398925781
1466.38348022481	126.949768066406
1470.47533318239	126.153137207031
1474.56511040785	110.356506347656
1478.65281337632	83.5598754882813
1482.73844356155	63.75830078125
1486.82200243586	74.8253784179688
1490.90349147022	61.8924560546875
1494.98291213418	33.9595947265625
1499.06026589591	67.0266723632813
1503.13555422222	126.09375
1507.20877857848	144.160888671875
1511.27994042873	207.227966308594
1515.3490412356	297.295043945313
1519.41608246035	408.362182617188
1523.48106556286	553.429260253906
1527.54399200163	651.496337890625
1531.60486323377	679.5634765625
1535.66368071505	599.615966796875
1539.72044589986	460.644104003906
1543.7751602412	308.672180175781
1547.82782519071	163.700317382813
1551.87844219866	88.7284545898438
1555.92701271397	53.7565307617188
1559.97353818419	22.78466796875
1564.0180200555	0.812744140625
1568.06045977271	14.8408813476562
1572.1008587793	35.8689575195313
1576.13921851737	23.8970947265625
1580.17554042768	4.0543212890625
1584.20982594961	12.2286987304687
1588.24207652123	16.403076171875
1592.27229357921	12.5774536132812
1596.3004785589	10.7518310546875
1600.3266328943	24.92626953125
1604.35075801806	11.26220703125
1608.37285536149	3.0633544921875
1612.39292635454	1.864501953125
1616.41097242584	0.6656494140625
1620.42699500266	7.5875244140625
1624.44099551096	-12.9465942382812
1628.45297537533	13.519287109375
1632.46293601906	7.985107421875
1636.47087886406	17.4509887695313
1640.47680533095	14.913330078125
1644.48071683901	18.3753662109375
1648.48261480617	31.8373413085937
1652.48250064906	45.2993774414063
1656.48037578297	66.7614135742188
1660.47624162187	78.2234497070312
1664.47009957839	104.5107421875
1668.46195106388	117.789489746094
1672.45179748832	124.068176269531
1676.43964026041	126.346862792969
1680.42548078752	95.6255493164062
1684.4093204757	70.904296875
1688.39116072969	43.1753540039063
1692.37100295292	25.291259765625
1696.34884854752	33.4072265625
1700.32469891429	6.52313232421875
1704.29855545273	27.6390991210938
1708.27041956104	-5.2449951171875
1712.24029263612	6.86798095703125
1716.20817607355	0.96044921875
1720.17407126762	6.05291748046875
1724.13797961133	-0.8546142578125
1728.09990249636	-3.65850830078125
1732.05984131312	9.76544189453125
1736.01779745068	1.337890625
1739.97377229687	-12.6644897460938
1743.9277672382	15.2333984375
1747.87978365989	-10.775390625
1751.82982294586	-7.9580078125
1755.77788647879	14.2373046875
1759.72397564	-5.013671875
1763.6680918096	0.29296875
1767.61023636636	11.4912109375
1771.5504106878	-5.2744140625
1775.48861615014	-4.4384765625
1779.42485412834	-14.5859375
1783.35912599608	-6.7763671875
1787.29143312576	22.955078125
1791.2217768885	-7.9658203125
1795.15015865414	8.880859375
1799.07657979128	8.5556640625
1803.00104166722	-13.2568359375
1806.923545648	-7.4384765625
1810.84409309841	13.265625
1814.76268538195	-5.3740234375
1818.67932386087	13.384765625
1822.59400989615	-15.6875
1826.50674484753	-5.0078125
1830.41753007345	16.2216796875
1834.32636693114	-14.7734375
1838.23325677653	-5.78515625
1842.13820096433	13.455078125
1846.04120084797	6.90625
1849.94225777965	-2.19140625
1853.84137311029	-5.1025390625
1857.7385481896	-7.48046875
1861.63378436601	-2.951171875
1865.52708298671	1.517578125
1869.41844539766	10.978515625
1873.30787294356	16.5205078125
1877.19536696788	-32.814453125
1881.08092881284	13.5673828125
1884.96455981942	0.365234375
1888.84626132737	-4.6455078125
1892.72603467521	2.4052734375
1896.6038812002	-12.935546875
1900.47980223839	11.2255859375
1904.35379912459	3.802734375
1908.22587319237	5.7158203125
1912.0960257741	-9.0400390625
1915.96425820089	3.853515625
1919.83057180263	-6.2314453125
1923.694967908	2.4423828125
1927.55744784445	11.720703125
1931.4180129382	-13.642578125
1935.27666451425	-0.490234375
1939.13340389641	7.9814453125
1942.98823240721	-6.84765625
1946.84115136803	2.2001953125
1950.692162099	-2.8203125
1954.54126591903	7.19921875
1958.38846414585	-6.0126953125
1962.23375809594	-4.830078125
1966.0771490846	4.349609375
1969.91863842592	12.888671875
1973.75822743275	-11.7861328125
1977.59591741678	11.1845703125
1981.43170968848	-18.486328125
1985.2656055571	14.1884765625
1989.0976063307	-1.98046875
1992.92771331615	-1.94921875
1996.75592781911	0.0185546875
2000.58225114405	-14.2177734375
2004.40668459424	6.0556640625
2008.22922947176	11.9326171875
2012.04988707749	-2.5087890625
2015.86865871112	-10.6640625
2019.68554567116	9.564453125
2023.50054925491	-38.6201171875
2027.31367075851	-13.0576171875
2031.12491147689	-60.5185546875
2034.93427270382	216.318359375
2038.74175573186	-84.1640625
2042.54736185239	-52.1962890625
2046.35109235564	76.5693359375
2050.15294853063	-18.9423828125
2053.95293166521	-6.33203125
2057.75104304606	-12.48828125
2061.54728395867	-12.8212890625
2065.34165568739	4.818359375
2069.13415951534	4.75390625
2072.92479672452	-0.314453125
2076.71356859575	-9.1376953125
2080.50047640867	0.00390625
2084.28552144174	-5.71875
2088.06870497229	10.3115234375
2091.85002827646	-0.404296875
2095.62949262924	0.1494140625
2099.40709930443	2.568359375
2103.18284957471	-19.4365234375
2106.95674471157	17.4384765625
2110.72878598537	-3.408203125
2114.49897466528	4.8544921875
2118.26731201934	-11.640625
2122.03379931443	20.4091796875
2125.79843781626	-1.255859375
2129.56122878942	-19.505859375
2133.32217349733	7.587890625
2137.08127320226	-10.1123046875
2140.83852916534	7.970703125
2144.59394264655	0.3779296875
2148.34751490473	-2.28125
2152.09924719757	6.9677734375
2155.84914078163	-7.03125
2159.59719691231	9.64453125
2163.34341684388	-7.875
2167.08780182947	7.8388671875
2170.83035312109	5.1201171875
2174.57107196959	-6.572265625
2178.30995962469	3.2451171875
2182.04701733499	-11.7080078125
2185.78224634796	1.009765625
2189.5156479099	13.3408203125
2193.24722326604	0.5380859375
2196.97697366044	-8.3203125
2200.70490033604	0.8681640625
2204.43100453467	-5.7724609375
2208.15528749703	5.2177734375
2211.87775046268	-6.2255859375
2215.59839467008	7.7578125
2219.31722135656	-1.2607421875
2223.03423175833	2.7626953125
2226.74942711049	-2.6591796875
2230.46280864702	1.7490234375
2234.17437760077	-4.6796875
2237.8841352035	-0.240234375
2241.59208268584	-3.5654296875
2245.29822127732	11.1064453125
2249.00255220636	-12.9033203125
2252.70507670024	14.98828125
2256.40579598519	-23.412109375
2260.10471128628	23.8212890625
2263.80182382751	-0.2509765625
2267.49713483175	-6.138671875
2271.19064552079	-5.646484375
2274.8823571153	6.822265625
2278.57227083485	-14.9931640625
2282.26038789795	4.6435546875
2285.94670952195	6.212890625
2289.63123692315	-1.8603515625
2293.31397131673	6.880859375
2296.99491391679	-5.1259765625
2300.67406593634	4.9462890625
2304.35142858727	-8.2109375
2308.02700308043	-8.0615234375
2311.70079062553	14.5869140625
2315.37279243123	-2.1689453125
2319.04300970507	5.859375
2322.71144365353	6.9619140625
2326.378095482	-16.673828125
2330.04296639479	5.923828125
2333.7060575951	3.31640625
2337.3673702851	4.0966796875
2341.02690566583	-9.7607421875
2344.6846649373	-8.9375
2348.3406492984	7.421875
2351.99485994696	-5.8193359375
2355.64729807974	12.72265625
2359.29796489244	3.984375
2362.94686157966	-2.5771484375
2366.59398933494	-15.703125
2370.23934935076	1.607421875
2373.88294281852	9.26953125
2377.52477092856	2.880859375
2381.16483487014	4.8779296875
2384.80313583148	-8.755859375
2388.4396749997	-6.365234375
2392.07445356091	0.6767578125
2395.70747270011	-1.5830078125
2399.33873360126	22.4267578125
2402.96823744725	-11.5791015625
2406.59598541995	-0.0966796875
2410.22197870012	5.6611328125
2413.84621846749	-17.9052734375
2417.46870590075	2.8603515625
2421.08944217751	4.0400390625
2424.70842847435	-4.64453125
2428.32566596678	12.8408203125
2431.94115582928	-10.6064453125
2435.55489923528	5.6181640625
2439.16689735713	-1.244140625
2442.77715136618	10.2333984375
2446.38566243272	-5.6513671875
2449.99243172597	-9.646484375
2453.59746041414	1.2021484375
2457.20074966439	1.359375
2460.80230064284	-0.4091796875
2464.40211451455	-4.94921875
2468.00019244359	-1.8740234375
2471.59653559293	12.0361328125
2475.19114512457	1.6708984375
2478.78402219943	-9.341796875
2482.37516797741	7.2666015625
2485.96458361739	4.296875
2489.55227027719	-10.462890625
2493.13822911363	9.1962890625
2496.7224612825	-12.5634765625
2500.30496793853	1.328125
2503.88575023547	5.1181640625
2507.464809326	4.20703125
2511.04214636182	0.767578125
2514.61776249357	-7.1337890625
2518.19165887088	4.890625
2521.76383664238	1.048828125
2525.33429695564	1.40234375
2528.90304095725	-7.5947265625
2532.47006979276	1.787109375
2536.03538460672	5.0126953125
2539.59898654265	-1.611328125
2543.16087674307	-5.3984375
2546.72105634948	1.7119140625
2550.27952650235	7.595703125
2553.83628834118	1.4873046875
2557.39134300444	-8.0771484375
2560.94469162957	-12.7978515625
2564.49633535304	17.345703125
2568.0462753103	-15.21484375
2571.59451263579	12.6552734375
2575.14104846294	-0.9326171875
2578.6858839242	-13.203125
2582.22902015101	22.0859375
2585.77045827378	-14.6162109375
2589.31019942197	11.5595703125
2592.84824472401	-9.9560546875
2596.38459530734	4.5810546875
2599.91925229841	5.1201171875
2603.45221682266	-9.6181640625
2606.98349000456	-2.5107421875
2610.51307296756	17.2861328125
2614.04096683414	-4.232421875
2617.56717272579	-17.7041015625
2621.09169176298	3.7529296875
2624.61452506524	11.1083984375
2628.13567375106	-8.1767578125
2631.655138938	0.2373046875
2635.17292174259	5.93359375
2638.68902328039	-1.8369140625
2642.20344466599	-13.791015625
2645.71618701297	7.6015625
2649.22725143397	11.904296875
2652.73663904062	0.4091796875
2656.24435094357	-29.203125
2659.75038825251	31.369140625
2663.25475207615	-5.6162109375
2666.75744352221	-26.3232421875
2670.25846369745	28.3701171875
2673.75781370765	-11.939453125
2677.25549465763	16.4072265625
2680.75150765123	-6.7099609375
2684.24585379131	4.291015625
2687.73853417978	-10.57421875
2691.22954991757	13.64453125
2694.71890210465	-0.4580078125
2698.20659184002	-23.328125
2701.69262022172	13.1650390625
2705.17698834682	-7.9365234375
2708.65969731143	12.818359375
2712.14074821071	-12.7568359375
2715.62014213884	-1.75
2719.09788018905	-3.6337890625
2722.57396345362	17.1591796875
2726.04839302385	10.5810546875
2729.52116999012	-20.0810546875
2732.99229544182	18.1005859375
2736.4617704674	-14.8974609375
2739.92959615436	9.435546875
2743.39577358926	3.8701171875
2746.86030385767	-1.8837890625
2750.32318804425	-6.095703125
2753.78442723268	-3.5068359375
2757.24402250572	9.4951171875
2760.70197494518	-2.2802734375
2764.1582856319	-6.150390625
2767.61295564579	5.7607421875
2771.06598606584	-16.275390625
2774.51737797005	12.064453125
2777.96713243552	-7.1229248046875
2781.41525053838	5.83074951171875
2784.86173335384	0.73492431640625
2788.30658195617	-9.54254150390625
2791.7497974187	-11.8199462890625
2795.1913808138	-15.097412109375
2798.63133321295	-15.423583984375
2802.06965568666	15.0155639648438
2805.50634930452	-6.54534912109375
2808.94141513519	21.8937377929687
2812.3748542464	-10.6671752929688
2815.80666770493	12.7719116210938
2819.23685657665	-0.78900146484375
2822.66542192651	22.6500854492187
2826.0923648185	35.0891723632812
2829.51768631572	52.5282592773438
2832.94138748033	82.8294677734375
2836.36346937355	105.126220703125
2839.7839330557	133.422973632812
2843.20277958617	191.719665527344
2846.62001002343	329.016418457031
2850.03562542502	411.313171386719
2853.44962684758	550.609924316406
2856.86201534681	631.906677246094
2860.27279197751	621.203430175781
2863.68195779356	584.500183105469
2867.08951384791	533.796875
2870.49546119263	532.093627929687
2873.89980087883	528.390380859375
2877.30253395675	518.687133789063
2880.70366147569	521.98388671875
2884.10318448407	530.247863769531
2887.50110402936	532.491149902344
2890.89742115816	540.734436035156
2894.29213691614	535.977783203125
2897.68525234807	532.221069335937
2901.07676849782	564.46435546875
2904.46668640835	533.707641601562
2907.85500712172	521.950988769531
2911.24173167908	526.194274902344
2914.62686112069	476.437561035156
2918.0103964859	480.680847167969
2921.39233881316	500.924194335937
2924.77268914005	487.16748046875
2928.1514485032	468.410766601562
2931.52861793838	455.654052734375
2934.90419848047	473.897399902344
2938.27819116343	495.140686035156
2941.65059702035	488.383972167969
2945.0214170834	447.62646484375
2948.39065238389	410.867614746094
2951.75830395222	359.108764648438
2955.12437281791	327.349914550781
2958.48886000957	289.591125488281
2961.85176655495	263.832275390625
2965.21309348089	249.073425292969
2968.57284181338	213.314575195313
2971.93101257748	191.555725097656
2975.28760679739	162.796875
2978.64262549643	130.0380859375
2981.99606969703	136.279235839844
2985.34794042073	85.5203857421875
2988.69823868822	77.7615356445313
2992.04696551928	84.002685546875
2995.39412193282	47.2459106445313
2998.73970894689	55.5523681640625
3002.08372757864	23.8588256835938
3005.42617884436	17.165283203125
3008.76706375945	37.4717407226562
3012.10638333846	20.7781372070313
3015.44413859505	57.0845947265625
3018.780330542	37.3910522460937
3022.11496019125	38.697509765625
3025.44802855385	36.0039672851562
3028.77953663997	31.5401611328125
3032.10948545894	19.1240234375
3035.43787601921	-16.2921752929687
3038.76470932835	13.2916870117188
3042.08998639308	3.38739013671875
3045.41370821926	-7.4105224609375
3048.73587581189	-1.05859375
3052.05649017508	-5.3193359375
3055.37555231211	-46.5078125
3058.69306322538	-81.306640625
3062.00902391644	0
3065.32343538598	0
3068.63629863383	0
3071.94761465896	0
3075.2573844595	0
3078.5656090327	0
3081.87228937498	0
3085.1774264819	0
3088.48102134815	0
3091.7830749676	0
3095.08358833324	0
3098.38256243724	0
3101.67999827089	0
3104.97589682465	0
3108.27025908815	0
3111.56308605013	0
3114.85437869852	0
3118.14413802041	0
3121.43236500202	0
3124.71906062875	0
3128.00422588514	0
3131.28786175491	0
3134.56996922093	0
3137.85054926524	0
3141.12960286901	0
3144.40713101263	0
3147.6831346756	0
3150.95761483661	0
3154.23057247352	0
3157.50200856335	0
3160.77192408229	0
3164.04032000569	0
3167.30719730808	0
3170.57255696316	0
3173.8363999438	0
3177.09872722202	0
3180.35953976906	0
3183.61883855529	0
3186.87662455028	0
3190.13289872277	0
3193.38766204066	0
3196.64091547106	0
3199.89265998023	0
3203.14289653361	0
3206.39162609586	0
3209.63884963076	0
3212.88456810132	0
3216.1287824697	0
3219.37149369728	0
3222.61270274458	0
3225.85241057135	0
3229.09061813648	0
3232.3273263981	0
3235.56253631347	0
3238.79624883909	0
3242.02846493063	0
3245.25918554293	0
3248.48841163005	0
3251.71614414523	0
3254.94238404091	0
3258.16713226871	0
3261.39038977947	0
3264.61215752319	0
3267.8324364491	0
3271.05122750561	0
3274.26853164033	0
3277.48434980006	0
3280.69868293083	0
3283.91153197784	0
3287.12289788551	0
3290.33278159744	0
3293.54118405647	0
3296.7481062046	0
3299.95354898308	0
3303.15751333233	0
3306.36000019198	0
3309.5610105009	0
3312.76054519714	0
3315.95860521796	0
3319.15519149983	0
3322.35030497845	0
3325.5439465887	0
3328.73611726471	0
3331.92681793979	0
3335.11604954647	0
3338.30381301653	0
3341.49010928091	0
3344.67493926981	0
3347.85830391262	0
3351.04020413798	0
3354.22064087372	0
3357.3996150469	0
3360.5771275838	0
3363.75317940992	0
3366.92777144999	0
3370.10090462796	0
3373.27257986699	0
3376.44279808949	0
3379.61156021706	0
3382.77886717059	0
3385.94471987011	0
3389.10911923496	0
3392.27206618366	0
3395.43356163397	0
3398.59360650288	0
3401.75220170663	0
3404.90934816067	0
3408.06504677969	0
3411.21929847761	0
3414.37210416759	0
3417.52346476203	0
3420.67338117256	0
3423.82185431003	0
3426.96888508457	0
3430.11447440551	0
3433.25862318144	0
3436.40133232017	0
3439.54260272877	0
3442.68243531356	0
3445.82083098007	0
3448.95779063311	0
3452.0933151767	0
3455.22740551412	0
3458.36006254791	0
3461.49128717984	0
3464.62108031093	0
3467.74944284144	0
3470.8763756709	0
3474.00187969807	0
3477.12595582097	0
3480.24860493687	0
3483.3698279423	0
3486.48962573301	0
3489.60799920406	0
3492.7249492497	0
3495.8404767635	0
3498.95458263822	0
3502.06726776593	0
3505.17853303794	0
3508.28837934481	0
3511.39680757636	0
3514.50381862168	0
3517.60941336912	0
3520.71359270628	0
3523.81635752002	0
3526.91770869649	0
3530.01764712108	0
3533.11617367844	0
3536.21328925251	0
3539.30899472647	0
3542.40329098277	0
3545.49617890316	0
3548.58765936862	0
3551.67773325941	0
3554.76640145506	0
3557.85366483438	0
3560.93952427544	0
3564.02398065559	0
3567.10703485145	0
3570.18868773891	0
3573.26894019313	0
3576.34779308856	0
3579.42524729892	0
3582.50130369721	0
3585.57596315568	0
3588.6492265459	0
3591.72109473869	0
3594.79156860416	0
3597.8606490117	0
3600.92833682998	0
3603.99463292695	0
3607.05953816984	0
3610.12305342518	0
3613.18517955876	0
3616.24591743568	0
3619.30526792029	0
3622.36323187627	0
3625.41981016655	0
3628.47500365337	0
3631.52881319825	0
3634.58123966201	0
3637.63228390473	0
3640.68194678582	0
3643.73022916396	0
3646.77713189712	0
3649.82265584256	0
3652.86680185686	0
3655.90957079587	0
3658.95096351473	0
3661.9909808679	0
3665.02962370912	0
3668.06689289143	0
3671.10278926717	0
3674.13731368797	0
3677.17046700478	0
3680.20225006782	0
3683.23266372664	0
3686.26170883008	0
3689.28938622628	0
3692.31569676268	0
3695.34064128604	0
3698.3642206424	0
3701.38643567713	0
3704.40728723488	0
3707.42677615964	0
3710.44490329468	0
3713.46166948258	0
3716.47707556524	0
3719.49112238386	0
3722.50381077897	0
3725.51514159039	0
3728.52511565724	0
3731.53373381799	0
3734.54099691039	0
3737.54690577153	0
3740.55146123779	0
3743.55466414488	0
3746.55651532782	0
3749.55701562096	0
3752.55616585794	0
3755.55396687174	0
3758.55041949464	0
3761.54552455828	0
3764.53928289357	0
3767.53169533077	0
3770.52276269945	0
