# Supplementary material for: ATP-Mediated Compositional Change in Peripheral Myelin Membranes: A Comparative Raman Spectroscopy and Time-Of-Flight Secondary Ion Mass Spectrometry Study
Source: PLoS One. 2015 Nov 6;10(11):e0142084. doi: 10.1371/journal.pone.0142084 (PMC4636249; doi:10.1371/journal.pone.0142084)
Supplement: S4 Dataset — (ZIP) [file pone.0142084.s004.zip › S4_dataset/Raman_spectra/11_90_90.txt]

-178.994036100499	0
-174.033225536557	0
-169.0751377995	0
-164.119770772188	0
-159.167122339648	0
-154.217190389139	0
-149.269972810082	0
-144.325467494084	0
-139.383672334927	0
-134.444585228594	0
-129.508204073223	0
-124.574526769135	0
-119.643551218822	0
-114.715275326933	0
-109.789697000295	0
-104.866814147885	0
-99.9466246808552	0
-95.0291265124906	0
-90.1143175582511	0
-85.2021957357429	0
-80.2927589647043	0
-75.3860051670417	0
-70.481932266779	0
-65.5805381901118	0
-60.6818208653458	0
-55.7857782229294	0
-50.8924081954356	0
-46.0017087175875	0
-41.1136777262036	0
-36.2283131602562	0
-31.3456129608094	0
-26.4655750710663	0
-21.5881974363401	0
-16.7134780040433	0
-11.8414147237163	0
-6.97200554699157	0
-2.10524842762243	0
2.7588586785605	0
7.62031781361293	0
12.4791310174805	0
17.3353003280426	0
22.1888277810758	0
27.039715410272	0
31.8879652472351	0
36.7335793214806	0
41.5765596604579	0
46.4169082895241	0
51.2546272319742	0
56.0897185090253	0
60.9221841398248	0
65.7520261414575	0
70.5792465289414	0
75.4038473152359	0
80.2258305112373	0
85.0451981257829	0
89.8619521656728	0
94.6760946356408	0
99.4876275383722	0
104.296552874519	0
109.102872642681	0
113.906588839414	0
118.707703459255	0
123.50621849468	0
128.302135936152	0
133.095457772095	0
137.886185988911	0
142.67432257098	0
147.459869500643	0
152.242828758237	0
157.023202322085	0
161.800992168482	0
166.57620027172	0
171.348828604074	0
176.118879135829	0
180.886353835249	0
185.651254668599	0
190.413583600155	0
195.173342592185	0
199.930533604973	0
204.685158596796	0
209.437219523967	0
214.186718340789	0
218.933656999594	0
223.678037450722	0
228.419861642549	0
233.159131521472	0
237.895849031895	0
242.630016116276	0
247.361634715089	0
252.090706766845	0
256.817234208094	0
261.541218973423	0
266.262662995465	0
270.981568204883	0
275.6979365304	0
280.411769898787	0
285.123070234848	0
289.831839461473	0
294.538079499573	0
299.241792268145	0
303.942979684238	0
308.641643662944	0
313.337786117456	0
318.031408959021	0
322.722514096949	0
327.411103438619	0
332.097178889511	0
336.780742353159	0
341.461795731189	0
346.140340923303	0
350.816379827291	0
355.489914339047	0
360.160946352513	0
364.829477759773	0
369.495510450979	0
374.159046314377	0
378.82008723633	0
383.478635101284	0
388.134691791813	0
392.788259188568	0
397.439339170342	0
402.087933614013	0
406.734044394583	0
411.377673385177	0
416.018822457034	0
420.657493479503	0
425.293688320078	0
429.927408844356	0
434.558656916088	0
439.187434397129	0
443.813743147486	0
448.437585025291	0
453.058961886814	0
457.67787558648	0
462.29432797683	0
466.908320908577	0
471.519856230563	0
476.128935789788	0
480.735561431389	0
485.339734998681	0
489.941458333116	0
494.540733274316	0
499.137561660049	0
503.731945326264	0
508.323886107064	0
512.913385834734	0
517.500446339694	0
522.085069450583	0
526.667256994191	0
531.247010795469	0
535.824332677577	0
540.399224461846	0
544.97168796778	0
549.541725013081	0
554.109337413644	0
558.67452698353	0
563.237295535018	0
567.797644878581	0
572.355576822862	0
576.911093174738	0
581.464195739274	0
586.014886319725	0
590.563166717577	0
595.109038732502	0
599.652504162404	0
604.193564803387	0
608.732222449762	0
613.268478894079	0
617.802335927085	0
622.333795337774	0
626.86285891334	0
631.38952843922	0
635.913805699067	0
640.435692474774	0
644.955190546461	0
649.472301692484	0
653.987027689447	0
658.499370312169	0
663.009331333738	0
667.516912525469	0
672.022115656928	0
676.524942495926	0
681.02539480853	0
685.523474359055	0
690.01918291007	0
694.512522222405	0
699.003494055145	0
703.492100165644	15.6826171875
707.9783423095	7.640625
712.462222240603	-11.6533203125
716.943741711089	-2.4072265625
721.422902471375	-1.7685546875
725.899706270146	9.98828125
730.374154854366	-16.0712890625
734.846249969258	21.3095703125
739.315993358352	-15.34765625
743.783386763425	-4.2333984375
748.24843192457	16.5185546875
752.711130580137	0.4736328125
757.171484466788	-9.96875
761.629495319437	-15.1748046875
766.085164871336	11.9736328125
770.538494853994	1.19921875
774.989486997223	9.7734375
779.43814302915	-7.291015625
783.884464676175	4.87109375
788.32845366302	-1.3701171875
792.770111712696	0.8974609375
797.209440546543	7.0146484375
801.646441884168	-21.49609375
806.081117443533	7.49609375
810.513468940881	-3.0380859375
814.943498090775	7.87109375
819.371206606105	-0.64453125
823.796596198077	3.0361328125
828.219668576199	-9.28515625
832.640425448324	10.37109375
837.058868520624	-19.9580078125
841.474999497579	20.13671875
845.888820082022	3.1259765625
850.300331975104	-3.513671875
854.709536876311	-12.115234375
859.116436483469	2.7412109375
863.521032492725	-2.26171875
867.923326598575	4.779296875
872.323320493862	2.1796875
876.72101586976	4.765625
881.116414415799	-12.552734375
885.509517819843	4.845703125
889.900327768119	8.076171875
894.288845945186	-0.5400390625
898.675074033981	6.7626953125
903.059013715767	-9.787109375
907.440666670198	-4.8125
911.820034575245	4.3551025390625
916.197119107281	1.36492919921875
920.571921941017	-13.793701171875
924.944444749533	17.9790649414062
929.314689204286	-0.1768798828125
933.682656975085	-3.11865234375
938.048349730125	-9.06048583984375
942.411769135975	12.9976806640625
946.772916857561	-3.94415283203125
951.131794558201	19.2684936523438
955.488403899588	8.6356201171875
959.842746541792	41.0027465820313
964.19482414328	15.369873046875
968.544638360883	45.7369995117188
972.892190849834	8.1041259765625
977.237483263751	36.4712524414063
981.580517254632	18.83837890625
985.92129447289	-0.5382080078125
990.259816567315	19.1023559570313
994.596085185094	11.7428588867188
998.930101971822	34.3833618164063
1003.2618685715	55.0238647460937
1007.59138662649	74.6643676757812
1011.91865777761	118.304870605469
1016.24368366407	124.945434570312
1020.56646592346	98.6041259765625
1024.88700619182	75.5358276367187
1029.20530610358	39.467529296875
1033.52136729159	44.399169921875
1037.8351913871	1.33087158203125
1042.14678001981	2.2625732421875
1046.45613481781	-4.80572509765625
1050.76325740763	5.1259765625
1055.06814941421	4.2274169921875
1059.37081246092	0.49859619140625
1063.67124816958	-3.230224609375
1067.96945816039	24.0409545898438
1072.26544405203	14.3121337890625
1076.55920746159	4.63787841796875
1080.8507500046	-2.01495361328125
1085.14007329502	-1.66778564453125
1089.42717894527	-14.8504638671875
1093.71206856617	20.961181640625
1097.99474376703	1.79443359375
1102.27520615557	0.717041015625
1106.55345733798	3.6396484375
1110.82949891888	4.562255859375
1115.10333250134	8.48486328125
1119.37495968691	20.407470703125
1123.64438207556	33.6932373046875
1127.91160126572	2.98480224609375
1132.17661885431	46.2764282226562
1136.43943643667	43.5679931640625
1140.70005560662	48.8595581054687
1144.95847795644	74.151123046875
1149.21470507689	107.442687988281
1153.46873855716	152.734252929687
1157.72057998495	259.025817871094
1161.97023094641	341.518127441406
1166.21769302616	365.057373046875
1170.4629678073	321.596557617188
1174.70605687141	207.135803222656
1178.94696179854	108.675048828125
1183.18568416722	68.2142333984375
1187.42222555447	83.7534790039063
1191.65658753578	65.292724609375
1195.88877168516	47.8319091796875
1200.11877957504	73.3711547851562
1204.34661277642	58.910400390625
1208.57227285873	52.4495849609375
1212.79576138991	51.9888305664063
1217.01707993641	22.6333618164062
1221.23623006316	36.2846069335937
1225.45321333358	9.9359130859375
1229.66803130962	48.5872192382812
1233.88068555171	8.23846435546875
1238.09117761878	-3.1102294921875
1242.29950906828	10.5410766601562
1246.50568145615	-6.8076171875
1250.70969633685	-12.1563720703125
1254.91155526336	14.4949340820313
1259.11125978715	6.146240234375
1263.30881145822	17.7974853515625
1267.50421182508	17.4487915039062
1271.69746243476	81.10009765625
1275.88856483281	58.7639770507812
1280.07752056329	27.4359741210938
1284.26433116882	26.1079711914062
1288.44899819048	28.7799072265625
1292.63152316794	15.451904296875
1296.81190763937	48.1239013671875
1300.99015314147	47.7958374023438
1305.16626120947	22.4678344726562
1309.34023337715	49.1398315429687
1313.51207117681	55.8118286132812
1317.68177613928	31.4837646484375
1321.84934979396	15.15576171875
1326.01479366875	101.827758789062
1330.17810929013	12.4889526367188
1334.3392981831	14.1484985351562
1338.49836187121	13.8080444335938
1342.65530187658	19.4675903320313
1346.81011971983	28.1271362304687
1350.96281692018	12.7866821289062
1355.11339499538	26.4462280273438
1359.26185546175	8.1058349609375
1363.40819983413	11.765380859375
1367.55242962597	9.447998046875
1371.69454634923	8.134521484375
1375.83455151447	7.82110595703125
1379.97244663079	-23.4923095703125
1384.10823320586	2.1942138671875
1388.24191274593	-7.0350341796875
1392.3734867558	17.7590942382813
1396.50295673884	-16.3665161132813
1400.63032419701	3.689208984375
1404.75559063083	6.61846923828125
1408.87875753938	6.1644287109375
1412.99982642036	-11.7454223632812
1417.11879877001	-18.1503295898438
1421.23567608316	12.4447631835938
1425.35045985322	18.6951293945313
1429.4631515722	3.4879150390625
1433.57375273068	20.2806396484375
1437.68226481782	35.0734252929687
1441.78868932139	59.8662109375
1445.89302772774	73.6589965820312
1449.99528152179	57.4517211914063
1454.09545218711	113.037475585938
1458.1935412058	63.605712890625
1462.28955005859	89.1738891601562
1466.38348022481	79.7420654296875
1470.47533318239	80.310302734375
1474.56511040785	71.8784790039063
1478.65281337632	57.4467163085937
1482.73844356155	38.014892578125
1486.82200243586	41.5831298828125
1490.90349147022	38.1513061523438
1494.98291213418	23.7335205078125
1499.06026589591	64.3512573242188
1503.13555422222	88.968994140625
1507.20877857848	104.586730957031
1511.27994042873	160.204467773438
1515.3490412356	206.822204589844
1519.41608246035	291.43994140625
1523.48106556286	346.057678222656
1527.54399200163	367.675415039063
1531.60486323377	337.293151855469
1535.66368071505	253.910888671875
1539.72044589986	205.528625488281
1543.7751602412	129.146362304688
1547.82782519071	77.8709716796875
1551.87844219866	36.6378173828125
1555.92701271397	18.4046630859375
1559.97353818419	25.1715087890625
1564.0180200555	4.9383544921875
1568.06045977271	17.7052001953125
1572.1008587793	25.4720458984375
1576.13921851737	15.2388916015625
1580.17554042768	14.0057373046875
1584.20982594961	9.7725830078125
1588.24207652123	19.5496826171875
1592.27229357921	17.4479370117187
1596.3004785589	-0.65380859375
1600.3266328943	11.2444458007813
1604.35075801806	5.1427001953125
1608.37285536149	2.04095458984375
1612.39292635454	-5.060791015625
1616.41097242584	9.74615478515625
1620.42699500266	-1.51568603515625
1624.44099551096	-1.777587890625
1628.45297537533	-8.46649169921875
1632.46293601906	4.41290283203125
1636.47087886406	3.025390625
1640.47680533095	1.7841796875
1644.48071683901	-0.3466796875
1648.48261480617	1.4873046875
1652.48250064906	-11.9482421875
1656.48037578297	6.0986328125
1660.47624162187	-1.259765625
1664.47009957839	3.6640625
1668.46195106388	9.57421875
1672.45179748832	-5.7890625
1676.43964026041	-15.4111328125
1680.42548078752	9.6396484375
1684.4093204757	7.6328125
1688.39116072969	7.3564453125
1692.37100295292	-12.1708984375
1696.34884854752	9.4873046875
1700.32469891429	-28.794921875
1704.29855545273	32.330078125
1708.27041956104	-3.728515625
1712.24029263612	-16.814453125
1716.20817607355	1.5615234375
1720.17407126762	5.9072265625
1724.13797961133	5.923828125
1728.09990249636	-6.912109375
1732.05984131312	-1.353515625
1736.01779745068	11.0146484375
1739.97377229687	-17.919921875
1743.9277672382	15.775390625
1747.87978365989	-10.171875
1751.82982294586	-0.2001953125
1755.77788647879	-3.3193359375
1759.72397564	3.4306640625
1763.6680918096	9.2998046875
1767.61023636636	-8.341796875
1771.5504106878	4.8662109375
1775.48861615014	1.91015625
1779.42485412834	-11.939453125
1783.35912599608	3.4765625
1787.29143312576	12.935546875
1791.2217768885	-14.365234375
1795.15015865414	0.046875
1799.07657979128	8.9814453125
1803.00104166722	-8.3095703125
1806.923545648	2.14453125
1810.84409309841	0.2353515625
1814.76268538195	-5.611328125
1818.67932386087	18.1943359375
1822.59400989615	-19.2451171875
1826.50674484753	9.8486328125
1830.41753007345	7.0009765625
1834.32636693114	-14.82421875
1838.23325677653	-9.1689453125
1842.13820096433	23.3876953125
1846.04120084797	-3.1103515625
1849.94225777965	-1.65625
1853.84137311029	-4.15234375
1857.7385481896	0.80078125
1861.63378436601	-6.892578125
1865.52708298671	4.041015625
1869.41844539766	7.298828125
1873.30787294356	7.5087890625
1877.19536696788	-20.130859375
1881.08092881284	18.4248046875
1884.96455981942	-3.373046875
1888.84626132737	-15.3779296875
1892.72603467521	10.482421875
1896.6038812002	-14.5712890625
1900.47980223839	13.994140625
1904.35379912459	-3.21875
1908.22587319237	9.1357421875
1912.0960257741	-11.984375
1915.96425820089	3.2724609375
1919.83057180263	-1.0908203125
1923.694967908	2.78515625
1927.55744784445	5.3486328125
1931.4180129382	-11.7998046875
1935.27666451425	8.75390625
1939.13340389641	-2.3359375
1942.98823240721	-8.28125
1946.84115136803	7.048828125
1950.692162099	-3.65625
1954.54126591903	8.2919921875
1958.38846414585	-9.0458984375
1962.23375809594	9.9853515625
1966.0771490846	-10.7666015625
1969.91863842592	11.8125
1973.75822743275	-6.33984375
1977.59591741678	0.4375
1981.43170968848	-3.931640625
1985.2656055571	12.9072265625
1989.0976063307	-13.888671875
1992.92771331615	9.3408203125
1996.75592781911	-5.7470703125
2000.58225114405	-0.134765625
2004.40668459424	5.3310546875
2008.22922947176	-8.3486328125
2012.04988707749	7.7646484375
2015.86865871112	-10.3173828125
2019.68554567116	17.2353515625
2023.50054925491	-26.9189453125
2027.31367075851	19.412109375
2031.12491147689	-2.005859375
2034.93427270382	-1.8193359375
2038.74175573186	-5.201171875
2042.54736185239	12.8935546875
2046.35109235564	-4.501953125
2050.15294853063	-7.75
2053.95293166521	7.171875
2057.75104304606	7.8056640625
2061.54728395867	-10.064453125
2065.34165568739	0.4931640625
2069.13415951534	-5.8740234375
2072.92479672452	16.439453125
2076.71356859575	-16.5947265625
2080.50047640867	3.05859375
2084.28552144174	-9.666015625
2088.06870497229	17.9091796875
2091.85002827646	-1.6318359375
2095.62949262924	-3.80859375
2099.40709930443	3.3671875
2103.18284957471	-21.986328125
2106.95674471157	26.69921875
2110.72878598537	2.37890625
2114.49897466528	-9.27734375
2118.26731201934	-7.1328125
2122.03379931443	12.849609375
2125.79843781626	-6.35546875
2129.56122878942	-14.9814453125
2133.32217349733	17.9052734375
2137.08127320226	-13.99609375
2140.83852916534	7.32421875
2144.59394264655	2.755859375
2148.34751490473	0.8310546875
2152.09924719757	6.1796875
2155.84914078163	-12.4990234375
2159.59719691231	5.685546875
2163.34341684388	-7.962890625
2167.08780182947	12.0869140625
2170.83035312109	4.9970703125
2174.57107196959	-10.6611328125
2178.30995962469	8.6015625
2182.04701733499	-11.29296875
2185.78224634796	1.0625
2189.5156479099	11.2236328125
2193.24722326604	1.1123046875
2196.97697366044	-5.45703125
2200.70490033604	-6.826171875
2204.43100453467	-7.0576171875
2208.15528749703	10.9833984375
2211.87775046268	-5.6552734375
2215.59839467008	8.5185546875
2219.31722135656	2.015625
2223.03423175833	2.4228515625
2226.74942711049	-4.412109375
2230.46280864702	2.1904296875
2234.17437760077	-9.537109375
2237.8841352035	7.4072265625
2241.59208268584	-6.654296875
2245.29822127732	3.443359375
2249.00255220636	-9.2294921875
2252.70507670024	14.6005859375
2256.40579598519	-18.4248046875
2260.10471128628	19.6220703125
2263.80182382751	-1.8173828125
2267.49713483175	-3.6494140625
2271.19064552079	-9.3994140625
2274.8823571153	9.427734375
2278.57227083485	-5.580078125
2282.26038789795	0.9951171875
2285.94670952195	-0.9658203125
2289.63123692315	-4.3876953125
2293.31397131673	9.3271484375
2296.99491391679	-5.26953125
2300.67406593634	4.755859375
2304.35142858727	-4.083984375
2308.02700308043	-1.05859375
2311.70079062553	7.134765625
2315.37279243123	-7.6650390625
2319.04300970507	12.4658203125
2322.71144365353	7.59765625
2326.378095482	-21.3125
2330.04296639479	15.8076171875
2333.7060575951	-1.1376953125
2337.3673702851	-5.5107421875
2341.02690566583	-2.46875
2344.6846649373	-9.5712890625
2348.3406492984	14.1083984375
2351.99485994696	-8.083984375
2355.64729807974	4.4521484375
2359.29796489244	-0.33203125
2362.94686157966	2.2177734375
2366.59398933494	-3.49609375
2370.23934935076	-4.791015625
2373.88294281852	6.9189453125
2377.52477092856	5.421875
2381.16483487014	-8.60546875
2384.80313583148	0.6220703125
2388.4396749997	-5.48828125
2392.07445356091	7.6767578125
2395.70747270011	-4.8994140625
2399.33873360126	6.392578125
2402.96823744725	-3.177734375
2406.59598541995	6.2900390625
2410.22197870012	-0.017578125
2413.84621846749	-16.2177734375
2417.46870590075	14.3955078125
2421.08944217751	-5.5654296875
2424.70842847435	-0.6904296875
2428.32566596678	0.9013671875
2431.94115582928	-4.5947265625
2435.55489923528	11.6728515625
2439.16689735713	-5.60546875
2442.77715136618	8.2685546875
2446.38566243272	-10.7021484375
2449.99243172597	2.88671875
2453.59746041414	4.2919921875
2457.20074966439	-3.154296875
2460.80230064284	-0.9345703125
2464.40211451455	-0.1220703125
2468.00019244359	-14.1142578125
2471.59653559293	12.193359375
2475.19114512457	10.3701171875
2478.78402219943	-18.197265625
2482.37516797741	12.830078125
2485.96458361739	-0.072265625
2489.55227027719	-11.14453125
2493.13822911363	14.18359375
2496.7224612825	-16.5244140625
2500.30496793853	4.9921875
2503.88575023547	5.8291015625
2507.464809326	1.7841796875
2511.04214636182	-2.7080078125
2514.61776249357	-8.6318359375
2518.19165887088	9.318359375
2521.76383664238	6.341796875
2525.33429695564	-5.31640625
2528.90304095725	-2.5830078125
2532.47006979276	3.869140625
2536.03538460672	-1.9609375
2539.59898654265	2.75390625
2543.16087674307	-12.2392578125
2546.72105634948	9.763671875
2550.27952650235	8.857421875
2553.83628834118	-7.6083984375
2557.39134300444	-10.013671875
2560.94469162957	-12.4228515625
2564.49633535304	30.0361328125
2568.0462753103	-18.9716796875
2571.59451263579	12.5048828125
2575.14104846294	8.6279296875
2578.6858839242	-25.837890625
2582.22902015101	24.66015625
2585.77045827378	-9.71484375
2589.31019942197	1.669921875
2592.84824472401	-10.9267578125
2596.38459530734	8.720703125
2599.91925229841	4.5009765625
2603.45221682266	-6.6435546875
2606.98349000456	-7.484375
2610.51307296756	9.0673828125
2614.04096683414	4.732421875
2617.56717272579	-12.4443359375
2621.09169176298	2.3203125
2624.61452506524	12.4326171875
2628.13567375106	-7.986328125
2631.655138938	-5.87109375
2635.17292174259	2.9921875
2638.68902328039	-1.0751953125
2642.20344466599	2.486328125
2645.71618701297	-5.3857421875
2649.22725143397	-1.93359375
2652.73663904062	10.2138671875
2656.24435094357	-16.662109375
2659.75038825251	27.93359375
2663.25475207615	1.9892578125
2666.75744352221	-33.44140625
2670.25846369745	31.0908203125
2673.75781370765	-17.7001953125
2677.25549465763	12.921875
2680.75150765123	3.4755859375
2684.24585379131	-3.3134765625
2687.73853417978	-15.068359375
2691.22954991757	14.021484375
2694.71890210465	0.875
2698.20659184002	-8.23046875
2701.69262022172	0.25
2705.17698834682	4.28125
2708.65969731143	-0.0654296875
2712.14074821071	-7.54296875
2715.62014213884	-4.65625
2719.09788018905	4.21875
2722.57396345362	17.8779296875
2726.04839302385	5.8408203125
2729.52116999012	-31.685546875
2732.99229544182	20.3310546875
2736.4617704674	-18.3359375
2739.92959615436	11.2265625
2743.39577358926	4.7236328125
2746.86030385767	-4.845703125
2750.32318804425	0.1650390625
2753.78442723268	-13.078125
2757.24402250572	17.2705078125
2760.70197494518	-0.509765625
2764.1582856319	-9.3984375
2767.61295564579	9.7275390625
2771.06598606584	-10.552734375
2774.51737797005	10.0126953125
2777.96713243552	-6.2724609375
2781.41525053838	2.72039794921875
2784.86173335384	0.87554931640625
2788.30658195617	0.04718017578125
2791.7497974187	-3.84771728515625
2795.1913808138	-2.74322509765625
2798.63133321295	-9.63873291015625
2802.06965568666	6.46575927734375
2805.50634930452	-9.42974853515625
2808.94141513519	9.6104736328125
2812.3748542464	-12.35986328125
2815.80666770493	2.6697998046875
2819.23685657665	-5.300537109375
2822.66542192651	-6.2708740234375
2826.0923648185	-0.2412109375
2829.51768631572	18.7884521484375
2832.94138748033	9.818115234375
2836.36346937355	1.8477783203125
2839.7839330557	-1.12255859375
2843.20277958617	-0.0928955078125
2846.62001002343	17.936767578125
2850.03562542502	4.93927001953125
2853.44962684758	11.9367065429688
2856.86201534681	50.9341430664063
2860.27279197751	27.9315795898438
2863.68195779356	41.9290161132812
2867.08951384791	31.926513671875
2870.49546119263	27.9239501953125
2873.89980087883	41.92138671875
2877.30253395675	42.9188232421875
2880.70366147569	62.916259765625
2884.10318448407	68.9137573242188
2887.50110402936	83.9111938476563
2890.89742115816	74.9086303710937
2894.29213691614	93.9060668945313
2897.68525234807	80.9035034179688
2901.07676849782	101.900939941406
2904.46668640835	70.8984375
2907.85500712172	69.8958740234375
2911.24173167908	67.893310546875
2914.62686112069	57.8907470703125
2918.0103964859	72.8843994140625
2921.39233881316	61.8751831054687
2924.77268914005	61.865966796875
2928.1514485032	57.8567504882813
2931.52861793838	57.8475341796875
2934.90419848047	63.8383178710937
2938.27819116343	68.8290405273437
2941.65059702035	57.81982421875
2945.0214170834	54.8106079101562
2948.39065238389	70.8013916015625
2951.75830395222	46.7921752929687
2955.12437281791	47.782958984375
2958.48886000957	37.773681640625
2961.85176655495	55.7644653320313
2965.21309348089	74.7552490234375
2968.57284181338	58.7460327148438
2971.93101257748	50.73681640625
2975.28760679739	54.7276000976562
2978.64262549643	35.7183227539063
2981.99606969703	57.7091064453125
2985.34794042073	45.6998901367188
2988.69823868822	45.690673828125
2992.04696551928	39.6814575195313
2995.39412193282	21.6722412109375
2998.73970894689	31.6648559570313
3002.08372757864	25.6600341796875
3005.42617884436	20.6551513671875
3008.76706375945	41.6502685546875
3012.10638333846	25.6454467773438
3015.44413859505	30.6405639648438
3018.780330542	27.6356811523438
3022.11496019125	7.630859375
3025.44802855385	8.6259765625
3028.77953663997	18.62109375
3032.10948545894	35.6162109375
3035.43787601921	2.61138916015625
3038.76470932835	35.6065063476562
3042.08998639308	13.6016235351562
3045.41370821926	5.5968017578125
3048.73587581189	6.5919189453125
3052.05649017508	6.5870361328125
3055.37555231211	10.5822143554688
3058.69306322538	18.5773315429687
3062.00902391644	27.5724487304687
3065.32343538598	4.56610107421875
3068.63629863383	23.551513671875
3071.94761465896	-0.4630126953125
3075.2573844595	32.5224609375
3078.5656090327	-8.49212646484375
3081.87228937498	3.49334716796875
3085.1774264819	-0.52117919921875
3088.48102134815	1.4642333984375
3091.7830749676	1.44970703125
3095.08358833324	-2.5648193359375
3098.38256243724	1.42059326171875
3101.67999827089	4.40606689453125
3104.97589682465	16.3703002929687
3108.27025908815	13.2051391601562
3111.56308605013	-11.9600830078125
3114.85437869852	5.87469482421875
3118.14413802041	-6.29052734375
3121.43236500202	1.5372314453125
3124.71906062875	-2.35333251953125
3128.00422588514	-6.3013916015625
3131.28786175491	3.181640625
3134.56996922093	14.8623046875
3137.85054926524	-10.09765625
3141.12960286901	-6.025390625
3144.40713101263	7.8681640625
3147.6831346756	-3.892578125
3150.95761483661	-17.1650390625
3154.23057247352	23.080078125
3157.50200856335	-5.791015625
3160.77192408229	-3.37890625
3164.04032000569	7.912109375
3167.30719730808	-7.986328125
3170.57255696316	15.9833984375
3173.8363999438	-13.875
3177.09872722202	-4.4013671875
3180.35953976906	12.556640625
3183.61883855529	-4.5302734375
3186.87662455028	-3.0498046875
3190.13289872277	-10.3388671875
3193.38766204066	21.501953125
3196.64091547106	-6.6806640625
3199.89265998023	-7.5693359375
3203.14289653361	1.8134765625
3206.39162609586	3.6298828125
3209.63884963076	-0.671875
3212.88456810132	-1.6376953125
3216.1287824697	-14.8232421875
3219.37149369728	21.7890625
3222.61270274458	-7.953125
3225.85241057135	13.4267578125
3229.09061813648	-16.513671875
3232.3273263981	6.4423828125
3235.56253631347	-6.2578125
3238.79624883909	-1.693359375
3242.02846493063	13.5908203125
3245.25918554293	-5.8173828125
3248.48841163005	-1.7490234375
3251.71614414523	0.5673828125
3254.94238404091	-8.177734375
3258.16713226871	11.5322265625
3261.39038977947	-3.9521484375
3264.61215752319	-12.3623046875
3267.8324364491	21.275390625
3271.05122750561	0.7080078125
3274.26853164033	-9.1181640625
3277.48434980006	-9.8037109375
3280.69868293083	15.9306640625
3283.91153197784	3.537109375
3287.12289788551	0
3290.33278159744	0
3293.54118405647	0
3296.7481062046	0
3299.95354898308	0
3303.15751333233	0
3306.36000019198	0
3309.5610105009	0
3312.76054519714	0
3315.95860521796	0
3319.15519149983	0
3322.35030497845	0
3325.5439465887	0
3328.73611726471	0
3331.92681793979	0
3335.11604954647	0
3338.30381301653	0
3341.49010928091	0
3344.67493926981	0
3347.85830391262	0
3351.04020413798	0
3354.22064087372	0
3357.3996150469	0
3360.5771275838	0
3363.75317940992	0
3366.92777144999	0
3370.10090462796	0
3373.27257986699	0
3376.44279808949	0
3379.61156021706	0
3382.77886717059	0
3385.94471987011	0
3389.10911923496	0
3392.27206618366	0
3395.43356163397	0
3398.59360650288	0
3401.75220170663	0
3404.90934816067	0
3408.06504677969	0
3411.21929847761	0
3414.37210416759	0
3417.52346476203	0
3420.67338117256	0
3423.82185431003	0
3426.96888508457	0
3430.11447440551	0
3433.25862318144	0
3436.40133232017	0
3439.54260272877	0
3442.68243531356	0
3445.82083098007	0
3448.95779063311	0
3452.0933151767	0
3455.22740551412	0
3458.36006254791	0
3461.49128717984	0
3464.62108031093	0
3467.74944284144	0
3470.8763756709	0
3474.00187969807	0
3477.12595582097	0
3480.24860493687	0
3483.3698279423	0
3486.48962573301	0
3489.60799920406	0
3492.7249492497	0
3495.8404767635	0
3498.95458263822	0
3502.06726776593	0
3505.17853303794	0
3508.28837934481	0
3511.39680757636	0
3514.50381862168	0
3517.60941336912	0
3520.71359270628	0
3523.81635752002	0
3526.91770869649	0
3530.01764712108	0
3533.11617367844	0
3536.21328925251	0
3539.30899472647	0
3542.40329098277	0
3545.49617890316	0
3548.58765936862	0
3551.67773325941	0
3554.76640145506	0
3557.85366483438	0
3560.93952427544	0
3564.02398065559	0
3567.10703485145	0
3570.18868773891	0
3573.26894019313	0
3576.34779308856	0
3579.42524729892	0
3582.50130369721	0
3585.57596315568	0
3588.6492265459	0
3591.72109473869	0
3594.79156860416	0
3597.8606490117	0
3600.92833682998	0
3603.99463292695	0
3607.05953816984	0
3610.12305342518	0
3613.18517955876	0
3616.24591743568	0
3619.30526792029	0
3622.36323187627	0
3625.41981016655	0
3628.47500365337	0
3631.52881319825	0
3634.58123966201	0
3637.63228390473	0
3640.68194678582	0
3643.73022916396	0
3646.77713189712	0
3649.82265584256	0
3652.86680185686	0
3655.90957079587	0
3658.95096351473	0
3661.9909808679	0
3665.02962370912	0
3668.06689289143	0
3671.10278926717	0
3674.13731368797	0
3677.17046700478	0
3680.20225006782	0
3683.23266372664	0
3686.26170883008	0
3689.28938622628	0
3692.31569676268	0
3695.34064128604	0
3698.3642206424	0
3701.38643567713	0
3704.40728723488	0
3707.42677615964	0
3710.44490329468	0
3713.46166948258	0
3716.47707556524	0
3719.49112238386	0
3722.50381077897	0
3725.51514159039	0
3728.52511565724	0
3731.53373381799	0
3734.54099691039	0
3737.54690577153	0
3740.55146123779	0
3743.55466414488	0
3746.55651532782	0
3749.55701562096	0
3752.55616585794	0
3755.55396687174	0
3758.55041949464	0
3761.54552455828	0
3764.53928289357	0
3767.53169533077	0
3770.52276269945	0
