# Supplementary material for: ATP-Mediated Compositional Change in Peripheral Myelin Membranes: A Comparative Raman Spectroscopy and Time-Of-Flight Secondary Ion Mass Spectrometry Study
Source: PLoS One. 2015 Nov 6;10(11):e0142084. doi: 10.1371/journal.pone.0142084 (PMC4636249; doi:10.1371/journal.pone.0142084)
Supplement: S4 Dataset — (ZIP) [file pone.0142084.s004.zip › S4_dataset/Raman_spectra/12_0_0.txt]

-178.994036100499	0
-174.033225536557	0
-169.0751377995	0
-164.119770772188	0
-159.167122339648	0
-154.217190389139	0
-149.269972810082	0
-144.325467494084	0
-139.383672334927	0
-134.444585228594	0
-129.508204073223	0
-124.574526769135	0
-119.643551218822	0
-114.715275326933	0
-109.789697000295	0
-104.866814147885	0
-99.9466246808552	0
-95.0291265124906	0
-90.1143175582511	0
-85.2021957357429	0
-80.2927589647043	0
-75.3860051670417	0
-70.481932266779	0
-65.5805381901118	0
-60.6818208653458	0
-55.7857782229294	0
-50.8924081954356	0
-46.0017087175875	0
-41.1136777262036	0
-36.2283131602562	0
-31.3456129608094	0
-26.4655750710663	0
-21.5881974363401	0
-16.7134780040433	0
-11.8414147237163	0
-6.97200554699157	0
-2.10524842762243	0
2.7588586785605	0
7.62031781361293	0
12.4791310174805	0
17.3353003280426	0
22.1888277810758	0
27.039715410272	0
31.8879652472351	0
36.7335793214806	0
41.5765596604579	0
46.4169082895241	0
51.2546272319742	0
56.0897185090253	0
60.9221841398248	0
65.7520261414575	0
70.5792465289414	0
75.4038473152359	0
80.2258305112373	0
85.0451981257829	0
89.8619521656728	0
94.6760946356408	0
99.4876275383722	0
104.296552874519	0
109.102872642681	0
113.906588839414	0
118.707703459255	0
123.50621849468	0
128.302135936152	0
133.095457772095	0
137.886185988911	0
142.67432257098	0
147.459869500643	0
152.242828758237	0
157.023202322085	0
161.800992168482	0
166.57620027172	0
171.348828604074	0
176.118879135829	0
180.886353835249	0
185.651254668599	0
190.413583600155	0
195.173342592185	0
199.930533604973	0
204.685158596796	0
209.437219523967	0
214.186718340789	0
218.933656999594	0
223.678037450722	0
228.419861642549	0
233.159131521472	0
237.895849031895	0
242.630016116276	0
247.361634715089	0
252.090706766845	0
256.817234208094	0
261.541218973423	0
266.262662995465	0
270.981568204883	0
275.6979365304	0
280.411769898787	0
285.123070234848	0
289.831839461473	0
294.538079499573	0
299.241792268145	0
303.942979684238	0
308.641643662944	0
313.337786117456	0
318.031408959021	0
322.722514096949	0
327.411103438619	0
332.097178889511	0
336.780742353159	0
341.461795731189	0
346.140340923303	0
350.816379827291	0
355.489914339047	0
360.160946352513	0
364.829477759773	0
369.495510450979	0
374.159046314377	0
378.82008723633	0
383.478635101284	0
388.134691791813	0
392.788259188568	0
397.439339170342	0
402.087933614013	0
406.734044394583	0
411.377673385177	0
416.018822457034	0
420.657493479503	0
425.293688320078	0
429.927408844356	0
434.558656916088	0
439.187434397129	0
443.813743147486	0
448.437585025291	0
453.058961886814	0
457.67787558648	0
462.29432797683	0
466.908320908577	0
471.519856230563	0
476.128935789788	0
480.735561431389	0
485.339734998681	0
489.941458333116	0
494.540733274316	0
499.137561660049	0
503.731945326264	0
508.323886107064	0
512.913385834734	0
517.500446339694	0
522.085069450583	0
526.667256994191	0
531.247010795469	0
535.824332677577	0
540.399224461846	0
544.97168796778	0
549.541725013081	0
554.109337413644	0
558.67452698353	0
563.237295535018	0
567.797644878581	0
572.355576822862	0
576.911093174738	0
581.464195739274	0
586.014886319725	0
590.563166717577	0
595.109038732502	0
599.652504162404	0
604.193564803387	0
608.732222449762	0
613.268478894079	0
617.802335927085	0
622.333795337774	0
626.86285891334	0
631.38952843922	0
635.913805699067	0
640.435692474774	0
644.955190546461	0
649.472301692484	0
653.987027689447	0
658.499370312169	-7.939453125
663.009331333738	17.6181640625
667.516912525469	-3.640625
672.022115656928	3.138671875
676.524942495926	-26.5126953125
681.02539480853	-3.3173828125
685.523474359055	24.3515625
690.01918291007	7.2548828125
694.512522222405	-9.197265625
699.003494055145	-18.0986328125
703.492100165644	19.638671875
707.9783423095	1.23046875
712.462222240603	-9.45703125
716.943741711089	-9.06640625
721.422902471375	1.296875
725.899706270146	17.896484375
730.374154854366	-16.8046875
734.846249969258	30.037109375
739.315993358352	-16.5380859375
743.783386763425	1.7685546875
748.24843192457	-1.7294921875
752.711130580137	10.6396484375
757.171484466788	1.7978515625
761.629495319437	-19.654296875
766.085164871336	1.3212890625
770.538494853994	-19.4482421875
774.989486997223	19.689453125
779.43814302915	15.3408203125
783.884464676175	-2.0718994140625
788.32845366302	-4.135498046875
792.770111712696	-13.2449951171875
797.209440546543	3.882080078125
801.646441884168	-32.530029296875
806.081117443533	5.164794921875
810.513468940881	4.859619140625
814.943498090775	18.554443359375
819.371206606105	15.390380859375
823.796596198077	41.863525390625
828.219668576199	44.336669921875
832.640425448324	66.8099365234375
837.058868520624	30.2830810546875
841.474999497579	76.75634765625
845.888820082022	52.85302734375
850.300331975104	22.6376953125
854.709536876311	36.4224853515625
859.116436483469	79.207275390625
863.521032492725	86.9920654296875
867.923326598575	71.7767333984375
872.323320493862	74.5615234375
876.72101586976	81.3349609375
881.116414415799	70.00732421875
885.509517819843	100.679809570312
889.900327768119	70.352294921875
894.288845945186	55.0247802734375
898.675074033981	64.697265625
903.059013715767	49.3697509765625
907.440666670198	20.042236328125
911.820034575245	28.3582763671875
916.197119107281	-2.9886474609375
920.571921941017	-7.3355712890625
924.944444749533	46.3175048828125
929.314689204286	18.9705810546875
933.682656975085	0.6236572265625
938.048349730125	42.2767333984375
942.411769135975	47.232421875
946.772916857561	14.3206787109375
951.131794558201	77.4088134765625
955.488403899588	62.4969482421875
959.842746541792	135.585205078125
964.19482414328	165.67333984375
968.544638360883	174.761474609375
972.892190849834	106.849731445312
977.237483263751	94.9378662109375
981.580517254632	56.7784423828125
985.92129447289	46.650390625
990.259816567315	51.5224609375
994.596085185094	91.3944091796875
998.930101971822	159.266357421875
1003.2618685715	275.138305664062
1007.59138662649	422.01025390625
1011.91865777761	552.88232421875
1016.24368366407	558.816528320313
1020.56646592346	446.875610351562
1024.88700619182	302.934692382812
1029.20530610358	181.99365234375
1033.52136729159	135.052734375
1037.8351913871	81.11181640625
1042.14678001981	58.1708984375
1046.45613481781	39.22900390625
1050.76325740763	-11.718017578125
1055.06814941421	24.3349609375
1059.37081246092	25.387939453125
1063.67124816958	-12.55908203125
1067.96945816039	6.808349609375
1072.26544405203	-8.6478271484375
1076.55920746159	19.38330078125
1080.8507500046	-0.560546875
1085.14007329502	-12.8634033203125
1089.42717894527	-15.9989013671875
1093.71206856617	28.469482421875
1097.99474376703	13.1357421875
1102.27520615557	24.15478515625
1106.55345733798	-5.826171875
1110.82949891888	13.19287109375
1115.10333250134	49.2119140625
1119.37495968691	45.1651611328125
1123.64438207556	36.29150390625
1127.91160126572	88.417724609375
1132.17661885431	159.544067382813
1136.43943643667	166.670288085938
1140.70005560662	275.796630859375
1144.95847795644	364.922973632812
1149.21470507689	480.802001953125
1153.46873855716	731.01708984375
1157.72057998495	1165.23205566406
1161.97023094641	1637.44714355469
1166.21769302616	1755.66223144531
1170.4629678073	1508.87731933594
1174.70605687141	955.09228515625
1178.94696179854	519.307373046875
1183.18568416722	337.855712890625
1187.42222555447	271.15087890625
1191.65658753578	211.446166992187
1195.88877168516	185.741333007813
1200.11877957504	244.036499023438
1204.34661277642	223.331665039062
1208.57227285873	191.626831054687
1212.79576138991	167.046020507813
1217.01707993641	106.348388671875
1221.23623006316	100.650756835938
1225.45321333358	54.953125
1229.66803130962	62.2554931640625
1233.88068555171	4.5712890625
1238.09117761878	-28.0775146484375
1242.29950906828	8.273681640625
1246.50568145615	-4.3751220703125
1250.70969633685	-0.3975830078125
1254.91155526336	-5.853515625
1259.11125978715	-33.3094482421875
1263.30881145822	-2.7655029296875
1267.50421182508	57.778564453125
1271.69746243476	79.278076171875
1275.88856483281	144.582275390625
1280.07752056329	109.886352539062
1284.26433116882	84.1904296875
1288.44899819048	80.49462890625
1292.63152316794	91.7987060546875
1296.81190763937	81.1029052734375
1300.99015314147	99.406982421875
1305.16626120947	70.724853515625
1309.34023337715	33.10400390625
1313.51207117681	41.4832763671875
1317.68177613928	26.8624267578125
1321.84934979396	6.2415771484375
1326.01479366875	4.6207275390625
1330.17810929013	-23.0001220703125
1334.3392981831	0.3790283203125
1338.49836187121	-25.24169921875
1342.65530187658	7.137451171875
1346.81011971983	-2.2322998046875
1350.96281692018	-24.54541015625
1355.11339499538	-11.858642578125
1359.26185546175	3.828125
1363.40819983413	13.514892578125
1367.55242962597	17.2017822265625
1371.69454634923	6.8885498046875
1375.83455151447	9.5753173828125
1379.97244663079	-33.1650390625
1384.10823320586	-25.7593994140625
1388.24191274593	-30.353759765625
1392.3734867558	-5.9481201171875
1396.50295673884	6.4573974609375
1400.63032419701	15.9859619140625
1404.75559063083	14.7490234375
1408.87875753938	-18.488037109375
1412.99982642036	-13.7249755859375
1417.11879877001	-21.9619140625
1421.23567608316	5.0550537109375
1425.35045985322	-0.189697265625
1429.4631515722	-11.4344482421875
1433.57375273068	29.3206787109375
1437.68226481782	60.075927734375
1441.78868932139	123.8310546875
1445.89302772774	162.586303710938
1449.99528152179	174.783569335938
1454.09545218711	229.826538085938
1458.1935412058	177.869384765625
1462.28955005859	225.912353515625
1466.38348022481	185.955322265625
1470.47533318239	169.998168945313
1474.56511040785	173.041137695313
1478.65281337632	168.083984375
1482.73844356155	151.126953125
1486.82200243586	163.169799804687
1490.90349147022	167.212768554687
1494.98291213418	174.013549804687
1499.06026589591	237.789306640625
1503.13555422222	354.565063476562
1507.20877857848	483.3408203125
1511.27994042873	747.116577148438
1515.3490412356	1047.89233398438
1519.41608246035	1375.66821289062
1523.48106556286	1632.44396972656
1527.54399200163	1694.2197265625
1531.60486323377	1551.99548339844
1535.66368071505	1188.77124023438
1539.72044589986	855.546997070312
1543.7751602412	552.318481445313
1547.82782519071	289.048583984375
1551.87844219866	190.77880859375
1555.92701271397	147.508911132813
1559.97353818419	101.239135742187
1564.0180200555	68.96923828125
1568.06045977271	55.6993408203125
1572.1008587793	77.4295654296875
1576.13921851737	88.15966796875
1580.17554042768	54.889892578125
1584.20982594961	68.6199951171875
1588.24207652123	66.399169921875
1592.27229357921	53.3428955078125
1596.3004785589	48.2864990234375
1600.3266328943	58.230224609375
1604.35075801806	40.173828125
1608.37285536149	26.1175537109375
1612.39292635454	1.0611572265625
1616.41097242584	11.4034423828125
1620.42699500266	-0.6549072265625
1624.44099551096	8.2867431640625
1628.45297537533	5.2283935546875
1632.46293601906	-2.2900390625
1636.47087886406	3.1221923828125
1640.47680533095	15.5345458984375
1644.48071683901	6.94677734375
1648.48261480617	34.5711669921875
1652.48250064906	45.468017578125
1656.48037578297	83.364990234375
1660.47624162187	107.261962890625
1664.47009957839	113.158813476562
1668.46195106388	142.068969726562
1672.45179748832	161.122680664062
1676.43964026041	131.17626953125
1680.42548078752	92.22998046875
1684.4093204757	78.28369140625
1688.39116072969	36.3372802734375
1692.37100295292	33.3909912109375
1696.34884854752	26.671142578125
1700.32469891429	-8.0279541015625
1704.29855545273	29.27294921875
1708.27041956104	12.57373046875
1712.24029263612	6.8746337890625
1716.20817607355	-10.550048828125
1720.17407126762	11.2010498046875
1724.13797961133	11.9521484375
1728.09990249636	-6.25830078125
1732.05984131312	14.751953125
1736.01779745068	-5.5745849609375
1739.97377229687	-28.109130859375
1743.9277672382	25.8564453125
1747.87978365989	-6.1630859375
1751.82982294586	-6.21875
1755.77788647879	3.609375
1759.72397564	-1.9677734375
1763.6680918096	16.5556640625
1767.61023636636	-6.548828125
1771.5504106878	-0.06640625
1775.48861615014	-10.228515625
1779.42485412834	1.21875
1783.35912599608	2.2470703125
1787.29143312576	-2.5
1791.2217768885	8.1865234375
1795.15015865414	4.25
1799.07657979128	-13.552734375
1803.00104166722	1.771484375
1806.923545648	7.328125
1810.84409309841	-2.6884765625
1814.76268538195	-16.7158203125
1818.67932386087	20.1826171875
1822.59400989615	-12.8876953125
1826.50674484753	5.716796875
1830.41753007345	19.7900390625
1834.32636693114	-17.7646484375
1838.23325677653	-5.9921875
1842.13820096433	8.43359375
1846.04120084797	1.5068359375
1849.94225777965	-4.0126953125
1853.84137311029	-0.44140625
1857.7385481896	4.5185546875
1861.63378436601	-10.6865234375
1865.52708298671	0.8623046875
1869.41844539766	4.6982421875
1873.30787294356	0.5
1877.19536696788	-11.0048828125
1881.08092881284	21.23828125
1884.96455981942	1.3828125
1888.84626132737	-15.787109375
1892.72603467521	-9.0009765625
1896.6038812002	4.05859375
1900.47980223839	12.8125
1904.35379912459	3.1513671875
1908.22587319237	4.7421875
1912.0960257741	-12.2626953125
1915.96425820089	0.443359375
1919.83057180263	-12.5126953125
1923.694967908	15.583984375
1927.55744784445	5.11328125
1931.4180129382	-23.15625
1935.27666451425	14.7041015625
1939.13340389641	11.171875
1942.98823240721	-6.541015625
1946.84115136803	9.376953125
1950.692162099	-17.01171875
1954.54126591903	-4.119140625
1958.38846414585	-2.2373046875
1962.23375809594	-2.3173828125
1966.0771490846	9.0048828125
1969.91863842592	17.283203125
1973.75822743275	-9.876953125
1977.59591741678	2.3642578125
1981.43170968848	-21.76953125
1985.2656055571	14.1259765625
1989.0976063307	9.4716796875
1992.92771331615	-5.837890625
1996.75592781911	-8.537109375
2000.58225114405	1.1689453125
2004.40668459424	-8.4599609375
2008.22922947176	-2.6123046875
2012.04988707749	8.48828125
2015.86865871112	-5.119140625
2019.68554567116	20.095703125
2023.50054925491	-16.005859375
2027.31367075851	25.8798828125
2031.12491147689	-4.4033203125
2034.93427270382	-9.1865234375
2038.74175573186	-19.7861328125
2042.54736185239	9.8798828125
2046.35109235564	10.0126953125
2050.15294853063	-2.802734375
2053.95293166521	2.26953125
2057.75104304606	-1.2451171875
2061.54728395867	-8.791015625
2065.34165568739	19.6591796875
2069.13415951534	-6.232421875
2072.92479672452	1.9345703125
2076.71356859575	-21.0919189453125
2080.50047640867	2.6904296875
2084.28552144174	-5.127197265625
2088.06870497229	25.7830810546875
2091.85002827646	7.7879638671875
2095.62949262924	-6.2025146484375
2099.40709930443	2.80712890625
2103.18284957471	2.816650390625
2106.95674471157	28.826171875
2110.72878598537	16.8358154296875
2114.49897466528	14.618896484375
2118.26731201934	9.4144287109375
2122.03379931443	20.2098388671875
2125.79843781626	15.0052490234375
2129.56122878942	0.8006591796875
2133.32217349733	29.59619140625
2137.08127320226	18.3916015625
2140.83852916534	53.18701171875
2144.59394264655	65.317626953125
2148.34751490473	60.5286865234375
2152.09924719757	65.7396240234375
2155.84914078163	77.95068359375
2159.59719691231	81.16162109375
2163.34341684388	83.37255859375
2167.08780182947	81.5836181640625
2170.83035312109	85.7945556640625
2174.57107196959	57.005615234375
2178.30995962469	35.2620849609375
2182.04701733499	18.7086181640625
2185.78224634796	30.1551513671875
2189.5156479099	34.6015625
2193.24722326604	0.048095703125
2196.97697366044	2.49462890625
2200.70490033604	20.941162109375
2204.43100453467	9.3875732421875
2208.15528749703	22.8367919921875
2211.87775046268	-13.5482177734375
2215.59839467008	22.06689453125
2219.31722135656	-5.318115234375
2223.03423175833	8.2969970703125
2226.74942711049	14.9119873046875
2230.46280864702	-6.3585205078125
2234.17437760077	-1.6181640625
2237.8841352035	9.01171875
2241.59208268584	-12.5843505859375
2245.29822127732	5.6048583984375
2249.00255220636	-11.05712890625
2252.70507670024	17.6346435546875
2256.40579598519	-10.4423828125
2260.10471128628	24.5418701171875
2263.80182382751	8.1761474609375
2267.49713483175	-11.189453125
2271.19064552079	-1.5550537109375
2274.8823571153	4.079345703125
2278.57227083485	6.7137451171875
2282.26038789795	41.654296875
2285.94670952195	54.5997314453125
2289.63123692315	28.545166015625
2293.31397131673	37.4906005859375
2296.99491391679	50.43603515625
2300.67406593634	59.3814697265625
2304.35142858727	73.326904296875
2308.02700308043	96.272216796875
2311.70079062553	104.304931640625
2315.37279243123	82.358642578125
2319.04300970507	83.4122314453125
2322.71144365353	72.4659423828125
2326.378095482	39.51953125
2330.04296639479	44.5731201171875
2333.7060575951	20.6268310546875
2337.3673702851	-6.319580078125
2341.02690566583	2.734130859375
2344.6846649373	9.8111572265625
2348.3406492984	19.9862060546875
2351.99485994696	11.161376953125
2355.64729807974	-4.66357421875
2359.29796489244	-5.488525390625
2362.94686157966	-15.3134765625
2366.59398933494	-0.138427734375
2370.23934935076	14.03662109375
2373.88294281852	21.219970703125
2377.52477092856	14.9197998046875
2381.16483487014	-15.38037109375
2384.80313583148	-9.6805419921875
2388.4396749997	-2.980712890625
2392.07445356091	-13.2808837890625
2395.70747270011	6.048095703125
2399.33873360126	28.5301513671875
2402.96823744725	-3.9649658203125
2406.59598541995	-6.7889404296875
2410.22197870012	-7.3564453125
2413.84621846749	-6.041015625
2417.46870590075	12.6900634765625
2421.08944217751	-4.349365234375
2424.70842847435	-2.1444091796875
2428.32566596678	0.20916748046875
2431.94115582928	6.566650390625
2435.55489923528	15.0438232421875
2439.16689735713	1.52099609375
2442.77715136618	10.9981689453125
2446.38566243272	-4.524658203125
2449.99243172597	-1.0474853515625
2453.59746041414	10.526611328125
2457.20074966439	22.123046875
2460.80230064284	7.71954345703125
2464.40211451455	10.3159790039062
2468.00019244359	4.9124755859375
2471.59653559293	40.5089111328125
2475.19114512457	18.1053466796875
2478.78402219943	16.7018432617187
2482.37516797741	33.3596801757812
2485.96458361739	35.09912109375
2489.55227027719	5.8385009765625
2493.13822911363	45.577880859375
2496.7224612825	9.31732177734375
2500.30496793853	25.0567016601562
2503.88575023547	30.796142578125
2507.464809326	18.5355224609375
2511.04214636182	34.27490234375
2514.61776249357	53.0143432617188
2518.19165887088	74.8446655273437
2521.76383664238	62.7435302734375
2525.33429695564	35.6424560546875
2528.90304095725	17.5413208007813
2532.47006979276	18.440185546875
2536.03538460672	31.339111328125
2539.59898654265	26.2379760742187
2543.16087674307	-0.8631591796875
2546.72105634948	-0.94464111328125
2550.27952650235	6.05889892578125
2553.83628834118	-0.93756103515625
2557.39134300444	-4.9339599609375
2560.94469162957	-11.930419921875
2564.49633535304	11.0731201171875
2568.0462753103	-10.4066162109375
2571.59451263579	14.0980224609375
2575.14104846294	-19.9878540039062
2578.6858839242	-8.22589111328125
2582.22902015101	22.7128295898438
2585.77045827378	1.82220458984375
2589.31019942197	17.9315185546875
2592.84824472401	1.36724853515625
2596.38459530734	-2.50457763671875
2599.91925229841	-5.37640380859375
2603.45221682266	-15.2482299804687
2606.98349000456	-2.1199951171875
2610.51307296756	26.0081787109375
2614.04096683414	28.1363525390625
2617.56717272579	-6.48431396484375
2621.09169176298	11.0782470703125
2624.61452506524	26.6408081054687
2628.13567375106	12.2034301757813
2631.655138938	4.7659912109375
2635.17292174259	47.3285522460937
2638.68902328039	58.89111328125
2642.20344466599	38.4537353515625
2645.71618701297	86.0162963867187
2649.22725143397	72.578857421875
2652.73663904062	79.1414184570312
2656.24435094357	62.7532348632813
2659.75038825251	134.408752441406
2663.25475207615	107.064331054688
2666.75744352221	85.7198486328125
2670.25846369745	132.375427246094
2673.75781370765	104.030944824219
2677.25549465763	112.6865234375
2680.75150765123	84.3421020507812
2684.24585379131	81.9976196289063
2687.73853417978	66.6531982421875
2691.22954991757	73.3087158203125
2694.71890210465	40.9642944335937
2698.20659184002	4.61981201171875
2701.69262022172	21.2298583984375
2705.17698834682	22.7886962890625
2708.65969731143	24.3475952148438
2712.14074821071	26.9064331054687
2715.62014213884	31.46533203125
2719.09788018905	27.024169921875
2722.57396345362	34.5830688476562
2726.04839302385	34.1419067382812
2729.52116999012	-3.2991943359375
2732.99229544182	39.2596435546875
2736.4617704674	-12.1815185546875
2739.92959615436	29.2618408203125
2743.39577358926	9.54693603515625
2746.86030385767	-8.16802978515625
2750.32318804425	-2.88299560546875
2753.78442723268	-1.59796142578125
2757.24402250572	22.6871337890625
2760.70197494518	-12.02783203125
2764.1582856319	-17.0579833984375
2767.61295564579	-4.2366943359375
2771.06598606584	-7.41534423828125
2774.51737797005	14.22119140625
2777.96713243552	-9.31146240234375
2781.41525053838	4.0986328125
2784.86173335384	-4.1259765625
2788.30658195617	-5.0810546875
2791.7497974187	11.0576171875
2795.1913808138	0.623046875
2798.63133321295	-13.431640625
2802.06965568666	3.11431884765625
2805.50634930452	-2.060546875
2808.94141513519	22.9641723632813
2812.3748542464	-14.275390625
2815.80666770493	-17.5150146484375
2819.23685657665	-21.754638671875
2822.66542192651	-17.9942016601562
2826.0923648185	7.823974609375
2829.51768631572	33.648681640625
2832.94138748033	17.473388671875
2836.36346937355	17.2981567382813
2839.7839330557	25.1228637695313
2843.20277958617	39.9475708007812
2846.62001002343	71.7722778320312
2850.03562542502	110.596984863281
2853.44962684758	186.421752929687
2856.86201534681	233.223510742187
2860.27279197751	214.838256835938
2863.68195779356	218.453125
2867.08951384791	200.067993164062
2870.49546119263	195.682739257813
2873.89980087883	199.297607421875
2877.30253395675	197.912475585938
2880.70366147569	221.527221679687
2884.10318448407	195.14208984375
2887.50110402936	210.7568359375
2890.89742115816	199.371704101562
2894.29213691614	194.986572265625
2897.68525234807	180.601318359375
2901.07676849782	246.216186523438
2904.46668640835	220.830932617187
2907.85500712172	247.44580078125
2911.24173167908	230.060668945313
2914.62686112069	233.51513671875
2918.0103964859	218.910034179687
2921.39233881316	202.304931640625
2924.77268914005	245.69970703125
2928.1514485032	243.094604492187
2931.52861793838	281.489501953125
2934.90419848047	283.88427734375
2938.27819116343	279.279174804687
2941.65059702035	259.673950195313
2945.0214170834	234.06884765625
2948.39065238389	230.463745117187
2951.75830395222	206.858520507813
2955.12437281791	184.25341796875
2958.48886000957	146.648193359375
2961.85176655495	149.043090820313
2965.21309348089	146.43798828125
2968.57284181338	147.832763671875
2971.93101257748	118.227661132812
2975.28760679739	131.62255859375
2978.64262549643	72.96630859375
2981.99606969703	81.1734619140625
2985.34794042073	39.3804931640625
2988.69823868822	42.5875244140625
2992.04696551928	67.7945556640625
2995.39412193282	12.0015869140625
2998.73970894689	28.2086181640625
3002.08372757864	-3.5843505859375
3005.42617884436	-0.3773193359375
3008.76706375945	31.829833984375
3012.10638333846	8.036865234375
3015.44413859505	5.243896484375
3018.780330542	31.450927734375
3022.11496019125	28.657958984375
3025.44802855385	44.864990234375
3028.77953663997	50.072021484375
3032.10948545894	17.279052734375
3035.43787601921	-17.661865234375
3038.76470932835	11.3790283203125
3042.08998639308	23.4200439453125
3045.41370821926	27.4609375
3048.73587581189	-15.4981689453125
3052.05649017508	-8.457275390625
3055.37555231211	-19.4163818359375
3058.69306322538	12.62451171875
3062.00902391644	12.6654052734375
3065.32343538598	-0.3125
3068.63629863383	-2.4566650390625
3071.94761465896	-26.6007080078125
3075.2573844595	16.255126953125
3078.5656090327	-8.8890380859375
3081.87228937498	1.6978759765625
3085.1774264819	1.186279296875
3088.48102134815	-3.75
3091.7830749676	1.123046875
3095.08358833324	4.55859375
3098.38256243724	-9.0908203125
3101.67999827089	-15.0986328125
3104.97589682465	-5.5595703125
3108.27025908815	15.060546875
3111.56308605013	12.1337890625
3114.85437869852	2.5732421875
3118.14413802041	-10.6826171875
3121.43236500202	-11.7822265625
3124.71906062875	12.2529296875
3128.00422588514	5.232421875
3131.28786175491	-10.388671875
3134.56996922093	-0.0439453125
3137.85054926524	0
3141.12960286901	0
3144.40713101263	0
3147.6831346756	0
3150.95761483661	0
3154.23057247352	0
3157.50200856335	0
3160.77192408229	0
3164.04032000569	0
3167.30719730808	0
3170.57255696316	0
3173.8363999438	0
3177.09872722202	0
3180.35953976906	0
3183.61883855529	0
3186.87662455028	0
3190.13289872277	0
3193.38766204066	0
3196.64091547106	0
3199.89265998023	0
3203.14289653361	0
3206.39162609586	0
3209.63884963076	0
3212.88456810132	0
3216.1287824697	0
3219.37149369728	0
3222.61270274458	0
3225.85241057135	0
3229.09061813648	0
3232.3273263981	0
3235.56253631347	0
3238.79624883909	0
3242.02846493063	0
3245.25918554293	0
3248.48841163005	0
3251.71614414523	0
3254.94238404091	0
3258.16713226871	0
3261.39038977947	0
3264.61215752319	0
3267.8324364491	0
3271.05122750561	0
3274.26853164033	0
3277.48434980006	0
3280.69868293083	0
3283.91153197784	0
3287.12289788551	0
3290.33278159744	0
3293.54118405647	0
3296.7481062046	0
3299.95354898308	0
3303.15751333233	0
3306.36000019198	0
3309.5610105009	0
3312.76054519714	0
3315.95860521796	0
3319.15519149983	0
3322.35030497845	0
3325.5439465887	0
3328.73611726471	0
3331.92681793979	0
3335.11604954647	0
3338.30381301653	0
3341.49010928091	0
3344.67493926981	0
3347.85830391262	0
3351.04020413798	0
3354.22064087372	0
3357.3996150469	0
3360.5771275838	0
3363.75317940992	0
3366.92777144999	0
3370.10090462796	0
3373.27257986699	0
3376.44279808949	0
3379.61156021706	0
3382.77886717059	0
3385.94471987011	0
3389.10911923496	0
3392.27206618366	0
3395.43356163397	0
3398.59360650288	0
3401.75220170663	0
3404.90934816067	0
3408.06504677969	0
3411.21929847761	0
3414.37210416759	0
3417.52346476203	0
3420.67338117256	0
3423.82185431003	0
3426.96888508457	0
3430.11447440551	0
3433.25862318144	0
3436.40133232017	0
3439.54260272877	0
3442.68243531356	0
3445.82083098007	0
3448.95779063311	0
3452.0933151767	0
3455.22740551412	0
3458.36006254791	0
3461.49128717984	0
3464.62108031093	0
3467.74944284144	0
3470.8763756709	0
3474.00187969807	0
3477.12595582097	0
3480.24860493687	0
3483.3698279423	0
3486.48962573301	0
3489.60799920406	0
3492.7249492497	0
3495.8404767635	0
3498.95458263822	0
3502.06726776593	0
3505.17853303794	0
3508.28837934481	0
3511.39680757636	0
3514.50381862168	0
3517.60941336912	0
3520.71359270628	0
3523.81635752002	0
3526.91770869649	0
3530.01764712108	0
3533.11617367844	0
3536.21328925251	0
3539.30899472647	0
3542.40329098277	0
3545.49617890316	0
3548.58765936862	0
3551.67773325941	0
3554.76640145506	0
3557.85366483438	0
3560.93952427544	0
3564.02398065559	0
3567.10703485145	0
3570.18868773891	0
3573.26894019313	0
3576.34779308856	0
3579.42524729892	0
3582.50130369721	0
3585.57596315568	0
3588.6492265459	0
3591.72109473869	0
3594.79156860416	0
3597.8606490117	0
3600.92833682998	0
3603.99463292695	0
3607.05953816984	0
3610.12305342518	0
3613.18517955876	0
3616.24591743568	0
3619.30526792029	0
3622.36323187627	0
3625.41981016655	0
3628.47500365337	0
3631.52881319825	0
3634.58123966201	0
3637.63228390473	0
3640.68194678582	0
3643.73022916396	0
3646.77713189712	0
3649.82265584256	0
3652.86680185686	0
3655.90957079587	0
3658.95096351473	0
3661.9909808679	0
3665.02962370912	0
3668.06689289143	0
3671.10278926717	0
3674.13731368797	0
3677.17046700478	0
3680.20225006782	0
3683.23266372664	0
3686.26170883008	0
3689.28938622628	0
3692.31569676268	0
3695.34064128604	0
3698.3642206424	0
3701.38643567713	0
3704.40728723488	0
3707.42677615964	0
3710.44490329468	0
3713.46166948258	0
3716.47707556524	0
3719.49112238386	0
3722.50381077897	0
3725.51514159039	0
3728.52511565724	0
3731.53373381799	0
3734.54099691039	0
3737.54690577153	0
3740.55146123779	0
3743.55466414488	0
3746.55651532782	0
3749.55701562096	0
3752.55616585794	0
3755.55396687174	0
3758.55041949464	0
3761.54552455828	0
3764.53928289357	0
3767.53169533077	0
3770.52276269945	0
