# Supplementary material for: ATP-Mediated Compositional Change in Peripheral Myelin Membranes: A Comparative Raman Spectroscopy and Time-Of-Flight Secondary Ion Mass Spectrometry Study
Source: PLoS One. 2015 Nov 6;10(11):e0142084. doi: 10.1371/journal.pone.0142084 (PMC4636249; doi:10.1371/journal.pone.0142084)
Supplement: S4 Dataset — (ZIP) [file pone.0142084.s004.zip › S4_dataset/Raman_spectra/12_0_90.txt]

-178.994036100499	0
-174.033225536557	0
-169.0751377995	0
-164.119770772188	0
-159.167122339648	0
-154.217190389139	0
-149.269972810082	0
-144.325467494084	0
-139.383672334927	0
-134.444585228594	0
-129.508204073223	0
-124.574526769135	0
-119.643551218822	0
-114.715275326933	0
-109.789697000295	0
-104.866814147885	0
-99.9466246808552	0
-95.0291265124906	0
-90.1143175582511	0
-85.2021957357429	0
-80.2927589647043	0
-75.3860051670417	0
-70.481932266779	0
-65.5805381901118	0
-60.6818208653458	0
-55.7857782229294	0
-50.8924081954356	0
-46.0017087175875	0
-41.1136777262036	0
-36.2283131602562	0
-31.3456129608094	0
-26.4655750710663	0
-21.5881974363401	0
-16.7134780040433	0
-11.8414147237163	0
-6.97200554699157	0
-2.10524842762243	0
2.7588586785605	0
7.62031781361293	0
12.4791310174805	0
17.3353003280426	0
22.1888277810758	0
27.039715410272	0
31.8879652472351	0
36.7335793214806	0
41.5765596604579	0
46.4169082895241	0
51.2546272319742	0
56.0897185090253	0
60.9221841398248	0
65.7520261414575	0
70.5792465289414	0
75.4038473152359	0
80.2258305112373	0
85.0451981257829	0
89.8619521656728	0
94.6760946356408	0
99.4876275383722	0
104.296552874519	0
109.102872642681	0
113.906588839414	0
118.707703459255	0
123.50621849468	0
128.302135936152	0
133.095457772095	0
137.886185988911	0
142.67432257098	0
147.459869500643	0
152.242828758237	0
157.023202322085	0
161.800992168482	0
166.57620027172	0
171.348828604074	0
176.118879135829	0
180.886353835249	0
185.651254668599	0
190.413583600155	0
195.173342592185	0
199.930533604973	0
204.685158596796	0
209.437219523967	0
214.186718340789	0
218.933656999594	0
223.678037450722	0
228.419861642549	0
233.159131521472	0
237.895849031895	0
242.630016116276	0
247.361634715089	0
252.090706766845	0
256.817234208094	0
261.541218973423	0
266.262662995465	0
270.981568204883	0
275.6979365304	0
280.411769898787	0
285.123070234848	0
289.831839461473	0
294.538079499573	0
299.241792268145	0
303.942979684238	0
308.641643662944	0
313.337786117456	0
318.031408959021	0
322.722514096949	0
327.411103438619	0
332.097178889511	0
336.780742353159	0
341.461795731189	0
346.140340923303	0
350.816379827291	0
355.489914339047	0
360.160946352513	0
364.829477759773	0
369.495510450979	0
374.159046314377	0
378.82008723633	0
383.478635101284	0
388.134691791813	0
392.788259188568	0
397.439339170342	0
402.087933614013	0
406.734044394583	0
411.377673385177	0
416.018822457034	0
420.657493479503	0
425.293688320078	0
429.927408844356	0
434.558656916088	0
439.187434397129	0
443.813743147486	0
448.437585025291	0
453.058961886814	0
457.67787558648	0
462.29432797683	0
466.908320908577	0
471.519856230563	0
476.128935789788	0
480.735561431389	0
485.339734998681	0
489.941458333116	0
494.540733274316	0
499.137561660049	0
503.731945326264	0
508.323886107064	0
512.913385834734	0
517.500446339694	0
522.085069450583	0
526.667256994191	0
531.247010795469	0
535.824332677577	0
540.399224461846	0
544.97168796778	0
549.541725013081	0
554.109337413644	0
558.67452698353	0
563.237295535018	0
567.797644878581	0
572.355576822862	0
576.911093174738	0
581.464195739274	0
586.014886319725	0
590.563166717577	0
595.109038732502	0
599.652504162404	0
604.193564803387	0
608.732222449762	0
613.268478894079	0
617.802335927085	0
622.333795337774	0
626.86285891334	0
631.38952843922	-4.1669921875
635.913805699067	13.1650390625
640.435692474774	-6.7001953125
644.955190546461	-13.22265625
649.472301692484	-3.970703125
653.987027689447	25.1767578125
658.499370312169	-13.58984375
663.009331333738	7.876953125
667.516912525469	-3.5361328125
672.022115656928	6.888671875
676.524942495926	-15.166015625
681.02539480853	-2.09375
685.523474359055	10.7041015625
690.01918291007	6.40625
694.512522222405	-1.775390625
699.003494055145	-7.572265625
703.492100165644	-0.40625
707.9783423095	8.6181640625
712.462222240603	-16.0869140625
716.943741711089	11.8447265625
721.422902471375	-2.388671875
725.899706270146	0.0498046875
730.374154854366	-14.7421875
734.846249969258	28.2138671875
739.315993358352	-10.4619140625
743.783386763425	-7.6025390625
748.24843192457	2.888671875
752.711130580137	10.1318359375
757.171484466788	-10.005859375
761.629495319437	-9.498046875
766.085164871336	11.38671875
770.538494853994	-9.1884765625
774.989486997223	13.091796875
779.43814302915	-6.44921875
783.884464676175	0.6787109375
788.32845366302	4.80078125
792.770111712696	-11.330078125
797.209440546543	10.8779296875
801.646441884168	0.404296875
806.081117443533	7.208984375
810.513468940881	-16.23046875
814.943498090775	3.7685546875
819.371206606105	-2.2578125
823.796596198077	13.244140625
828.219668576199	-12.3291015625
832.640425448324	9.6025390625
837.058868520624	-21.48828125
841.474999497579	7.908203125
845.888820082022	13.9921875
850.300331975104	-2.1796875
854.709536876311	-11.873046875
859.116436483469	0.6962890625
863.521032492725	13.1728515625
867.923326598575	-5.529296875
872.323320493862	-5.01953125
876.72101586976	4.4677734375
881.116414415799	-12.125
885.509517819843	14.3857421875
889.900327768119	3.8896484375
894.288845945186	-16.80078125
898.675074033981	14.107421875
903.059013715767	4.15625
907.440666670198	-6.3564453125
911.820034575245	4.57586669921875
916.197119107281	-2.912109375
920.571921941017	-16.6878662109375
924.944444749533	15.0767211914062
929.314689204286	4.601318359375
933.682656975085	16.9867553710938
938.048349730125	6.3721923828125
942.411769135975	12.7576293945313
946.772916857561	0.2659912109375
951.131794558201	27.8262329101562
955.488403899588	16.386474609375
959.842746541792	28.9467163085937
964.19482414328	1.50701904296875
968.544638360883	53.0672607421875
972.892190849834	20.741455078125
977.237483263751	48.49951171875
981.580517254632	27.257568359375
985.92129447289	1.015625
990.259816567315	22.773681640625
994.596085185094	4.53173828125
998.930101971822	25.289794921875
1003.2618685715	54.094482421875
1007.59138662649	66.9624633789063
1011.91865777761	91.8305053710937
1016.24368366407	89.6985473632813
1020.56646592346	57.5665893554687
1024.88700619182	47.4345703125
1029.20530610358	39.2987060546875
1033.52136729159	50.153564453125
1037.8351913871	20.0084228515625
1042.14678001981	-1.13665771484375
1046.45613481781	0.61102294921875
1050.76325740763	-1.825927734375
1055.06814941421	-2.50958251953125
1059.37081246092	3.10748291015625
1063.67124816958	-9.37109375
1067.96945816039	6.107421875
1072.26544405203	7.2626953125
1076.55920746159	5.9208984375
1080.8507500046	-8.125
1085.14007329502	-2.9267578125
1089.42717894527	-3.259765625
1093.71206856617	9.548828125
1097.99474376703	-7.931640625
1102.27520615557	-1.7091064453125
1106.55345733798	5.59197998046875
1110.82949891888	-4.0753173828125
1115.10333250134	18.5384521484375
1119.37495968691	5.3153076171875
1123.64438207556	0.0921630859375
1127.91160126572	-11.1310424804688
1132.17661885431	18.8923950195313
1136.43943643667	20.0198974609375
1140.70005560662	20.1473999023438
1144.95847795644	41.27490234375
1149.21470507689	60.4024047851562
1153.46873855716	99.5299682617187
1157.72057998495	158.819458007813
1161.97023094641	207.228149414062
1166.21769302616	217.636840820313
1170.4629678073	210.045532226562
1174.70605687141	122.454223632812
1178.94696179854	68.8629150390625
1183.18568416722	28.2716674804687
1187.42222555447	48.8215942382812
1191.65658753578	27.5936279296875
1195.88877168516	26.36572265625
1200.11877957504	40.1378173828125
1204.34661277642	21.909912109375
1208.57227285873	13.6820068359375
1212.79576138991	22.4540405273438
1217.01707993641	11.658203125
1221.23623006316	5.905029296875
1225.45321333358	-8.84814453125
1229.66803130962	25.398681640625
1233.88068555171	-8.35455322265625
1238.09117761878	-10.0560302734375
1242.29950906828	2.320556640625
1246.50568145615	3.6971435546875
1250.70969633685	-15.9263305664062
1254.91155526336	18.4502563476562
1259.11125978715	-1.1732177734375
1263.30881145822	5.1876220703125
1267.50421182508	12.3699951171875
1271.69746243476	12.5523681640625
1275.88856483281	51.7347412109375
1280.07752056329	28.9171142578125
1284.26433116882	22.0994262695313
1288.44899819048	15.2817993164062
1292.63152316794	19.4641723632813
1296.81190763937	49.6465454101562
1300.99015314147	29.7686767578125
1305.16626120947	19.818359375
1309.34023337715	42.8680419921875
1313.51207117681	58.9177856445313
1317.68177613928	33.9674682617188
1321.84934979396	20.0171508789062
1326.01479366875	23.0668334960938
1330.17810929013	2.1165771484375
1334.3392981831	14.166259765625
1338.49836187121	20.2159423828125
1342.65530187658	37.2642822265625
1346.81011971983	28.3115844726562
1350.96281692018	20.35888671875
1355.11339499538	14.4061889648438
1359.26185546175	3.4534912109375
1363.40819983413	14.5007934570313
1367.55242962597	6.54803466796875
1371.69454634923	6.5953369140625
1375.83455151447	13.6820068359375
1379.97244663079	-6.06085205078125
1384.10823320586	9.1962890625
1388.24191274593	-0.54656982421875
1392.3734867558	14.7105712890625
1396.50295673884	-3.03228759765625
1400.63032419701	3.5911865234375
1404.75559063083	5.244873046875
1408.87875753938	6.8985595703125
1412.99982642036	-16.9619750976562
1417.11879877001	-9.8843994140625
1421.23567608316	18.1931762695313
1425.35045985322	8.9249267578125
1429.4631515722	0.3367919921875
1433.57375273068	51.7485961914063
1437.68226481782	48.1604614257812
1441.78868932139	54.5723266601562
1445.89302772774	78.9841918945313
1449.99528152179	68.3892211914062
1454.09545218711	114.728515625
1458.1935412058	70.0678100585938
1462.28955005859	88.4071044921875
1466.38348022481	70.7463989257812
1470.47533318239	62.085693359375
1474.56511040785	57.4249877929687
1478.65281337632	53.7642822265625
1482.73844356155	36.1035766601562
1486.82200243586	48.44287109375
1490.90349147022	32.7821655273438
1494.98291213418	24.2373657226562
1499.06026589591	36.7522583007812
1503.13555422222	63.2671508789063
1507.20877857848	81.7821044921875
1511.27994042873	109.296997070312
1515.3490412356	148.811889648438
1519.41608246035	211.326782226562
1523.48106556286	236.841674804687
1527.54399200163	258.356567382813
1531.60486323377	238.871520996094
1535.66368071505	193.386413574219
1539.72044589986	142.901306152344
1543.7751602412	99.5162353515625
1547.82782519071	55.3256225585937
1551.87844219866	29.1349487304687
1555.92701271397	11.9442749023437
1559.97353818419	11.7536010742187
1564.0180200555	-11.43701171875
1568.06045977271	5.372314453125
1572.1008587793	31.181640625
1576.13921851737	20.990966796875
1580.17554042768	3.80035400390625
1584.20982594961	4.60968017578125
1588.24207652123	6.73382568359375
1592.27229357921	1.89056396484375
1596.3004785589	-2.95269775390625
1600.3266328943	20.2040405273438
1604.35075801806	3.36077880859375
1608.37285536149	3.51751708984375
1612.39292635454	11.677001953125
1616.41097242584	7.8392333984375
1620.42699500266	1.00146484375
1624.44099551096	-17.0614013671875
1628.45297537533	-0.7374267578125
1632.46293601906	15.5865478515625
1636.47087886406	9.0850830078125
1640.47680533095	2.603759765625
1644.48071683901	-2.8775634765625
1648.48261480617	3.91351318359375
1652.48250064906	11.1295166015625
1656.48037578297	15.3455810546875
1660.47624162187	17.5616455078125
1664.47009957839	7.7777099609375
1668.46195106388	19.0318603515625
1672.45179748832	11.7015380859375
1676.43964026041	4.37127685546875
1680.42548078752	16.041015625
1684.4093204757	5.71075439453125
1688.39116072969	8.3804931640625
1692.37100295292	6.0501708984375
1696.34884854752	23.9174194335938
1700.32469891429	-21.1972045898438
1704.29855545273	23.6881713867187
1708.27041956104	-12.426513671875
1712.24029263612	6.4588623046875
1716.20817607355	-7.6466064453125
1720.17407126762	8.2537841796875
1724.13797961133	4.1541748046875
1728.09990249636	-7.0091552734375
1732.05984131312	3.462158203125
1736.01779745068	1.64837646484375
1739.97377229687	-17.1608276367187
1743.9277672382	15.234375
1747.87978365989	0.5986328125
1751.82982294586	3.60546875
1755.77788647879	-5.9365234375
1759.72397564	-5.521484375
1763.6680918096	3.8837890625
1767.61023636636	4.4912109375
1771.5504106878	-0.2255859375
1775.48861615014	-4.34765625
1779.42485412834	-8.06640625
1783.35912599608	4.052734375
1787.29143312576	10.658203125
1791.2217768885	-7.20703125
1795.15015865414	2.19140625
1799.07657979128	6.841796875
1803.00104166722	-13.4169921875
1806.923545648	-2.0126953125
1810.84409309841	11.2001953125
1814.76268538195	-1.048828125
1818.67932386087	8.3671875
1822.59400989615	-15.296875
1826.50674484753	-1.49609375
1830.41753007345	9.015625
1834.32636693114	-2.8486328125
1838.23325677653	-9.625
1842.13820096433	16.1357421875
1846.04120084797	-5.9853515625
1849.94225777965	4.7978515625
1853.84137311029	-8.580078125
1857.7385481896	2.2001953125
1861.63378436601	1.505859375
1865.52708298671	0.05859375
1869.41844539766	0.8759765625
1873.30787294356	1.068359375
1877.19536696788	-17.9765625
1881.08092881284	18.6708984375
1884.96455981942	4.572265625
1888.84626132737	-10.30859375
1892.72603467521	3.3623046875
1896.6038812002	-11.255859375
1900.47980223839	13.125
1904.35379912459	5.1298828125
1908.22587319237	-1.6494140625
1912.0960257741	-18.2197265625
1915.96425820089	15.365234375
1919.83057180263	-9.9375
1923.694967908	7.3671875
1927.55744784445	7.59765625
1931.4180129382	-18.0517578125
1935.27666451425	7.9296875
1939.13340389641	9.974609375
1942.98823240721	-14.5693359375
1946.84115136803	9.009765625
1950.692162099	-4.4775390625
1954.54126591903	4.0888671875
1958.38846414585	-1.5361328125
1962.23375809594	-6.8876953125
1966.0771490846	3.12890625
1969.91863842592	6.3603515625
1973.75822743275	-5.564453125
1977.59591741678	6.2568359375
1981.43170968848	-7.4638671875
1985.2656055571	11.1552734375
1989.0976063307	-9.1943359375
1992.92771331615	0.9111328125
1996.75592781911	-0.736328125
2000.58225114405	-0.625
2004.40668459424	6.8759765625
2008.22922947176	-7.3232421875
2012.04988707749	4.896484375
2015.86865871112	-14.3818359375
2019.68554567116	13.78125
2023.50054925491	-18.3935546875
2027.31367075851	26.9560546875
2031.12491147689	-5.44921875
2034.93427270382	-7.029296875
2038.74175573186	-3.703125
2042.54736185239	2.4013671875
2046.35109235564	7.755859375
2050.15294853063	-6.4873046875
2053.95293166521	10.4560546875
2057.75104304606	-8.6806640625
2061.54728395867	-6.150390625
2065.34165568739	5.0625
2069.13415951534	-2.587890625
2072.92479672452	16.2314453125
2076.71356859575	-15.8349609375
2080.50047640867	6.626953125
2084.28552144174	-12.3740234375
2088.06870497229	11.5322265625
2091.85002827646	-4.97265625
2095.62949262924	-3.0390625
2099.40709930443	2.8115234375
2103.18284957471	-13.7275390625
2106.95674471157	26.5595703125
2110.72878598537	1.146484375
2114.49897466528	-8.2734375
2118.26731201934	-9.287109375
2122.03379931443	11.0693359375
2125.79843781626	-3.6142578125
2129.56122878942	-9.7685546875
2133.32217349733	15.666015625
2137.08127320226	-14.5205078125
2140.83852916534	4.2763671875
2144.59394264655	-4.994140625
2148.34751490473	3.5283203125
2152.09924719757	6.13671875
2155.84914078163	-2.5712890625
2159.59719691231	7.8759765625
2163.34341684388	-15.3095703125
2167.08780182947	13.8720703125
2170.83035312109	3.8330078125
2174.57107196959	-13.7421875
2178.30995962469	9.16796875
2182.04701733499	-4.9677734375
2185.78224634796	-7.626953125
2189.5156479099	19.2470703125
2193.24722326604	-8.9892578125
2196.97697366044	-5.1982421875
2200.70490033604	4.58984375
2204.43100453467	-6.828125
2208.15528749703	6.806640625
2211.87775046268	-11.1376953125
2215.59839467008	8.2998046875
2219.31722135656	8.439453125
2223.03423175833	-1.421875
2226.74942711049	-6.408203125
2230.46280864702	4.279296875
2234.17437760077	-2.7099609375
2237.8841352035	1.5556640625
2241.59208268584	-8.2138671875
2245.29822127732	5.9130859375
2249.00255220636	-7.6376953125
2252.70507670024	13.5595703125
2256.40579598519	-20.2802734375
2260.10471128628	19.31640625
2263.80182382751	-4.013671875
2267.49713483175	0.68359375
2271.19064552079	-4.4306640625
2274.8823571153	5.73828125
2278.57227083485	-10.40234375
2282.26038789795	0.966796875
2285.94670952195	2.37890625
2289.63123692315	-3.9375
2293.31397131673	13.216796875
2296.99491391679	-4.8681640625
2300.67406593634	-0.0224609375
2304.35142858727	0.4228515625
2308.02700308043	-7.5107421875
2311.70079062553	2.2568359375
2315.37279243123	-1.85546875
2319.04300970507	14.923828125
2322.71144365353	0.912109375
2326.378095482	-18.1572265625
2330.04296639479	17.771484375
2333.7060575951	-4.1240234375
2337.3673702851	-2.8984375
2341.02690566583	0.3779296875
2344.6846649373	-9.328125
2348.3406492984	2.1767578125
2351.99485994696	3.3017578125
2355.64729807974	1.66015625
2359.29796489244	5.763671875
2362.94686157966	-1.7109375
2366.59398933494	-15.0947265625
2370.23934935076	0.5166015625
2373.88294281852	1.7001953125
2377.52477092856	11.4423828125
2381.16483487014	2.4462890625
2384.80313583148	0.8369140625
2388.4396749997	-7.7880859375
2392.07445356091	-1.2880859375
2395.70747270011	-5.6328125
2399.33873360126	10.875
2402.96823744725	-0.8876953125
2406.59598541995	7.5263671875
2410.22197870012	-4.2978515625
2413.84621846749	-12.4521484375
2417.46870590075	7.98046875
2421.08944217751	-9.515625
2424.70842847435	4.3095703125
2428.32566596678	8.447265625
2431.94115582928	-15.533203125
2435.55489923528	20.1259765625
2439.16689735713	-4.6533203125
2442.77715136618	10.94921875
2446.38566243272	-12.0166015625
2449.99243172597	-6.8896484375
2453.59746041414	4.396484375
2457.20074966439	-7.5703125
2460.80230064284	2.2958984375
2464.40211451455	2.9833984375
2468.00019244359	-3.6279296875
2471.59653559293	9.0654296875
2475.19114512457	-0.046875
2478.78402219943	-7.7021484375
2482.37516797741	4.6083984375
2485.96458361739	5.14453125
2489.55227027719	-9.6845703125
2493.13822911363	14.7783203125
2496.7224612825	-14.6669921875
2500.30496793853	-6.935546875
2503.88575023547	10.548828125
2507.464809326	2.0380859375
2511.04214636182	-5.3671875
2514.61776249357	-8.3076171875
2518.19165887088	12.7783203125
2521.76383664238	2.4736328125
2525.33429695564	2.2978515625
2528.90304095725	-5.86328125
2532.47006979276	1.705078125
2536.03538460672	-0.41015625
2539.59898654265	-1.025390625
2543.16087674307	-1.7685546875
2546.72105634948	5.7890625
2550.27952650235	-1.265625
2553.83628834118	-4.482421875
2557.39134300444	2.47265625
2560.94469162957	-8.4462890625
2564.49633535304	15.3447265625
2568.0462753103	-18.4287109375
2571.59451263579	20.541015625
2575.14104846294	-6.333984375
2578.6858839242	-20.005859375
2582.22902015101	24.646484375
2585.77045827378	-10.1640625
2589.31019942197	7.244140625
2592.84824472401	-7.4521484375
2596.38459530734	8.3193359375
2599.91925229841	-2.0439453125
2603.45221682266	-5.81640625
2606.98349000456	-13.6435546875
2610.51307296756	17.9296875
2614.04096683414	7.908203125
2617.56717272579	-14.73046875
2621.09169176298	-0.44140625
2624.61452506524	10.115234375
2628.13567375106	-7.953125
2631.655138938	-4.9296875
2635.17292174259	4.767578125
2638.68902328039	-4.7080078125
2642.20344466599	-1.6474609375
2645.71618701297	7.986328125
2649.22725143397	-1.947265625
2652.73663904062	10.6279296875
2656.24435094357	-20.5166015625
2659.75038825251	26.798828125
2663.25475207615	-0.798828125
2666.75744352221	-31.1279296875
2670.25846369745	26.181640625
2673.75781370765	-21.3447265625
2677.25549465763	14.4853515625
2680.75150765123	5.552734375
2684.24585379131	2.921875
2687.73853417978	-12.0078125
2691.22954991757	3.2255859375
2694.71890210465	4.2744140625
2698.20659184002	-11.6162109375
2701.69262022172	8.8330078125
2705.17698834682	-7.755859375
2708.65969731143	14.3896484375
2712.14074821071	-11.759765625
2715.62014213884	7.7958984375
2719.09788018905	-15.6318359375
2722.57396345362	11.658203125
2726.04839302385	10.818359375
2729.52116999012	-20.259765625
2732.99229544182	14.2431640625
2736.4617704674	-13.2080078125
2739.92959615436	8.212890625
2743.39577358926	4.70703125
2746.86030385767	-1.509765625
2750.32318804425	-1.521484375
2753.78442723268	-6.7421875
2757.24402250572	3.203125
2760.70197494518	-6.1396484375
2764.1582856319	3.744140625
2767.61295564579	12.4365234375
2771.06598606584	-4.9384765625
2774.51737797005	-2.162109375
2777.96713243552	-10.1123046875
2781.41525053838	4.2978515625
2784.86173335384	6.65625
2788.30658195617	0.7568359375
2791.7497974187	-12.197265625
2795.1913808138	8.01171875
2798.63133321295	-5.1240234375
2802.06965568666	12.3740234375
2805.50634930452	-13.115234375
2808.94141513519	12.2755126953125
2812.3748542464	-4.22576904296875
2815.80666770493	-0.7943115234375
2819.23685657665	-9.7904052734375
2822.66542192651	1.21356201171875
2826.0923648185	2.21746826171875
2829.51768631572	19.2213745117187
2832.94138748033	8.03466796875
2836.36346937355	-0.24188232421875
2839.7839330557	-9.5184326171875
2843.20277958617	-0.79498291015625
2846.62001002343	31.9284057617188
2850.03562542502	17.65185546875
2853.44962684758	14.3753051757813
2856.86201534681	34.0987548828125
2860.27279197751	19.8222045898438
2863.68195779356	41.545654296875
2867.08951384791	33.2327270507812
2870.49546119263	31.8700561523438
2873.89980087883	33.5073852539063
2877.30253395675	47.1447143554687
2880.70366147569	50.7821044921875
2884.10318448407	63.41943359375
2887.50110402936	79.0567626953125
2890.89742115816	77.694091796875
2894.29213691614	89.3314208984375
2897.68525234807	70.96875
2901.07676849782	72.6060791015625
2904.46668640835	57.243408203125
2907.85500712172	86.8807373046875
2911.24173167908	75.51806640625
2914.62686112069	70.1553955078125
2918.0103964859	80.792724609375
2921.39233881316	61.4301147460937
2924.77268914005	63.0659790039063
2928.1514485032	45.69677734375
2931.52861793838	54.3275756835937
2934.90419848047	61.9583740234375
2938.27819116343	58.5891723632813
2941.65059702035	57.219970703125
2945.0214170834	33.850830078125
2948.39065238389	52.4816284179687
2951.75830395222	40.1124267578125
2955.12437281791	42.7432250976562
2958.48886000957	45.3740234375
2961.85176655495	40.0048217773438
2965.21309348089	52.6356201171875
2968.57284181338	62.2664184570312
2971.93101257748	39.897216796875
2975.28760679739	46.528076171875
2978.64262549643	35.1588745117188
2981.99606969703	41.7896728515625
2985.34794042073	24.4204711914062
2988.69823868822	37.05126953125
2992.04696551928	40.6820678710937
2995.39412193282	20.3343505859375
2998.73970894689	28.99267578125
3002.08372757864	15.6510009765625
3005.42617884436	9.309326171875
3008.76706375945	32.9677124023438
3012.10638333846	12.6260375976563
3015.44413859505	22.2843627929687
3018.780330542	11.9426879882812
3022.11496019125	1.60107421875
3025.44802855385	11.2593994140625
3028.77953663997	18.917724609375
3032.10948545894	22.5760498046875
3035.43787601921	6.23443603515625
3038.76470932835	25.8927612304687
3042.08998639308	10.5510864257813
3045.41370821926	9.20941162109375
3048.73587581189	4.8677978515625
3052.05649017508	4.5550537109375
3055.37555231211	4.263427734375
3058.69306322538	10.9718627929688
3062.00902391644	19.6802368164062
3065.32343538598	-8.61138916015625
3068.63629863383	9.0970458984375
3071.94761465896	-2.194580078125
3075.2573844595	27.5138549804687
3078.5656090327	-10.7777709960938
3081.87228937498	-2.06939697265625
3085.1774264819	-7.337890625
3088.48102134815	-11.557373046875
3091.7830749676	6.22314453125
3095.08358833324	-2.996337890625
3098.38256243724	3.7841796875
3101.67999827089	-2.37811279296875
3104.97589682465	-1.53228759765625
3108.27025908815	4.2900390625
3111.56308605013	-3.0546875
3114.85437869852	-2.630859375
3118.14413802041	2.927734375
3121.43236500202	6.16796875
3124.71906062875	-5.05859375
3128.00422588514	-3.5146484375
3131.28786175491	2.515625
3134.56996922093	3.5361328125
3137.85054926524	-3.8994140625
3141.12960286901	3.2412109375
3144.40713101263	2.1357421875
3147.6831346756	-7.826171875
3150.95761483661	-20.453125
3154.23057247352	29.826171875
3157.50200856335	-6.5390625
3160.77192408229	-0.9931640625
3164.04032000569	0.4453125
3167.30719730808	0
3170.57255696316	0
3173.8363999438	0
3177.09872722202	0
3180.35953976906	0
3183.61883855529	0
3186.87662455028	0
3190.13289872277	0
3193.38766204066	0
3196.64091547106	0
3199.89265998023	0
3203.14289653361	0
3206.39162609586	0
3209.63884963076	0
3212.88456810132	0
3216.1287824697	0
3219.37149369728	0
3222.61270274458	0
3225.85241057135	0
3229.09061813648	0
3232.3273263981	0
3235.56253631347	0
3238.79624883909	0
3242.02846493063	0
3245.25918554293	0
3248.48841163005	0
3251.71614414523	0
3254.94238404091	0
3258.16713226871	0
3261.39038977947	0
3264.61215752319	0
3267.8324364491	0
3271.05122750561	0
3274.26853164033	0
3277.48434980006	0
3280.69868293083	0
3283.91153197784	0
3287.12289788551	0
3290.33278159744	0
3293.54118405647	0
3296.7481062046	0
3299.95354898308	0
3303.15751333233	0
3306.36000019198	0
3309.5610105009	0
3312.76054519714	0
3315.95860521796	0
3319.15519149983	0
3322.35030497845	0
3325.5439465887	0
3328.73611726471	0
3331.92681793979	0
3335.11604954647	0
3338.30381301653	0
3341.49010928091	0
3344.67493926981	0
3347.85830391262	0
3351.04020413798	0
3354.22064087372	0
3357.3996150469	0
3360.5771275838	0
3363.75317940992	0
3366.92777144999	0
3370.10090462796	0
3373.27257986699	0
3376.44279808949	0
3379.61156021706	0
3382.77886717059	0
3385.94471987011	0
3389.10911923496	0
3392.27206618366	0
3395.43356163397	0
3398.59360650288	0
3401.75220170663	0
3404.90934816067	0
3408.06504677969	0
3411.21929847761	0
3414.37210416759	0
3417.52346476203	0
3420.67338117256	0
3423.82185431003	0
3426.96888508457	0
3430.11447440551	0
3433.25862318144	0
3436.40133232017	0
3439.54260272877	0
3442.68243531356	0
3445.82083098007	0
3448.95779063311	0
3452.0933151767	0
3455.22740551412	0
3458.36006254791	0
3461.49128717984	0
3464.62108031093	0
3467.74944284144	0
3470.8763756709	0
3474.00187969807	0
3477.12595582097	0
3480.24860493687	0
3483.3698279423	0
3486.48962573301	0
3489.60799920406	0
3492.7249492497	0
3495.8404767635	0
3498.95458263822	0
3502.06726776593	0
3505.17853303794	0
3508.28837934481	0
3511.39680757636	0
3514.50381862168	0
3517.60941336912	0
3520.71359270628	0
3523.81635752002	0
3526.91770869649	0
3530.01764712108	0
3533.11617367844	0
3536.21328925251	0
3539.30899472647	0
3542.40329098277	0
3545.49617890316	0
3548.58765936862	0
3551.67773325941	0
3554.76640145506	0
3557.85366483438	0
3560.93952427544	0
3564.02398065559	0
3567.10703485145	0
3570.18868773891	0
3573.26894019313	0
3576.34779308856	0
3579.42524729892	0
3582.50130369721	0
3585.57596315568	0
3588.6492265459	0
3591.72109473869	0
3594.79156860416	0
3597.8606490117	0
3600.92833682998	0
3603.99463292695	0
3607.05953816984	0
3610.12305342518	0
3613.18517955876	0
3616.24591743568	0
3619.30526792029	0
3622.36323187627	0
3625.41981016655	0
3628.47500365337	0
3631.52881319825	0
3634.58123966201	0
3637.63228390473	0
3640.68194678582	0
3643.73022916396	0
3646.77713189712	0
3649.82265584256	0
3652.86680185686	0
3655.90957079587	0
3658.95096351473	0
3661.9909808679	0
3665.02962370912	0
3668.06689289143	0
3671.10278926717	0
3674.13731368797	0
3677.17046700478	0
3680.20225006782	0
3683.23266372664	0
3686.26170883008	0
3689.28938622628	0
3692.31569676268	0
3695.34064128604	0
3698.3642206424	0
3701.38643567713	0
3704.40728723488	0
3707.42677615964	0
3710.44490329468	0
3713.46166948258	0
3716.47707556524	0
3719.49112238386	0
3722.50381077897	0
3725.51514159039	0
3728.52511565724	0
3731.53373381799	0
3734.54099691039	0
3737.54690577153	0
3740.55146123779	0
3743.55466414488	0
3746.55651532782	0
3749.55701562096	0
3752.55616585794	0
3755.55396687174	0
3758.55041949464	0
3761.54552455828	0
3764.53928289357	0
3767.53169533077	0
3770.52276269945	0
