# Supplementary material for: ATP-Mediated Compositional Change in Peripheral Myelin Membranes: A Comparative Raman Spectroscopy and Time-Of-Flight Secondary Ion Mass Spectrometry Study
Source: PLoS One. 2015 Nov 6;10(11):e0142084. doi: 10.1371/journal.pone.0142084 (PMC4636249; doi:10.1371/journal.pone.0142084)
Supplement: S4 Dataset — (ZIP) [file pone.0142084.s004.zip › S4_dataset/Raman_spectra/12_90_0.txt]

-178.994036100499	0
-174.033225536557	0
-169.0751377995	0
-164.119770772188	0
-159.167122339648	0
-154.217190389139	0
-149.269972810082	0
-144.325467494084	0
-139.383672334927	0
-134.444585228594	0
-129.508204073223	0
-124.574526769135	0
-119.643551218822	0
-114.715275326933	0
-109.789697000295	0
-104.866814147885	0
-99.9466246808552	0
-95.0291265124906	0
-90.1143175582511	0
-85.2021957357429	0
-80.2927589647043	0
-75.3860051670417	0
-70.481932266779	0
-65.5805381901118	0
-60.6818208653458	0
-55.7857782229294	0
-50.8924081954356	0
-46.0017087175875	0
-41.1136777262036	0
-36.2283131602562	0
-31.3456129608094	0
-26.4655750710663	0
-21.5881974363401	0
-16.7134780040433	0
-11.8414147237163	0
-6.97200554699157	0
-2.10524842762243	0
2.7588586785605	0
7.62031781361293	0
12.4791310174805	0
17.3353003280426	0
22.1888277810758	0
27.039715410272	0
31.8879652472351	0
36.7335793214806	0
41.5765596604579	0
46.4169082895241	0
51.2546272319742	0
56.0897185090253	0
60.9221841398248	0
65.7520261414575	0
70.5792465289414	0
75.4038473152359	0
80.2258305112373	0
85.0451981257829	0
89.8619521656728	0
94.6760946356408	0
99.4876275383722	0
104.296552874519	0
109.102872642681	0
113.906588839414	0
118.707703459255	0
123.50621849468	0
128.302135936152	0
133.095457772095	0
137.886185988911	0
142.67432257098	0
147.459869500643	0
152.242828758237	0
157.023202322085	0
161.800992168482	0
166.57620027172	0
171.348828604074	0
176.118879135829	0
180.886353835249	0
185.651254668599	0
190.413583600155	0
195.173342592185	0
199.930533604973	0
204.685158596796	0
209.437219523967	0
214.186718340789	0
218.933656999594	0
223.678037450722	0
228.419861642549	0
233.159131521472	0
237.895849031895	0
242.630016116276	0
247.361634715089	0
252.090706766845	0
256.817234208094	0
261.541218973423	0
266.262662995465	0
270.981568204883	0
275.6979365304	0
280.411769898787	0
285.123070234848	0
289.831839461473	0
294.538079499573	0
299.241792268145	0
303.942979684238	0
308.641643662944	0
313.337786117456	0
318.031408959021	0
322.722514096949	0
327.411103438619	0
332.097178889511	0
336.780742353159	0
341.461795731189	0
346.140340923303	0
350.816379827291	0
355.489914339047	0
360.160946352513	0
364.829477759773	0
369.495510450979	0
374.159046314377	0
378.82008723633	0
383.478635101284	0
388.134691791813	0
392.788259188568	0
397.439339170342	0
402.087933614013	0
406.734044394583	0
411.377673385177	0
416.018822457034	0
420.657493479503	0
425.293688320078	0
429.927408844356	0
434.558656916088	0
439.187434397129	0
443.813743147486	0
448.437585025291	0
453.058961886814	0
457.67787558648	0
462.29432797683	0
466.908320908577	0
471.519856230563	0
476.128935789788	0
480.735561431389	0
485.339734998681	0
489.941458333116	0
494.540733274316	0
499.137561660049	0
503.731945326264	0
508.323886107064	0
512.913385834734	0
517.500446339694	0
522.085069450583	0
526.667256994191	0
531.247010795469	0
535.824332677577	0
540.399224461846	0
544.97168796778	0
549.541725013081	0
554.109337413644	0
558.67452698353	0
563.237295535018	0
567.797644878581	0
572.355576822862	0
576.911093174738	0
581.464195739274	0
586.014886319725	0
590.563166717577	0
595.109038732502	0
599.652504162404	0
604.193564803387	0
608.732222449762	0
613.268478894079	0
617.802335927085	0
622.333795337774	0
626.86285891334	0
631.38952843922	0
635.913805699067	0
640.435692474774	0
644.955190546461	0
649.472301692484	0
653.987027689447	0
658.499370312169	0
663.009331333738	0
667.516912525469	0
672.022115656928	0
676.524942495926	0
681.02539480853	0
685.523474359055	0
690.01918291007	0
694.512522222405	0
699.003494055145	0
703.492100165644	0
707.9783423095	0
712.462222240603	0
716.943741711089	0
721.422902471375	0
725.899706270146	0
730.374154854366	0
734.846249969258	0
739.315993358352	0
743.783386763425	0
748.24843192457	0
752.711130580137	0
757.171484466788	0
761.629495319437	0
766.085164871336	0
770.538494853994	0
774.989486997223	0
779.43814302915	0
783.884464676175	0
788.32845366302	0
792.770111712696	-5.4775390625
797.209440546543	13.75
801.646441884168	-18.5166015625
806.081117443533	14.4951171875
810.513468940881	-1.51953125
814.943498090775	4.220703125
819.371206606105	-12.7861328125
823.796596198077	2.1025390625
828.219668576199	-8.7861328125
832.640425448324	20.953125
837.058868520624	-19.7705078125
841.474999497579	8.4111328125
845.888820082022	11.0224609375
850.300331975104	-6.8681640625
854.709536876311	-0.3935546875
859.116436483469	-3.9560546875
863.521032492725	0.1416015625
867.923326598575	-0.1875
872.323320493862	4.181640625
876.72101586976	6.35546875
881.116414415799	-15.6533203125
885.509517819843	2.666015625
889.900327768119	13.3095703125
894.288845945186	-5.5625
898.675074033981	-0.060546875
903.059013715767	4.9619140625
907.440666670198	-8
911.820034575245	6.8427734375
916.197119107281	-1.08203125
920.571921941017	-15.484375
924.944444749533	11.9990234375
929.314689204286	-0.8876953125
933.682656975085	10.29296875
938.048349730125	-6.0703125
942.411769135975	-3.1181640625
946.772916857561	-11.2939453125
951.131794558201	14.0341796875
955.488403899588	-9.26171875
959.842746541792	18.1669921875
964.19482414328	-16.5615234375
968.544638360883	19.0654296875
972.892190849834	-16.2643432617187
977.237483263751	15.0222778320313
981.580517254632	-4.3314208984375
985.92129447289	-18.4634399414062
990.259816567315	4.55902099609375
994.596085185094	-2.71990966796875
998.930101971822	-12.7692260742187
1003.2618685715	40.1815185546875
1007.59138662649	36.0170288085937
1011.91865777761	80.4678955078125
1016.24368366407	89.9188232421875
1020.56646592346	58.3696899414062
1024.88700619182	31.6258544921875
1029.20530610358	12.8236694335938
1033.52136729159	37.021484375
1037.8351913871	1.067138671875
1042.14678001981	-11.9468383789062
1046.45613481781	11.0015869140625
1050.76325740763	-7.05743408203125
1055.06814941421	8.0794677734375
1059.37081246092	-5.8857421875
1063.67124816958	-5.388671875
1067.96945816039	7.2099609375
1072.26544405203	7.9892578125
1076.55920746159	-6.2607421875
1080.8507500046	-8.115234375
1085.14007329502	7.24609375
1089.42717894527	-12.892578125
1093.71206856617	14.6298828125
1097.99474376703	-7.142578125
1102.27520615557	4.2177734375
1106.55345733798	5.47064208984375
1110.82949891888	-10.9517211914062
1115.10333250134	6.76678466796875
1119.37495968691	3.53155517578125
1123.64438207556	-6.4775390625
1127.91160126572	-31.3837890625
1132.17661885431	19.7099609375
1136.43943643667	13.8037109375
1140.70005560662	7.2086181640625
1144.95847795644	34.6580200195313
1149.21470507689	50.1073608398438
1153.46873855716	77.5567626953125
1157.72057998495	165.006103515625
1161.97023094641	232.455505371094
1166.21769302616	221.2431640625
1170.4629678073	215.047485351562
1174.70605687141	138.851745605469
1178.94696179854	69.6560668945313
1183.18568416722	28.4603271484375
1187.42222555447	46.2646484375
1191.65658753578	21.0838012695313
1195.88877168516	18.2044677734375
1200.11877957504	34.3251953125
1204.34661277642	34.4459228515625
1208.57227285873	14.566650390625
1212.79576138991	23.6873168945313
1217.01707993641	9.766845703125
1221.23623006316	27.5578002929687
1225.45321333358	-0.65118408203125
1229.66803130962	33.1397705078125
1233.88068555171	-19.3987426757813
1238.09117761878	-9.86212158203125
1242.29950906828	-17.6881713867187
1246.50568145615	-37.3845825195313
1250.70969633685	-51.0009765625
1254.91155526336	210.8544921875
1259.11125978715	-66.05859375
1263.30881145822	-32.408203125
1267.50421182508	-11.2353515625
1271.69746243476	-6.9736328125
1275.88856483281	13.046875
1280.07752056329	5.5634765625
1284.26433116882	-10.662109375
1288.44899819048	2.6943359375
1292.63152316794	-8.9208984375
1296.81190763937	16.3525390625
1300.99015314147	-4.4111328125
1305.16626120947	-18.3662109375
1309.34023337715	6.5380859375
1313.51207117681	21.345703125
1317.68177613928	-12.630859375
1321.84934979396	-2.369140625
1326.01479366875	6.7734375
1330.17810929013	-6.3232421875
1334.3392981831	6.6796875
1338.49836187121	-4.423828125
1342.65530187658	-4.1640625
1346.81011971983	6.23828125
1350.96281692018	-9.9296875
1355.11339499538	10.8701171875
1359.26185546175	-4.912109375
1363.40819983413	0.0302734375
1367.55242962597	7.9697265625
1371.69454634923	-5.08203125
1375.83455151447	5.1689453125
1379.97244663079	-10.6064453125
1384.10823320586	2.615234375
1388.24191274593	-11.728515625
1392.3734867558	20.9111328125
1396.50295673884	-8.5068359375
1400.63032419701	-4.376220703125
1404.75559063083	3.6920166015625
1408.87875753938	4.6890869140625
1412.99982642036	-4.38629150390625
1417.11879877001	-15.461669921875
1421.23567608316	1.4136962890625
1425.35045985322	16.20703125
1429.4631515722	-6.9996337890625
1433.57375273068	38.793701171875
1437.68226481782	32.5870361328125
1441.78868932139	76.38037109375
1445.89302772774	87.1737060546875
1449.99528152179	61.906005859375
1454.09545218711	115.617980957031
1458.1935412058	78.3299560546875
1462.28955005859	91.0418701171875
1466.38348022481	62.7538452148438
1470.47533318239	68.4657592773437
1474.56511040785	73.177734375
1478.65281337632	44.8897094726562
1482.73844356155	33.6016235351562
1486.82200243586	49.3135986328125
1490.90349147022	33.0255126953125
1494.98291213418	8.754150390625
1499.06026589591	22.4849853515625
1503.13555422222	65.2158813476563
1507.20877857848	61.9467163085938
1511.27994042873	87.6776123046875
1515.3490412356	124.408447265625
1519.41608246035	196.139343261719
1523.48106556286	229.870239257813
1527.54399200163	265.60107421875
1531.60486323377	285.331970214844
1535.66368071505	221.062805175781
1539.72044589986	175.793701171875
1543.7751602412	129.524536132812
1547.82782519071	76.3822021484375
1551.87844219866	38.2686767578125
1555.92701271397	24.1552124023438
1559.97353818419	25.0416870117187
1564.0180200555	-8.07177734375
1568.06045977271	10.814697265625
1572.1008587793	31.7012329101562
1576.13921851737	23.5877075195313
1580.17554042768	0.4742431640625
1584.20982594961	-2.6392822265625
1588.24207652123	20.2472534179687
1592.27229357921	4.1337890625
1596.3004785589	7.27496337890625
1600.3266328943	31.4690551757812
1604.35075801806	4.6630859375
1608.37285536149	16.857177734375
1612.39292635454	5.05120849609375
1616.41097242584	26.2453002929687
1620.42699500266	4.4393310546875
1624.44099551096	-9.3665771484375
1628.45297537533	6.82745361328125
1632.46293601906	35.070556640625
1636.47087886406	14.5783081054687
1640.47680533095	15.0860595703125
1644.48071683901	13.5938110351562
1648.48261480617	34.1015625
1652.48250064906	19.6093139648438
1656.48037578297	37.1170654296875
1660.47624162187	60.6248168945313
1664.47009957839	80.132568359375
1668.46195106388	71.7442626953125
1672.45179748832	76.3974609375
1676.43964026041	44.0505981445313
1680.42548078752	49.7037963867188
1684.4093204757	53.3569946289063
1688.39116072969	32.0101318359375
1692.37100295292	10.663330078125
1696.34884854752	20.3165283203125
1700.32469891429	0.9796142578125
1704.29855545273	29.6444702148438
1708.27041956104	8.30938720703125
1712.24029263612	12.9742431640625
1716.20817607355	5.63909912109375
1720.17407126762	12.3040161132812
1724.13797961133	15.8833618164062
1728.09990249636	4.36572265625
1732.05984131312	12.8480834960938
1736.01779745068	9.33050537109375
1739.97377229687	-18.5004272460938
1743.9277672382	10.2393188476562
1747.87978365989	-10.43701171875
1751.82982294586	0.79638671875
1755.77788647879	3.3916015625
1759.72397564	0.1025390625
1763.6680918096	10.9033203125
1767.61023636636	-6.5244140625
1771.5504106878	1.2783203125
1775.48861615014	-4.666015625
1779.42485412834	-9.53515625
1783.35912599608	-2.58203125
1787.29143312576	19.5830078125
1791.2217768885	-9.904296875
1795.15015865414	9.2529296875
1799.07657979128	3.5048828125
1803.00104166722	-18.2587890625
1806.923545648	1.2939453125
1810.84409309841	14.71875
1814.76268538195	-3.302734375
1818.67932386087	1.67578125
1822.59400989615	-13.166015625
1826.50674484753	3.76171875
1830.41753007345	12.5419921875
1834.32636693114	-9.5537109375
1838.23325677653	-9.541015625
1842.13820096433	7.33984375
1846.04120084797	5.34765625
1849.94225777965	-2.4931640625
1853.84137311029	-1.453125
1857.7385481896	4.6806640625
1861.63378436601	-7.5771484375
1865.52708298671	4.72265625
1869.41844539766	-5.154296875
1873.30787294356	13.115234375
1877.19536696788	-22.09375
1881.08092881284	27.7548828125
1884.96455981942	-9.37890625
1888.84626132737	-9.8076171875
1892.72603467521	3.916015625
1896.6038812002	-5.46875
1900.47980223839	1.1435546875
1904.35379912459	2.3232421875
1908.22587319237	10.1611328125
1912.0960257741	-8.3857421875
1915.96425820089	3.7666015625
1919.83057180263	-0.24609375
1923.694967908	-5.8388671875
1927.55744784445	7.826171875
1931.4180129382	-13.078125
1935.27666451425	11.1083984375
1939.13340389641	4.849609375
1942.98823240721	-14.330078125
1946.84115136803	5.927734375
1950.692162099	0.025390625
1954.54126591903	6.7998046875
1958.38846414585	-5.9384765625
1962.23375809594	-3.1279296875
1966.0771490846	0.125
1969.91863842592	8.8271484375
1973.75822743275	-3.3525390625
1977.59591741678	1.9873046875
1981.43170968848	-10.1650390625
1985.2656055571	10.8916015625
1989.0976063307	-7.5654296875
1992.92771331615	0.599609375
1996.75592781911	2.1875
2000.58225114405	-5.0234375
2004.40668459424	-1.71484375
2008.22922947176	6.1630859375
2012.04988707749	10.3203125
2015.86865871112	-19.1328125
2019.68554567116	11.0673828125
2023.50054925491	-19.5009765625
2027.31367075851	22.7138671875
2031.12491147689	-5.4228515625
2034.93427270382	3.5322265625
2038.74175573186	-1.4189453125
2042.54736185239	1.265625
2046.35109235564	-10.412109375
2050.15294853063	2.6943359375
2053.95293166521	7.654296875
2057.75104304606	-2.73828125
2061.54728395867	-6.3369140625
2065.34165568739	14.1689453125
2069.13415951534	-3.9208984375
2072.92479672452	4.3779296875
2076.71356859575	-20.1220703125
2080.50047640867	9.302734375
2084.28552144174	-12.2021484375
2088.06870497229	18.07421875
2091.85002827646	3.970703125
2095.62949262924	-8.1826171875
2099.40709930443	3.369140625
2103.18284957471	-15.7119140625
2106.95674471157	17.1923828125
2110.72878598537	-4.802734375
2114.49897466528	-2.599609375
2118.26731201934	-3.5380859375
2122.03379931443	9.6064453125
2125.79843781626	0.0283203125
2129.56122878942	-15.6982421875
2133.32217349733	17.201171875
2137.08127320226	-8.013671875
2140.83852916534	2.3876953125
2144.59394264655	-9.3701171875
2148.34751490473	2.0009765625
2152.09924719757	10.3017578125
2155.84914078163	2.0166015625
2159.59719691231	2.65234375
2163.34341684388	-14.3955078125
2167.08780182947	13.1748046875
2170.83035312109	-2.1875
2174.57107196959	-3.302734375
2178.30995962469	3.1259765625
2182.04701733499	-8.533203125
2185.78224634796	1.203125
2189.5156479099	12.599609375
2193.24722326604	-6.6953125
2196.97697366044	-1.3115234375
2200.70490033604	4.486328125
2204.43100453467	-11.5068359375
2208.15528749703	0.0048828125
2211.87775046268	-5.33984375
2215.59839467008	8.828125
2219.31722135656	11.1201171875
2223.03423175833	3.9833984375
2226.74942711049	-12.7978515625
2230.46280864702	2.0732421875
2234.17437760077	-7.42578125
2237.8841352035	6.2236328125
2241.59208268584	-7.224609375
2245.29822127732	2.8623046875
2249.00255220636	-2.7861328125
2252.70507670024	19.08984375
2256.40579598519	-33.205078125
2260.10471128628	21.7919921875
2263.80182382751	-9.451171875
2267.49713483175	-32.962890625
2271.19064552079	-59.20703125
2274.8823571153	108.638671875
2278.57227083485	86.4482421875
2282.26038789795	-54.271484375
2285.94670952195	-29.8232421875
2289.63123692315	-11.6171875
2293.31397131673	13.3955078125
2296.99491391679	-9.8046875
2300.67406593634	-7.9658203125
2304.35142858727	-4.2197265625
2308.02700308043	4.216796875
2311.70079062553	-1.466796875
2315.37279243123	7.0771484375
2319.04300970507	11.0205078125
2322.71144365353	-0.5751953125
2326.378095482	-18.9140625
2330.04296639479	15.73046875
2333.7060575951	-2.546875
2337.3673702851	-9.7880859375
2341.02690566583	2.5009765625
2344.6846649373	-2.5673828125
2348.3406492984	3.916015625
2351.99485994696	-3.064453125
2355.64729807974	7.220703125
2359.29796489244	0.0341796875
2362.94686157966	2.7109375
2366.59398933494	-9.05859375
2370.23934935076	-0.869140625
2373.88294281852	7.0732421875
2377.52477092856	2.69921875
2381.16483487014	-7.3828125
2384.80313583148	-0.5283203125
2388.4396749997	-2.6357421875
2392.07445356091	-4.30078125
2395.70747270011	4.0859375
2399.33873360126	13.3486328125
2402.96823744725	-7.77734375
2406.59598541995	5.001953125
2410.22197870012	4.2080078125
2413.84621846749	-17.599609375
2417.46870590075	10.962890625
2421.08944217751	-7.478515625
2424.70842847435	6.240234375
2428.32566596678	4.583984375
2431.94115582928	-13.9560546875
2435.55489923528	13.0390625
2439.16689735713	-12.2880859375
2442.77715136618	12.7060546875
2446.38566243272	-5.5849609375
2449.99243172597	1.5634765625
2453.59746041414	0.328125
2457.20074966439	-7.1220703125
2460.80230064284	-1.8984375
2464.40211451455	9.9296875
2468.00019244359	-10.22265625
2471.59653559293	19.3046875
2475.19114512457	-9.4716796875
2478.78402219943	-14.216796875
2482.37516797741	9.9521484375
2485.96458361739	11.705078125
2489.55227027719	-12.974609375
2493.13822911363	12.6064453125
2496.7224612825	-20.6533203125
2500.30496793853	-1.03125
2503.88575023547	19.46484375
2507.464809326	-5.34765625
2511.04214636182	-1.8623046875
2514.61776249357	-4.5576171875
2518.19165887088	6.1142578125
2521.76383664238	-3.1669921875
2525.33429695564	3.2353515625
2528.90304095725	2.279296875
2532.47006979276	-4.595703125
2536.03538460672	-1.9072265625
2539.59898654265	6.298828125
2543.16087674307	-8.65234375
2546.72105634948	8.6689453125
2550.27952650235	-3.3798828125
2553.83628834118	2.9990234375
2557.39134300444	0.5908203125
2560.94469162957	-22.056640625
2564.49633535304	18.076171875
2568.0462753103	-11.05078125
2571.59451263579	17.7158203125
2575.14104846294	-0.3271484375
2578.6858839242	-15.6884765625
2582.22902015101	14.21484375
2585.77045827378	-12.7138671875
2589.31019942197	11.17578125
2592.84824472401	-6.580078125
2596.38459530734	2.353515625
2599.91925229841	7.955078125
2603.45221682266	-8.447265625
2606.98349000456	-7.337890625
2610.51307296756	14.0400390625
2614.04096683414	6.560546875
2617.56717272579	-17.5234375
2621.09169176298	1.4267578125
2624.61452506524	7.294921875
2628.13567375106	-0.55859375
2631.655138938	-15.4853515625
2635.17292174259	6.69140625
2638.68902328039	12.5615234375
2642.20344466599	-5.720703125
2645.71618701297	1.9521484375
2649.22725143397	-10.3681640625
2652.73663904062	9.1650390625
2656.24435094357	-22.8134765625
2659.75038825251	27.7490234375
2663.25475207615	5.345703125
2666.75744352221	-29.63671875
2670.25846369745	32.166015625
2673.75781370765	-26.98046875
2677.25549465763	11.4970703125
2680.75150765123	2.6953125
2684.24585379131	7.0185546875
2687.73853417978	-16.33203125
2691.22954991757	6.794921875
2694.71890210465	6.4404296875
2698.20659184002	-11.2314453125
2701.69262022172	3.5986328125
2705.17698834682	-1.85546875
2708.65969731143	8.8935546875
2712.14074821071	-9.5283203125
2715.62014213884	-2.05078125
2719.09788018905	-3.3369140625
2722.57396345362	15.46875
2726.04839302385	4.5166015625
2729.52116999012	-19.111328125
2732.99229544182	17.091796875
2736.4617704674	-12.189453125
2739.92959615436	7.630859375
2743.39577358926	-0.103515625
2746.86030385767	-1.7119140625
2750.32318804425	-2.689453125
2753.78442723268	0.033203125
2757.24402250572	7.025390625
2760.70197494518	-3.4677734375
2764.1582856319	-5.7529296875
2767.61295564579	12.830078125
2771.06598606584	-14.9150390625
2774.51737797005	8.82421875
2777.96713243552	-6.013671875
2781.41525053838	3.705078125
2784.86173335384	-4.96099853515625
2788.30658195617	4.7327880859375
2791.7497974187	-5.73504638671875
2795.1913808138	-1.6629638671875
2798.63133321295	-1.59088134765625
2802.06965568666	17.4811401367187
2805.50634930452	6.55322265625
2808.94141513519	23.4256591796875
2812.3748542464	-5.7244873046875
2815.80666770493	21.1253662109375
2819.23685657665	-3.0247802734375
2822.66542192651	9.8250732421875
2826.0923648185	9.67498779296875
2829.51768631572	36.5248413085937
2832.94138748033	35.3746948242188
2836.36346937355	57.2245483398438
2839.7839330557	77.0645141601562
2843.20277958617	98.8239135742188
2846.62001002343	180.583312988281
2850.03562542502	227.342651367187
2853.44962684758	292.10205078125
2856.86201534681	348.861450195313
2860.27279197751	329.620849609375
2863.68195779356	332.380249023438
2867.08951384791	284.1396484375
2870.49546119263	265.898986816406
2873.89980087883	278.658386230469
2877.30253395675	280.417785644531
2880.70366147569	266.177185058594
2884.10318448407	256.936584472656
2887.50110402936	272.695983886719
2890.89742115816	296.455322265625
2894.29213691614	295.214721679687
2897.68525234807	298.937072753906
2901.07676849782	318.645568847656
2904.46668640835	269.35400390625
2907.85500712172	266.0625
2911.24173167908	272.77099609375
2914.62686112069	251.4794921875
2918.0103964859	276.18798828125
2921.39233881316	263.896484375
2924.77268914005	255.60498046875
2928.1514485032	252.3134765625
2931.52861793838	258.02197265625
2934.90419848047	258.73046875
2938.27819116343	260.43896484375
2941.65059702035	254.1474609375
2945.0214170834	236.85595703125
2948.39065238389	215.564453125
2951.75830395222	188.27294921875
2955.12437281791	166.981384277344
2958.48886000957	137.689880371094
2961.85176655495	124.393859863281
2965.21309348089	129.085754394531
2968.57284181338	98.777587890625
2971.93101257748	81.4694213867187
2975.28760679739	74.1612548828125
2978.64262549643	46.8530883789063
2981.99606969703	63.544921875
2985.34794042073	38.23681640625
2988.69823868822	34.9286499023438
2992.04696551928	33.6204833984375
2995.39412193282	4.31231689453125
2998.73970894689	17.004150390625
3002.08372757864	0.69598388671875
3005.42617884436	-1.61212158203125
3008.76706375945	17.0797119140625
3012.10638333846	20.7715454101562
3015.44413859505	19.46337890625
3018.780330542	1.246826171875
3022.11496019125	7.04150390625
3025.44802855385	-7.16375732421875
3028.77953663997	8.63092041015625
3032.10948545894	-2.57440185546875
3035.43787601921	-20.7797241210938
3038.76470932835	17.0150146484375
3042.08998639308	0.8096923828125
3045.41370821926	-31.3956298828125
3048.73587581189	-13.5492553710938
3052.05649017508	-7.24554443359375
3055.37555231211	-4.94183349609375
3058.69306322538	2.36187744140625
3062.00902391644	16.6655883789062
3065.32343538598	-3.21405029296875
3068.63629863383	1.04058837890625
3071.94761465896	-18.4990234375
3075.2573844595	10.5791015625
3078.5656090327	-1.2890625
3081.87228937498	3.173828125
3085.1774264819	-2.2744140625
3088.48102134815	-10.310546875
3091.7830749676	15.25390625
3095.08358833324	-7.15625
3098.38256243724	0
3101.67999827089	0
3104.97589682465	0
3108.27025908815	0
3111.56308605013	0
3114.85437869852	0
3118.14413802041	0
3121.43236500202	0
3124.71906062875	0
3128.00422588514	0
3131.28786175491	0
3134.56996922093	0
3137.85054926524	0
3141.12960286901	0
3144.40713101263	0
3147.6831346756	0
3150.95761483661	0
3154.23057247352	0
3157.50200856335	0
3160.77192408229	0
3164.04032000569	0
3167.30719730808	0
3170.57255696316	0
3173.8363999438	0
3177.09872722202	0
3180.35953976906	0
3183.61883855529	0
3186.87662455028	0
3190.13289872277	0
3193.38766204066	0
3196.64091547106	0
3199.89265998023	0
3203.14289653361	0
3206.39162609586	0
3209.63884963076	0
3212.88456810132	0
3216.1287824697	0
3219.37149369728	0
3222.61270274458	0
3225.85241057135	0
3229.09061813648	0
3232.3273263981	0
3235.56253631347	0
3238.79624883909	0
3242.02846493063	0
3245.25918554293	0
3248.48841163005	0
3251.71614414523	0
3254.94238404091	0
3258.16713226871	0
3261.39038977947	0
3264.61215752319	0
3267.8324364491	0
3271.05122750561	0
3274.26853164033	0
3277.48434980006	0
3280.69868293083	0
3283.91153197784	0
3287.12289788551	0
3290.33278159744	0
3293.54118405647	0
3296.7481062046	0
3299.95354898308	0
3303.15751333233	0
3306.36000019198	0
3309.5610105009	0
3312.76054519714	0
3315.95860521796	0
3319.15519149983	0
3322.35030497845	0
3325.5439465887	0
3328.73611726471	0
3331.92681793979	0
3335.11604954647	0
3338.30381301653	0
3341.49010928091	0
3344.67493926981	0
3347.85830391262	0
3351.04020413798	0
3354.22064087372	0
3357.3996150469	0
3360.5771275838	0
3363.75317940992	0
3366.92777144999	0
3370.10090462796	0
3373.27257986699	0
3376.44279808949	0
3379.61156021706	0
3382.77886717059	0
3385.94471987011	0
3389.10911923496	0
3392.27206618366	0
3395.43356163397	0
3398.59360650288	0
3401.75220170663	0
3404.90934816067	0
3408.06504677969	0
3411.21929847761	0
3414.37210416759	0
3417.52346476203	0
3420.67338117256	0
3423.82185431003	0
3426.96888508457	0
3430.11447440551	0
3433.25862318144	0
3436.40133232017	0
3439.54260272877	0
3442.68243531356	0
3445.82083098007	0
3448.95779063311	0
3452.0933151767	0
3455.22740551412	0
3458.36006254791	0
3461.49128717984	0
3464.62108031093	0
3467.74944284144	0
3470.8763756709	0
3474.00187969807	0
3477.12595582097	0
3480.24860493687	0
3483.3698279423	0
3486.48962573301	0
3489.60799920406	0
3492.7249492497	0
3495.8404767635	0
3498.95458263822	0
3502.06726776593	0
3505.17853303794	0
3508.28837934481	0
3511.39680757636	0
3514.50381862168	0
3517.60941336912	0
3520.71359270628	0
3523.81635752002	0
3526.91770869649	0
3530.01764712108	0
3533.11617367844	0
3536.21328925251	0
3539.30899472647	0
3542.40329098277	0
3545.49617890316	0
3548.58765936862	0
3551.67773325941	0
3554.76640145506	0
3557.85366483438	0
3560.93952427544	0
3564.02398065559	0
3567.10703485145	0
3570.18868773891	0
3573.26894019313	0
3576.34779308856	0
3579.42524729892	0
3582.50130369721	0
3585.57596315568	0
3588.6492265459	0
3591.72109473869	0
3594.79156860416	0
3597.8606490117	0
3600.92833682998	0
3603.99463292695	0
3607.05953816984	0
3610.12305342518	0
3613.18517955876	0
3616.24591743568	0
3619.30526792029	0
3622.36323187627	0
3625.41981016655	0
3628.47500365337	0
3631.52881319825	0
3634.58123966201	0
3637.63228390473	0
3640.68194678582	0
3643.73022916396	0
3646.77713189712	0
3649.82265584256	0
3652.86680185686	0
3655.90957079587	0
3658.95096351473	0
3661.9909808679	0
3665.02962370912	0
3668.06689289143	0
3671.10278926717	0
3674.13731368797	0
3677.17046700478	0
3680.20225006782	0
3683.23266372664	0
3686.26170883008	0
3689.28938622628	0
3692.31569676268	0
3695.34064128604	0
3698.3642206424	0
3701.38643567713	0
3704.40728723488	0
3707.42677615964	0
3710.44490329468	0
3713.46166948258	0
3716.47707556524	0
3719.49112238386	0
3722.50381077897	0
3725.51514159039	0
3728.52511565724	0
3731.53373381799	0
3734.54099691039	0
3737.54690577153	0
3740.55146123779	0
3743.55466414488	0
3746.55651532782	0
3749.55701562096	0
3752.55616585794	0
3755.55396687174	0
3758.55041949464	0
3761.54552455828	0
3764.53928289357	0
3767.53169533077	0
3770.52276269945	0
