# Supplementary material for: ATP-Mediated Compositional Change in Peripheral Myelin Membranes: A Comparative Raman Spectroscopy and Time-Of-Flight Secondary Ion Mass Spectrometry Study
Source: PLoS One. 2015 Nov 6;10(11):e0142084. doi: 10.1371/journal.pone.0142084 (PMC4636249; doi:10.1371/journal.pone.0142084)
Supplement: S4 Dataset — (ZIP) [file pone.0142084.s004.zip › S4_dataset/Raman_spectra/12_90_90.txt]

-178.994036100499	0
-174.033225536557	0
-169.0751377995	0
-164.119770772188	0
-159.167122339648	0
-154.217190389139	0
-149.269972810082	0
-144.325467494084	0
-139.383672334927	0
-134.444585228594	0
-129.508204073223	0
-124.574526769135	0
-119.643551218822	0
-114.715275326933	0
-109.789697000295	0
-104.866814147885	0
-99.9466246808552	0
-95.0291265124906	0
-90.1143175582511	0
-85.2021957357429	0
-80.2927589647043	0
-75.3860051670417	0
-70.481932266779	0
-65.5805381901118	0
-60.6818208653458	0
-55.7857782229294	0
-50.8924081954356	0
-46.0017087175875	0
-41.1136777262036	0
-36.2283131602562	0
-31.3456129608094	0
-26.4655750710663	0
-21.5881974363401	0
-16.7134780040433	0
-11.8414147237163	0
-6.97200554699157	0
-2.10524842762243	0
2.7588586785605	0
7.62031781361293	0
12.4791310174805	0
17.3353003280426	0
22.1888277810758	0
27.039715410272	0
31.8879652472351	0
36.7335793214806	0
41.5765596604579	0
46.4169082895241	0
51.2546272319742	0
56.0897185090253	0
60.9221841398248	0
65.7520261414575	0
70.5792465289414	0
75.4038473152359	0
80.2258305112373	0
85.0451981257829	0
89.8619521656728	0
94.6760946356408	0
99.4876275383722	0
104.296552874519	0
109.102872642681	0
113.906588839414	0
118.707703459255	0
123.50621849468	0
128.302135936152	0
133.095457772095	0
137.886185988911	0
142.67432257098	0
147.459869500643	0
152.242828758237	0
157.023202322085	0
161.800992168482	0
166.57620027172	0
171.348828604074	0
176.118879135829	0
180.886353835249	0
185.651254668599	0
190.413583600155	0
195.173342592185	0
199.930533604973	0
204.685158596796	0
209.437219523967	0
214.186718340789	0
218.933656999594	0
223.678037450722	0
228.419861642549	0
233.159131521472	0
237.895849031895	0
242.630016116276	0
247.361634715089	0
252.090706766845	0
256.817234208094	0
261.541218973423	0
266.262662995465	0
270.981568204883	0
275.6979365304	0
280.411769898787	0
285.123070234848	0
289.831839461473	0
294.538079499573	0
299.241792268145	0
303.942979684238	0
308.641643662944	0
313.337786117456	0
318.031408959021	0
322.722514096949	0
327.411103438619	0
332.097178889511	0
336.780742353159	0
341.461795731189	0
346.140340923303	0
350.816379827291	0
355.489914339047	0
360.160946352513	0
364.829477759773	0
369.495510450979	0
374.159046314377	0
378.82008723633	0
383.478635101284	0
388.134691791813	0
392.788259188568	0
397.439339170342	0
402.087933614013	0
406.734044394583	0
411.377673385177	0
416.018822457034	0
420.657493479503	0
425.293688320078	0
429.927408844356	0
434.558656916088	0
439.187434397129	0
443.813743147486	0
448.437585025291	0
453.058961886814	0
457.67787558648	0
462.29432797683	0
466.908320908577	0
471.519856230563	0
476.128935789788	0
480.735561431389	0
485.339734998681	0
489.941458333116	0
494.540733274316	0
499.137561660049	0
503.731945326264	0
508.323886107064	0
512.913385834734	0
517.500446339694	0
522.085069450583	0
526.667256994191	0
531.247010795469	0
535.824332677577	0
540.399224461846	0
544.97168796778	0
549.541725013081	0
554.109337413644	0
558.67452698353	0
563.237295535018	0
567.797644878581	0
572.355576822862	0
576.911093174738	0
581.464195739274	0
586.014886319725	0
590.563166717577	0
595.109038732502	0
599.652504162404	0
604.193564803387	0
608.732222449762	0
613.268478894079	0
617.802335927085	0
622.333795337774	0
626.86285891334	0
631.38952843922	0
635.913805699067	0
640.435692474774	0
644.955190546461	0
649.472301692484	0
653.987027689447	0
658.499370312169	0
663.009331333738	0
667.516912525469	0
672.022115656928	0
676.524942495926	0
681.02539480853	0
685.523474359055	0
690.01918291007	0
694.512522222405	0
699.003494055145	0
703.492100165644	0
707.9783423095	0
712.462222240603	0
716.943741711089	0
721.422902471375	0
725.899706270146	0
730.374154854366	0
734.846249969258	0
739.315993358352	0
743.783386763425	0
748.24843192457	0
752.711130580137	0
757.171484466788	0
761.629495319437	0
766.085164871336	0
770.538494853994	0
774.989486997223	0
779.43814302915	0
783.884464676175	0
788.32845366302	0
792.770111712696	0
797.209440546543	0
801.646441884168	0
806.081117443533	0
810.513468940881	0
814.943498090775	0
819.371206606105	0
823.796596198077	0
828.219668576199	0
832.640425448324	0
837.058868520624	0
841.474999497579	0
845.888820082022	0
850.300331975104	-4.1162109375
854.709536876311	-6.287109375
859.116436483469	-0.494140625
863.521032492725	8.02734375
867.923326598575	-3.4755859375
872.323320493862	4.2607421875
876.72101586976	2.20703125
881.116414415799	-16.0234375
885.509517819843	6.255859375
889.900327768119	7.1201171875
894.288845945186	-7.2119140625
898.675074033981	6.6171875
903.059013715767	2.341796875
907.440666670198	-7.345703125
911.820034575245	6.2705078125
916.197119107281	5.40625
920.571921941017	-25.215087890625
924.944444749533	13.6482543945313
929.314689204286	0.9644775390625
933.682656975085	12.4826049804687
938.048349730125	-4.4378662109375
942.411769135975	-21.8471069335938
946.772916857561	-6.25634765625
951.131794558201	19.3344116210938
955.488403899588	1.06890869140625
959.842746541792	22.0596923828125
964.19482414328	-7.9495849609375
968.544638360883	33.0411376953125
972.892190849834	9.0318603515625
977.237483263751	31.0226440429687
981.580517254632	6.01336669921875
985.92129447289	-6.012451171875
990.259816567315	19.9581909179687
994.596085185094	-0.07122802734375
998.930101971822	4.8994140625
1003.2618685715	46.8700561523438
1007.59138662649	38.8406372070313
1011.91865777761	62.811279296875
1016.24368366407	64.7374877929688
1020.56646592346	41.458251953125
1024.88700619182	39.1790771484375
1029.20530610358	19.8998413085938
1033.52136729159	33.6206665039063
1037.8351913871	0.3414306640625
1042.14678001981	-4.937744140625
1046.45613481781	-2.4442138671875
1050.76325740763	-2.078125
1055.06814941421	-8.7120361328125
1059.37081246092	-1.345947265625
1063.67124816958	-20.9639892578125
1067.96945816039	14.435302734375
1072.26544405203	6.24237060546875
1076.55920746159	-1.91448974609375
1080.8507500046	-2.671875
1085.14007329502	5.1376953125
1089.42717894527	-17.4619140625
1093.71206856617	15.009765625
1097.99474376703	-3.3388671875
1102.27520615557	1.837890625
1106.55345733798	-4.02117919921875
1110.82949891888	-3.87261962890625
1115.10333250134	14.72802734375
1119.37495968691	-2.4962158203125
1123.64438207556	-14.5608520507813
1127.91160126572	-15.5089721679687
1132.17661885431	25.54296875
1136.43943643667	16.5948486328125
1140.70005560662	25.5846557617187
1144.95847795644	38.5197143554687
1149.21470507689	40.4547729492188
1153.46873855716	75.3897705078125
1157.72057998495	130.324829101562
1161.97023094641	168.259887695313
1166.21769302616	161.162414550781
1170.4629678073	163.906860351562
1174.70605687141	105.651306152344
1178.94696179854	54.3958129882812
1183.18568416722	28.1402587890625
1187.42222555447	44.8847045898438
1191.65658753578	29.6292114257812
1195.88877168516	26.3736572265625
1200.11877957504	44.0662231445313
1204.34661277642	28.7045288085938
1208.57227285873	26.3428955078125
1212.79576138991	20.981201171875
1217.01707993641	16.6195678710938
1221.23623006316	14.2578735351562
1225.45321333358	-4.103759765625
1229.66803130962	37.5345458984375
1233.88068555171	17.19677734375
1238.09117761878	-0.1378173828125
1242.29950906828	7.527587890625
1246.50568145615	-2.8070068359375
1250.70969633685	-2.1416015625
1254.91155526336	16.5238037109375
1259.11125978715	-8.810791015625
1263.30881145822	-1.1231689453125
1267.50421182508	10.593017578125
1271.69746243476	6.3092041015625
1275.88856483281	24.025390625
1280.07752056329	16.7416381835938
1284.26433116882	24.4578247070313
1288.44899819048	16.1740112304687
1292.63152316794	5.89019775390625
1296.81190763937	42.5999755859375
1300.99015314147	39.2977294921875
1305.16626120947	22.9954833984375
1309.34023337715	36.6932373046875
1313.51207117681	45.3909912109375
1317.68177613928	17.0886840820313
1321.84934979396	10.7864379882813
1326.01479366875	30.4841918945313
1330.17810929013	10.1819458007813
1334.3392981831	7.81817626953125
1338.49836187121	10.45166015625
1342.65530187658	23.0851440429687
1346.81011971983	14.7185668945313
1350.96281692018	7.35205078125
1355.11339499538	10.9855346679688
1359.26185546175	10.6190185546875
1363.40819983413	13.1687622070312
1367.55242962597	4.7171630859375
1371.69454634923	-0.73443603515625
1375.83455151447	3.81396484375
1379.97244663079	-11.6917724609375
1384.10823320586	12.76416015625
1388.24191274593	-10.8519287109375
1392.3734867558	9.354736328125
1396.50295673884	-10.0509643554688
1400.63032419701	0.3743896484375
1404.75559063083	10.1770629882813
1408.87875753938	2.256591796875
1412.99982642036	-12.6638793945313
1417.11879877001	-16.2332763671875
1421.23567608316	0.25115966796875
1425.35045985322	6.73553466796875
1429.4631515722	-12.7800903320312
1433.57375273068	1.704345703125
1437.68226481782	16.2208862304687
1441.78868932139	26.813720703125
1445.89302772774	39.406494140625
1449.99528152179	17.999267578125
1454.09545218711	72.5921020507812
1458.1935412058	30.1848754882812
1462.28955005859	45.7776489257812
1466.38348022481	34.3704833984375
1470.47533318239	26.9632568359375
1474.56511040785	37.5689086914063
1478.65281337632	27.20458984375
1482.73844356155	12.84033203125
1486.82200243586	28.47607421875
1490.90349147022	4.11181640625
1494.98291213418	-2.25244140625
1499.06026589591	31.38330078125
1503.13555422222	45.01904296875
1507.20877857848	46.65478515625
1511.27994042873	77.29052734375
1515.3490412356	97.9262084960937
1519.41608246035	141.614501953125
1523.48106556286	164.325134277344
1527.54399200163	176.035827636719
1531.60486323377	165.746459960938
1535.66368071505	120.457153320312
1539.72044589986	105.167785644531
1543.7751602412	71.8784790039063
1547.82782519071	32.589111328125
1551.87844219866	8.29974365234375
1555.92701271397	3.098388671875
1559.97353818419	5.93408203125
1564.0180200555	-2.23016357421875
1568.06045977271	8.60552978515625
1572.1008587793	14.4412841796875
1576.13921851737	18.2825317382813
1580.17554042768	0.15985107421875
1584.20982594961	-8.962890625
1588.24207652123	8.63812255859375
1592.27229357921	-8.197265625
1596.3004785589	-4.376953125
1600.3266328943	7.7587890625
1604.35075801806	-0.779296875
1608.37285536149	-0.482421875
1612.39292635454	0.796875
1616.41097242584	6.16015625
1620.42699500266	-1.689453125
1624.44099551096	-5.5654296875
1628.45297537533	2.021484375
1632.46293601906	2.2666015625
1636.47087886406	-0.640625
1640.47680533095	-5.9072265625
1644.48071683901	3.3349609375
1648.48261480617	5.111328125
1652.48250064906	-14.66796875
1656.48037578297	9.2451171875
1660.47624162187	4.83984375
1664.47009957839	-3.8916015625
1668.46195106388	8.0576171875
1672.45179748832	-1.46875
1676.43964026041	-11.9931640625
1680.42548078752	2.990234375
1684.4093204757	5.46875
1688.39116072969	1.591796875
1692.37100295292	-8.5771484375
1696.34884854752	14.2998046875
1700.32469891429	-20.1171875
1704.29855545273	17.576171875
1708.27041956104	-4.08984375
1712.24029263612	0.59375
1716.20817607355	-8.2734375
1720.17407126762	4.943359375
1724.13797961133	2.6162109375
1728.09990249636	-8.8564453125
1732.05984131312	6.7431640625
1736.01779745068	4.52734375
1739.97377229687	-13.6552734375
1743.9277672382	13.0078125
1747.87978365989	-8.33984375
1751.82982294586	6.400390625
1755.77788647879	-4.1904296875
1759.72397564	-5.5146484375
1763.6680918096	5.9501953125
1767.61023636636	4.3828125
1771.5504106878	0.177734375
1775.48861615014	-1.8251953125
1779.42485412834	-8.2822265625
1783.35912599608	-1.654296875
1787.29143312576	9.1884765625
1791.2217768885	-7.09375
1795.15015865414	12.474609375
1799.07657979128	-1.404296875
1803.00104166722	-7.0517578125
1806.923545648	-0.6884765625
1810.84409309841	3.5595703125
1814.76268538195	-7.6328125
1818.67932386087	14.2099609375
1822.59400989615	-16.830078125
1826.50674484753	9.5458984375
1830.41753007345	8.6162109375
1834.32636693114	-10.39453125
1838.23325677653	-12.640625
1842.13820096433	17.400390625
1846.04120084797	0.634765625
1849.94225777965	1.787109375
1853.84137311029	-7.37109375
1857.7385481896	3.6083984375
1861.63378436601	-4.96484375
1865.52708298671	-2.888671875
1869.41844539766	0.7734375
1873.30787294356	14.1455078125
1877.19536696788	-18.2890625
1881.08092881284	18.1826171875
1884.96455981942	-8.142578125
1888.84626132737	-6.1318359375
1892.72603467521	5.6884765625
1896.6038812002	-7.36328125
1900.47980223839	8.587890625
1904.35379912459	-3.7666015625
1908.22587319237	4.6865234375
1912.0960257741	-3.4482421875
1915.96425820089	1.2841796875
1919.83057180263	-3.349609375
1923.694967908	1.810546875
1927.55744784445	5.80859375
1931.4180129382	-14.65625
1935.27666451425	8.3857421875
1939.13340389641	5.4794921875
1942.98823240721	-11.9404296875
1946.84115136803	13.927734375
1950.692162099	-11.453125
1954.54126591903	1.5498046875
1958.38846414585	2.0029296875
1962.23375809594	-0.6220703125
1966.0771490846	-2.580078125
1969.91863842592	12.88671875
1973.75822743275	-6.134765625
1977.59591741678	3.3828125
1981.43170968848	-11.6884765625
1985.2656055571	11.525390625
1989.0976063307	-5.3603515625
1992.92771331615	2.962890625
1996.75592781911	-4.7421875
2000.58225114405	6.2275390625
2004.40668459424	-9.173828125
2008.22922947176	6.162109375
2012.04988707749	3.1328125
2015.86865871112	-17.7451171875
2019.68554567116	19.1796875
2023.50054925491	-21.5791015625
2027.31367075851	20.2705078125
2031.12491147689	-1.3544921875
2034.93427270382	-2.9404296875
2038.74175573186	-5.76953125
2042.54736185239	5.6240234375
2046.35109235564	-1.140625
2050.15294853063	-1.0908203125
2053.95293166521	10.345703125
2057.75104304606	-5.0771484375
2061.54728395867	-2.353515625
2065.34165568739	0.541015625
2069.13415951534	-3.6962890625
2072.92479672452	2.1328125
2076.71356859575	-3.796875
2080.50047640867	3.533203125
2084.28552144174	-9.58203125
2088.06870497229	12.7578125
2091.85002827646	0.3779296875
2095.62949262924	-4.1103515625
2099.40709930443	2.87109375
2103.18284957471	-16.3994140625
2106.95674471157	19.046875
2110.72878598537	0.4599609375
2114.49897466528	-8.2978515625
2118.26731201934	-1.9208984375
2122.03379931443	11.8525390625
2125.79843781626	1.462890625
2129.56122878942	-17.84765625
2133.32217349733	17.484375
2137.08127320226	-19.44140625
2140.83852916534	1.6279296875
2144.59394264655	5.32421875
2148.34751490473	7.767578125
2152.09924719757	1.642578125
2155.84914078163	-6.4462890625
2159.59719691231	0.6318359375
2163.34341684388	-7.458984375
2167.08780182947	10.869140625
2170.83035312109	7.5751953125
2174.57107196959	-3.0986328125
2178.30995962469	2.78515625
2182.04701733499	-16.48828125
2185.78224634796	-1.8759765625
2189.5156479099	10.10546875
2193.24722326604	-2.349609375
2196.97697366044	2.69140625
2200.70490033604	2.6484375
2204.43100453467	-8.65234375
2208.15528749703	4.94921875
2211.87775046268	-9.41015625
2215.59839467008	11.3740234375
2219.31722135656	0.431640625
2223.03423175833	-0.0205078125
2226.74942711049	-1.53125
2230.46280864702	5.1767578125
2234.17437760077	-6.802734375
2237.8841352035	-2.4560546875
2241.59208268584	-7.8671875
2245.29822127732	15.26171875
2249.00255220636	-8.6962890625
2252.70507670024	13.1748046875
2256.40579598519	-24.13671875
2260.10471128628	20.216796875
2263.80182382751	-4.81640625
2267.49713483175	4.3017578125
2271.19064552079	-7.1416015625
2274.8823571153	7.572265625
2278.57227083485	-17.3359375
2282.26038789795	9.482421875
2285.94670952195	4.2138671875
2289.63123692315	-7.1943359375
2293.31397131673	10.2783203125
2296.99491391679	-7.0341796875
2300.67406593634	-1.888671875
2304.35142858727	2.4130859375
2308.02700308043	-4.7421875
2311.70079062553	8.4697265625
2315.37279243123	-4.0771484375
2319.04300970507	6.1318359375
2322.71144365353	8.6953125
2326.378095482	-21.5732421875
2330.04296639479	13.580078125
2333.7060575951	1.39453125
2337.3673702851	-8.9755859375
2341.02690566583	5.8125
2344.6846649373	-10.9560546875
2348.3406492984	5.8330078125
2351.99485994696	-4.8388671875
2355.64729807974	9.2744140625
2359.29796489244	-1.2236328125
2362.94686157966	1.072265625
2366.59398933494	-6.0205078125
2370.23934935076	-0.8134765625
2373.88294281852	5.8544921875
2377.52477092856	8.2314453125
2381.16483487014	-5.2314453125
2384.80313583148	-8.703125
2388.4396749997	-1.8466796875
2392.07445356091	-0.3369140625
2395.70747270011	-1.2900390625
2399.33873360126	13.41015625
2402.96823744725	-3.9873046875
2406.59598541995	8.2939453125
2410.22197870012	-0.4365234375
2413.84621846749	-16.3232421875
2417.46870590075	6.6650390625
2421.08944217751	0.1533203125
2424.70842847435	-2.080078125
2428.32566596678	-0.107421875
2431.94115582928	-10.7783203125
2435.55489923528	19.4306640625
2439.16689735713	-0.7333984375
2442.77715136618	3.5556640625
2446.38566243272	-6.8017578125
2449.99243172597	-9.5634765625
2453.59746041414	14.255859375
2457.20074966439	-8.6875
2460.80230064284	-3.431640625
2464.40211451455	3.7158203125
2468.00019244359	-7.78515625
2471.59653559293	13.052734375
2475.19114512457	-4.2705078125
2478.78402219943	-5.8642578125
2482.37516797741	12.212890625
2485.96458361739	-3.041015625
2489.55227027719	-7.08203125
2493.13822911363	8.2939453125
2496.7224612825	-8.4736328125
2500.30496793853	-4.2158203125
2503.88575023547	11.0390625
2507.464809326	0.08203125
2511.04214636182	-4.5234375
2514.61776249357	-6.5849609375
2518.19165887088	11.27734375
2521.76383664238	0.0732421875
2525.33429695564	0.685546875
2528.90304095725	-10.9609375
2532.47006979276	8.896484375
2536.03538460672	0.2216796875
2539.59898654265	5.6025390625
2543.16087674307	-9.6171875
2546.72105634948	2.7646484375
2550.27952650235	0.8857421875
2553.83628834118	3.0703125
2557.39134300444	-2.4609375
2560.94469162957	-18.375
2564.49633535304	16.130859375
2568.0462753103	-24.349609375
2571.59451263579	6.341796875
2575.14104846294	45.462890625
2578.6858839242	-27.435546875
2582.22902015101	13.0322265625
2585.77045827378	-15.7880859375
2589.31019942197	11.4443359375
2592.84824472401	-15.1015625
2596.38459530734	7.3759765625
2599.91925229841	3.5048828125
2603.45221682266	-5.802734375
2606.98349000456	-8.6875
2610.51307296756	14.7138671875
2614.04096683414	7.259765625
2617.56717272579	-20.7900390625
2621.09169176298	6.2294921875
2624.61452506524	6.1162109375
2628.13567375106	-7.65234375
2631.655138938	-4.6572265625
2635.17292174259	12.8603515625
2638.68902328039	2.4677734375
2642.20344466599	-12.5498046875
2645.71618701297	2.62109375
2649.22725143397	1.7109375
2652.73663904062	3.1318359375
2656.24435094357	-19.39453125
2659.75038825251	31.2880859375
2663.25475207615	-4.4228515625
2666.75744352221	-24.939453125
2670.25846369745	23.2177734375
2673.75781370765	-16.478515625
2677.25549465763	12.884765625
2680.75150765123	4.525390625
2684.24585379131	3.544921875
2687.73853417978	-23.28515625
2691.22954991757	9.935546875
2694.71890210465	9.052734375
2698.20659184002	-15.890625
2701.69262022172	10.388671875
2705.17698834682	-2.8388671875
2708.65969731143	8.568359375
2712.14074821071	-12.2255859375
2715.62014213884	0.80078125
2719.09788018905	-2.6357421875
2722.57396345362	15.5615234375
2726.04839302385	6.244140625
2729.52116999012	-24.1455078125
2732.99229544182	16.400390625
2736.4617704674	-9.63671875
2739.92959615436	0.298828125
2743.39577358926	0.849609375
2746.86030385767	2.365234375
2750.32318804425	-0.3466796875
2753.78442723268	-11.736328125
2757.24402250572	14.328125
2760.70197494518	-7.3076171875
2764.1582856319	3.2412109375
2767.61295564579	9.3544921875
2771.06598606584	-8.4013671875
2774.51737797005	4.6982421875
2777.96713243552	-10.7451171875
2781.41525053838	0.8427734375
2784.86173335384	0.3740234375
2788.30658195617	5.267578125
2791.7497974187	-0.779296875
2795.1913808138	0.84375
2798.63133321295	-5.619140625
2802.06965568666	7.5439453125
2805.50634930452	-10.330078125
2808.94141513519	15.255859375
2812.3748542464	-11.6337890625
2815.80666770493	6.4736328125
2819.23685657665	-7.134765625
2822.66542192651	3.244140625
2826.0923648185	-6.7392578125
2829.51768631572	11.478759765625
2832.94138748033	7.1171875
2836.36346937355	-12.2531127929688
2839.7839330557	-8.836669921875
2843.20277958617	-7.42022705078125
2846.62001002343	8.9962158203125
2850.03562542502	-1.90325927734375
2853.44962684758	-5.05633544921875
2856.86201534681	27.7905883789062
2860.27279197751	5.63751220703125
2863.68195779356	19.4844360351562
2867.08951384791	23.3313598632813
2870.49546119263	16.1782836914062
2873.89980087883	16.0252075195313
2877.30253395675	29.8326416015625
2880.70366147569	40.4497680664063
2884.10318448407	21.0669555664062
2887.50110402936	38.6841430664063
2890.89742115816	52.30126953125
2894.29213691614	54.91845703125
2897.68525234807	36.5355834960937
2901.07676849782	64.1527709960937
2904.46668640835	34.7698974609375
2907.85500712172	47.3870849609375
2911.24173167908	53.0042114257812
2914.62686112069	29.6213989257812
2918.0103964859	34.2385864257812
2921.39233881316	33.855712890625
2924.77268914005	30.4694213867188
2928.1514485032	24.072998046875
2931.52861793838	38.6765747070313
2934.90419848047	26.2800903320313
2938.27819116343	34.8836669921875
2941.65059702035	35.4871826171875
2945.0214170834	18.0907592773438
2948.39065238389	41.6942749023438
2951.75830395222	20.2978515625
2955.12437281791	25.9014282226562
2958.48886000957	7.50494384765625
2961.85176655495	32.1085205078125
2965.21309348089	39.7120361328125
2968.57284181338	28.3156127929687
2971.93101257748	18.9191284179687
2975.28760679739	30.522705078125
2978.64262549643	11.1262817382813
2981.99606969703	37.8244018554687
2985.34794042073	15.5543212890625
2988.69823868822	15.2843017578125
2992.04696551928	22.0142822265625
2995.39412193282	1.7442626953125
2998.73970894689	22.4742431640625
3002.08372757864	-2.7957763671875
3005.42617884436	-7.06585693359375
3008.76706375945	15.6641235351562
3012.10638333846	2.39410400390625
3015.44413859505	12.1240844726563
3018.780330542	7.85406494140625
3022.11496019125	-11.4159545898438
3025.44802855385	-10.68603515625
3028.77953663997	6.24981689453125
3032.10948545894	18.2283935546875
3035.43787601921	-12.7930297851562
3038.76470932835	16.185546875
3042.08998639308	-0.8359375
3045.41370821926	-6.85736083984375
3048.73587581189	-2.8787841796875
3052.05649017508	-3.90020751953125
3055.37555231211	-2.82830810546875
3058.69306322538	15.3598022460938
3062.00902391644	12.5479125976563
3065.32343538598	-6.263916015625
3068.63629863383	-0.51611328125
3071.94761465896	-18.0405883789062
3075.2573844595	23.490234375
3078.5656090327	-6.8076171875
3081.87228937498	6.7353515625
3085.1774264819	-7.2568359375
3088.48102134815	-3.28515625
3091.7830749676	3.5078125
3095.08358833324	-3.857421875
3098.38256243724	11.4755859375
3101.67999827089	-7.7998046875
3104.97589682465	-6.541015625
3108.27025908815	8.265625
3111.56308605013	1.453125
3114.85437869852	-0.755859375
3118.14413802041	-6.0966796875
3121.43236500202	3.8046875
3124.71906062875	-1.041015625
3128.00422588514	-3.3310546875
3131.28786175491	1.3759765625
3134.56996922093	7.5263671875
3137.85054926524	-7.845703125
3141.12960286901	0.89453125
3144.40713101263	5.2509765625
3147.6831346756	-6.4267578125
3150.95761483661	-12.3896484375
3154.23057247352	20.4384765625
3157.50200856335	-4.2001953125
3160.77192408229	1.361328125
3164.04032000569	5.416015625
3167.30719730808	-9.1005859375
3170.57255696316	8.796875
3173.8363999438	-10.9697265625
3177.09872722202	-7.85546875
3180.35953976906	11.0849609375
3183.61883855529	2.2783203125
3186.87662455028	-5.8076171875
3190.13289872277	-3.1474609375
3193.38766204066	17.81640625
3196.64091547106	-3.94140625
3199.89265998023	-14.9921875
3203.14289653361	6.384765625
3206.39162609586	0
3209.63884963076	0
3212.88456810132	0
3216.1287824697	0
3219.37149369728	0
3222.61270274458	0
3225.85241057135	0
3229.09061813648	0
3232.3273263981	0
3235.56253631347	0
3238.79624883909	0
3242.02846493063	0
3245.25918554293	0
3248.48841163005	0
3251.71614414523	0
3254.94238404091	0
3258.16713226871	0
3261.39038977947	0
3264.61215752319	0
3267.8324364491	0
3271.05122750561	0
3274.26853164033	0
3277.48434980006	0
3280.69868293083	0
3283.91153197784	0
3287.12289788551	0
3290.33278159744	0
3293.54118405647	0
3296.7481062046	0
3299.95354898308	0
3303.15751333233	0
3306.36000019198	0
3309.5610105009	0
3312.76054519714	0
3315.95860521796	0
3319.15519149983	0
3322.35030497845	0
3325.5439465887	0
3328.73611726471	0
3331.92681793979	0
3335.11604954647	0
3338.30381301653	0
3341.49010928091	0
3344.67493926981	0
3347.85830391262	0
3351.04020413798	0
3354.22064087372	0
3357.3996150469	0
3360.5771275838	0
3363.75317940992	0
3366.92777144999	0
3370.10090462796	0
3373.27257986699	0
3376.44279808949	0
3379.61156021706	0
3382.77886717059	0
3385.94471987011	0
3389.10911923496	0
3392.27206618366	0
3395.43356163397	0
3398.59360650288	0
3401.75220170663	0
3404.90934816067	0
3408.06504677969	0
3411.21929847761	0
3414.37210416759	0
3417.52346476203	0
3420.67338117256	0
3423.82185431003	0
3426.96888508457	0
3430.11447440551	0
3433.25862318144	0
3436.40133232017	0
3439.54260272877	0
3442.68243531356	0
3445.82083098007	0
3448.95779063311	0
3452.0933151767	0
3455.22740551412	0
3458.36006254791	0
3461.49128717984	0
3464.62108031093	0
3467.74944284144	0
3470.8763756709	0
3474.00187969807	0
3477.12595582097	0
3480.24860493687	0
3483.3698279423	0
3486.48962573301	0
3489.60799920406	0
3492.7249492497	0
3495.8404767635	0
3498.95458263822	0
3502.06726776593	0
3505.17853303794	0
3508.28837934481	0
3511.39680757636	0
3514.50381862168	0
3517.60941336912	0
3520.71359270628	0
3523.81635752002	0
3526.91770869649	0
3530.01764712108	0
3533.11617367844	0
3536.21328925251	0
3539.30899472647	0
3542.40329098277	0
3545.49617890316	0
3548.58765936862	0
3551.67773325941	0
3554.76640145506	0
3557.85366483438	0
3560.93952427544	0
3564.02398065559	0
3567.10703485145	0
3570.18868773891	0
3573.26894019313	0
3576.34779308856	0
3579.42524729892	0
3582.50130369721	0
3585.57596315568	0
3588.6492265459	0
3591.72109473869	0
3594.79156860416	0
3597.8606490117	0
3600.92833682998	0
3603.99463292695	0
3607.05953816984	0
3610.12305342518	0
3613.18517955876	0
3616.24591743568	0
3619.30526792029	0
3622.36323187627	0
3625.41981016655	0
3628.47500365337	0
3631.52881319825	0
3634.58123966201	0
3637.63228390473	0
3640.68194678582	0
3643.73022916396	0
3646.77713189712	0
3649.82265584256	0
3652.86680185686	0
3655.90957079587	0
3658.95096351473	0
3661.9909808679	0
3665.02962370912	0
3668.06689289143	0
3671.10278926717	0
3674.13731368797	0
3677.17046700478	0
3680.20225006782	0
3683.23266372664	0
3686.26170883008	0
3689.28938622628	0
3692.31569676268	0
3695.34064128604	0
3698.3642206424	0
3701.38643567713	0
3704.40728723488	0
3707.42677615964	0
3710.44490329468	0
3713.46166948258	0
3716.47707556524	0
3719.49112238386	0
3722.50381077897	0
3725.51514159039	0
3728.52511565724	0
3731.53373381799	0
3734.54099691039	0
3737.54690577153	0
3740.55146123779	0
3743.55466414488	0
3746.55651532782	0
3749.55701562096	0
3752.55616585794	0
3755.55396687174	0
3758.55041949464	0
3761.54552455828	0
3764.53928289357	0
3767.53169533077	0
3770.52276269945	0
