# Supplementary material for: ATP-Mediated Compositional Change in Peripheral Myelin Membranes: A Comparative Raman Spectroscopy and Time-Of-Flight Secondary Ion Mass Spectrometry Study
Source: PLoS One. 2015 Nov 6;10(11):e0142084. doi: 10.1371/journal.pone.0142084 (PMC4636249; doi:10.1371/journal.pone.0142084)
Supplement: S4 Dataset — (ZIP) [file pone.0142084.s004.zip › S4_dataset/Raman_spectra/13_0_0.txt]

-178.994036100499	0
-174.033225536557	0
-169.0751377995	0
-164.119770772188	0
-159.167122339648	0
-154.217190389139	0
-149.269972810082	0
-144.325467494084	0
-139.383672334927	0
-134.444585228594	0
-129.508204073223	0
-124.574526769135	0
-119.643551218822	0
-114.715275326933	0
-109.789697000295	0
-104.866814147885	0
-99.9466246808552	0
-95.0291265124906	0
-90.1143175582511	0
-85.2021957357429	0
-80.2927589647043	0
-75.3860051670417	0
-70.481932266779	0
-65.5805381901118	0
-60.6818208653458	0
-55.7857782229294	0
-50.8924081954356	0
-46.0017087175875	0
-41.1136777262036	0
-36.2283131602562	0
-31.3456129608094	0
-26.4655750710663	0
-21.5881974363401	0
-16.7134780040433	0
-11.8414147237163	0
-6.97200554699157	0
-2.10524842762243	0
2.7588586785605	0
7.62031781361293	0
12.4791310174805	0
17.3353003280426	0
22.1888277810758	0
27.039715410272	0
31.8879652472351	0
36.7335793214806	0
41.5765596604579	0
46.4169082895241	0
51.2546272319742	0
56.0897185090253	0
60.9221841398248	0
65.7520261414575	0
70.5792465289414	0
75.4038473152359	0
80.2258305112373	0
85.0451981257829	0
89.8619521656728	0
94.6760946356408	0
99.4876275383722	0
104.296552874519	0
109.102872642681	0
113.906588839414	0
118.707703459255	0
123.50621849468	0
128.302135936152	0
133.095457772095	0
137.886185988911	0
142.67432257098	0
147.459869500643	0
152.242828758237	0
157.023202322085	0
161.800992168482	0
166.57620027172	0
171.348828604074	0
176.118879135829	0
180.886353835249	0
185.651254668599	0
190.413583600155	0
195.173342592185	0
199.930533604973	0
204.685158596796	0
209.437219523967	0
214.186718340789	0
218.933656999594	0
223.678037450722	0
228.419861642549	0
233.159131521472	0
237.895849031895	0
242.630016116276	0
247.361634715089	0
252.090706766845	0
256.817234208094	0
261.541218973423	0
266.262662995465	0
270.981568204883	0
275.6979365304	0
280.411769898787	0
285.123070234848	0
289.831839461473	0
294.538079499573	0
299.241792268145	0
303.942979684238	0
308.641643662944	0
313.337786117456	0
318.031408959021	0
322.722514096949	0
327.411103438619	0
332.097178889511	0
336.780742353159	0
341.461795731189	0
346.140340923303	0
350.816379827291	0
355.489914339047	0
360.160946352513	0
364.829477759773	0
369.495510450979	0
374.159046314377	0
378.82008723633	0
383.478635101284	0
388.134691791813	0
392.788259188568	0
397.439339170342	0
402.087933614013	0
406.734044394583	0
411.377673385177	0
416.018822457034	0
420.657493479503	0
425.293688320078	0
429.927408844356	0
434.558656916088	0
439.187434397129	0
443.813743147486	0
448.437585025291	0
453.058961886814	0
457.67787558648	0
462.29432797683	0
466.908320908577	0
471.519856230563	0
476.128935789788	0
480.735561431389	0
485.339734998681	0
489.941458333116	0
494.540733274316	0
499.137561660049	0
503.731945326264	0
508.323886107064	0
512.913385834734	0
517.500446339694	0
522.085069450583	0
526.667256994191	0
531.247010795469	0
535.824332677577	0
540.399224461846	0
544.97168796778	0
549.541725013081	0
554.109337413644	0
558.67452698353	0
563.237295535018	0
567.797644878581	0
572.355576822862	0
576.911093174738	0
581.464195739274	0
586.014886319725	0
590.563166717577	0
595.109038732502	0
599.652504162404	0
604.193564803387	0
608.732222449762	0
613.268478894079	0
617.802335927085	0
622.333795337774	0
626.86285891334	0
631.38952843922	0
635.913805699067	0
640.435692474774	0
644.955190546461	0
649.472301692484	0
653.987027689447	0
658.499370312169	0
663.009331333738	0
667.516912525469	0
672.022115656928	0
676.524942495926	0
681.02539480853	0
685.523474359055	0
690.01918291007	0
694.512522222405	0
699.003494055145	0
703.492100165644	0
707.9783423095	0
712.462222240603	0
716.943741711089	0
721.422902471375	0
725.899706270146	0
730.374154854366	0
734.846249969258	0
739.315993358352	0
743.783386763425	0
748.24843192457	0
752.711130580137	0
757.171484466788	-11.8955078125
761.629495319437	8.74609375
766.085164871336	-7.982421875
770.538494853994	-7.828125
774.989486997223	17.755859375
779.43814302915	0.0771484375
783.884464676175	-4.486328125
788.32845366302	-8.501953125
792.770111712696	8.7978515625
797.209440546543	3.294921875
801.646441884168	-5.2978515625
806.081117443533	-5.8623046875
810.513468940881	-12.4404296875
814.943498090775	13.708984375
819.371206606105	5.603515625
823.796596198077	8.138671875
828.219668576199	-22.076171875
832.640425448324	10.6669921875
837.058868520624	-27.41015625
841.474999497579	21.708984375
845.888820082022	17.400390625
850.300331975104	-1.8876953125
854.709536876311	-8.0673828125
859.116436483469	-4.3818359375
863.521032492725	-11.6708984375
867.923326598575	6.4453125
872.323320493862	6.5126953125
876.72101586976	0.849609375
881.116414415799	-9.447265625
885.509517819843	13.4501953125
889.900327768119	13.453125
894.288845945186	-0.5751953125
898.675074033981	1.7197265625
903.059013715767	0.1923828125
907.440666670198	-20.7646484375
911.820034575245	11.8291015625
916.197119107281	-6.0491943359375
920.571921941017	-18.28955078125
924.944444749533	21.753173828125
929.314689204286	-2.0537109375
933.682656975085	34.8875732421875
938.048349730125	26.6767578125
942.411769135975	21.4659423828125
946.772916857561	8.2552490234375
951.131794558201	31.244873046875
955.488403899588	21.1025390625
959.842746541792	76.9603271484375
964.19482414328	78.818115234375
968.544638360883	96.6759033203125
972.892190849834	57.53369140625
977.237483263751	76.391357421875
981.580517254632	4.50244140625
985.92129447289	-8.0709228515625
990.259816567315	33.355712890625
994.596085185094	-1.2176513671875
998.930101971822	60.2088623046875
1003.2618685715	167.635498046875
1007.59138662649	268.062133789062
1011.91865777761	361.48876953125
1016.24368366407	344.050659179687
1020.56646592346	295.721313476562
1024.88700619182	198.391967773438
1029.20530610358	97.0626220703125
1033.52136729159	83.733154296875
1037.8351913871	49.40380859375
1042.14678001981	24.074462890625
1046.45613481781	13.69091796875
1050.76325740763	-0.705078125
1055.06814941421	-13.10107421875
1059.37081246092	1.5030517578125
1063.67124816958	-12.03466796875
1067.96945816039	3.302490234375
1072.26544405203	-4.059814453125
1076.55920746159	11.404541015625
1080.8507500046	5.155029296875
1085.14007329502	0.5938720703125
1089.42717894527	-26.94775390625
1093.71206856617	13.716552734375
1097.99474376703	8.3809814453125
1102.27520615557	36.04541015625
1106.55345733798	23.709716796875
1110.82949891888	19.3741455078125
1115.10333250134	50.6920166015625
1119.37495968691	17.9927978515625
1123.64438207556	67.2935791015625
1127.91160126572	71.5943603515625
1132.17661885431	127.895141601562
1136.43943643667	146.195922851562
1140.70005560662	193.496704101562
1144.95847795644	254.797485351562
1149.21470507689	320.931640625
1153.46873855716	490.872680664063
1157.72057998495	807.813598632813
1161.97023094641	1147.75463867188
1166.21769302616	1225.69555664062
1170.4629678073	1087.63659667969
1174.70605687141	716.577514648438
1178.94696179854	428.5185546875
1183.18568416722	245.45947265625
1187.42222555447	219.400512695313
1191.65658753578	181.341430664062
1195.88877168516	171.1826171875
1200.11877957504	193.898559570313
1204.34661277642	201.614379882813
1208.57227285873	168.330322265625
1212.79576138991	145.046264648438
1217.01707993641	107.762084960938
1221.23623006316	78.47802734375
1225.45321333358	58.1939697265625
1229.66803130962	83.9097900390625
1233.88068555171	24.625732421875
1238.09117761878	1.3416748046875
1242.29950906828	-1.9425048828125
1246.50568145615	-3.2718505859375
1250.70969633685	21.3564453125
1254.91155526336	7.984619140625
1259.11125978715	26.61279296875
1263.30881145822	29.240966796875
1267.50421182508	55.869140625
1271.69746243476	75.497314453125
1275.88856483281	101.12548828125
1280.07752056329	66.753662109375
1284.26433116882	102.3818359375
1288.44899819048	111.010009765625
1292.63152316794	77.63818359375
1296.81190763937	100.220581054688
1300.99015314147	80.7950439453125
1305.16626120947	59.369384765625
1309.34023337715	60.94384765625
1313.51207117681	65.518310546875
1317.68177613928	52.0926513671875
1321.84934979396	23.6671142578125
1326.01479366875	18.241455078125
1330.17810929013	15.81591796875
1334.3392981831	27.390380859375
1338.49836187121	12.919189453125
1342.65530187658	27.3897705078125
1346.81011971983	1.8604736328125
1350.96281692018	19.3310546875
1355.11339499538	21.8016357421875
1359.26185546175	22.272216796875
1363.40819983413	20.7427978515625
1367.55242962597	23.21337890625
1371.69454634923	17.662353515625
1375.83455151447	-7.9075927734375
1379.97244663079	-15.4774169921875
1384.10823320586	13.95263671875
1388.24191274593	-34.6173095703125
1392.3734867558	18.2650146484375
1396.50295673884	-1.701904296875
1400.63032419701	3.69140625
1404.75559063083	11.9339599609375
1408.87875753938	-22.3770751953125
1412.99982642036	-5.186279296875
1417.11879877001	-5.9954833984375
1421.23567608316	19.736328125
1425.35045985322	-10.140869140625
1429.4631515722	-9.0181884765625
1433.57375273068	16.1046142578125
1437.68226481782	38.227294921875
1441.78868932139	93.35009765625
1445.89302772774	134.472778320312
1449.99528152179	129.28564453125
1454.09545218711	199.072021484375
1458.1935412058	155.858520507813
1462.28955005859	174.64501953125
1466.38348022481	128.431518554688
1470.47533318239	123.218017578125
1474.56511040785	122.004516601562
1478.65281337632	114.791015625
1482.73844356155	113.577514648438
1486.82200243586	127.364013671875
1490.90349147022	119.165649414062
1494.98291213418	101.005615234375
1499.06026589591	155.845581054687
1503.13555422222	237.685546875
1507.20877857848	323.525634765625
1511.27994042873	482.365600585937
1515.3490412356	676.20556640625
1519.41608246035	937.045532226563
1523.48106556286	1100.88549804688
1527.54399200163	1161.7255859375
1531.60486323377	1103.56555175781
1535.66368071505	834.405517578125
1539.72044589986	587.245483398438
1543.7751602412	383.340087890625
1547.82782519071	219.535400390625
1551.87844219866	140.730590820312
1555.92701271397	83.9259033203125
1559.97353818419	44.12109375
1564.0180200555	31.31640625
1568.06045977271	39.5115966796875
1572.1008587793	32.7069091796875
1576.13921851737	20.902099609375
1580.17554042768	13.097412109375
1584.20982594961	42.3525390625
1588.24207652123	39.314697265625
1592.27229357921	29.2767333984375
1596.3004785589	27.2388916015625
1600.3266328943	41.2010498046875
1604.35075801806	15.1632080078125
1608.37285536149	5.1253662109375
1612.39292635454	20.73974609375
1616.41097242584	28.8819580078125
1620.42699500266	6.024169921875
1624.44099551096	-23.7601318359375
1628.45297537533	4.617919921875
1632.46293601906	1.9669189453125
1636.47087886406	8.8734130859375
1640.47680533095	24.7799072265625
1644.48071683901	14.6865234375
1648.48261480617	26.85546875
1652.48250064906	48.051513671875
1656.48037578297	67.24755859375
1660.47624162187	116.443725585938
1664.47009957839	102.744995117187
1668.46195106388	134.431030273438
1672.45179748832	121.116943359375
1676.43964026041	93.802978515625
1680.42548078752	83.4888916015625
1684.4093204757	70.1749267578125
1688.39116072969	47.3194580078125
1692.37100295292	25.58935546875
1696.34884854752	25.859375
1700.32469891429	-19.87060546875
1704.29855545273	10.4893798828125
1708.27041956104	-8.27978515625
1712.24029263612	13.9510498046875
1716.20817607355	1.181884765625
1720.17407126762	7.908447265625
1724.13797961133	3.7330322265625
1728.09990249636	-11.1796875
1732.05984131312	-10.734375
1736.01779745068	6.4765625
1739.97377229687	-3.7158203125
1743.9277672382	9.6025390625
1747.87978365989	-8.638671875
1751.82982294586	12.6435546875
1755.77788647879	-2.26953125
1759.72397564	-11.609375
1763.6680918096	5.2587890625
1767.61023636636	4.560546875
1771.5504106878	6.3984375
1775.48861615014	-6.345703125
1779.42485412834	-10.2529296875
1783.35912599608	-8.4130859375
1787.29143312576	16.8369140625
1791.2217768885	-5.09765625
1795.15015865414	3.47265625
1799.07657979128	-0.603515625
1803.00104166722	-9.7724609375
1806.923545648	5.63671875
1810.84409309841	-3.97265625
1814.76268538195	9.8515625
1818.67932386087	20.4375
1822.59400989615	-23.482421875
1826.50674484753	1.71875
1830.41753007345	12.7177734375
1834.32636693114	-15.9970703125
1838.23325677653	-6.7744140625
1842.13820096433	10.015625
1846.04120084797	3.830078125
1849.94225777965	-9.6328125
1853.84137311029	7.279296875
1857.7385481896	-1.9794921875
1861.63378436601	-1.0302734375
1865.52708298671	-9.4033203125
1869.41844539766	5.341796875
1873.30787294356	9.677734375
1877.19536696788	-12.0556640625
1881.08092881284	23.318359375
1884.96455981942	-17.3876953125
1888.84626132737	-0.9619140625
1892.72603467521	0.6962890625
1896.6038812002	-3.61328125
1900.47980223839	8.6982421875
1904.35379912459	2.1572265625
1908.22587319237	-5.6953125
1912.0960257741	-13.8642578125
1915.96425820089	4.69921875
1919.83057180263	10.4521484375
1923.694967908	0.556640625
1927.55744784445	5.6669921875
1931.4180129382	-17.8935546875
1935.27666451425	12.427734375
1939.13340389641	9.53515625
1942.98823240721	-14.3310546875
1946.84115136803	7.69921875
1950.692162099	-7.703125
1954.54126591903	-1.15625
1958.38846414585	-5.322265625
1962.23375809594	6.2470703125
1966.0771490846	5.46484375
1969.91863842592	5.1416015625
1973.75822743275	-5.837890625
1977.59591741678	-1.462890625
1981.43170968848	-7.7763671875
1985.2656055571	8.7158203125
1989.0976063307	-3.0283203125
1992.92771331615	-0.75390625
1996.75592781911	-0.892578125
2000.58225114405	-0.8916015625
2004.40668459424	-2.7138671875
2008.22922947176	0.4521484375
2012.04988707749	9.8759765625
2015.86865871112	-3.1689453125
2019.68554567116	6.4892578125
2023.50054925491	-35.3623046875
2027.31367075851	25.8447265625
2031.12491147689	6.2578125
2034.93427270382	1.830078125
2038.74175573186	-8.4013671875
2042.54736185239	5.818359375
2046.35109235564	2.73828125
2050.15294853063	-11.75
2053.95293166521	8.46875
2057.75104304606	2.63671875
2061.54728395867	-9.2412109375
2065.34165568739	4.82421875
2069.13415951534	1.2802734375
2072.92479672452	6.08917236328125
2076.71356859575	-13.4873046875
2080.50047640867	-4.36846923828125
2084.28552144174	-2.9407958984375
2088.06870497229	25.3992309570313
2091.85002827646	11.3783569335938
2095.62949262924	0.35748291015625
2099.40709930443	1.336669921875
2103.18284957471	-4.6842041015625
2106.95674471157	24.3637084960938
2110.72878598537	5.55255126953125
2114.49897466528	6.74139404296875
2118.26731201934	6.93023681640625
2122.03379931443	42.1190795898438
2125.79843781626	12.3079223632812
2129.56122878942	-4.5032958984375
2133.32217349733	36.685546875
2137.08127320226	-4.951416015625
2140.83852916534	32.5481567382812
2144.59394264655	31.0477294921875
2148.34751490473	38.5473022460937
2152.09924719757	42.046875
2155.84914078163	47.5464477539063
2159.59719691231	60.0460205078125
2163.34341684388	32.5455932617188
2167.08780182947	49.045166015625
2170.83035312109	25.7116088867187
2174.57107196959	33.5909423828125
2178.30995962469	37.47021484375
2182.04701733499	18.3495483398438
2185.78224634796	7.22882080078125
2189.5156479099	5.108154296875
2193.24722326604	-1.0125732421875
2196.97697366044	0.86676025390625
2200.70490033604	11.2054443359375
2204.43100453467	-11.2315673828125
2208.15528749703	-0.6685791015625
2211.87775046268	-0.1055908203125
2215.59839467008	0.4573974609375
2219.31722135656	12.1558837890625
2223.03423175833	11.1300048828125
2226.74942711049	-4.43695068359375
2230.46280864702	-1.232666015625
2234.17437760077	-10.966796875
2237.8841352035	-2.6650390625
2241.59208268584	-6.9423828125
2245.29822127732	19.4541015625
2249.00255220636	-1.88018798828125
2252.70507670024	13.9613037109375
2256.40579598519	-34.6439208984375
2260.10471128628	15.5200805664062
2263.80182382751	5.364990234375
2267.49713483175	8.7581787109375
2271.19064552079	-8.8486328125
2274.8823571153	8.5445556640625
2278.57227083485	-7.0628662109375
2282.26038789795	14.29052734375
2285.94670952195	15.6439208984375
2289.63123692315	11.997314453125
2293.31397131673	31.3507080078125
2296.99491391679	35.7041015625
2300.67406593634	13.0574951171875
2304.35142858727	22.4292602539062
2308.02700308043	53.0519409179687
2311.70079062553	68.6746215820312
2315.37279243123	59.2972412109375
2319.04300970507	45.919921875
2322.71144365353	51.5426025390625
2326.378095482	21.1652221679687
2330.04296639479	12.7879028320312
2333.7060575951	12.4105834960938
2337.3673702851	2.46331787109375
2341.02690566583	-3.45233154296875
2344.6846649373	-12.3679809570312
2348.3406492984	11.7163696289062
2351.99485994696	3.80072021484375
2355.64729807974	1.88507080078125
2359.29796489244	-2.0306396484375
2362.94686157966	4.8018798828125
2366.59398933494	-5.353759765625
2370.23934935076	6.4906005859375
2373.88294281852	9.3349609375
2377.52477092856	17.6735229492187
2381.16483487014	-0.63861083984375
2384.80313583148	-2.30517578125
2388.4396749997	-17.8530883789062
2392.07445356091	3.23046875
2395.70747270011	0.513671875
2399.33873360126	25.958984375
2402.96823744725	-10.2900390625
2406.59598541995	-0.4248046875
2410.22197870012	-2.419921875
2413.84621846749	-7.7763671875
2417.46870590075	3.61328125
2421.08944217751	-5.4677734375
2424.70842847435	4.578125
2428.32566596678	-3.115234375
2431.94115582928	-8.2041015625
2435.55489923528	17.6337890625
2439.16689735713	-4.1005859375
2442.77715136618	11.2649536132813
2446.38566243272	-16.9636840820313
2449.99243172597	-6.302734375
2453.59746041414	10.7865600585938
2457.20074966439	5.79058837890625
2460.80230064284	0.5389404296875
2464.40211451455	7.28729248046875
2468.00019244359	-2.96435546875
2471.59653559293	17.7839965820313
2475.19114512457	19.6285400390625
2478.78402219943	8.56927490234375
2482.37516797741	20.510009765625
2485.96458361739	21.4507446289062
2489.55227027719	-5.6085205078125
2493.13822911363	15.3322143554687
2496.7224612825	-8.72705078125
2500.30496793853	4.21368408203125
2503.88575023547	32.3157958984375
2507.464809326	23.4287109375
2511.04214636182	15.5415649414062
2514.61776249357	21.6544799804687
2518.19165887088	44.7673950195313
2521.76383664238	25.8803100585938
2525.33429695564	37.9931640625
2528.90304095725	28.1060791015625
2532.47006979276	12.2223510742187
2536.03538460672	-0.61029052734375
2539.59898654265	4.55706787109375
2543.16087674307	-0.27557373046875
2546.72105634948	16.8917846679687
2550.27952650235	5.05914306640625
2553.83628834118	-7.77349853515625
2557.39134300444	-7.60614013671875
2560.94469162957	-13.4588012695313
2564.49633535304	19.66845703125
2568.0462753103	-22.2042846679687
2571.59451263579	13.9229736328125
2575.14104846294	6.05023193359375
2578.6858839242	-18.8790283203125
2582.22902015101	18.1729125976562
2585.77045827378	-9.89349365234375
2589.31019942197	5.77508544921875
2592.84824472401	-12.765625
2596.38459530734	3.32421875
2599.91925229841	7.19061279296875
2603.45221682266	-3.65936279296875
2606.98349000456	1.33477783203125
2610.51307296756	12.9007568359375
2614.04096683414	-10.533203125
2617.56717272579	-26.5936889648438
2621.09169176298	-0.5970458984375
2624.61452506524	15.399658203125
2628.13567375106	6.39630126953125
2631.655138938	8.3929443359375
2635.17292174259	18.3982543945313
2638.68902328039	11.4240112304688
2642.20344466599	14.44970703125
2645.71618701297	33.4754028320313
2649.22725143397	34.5011596679687
2652.73663904062	73.52685546875
2656.24435094357	34.5526123046875
2659.75038825251	98.5783081054687
2663.25475207615	83.6040649414062
2666.75744352221	39.6137084960937
2670.25846369745	108.585693359375
2673.75781370765	48.5576782226562
2677.25549465763	68.5296630859375
2680.75150765123	56.5016479492188
2684.24585379131	47.4736328125
2687.73853417978	28.4456176757813
2691.22954991757	44.4176025390625
2694.71890210465	46.3895874023438
2698.20659184002	0.361572265625
2701.69262022172	18.3335571289062
2705.17698834682	27.3065795898438
2708.65969731143	21.2799682617187
2712.14074821071	17.2533569335938
2715.62014213884	31.226806640625
2719.09788018905	16.2001953125
2722.57396345362	35.173583984375
2726.04839302385	34.1470336914063
2729.52116999012	-7.87957763671875
2732.99229544182	38.0938110351562
2736.4617704674	-9.814697265625
2739.92959615436	21.3265991210938
2743.39577358926	23.4678955078125
2746.86030385767	20.6091918945313
2750.32318804425	16.75048828125
2753.78442723268	-10.0637817382813
2757.24402250572	20.4119262695313
2760.70197494518	3.88763427734375
2764.1582856319	-18.7023315429687
2767.61295564579	11.5723266601562
2771.06598606584	-7.2724609375
2774.51737797005	4.6484375
2777.96713243552	-11.900390625
2781.41525053838	5.0224609375
2784.86173335384	-3.3916015625
2788.30658195617	11.94140625
2791.7497974187	2.29296875
2795.1913808138	5.2728271484375
2798.63133321295	-22.9397583007813
2802.06965568666	5.08160400390625
2805.50634930452	-13.5503540039062
2808.94141513519	30.8176879882812
2812.3748542464	-1.8143310546875
2815.80666770493	3.44256591796875
2819.23685657665	-31.5845336914063
2822.66542192651	16.3883666992187
2826.0923648185	1.3612060546875
2829.51768631572	27.3341064453125
2832.94138748033	33.3070068359375
2836.36346937355	15.2799072265625
2839.7839330557	48.2528076171875
2843.20277958617	50.2257080078125
2846.62001002343	104.2294921875
2850.03562542502	159.301147460938
2853.44962684758	201.372924804687
2856.86201534681	259.444702148438
2860.27279197751	252.516479492187
2863.68195779356	265.588134765625
2867.08951384791	236.659912109375
2870.49546119263	210.731689453125
2873.89980087883	240.803466796875
2877.30253395675	224.875122070313
2880.70366147569	210.946899414062
2884.10318448407	219.018676757813
2887.50110402936	245.090454101562
2890.89742115816	248.162109375
2894.29213691614	241.23388671875
2897.68525234807	213.351928710938
2901.07676849782	251.549926757813
2904.46668640835	249.747802734375
2907.85500712172	250.945678710938
2911.24173167908	263.1435546875
2914.62686112069	250.341552734375
2918.0103964859	247.539428710938
2921.39233881316	251.7373046875
2924.77268914005	241.935180664062
2928.1514485032	256.133178710938
2931.52861793838	288.3310546875
2934.90419848047	288.528930664063
2938.27819116343	276.726806640625
2941.65059702035	268.9248046875
2945.0214170834	269.122680664062
2948.39065238389	255.320556640625
2951.75830395222	202.518432617187
2955.12437281791	157.716430664062
2958.48886000957	151.9658203125
2961.85176655495	156.2451171875
2965.21309348089	127.524536132812
2968.57284181338	100.803833007813
2971.93101257748	106.083129882813
2975.28760679739	96.362548828125
2978.64262549643	93.641845703125
2981.99606969703	80.921142578125
2985.34794042073	22.2005615234375
2988.69823868822	39.4798583984375
2992.04696551928	45.75927734375
2995.39412193282	-5.96142578125
2998.73970894689	34.31787109375
3002.08372757864	-10.4027099609375
3005.42617884436	-12.1234130859375
3008.76706375945	12.199951171875
3012.10638333846	0.5433349609375
3015.44413859505	27.8868408203125
3018.780330542	10.230224609375
3022.11496019125	19.5736083984375
3025.44802855385	16.9171142578125
3028.77953663997	40.260498046875
3032.10948545894	5.6038818359375
3035.43787601921	-39.0526123046875
3038.76470932835	18.400146484375
3042.08998639308	-3.104248046875
3045.41370821926	-7.608642578125
3048.73587581189	4.886962890625
3052.05649017508	12.5181884765625
3055.37555231211	-14.8387451171875
3058.69306322538	-7.7333984375
3062.00902391644	22.6826171875
3065.32343538598	-17.3486328125
3068.63629863383	1.28125
3071.94761465896	-12.029296875
3075.2573844595	16.0546875
3078.5656090327	3.515625
3081.87228937498	-11.166015625
3085.1774264819	15.8369140625
3088.48102134815	-16.1640625
3091.7830749676	-4.2216796875
3095.08358833324	5.9169921875
3098.38256243724	1.080078125
3101.67999827089	-7.6875
3104.97589682465	-3.8330078125
3108.27025908815	6.08984375
3111.56308605013	0
3114.85437869852	0
3118.14413802041	0
3121.43236500202	0
3124.71906062875	0
3128.00422588514	0
3131.28786175491	0
3134.56996922093	0
3137.85054926524	0
3141.12960286901	0
3144.40713101263	0
3147.6831346756	0
3150.95761483661	0
3154.23057247352	0
3157.50200856335	0
3160.77192408229	0
3164.04032000569	0
3167.30719730808	0
3170.57255696316	0
3173.8363999438	0
3177.09872722202	0
3180.35953976906	0
3183.61883855529	0
3186.87662455028	0
3190.13289872277	0
3193.38766204066	0
3196.64091547106	0
3199.89265998023	0
3203.14289653361	0
3206.39162609586	0
3209.63884963076	0
3212.88456810132	0
3216.1287824697	0
3219.37149369728	0
3222.61270274458	0
3225.85241057135	0
3229.09061813648	0
3232.3273263981	0
3235.56253631347	0
3238.79624883909	0
3242.02846493063	0
3245.25918554293	0
3248.48841163005	0
3251.71614414523	0
3254.94238404091	0
3258.16713226871	0
3261.39038977947	0
3264.61215752319	0
3267.8324364491	0
3271.05122750561	0
3274.26853164033	0
3277.48434980006	0
3280.69868293083	0
3283.91153197784	0
3287.12289788551	0
3290.33278159744	0
3293.54118405647	0
3296.7481062046	0
3299.95354898308	0
3303.15751333233	0
3306.36000019198	0
3309.5610105009	0
3312.76054519714	0
3315.95860521796	0
3319.15519149983	0
3322.35030497845	0
3325.5439465887	0
3328.73611726471	0
3331.92681793979	0
3335.11604954647	0
3338.30381301653	0
3341.49010928091	0
3344.67493926981	0
3347.85830391262	0
3351.04020413798	0
3354.22064087372	0
3357.3996150469	0
3360.5771275838	0
3363.75317940992	0
3366.92777144999	0
3370.10090462796	0
3373.27257986699	0
3376.44279808949	0
3379.61156021706	0
3382.77886717059	0
3385.94471987011	0
3389.10911923496	0
3392.27206618366	0
3395.43356163397	0
3398.59360650288	0
3401.75220170663	0
3404.90934816067	0
3408.06504677969	0
3411.21929847761	0
3414.37210416759	0
3417.52346476203	0
3420.67338117256	0
3423.82185431003	0
3426.96888508457	0
3430.11447440551	0
3433.25862318144	0
3436.40133232017	0
3439.54260272877	0
3442.68243531356	0
3445.82083098007	0
3448.95779063311	0
3452.0933151767	0
3455.22740551412	0
3458.36006254791	0
3461.49128717984	0
3464.62108031093	0
3467.74944284144	0
3470.8763756709	0
3474.00187969807	0
3477.12595582097	0
3480.24860493687	0
3483.3698279423	0
3486.48962573301	0
3489.60799920406	0
3492.7249492497	0
3495.8404767635	0
3498.95458263822	0
3502.06726776593	0
3505.17853303794	0
3508.28837934481	0
3511.39680757636	0
3514.50381862168	0
3517.60941336912	0
3520.71359270628	0
3523.81635752002	0
3526.91770869649	0
3530.01764712108	0
3533.11617367844	0
3536.21328925251	0
3539.30899472647	0
3542.40329098277	0
3545.49617890316	0
3548.58765936862	0
3551.67773325941	0
3554.76640145506	0
3557.85366483438	0
3560.93952427544	0
3564.02398065559	0
3567.10703485145	0
3570.18868773891	0
3573.26894019313	0
3576.34779308856	0
3579.42524729892	0
3582.50130369721	0
3585.57596315568	0
3588.6492265459	0
3591.72109473869	0
3594.79156860416	0
3597.8606490117	0
3600.92833682998	0
3603.99463292695	0
3607.05953816984	0
3610.12305342518	0
3613.18517955876	0
3616.24591743568	0
3619.30526792029	0
3622.36323187627	0
3625.41981016655	0
3628.47500365337	0
3631.52881319825	0
3634.58123966201	0
3637.63228390473	0
3640.68194678582	0
3643.73022916396	0
3646.77713189712	0
3649.82265584256	0
3652.86680185686	0
3655.90957079587	0
3658.95096351473	0
3661.9909808679	0
3665.02962370912	0
3668.06689289143	0
3671.10278926717	0
3674.13731368797	0
3677.17046700478	0
3680.20225006782	0
3683.23266372664	0
3686.26170883008	0
3689.28938622628	0
3692.31569676268	0
3695.34064128604	0
3698.3642206424	0
3701.38643567713	0
3704.40728723488	0
3707.42677615964	0
3710.44490329468	0
3713.46166948258	0
3716.47707556524	0
3719.49112238386	0
3722.50381077897	0
3725.51514159039	0
3728.52511565724	0
3731.53373381799	0
3734.54099691039	0
3737.54690577153	0
3740.55146123779	0
3743.55466414488	0
3746.55651532782	0
3749.55701562096	0
3752.55616585794	0
3755.55396687174	0
3758.55041949464	0
3761.54552455828	0
3764.53928289357	0
3767.53169533077	0
3770.52276269945	0
