# Supplementary material for: ATP-Mediated Compositional Change in Peripheral Myelin Membranes: A Comparative Raman Spectroscopy and Time-Of-Flight Secondary Ion Mass Spectrometry Study
Source: PLoS One. 2015 Nov 6;10(11):e0142084. doi: 10.1371/journal.pone.0142084 (PMC4636249; doi:10.1371/journal.pone.0142084)
Supplement: S4 Dataset — (ZIP) [file pone.0142084.s004.zip › S4_dataset/Raman_spectra/13_0_90.txt]

-178.994036100499	0
-174.033225536557	0
-169.0751377995	0
-164.119770772188	0
-159.167122339648	0
-154.217190389139	0
-149.269972810082	0
-144.325467494084	0
-139.383672334927	0
-134.444585228594	0
-129.508204073223	0
-124.574526769135	0
-119.643551218822	0
-114.715275326933	0
-109.789697000295	0
-104.866814147885	0
-99.9466246808552	0
-95.0291265124906	0
-90.1143175582511	0
-85.2021957357429	0
-80.2927589647043	0
-75.3860051670417	0
-70.481932266779	0
-65.5805381901118	0
-60.6818208653458	0
-55.7857782229294	0
-50.8924081954356	0
-46.0017087175875	0
-41.1136777262036	0
-36.2283131602562	0
-31.3456129608094	0
-26.4655750710663	0
-21.5881974363401	0
-16.7134780040433	0
-11.8414147237163	0
-6.97200554699157	0
-2.10524842762243	0
2.7588586785605	0
7.62031781361293	0
12.4791310174805	0
17.3353003280426	0
22.1888277810758	0
27.039715410272	0
31.8879652472351	0
36.7335793214806	0
41.5765596604579	0
46.4169082895241	0
51.2546272319742	0
56.0897185090253	0
60.9221841398248	0
65.7520261414575	0
70.5792465289414	0
75.4038473152359	0
80.2258305112373	0
85.0451981257829	0
89.8619521656728	0
94.6760946356408	0
99.4876275383722	0
104.296552874519	0
109.102872642681	0
113.906588839414	0
118.707703459255	0
123.50621849468	0
128.302135936152	0
133.095457772095	0
137.886185988911	0
142.67432257098	0
147.459869500643	0
152.242828758237	0
157.023202322085	0
161.800992168482	0
166.57620027172	0
171.348828604074	0
176.118879135829	0
180.886353835249	0
185.651254668599	0
190.413583600155	0
195.173342592185	0
199.930533604973	0
204.685158596796	0
209.437219523967	0
214.186718340789	0
218.933656999594	0
223.678037450722	0
228.419861642549	0
233.159131521472	0
237.895849031895	0
242.630016116276	0
247.361634715089	0
252.090706766845	0
256.817234208094	0
261.541218973423	0
266.262662995465	0
270.981568204883	0
275.6979365304	0
280.411769898787	0
285.123070234848	0
289.831839461473	0
294.538079499573	0
299.241792268145	0
303.942979684238	0
308.641643662944	0
313.337786117456	0
318.031408959021	0
322.722514096949	0
327.411103438619	0
332.097178889511	0
336.780742353159	0
341.461795731189	0
346.140340923303	0
350.816379827291	0
355.489914339047	0
360.160946352513	0
364.829477759773	0
369.495510450979	0
374.159046314377	0
378.82008723633	0
383.478635101284	0
388.134691791813	0
392.788259188568	0
397.439339170342	0
402.087933614013	0
406.734044394583	0
411.377673385177	0
416.018822457034	0
420.657493479503	0
425.293688320078	0
429.927408844356	0
434.558656916088	0
439.187434397129	0
443.813743147486	0
448.437585025291	0
453.058961886814	0
457.67787558648	0
462.29432797683	0
466.908320908577	0
471.519856230563	0
476.128935789788	0
480.735561431389	0
485.339734998681	0
489.941458333116	0
494.540733274316	0
499.137561660049	0
503.731945326264	0
508.323886107064	0
512.913385834734	0
517.500446339694	0
522.085069450583	0
526.667256994191	0
531.247010795469	0
535.824332677577	0
540.399224461846	0
544.97168796778	0
549.541725013081	0
554.109337413644	0
558.67452698353	0
563.237295535018	0
567.797644878581	0
572.355576822862	0
576.911093174738	0
581.464195739274	0
586.014886319725	0
590.563166717577	0
595.109038732502	0
599.652504162404	0
604.193564803387	0
608.732222449762	0
613.268478894079	0
617.802335927085	0
622.333795337774	0
626.86285891334	0
631.38952843922	0
635.913805699067	0
640.435692474774	0
644.955190546461	0
649.472301692484	0
653.987027689447	0
658.499370312169	0
663.009331333738	0
667.516912525469	0
672.022115656928	0
676.524942495926	0
681.02539480853	0
685.523474359055	0
690.01918291007	0
694.512522222405	0
699.003494055145	0
703.492100165644	0
707.9783423095	0
712.462222240603	0
716.943741711089	0
721.422902471375	0
725.899706270146	0
730.374154854366	0
734.846249969258	0
739.315993358352	0
743.783386763425	0
748.24843192457	0
752.711130580137	5.18359375
757.171484466788	-8.3173828125
761.629495319437	-10.2021484375
766.085164871336	-0.5439453125
770.538494853994	-2.7529296875
774.989486997223	15.8349609375
779.43814302915	-2.7685546875
783.884464676175	-9.84765625
788.32845366302	5.0498046875
792.770111712696	-7.962890625
797.209440546543	16.4912109375
801.646441884168	-11.58984375
806.081117443533	13.6279296875
810.513468940881	-13.7294921875
814.943498090775	9.53515625
819.371206606105	-9.8857421875
823.796596198077	7.197265625
828.219668576199	-5.8623046875
832.640425448324	9.0439453125
837.058868520624	-14.076171875
841.474999497579	12.2607421875
845.888820082022	2.6650390625
850.300331975104	-2.361328125
854.709536876311	-11.3251953125
859.116436483469	5.017578125
863.521032492725	1.5458984375
867.923326598575	-2.1982421875
872.323320493862	9.5986328125
876.72101586976	0.3232421875
881.116414415799	-16.4326171875
885.509517819843	8.74609375
889.900327768119	7.513671875
894.288845945186	-13.509765625
898.675074033981	7.7021484375
903.059013715767	3.3095703125
907.440666670198	-6.17901611328125
911.820034575245	9.01556396484375
916.197119107281	0.875732421875
920.571921941017	-25.4330444335938
924.944444749533	17.0095825195313
929.314689204286	3.0091552734375
933.682656975085	15.0087280273438
938.048349730125	4.00830078125
942.411769135975	17.0078735351562
946.772916857561	15.7482299804687
951.131794558201	25.4406127929687
955.488403899588	7.13299560546875
959.842746541792	35.8253784179687
964.19482414328	19.5177612304687
968.544638360883	61.2101440429688
972.892190849834	21.9025268554687
977.237483263751	41.5231323242188
981.580517254632	36.1116943359375
985.92129447289	11.7001953125
990.259816567315	35.2887573242188
994.596085185094	1.87725830078125
998.930101971822	24.4658203125
1003.2618685715	40.0543212890625
1007.59138662649	68.6428833007812
1011.91865777761	92.2122802734375
1016.24368366407	78.73876953125
1020.56646592346	67.2652587890625
1024.88700619182	53.791748046875
1029.20530610358	11.3182373046875
1033.52136729159	34.8447265625
1037.8351913871	-2.6287841796875
1042.14678001981	-7.100830078125
1046.45613481781	5.435302734375
1050.76325740763	13.971435546875
1055.06814941421	9.507568359375
1059.37081246092	-3.95635986328125
1063.67124816958	-10.9954223632813
1067.96945816039	6.203857421875
1072.26544405203	16.060302734375
1076.55920746159	-3.70111083984375
1080.8507500046	-9.35791015625
1085.14007329502	-5.2181396484375
1089.42717894527	-4.77099609375
1093.71206856617	26.6033325195313
1097.99474376703	0.5325927734375
1102.27520615557	8.46185302734375
1106.55345733798	1.39117431640625
1110.82949891888	-0.6795654296875
1115.10333250134	19.2801513671875
1119.37495968691	8.40435791015625
1123.64438207556	14.528564453125
1127.91160126572	-5.34722900390625
1132.17661885431	24.7769775390625
1136.43943643667	22.9011840820313
1140.70005560662	27.025390625
1144.95847795644	56.1495971679687
1149.21470507689	63.322021484375
1153.46873855716	76.708984375
1157.72057998495	143.096008300781
1161.97023094641	186.482971191406
1166.21769302616	191.869995117187
1170.4629678073	195.256958007813
1174.70605687141	124.643981933594
1178.94696179854	60.0309448242188
1183.18568416722	37.41796875
1187.42222555447	44.804931640625
1191.65658753578	32.3120727539063
1195.88877168516	33.8462524414063
1200.11877957504	29.3804321289063
1204.34661277642	33.9146118164063
1208.57227285873	18.4487915039062
1212.79576138991	13.9829711914062
1217.01707993641	-4.48284912109375
1221.23623006316	9.05133056640625
1225.45321333358	4.4996337890625
1229.66803130962	35.9320068359375
1233.88068555171	1.36444091796875
1238.09117761878	-19.2031860351562
1242.29950906828	-5.770751953125
1246.50568145615	3.248291015625
1250.70969633685	-17.8002319335938
1254.91155526336	11.072265625
1259.11125978715	0.8326416015625
1263.30881145822	7.322265625
1267.50421182508	-13.5703125
1271.69746243476	-8.12109375
1275.88856483281	15.875
1280.07752056329	5.689453125
1284.26433116882	-4.625
1288.44899819048	-5.3642578125
1292.63152316794	-11.0478515625
1296.81190763937	18.06640625
1300.99015314147	-4.0390625
1305.16626120947	-14.53125
1309.34023337715	7.0537109375
1313.51207117681	19.830078125
1317.68177613928	-3.78515625
1321.84934979396	-6.8203125
1326.01479366875	9.611328125
1330.17810929013	-8.2646484375
1334.3392981831	-7.7685546875
1338.49836187121	-6.0888671875
1342.65530187658	12.3740234375
1346.81011971983	-1.15234375
1350.96281692018	0.5419921875
1355.11339499538	9.2919921875
1359.26185546175	-5.0263671875
1363.40819983413	-7.6904296875
1367.55242962597	5.994140625
1371.69454634923	2.6943359375
1375.83455151447	-1.455078125
1379.97244663079	-6.623046875
1384.10823320586	-1.9580078125
1388.24191274593	-7.94140625
1392.3734867558	21.1494140625
1396.50295673884	-10.806884765625
1400.63032419701	-5.383544921875
1404.75559063083	8.11065673828125
1408.87875753938	0.6689453125
1412.99982642036	4.22723388671875
1417.11879877001	-11.1890869140625
1421.23567608316	6.5318603515625
1425.35045985322	8.2528076171875
1429.4631515722	11.9737548828125
1433.57375273068	33.6947021484375
1437.68226481782	18.4156494140625
1441.78868932139	41.1365966796875
1445.89302772774	57.862060546875
1449.99528152179	45.655029296875
1454.09545218711	79.4479370117187
1458.1935412058	52.2409057617188
1462.28955005859	91.0338745117187
1466.38348022481	56.8267822265625
1470.47533318239	65.6197509765625
1474.56511040785	63.4127197265625
1478.65281337632	27.2056884765625
1482.73844356155	32.9985961914063
1486.82200243586	27.7915649414062
1490.90349147022	20.5845336914062
1494.98291213418	5.36810302734375
1499.06026589591	26.1375732421875
1503.13555422222	63.9070434570312
1507.20877857848	61.676513671875
1511.27994042873	96.4459838867187
1515.3490412356	117.215454101562
1519.41608246035	181.984924316406
1523.48106556286	209.754333496094
1527.54399200163	213.523803710938
1531.60486323377	211.293273925781
1535.66368071505	143.062744140625
1539.72044589986	139.832214355469
1543.7751602412	94.6016845703125
1547.82782519071	49.3711547851562
1551.87844219866	21.0763549804687
1555.92701271397	7.7388916015625
1559.97353818419	4.4014892578125
1564.0180200555	5.0640869140625
1568.06045977271	-5.2733154296875
1572.1008587793	18.3892822265625
1576.13921851737	8.0518798828125
1580.17554042768	3.7144775390625
1584.20982594961	7.3770751953125
1588.24207652123	15.0396728515625
1592.27229357921	7.7022705078125
1596.3004785589	-11.6351318359375
1600.3266328943	6.81964111328125
1604.35075801806	0.26055908203125
1608.37285536149	11.7015380859375
1612.39292635454	-2.8575439453125
1616.41097242584	2.5833740234375
1620.42699500266	11.0243530273438
1624.44099551096	-16.5347290039062
1628.45297537533	-14.4131469726562
1632.46293601906	-1.3507080078125
1636.47087886406	-4.28826904296875
1640.47680533095	4.69873046875
1644.48071683901	-2.32635498046875
1648.48261480617	9.53515625
1652.48250064906	-8.7060546875
1656.48037578297	3.2109375
1660.47624162187	-0.158203125
1664.47009957839	-0.9521484375
1668.46195106388	-4.2021484375
1672.45179748832	7.1982421875
1676.43964026041	-7.3359375
1680.42548078752	5.0478515625
1684.4093204757	9.267578125
1688.39116072969	-1.70703125
1692.37100295292	-8.349609375
1696.34884854752	8.3671875
1700.32469891429	-24.3662109375
1704.29855545273	18.609375
1708.27041956104	4.1904296875
1712.24029263612	-7.0947265625
1716.20817607355	-2.1904296875
1720.17407126762	4.3115234375
1724.13797961133	-1.0185546875
1728.09990249636	2.6044921875
1732.05984131312	3.1123046875
1736.01779745068	-2.517578125
1739.97377229687	-14.2294921875
1743.9277672382	18.146484375
1747.87978365989	-8.7109375
1751.82982294586	-0.93359375
1755.77788647879	-2.181640625
1759.72397564	-3.349609375
1763.6680918096	11.482421875
1767.61023636636	-8.9716796875
1771.5504106878	4.357421875
1775.48861615014	5.078125
1779.42485412834	-9.4921875
1783.35912599608	-1.8642578125
1787.29143312576	10.1826171875
1791.2217768885	-10.5087890625
1795.15015865414	7.95703125
1799.07657979128	9.8046875
1803.00104166722	-13.9638671875
1806.923545648	-2.7919921875
1810.84409309841	7.029296875
1814.76268538195	-6.6181640625
1818.67932386087	10.8720703125
1822.59400989615	-15.544921875
1826.50674484753	11.2939453125
1830.41753007345	4.595703125
1834.32636693114	-9.4326171875
1838.23325677653	-9.861328125
1842.13820096433	13.009765625
1846.04120084797	3.4228515625
1849.94225777965	5.4658203125
1853.84137311029	-6.26171875
1857.7385481896	-5.96875
1861.63378436601	0.6318359375
1865.52708298671	2.6669921875
1869.41844539766	3.4892578125
1873.30787294356	3.23046875
1877.19536696788	-14.7333984375
1881.08092881284	15.4189453125
1884.96455981942	1.517578125
1888.84626132737	-19.6337890625
1892.72603467521	4.87890625
1896.6038812002	-0.98046875
1900.47980223839	11.19140625
1904.35379912459	-2.1552734375
1908.22587319237	5.375
1912.0960257741	-9.0927734375
1915.96425820089	0.7509765625
1919.83057180263	-9.3544921875
1923.694967908	8.869140625
1927.55744784445	8.7919921875
1931.4180129382	-16.3623046875
1935.27666451425	10.1044921875
1939.13340389641	7.234375
1942.98823240721	-13.138671875
1946.84115136803	9.1015625
1950.692162099	-10.9560546875
1954.54126591903	3.505859375
1958.38846414585	-3.916015625
1962.23375809594	6.7685546875
1966.0771490846	-2.64453125
1969.91863842592	6.0576171875
1973.75822743275	-6.3154296875
1977.59591741678	9.03125
1981.43170968848	-7.1181640625
1985.2656055571	6.755859375
1989.0976063307	-9.9189453125
1992.92771331615	3.8232421875
1996.75592781911	2.578125
2000.58225114405	1.751953125
2004.40668459424	-6.9794921875
2008.22922947176	3.7783203125
2012.04988707749	0.666015625
2015.86865871112	-13.4130859375
2019.68554567116	19.6669921875
2023.50054925491	-23.6259765625
2027.31367075851	21.474609375
2031.12491147689	-6.51953125
2034.93427270382	1.0390625
2038.74175573186	-6.642578125
2042.54736185239	7.283203125
2046.35109235564	-2.5068359375
2050.15294853063	2.7705078125
2053.95293166521	3.349609375
2057.75104304606	2.6298828125
2061.54728395867	-14.357421875
2065.34165568739	12.1728515625
2069.13415951534	-3.134765625
2072.92479672452	5.7822265625
2076.71356859575	-15.361328125
2080.50047640867	5.0693359375
2084.28552144174	-11.791015625
2088.06870497229	14.6435546875
2091.85002827646	-4.9326171875
2095.62949262924	3.130859375
2099.40709930443	9.33203125
2103.18284957471	-22.0341796875
2106.95674471157	23.1083984375
2110.72878598537	-3.7861328125
2114.49897466528	-6.8818359375
2118.26731201934	2.3486328125
2122.03379931443	9.677734375
2125.79843781626	-10.5595703125
2129.56122878942	-10.5556640625
2133.32217349733	12.3232421875
2137.08127320226	-10.9560546875
2140.83852916534	6.939453125
2144.59394264655	3.8994140625
2148.34751490473	-2.7958984375
2152.09924719757	4.580078125
2155.84914078163	-3.6640625
2159.59719691231	3.556640625
2163.34341684388	-14.357421875
2167.08780182947	12.998046875
2170.83035312109	-2.205078125
2174.57107196959	1.8486328125
2178.30995962469	2.04296875
2182.04701733499	-0.15625
2185.78224634796	-5.982421875
2189.5156479099	14.51953125
2193.24722326604	-12.3173828125
2196.97697366044	-4.697265625
2200.70490033604	0.0625
2204.43100453467	4.103515625
2208.15528749703	3.7041015625
2211.87775046268	-7.7841796875
2215.59839467008	9.5830078125
2219.31722135656	-2.0556640625
2223.03423175833	2.294921875
2226.74942711049	-1.9208984375
2230.46280864702	1.3154296875
2234.17437760077	-10.0078125
2237.8841352035	4.640625
2241.59208268584	-10.0625
2245.29822127732	14.5849609375
2249.00255220636	-2.01171875
2252.70507670024	7.9443359375
2256.40579598519	-20.80078125
2260.10471128628	20.076171875
2263.80182382751	-7.4091796875
2267.49713483175	-5.5126953125
2271.19064552079	-1.517578125
2274.8823571153	10.953125
2278.57227083485	-11.5859375
2282.26038789795	3.8935546875
2285.94670952195	5.224609375
2289.63123692315	-11.5576171875
2293.31397131673	9.8232421875
2296.99491391679	1.59765625
2300.67406593634	-8.4638671875
2304.35142858727	6.1669921875
2308.02700308043	-5.4501953125
2311.70079062553	6.474609375
2315.37279243123	1.7783203125
2319.04300970507	1.5009765625
2322.71144365353	0.7568359375
2326.378095482	-11.279296875
2330.04296639479	12.6083984375
2333.7060575951	1.0087890625
2337.3673702851	-7.541015625
2341.02690566583	-1.291015625
2344.6846649373	-4.701171875
2348.3406492984	8.8896484375
2351.99485994696	-7.7568359375
2355.64729807974	0.83984375
2359.29796489244	8.1162109375
2362.94686157966	-2.0361328125
2366.59398933494	-6.5966796875
2370.23934935076	-3.0771484375
2373.88294281852	8.70703125
2377.52477092856	9.3349609375
2381.16483487014	-9.4326171875
2384.80313583148	-0.6015625
2388.4396749997	-4.94140625
2392.07445356091	-3.66796875
2395.70747270011	0.83984375
2399.33873360126	5.193359375
2402.96823744725	-19.6513671875
2406.59598541995	-24.4111328125
2410.22197870012	91.6875
2413.84621846749	-25.8427734375
2417.46870590075	-3.685546875
2421.08944217751	-13.50390625
2424.70842847435	-2.291015625
2428.32566596678	2.673828125
2431.94115582928	-11.5888671875
2435.55489923528	12.470703125
2439.16689735713	-6.046875
2442.77715136618	6.33203125
2446.38566243272	-1.6806640625
2449.99243172597	-5.546875
2453.59746041414	8.638671875
2457.20074966439	-3.26953125
2460.80230064284	-5.0341796875
2464.40211451455	-2.3876953125
2468.00019244359	-1.939453125
2471.59653559293	10.462890625
2475.19114512457	-5.5439453125
2478.78402219943	-5.8154296875
2482.37516797741	16.1728515625
2485.96458361739	-0.2666015625
2489.55227027719	-11.3603515625
2493.13822911363	4.697265625
2496.7224612825	-16.076171875
2500.30496793853	8.759765625
2503.88575023547	10.8720703125
2507.464809326	-0.4873046875
2511.04214636182	-1.7197265625
2514.61776249357	-12.021484375
2518.19165887088	5.2822265625
2521.76383664238	8.7822265625
2525.33429695564	-3.2158203125
2528.90304095725	0.0576171875
2532.47006979276	3.6123046875
2536.03538460672	-10.212890625
2539.59898654265	11.4228515625
2543.16087674307	-10.4404296875
2546.72105634948	3.3896484375
2550.27952650235	2.2978515625
2553.83628834118	0.42578125
2557.39134300444	-2.7138671875
2560.94469162957	-7.7294921875
2564.49633535304	14.392578125
2568.0462753103	-18.646484375
2571.59451263579	18.1171875
2575.14104846294	1.2236328125
2578.6858839242	-12.7607421875
2582.22902015101	14.107421875
2585.77045827378	-14.9921875
2589.31019942197	5.8486328125
2592.84824472401	-2.55859375
2596.38459530734	6.08984375
2599.91925229841	7.16796875
2603.45221682266	-10.6826171875
2606.98349000456	-10.890625
2610.51307296756	14.9833984375
2614.04096683414	6.0419921875
2617.56717272579	-20.177734375
2621.09169176298	2.28515625
2624.61452506524	10.0537109375
2628.13567375106	-1.2890625
2631.655138938	-1.2568359375
2635.17292174259	2.44921875
2638.68902328039	-1.013671875
2642.20344466599	-5.1669921875
2645.71618701297	2.9296875
2649.22725143397	-2.4111328125
2652.73663904062	8.080078125
2656.24435094357	-19.2705078125
2659.75038825251	25.1923828125
2663.25475207615	-2.33203125
2666.75744352221	-25.65234375
2670.25846369745	32.537109375
2673.75781370765	-23.423828125
2677.25549465763	11.287109375
2680.75150765123	3.2392578125
2684.24585379131	2.380859375
2687.73853417978	-10.9326171875
2691.22954991757	10.6103515625
2694.71890210465	-2.6337890625
2698.20659184002	-12.478515625
2701.69262022172	1.9853515625
2705.17698834682	7.087890625
2708.65969731143	4.068359375
2712.14074821071	-9.546875
2715.62014213884	-0.7333984375
2719.09788018905	2.29296875
2722.57396345362	13.45703125
2726.04839302385	5.7431640625
2729.52116999012	-30.646484375
2732.99229544182	13.85546875
2736.4617704674	-10.9716796875
2739.92959615436	17.7353515625
2743.39577358926	-3.1689453125
2746.86030385767	1.69140625
2750.32318804425	-1.7958984375
2753.78442723268	-16.9365234375
2757.24402250572	18.189453125
2760.70197494518	3.3642578125
2764.1582856319	-7.4091796875
2767.61295564579	-1.107421875
2771.06598606584	-12.1572265625
2774.51737797005	11.2939453125
2777.96713243552	0.3720703125
2781.41525053838	4.451171875
2784.86173335384	-0.724609375
2788.30658195617	2.451171875
2791.7497974187	-13.4287719726563
2795.1913808138	8.89599609375
2798.63133321295	-1.83160400390625
2802.06965568666	9.61260986328125
2805.50634930452	-9.94317626953125
2808.94141513519	23.5010375976562
2812.3748542464	-15.0547485351562
2815.80666770493	13.4622802734375
2819.23685657665	4.08587646484375
2822.66542192651	-8.29058837890625
2826.0923648185	-8.6669921875
2829.51768631572	20.95654296875
2832.94138748033	7.580078125
2836.36346937355	-1.79632568359375
2839.7839330557	1.82720947265625
2843.20277958617	-8.5491943359375
2846.62001002343	16.0743408203125
2850.03562542502	3.6978759765625
2853.44962684758	15.345947265625
2856.86201534681	28.0130004882813
2860.27279197751	12.6800537109375
2863.68195779356	42.3471069335937
2867.08951384791	35.01416015625
2870.49546119263	27.6812133789062
2873.89980087883	35.3482666015625
2877.30253395675	40.0153198242188
2880.70366147569	43.682373046875
2884.10318448407	55.3494873046875
2887.50110402936	75.0165405273437
2890.89742115816	91.68359375
2894.29213691614	98.3506469726563
2897.68525234807	61.0177001953125
2901.07676849782	86.6847534179688
2904.46668640835	55.351806640625
2907.85500712172	70.0188598632813
2911.24173167908	81.6859130859375
2914.62686112069	73.3522338867187
2918.0103964859	74.0169067382813
2921.39233881316	70.6815795898438
2924.77268914005	53.3463134765625
2928.1514485032	44.010986328125
2931.52861793838	52.6757202148438
2934.90419848047	35.3403930664063
2938.27819116343	45.005126953125
2941.65059702035	41.6697998046875
2945.0214170834	47.33447265625
2948.39065238389	55.9992065429687
2951.75830395222	46.6638793945313
2955.12437281791	47.32861328125
2958.48886000957	29.9932861328125
2961.85176655495	44.657958984375
2965.21309348089	42.3226928710937
2968.57284181338	53.9873657226562
2971.93101257748	42.652099609375
2975.28760679739	56.3167724609375
2978.64262549643	28.9815063476562
2981.99606969703	54.6461791992188
2985.34794042073	22.3108520507813
2988.69823868822	26.9664916992187
2992.04696551928	52.6175537109375
2995.39412193282	14.2686157226563
2998.73970894689	28.9196166992188
3002.08372757864	18.5706787109375
3005.42617884436	9.2216796875
3008.76706375945	36.8727416992188
3012.10638333846	9.5238037109375
3015.44413859505	24.1748046875
3018.780330542	30.8258666992188
3022.11496019125	9.4769287109375
3025.44802855385	-0.8720703125
3028.77953663997	30.7789916992188
3032.10948545894	12.4300537109375
3035.43787601921	-7.9189453125
3038.76470932835	24.7321166992187
3042.08998639308	26.3831176757813
3045.41370821926	10.0341796875
3048.73587581189	10.6685791015625
3052.05649017508	12.2816162109375
3055.37555231211	8.8946533203125
3058.69306322538	17.5076293945313
3062.00902391644	30.1206665039063
3065.32343538598	0.73370361328125
3068.63629863383	4.34674072265625
3071.94761465896	6.959716796875
3075.2573844595	29.57275390625
3078.5656090327	0.185791015625
3081.87228937498	4.798828125
3085.1774264819	-12.6997680664062
3088.48102134815	-6.27471923828125
3091.7830749676	6.15032958984375
3095.08358833324	-6.424560546875
3098.38256243724	3.00048828125
3101.67999827089	-6.20538330078125
3104.97589682465	-2.52899169921875
3108.27025908815	8.59375
3111.56308605013	-3.572265625
3114.85437869852	3.4140625
3118.14413802041	0.3828125
3121.43236500202	0.771484375
3124.71906062875	-1.537109375
3128.00422588514	-9.6025390625
3131.28786175491	-2.0087890625
3134.56996922093	20.146484375
3137.85054926524	-9.8271484375
3141.12960286901	1.4423828125
3144.40713101263	-1.6103515625
3147.6831346756	-0.0849609375
3150.95761483661	-12.1884765625
3154.23057247352	13.693359375
3157.50200856335	-6.45703125
3160.77192408229	1.1650390625
3164.04032000569	7.19921875
3167.30719730808	-2.0078125
3170.57255696316	9.7001953125
3173.8363999438	-19.755859375
3177.09872722202	-2.68359375
3180.35953976906	12.078125
3183.61883855529	-2.115234375
3186.87662455028	9.7607421875
3190.13289872277	-14.013671875
3193.38766204066	13.4150390625
3196.64091547106	-7.859375
3199.89265998023	-8.388671875
3203.14289653361	8.15625
3206.39162609586	1.8408203125
3209.63884963076	-2.9716796875
3212.88456810132	3.6298828125
3216.1287824697	-20.447265625
3219.37149369728	17.5791015625
3222.61270274458	0
3225.85241057135	0
3229.09061813648	0
3232.3273263981	0
3235.56253631347	0
3238.79624883909	0
3242.02846493063	0
3245.25918554293	0
3248.48841163005	0
3251.71614414523	0
3254.94238404091	0
3258.16713226871	0
3261.39038977947	0
3264.61215752319	0
3267.8324364491	0
3271.05122750561	0
3274.26853164033	0
3277.48434980006	0
3280.69868293083	0
3283.91153197784	0
3287.12289788551	0
3290.33278159744	0
3293.54118405647	0
3296.7481062046	0
3299.95354898308	0
3303.15751333233	0
3306.36000019198	0
3309.5610105009	0
3312.76054519714	0
3315.95860521796	0
3319.15519149983	0
3322.35030497845	0
3325.5439465887	0
3328.73611726471	0
3331.92681793979	0
3335.11604954647	0
3338.30381301653	0
3341.49010928091	0
3344.67493926981	0
3347.85830391262	0
3351.04020413798	0
3354.22064087372	0
3357.3996150469	0
3360.5771275838	0
3363.75317940992	0
3366.92777144999	0
3370.10090462796	0
3373.27257986699	0
3376.44279808949	0
3379.61156021706	0
3382.77886717059	0
3385.94471987011	0
3389.10911923496	0
3392.27206618366	0
3395.43356163397	0
3398.59360650288	0
3401.75220170663	0
3404.90934816067	0
3408.06504677969	0
3411.21929847761	0
3414.37210416759	0
3417.52346476203	0
3420.67338117256	0
3423.82185431003	0
3426.96888508457	0
3430.11447440551	0
3433.25862318144	0
3436.40133232017	0
3439.54260272877	0
3442.68243531356	0
3445.82083098007	0
3448.95779063311	0
3452.0933151767	0
3455.22740551412	0
3458.36006254791	0
3461.49128717984	0
3464.62108031093	0
3467.74944284144	0
3470.8763756709	0
3474.00187969807	0
3477.12595582097	0
3480.24860493687	0
3483.3698279423	0
3486.48962573301	0
3489.60799920406	0
3492.7249492497	0
3495.8404767635	0
3498.95458263822	0
3502.06726776593	0
3505.17853303794	0
3508.28837934481	0
3511.39680757636	0
3514.50381862168	0
3517.60941336912	0
3520.71359270628	0
3523.81635752002	0
3526.91770869649	0
3530.01764712108	0
3533.11617367844	0
3536.21328925251	0
3539.30899472647	0
3542.40329098277	0
3545.49617890316	0
3548.58765936862	0
3551.67773325941	0
3554.76640145506	0
3557.85366483438	0
3560.93952427544	0
3564.02398065559	0
3567.10703485145	0
3570.18868773891	0
3573.26894019313	0
3576.34779308856	0
3579.42524729892	0
3582.50130369721	0
3585.57596315568	0
3588.6492265459	0
3591.72109473869	0
3594.79156860416	0
3597.8606490117	0
3600.92833682998	0
3603.99463292695	0
3607.05953816984	0
3610.12305342518	0
3613.18517955876	0
3616.24591743568	0
3619.30526792029	0
3622.36323187627	0
3625.41981016655	0
3628.47500365337	0
3631.52881319825	0
3634.58123966201	0
3637.63228390473	0
3640.68194678582	0
3643.73022916396	0
3646.77713189712	0
3649.82265584256	0
3652.86680185686	0
3655.90957079587	0
3658.95096351473	0
3661.9909808679	0
3665.02962370912	0
3668.06689289143	0
3671.10278926717	0
3674.13731368797	0
3677.17046700478	0
3680.20225006782	0
3683.23266372664	0
3686.26170883008	0
3689.28938622628	0
3692.31569676268	0
3695.34064128604	0
3698.3642206424	0
3701.38643567713	0
3704.40728723488	0
3707.42677615964	0
3710.44490329468	0
3713.46166948258	0
3716.47707556524	0
3719.49112238386	0
3722.50381077897	0
3725.51514159039	0
3728.52511565724	0
3731.53373381799	0
3734.54099691039	0
3737.54690577153	0
3740.55146123779	0
3743.55466414488	0
3746.55651532782	0
3749.55701562096	0
3752.55616585794	0
3755.55396687174	0
3758.55041949464	0
3761.54552455828	0
3764.53928289357	0
3767.53169533077	0
3770.52276269945	0
