# Supplementary material for: ATP-Mediated Compositional Change in Peripheral Myelin Membranes: A Comparative Raman Spectroscopy and Time-Of-Flight Secondary Ion Mass Spectrometry Study
Source: PLoS One. 2015 Nov 6;10(11):e0142084. doi: 10.1371/journal.pone.0142084 (PMC4636249; doi:10.1371/journal.pone.0142084)
Supplement: S4 Dataset — (ZIP) [file pone.0142084.s004.zip › S4_dataset/Raman_spectra/13_90_0.txt]

-178.994036100499	0
-174.033225536557	0
-169.0751377995	0
-164.119770772188	0
-159.167122339648	0
-154.217190389139	0
-149.269972810082	0
-144.325467494084	0
-139.383672334927	0
-134.444585228594	0
-129.508204073223	0
-124.574526769135	0
-119.643551218822	0
-114.715275326933	0
-109.789697000295	0
-104.866814147885	0
-99.9466246808552	0
-95.0291265124906	0
-90.1143175582511	0
-85.2021957357429	0
-80.2927589647043	0
-75.3860051670417	0
-70.481932266779	0
-65.5805381901118	0
-60.6818208653458	0
-55.7857782229294	0
-50.8924081954356	0
-46.0017087175875	0
-41.1136777262036	0
-36.2283131602562	0
-31.3456129608094	0
-26.4655750710663	0
-21.5881974363401	0
-16.7134780040433	0
-11.8414147237163	0
-6.97200554699157	0
-2.10524842762243	0
2.7588586785605	0
7.62031781361293	0
12.4791310174805	0
17.3353003280426	0
22.1888277810758	0
27.039715410272	0
31.8879652472351	0
36.7335793214806	0
41.5765596604579	0
46.4169082895241	0
51.2546272319742	0
56.0897185090253	0
60.9221841398248	0
65.7520261414575	0
70.5792465289414	0
75.4038473152359	0
80.2258305112373	0
85.0451981257829	0
89.8619521656728	0
94.6760946356408	0
99.4876275383722	0
104.296552874519	0
109.102872642681	0
113.906588839414	0
118.707703459255	0
123.50621849468	0
128.302135936152	0
133.095457772095	0
137.886185988911	0
142.67432257098	0
147.459869500643	0
152.242828758237	0
157.023202322085	0
161.800992168482	0
166.57620027172	0
171.348828604074	0
176.118879135829	0
180.886353835249	0
185.651254668599	0
190.413583600155	0
195.173342592185	0
199.930533604973	0
204.685158596796	0
209.437219523967	0
214.186718340789	0
218.933656999594	0
223.678037450722	0
228.419861642549	0
233.159131521472	0
237.895849031895	0
242.630016116276	0
247.361634715089	0
252.090706766845	0
256.817234208094	0
261.541218973423	0
266.262662995465	0
270.981568204883	0
275.6979365304	0
280.411769898787	0
285.123070234848	0
289.831839461473	0
294.538079499573	0
299.241792268145	0
303.942979684238	0
308.641643662944	0
313.337786117456	0
318.031408959021	0
322.722514096949	0
327.411103438619	0
332.097178889511	0
336.780742353159	0
341.461795731189	0
346.140340923303	0
350.816379827291	0
355.489914339047	0
360.160946352513	0
364.829477759773	0
369.495510450979	0
374.159046314377	0
378.82008723633	0
383.478635101284	0
388.134691791813	0
392.788259188568	0
397.439339170342	0
402.087933614013	0
406.734044394583	0
411.377673385177	0
416.018822457034	0
420.657493479503	0
425.293688320078	0
429.927408844356	0
434.558656916088	0
439.187434397129	0
443.813743147486	0
448.437585025291	0
453.058961886814	0
457.67787558648	0
462.29432797683	0
466.908320908577	0
471.519856230563	0
476.128935789788	0
480.735561431389	0
485.339734998681	0
489.941458333116	0
494.540733274316	0
499.137561660049	0
503.731945326264	0
508.323886107064	0
512.913385834734	0
517.500446339694	0
522.085069450583	0
526.667256994191	0
531.247010795469	0
535.824332677577	0
540.399224461846	0
544.97168796778	0
549.541725013081	0
554.109337413644	0
558.67452698353	0
563.237295535018	0
567.797644878581	0
572.355576822862	0
576.911093174738	0
581.464195739274	0
586.014886319725	0
590.563166717577	0
595.109038732502	0
599.652504162404	0
604.193564803387	0
608.732222449762	0
613.268478894079	0
617.802335927085	0
622.333795337774	0
626.86285891334	0
631.38952843922	0
635.913805699067	0
640.435692474774	0
644.955190546461	0
649.472301692484	0
653.987027689447	0
658.499370312169	0
663.009331333738	0
667.516912525469	0
672.022115656928	0
676.524942495926	-18.0771484375
681.02539480853	-0.0546875
685.523474359055	12.1181640625
690.01918291007	11.0869140625
694.512522222405	-19.169921875
699.003494055145	-4.994140625
703.492100165644	10.0390625
707.9783423095	-2.9033203125
712.462222240603	-7.705078125
716.943741711089	14.392578125
721.422902471375	-4.1181640625
725.899706270146	7.4404296875
730.374154854366	-21.466796875
734.846249969258	30.587890625
739.315993358352	-8.7841796875
743.783386763425	-9.099609375
748.24843192457	9.6904296875
752.711130580137	0.0458984375
757.171484466788	-8.861328125
761.629495319437	-6.1826171875
766.085164871336	3.0595703125
770.538494853994	-3.48046875
774.989486997223	13.234375
779.43814302915	-3.90234375
783.884464676175	2.5
788.32845366302	-1.994140625
792.770111712696	-5.9130859375
797.209440546543	1.6279296875
801.646441884168	-18.228515625
806.081117443533	22.470703125
810.513468940881	-2.9345703125
814.943498090775	8.72265625
819.371206606105	-18.837890625
823.796596198077	2.3740234375
828.219668576199	-2.3369140625
832.640425448324	13.6396484375
837.058868520624	-18.3896484375
841.474999497579	18.65625
845.888820082022	7.4375
850.300331975104	-6.310546875
854.709536876311	-15.392578125
859.116436483469	2.8154296875
863.521032492725	9.6015625
867.923326598575	-8.0791015625
872.323320493862	6.5732421875
876.72101586976	5.2744140625
881.116414415799	-11.53515625
885.509517819843	6.123046875
889.900327768119	9.8662109375
894.288845945186	-8.107421875
898.675074033981	3.373046875
903.059013715767	-4.484375
907.440666670198	0.5791015625
911.820034575245	9.7841796875
916.197119107281	-6.4599609375
920.571921941017	-32.3916015625
924.944444749533	23.603515625
929.314689204286	6.2919921875
933.682656975085	4.564453125
938.048349730125	-4.0732421875
942.411769135975	2.3388671875
946.772916857561	-5.474609375
951.131794558201	10.80078125
955.488403899588	-22.72265625
959.842746541792	11.8193359375
964.19482414328	-10.486328125
968.544638360883	34.7646484375
972.892190849834	-12.802978515625
977.237483263751	8.1583251953125
981.580517254632	-12.0567626953125
985.92129447289	-24.8321533203125
990.259816567315	9.0367431640625
994.596085185094	-17.0943603515625
998.930101971822	-7.8843994140625
1003.2618685715	32.2149047851562
1007.59138662649	73.314208984375
1011.91865777761	117.183044433594
1016.24368366407	127.798645019531
1020.56646592346	119.414245605469
1024.88700619182	44.0298461914063
1029.20530610358	10.7425537109375
1033.52136729159	26.5435791015625
1037.8351913871	-0.6552734375
1042.14678001981	-20.806396484375
1046.45613481781	-3.239013671875
1050.76325740763	6.32843017578125
1055.06814941421	4.6546630859375
1059.37081246092	4.3746337890625
1063.67124816958	-14.951416015625
1067.96945816039	0.029296875
1072.26544405203	3.2890625
1076.55920746159	12.9404296875
1080.8507500046	-4.970703125
1085.14007329502	-11.7255859375
1089.42717894527	-4.9189453125
1093.71206856617	13.6527709960938
1097.99474376703	-4.23089599609375
1102.27520615557	9.42095947265625
1106.55345733798	-2.25274658203125
1110.82949891888	0.38873291015625
1115.10333250134	-4.52386474609375
1119.37495968691	3.56353759765625
1123.64438207556	-0.34906005859375
1127.91160126572	-5.26165771484375
1132.17661885431	30.928955078125
1136.43943643667	44.1207275390625
1140.70005560662	56.3125
1144.95847795644	77.5042724609375
1149.21470507689	109.696044921875
1153.46873855716	147.887817382813
1157.72057998495	259.07958984375
1161.97023094641	384.178649902344
1166.21769302616	412.251342773438
1170.4629678073	410.324035644531
1174.70605687141	244.396728515625
1178.94696179854	159.469421386719
1183.18568416722	86.5421142578125
1187.42222555447	70.6148071289063
1191.65658753578	58.6875
1195.88877168516	54.7601928710937
1200.11877957504	74.6947021484375
1204.34661277642	66.463623046875
1208.57227285873	47.2326049804687
1212.79576138991	48.0015869140625
1217.01707993641	34.7705688476562
1221.23623006316	31.53955078125
1225.45321333358	9.30853271484375
1229.66803130962	40.0775146484375
1233.88068555171	0.84649658203125
1238.09117761878	-3.384521484375
1242.29950906828	-9.7537841796875
1246.50568145615	-13.3868408203125
1250.70969633685	-11.0198974609375
1254.91155526336	9.34698486328125
1259.11125978715	-4.28607177734375
1263.30881145822	2.080810546875
1267.50421182508	20.44775390625
1271.69746243476	19.8146362304687
1275.88856483281	42.1815795898438
1280.07752056329	34.5484619140625
1284.26433116882	19.8118286132813
1288.44899819048	16.925048828125
1292.63152316794	4.03826904296875
1296.81190763937	23.1514892578125
1300.99015314147	44.2647094726562
1305.16626120947	10.3779296875
1309.34023337715	19.4911499023438
1313.51207117681	42.6043701171875
1317.68177613928	21.7175903320313
1321.84934979396	7.86346435546875
1326.01479366875	5.04345703125
1330.17810929013	-1.776611328125
1334.3392981831	-0.59661865234375
1338.49836187121	-3.4166259765625
1342.65530187658	-3.23663330078125
1346.81011971983	-8.056640625
1350.96281692018	7.41680908203125
1355.11339499538	9.03546142578125
1359.26185546175	-8.3458251953125
1363.40819983413	13.2728271484375
1367.55242962597	11.2456665039062
1371.69454634923	-7.392578125
1375.83455151447	7.03729248046875
1379.97244663079	-10.3877563476562
1384.10823320586	5.3876953125
1388.24191274593	-7.033203125
1392.3734867558	17.625
1396.50295673884	-7.474609375
1400.63032419701	-8.40625
1404.75559063083	9.77276611328125
1408.87875753938	-8.4544677734375
1412.99982642036	2.6619873046875
1417.11879877001	-14.7320556640625
1421.23567608316	19.8739013671875
1425.35045985322	7.28936767578125
1429.4631515722	11.6016235351562
1433.57375273068	39.9138793945313
1437.68226481782	34.2261962890625
1441.78868932139	74.5384521484375
1445.89302772774	89.8507080078125
1449.99528152179	84.2098388671875
1454.09545218711	131.598999023438
1458.1935412058	98.9882202148438
1462.28955005859	125.37744140625
1466.38348022481	82.7666015625
1470.47533318239	84.1558227539063
1474.56511040785	79.5450439453125
1478.65281337632	65.9342041015625
1482.73844356155	41.3234252929687
1486.82200243586	44.7125854492188
1490.90349147022	39.271484375
1494.98291213418	25.8751831054687
1499.06026589591	54.4788818359375
1503.13555422222	88.0826416015625
1507.20877857848	93.6863403320312
1511.27994042873	148.2900390625
1515.3490412356	204.893737792969
1519.41608246035	313.497436523438
1523.48106556286	392.101196289063
1527.54399200163	447.704895019531
1531.60486323377	443.30859375
1535.66368071505	348.978271484375
1539.72044589986	274.897583007813
1543.7751602412	182.816955566406
1547.82782519071	106.736267089844
1551.87844219866	60.6555786132813
1555.92701271397	35.574951171875
1559.97353818419	21.4942626953125
1564.0180200555	-0.58636474609375
1568.06045977271	10.3329467773438
1572.1008587793	21.2522583007813
1576.13921851737	10.3609619140625
1580.17554042768	8.76507568359375
1584.20982594961	6.169189453125
1588.24207652123	21.5733032226562
1592.27229357921	-3.0225830078125
1596.3004785589	1.38153076171875
1600.3266328943	15.0585327148438
1604.35075801806	8.239013671875
1608.37285536149	0.41949462890625
1612.39292635454	-3.1094970703125
1616.41097242584	3.6541748046875
1620.42699500266	-7.62786865234375
1624.44099551096	-2.59588623046875
1628.45297537533	-0.47576904296875
1632.46293601906	12.6921997070312
1636.47087886406	21.5733642578125
1640.47680533095	0.86834716796875
1644.48071683901	5.163330078125
1648.48261480617	14.4583129882812
1652.48250064906	15.2691040039062
1656.48037578297	50.297607421875
1660.47624162187	56.326171875
1664.47009957839	90.3546752929688
1668.46195106388	88.3831787109375
1672.45179748832	72.4117431640625
1676.43964026041	65.6174926757812
1680.42548078752	55.9536743164063
1684.4093204757	45.289794921875
1688.39116072969	29.6259765625
1692.37100295292	13.962158203125
1696.34884854752	24.2982788085938
1700.32469891429	-16.3655395507813
1704.29855545273	27.9968872070313
1708.27041956104	-4.60498046875
1712.24029263612	-8.20684814453125
1716.20817607355	-7.80865478515625
1720.17407126762	11.5894775390625
1724.13797961133	9.98760986328125
1728.09990249636	-3.63140869140625
1732.05984131312	-8.29119873046875
1736.01779745068	-1.95098876953125
1739.97377229687	-21.6107788085938
1743.9277672382	12.6925048828125
1747.87978365989	-5.06787109375
1751.82982294586	1.11419677734375
1755.77788647879	1.132080078125
1759.72397564	-6.13671875
1763.6680918096	5.96484375
1767.61023636636	5.3251953125
1771.5504106878	0.318359375
1775.48861615014	-11.6943359375
1779.42485412834	-17.6826171875
1783.35912599608	13.9736328125
1787.29143312576	18.06640625
1791.2217768885	-11.556640625
1795.15015865414	0.9921875
1799.07657979128	7.1259765625
1803.00104166722	-8.6728515625
1806.923545648	6.533203125
1810.84409309841	-2.55078125
1814.76268538195	-6.4443359375
1818.67932386087	8.4462890625
1822.59400989615	-17.5439453125
1826.50674484753	18.7724609375
1830.41753007345	3.0283203125
1834.32636693114	-15.84375
1838.23325677653	-3.939453125
1842.13820096433	16.8251953125
1846.04120084797	0.4501953125
1849.94225777965	-1.0263671875
1853.84137311029	-6.576171875
1857.7385481896	0.0869140625
1861.63378436601	-5.17578125
1865.52708298671	4.7841796875
1869.41844539766	-1.4638671875
1873.30787294356	15.0615234375
1877.19536696788	-16.8984375
1881.08092881284	14.3955078125
1884.96455981942	-12.5615234375
1888.84626132737	-6.712890625
1892.72603467521	8.2392578125
1896.6038812002	-7.2646484375
1900.47980223839	12.166015625
1904.35379912459	-3.3251953125
1908.22587319237	-4.5810546875
1912.0960257741	-1.8974609375
1915.96425820089	13.5576171875
1919.83057180263	-2.701171875
1923.694967908	-8.6318359375
1927.55744784445	5.4091796875
1931.4180129382	-8.6572265625
1935.27666451425	8.4052734375
1939.13340389641	6.669921875
1942.98823240721	-9.14453125
1946.84115136803	1.85546875
1950.692162099	-3.8935546875
1954.54126591903	8.7021484375
1958.38846414585	-12.4970703125
1962.23375809594	2.25390625
1966.0771490846	1.6298828125
1969.91863842592	3.255859375
1973.75822743275	9.2451171875
1977.59591741678	-3.03515625
1981.43170968848	-9.3671875
1985.2656055571	5.05078125
1989.0976063307	-2.75390625
1992.92771331615	0.5517578125
1996.75592781911	-6.1640625
2000.58225114405	4.75
2004.40668459424	-9.6025390625
2008.22922947176	3.7900390625
2012.04988707749	13.369140625
2015.86865871112	-11.5234375
2019.68554567116	12.6494140625
2023.50054925491	-31.6005859375
2027.31367075851	29.5068359375
2031.12491147689	-4.64453125
2034.93427270382	9.9775390625
2038.74175573186	-12.9619140625
2042.54736185239	3.75390625
2046.35109235564	2.484375
2050.15294853063	-8.470703125
2053.95293166521	4.6484375
2057.75104304606	9.642578125
2061.54728395867	-9.4921875
2065.34165568739	3.3447265625
2069.13415951534	-7.466796875
2072.92479672452	11.2578125
2076.71356859575	-9.53125
2080.50047640867	1.1953125
2084.28552144174	-13.3134765625
2088.06870497229	9.8583984375
2091.85002827646	4.7197265625
2095.62949262924	-0.8330078125
2099.40709930443	3.068359375
2103.18284957471	-20.8408203125
2106.95674471157	21.1455078125
2110.72878598537	6.6328125
2114.49897466528	-12.392578125
2118.26731201934	-2.2294921875
2122.03379931443	9.5849609375
2125.79843781626	2.0732421875
2129.56122878942	-23.337890625
2133.32217349733	20.873046875
2137.08127320226	-10.9658203125
2140.83852916534	1.56640625
2144.59394264655	-5.1220703125
2148.34751490473	11.9931640625
2152.09924719757	0.8447265625
2155.84914078163	-3.05078125
2159.59719691231	-0.1318359375
2163.34341684388	-9.9658203125
2167.08780182947	18.3173828125
2170.83035312109	-6.26953125
2174.57107196959	-4.6015625
2178.30995962469	13.712890625
2182.04701733499	-9.404296875
2185.78224634796	-12.873046875
2189.5156479099	13.7666015625
2193.24722326604	5.0390625
2196.97697366044	-8.4443359375
2200.70490033604	4.427734375
2204.43100453467	-4.5
2208.15528749703	0.154296875
2211.87775046268	-7.5322265625
2215.59839467008	6.4384765625
2219.31722135656	6.447265625
2223.03423175833	-2.0576171875
2226.74942711049	-3.9208984375
2230.46280864702	4.6728515625
2234.17437760077	-9.958984375
2237.8841352035	5.2138671875
2241.59208268584	-6.109375
2245.29822127732	14.0029296875
2249.00255220636	-15.0390625
2252.70507670024	18.3701171875
2256.40579598519	-21.3115234375
2260.10471128628	14.201171875
2263.80182382751	1.90234375
2267.49713483175	4.064453125
2271.19064552079	-12.50390625
2274.8823571153	7.66796875
2278.57227083485	-11.9482421875
2282.26038789795	7.0634765625
2285.94670952195	-1.78515625
2289.63123692315	-6.1767578125
2293.31397131673	6.4833984375
2296.99491391679	2.177734375
2300.67406593634	3.375
2304.35142858727	-2.7724609375
2308.02700308043	-4.8193359375
2311.70079062553	-3.3154296875
2315.37279243123	3.2275390625
2319.04300970507	15.0283203125
2322.71144365353	1.4677734375
2326.378095482	-20.236328125
2330.04296639479	14.283203125
2333.7060575951	0.6796875
2337.3673702851	-16.10546875
2341.02690566583	7.94921875
2344.6846649373	2.591796875
2348.3406492984	-1.2890625
2351.99485994696	-0.546875
2355.64729807974	1.552734375
2359.29796489244	0.765625
2362.94686157966	-1.3583984375
2366.59398933494	-6.2958984375
2370.23934935076	4.205078125
2373.88294281852	4.1904296875
2377.52477092856	-1.3876953125
2381.16483487014	5.4677734375
2384.80313583148	-1.505859375
2388.4396749997	-11.265625
2392.07445356091	-3.7001953125
2395.70747270011	3.8896484375
2399.33873360126	14.6123046875
2402.96823744725	3.720703125
2406.59598541995	-10.734375
2410.22197870012	-6.443359375
2413.84621846749	5.1181640625
2417.46870590075	4.3994140625
2421.08944217751	-3.7265625
2424.70842847435	2.8720703125
2428.32566596678	-13.0810546875
2431.94115582928	1.6513671875
2435.55489923528	16.8828125
2439.16689735713	-11.90625
2442.77715136618	12.94921875
2446.38566243272	-11.142578125
2449.99243172597	-3.3583984375
2453.59746041414	4.4267578125
2457.20074966439	4.833984375
2460.80230064284	-13.20703125
2464.40211451455	7.958984375
2468.00019244359	-8.0751953125
2471.59653559293	17.7275390625
2475.19114512457	-8.7509765625
2478.78402219943	-12.4296875
2482.37516797741	14.8876953125
2485.96458361739	9.3662109375
2489.55227027719	-20.025390625
2493.13822911363	16.9609375
2496.7224612825	-21.2275390625
2500.30496793853	0.9033203125
2503.88575023547	19.4267578125
2507.464809326	-3.5458984375
2511.04214636182	-15.0029296875
2514.61776249357	8.1494140625
2518.19165887088	7.7998046875
2521.76383664238	-1.0146484375
2525.33429695564	-2.935546875
2528.90304095725	-2.4541015625
2532.47006979276	-0.28125
2536.03538460672	-3.0654296875
2539.59898654265	5.91796875
2543.16087674307	-3.7978515625
2546.72105634948	2.1650390625
2550.27952650235	3.3017578125
2553.83628834118	2.9111328125
2557.39134300444	2.3056640625
2560.94469162957	-15.3271484375
2564.49633535304	11.1044921875
2568.0462753103	-28.7998046875
2571.59451263579	21.82421875
2575.14104846294	9.6875
2578.6858839242	-16.9443359375
2582.22902015101	20.4052734375
2585.77045827378	-13.3369140625
2589.31019942197	8.826171875
2592.84824472401	-14.8076171875
2596.38459530734	10.7373046875
2599.91925229841	0.6796875
2603.45221682266	-13.017578125
2606.98349000456	6.2529296875
2610.51307296756	12.1103515625
2614.04096683414	3.1064453125
2617.56717272579	-15.7177734375
2621.09169176298	-3.716796875
2624.61452506524	6.96484375
2628.13567375106	-3.1318359375
2631.655138938	1.2431640625
2635.17292174259	2.36328125
2638.68902328039	2.7763671875
2642.20344466599	-12.25
2645.71618701297	8.97265625
2649.22725143397	-4.4189453125
2652.73663904062	6.4462890625
2656.24435094357	-24.4072265625
2659.75038825251	29.173828125
2663.25475207615	4.3916015625
2666.75744352221	-31.01953125
2670.25846369745	34.2529296875
2673.75781370765	-15.587890625
2677.25549465763	7.640625
2680.75150765123	-6.7275390625
2684.24585379131	7.615234375
2687.73853417978	-13.1728515625
2691.22954991757	16.6123046875
2694.71890210465	-1.0244140625
2698.20659184002	-16.359375
2701.69262022172	6.4306640625
2705.17698834682	-3.2548828125
2708.65969731143	5.7197265625
2712.14074821071	-3.5166015625
2715.62014213884	-6.5966796875
2719.09788018905	0.9150390625
2722.57396345362	12.7890625
2726.04839302385	7.0087890625
2729.52116999012	-22.4453125
2732.99229544182	20.0078125
2736.4617704674	-11.826171875
2739.92959615436	6.5244140625
2743.39577358926	-0.900390625
2746.86030385767	-3.50390625
2750.32318804425	2.568359375
2753.78442723268	-5.05078125
2757.24402250572	16.564453125
2760.70197494518	-8.59375
2764.1582856319	-5.73828125
2767.61295564579	7.8173828125
2771.06598606584	-14.45703125
2774.51737797005	6.5849609375
2777.96713243552	-2.646484375
2781.41525053838	-2.63555908203125
2784.86173335384	0.362060546875
2788.30658195617	9.40130615234375
2791.7497974187	-10.394287109375
2795.1913808138	-0.18988037109375
2798.63133321295	-4.9854736328125
2802.06965568666	8.21893310546875
2805.50634930452	-6.542724609375
2808.94141513519	16.697265625
2812.3748542464	-11.062744140625
2815.80666770493	-0.82269287109375
2819.23685657665	-3.58270263671875
2822.66542192651	16.6572875976562
2826.0923648185	4.89727783203125
2829.51768631572	38.1372680664063
2832.94138748033	41.3773193359375
2836.36346937355	52.6121826171875
2839.7839330557	75.8339233398438
2843.20277958617	83.0556640625
2846.62001002343	175.277404785156
2850.03562542502	244.499145507813
2853.44962684758	320.720886230469
2856.86201534681	376.942626953125
2860.27279197751	360.164367675781
2863.68195779356	370.386108398438
2867.08951384791	311.60791015625
2870.49546119263	295.829650878906
2873.89980087883	308.051391601562
2877.30253395675	294.273132324219
2880.70366147569	327.494873046875
2884.10318448407	314.716613769531
2887.50110402936	312.938354492188
2890.89742115816	336.155517578125
2894.29213691614	326.33349609375
2897.68525234807	316.511535644531
2901.07676849782	362.689575195313
2904.46668640835	334.867553710937
2907.85500712172	316.045593261719
2911.24173167908	315.2236328125
2914.62686112069	289.401611328125
2918.0103964859	312.579650878906
2921.39233881316	303.757690429687
2924.77268914005	331.935668945313
2928.1514485032	312.113708496094
2931.52861793838	301.291748046875
2934.90419848047	313.4697265625
2938.27819116343	315.647766113281
2941.65059702035	299.825805664063
2945.0214170834	272.003784179687
2948.39065238389	277.181823730469
2951.75830395222	229.35986328125
2955.12437281791	199.537841796875
2958.48886000957	151.589721679687
2961.85176655495	127.626770019531
2965.21309348089	140.663757324219
2968.57284181338	135.700744628906
2971.93101257748	104.73779296875
2975.28760679739	100.774780273438
2978.64262549643	72.811767578125
2981.99606969703	89.8488159179688
2985.34794042073	51.8858032226562
2988.69823868822	31.9227905273438
2992.04696551928	26.9598388671875
2995.39412193282	1.996826171875
2998.73970894689	13.0338134765625
3002.08372757864	17.0708618164062
3005.42617884436	14.1078491210938
3008.76706375945	28.1448364257813
3012.10638333846	22.8721923828125
3015.44413859505	36.478271484375
3018.780330542	37.0844116210937
3022.11496019125	26.6905517578125
3025.44802855385	7.296630859375
3028.77953663997	18.9027709960938
3032.10948545894	3.5089111328125
3035.43787601921	-31.885009765625
3038.76470932835	9.72113037109375
3042.08998639308	7.2794189453125
3045.41370821926	-25.1339721679687
3048.73587581189	-4.54736328125
3052.05649017508	-18.9608154296875
3055.37555231211	-32.3741455078125
3058.69306322538	24.4559326171875
3062.00902391644	14.1861572265625
3065.32343538598	-12.8603515625
3068.63629863383	-3.8037109375
3071.94761465896	-10.5458984375
3075.2573844595	22.31640625
3078.5656090327	-6.076171875
3081.87228937498	0
3085.1774264819	0
3088.48102134815	0
3091.7830749676	0
3095.08358833324	0
3098.38256243724	0
3101.67999827089	0
3104.97589682465	0
3108.27025908815	0
3111.56308605013	0
3114.85437869852	0
3118.14413802041	0
3121.43236500202	0
3124.71906062875	0
3128.00422588514	0
3131.28786175491	0
3134.56996922093	0
3137.85054926524	0
3141.12960286901	0
3144.40713101263	0
3147.6831346756	0
3150.95761483661	0
3154.23057247352	0
3157.50200856335	0
3160.77192408229	0
3164.04032000569	0
3167.30719730808	0
3170.57255696316	0
3173.8363999438	0
3177.09872722202	0
3180.35953976906	0
3183.61883855529	0
3186.87662455028	0
3190.13289872277	0
3193.38766204066	0
3196.64091547106	0
3199.89265998023	0
3203.14289653361	0
3206.39162609586	0
3209.63884963076	0
3212.88456810132	0
3216.1287824697	0
3219.37149369728	0
3222.61270274458	0
3225.85241057135	0
3229.09061813648	0
3232.3273263981	0
3235.56253631347	0
3238.79624883909	0
3242.02846493063	0
3245.25918554293	0
3248.48841163005	0
3251.71614414523	0
3254.94238404091	0
3258.16713226871	0
3261.39038977947	0
3264.61215752319	0
3267.8324364491	0
3271.05122750561	0
3274.26853164033	0
3277.48434980006	0
3280.69868293083	0
3283.91153197784	0
3287.12289788551	0
3290.33278159744	0
3293.54118405647	0
3296.7481062046	0
3299.95354898308	0
3303.15751333233	0
3306.36000019198	0
3309.5610105009	0
3312.76054519714	0
3315.95860521796	0
3319.15519149983	0
3322.35030497845	0
3325.5439465887	0
3328.73611726471	0
3331.92681793979	0
3335.11604954647	0
3338.30381301653	0
3341.49010928091	0
3344.67493926981	0
3347.85830391262	0
3351.04020413798	0
3354.22064087372	0
3357.3996150469	0
3360.5771275838	0
3363.75317940992	0
3366.92777144999	0
3370.10090462796	0
3373.27257986699	0
3376.44279808949	0
3379.61156021706	0
3382.77886717059	0
3385.94471987011	0
3389.10911923496	0
3392.27206618366	0
3395.43356163397	0
3398.59360650288	0
3401.75220170663	0
3404.90934816067	0
3408.06504677969	0
3411.21929847761	0
3414.37210416759	0
3417.52346476203	0
3420.67338117256	0
3423.82185431003	0
3426.96888508457	0
3430.11447440551	0
3433.25862318144	0
3436.40133232017	0
3439.54260272877	0
3442.68243531356	0
3445.82083098007	0
3448.95779063311	0
3452.0933151767	0
3455.22740551412	0
3458.36006254791	0
3461.49128717984	0
3464.62108031093	0
3467.74944284144	0
3470.8763756709	0
3474.00187969807	0
3477.12595582097	0
3480.24860493687	0
3483.3698279423	0
3486.48962573301	0
3489.60799920406	0
3492.7249492497	0
3495.8404767635	0
3498.95458263822	0
3502.06726776593	0
3505.17853303794	0
3508.28837934481	0
3511.39680757636	0
3514.50381862168	0
3517.60941336912	0
3520.71359270628	0
3523.81635752002	0
3526.91770869649	0
3530.01764712108	0
3533.11617367844	0
3536.21328925251	0
3539.30899472647	0
3542.40329098277	0
3545.49617890316	0
3548.58765936862	0
3551.67773325941	0
3554.76640145506	0
3557.85366483438	0
3560.93952427544	0
3564.02398065559	0
3567.10703485145	0
3570.18868773891	0
3573.26894019313	0
3576.34779308856	0
3579.42524729892	0
3582.50130369721	0
3585.57596315568	0
3588.6492265459	0
3591.72109473869	0
3594.79156860416	0
3597.8606490117	0
3600.92833682998	0
3603.99463292695	0
3607.05953816984	0
3610.12305342518	0
3613.18517955876	0
3616.24591743568	0
3619.30526792029	0
3622.36323187627	0
3625.41981016655	0
3628.47500365337	0
3631.52881319825	0
3634.58123966201	0
3637.63228390473	0
3640.68194678582	0
3643.73022916396	0
3646.77713189712	0
3649.82265584256	0
3652.86680185686	0
3655.90957079587	0
3658.95096351473	0
3661.9909808679	0
3665.02962370912	0
3668.06689289143	0
3671.10278926717	0
3674.13731368797	0
3677.17046700478	0
3680.20225006782	0
3683.23266372664	0
3686.26170883008	0
3689.28938622628	0
3692.31569676268	0
3695.34064128604	0
3698.3642206424	0
3701.38643567713	0
3704.40728723488	0
3707.42677615964	0
3710.44490329468	0
3713.46166948258	0
3716.47707556524	0
3719.49112238386	0
3722.50381077897	0
3725.51514159039	0
3728.52511565724	0
3731.53373381799	0
3734.54099691039	0
3737.54690577153	0
3740.55146123779	0
3743.55466414488	0
3746.55651532782	0
3749.55701562096	0
3752.55616585794	0
3755.55396687174	0
3758.55041949464	0
3761.54552455828	0
3764.53928289357	0
3767.53169533077	0
3770.52276269945	0
