# Supplementary material for: ATP-Mediated Compositional Change in Peripheral Myelin Membranes: A Comparative Raman Spectroscopy and Time-Of-Flight Secondary Ion Mass Spectrometry Study
Source: PLoS One. 2015 Nov 6;10(11):e0142084. doi: 10.1371/journal.pone.0142084 (PMC4636249; doi:10.1371/journal.pone.0142084)
Supplement: S4 Dataset — (ZIP) [file pone.0142084.s004.zip › S4_dataset/Raman_spectra/13_90_90.txt]

-178.994036100499	0
-174.033225536557	0
-169.0751377995	0
-164.119770772188	0
-159.167122339648	0
-154.217190389139	0
-149.269972810082	0
-144.325467494084	0
-139.383672334927	0
-134.444585228594	0
-129.508204073223	0
-124.574526769135	0
-119.643551218822	0
-114.715275326933	0
-109.789697000295	0
-104.866814147885	0
-99.9466246808552	0
-95.0291265124906	0
-90.1143175582511	0
-85.2021957357429	0
-80.2927589647043	0
-75.3860051670417	0
-70.481932266779	0
-65.5805381901118	0
-60.6818208653458	0
-55.7857782229294	0
-50.8924081954356	0
-46.0017087175875	0
-41.1136777262036	0
-36.2283131602562	0
-31.3456129608094	0
-26.4655750710663	0
-21.5881974363401	0
-16.7134780040433	0
-11.8414147237163	0
-6.97200554699157	0
-2.10524842762243	0
2.7588586785605	0
7.62031781361293	0
12.4791310174805	0
17.3353003280426	0
22.1888277810758	0
27.039715410272	0
31.8879652472351	0
36.7335793214806	0
41.5765596604579	0
46.4169082895241	0
51.2546272319742	0
56.0897185090253	0
60.9221841398248	0
65.7520261414575	0
70.5792465289414	0
75.4038473152359	0
80.2258305112373	0
85.0451981257829	0
89.8619521656728	0
94.6760946356408	0
99.4876275383722	0
104.296552874519	0
109.102872642681	0
113.906588839414	0
118.707703459255	0
123.50621849468	0
128.302135936152	0
133.095457772095	0
137.886185988911	0
142.67432257098	0
147.459869500643	0
152.242828758237	0
157.023202322085	0
161.800992168482	0
166.57620027172	0
171.348828604074	0
176.118879135829	0
180.886353835249	0
185.651254668599	0
190.413583600155	0
195.173342592185	0
199.930533604973	0
204.685158596796	0
209.437219523967	0
214.186718340789	0
218.933656999594	0
223.678037450722	0
228.419861642549	0
233.159131521472	0
237.895849031895	0
242.630016116276	0
247.361634715089	0
252.090706766845	0
256.817234208094	0
261.541218973423	0
266.262662995465	0
270.981568204883	0
275.6979365304	0
280.411769898787	0
285.123070234848	0
289.831839461473	0
294.538079499573	0
299.241792268145	0
303.942979684238	0
308.641643662944	0
313.337786117456	0
318.031408959021	0
322.722514096949	0
327.411103438619	0
332.097178889511	0
336.780742353159	0
341.461795731189	0
346.140340923303	0
350.816379827291	0
355.489914339047	0
360.160946352513	0
364.829477759773	0
369.495510450979	0
374.159046314377	0
378.82008723633	0
383.478635101284	0
388.134691791813	0
392.788259188568	0
397.439339170342	0
402.087933614013	0
406.734044394583	0
411.377673385177	0
416.018822457034	0
420.657493479503	0
425.293688320078	0
429.927408844356	0
434.558656916088	0
439.187434397129	0
443.813743147486	0
448.437585025291	0
453.058961886814	0
457.67787558648	0
462.29432797683	0
466.908320908577	0
471.519856230563	0
476.128935789788	0
480.735561431389	0
485.339734998681	0
489.941458333116	0
494.540733274316	0
499.137561660049	0
503.731945326264	0
508.323886107064	0
512.913385834734	0
517.500446339694	0
522.085069450583	0
526.667256994191	0
531.247010795469	0
535.824332677577	0
540.399224461846	0
544.97168796778	0
549.541725013081	0
554.109337413644	0
558.67452698353	0
563.237295535018	0
567.797644878581	0
572.355576822862	0
576.911093174738	0
581.464195739274	0
586.014886319725	0
590.563166717577	0
595.109038732502	0
599.652504162404	0
604.193564803387	0
608.732222449762	0
613.268478894079	0
617.802335927085	0
622.333795337774	0
626.86285891334	0
631.38952843922	0
635.913805699067	0
640.435692474774	0
644.955190546461	0
649.472301692484	0
653.987027689447	0
658.499370312169	0
663.009331333738	0
667.516912525469	0
672.022115656928	0
676.524942495926	0
681.02539480853	0
685.523474359055	0
690.01918291007	0
694.512522222405	0
699.003494055145	0
703.492100165644	0
707.9783423095	0
712.462222240603	0
716.943741711089	0
721.422902471375	0
725.899706270146	0
730.374154854366	-11.646484375
734.846249969258	24.4365234375
739.315993358352	-7.9775390625
743.783386763425	-17.8740234375
748.24843192457	10.04296875
752.711130580137	11.03125
757.171484466788	-7.310546875
761.629495319437	-10.462890625
766.085164871336	5.19921875
770.538494853994	-8.447265625
774.989486997223	16.888671875
779.43814302915	-0.51953125
783.884464676175	-3.5888671875
788.32845366302	-4.0712890625
792.770111712696	-3.447265625
797.209440546543	17.0419921875
801.646441884168	-17.3388671875
806.081117443533	4.890625
810.513468940881	-2.1826171875
814.943498090775	10.298828125
819.371206606105	-6.4677734375
823.796596198077	-1.2822265625
828.219668576199	-4.7646484375
832.640425448324	16.1015625
837.058868520624	-26.431640625
841.474999497579	21.314453125
845.888820082022	0.2958984375
850.300331975104	-1.6708984375
854.709536876311	-8.3291015625
859.116436483469	-1.13671875
863.521032492725	-1.607421875
867.923326598575	6.037109375
872.323320493862	4.736328125
876.72101586976	-5.4931640625
881.116414415799	-14.857421875
885.509517819843	15.6572265625
889.900327768119	14.49609375
894.288845945186	-11.6240234375
898.675074033981	2.6318359375
903.059013715767	-1.353515625
907.440666670198	-0.712890625
911.820034575245	4.6767578125
916.197119107281	-4.3291015625
920.571921941017	-19.4141235351562
924.944444749533	9.3505859375
929.314689204286	7.1370849609375
933.682656975085	11.2749633789062
938.048349730125	9.92083740234375
942.411769135975	4.09051513671875
946.772916857561	-7.73980712890625
951.131794558201	5.47576904296875
955.488403899588	-11.3749389648438
959.842746541792	13.7743530273437
964.19482414328	-2.07635498046875
968.544638360883	28.0729370117187
972.892190849834	8.22222900390625
977.237483263751	29.494873046875
981.580517254632	-1.9820556640625
985.92129447289	4.54095458984375
990.259816567315	34.06396484375
994.596085185094	4.58697509765625
998.930101971822	5.1099853515625
1003.2618685715	45.633056640625
1007.59138662649	52.231689453125
1011.91865777761	84.86767578125
1016.24368366407	75.503662109375
1020.56646592346	51.1396484375
1024.88700619182	53.775634765625
1029.20530610358	25.41162109375
1033.52136729159	36.933837890625
1037.8351913871	8.45050048828125
1042.14678001981	-0.0328369140625
1046.45613481781	-0.668701171875
1050.76325740763	-2.74346923828125
1055.06814941421	-8.08233642578125
1059.37081246092	11.7606811523437
1063.67124816958	-9.98046875
1067.96945816039	4.4371337890625
1072.26544405203	1.811767578125
1076.55920746159	3.88812255859375
1080.8507500046	1.31591796875
1085.14007329502	-8.2047119140625
1089.42717894527	-13.5704956054687
1093.71206856617	9.06378173828125
1097.99474376703	-2.30194091796875
1102.27520615557	3.332275390625
1106.55345733798	-6.0972900390625
1110.82949891888	7.4093017578125
1115.10333250134	7.9158935546875
1119.37495968691	13.4224853515625
1123.64438207556	3.9290771484375
1127.91160126572	-3.56439208984375
1132.17661885431	24.9421997070313
1136.43943643667	22.4487915039062
1140.70005560662	26.858154296875
1144.95847795644	55.260986328125
1149.21470507689	69.663818359375
1153.46873855716	89.066650390625
1157.72057998495	153.469482421875
1161.97023094641	210.872314453125
1166.21769302616	210.275146484375
1170.4629678073	200.677978515625
1174.70605687141	116.086730957031
1178.94696179854	60.5841674804687
1183.18568416722	37.0816040039063
1187.42222555447	56.5790405273438
1191.65658753578	28.0764770507813
1195.88877168516	26.5739135742187
1200.11877957504	36.0713500976562
1204.34661277642	28.5687255859375
1208.57227285873	17.2763671875
1212.79576138991	15.22216796875
1217.01707993641	4.16796875
1221.23623006316	13.1137084960938
1225.45321333358	-9.94049072265625
1229.66803130962	31.1978149414063
1233.88068555171	-0.38262939453125
1238.09117761878	-18.9630737304687
1242.29950906828	4.45648193359375
1246.50568145615	-1.30615234375
1250.70969633685	7.8065185546875
1254.91155526336	14.9191284179687
1259.11125978715	9.03179931640625
1263.30881145822	13.1444702148438
1267.50421182508	21.1184692382813
1271.69746243476	21.97021484375
1275.88856483281	24.8219604492187
1280.07752056329	21.6736450195313
1284.26433116882	26.525390625
1288.44899819048	14.3771362304687
1292.63152316794	2.22882080078125
1296.81190763937	25.08056640625
1300.99015314147	35.8868408203125
1305.16626120947	20.6901245117187
1309.34023337715	28.4933471679687
1313.51207117681	38.296630859375
1317.68177613928	16.099853515625
1321.84934979396	14.9031372070313
1326.01479366875	27.7063598632813
1330.17810929013	4.5096435546875
1334.3392981831	14.31103515625
1338.49836187121	12.0848388671875
1342.65530187658	33.8585815429687
1346.81011971983	17.63232421875
1350.96281692018	9.40606689453125
1355.11339499538	17.1798706054687
1359.26185546175	-0.04638671875
1363.40819983413	15.7273559570313
1367.55242962597	16.4218139648438
1371.69454634923	6.03692626953125
1375.83455151447	2.652099609375
1379.97244663079	-9.7327880859375
1384.10823320586	4.88232421875
1388.24191274593	-18.8819580078125
1392.3734867558	17.2271728515625
1396.50295673884	-14.8633422851562
1400.63032419701	0.70220947265625
1404.75559063083	13.423828125
1408.87875753938	5.4473876953125
1412.99982642036	-10.6458740234375
1417.11879877001	-15.9727783203125
1421.23567608316	8.92510986328125
1425.35045985322	9.80096435546875
1429.4631515722	-2.006103515625
1433.57375273068	27.1868286132813
1437.68226481782	20.3797607421875
1441.78868932139	39.5726318359375
1445.89302772774	57.7655639648438
1449.99528152179	31.0429077148438
1454.09545218711	81.3397827148438
1458.1935412058	39.6365966796875
1462.28955005859	54.9334106445313
1466.38348022481	46.2302856445313
1470.47533318239	48.527099609375
1474.56511040785	31.8239135742188
1478.65281337632	38.1207275390625
1482.73844356155	16.5223388671875
1486.82200243586	32.0629272460937
1490.90349147022	26.6035766601562
1494.98291213418	13.1441650390625
1499.06026589591	36.6847534179687
1503.13555422222	60.2254028320312
1507.20877857848	48.7659912109375
1511.27994042873	91.3065795898438
1515.3490412356	133.847229003906
1519.41608246035	193.387817382813
1523.48106556286	220.050048828125
1527.54399200163	228.803894042969
1531.60486323377	218.557739257813
1535.66368071505	145.311584472656
1539.72044589986	138.0654296875
1543.7751602412	85.8192749023437
1547.82782519071	27.5731201171875
1551.87844219866	14.3269653320312
1555.92701271397	6.1109619140625
1559.97353818419	3.02581787109375
1564.0180200555	-6.05926513671875
1568.06045977271	5.8555908203125
1572.1008587793	15.7704467773438
1576.13921851737	10.685302734375
1580.17554042768	-3.39801025390625
1584.20982594961	-5.481201171875
1588.24207652123	10.1285400390625
1592.27229357921	-9.8038330078125
1596.3004785589	-10.2509765625
1600.3266328943	16.06640625
1604.35075801806	4.9619140625
1608.37285536149	-6.404296875
1612.39292635454	-4.17578125
1616.41097242584	9.18359375
1620.42699500266	-1.0751953125
1624.44099551096	-1.45703125
1628.45297537533	-12.009765625
1632.46293601906	11.1513671875
1636.47087886406	-3.099609375
1640.47680533095	-2.0322265625
1644.48071683901	4.46875
1648.48261480617	-0.033203125
1652.48250064906	-6.431640625
1656.48037578297	-4.1796875
1660.47624162187	5.9296875
1664.47009957839	9.2353515625
1668.46195106388	4.8466796875
1672.45179748832	-2.8330078125
1676.43964026041	-12.703125
1680.42548078752	-0.166015625
1684.4093204757	4.8369140625
1688.39116072969	3.19921875
1692.37100295292	-6.2275390625
1696.34884854752	16.044921875
1700.32469891429	-24.837890625
1704.29855545273	16.1435546875
1708.27041956104	4.771484375
1712.24029263612	-7.7177734375
1716.20817607355	-1.86328125
1720.17407126762	8.9794921875
1724.13797961133	-4.3759765625
1728.09990249636	-7.525390625
1732.05984131312	1.888671875
1736.01779745068	5.5859375
1739.97377229687	-22.2939453125
1743.9277672382	18.3046875
1747.87978365989	4.037109375
1751.82982294586	-3.6064453125
1755.77788647879	-2.7451171875
1759.72397564	-2.1875
1763.6680918096	8.73828125
1767.61023636636	0.876953125
1771.5504106878	-3.310546875
1775.48861615014	-2.357421875
1779.42485412834	-7.162109375
1783.35912599608	5.7705078125
1787.29143312576	2.5205078125
1791.2217768885	-6.1787109375
1795.15015865414	6.08984375
1799.07657979128	7.4052734375
1803.00104166722	-11.05078125
1806.923545648	-1.6015625
1810.84409309841	1.396484375
1814.76268538195	-3.048828125
1818.67932386087	14.134765625
1822.59400989615	-15.8837890625
1826.50674484753	8.6318359375
1830.41753007345	5.365234375
1834.32636693114	-10.44921875
1838.23325677653	-6.4033203125
1842.13820096433	11.5234375
1846.04120084797	7.2275390625
1849.94225777965	-2.037109375
1853.84137311029	-8.9921875
1857.7385481896	1.9326171875
1861.63378436601	3.8681640625
1865.52708298671	-5.42578125
1869.41844539766	2.3955078125
1873.30787294356	6.275390625
1877.19536696788	-16.66796875
1881.08092881284	21.0810546875
1884.96455981942	-4.4853515625
1888.84626132737	-10.78125
1892.72603467521	-3.3662109375
1896.6038812002	1.0751953125
1900.47980223839	9.3935546875
1904.35379912459	-8.0068359375
1908.22587319237	11.0546875
1912.0960257741	-7.943359375
1915.96425820089	8.1513671875
1919.83057180263	-13.490234375
1923.694967908	5.01171875
1927.55744784445	6.328125
1931.4180129382	-7.8837890625
1935.27666451425	4.4814453125
1939.13340389641	6.01953125
1942.98823240721	-15.9736328125
1946.84115136803	10.13671875
1950.692162099	-6.078125
1954.54126591903	10.2490234375
1958.38846414585	-5.8681640625
1962.23375809594	-3.0380859375
1966.0771490846	1.71875
1969.91863842592	9.984375
1973.75822743275	-11.265625
1977.59591741678	5.1923828125
1981.43170968848	-9.875
1985.2656055571	17.2470703125
1989.0976063307	-9.9873046875
1992.92771331615	-0.033203125
1996.75592781911	0.6484375
2000.58225114405	2.2939453125
2004.40668459424	-0.6748046875
2008.22922947176	-0.2783203125
2012.04988707749	3.0009765625
2015.86865871112	-10.603515625
2019.68554567116	10.2021484375
2023.50054925491	-22.4033203125
2027.31367075851	25.0927734375
2031.12491147689	-3.69921875
2034.93427270382	0.078125
2038.74175573186	-6.3388671875
2042.54736185239	-0.314453125
2046.35109235564	-2.421875
2050.15294853063	6.1044921875
2053.95293166521	8.740234375
2057.75104304606	-3.69921875
2061.54728395867	-5.7548828125
2065.34165568739	4.3076171875
2069.13415951534	-7.5791015625
2072.92479672452	10.02734375
2076.71356859575	-9.95703125
2080.50047640867	2.01171875
2084.28552144174	-7.755859375
2088.06870497229	17.0546875
2091.85002827646	-4.685546875
2095.62949262924	-4.771484375
2099.40709930443	5.1142578125
2103.18284957471	-18.693359375
2106.95674471157	17.962890625
2110.72878598537	2.7197265625
2114.49897466528	-6.037109375
2118.26731201934	-0.86328125
2122.03379931443	8.8642578125
2125.79843781626	1.4013671875
2129.56122878942	-25.873046875
2133.32217349733	16.2353515625
2137.08127320226	-7.880859375
2140.83852916534	11.046875
2144.59394264655	0.15625
2148.34751490473	0.0703125
2152.09924719757	1.6435546875
2155.84914078163	-6.3369140625
2159.59719691231	2.333984375
2163.34341684388	-8.24609375
2167.08780182947	7.9775390625
2170.83035312109	6.1337890625
2174.57107196959	-9.62890625
2178.30995962469	7.9677734375
2182.04701733499	-5.6025390625
2185.78224634796	-0.9443359375
2189.5156479099	11.8447265625
2193.24722326604	-2.140625
2196.97697366044	-8.2802734375
2200.70490033604	-0.271484375
2204.43100453467	-6.59375
2208.15528749703	7.189453125
2211.87775046268	-10.29296875
2215.59839467008	-2.4111328125
2219.31722135656	-22.37109375
2223.03423175833	28.5498046875
2226.74942711049	53.154296875
2230.46280864702	-26.349609375
2234.17437760077	-16.0673828125
2237.8841352035	4.103515625
2241.59208268584	-15.3232421875
2245.29822127732	10.7099609375
2249.00255220636	-11.634765625
2252.70507670024	14.9970703125
2256.40579598519	-15.3603515625
2260.10471128628	22.9501953125
2263.80182382751	-9.66015625
2267.49713483175	-9.03125
2271.19064552079	-1.427734375
2274.8823571153	6.8017578125
2278.57227083485	-2.921875
2282.26038789795	2.8408203125
2285.94670952195	-3.419921875
2289.63123692315	-2.9501953125
2293.31397131673	8.708984375
2296.99491391679	-3.1669921875
2300.67406593634	-1.267578125
2304.35142858727	-6.431640625
2308.02700308043	0.7822265625
2311.70079062553	15.88671875
2315.37279243123	-12.150390625
2319.04300970507	8.3505859375
2322.71144365353	2.4775390625
2326.378095482	-14.361328125
2330.04296639479	16.828125
2333.7060575951	-5.990234375
2337.3673702851	-7.576171875
2341.02690566583	3.16015625
2344.6846649373	-8.5888671875
2348.3406492984	12.5810546875
2351.99485994696	-3.8095703125
2355.64729807974	6.8359375
2359.29796489244	0.748046875
2362.94686157966	-6.94140625
2366.59398933494	-7.962890625
2370.23934935076	1.5966796875
2373.88294281852	3.529296875
2377.52477092856	2.140625
2381.16483487014	12.423828125
2384.80313583148	-8.9365234375
2388.4396749997	-6.7294921875
2392.07445356091	-6.7578125
2395.70747270011	0.0068359375
2399.33873360126	14.5732421875
2402.96823744725	0.265625
2406.59598541995	3.0517578125
2410.22197870012	0.19140625
2413.84621846749	-11.0947265625
2417.46870590075	12.1630859375
2421.08944217751	-15.560546875
2424.70842847435	-1.2734375
2428.32566596678	8.9658203125
2431.94115582928	-7.32421875
2435.55489923528	14.8388671875
2439.16689735713	-12.5341796875
2442.77715136618	11.0146484375
2446.38566243272	-4.3076171875
2449.99243172597	-5.3623046875
2453.59746041414	-0.5048828125
2457.20074966439	5.6748046875
2460.80230064284	-6.3818359375
2464.40211451455	5.228515625
2468.00019244359	-11.50390625
2471.59653559293	15.0537109375
2475.19114512457	-1.544921875
2478.78402219943	-9.5009765625
2482.37516797741	9.810546875
2485.96458361739	1.4228515625
2489.55227027719	-11.6328125
2493.13822911363	17.056640625
2496.7224612825	-16.6708984375
2500.30496793853	-9.4111328125
2503.88575023547	18.03125
2507.464809326	-1.3486328125
2511.04214636182	1.9072265625
2514.61776249357	-9.3388671875
2518.19165887088	7.2001953125
2521.76383664238	1.8173828125
2525.33429695564	-3.3505859375
2528.90304095725	-2.6103515625
2532.47006979276	4.1201171875
2536.03538460672	2.2861328125
2539.59898654265	-1.1865234375
2543.16087674307	-6.8173828125
2546.72105634948	8.451171875
2550.27952650235	-2.623046875
2553.83628834118	6.236328125
2557.39134300444	-3.9140625
2560.94469162957	-14.3876953125
2564.49633535304	18.41015625
2568.0462753103	-19.771484375
2571.59451263579	12.337890625
2575.14104846294	10.5732421875
2578.6858839242	-20.4384765625
2582.22902015101	17.232421875
2585.77045827378	-20.671875
2589.31019942197	24.77734375
2592.84824472401	-12.5458984375
2596.38459530734	4.1435546875
2599.91925229841	2.685546875
2603.45221682266	-11.0712890625
2606.98349000456	-4.0283203125
2610.51307296756	19.169921875
2614.04096683414	-4.9072265625
2617.56717272579	-16.6083984375
2621.09169176298	6.7890625
2624.61452506524	0.884765625
2628.13567375106	3.0849609375
2631.655138938	-7.7197265625
2635.17292174259	14.0556640625
2638.68902328039	1.45703125
2642.20344466599	-8.826171875
2645.71618701297	-4.603515625
2649.22725143397	-0.36328125
2652.73663904062	9.95703125
2656.24435094357	-19.0146484375
2659.75038825251	29.9248046875
2663.25475207615	-4.65625
2666.75744352221	-29.7421875
2670.25846369745	25.642578125
2673.75781370765	-8.16015625
2677.25549465763	8.5263671875
2680.75150765123	-4.3154296875
2684.24585379131	3.267578125
2687.73853417978	-9.193359375
2691.22954991757	13.6728515625
2694.71890210465	-2.03125
2698.20659184002	-13.025390625
2701.69262022172	10.1845703125
2705.17698834682	-4.05859375
2708.65969731143	5.1875
2712.14074821071	-13.3798828125
2715.62014213884	-6.5537109375
2719.09788018905	9.529296875
2722.57396345362	11.248046875
2726.04839302385	11.92578125
2729.52116999012	-27.390625
2732.99229544182	20.5830078125
2736.4617704674	-17.2705078125
2739.92959615436	5.349609375
2743.39577358926	-0.802734375
2746.86030385767	-0.8896484375
2750.32318804425	7.822265625
2753.78442723268	-8.173828125
2757.24402250572	13.1953125
2760.70197494518	-2.8349609375
2764.1582856319	-16.6455078125
2767.61295564579	15.966796875
2771.06598606584	-14.685546875
2774.51737797005	11.943359375
2777.96713243552	-13.0322265625
2781.41525053838	8.4775390625
2784.86173335384	-3.95703125
2788.30658195617	4.5810546875
2791.7497974187	3.6689453125
2795.1913808138	2.7587890625
2798.63133321295	-13.7216796875
2802.06965568666	6.0849609375
2805.50634930452	-9.06427001953125
2808.94141513519	18.7308959960938
2812.3748542464	-6.25994873046875
2815.80666770493	-3.67303466796875
2819.23685657665	-9.0860595703125
2822.66542192651	5.50091552734375
2826.0923648185	-0.91217041015625
2829.51768631572	19.685791015625
2832.94138748033	6.284912109375
2836.36346937355	11.8840942382812
2839.7839330557	1.4832763671875
2843.20277958617	-7.9176025390625
2846.62001002343	7.68157958984375
2850.03562542502	-1.71923828125
2853.44962684758	9.8798828125
2856.86201534681	25.4790649414062
2860.27279197751	10.072509765625
2863.68195779356	28.61962890625
2867.08951384791	20.166748046875
2870.49546119263	23.7138061523438
2873.89980087883	27.2609252929687
2877.30253395675	29.8080444335937
2880.70366147569	30.3551025390625
2884.10318448407	37.9022216796875
2887.50110402936	58.4492797851562
2890.89742115816	59.9963989257812
2894.29213691614	67.5435180664062
2897.68525234807	48.090576171875
2901.07676849782	71.6376953125
2904.46668640835	38.184814453125
2907.85500712172	54.7318725585937
2911.24173167908	52.2789916992188
2914.62686112069	47.8261108398438
2918.0103964859	51.3850708007812
2921.39233881316	48.9484252929687
2924.77268914005	46.5118408203125
2928.1514485032	40.0751953125
2931.52861793838	53.6386108398438
2934.90419848047	34.2020263671875
2938.27819116343	41.765380859375
2941.65059702035	32.3287963867188
2945.0214170834	32.8921508789063
2948.39065238389	54.45556640625
2951.75830395222	24.0189819335938
2955.12437281791	29.5823364257812
2958.48886000957	16.145751953125
2961.85176655495	17.7091064453125
2965.21309348089	29.2725219726562
2968.57284181338	34.8359375
2971.93101257748	30.3992919921875
2975.28760679739	42.9627075195313
2978.64262549643	7.52606201171875
2981.99606969703	38.11572265625
2985.34794042073	14.7758178710938
2988.69823868822	22.4358520507813
2992.04696551928	26.095947265625
2995.39412193282	6.7559814453125
2998.73970894689	25.4160766601562
3002.08372757864	6.07611083984375
3005.42617884436	-4.2637939453125
3008.76706375945	18.3963012695313
3012.10638333846	9.05633544921875
3015.44413859505	17.7164306640625
3018.780330542	16.37646484375
3022.11496019125	-5.96343994140625
3025.44802855385	8.69659423828125
3028.77953663997	10.356689453125
3032.10948545894	16.0167846679687
3035.43787601921	-25.3231811523438
3038.76470932835	12.50927734375
3042.08998639308	14.3629760742187
3045.41370821926	-12.7833862304687
3048.73587581189	1.07025146484375
3052.05649017508	5.92388916015625
3055.37555231211	-6.222412109375
3058.69306322538	8.6312255859375
3062.00902391644	23.48486328125
3065.32343538598	-3.6614990234375
3068.63629863383	0.2215576171875
3071.94761465896	-13.6351928710938
3075.2573844595	26.5079956054687
3078.5656090327	-5.3487548828125
3081.87228937498	11.79443359375
3085.1774264819	-13.9783325195313
3088.48102134815	2.224609375
3091.7830749676	7.8642578125
3095.08358833324	-11.259765625
3098.38256243724	-0.9326171875
3101.67999827089	11.5732421875
3104.97589682465	-4.8408203125
3108.27025908815	1.96875
3111.56308605013	2.361328125
3114.85437869852	-4.5302734375
3118.14413802041	-1.392578125
3121.43236500202	-2.3818359375
3124.71906062875	3.970703125
3128.00422588514	-3.5830078125
3131.28786175491	4.58203125
3134.56996922093	3.6533203125
3137.85054926524	0
3141.12960286901	0
3144.40713101263	0
3147.6831346756	0
3150.95761483661	0
3154.23057247352	0
3157.50200856335	0
3160.77192408229	0
3164.04032000569	0
3167.30719730808	0
3170.57255696316	0
3173.8363999438	0
3177.09872722202	0
3180.35953976906	0
3183.61883855529	0
3186.87662455028	0
3190.13289872277	0
3193.38766204066	0
3196.64091547106	0
3199.89265998023	0
3203.14289653361	0
3206.39162609586	0
3209.63884963076	0
3212.88456810132	0
3216.1287824697	0
3219.37149369728	0
3222.61270274458	0
3225.85241057135	0
3229.09061813648	0
3232.3273263981	0
3235.56253631347	0
3238.79624883909	0
3242.02846493063	0
3245.25918554293	0
3248.48841163005	0
3251.71614414523	0
3254.94238404091	0
3258.16713226871	0
3261.39038977947	0
3264.61215752319	0
3267.8324364491	0
3271.05122750561	0
3274.26853164033	0
3277.48434980006	0
3280.69868293083	0
3283.91153197784	0
3287.12289788551	0
3290.33278159744	0
3293.54118405647	0
3296.7481062046	0
3299.95354898308	0
3303.15751333233	0
3306.36000019198	0
3309.5610105009	0
3312.76054519714	0
3315.95860521796	0
3319.15519149983	0
3322.35030497845	0
3325.5439465887	0
3328.73611726471	0
3331.92681793979	0
3335.11604954647	0
3338.30381301653	0
3341.49010928091	0
3344.67493926981	0
3347.85830391262	0
3351.04020413798	0
3354.22064087372	0
3357.3996150469	0
3360.5771275838	0
3363.75317940992	0
3366.92777144999	0
3370.10090462796	0
3373.27257986699	0
3376.44279808949	0
3379.61156021706	0
3382.77886717059	0
3385.94471987011	0
3389.10911923496	0
3392.27206618366	0
3395.43356163397	0
3398.59360650288	0
3401.75220170663	0
3404.90934816067	0
3408.06504677969	0
3411.21929847761	0
3414.37210416759	0
3417.52346476203	0
3420.67338117256	0
3423.82185431003	0
3426.96888508457	0
3430.11447440551	0
3433.25862318144	0
3436.40133232017	0
3439.54260272877	0
3442.68243531356	0
3445.82083098007	0
3448.95779063311	0
3452.0933151767	0
3455.22740551412	0
3458.36006254791	0
3461.49128717984	0
3464.62108031093	0
3467.74944284144	0
3470.8763756709	0
3474.00187969807	0
3477.12595582097	0
3480.24860493687	0
3483.3698279423	0
3486.48962573301	0
3489.60799920406	0
3492.7249492497	0
3495.8404767635	0
3498.95458263822	0
3502.06726776593	0
3505.17853303794	0
3508.28837934481	0
3511.39680757636	0
3514.50381862168	0
3517.60941336912	0
3520.71359270628	0
3523.81635752002	0
3526.91770869649	0
3530.01764712108	0
3533.11617367844	0
3536.21328925251	0
3539.30899472647	0
3542.40329098277	0
3545.49617890316	0
3548.58765936862	0
3551.67773325941	0
3554.76640145506	0
3557.85366483438	0
3560.93952427544	0
3564.02398065559	0
3567.10703485145	0
3570.18868773891	0
3573.26894019313	0
3576.34779308856	0
3579.42524729892	0
3582.50130369721	0
3585.57596315568	0
3588.6492265459	0
3591.72109473869	0
3594.79156860416	0
3597.8606490117	0
3600.92833682998	0
3603.99463292695	0
3607.05953816984	0
3610.12305342518	0
3613.18517955876	0
3616.24591743568	0
3619.30526792029	0
3622.36323187627	0
3625.41981016655	0
3628.47500365337	0
3631.52881319825	0
3634.58123966201	0
3637.63228390473	0
3640.68194678582	0
3643.73022916396	0
3646.77713189712	0
3649.82265584256	0
3652.86680185686	0
3655.90957079587	0
3658.95096351473	0
3661.9909808679	0
3665.02962370912	0
3668.06689289143	0
3671.10278926717	0
3674.13731368797	0
3677.17046700478	0
3680.20225006782	0
3683.23266372664	0
3686.26170883008	0
3689.28938622628	0
3692.31569676268	0
3695.34064128604	0
3698.3642206424	0
3701.38643567713	0
3704.40728723488	0
3707.42677615964	0
3710.44490329468	0
3713.46166948258	0
3716.47707556524	0
3719.49112238386	0
3722.50381077897	0
3725.51514159039	0
3728.52511565724	0
3731.53373381799	0
3734.54099691039	0
3737.54690577153	0
3740.55146123779	0
3743.55466414488	0
3746.55651532782	0
3749.55701562096	0
3752.55616585794	0
3755.55396687174	0
3758.55041949464	0
3761.54552455828	0
3764.53928289357	0
3767.53169533077	0
3770.52276269945	0
