# Supplementary material for: ATP-Mediated Compositional Change in Peripheral Myelin Membranes: A Comparative Raman Spectroscopy and Time-Of-Flight Secondary Ion Mass Spectrometry Study
Source: PLoS One. 2015 Nov 6;10(11):e0142084. doi: 10.1371/journal.pone.0142084 (PMC4636249; doi:10.1371/journal.pone.0142084)
Supplement: S4 Dataset — (ZIP) [file pone.0142084.s004.zip › S4_dataset/Raman_spectra/14_0_0.txt]

-178.994036100499	0
-174.033225536557	0
-169.0751377995	0
-164.119770772188	0
-159.167122339648	0
-154.217190389139	0
-149.269972810082	0
-144.325467494084	0
-139.383672334927	0
-134.444585228594	0
-129.508204073223	0
-124.574526769135	0
-119.643551218822	0
-114.715275326933	0
-109.789697000295	0
-104.866814147885	0
-99.9466246808552	0
-95.0291265124906	0
-90.1143175582511	0
-85.2021957357429	0
-80.2927589647043	0
-75.3860051670417	0
-70.481932266779	0
-65.5805381901118	0
-60.6818208653458	0
-55.7857782229294	0
-50.8924081954356	0
-46.0017087175875	0
-41.1136777262036	0
-36.2283131602562	0
-31.3456129608094	0
-26.4655750710663	0
-21.5881974363401	0
-16.7134780040433	0
-11.8414147237163	0
-6.97200554699157	0
-2.10524842762243	0
2.7588586785605	0
7.62031781361293	0
12.4791310174805	0
17.3353003280426	0
22.1888277810758	0
27.039715410272	0
31.8879652472351	0
36.7335793214806	0
41.5765596604579	0
46.4169082895241	0
51.2546272319742	0
56.0897185090253	0
60.9221841398248	0
65.7520261414575	0
70.5792465289414	0
75.4038473152359	0
80.2258305112373	0
85.0451981257829	0
89.8619521656728	0
94.6760946356408	0
99.4876275383722	0
104.296552874519	0
109.102872642681	0
113.906588839414	0
118.707703459255	0
123.50621849468	0
128.302135936152	0
133.095457772095	0
137.886185988911	0
142.67432257098	0
147.459869500643	0
152.242828758237	0
157.023202322085	0
161.800992168482	0
166.57620027172	0
171.348828604074	0
176.118879135829	0
180.886353835249	0
185.651254668599	0
190.413583600155	0
195.173342592185	0
199.930533604973	0
204.685158596796	0
209.437219523967	0
214.186718340789	0
218.933656999594	0
223.678037450722	0
228.419861642549	0
233.159131521472	0
237.895849031895	0
242.630016116276	0
247.361634715089	0
252.090706766845	0
256.817234208094	0
261.541218973423	0
266.262662995465	0
270.981568204883	0
275.6979365304	0
280.411769898787	0
285.123070234848	0
289.831839461473	0
294.538079499573	0
299.241792268145	0
303.942979684238	0
308.641643662944	0
313.337786117456	0
318.031408959021	0
322.722514096949	0
327.411103438619	0
332.097178889511	0
336.780742353159	0
341.461795731189	0
346.140340923303	0
350.816379827291	0
355.489914339047	0
360.160946352513	0
364.829477759773	0
369.495510450979	0
374.159046314377	0
378.82008723633	0
383.478635101284	0
388.134691791813	0
392.788259188568	0
397.439339170342	0
402.087933614013	0
406.734044394583	0
411.377673385177	0
416.018822457034	0
420.657493479503	0
425.293688320078	0
429.927408844356	0
434.558656916088	0
439.187434397129	0
443.813743147486	0
448.437585025291	0
453.058961886814	0
457.67787558648	0
462.29432797683	0
466.908320908577	0
471.519856230563	0
476.128935789788	0
480.735561431389	0
485.339734998681	0
489.941458333116	0
494.540733274316	0
499.137561660049	0
503.731945326264	0
508.323886107064	0
512.913385834734	0
517.500446339694	0
522.085069450583	0
526.667256994191	0
531.247010795469	0
535.824332677577	0
540.399224461846	0
544.97168796778	0
549.541725013081	0
554.109337413644	0
558.67452698353	0
563.237295535018	0
567.797644878581	0
572.355576822862	0
576.911093174738	0
581.464195739274	0
586.014886319725	0
590.563166717577	0
595.109038732502	0
599.652504162404	0
604.193564803387	0
608.732222449762	0
613.268478894079	0
617.802335927085	0
622.333795337774	0
626.86285891334	0
631.38952843922	0
635.913805699067	0
640.435692474774	0
644.955190546461	0
649.472301692484	0
653.987027689447	29.263671875
658.499370312169	7.9228515625
663.009331333738	1.86328125
667.516912525469	5.48828125
672.022115656928	12.61328125
676.524942495926	-30.3994140625
681.02539480853	-8.3583984375
685.523474359055	-0.234375
690.01918291007	5.54296875
694.512522222405	9.400390625
699.003494055145	-10.7138671875
703.492100165644	9.45703125
707.9783423095	0.736328125
712.462222240603	-14.966796875
716.943741711089	7.1328125
721.422902471375	1.9462890625
725.899706270146	7.2578125
730.374154854366	-21.953125
734.846249969258	27.421875
739.315993358352	-11.00390625
743.783386763425	0.337890625
748.24843192457	10.0126953125
752.711130580137	7.384765625
757.171484466788	-8.6953125
761.629495319437	-0.3798828125
766.085164871336	-15.8740234375
770.538494853994	-17.30078125
774.989486997223	33.212890625
779.43814302915	-0.90234375
783.884464676175	3.74462890625
788.32845366302	-12.1390380859375
792.770111712696	-13.472900390625
797.209440546543	8.346435546875
801.646441884168	-1.8382568359375
806.081117443533	12.5206298828125
810.513468940881	5.8795166015625
814.943498090775	13.2384033203125
819.371206606105	-10.525146484375
823.796596198077	20.69384765625
828.219668576199	24.912841796875
832.640425448324	37.1318359375
837.058868520624	24.350830078125
841.474999497579	45.56982421875
845.888820082022	50.922607421875
850.300331975104	65.2821044921875
854.709536876311	72.6414794921875
859.116436483469	48.0009765625
863.521032492725	77.3603515625
867.923326598575	71.7197265625
872.323320493862	108.0810546875
876.72101586976	101.54833984375
881.116414415799	90.0157470703125
885.509517819843	103.483154296875
889.900327768119	99.950439453125
894.288845945186	78.4178466796875
898.675074033981	85.88525390625
903.059013715767	37.4888916015625
907.440666670198	19.1285400390625
911.820034575245	7.76806640625
916.197119107281	4.4075927734375
920.571921941017	-23.952880859375
924.944444749533	29.0889892578125
929.314689204286	10.38037109375
933.682656975085	26.6717529296875
938.048349730125	17.963134765625
942.411769135975	27.2545166015625
946.772916857561	67.5458984375
951.131794558201	93.592529296875
955.488403899588	109.696166992187
959.842746541792	142.7998046875
964.19482414328	153.903564453125
968.544638360883	223.007202148438
972.892190849834	168.11083984375
977.237483263751	176.214599609375
981.580517254632	48.5445556640625
985.92129447289	15.3179931640625
990.259816567315	78.091552734375
994.596085185094	122.864990234375
998.930101971822	201.638427734375
1003.2618685715	381.411987304687
1007.59138662649	589.185424804687
1011.91865777761	748.958862304687
1016.24368366407	748.732421875
1020.56646592346	605.990844726563
1024.88700619182	421.471923828125
1029.20530610358	203.953002929687
1033.52136729159	175.433959960938
1037.8351913871	109.9150390625
1042.14678001981	68.3961181640625
1046.45613481781	51.8770751953125
1050.76325740763	41.691650390625
1055.06814941421	31.2996826171875
1059.37081246092	10.9075927734375
1063.67124816958	22.515625
1067.96945816039	29.1236572265625
1072.26544405203	14.3013916015625
1076.55920746159	-1.4189453125
1080.8507500046	-0.13916015625
1085.14007329502	3.1405029296875
1089.42717894527	-19.2437744140625
1093.71206856617	50.6717529296875
1097.99474376703	31.5872802734375
1102.27520615557	21.5028076171875
1106.55345733798	34.41845703125
1110.82949891888	58.34521484375
1115.10333250134	102.292114257813
1119.37495968691	98.239013671875
1123.64438207556	109.185913085938
1127.91160126572	167.1328125
1132.17661885431	237.079711914062
1136.43943643667	305.026611328125
1140.70005560662	381.973510742188
1144.95847795644	489.06201171875
1149.21470507689	636.261596679688
1153.46873855716	1036.46118164062
1157.72057998495	1606.66076660156
1161.97023094641	2207.8603515625
1166.21769302616	2466.05981445313
1170.4629678073	2109.25927734375
1174.70605687141	1409.45886230469
1178.94696179854	802.658447265625
1183.18568416722	510.087280273438
1187.42222555447	414.85400390625
1191.65658753578	321.62060546875
1195.88877168516	341.387329101562
1200.11877957504	585.153930664062
1204.34661277642	506.920654296875
1208.57227285873	353.687255859375
1212.79576138991	280.453857421875
1217.01707993641	199.4091796875
1221.23623006316	190.83740234375
1225.45321333358	144.265625
1229.66803130962	109.69384765625
1233.88068555171	50.1220703125
1238.09117761878	5.55029296875
1242.29950906828	-4.021484375
1246.50568145615	-25.627685546875
1250.70969633685	1.7591552734375
1254.91155526336	40.1461181640625
1259.11125978715	58.5330810546875
1263.30881145822	56.919921875
1267.50421182508	81.306884765625
1271.69746243476	127.654663085938
1275.88856483281	169.708251953125
1280.07752056329	164.761840820313
1284.26433116882	159.8154296875
1288.44899819048	145.869018554687
1292.63152316794	115.922607421875
1296.81190763937	159.976196289062
1300.99015314147	122.02978515625
1305.16626120947	104.083374023438
1309.34023337715	108.136962890625
1313.51207117681	96.2406005859375
1317.68177613928	48.3489990234375
1321.84934979396	32.457275390625
1326.01479366875	31.565673828125
1330.17810929013	22.6739501953125
1334.3392981831	45.7823486328125
1338.49836187121	36.890625
1342.65530187658	11.9990234375
1346.81011971983	18.1072998046875
1350.96281692018	-4.7843017578125
1355.11339499538	5.323974609375
1359.26185546175	41.432373046875
1363.40819983413	54.70556640625
1367.55242962597	35.0247802734375
1371.69454634923	14.3441162109375
1375.83455151447	7.6634521484375
1379.97244663079	-18.017333984375
1384.10823320586	-21.697998046875
1388.24191274593	-27.378662109375
1392.3734867558	58.940673828125
1396.50295673884	23.2598876953125
1400.63032419701	-1.4207763671875
1404.75559063083	30.8985595703125
1408.87875753938	-4.7822265625
1412.99982642036	-20.462890625
1417.11879877001	-36.1435546875
1421.23567608316	10.2054443359375
1425.35045985322	-1.40478515625
1429.4631515722	-3.0150146484375
1433.57375273068	53.3746337890625
1437.68226481782	85.764404296875
1441.78868932139	149.154174804687
1445.89302772774	171.5439453125
1449.99528152179	212.933715820313
1454.09545218711	306.323364257812
1458.1935412058	269.713134765625
1462.28955005859	252.102905273438
1466.38348022481	214.49267578125
1470.47533318239	213.882446289062
1474.56511040785	213.272094726562
1478.65281337632	182.661865234375
1482.73844356155	161.051635742187
1486.82200243586	235.373901367187
1490.90349147022	270.672973632813
1494.98291213418	274.972045898438
1499.06026589591	339.27099609375
1503.13555422222	490.570068359375
1507.20877857848	660.869140625
1511.27994042873	1012.16821289062
1515.3490412356	1409.46716308594
1519.41608246035	1875.76623535156
1523.48106556286	2254.0654296875
1527.54399200163	2344.3642578125
1531.60486323377	2127.66357421875
1535.66368071505	1695.96240234375
1539.72044589986	1241.26147460938
1543.7751602412	837.560546875
1547.82782519071	468.784912109375
1551.87844219866	300.961669921875
1555.92701271397	186.138549804687
1559.97353818419	153.315307617187
1564.0180200555	103.4921875
1568.06045977271	97.6690673828125
1572.1008587793	99.8458251953125
1576.13921851737	108.022705078125
1580.17554042768	78.1995849609375
1584.20982594961	74.3763427734375
1588.24207652123	87.55322265625
1592.27229357921	96.7301025390625
1596.3004785589	76.8707275390625
1600.3266328943	108.00146484375
1604.35075801806	90.132080078125
1608.37285536149	76.2628173828125
1612.39292635454	17.3934326171875
1616.41097242584	15.5240478515625
1620.42699500266	1.65478515625
1624.44099551096	1.0645751953125
1628.45297537533	8.67236328125
1632.46293601906	-5.7198486328125
1636.47087886406	1.887939453125
1640.47680533095	8.324951171875
1644.48071683901	19.5625
1648.48261480617	4.800048828125
1652.48250064906	23.03759765625
1656.48037578297	84.2730712890625
1660.47624162187	94.7833251953125
1664.47009957839	129.29345703125
1668.46195106388	163.803588867187
1672.45179748832	164.313720703125
1676.43964026041	117.379638671875
1680.42548078752	118.553100585938
1684.4093204757	64.7265625
1688.39116072969	45.9000244140625
1692.37100295292	43.073486328125
1696.34884854752	53.314208984375
1700.32469891429	-5.0970458984375
1704.29855545273	19.49169921875
1708.27041956104	-5.9195556640625
1712.24029263612	-0.330810546875
1716.20817607355	-26.6727294921875
1720.17407126762	-9.82275390625
1724.13797961133	11.027099609375
1728.09990249636	-14.135986328125
1732.05984131312	10.3834228515625
1736.01779745068	1.455810546875
1739.97377229687	-25.2650146484375
1743.9277672382	7.400390625
1747.87978365989	14.1005859375
1751.82982294586	4.673828125
1755.77788647879	-18.8818359375
1759.72397564	0.3671875
1763.6680918096	24.75
1767.61023636636	-6.48828125
1771.5504106878	-9.171875
1775.48861615014	-3.431640625
1779.42485412834	-10.87109375
1783.35912599608	14.8291015625
1787.29143312576	12.5869140625
1791.2217768885	-30.201171875
1795.15015865414	12.1240234375
1799.07657979128	11.4052734375
1803.00104166722	-21.07421875
1806.923545648	4.1142578125
1810.84409309841	14.599609375
1814.76268538195	3.091796875
1818.67932386087	2.0712890625
1822.59400989615	-21.4111328125
1826.50674484753	27.57421875
1830.41753007345	-14.54296875
1834.32636693114	-13.97265625
1838.23325677653	2.94921875
1842.13820096433	10.203125
1846.04120084797	0.3134765625
1849.94225777965	3.0654296875
1853.84137311029	0.5712890625
1857.7385481896	-0.8017578125
1861.63378436601	-3.9794921875
1865.52708298671	-16.12890625
1869.41844539766	9.5390625
1873.30787294356	12.9873046875
1877.19536696788	-22.4169921875
1881.08092881284	20.95703125
1884.96455981942	5.4130859375
1888.84626132737	-13.779296875
1892.72603467521	7.587890625
1896.6038812002	-14.0009765625
1900.47980223839	11.8935546875
1904.35379912459	-23.265625
1908.22587319237	17.482421875
1912.0960257741	11.7255859375
1915.96425820089	-1.0283203125
1919.83057180263	-13.0947265625
1923.694967908	0.2060546875
1927.55744784445	4.9423828125
1931.4180129382	-3.21875
1935.27666451425	5.9052734375
1939.13340389641	6.7890625
1942.98823240721	-21.4013671875
1946.84115136803	3.220703125
1950.692162099	6.63671875
1954.54126591903	2.5458984375
1958.38846414585	-5.373046875
1962.23375809594	2.1884765625
1966.0771490846	13.8876953125
1969.91863842592	0.0673828125
1973.75822743275	-20.1484375
1977.59591741678	-4.9208984375
1981.43170968848	7.27734375
1985.2656055571	17.724609375
1989.0976063307	-11.630859375
1992.92771331615	-8.326171875
1996.75592781911	13.48828125
2000.58225114405	-4.341796875
2004.40668459424	-8.525390625
2008.22922947176	-4.154296875
2012.04988707749	2.9287109375
2015.86865871112	-5.884765625
2019.68554567116	19.4296875
2023.50054925491	-30.8564453125
2027.31367075851	29.123046875
2031.12491147689	-1.9658203125
2034.93427270382	9.4052734375
2038.74175573186	-12.2392578125
2042.54736185239	4.2822265625
2046.35109235564	5.1435546875
2050.15294853063	-13.7783203125
2053.95293166521	5.8837890625
2057.75104304606	9.9462890625
2061.54728395867	-10.0068359375
2065.34165568739	3.0048828125
2069.13415951534	10.474609375
2072.92479672452	-13.8330078125
2076.71356859575	-8.5673828125
2080.50047640867	7.4140625
2084.28552144174	-11.56640625
2088.06870497229	-0.419921875
2091.85002827646	4.5869140625
2095.62949262924	7.9228515625
2099.40709930443	2.1943359375
2103.18284957471	-29.1103515625
2106.95674471157	28.9365234375
2110.72878598537	-1.4920654296875
2114.49897466528	-8.1240234375
2118.26731201934	-10.980224609375
2122.03379931443	33.35888671875
2125.79843781626	1.0179443359375
2129.56122878942	-14.269287109375
2133.32217349733	32.4434814453125
2137.08127320226	-15.042236328125
2140.83852916534	28.7618408203125
2144.59394264655	27.5660400390625
2148.34751490473	47.3702392578125
2152.09924719757	70.17431640625
2155.84914078163	89.5008544921875
2159.59719691231	100.928344726562
2163.34341684388	94.35595703125
2167.08780182947	110.783569335938
2170.83035312109	72.2110595703125
2174.57107196959	42.6851806640625
2178.30995962469	57.4000244140625
2182.04701733499	9.1148681640625
2185.78224634796	-6.17041015625
2189.5156479099	12.54443359375
2193.24722326604	15.2626953125
2196.97697366044	-10.0093994140625
2200.70490033604	9.718505859375
2204.43100453467	-10.568115234375
2208.15528749703	11.786865234375
2211.87775046268	-16.9251708984375
2215.59839467008	9.1212158203125
2219.31722135656	6.1806640625
2223.03423175833	4.7255859375
2226.74942711049	-16.8125
2230.46280864702	2.7236328125
2234.17437760077	1.8203125
2237.8841352035	-8.88134765625
2241.59208268584	0.436767578125
2245.29822127732	17.7408447265625
2249.00255220636	-7.361572265625
2252.70507670024	11.62158203125
2256.40579598519	-17.487060546875
2260.10471128628	18.4044189453125
2263.80182382751	4.2958984375
2267.49713483175	-7.8126220703125
2271.19064552079	-12.921142578125
2274.8823571153	28.32861328125
2278.57227083485	28.583984375
2282.26038789795	52.8394775390625
2285.94670952195	39.0948486328125
2289.63123692315	46.350341796875
2293.31397131673	68.605712890625
2296.99491391679	60.8612060546875
2300.67406593634	68.1165771484375
2304.35142858727	95.513671875
2308.02700308043	127.944702148438
2311.70079062553	123.375732421875
2315.37279243123	104.806762695312
2319.04300970507	117.23779296875
2322.71144365353	84.6688232421875
2326.378095482	58.099853515625
2330.04296639479	70.5308837890625
2333.7060575951	31.9619140625
2337.3673702851	21.4312744140625
2341.02690566583	10.0606689453125
2344.6846649373	18.690185546875
2348.3406492984	41.319580078125
2351.99485994696	6.9490966796875
2355.64729807974	6.5784912109375
2359.29796489244	18.2080078125
2362.94686157966	11.83740234375
2366.59398933494	-1.5272216796875
2370.23934935076	27.478515625
2373.88294281852	15.4842529296875
2377.52477092856	4.489990234375
2381.16483487014	-12.5042724609375
2384.80313583148	4.50146484375
2388.4396749997	11.3045654296875
2392.07445356091	0.1826171875
2395.70747270011	-5.33642578125
2399.33873360126	14.1683349609375
2402.96823744725	-5.6796875
2406.59598541995	-15.7177734375
2410.22197870012	9.0888671875
2413.84621846749	10.353515625
2417.46870590075	-2.4716796875
2421.08944217751	-16.2578125
2424.70842847435	1.26953125
2428.32566596678	5.560546875
2431.94115582928	-6.7607421875
2435.55489923528	5.5859375
2439.16689735713	3.138671875
2442.77715136618	3.5167236328125
2446.38566243272	-14.9324951171875
2449.99243172597	10.0826416015625
2453.59746041414	13.27587890625
2457.20074966439	-6.025634765625
2460.80230064284	-6.9586181640625
2464.40211451455	3.1085205078125
2468.00019244359	-6.824462890625
2471.59653559293	36.524169921875
2475.19114512457	25.1209716796875
2478.78402219943	9.7177734375
2482.37516797741	17.314697265625
2485.96458361739	42.9114990234375
2489.55227027719	4.5084228515625
2493.13822911363	33.15234375
2496.7224612825	-2.014404296875
2500.30496793853	14.8189697265625
2503.88575023547	47.6522216796875
2507.464809326	38.4854736328125
2511.04214636182	68.3187255859375
2514.61776249357	60.152099609375
2518.19165887088	78.9853515625
2521.76383664238	72.7935791015625
2525.33429695564	50.5955810546875
2528.90304095725	50.3974609375
2532.47006979276	35.199462890625
2536.03538460672	22.00146484375
2539.59898654265	25.803466796875
2543.16087674307	9.322265625
2546.72105634948	13.5201416015625
2550.27952650235	11.718017578125
2553.83628834118	9.9158935546875
2557.39134300444	-4.6783447265625
2560.94469162957	-30.35791015625
2564.49633535304	15.236572265625
2568.0462753103	-6.095703125
2571.59451263579	12.51953125
2575.14104846294	-20.8232421875
2578.6858839242	-54.666015625
2582.22902015101	-39.8740234375
2585.77045827378	234.009765625
2589.31019942197	-51.599609375
2592.84824472401	-59.4560546875
2596.38459530734	-13.736328125
2599.91925229841	-5.92578125
2603.45221682266	12.859375
2606.98349000456	-1.0577392578125
2610.51307296756	-2.2359619140625
2614.04096683414	-5.4090576171875
2617.56717272579	1.4031982421875
2621.09169176298	21.21533203125
2624.61452506524	9.1517333984375
2628.13567375106	-1.9088134765625
2631.655138938	5.0306396484375
2635.17292174259	54.9700927734375
2638.68902328039	71.909423828125
2642.20344466599	68.006103515625
2645.71618701297	98.19091796875
2649.22725143397	92.3756103515625
2652.73663904062	121.560424804687
2656.24435094357	124.745239257813
2659.75038825251	185.930053710938
2663.25475207615	143.11474609375
2666.75744352221	135.299560546875
2670.25846369745	187.492309570313
2673.75781370765	126.828125
2677.25549465763	167.163940429687
2680.75150765123	147.499755859375
2684.24585379131	102.835571289062
2687.73853417978	69.17138671875
2691.22954991757	80.5072021484375
2694.71890210465	49.843017578125
2698.20659184002	36.1788330078125
2701.69262022172	41.5146484375
2705.17698834682	18.8504638671875
2708.65969731143	37.09521484375
2712.14074821071	23.3349609375
2715.62014213884	37.57470703125
2719.09788018905	28.8143310546875
2722.57396345362	65.0540771484375
2726.04839302385	44.2938232421875
2729.52116999012	1.533447265625
2732.99229544182	38.773193359375
2736.4617704674	25.7742919921875
2739.92959615436	47.349853515625
2743.39577358926	25.9254150390625
2746.86030385767	14.5009765625
2750.32318804425	4.0765380859375
2753.78442723268	-14.387939453125
2757.24402250572	-6.5240478515625
2760.70197494518	-25.66015625
2764.1582856319	3.658203125
2767.61295564579	26.23779296875
2771.06598606584	-11.830078125
2774.51737797005	7.666015625
2777.96713243552	-10.1494140625
2781.41525053838	-7.5390625
2784.86173335384	15.6708984375
2788.30658195617	2.35693359375
2791.7497974187	-17.373291015625
2795.1913808138	-2.49169921875
2798.63133321295	-0.012939453125
2802.06965568666	6.4659423828125
2805.50634930452	-12.05517578125
2808.94141513519	22.423583984375
2812.3748542464	-7.3682861328125
2815.80666770493	17.7418212890625
2819.23685657665	-7.14794921875
2822.66542192651	4.962158203125
2826.0923648185	5.0723876953125
2829.51768631572	28.1824951171875
2832.94138748033	25.292724609375
2836.36346937355	43.40283203125
2839.7839330557	67.5130615234375
2843.20277958617	70.6231689453125
2846.62001002343	156.7529296875
2850.03562542502	215.896118164062
2853.44962684758	302.039184570313
2856.86201534681	374.182373046875
2860.27279197751	359.325439453125
2863.68195779356	376.468627929687
2867.08951384791	316.611694335937
2870.49546119263	320.7548828125
2873.89980087883	353.89794921875
2877.30253395675	355.041137695313
2880.70366147569	384.184204101562
2884.10318448407	329.327392578125
2887.50110402936	327.470458984375
2890.89742115816	313.613647460937
2894.29213691614	338.756713867188
2897.68525234807	322.89990234375
2901.07676849782	362.04296875
2904.46668640835	339.244506835937
2907.85500712172	381.485473632812
2911.24173167908	376.726440429687
2914.62686112069	342.96728515625
2918.0103964859	328.208251953125
2921.39233881316	345.449096679687
2924.77268914005	380.690063476562
2928.1514485032	366.930908203125
2931.52861793838	334.171875
2934.90419848047	368.412719726562
2938.27819116343	417.653686523438
2941.65059702035	390.89453125
2945.0214170834	345.135498046875
2948.39065238389	336.376342773438
2951.75830395222	283.617309570313
2955.12437281791	247.858154296875
2958.48886000957	233.09912109375
2961.85176655495	217.339965820313
2965.21309348089	234.580932617187
2968.57284181338	178.821899414062
2971.93101257748	154.1181640625
2975.28760679739	142.496826171875
2978.64262549643	115.87548828125
2981.99606969703	110.254150390625
2985.34794042073	74.6328125
2988.69823868822	54.0113525390625
2992.04696551928	83.3900146484375
2995.39412193282	45.7686767578125
2998.73970894689	58.1473388671875
3002.08372757864	24.5260009765625
3005.42617884436	3.9046630859375
3008.76706375945	29.2833251953125
3012.10638333846	30.6619873046875
3015.44413859505	66.0406494140625
3018.780330542	49.419189453125
3022.11496019125	45.7978515625
3025.44802855385	41.176513671875
3028.77953663997	61.6683349609375
3032.10948545894	44.3253173828125
3035.43787601921	1.982421875
3038.76470932835	33.6395263671875
3042.08998639308	-4.703369140625
3045.41370821926	-8.04638671875
3048.73587581189	-6.3892822265625
3052.05649017508	-1.732177734375
3055.37555231211	-12.0751953125
3058.69306322538	25.5819091796875
3062.00902391644	25.40771484375
3065.32343538598	-5.2998046875
3068.63629863383	19.99267578125
3071.94761465896	-7.71484375
3075.2573844595	29.57763671875
3078.5656090327	-15.4827880859375
3081.87228937498	-6.4835205078125
3085.1774264819	3.720703125
3088.48102134815	-1.1572265625
3091.7830749676	5.8740234375
3095.08358833324	-7.8798828125
3098.38256243724	-6.2333984375
3101.67999827089	-10.74609375
3104.97589682465	15.2109375
3108.27025908815	0.3271484375
3111.56308605013	-7.91796875
3114.85437869852	-11.056640625
3118.14413802041	8.2099609375
3121.43236500202	9.98046875
3124.71906062875	-9.5302734375
3128.00422588514	12.77734375
3131.28786175491	-23.4873046875
3134.56996922093	17.517578125
3137.85054926524	1.1943359375
3141.12960286901	-14.041015625
3144.40713101263	-3.2890625
3147.6831346756	10.3857421875
3150.95761483661	-14.00390625
3154.23057247352	9.810546875
3157.50200856335	0
3160.77192408229	0
3164.04032000569	0
3167.30719730808	0
3170.57255696316	0
3173.8363999438	0
3177.09872722202	0
3180.35953976906	0
3183.61883855529	0
3186.87662455028	0
3190.13289872277	0
3193.38766204066	0
3196.64091547106	0
3199.89265998023	0
3203.14289653361	0
3206.39162609586	0
3209.63884963076	0
3212.88456810132	0
3216.1287824697	0
3219.37149369728	0
3222.61270274458	0
3225.85241057135	0
3229.09061813648	0
3232.3273263981	0
3235.56253631347	0
3238.79624883909	0
3242.02846493063	0
3245.25918554293	0
3248.48841163005	0
3251.71614414523	0
3254.94238404091	0
3258.16713226871	0
3261.39038977947	0
3264.61215752319	0
3267.8324364491	0
3271.05122750561	0
3274.26853164033	0
3277.48434980006	0
3280.69868293083	0
3283.91153197784	0
3287.12289788551	0
3290.33278159744	0
3293.54118405647	0
3296.7481062046	0
3299.95354898308	0
3303.15751333233	0
3306.36000019198	0
3309.5610105009	0
3312.76054519714	0
3315.95860521796	0
3319.15519149983	0
3322.35030497845	0
3325.5439465887	0
3328.73611726471	0
3331.92681793979	0
3335.11604954647	0
3338.30381301653	0
3341.49010928091	0
3344.67493926981	0
3347.85830391262	0
3351.04020413798	0
3354.22064087372	0
3357.3996150469	0
3360.5771275838	0
3363.75317940992	0
3366.92777144999	0
3370.10090462796	0
3373.27257986699	0
3376.44279808949	0
3379.61156021706	0
3382.77886717059	0
3385.94471987011	0
3389.10911923496	0
3392.27206618366	0
3395.43356163397	0
3398.59360650288	0
3401.75220170663	0
3404.90934816067	0
3408.06504677969	0
3411.21929847761	0
3414.37210416759	0
3417.52346476203	0
3420.67338117256	0
3423.82185431003	0
3426.96888508457	0
3430.11447440551	0
3433.25862318144	0
3436.40133232017	0
3439.54260272877	0
3442.68243531356	0
3445.82083098007	0
3448.95779063311	0
3452.0933151767	0
3455.22740551412	0
3458.36006254791	0
3461.49128717984	0
3464.62108031093	0
3467.74944284144	0
3470.8763756709	0
3474.00187969807	0
3477.12595582097	0
3480.24860493687	0
3483.3698279423	0
3486.48962573301	0
3489.60799920406	0
3492.7249492497	0
3495.8404767635	0
3498.95458263822	0
3502.06726776593	0
3505.17853303794	0
3508.28837934481	0
3511.39680757636	0
3514.50381862168	0
3517.60941336912	0
3520.71359270628	0
3523.81635752002	0
3526.91770869649	0
3530.01764712108	0
3533.11617367844	0
3536.21328925251	0
3539.30899472647	0
3542.40329098277	0
3545.49617890316	0
3548.58765936862	0
3551.67773325941	0
3554.76640145506	0
3557.85366483438	0
3560.93952427544	0
3564.02398065559	0
3567.10703485145	0
3570.18868773891	0
3573.26894019313	0
3576.34779308856	0
3579.42524729892	0
3582.50130369721	0
3585.57596315568	0
3588.6492265459	0
3591.72109473869	0
3594.79156860416	0
3597.8606490117	0
3600.92833682998	0
3603.99463292695	0
3607.05953816984	0
3610.12305342518	0
3613.18517955876	0
3616.24591743568	0
3619.30526792029	0
3622.36323187627	0
3625.41981016655	0
3628.47500365337	0
3631.52881319825	0
3634.58123966201	0
3637.63228390473	0
3640.68194678582	0
3643.73022916396	0
3646.77713189712	0
3649.82265584256	0
3652.86680185686	0
3655.90957079587	0
3658.95096351473	0
3661.9909808679	0
3665.02962370912	0
3668.06689289143	0
3671.10278926717	0
3674.13731368797	0
3677.17046700478	0
3680.20225006782	0
3683.23266372664	0
3686.26170883008	0
3689.28938622628	0
3692.31569676268	0
3695.34064128604	0
3698.3642206424	0
3701.38643567713	0
3704.40728723488	0
3707.42677615964	0
3710.44490329468	0
3713.46166948258	0
3716.47707556524	0
3719.49112238386	0
3722.50381077897	0
3725.51514159039	0
3728.52511565724	0
3731.53373381799	0
3734.54099691039	0
3737.54690577153	0
3740.55146123779	0
3743.55466414488	0
3746.55651532782	0
3749.55701562096	0
3752.55616585794	0
3755.55396687174	0
3758.55041949464	0
3761.54552455828	0
3764.53928289357	0
3767.53169533077	0
3770.52276269945	0
