# Supplementary material for: ATP-Mediated Compositional Change in Peripheral Myelin Membranes: A Comparative Raman Spectroscopy and Time-Of-Flight Secondary Ion Mass Spectrometry Study
Source: PLoS One. 2015 Nov 6;10(11):e0142084. doi: 10.1371/journal.pone.0142084 (PMC4636249; doi:10.1371/journal.pone.0142084)
Supplement: S4 Dataset — (ZIP) [file pone.0142084.s004.zip › S4_dataset/Raman_spectra/14_0_90.txt]

-178.994036100499	0
-174.033225536557	0
-169.0751377995	0
-164.119770772188	0
-159.167122339648	0
-154.217190389139	0
-149.269972810082	0
-144.325467494084	0
-139.383672334927	0
-134.444585228594	0
-129.508204073223	0
-124.574526769135	0
-119.643551218822	0
-114.715275326933	0
-109.789697000295	0
-104.866814147885	0
-99.9466246808552	0
-95.0291265124906	0
-90.1143175582511	0
-85.2021957357429	0
-80.2927589647043	0
-75.3860051670417	0
-70.481932266779	0
-65.5805381901118	0
-60.6818208653458	0
-55.7857782229294	0
-50.8924081954356	0
-46.0017087175875	0
-41.1136777262036	0
-36.2283131602562	0
-31.3456129608094	0
-26.4655750710663	0
-21.5881974363401	0
-16.7134780040433	0
-11.8414147237163	0
-6.97200554699157	0
-2.10524842762243	0
2.7588586785605	0
7.62031781361293	0
12.4791310174805	0
17.3353003280426	0
22.1888277810758	0
27.039715410272	0
31.8879652472351	0
36.7335793214806	0
41.5765596604579	0
46.4169082895241	0
51.2546272319742	0
56.0897185090253	0
60.9221841398248	0
65.7520261414575	0
70.5792465289414	0
75.4038473152359	0
80.2258305112373	0
85.0451981257829	0
89.8619521656728	0
94.6760946356408	0
99.4876275383722	0
104.296552874519	0
109.102872642681	0
113.906588839414	0
118.707703459255	0
123.50621849468	0
128.302135936152	0
133.095457772095	0
137.886185988911	0
142.67432257098	0
147.459869500643	0
152.242828758237	0
157.023202322085	0
161.800992168482	0
166.57620027172	0
171.348828604074	0
176.118879135829	0
180.886353835249	0
185.651254668599	0
190.413583600155	0
195.173342592185	0
199.930533604973	0
204.685158596796	0
209.437219523967	0
214.186718340789	0
218.933656999594	0
223.678037450722	0
228.419861642549	0
233.159131521472	0
237.895849031895	0
242.630016116276	0
247.361634715089	0
252.090706766845	0
256.817234208094	0
261.541218973423	0
266.262662995465	0
270.981568204883	0
275.6979365304	0
280.411769898787	0
285.123070234848	0
289.831839461473	0
294.538079499573	0
299.241792268145	0
303.942979684238	0
308.641643662944	0
313.337786117456	0
318.031408959021	0
322.722514096949	0
327.411103438619	0
332.097178889511	0
336.780742353159	0
341.461795731189	0
346.140340923303	0
350.816379827291	0
355.489914339047	0
360.160946352513	0
364.829477759773	0
369.495510450979	0
374.159046314377	0
378.82008723633	0
383.478635101284	0
388.134691791813	0
392.788259188568	0
397.439339170342	0
402.087933614013	0
406.734044394583	0
411.377673385177	0
416.018822457034	0
420.657493479503	0
425.293688320078	0
429.927408844356	0
434.558656916088	0
439.187434397129	0
443.813743147486	0
448.437585025291	0
453.058961886814	0
457.67787558648	0
462.29432797683	0
466.908320908577	0
471.519856230563	0
476.128935789788	0
480.735561431389	0
485.339734998681	0
489.941458333116	0
494.540733274316	0
499.137561660049	0
503.731945326264	0
508.323886107064	0
512.913385834734	0
517.500446339694	0
522.085069450583	0
526.667256994191	0
531.247010795469	0
535.824332677577	0
540.399224461846	0
544.97168796778	0
549.541725013081	0
554.109337413644	0
558.67452698353	0
563.237295535018	0
567.797644878581	0
572.355576822862	0
576.911093174738	0
581.464195739274	0
586.014886319725	0
590.563166717577	0
595.109038732502	0
599.652504162404	0
604.193564803387	0
608.732222449762	0
613.268478894079	0
617.802335927085	0
622.333795337774	0
626.86285891334	0
631.38952843922	0
635.913805699067	0
640.435692474774	0
644.955190546461	0
649.472301692484	0
653.987027689447	0
658.499370312169	0
663.009331333738	0
667.516912525469	0
672.022115656928	0
676.524942495926	0
681.02539480853	0
685.523474359055	0
690.01918291007	0
694.512522222405	0
699.003494055145	0
703.492100165644	0
707.9783423095	0
712.462222240603	0
716.943741711089	8.5263671875
721.422902471375	1.3505859375
725.899706270146	7.22265625
730.374154854366	-23.1513671875
734.846249969258	19.42578125
739.315993358352	-8.5068359375
743.783386763425	-0.6962890625
748.24843192457	12.9970703125
752.711130580137	0.623046875
757.171484466788	-7.677734375
761.629495319437	-9.5947265625
766.085164871336	-2.115234375
770.538494853994	0.4853515625
774.989486997223	11.9365234375
779.43814302915	-1.455078125
783.884464676175	-2.435546875
788.32845366302	0.6884765625
792.770111712696	-5.3427734375
797.209440546543	15.13671875
801.646441884168	-12.583984375
806.081117443533	8.94921875
810.513468940881	-12.7021484375
814.943498090775	15.7392578125
819.371206606105	-8.6044921875
823.796596198077	2.4296875
828.219668576199	-17.1142578125
832.640425448324	22.91015625
837.058868520624	-23.345703125
841.474999497579	21.3388671875
845.888820082022	-3.681640625
850.300331975104	-3.4287109375
854.709536876311	-7.3798828125
859.116436483469	1.3251953125
863.521032492725	9.9892578125
867.923326598575	-5.4462890625
872.323320493862	-1.4443359375
876.72101586976	4.97265625
881.116414415799	-15.3447265625
885.509517819843	16.8818359375
889.900327768119	5.314453125
894.288845945186	-4.7060546875
898.675074033981	2.5517578125
903.059013715767	-0.4267578125
907.440666670198	-10.158203125
911.820034575245	12.5791015625
916.197119107281	-0.7314453125
920.571921941017	-25.6455078125
924.944444749533	9.60711669921875
929.314689204286	6.16156005859375
933.682656975085	13.6739501953125
938.048349730125	-9.09759521484375
942.411769135975	1.89373779296875
946.772916857561	-10.67236328125
951.131794558201	2.76153564453125
955.488403899588	3.1954345703125
959.842746541792	50.7008666992188
964.19482414328	10.236572265625
968.544638360883	48.7722778320313
972.892190849834	26.3079833984375
977.237483263751	53.8436889648438
981.580517254632	22.37939453125
985.92129447289	5.8275146484375
990.259816567315	41.211181640625
994.596085185094	3.5948486328125
998.930101971822	11.978515625
1003.2618685715	55.3621826171875
1007.59138662649	95.745849609375
1011.91865777761	139.129516601562
1016.24368366407	133.423828125
1020.56646592346	112.596618652344
1024.88700619182	80.7693481445313
1029.20530610358	39.942138671875
1033.52136729159	51.1149291992188
1037.8351913871	25.2877197265625
1042.14678001981	7.365966796875
1046.45613481781	9.2203369140625
1050.76325740763	-7.92529296875
1055.06814941421	-10.0709228515625
1059.37081246092	2.62677001953125
1063.67124816958	-7.94561767578125
1067.96945816039	4.51348876953125
1072.26544405203	5.0888671875
1076.55920746159	-3.1123046875
1080.8507500046	4.0380859375
1085.14007329502	3.71875
1089.42717894527	-13.3193359375
1093.71206856617	4.18115234375
1097.99474376703	-0.776611328125
1102.27520615557	4.93389892578125
1106.55345733798	6.95281982421875
1110.82949891888	-5.7537841796875
1115.10333250134	12.9280395507813
1119.37495968691	2.60986328125
1123.64438207556	14.2916870117188
1127.91160126572	10.975341796875
1132.17661885431	38.7706298828125
1136.43943643667	42.56591796875
1140.70005560662	70.3612060546875
1144.95847795644	83.156494140625
1149.21470507689	113.951782226562
1153.46873855716	159.7470703125
1157.72057998495	270.538146972656
1161.97023094641	390.230712890625
1166.21769302616	411.923217773438
1170.4629678073	388.61572265625
1174.70605687141	259.308288574219
1178.94696179854	148.000793457031
1183.18568416722	86.6932983398438
1187.42222555447	80.3858032226563
1191.65658753578	63.078369140625
1195.88877168516	64.6823120117187
1200.11877957504	74.2344970703125
1204.34661277642	63.7866821289063
1208.57227285873	75.3388671875
1212.79576138991	51.8910522460937
1217.01707993641	44.4432373046875
1221.23623006316	49.9954223632812
1225.45321333358	15.547607421875
1229.66803130962	50.0922241210937
1233.88068555171	18.6277465820313
1238.09117761878	-7.8367919921875
1242.29950906828	-0.30133056640625
1246.50568145615	8.234130859375
1250.70969633685	0.7696533203125
1254.91155526336	21.3051147460938
1259.11125978715	15.840576171875
1263.30881145822	25.4984741210938
1267.50421182508	28.1922607421875
1271.69746243476	25.885986328125
1275.88856483281	47.5797119140625
1280.07752056329	41.2734985351562
1284.26433116882	32.9672241210937
1288.44899819048	31.6610107421875
1292.63152316794	25.354736328125
1296.81190763937	76.1976318359375
1300.99015314147	44.0884399414063
1305.16626120947	23.979248046875
1309.34023337715	51.8700561523438
1313.51207117681	58.7608032226563
1317.68177613928	48.651611328125
1321.84934979396	35.5424194335937
1326.01479366875	23.4332275390625
1330.17810929013	13.4542846679688
1334.3392981831	23.5685424804687
1338.49836187121	14.6827392578125
1342.65530187658	20.7969970703125
1346.81011971983	16.9112548828125
1350.96281692018	16.0254516601562
1355.11339499538	33.1397094726562
1359.26185546175	12.5145874023437
1363.40819983413	7.94952392578125
1367.55242962597	16.384521484375
1371.69454634923	1.81951904296875
1375.83455151447	15.4462890625
1379.97244663079	-6.75775146484375
1384.10823320586	-2.95318603515625
1388.24191274593	-2.1400146484375
1392.3734867558	13.2744140625
1396.50295673884	-18.1268920898438
1400.63032419701	1.74462890625
1404.75559063083	7.8048095703125
1408.87875753938	9.029296875
1412.99982642036	-10.7462158203125
1417.11879877001	-7.13824462890625
1421.23567608316	6.55816650390625
1425.35045985322	5.25457763671875
1429.4631515722	4.9510498046875
1433.57375273068	41.6474609375
1437.68226481782	38.35791015625
1441.78868932139	71.166259765625
1445.89302772774	87.974609375
1449.99528152179	76.782958984375
1454.09545218711	122.59130859375
1458.1935412058	93.3997192382813
1462.28955005859	113.208068847656
1466.38348022481	89.0164184570312
1470.47533318239	73.8247680664062
1474.56511040785	77.6331176757812
1478.65281337632	63.366455078125
1482.73844356155	49.0933837890625
1486.82200243586	56.8203125
1490.90349147022	63.5473022460937
1494.98291213418	29.2742309570313
1499.06026589591	48.0011596679687
1503.13555422222	92.7280883789063
1507.20877857848	100.455078125
1511.27994042873	144.182006835938
1515.3490412356	221.908935546875
1519.41608246035	322.62353515625
1523.48106556286	362.192626953125
1527.54399200163	414.76171875
1531.60486323377	397.330810546875
1535.66368071505	288.89990234375
1539.72044589986	234.468933105469
1543.7751602412	172.038024902344
1547.82782519071	91.6071166992188
1551.87844219866	44.1762084960937
1555.92701271397	25.7453002929687
1559.97353818419	15.1610717773438
1564.0180200555	5.554931640625
1568.06045977271	4.9488525390625
1572.1008587793	11.3427124023438
1576.13921851737	10.7366333007813
1580.17554042768	-3.88824462890625
1584.20982594961	-9.5943603515625
1588.24207652123	12.6995849609375
1592.27229357921	-3.88958740234375
1596.3004785589	-5.2847900390625
1600.3266328943	11.2744140625
1604.35075801806	-1.728515625
1608.37285536149	3.4609375
1612.39292635454	-8.919921875
1616.41097242584	8.56280517578125
1620.42699500266	-1.70208740234375
1624.44099551096	-10.0687255859375
1628.45297537533	-1.70843505859375
1632.46293601906	10.8883056640625
1636.47087886406	16.4850463867187
1640.47680533095	7.08172607421875
1644.48071683901	6.56439208984375
1648.48261480617	15.0352783203125
1652.48250064906	11.506103515625
1656.48037578297	28.9769897460937
1660.47624162187	13.4598388671875
1664.47009957839	19.9866333007813
1668.46195106388	19.513427734375
1672.45179748832	20.040283203125
1676.43964026041	11.5670776367188
1680.42548078752	23.0938720703125
1684.4093204757	12.5892944335938
1688.39116072969	4.076171875
1692.37100295292	-0.4368896484375
1696.34884854752	16.0499877929687
1700.32469891429	-21.4900512695313
1704.29855545273	25.7100219726562
1708.27041956104	-6.08990478515625
1712.24029263612	-2.88983154296875
1716.20817607355	-5.02734375
1720.17407126762	3.95379638671875
1724.13797961133	9.47674560546875
1728.09990249636	-4.623046875
1732.05984131312	-4.4521484375
1736.01779745068	3.6455078125
1739.97377229687	-9.658203125
1743.9277672382	7.3076171875
1747.87978365989	-0.515625
1751.82982294586	2.265625
1755.77788647879	-3.5771484375
1759.72397564	-0.142578125
1763.6680918096	8.9130859375
1767.61023636636	-6.28515625
1771.5504106878	0.650390625
1775.48861615014	0.6318359375
1779.42485412834	-8.220703125
1783.35912599608	-5.7724609375
1787.29143312576	17.23046875
1791.2217768885	-9.9853515625
1795.15015865414	1.8115234375
1799.07657979128	7.16015625
1803.00104166722	-8.4638671875
1806.923545648	-0.291015625
1810.84409309841	7.8642578125
1814.76268538195	-5.8798828125
1818.67932386087	1.1640625
1822.59400989615	-5.9580078125
1826.50674484753	11.638671875
1830.41753007345	4.232421875
1834.32636693114	-15.6650390625
1838.23325677653	-5.478515625
1842.13820096433	12.818359375
1846.04120084797	4.609375
1849.94225777965	-0.4501953125
1853.84137311029	-6.0302734375
1857.7385481896	-0.84375
1861.63378436601	-4.736328125
1865.52708298671	13.7734375
1869.41844539766	-3.5869140625
1873.30787294356	-2.7158203125
1877.19536696788	-10.53125
1881.08092881284	18.5654296875
1884.96455981942	-4.392578125
1888.84626132737	-5.7783203125
1892.72603467521	4.8828125
1896.6038812002	-14.466796875
1900.47980223839	8.427734375
1904.35379912459	-3.224609375
1908.22587319237	4.85546875
1912.0960257741	1.24609375
1915.96425820089	1.607421875
1919.83057180263	-4.7705078125
1923.694967908	-0.12890625
1927.55744784445	10.810546875
1931.4180129382	-11.8388671875
1935.27666451425	3.7275390625
1939.13340389641	7.3505859375
1942.98823240721	-12.2392578125
1946.84115136803	6.3740234375
1950.692162099	-6.302734375
1954.54126591903	-0.1435546875
1958.38846414585	-1.2958984375
1962.23375809594	11.27734375
1966.0771490846	-8.0849609375
1969.91863842592	3.140625
1973.75822743275	-1.53515625
1977.59591741678	3.876953125
1981.43170968848	-6.3974609375
1985.2656055571	10.732421875
1989.0976063307	-8.9755859375
1992.92771331615	2.025390625
1996.75592781911	-0.5029296875
2000.58225114405	-0.3740234375
2004.40668459424	-0.236328125
2008.22922947176	3.0107421875
2012.04988707749	-1.9462890625
2015.86865871112	-9.5390625
2019.68554567116	18.103515625
2023.50054925491	-25.673828125
2027.31367075851	24.9248046875
2031.12491147689	-9.2861328125
2034.93427270382	5.76171875
2038.74175573186	-5.716796875
2042.54736185239	4.33203125
2046.35109235564	-7.5703125
2050.15294853063	0.9052734375
2053.95293166521	6.7734375
2057.75104304606	1.8271484375
2061.54728395867	-6.1015625
2065.34165568739	8.318359375
2069.13415951534	-11.3330078125
2072.92479672452	14.5234375
2076.71356859575	-19.1357421875
2080.50047640867	3.6826171875
2084.28552144174	-10.5009765625
2088.06870497229	20.5146484375
2091.85002827646	-6.2783203125
2095.62949262924	4.08203125
2099.40709930443	3.7431640625
2103.18284957471	-24.8193359375
2106.95674471157	21.091796875
2110.72878598537	8.3115234375
2114.49897466528	-10.078125
2118.26731201934	-8.830078125
2122.03379931443	8.1943359375
2125.79843781626	3.7568359375
2129.56122878942	-10.662109375
2133.32217349733	9.31640625
2137.08127320226	-14.921875
2140.83852916534	10.8623046875
2144.59394264655	-3.4775390625
2148.34751490473	-0.9599609375
2152.09924719757	12.095703125
2155.84914078163	-6.603515625
2159.59719691231	1.5234375
2163.34341684388	-13.634765625
2167.08780182947	10.6787109375
2170.83035312109	13.294921875
2174.57107196959	-18.076171875
2178.30995962469	19.5810546875
2182.04701733499	-18
2185.78224634796	4.109375
2189.5156479099	9.9814453125
2193.24722326604	0.982421875
2196.97697366044	-9.626953125
2200.70490033604	-12.0400390625
2204.43100453467	4.84765625
2208.15528749703	12.197265625
2211.87775046268	-12.2685546875
2215.59839467008	8.763671875
2219.31722135656	4.9453125
2223.03423175833	-8.1953125
2226.74942711049	0.115234375
2230.46280864702	13.0009765625
2234.17437760077	-9.9853515625
2237.8841352035	-5.248046875
2241.59208268584	-3.576171875
2245.29822127732	7.1064453125
2249.00255220636	-0.6142578125
2252.70507670024	9.2392578125
2256.40579598519	-26.5712890625
2260.10471128628	18.904296875
2263.80182382751	2.2197265625
2267.49713483175	4.9931640625
2271.19064552079	-18.396484375
2274.8823571153	7.2783203125
2278.57227083485	-5.8427734375
2282.26038789795	6.6181640625
2285.94670952195	-0.33203125
2289.63123692315	-4.431640625
2293.31397131673	12.10546875
2296.99491391679	-10.4345703125
2300.67406593634	-4.8642578125
2304.35142858727	8.900390625
2308.02700308043	-6.03125
2311.70079062553	12.455078125
2315.37279243123	-8.2099609375
2319.04300970507	9.763671875
2322.71144365353	0.572265625
2326.378095482	-13.771484375
2330.04296639479	10.59765625
2333.7060575951	3.455078125
2337.3673702851	-4.0400390625
2341.02690566583	-0.1123046875
2344.6846649373	-12.9873046875
2348.3406492984	11.5947265625
2351.99485994696	-4.0029296875
2355.64729807974	3.3349609375
2359.29796489244	1.7265625
2362.94686157966	1.2763671875
2366.59398933494	-12.31640625
2370.23934935076	3.4462890625
2373.88294281852	2.509765625
2377.52477092856	1.494140625
2381.16483487014	3.3671875
2384.80313583148	6.5458984375
2388.4396749997	-14.0322265625
2392.07445356091	-6.31640625
2395.70747270011	2.8291015625
2399.33873360126	4.6083984375
2402.96823744725	3.3544921875
2406.59598541995	4.9140625
2410.22197870012	3.4326171875
2413.84621846749	-12.7802734375
2417.46870590075	8.041015625
2421.08944217751	-6.2392578125
2424.70842847435	0.810546875
2428.32566596678	5.408203125
2431.94115582928	-14.4130859375
2435.55489923528	15.748046875
2439.16689735713	-7.39453125
2442.77715136618	7.357421875
2446.38566243272	-5.6962890625
2449.99243172597	-2.3818359375
2453.59746041414	0.263671875
2457.20074966439	6.7568359375
2460.80230064284	-8.7900390625
2464.40211451455	4.23046875
2468.00019244359	-6.1533203125
2471.59653559293	8.8779296875
2475.19114512457	2.0595703125
2478.78402219943	-5.767578125
2482.37516797741	4.630859375
2485.96458361739	-2.466796875
2489.55227027719	-5.5498046875
2493.13822911363	4.1435546875
2496.7224612825	-6.146484375
2500.30496793853	2.5185546875
2503.88575023547	7.34375
2507.464809326	2.5263671875
2511.04214636182	-9.349609375
2514.61776249357	-5.767578125
2518.19165887088	6.7216796875
2521.76383664238	4.04296875
2525.33429695564	5.228515625
2528.90304095725	-7.5732421875
2532.47006979276	-1.59765625
2536.03538460672	4.072265625
2539.59898654265	5.029296875
2543.16087674307	-10.5908203125
2546.72105634948	9.0234375
2550.27952650235	-3.13671875
2553.83628834118	2.5947265625
2557.39134300444	-5.8115234375
2560.94469162957	-12.0869140625
2564.49633535304	20.2978515625
2568.0462753103	-18.373046875
2571.59451263579	13.9267578125
2575.14104846294	3.61328125
2578.6858839242	-12.4423828125
2582.22902015101	19.16796875
2585.77045827378	-18.4833984375
2589.31019942197	5.791015625
2592.84824472401	-4.96875
2596.38459530734	6.07861328125
2599.91925229841	1.21673583984375
2603.45221682266	-6.898193359375
2606.98349000456	-6.140869140625
2610.51307296756	15.5753784179687
2614.04096683414	-1.8021240234375
2617.56717272579	-18.1796875
2621.09169176298	-9.55718994140625
2624.61452506524	-1.9346923828125
2628.13567375106	-10.135009765625
2631.655138938	-10.248779296875
2635.17292174259	11.637451171875
2638.68902328039	14.5237426757813
2642.20344466599	6.40997314453125
2645.71618701297	8.29620361328125
2649.22725143397	12.1824951171875
2652.73663904062	19.2223510742187
2656.24435094357	-9.40283203125
2659.75038825251	49.9720458984375
2663.25475207615	30.3468627929687
2666.75744352221	-2.2783203125
2670.25846369745	38.0964965820313
2673.75781370765	-6.5286865234375
2677.25549465763	29.84619140625
2680.75150765123	20.2210083007813
2684.24585379131	12.0447998046875
2687.73853417978	-22.9254760742187
2691.22954991757	5.104248046875
2694.71890210465	-4.86602783203125
2698.20659184002	-17.8363037109375
2701.69262022172	3.1934814453125
2705.17698834682	-10.7767944335938
2708.65969731143	2.5084228515625
2712.14074821071	-23.6831665039062
2715.62014213884	-6.87481689453125
2719.09788018905	1.93359375
2722.57396345362	32.7420043945313
2726.04839302385	12.88623046875
2729.52116999012	-21.8223266601562
2732.99229544182	11.1102294921875
2736.4617704674	-13.732177734375
2739.92959615436	5.630859375
2743.39577358926	0.9482421875
2746.86030385767	4.8056640625
2750.32318804425	6.328125
2753.78442723268	-14.7431640625
2757.24402250572	8.23046875
2760.70197494518	-6.98046875
2764.1582856319	1.451171875
2767.61295564579	10.376953125
2771.06598606584	-13.1337890625
2774.51737797005	10.3623046875
2777.96713243552	-10.6484375
2781.41525053838	8.5810546875
2784.86173335384	-10.0361328125
2788.30658195617	2.84765625
2791.7497974187	5.20147705078125
2795.1913808138	2.54241943359375
2798.63133321295	-7.996826171875
2802.06965568666	7.75592041015625
2805.50634930452	-6.49139404296875
2808.94141513519	4.26129150390625
2812.3748542464	-4.9859619140625
2815.80666770493	4.7607421875
2819.23685657665	-6.501220703125
2822.66542192651	-4.76318359375
2826.0923648185	-11.025146484375
2829.51768631572	11.7128295898438
2832.94138748033	2.45086669921875
2836.36346937355	1.18890380859375
2839.7839330557	-5.07305908203125
2843.20277958617	-4.3350830078125
2846.62001002343	35.4029541015625
2850.03562542502	12.1409912109375
2853.44962684758	20.8646850585938
2856.86201534681	41.5772094726562
2860.27279197751	44.289794921875
2863.68195779356	60.0023193359375
2867.08951384791	34.71484375
2870.49546119263	38.4274291992188
2873.89980087883	57.1399536132812
2877.30253395675	63.8525390625
2880.70366147569	80.5650634765625
2884.10318448407	95.277587890625
2887.50110402936	104.990173339844
2890.89742115816	127.702697753906
2894.29213691614	135.415283203125
2897.68525234807	112.127807617187
2901.07676849782	145.84033203125
2904.46668640835	104.552917480469
2907.85500712172	112.265441894531
2911.24173167908	97.9779663085938
2914.62686112069	100.686401367187
2918.0103964859	95.38671875
2921.39233881316	81.0870361328125
2924.77268914005	83.7872924804687
2928.1514485032	67.4876098632813
2931.52861793838	70.1879272460937
2934.90419848047	72.88818359375
2938.27819116343	79.5885009765625
2941.65059702035	75.288818359375
2945.0214170834	69.9890747070312
2948.39065238389	76.6893920898438
2951.75830395222	63.3897094726563
2955.12437281791	60.0900268554687
2958.48886000957	59.790283203125
2961.85176655495	56.4906005859375
2965.21309348089	76.19091796875
2968.57284181338	65.8911743164062
2971.93101257748	66.5914916992188
2975.28760679739	70.2918090820312
2978.64262549643	44.9920654296875
2981.99606969703	61.6923828125
2985.34794042073	48.3927001953125
2988.69823868822	52.0970458984375
2992.04696551928	50.803466796875
2995.39412193282	6.50994873046875
2998.73970894689	36.2163696289063
3002.08372757864	23.9227905273438
3005.42617884436	20.6292724609375
3008.76706375945	39.335693359375
3012.10638333846	8.0421142578125
3015.44413859505	33.7485961914063
3018.780330542	29.4550170898438
3022.11496019125	5.16143798828125
3025.44802855385	8.867919921875
3028.77953663997	14.5743408203125
3032.10948545894	21.28076171875
3035.43787601921	-11.0128173828125
3038.76470932835	24.6936645507813
3042.08998639308	7.40008544921875
3045.41370821926	11.1065063476562
3048.73587581189	6.83563232421875
3052.05649017508	2.59393310546875
3055.37555231211	1.35223388671875
3058.69306322538	23.1105346679687
3062.00902391644	28.8687744140625
3065.32343538598	-0.3729248046875
3068.63629863383	-4.6146240234375
3071.94761465896	-21.8563232421875
3075.2573844595	28.9019165039063
3078.5656090327	-4.33978271484375
3081.87228937498	-1.58148193359375
3085.1774264819	-8.7506103515625
3088.48102134815	-12.8701171875
3091.7830749676	3.0103759765625
3095.08358833324	-3.10906982421875
3098.38256243724	14.7714233398438
3101.67999827089	-11.3738403320312
3104.97589682465	-3.55706787109375
3108.27025908815	6.8662109375
3111.56308605013	-0.412109375
3114.85437869852	3.13671875
3118.14413802041	-5.916015625
3121.43236500202	3.8134765625
3124.71906062875	-1.9013671875
3128.00422588514	-1.982421875
3131.28786175491	1.7822265625
3134.56996922093	2.6025390625
3137.85054926524	-5.3271484375
3141.12960286901	4.353515625
3144.40713101263	5.71875
3147.6831346756	-3.396484375
3150.95761483661	-22.7119140625
3154.23057247352	18.7177734375
3157.50200856335	-4.1923828125
3160.77192408229	5.2158203125
3164.04032000569	-0.8583984375
3167.30719730808	-3.6943359375
3170.57255696316	16.3720703125
3173.8363999438	-14.849609375
3177.09872722202	-10.73828125
3180.35953976906	12.1396484375
3183.61883855529	6.69140625
3186.87662455028	0
3190.13289872277	0
3193.38766204066	0
3196.64091547106	0
3199.89265998023	0
3203.14289653361	0
3206.39162609586	0
3209.63884963076	0
3212.88456810132	0
3216.1287824697	0
3219.37149369728	0
3222.61270274458	0
3225.85241057135	0
3229.09061813648	0
3232.3273263981	0
3235.56253631347	0
3238.79624883909	0
3242.02846493063	0
3245.25918554293	0
3248.48841163005	0
3251.71614414523	0
3254.94238404091	0
3258.16713226871	0
3261.39038977947	0
3264.61215752319	0
3267.8324364491	0
3271.05122750561	0
3274.26853164033	0
3277.48434980006	0
3280.69868293083	0
3283.91153197784	0
3287.12289788551	0
3290.33278159744	0
3293.54118405647	0
3296.7481062046	0
3299.95354898308	0
3303.15751333233	0
3306.36000019198	0
3309.5610105009	0
3312.76054519714	0
3315.95860521796	0
3319.15519149983	0
3322.35030497845	0
3325.5439465887	0
3328.73611726471	0
3331.92681793979	0
3335.11604954647	0
3338.30381301653	0
3341.49010928091	0
3344.67493926981	0
3347.85830391262	0
3351.04020413798	0
3354.22064087372	0
3357.3996150469	0
3360.5771275838	0
3363.75317940992	0
3366.92777144999	0
3370.10090462796	0
3373.27257986699	0
3376.44279808949	0
3379.61156021706	0
3382.77886717059	0
3385.94471987011	0
3389.10911923496	0
3392.27206618366	0
3395.43356163397	0
3398.59360650288	0
3401.75220170663	0
3404.90934816067	0
3408.06504677969	0
3411.21929847761	0
3414.37210416759	0
3417.52346476203	0
3420.67338117256	0
3423.82185431003	0
3426.96888508457	0
3430.11447440551	0
3433.25862318144	0
3436.40133232017	0
3439.54260272877	0
3442.68243531356	0
3445.82083098007	0
3448.95779063311	0
3452.0933151767	0
3455.22740551412	0
3458.36006254791	0
3461.49128717984	0
3464.62108031093	0
3467.74944284144	0
3470.8763756709	0
3474.00187969807	0
3477.12595582097	0
3480.24860493687	0
3483.3698279423	0
3486.48962573301	0
3489.60799920406	0
3492.7249492497	0
3495.8404767635	0
3498.95458263822	0
3502.06726776593	0
3505.17853303794	0
3508.28837934481	0
3511.39680757636	0
3514.50381862168	0
3517.60941336912	0
3520.71359270628	0
3523.81635752002	0
3526.91770869649	0
3530.01764712108	0
3533.11617367844	0
3536.21328925251	0
3539.30899472647	0
3542.40329098277	0
3545.49617890316	0
3548.58765936862	0
3551.67773325941	0
3554.76640145506	0
3557.85366483438	0
3560.93952427544	0
3564.02398065559	0
3567.10703485145	0
3570.18868773891	0
3573.26894019313	0
3576.34779308856	0
3579.42524729892	0
3582.50130369721	0
3585.57596315568	0
3588.6492265459	0
3591.72109473869	0
3594.79156860416	0
3597.8606490117	0
3600.92833682998	0
3603.99463292695	0
3607.05953816984	0
3610.12305342518	0
3613.18517955876	0
3616.24591743568	0
3619.30526792029	0
3622.36323187627	0
3625.41981016655	0
3628.47500365337	0
3631.52881319825	0
3634.58123966201	0
3637.63228390473	0
3640.68194678582	0
3643.73022916396	0
3646.77713189712	0
3649.82265584256	0
3652.86680185686	0
3655.90957079587	0
3658.95096351473	0
3661.9909808679	0
3665.02962370912	0
3668.06689289143	0
3671.10278926717	0
3674.13731368797	0
3677.17046700478	0
3680.20225006782	0
3683.23266372664	0
3686.26170883008	0
3689.28938622628	0
3692.31569676268	0
3695.34064128604	0
3698.3642206424	0
3701.38643567713	0
3704.40728723488	0
3707.42677615964	0
3710.44490329468	0
3713.46166948258	0
3716.47707556524	0
3719.49112238386	0
3722.50381077897	0
3725.51514159039	0
3728.52511565724	0
3731.53373381799	0
3734.54099691039	0
3737.54690577153	0
3740.55146123779	0
3743.55466414488	0
3746.55651532782	0
3749.55701562096	0
3752.55616585794	0
3755.55396687174	0
3758.55041949464	0
3761.54552455828	0
3764.53928289357	0
3767.53169533077	0
3770.52276269945	0
