# Supplementary material for: ATP-Mediated Compositional Change in Peripheral Myelin Membranes: A Comparative Raman Spectroscopy and Time-Of-Flight Secondary Ion Mass Spectrometry Study
Source: PLoS One. 2015 Nov 6;10(11):e0142084. doi: 10.1371/journal.pone.0142084 (PMC4636249; doi:10.1371/journal.pone.0142084)
Supplement: S4 Dataset — (ZIP) [file pone.0142084.s004.zip › S4_dataset/Raman_spectra/14_90_0.txt]

-178.994036100499	0
-174.033225536557	0
-169.0751377995	0
-164.119770772188	0
-159.167122339648	0
-154.217190389139	0
-149.269972810082	0
-144.325467494084	0
-139.383672334927	0
-134.444585228594	0
-129.508204073223	0
-124.574526769135	0
-119.643551218822	0
-114.715275326933	0
-109.789697000295	0
-104.866814147885	0
-99.9466246808552	0
-95.0291265124906	0
-90.1143175582511	0
-85.2021957357429	0
-80.2927589647043	0
-75.3860051670417	0
-70.481932266779	0
-65.5805381901118	0
-60.6818208653458	0
-55.7857782229294	0
-50.8924081954356	0
-46.0017087175875	0
-41.1136777262036	0
-36.2283131602562	0
-31.3456129608094	0
-26.4655750710663	0
-21.5881974363401	0
-16.7134780040433	0
-11.8414147237163	0
-6.97200554699157	0
-2.10524842762243	0
2.7588586785605	0
7.62031781361293	0
12.4791310174805	0
17.3353003280426	0
22.1888277810758	0
27.039715410272	0
31.8879652472351	0
36.7335793214806	0
41.5765596604579	0
46.4169082895241	0
51.2546272319742	0
56.0897185090253	0
60.9221841398248	0
65.7520261414575	0
70.5792465289414	0
75.4038473152359	0
80.2258305112373	0
85.0451981257829	0
89.8619521656728	0
94.6760946356408	0
99.4876275383722	0
104.296552874519	0
109.102872642681	0
113.906588839414	0
118.707703459255	0
123.50621849468	0
128.302135936152	0
133.095457772095	0
137.886185988911	0
142.67432257098	0
147.459869500643	0
152.242828758237	0
157.023202322085	0
161.800992168482	0
166.57620027172	0
171.348828604074	0
176.118879135829	0
180.886353835249	0
185.651254668599	0
190.413583600155	0
195.173342592185	0
199.930533604973	0
204.685158596796	0
209.437219523967	0
214.186718340789	0
218.933656999594	0
223.678037450722	0
228.419861642549	0
233.159131521472	0
237.895849031895	0
242.630016116276	0
247.361634715089	0
252.090706766845	0
256.817234208094	0
261.541218973423	0
266.262662995465	0
270.981568204883	0
275.6979365304	0
280.411769898787	0
285.123070234848	0
289.831839461473	0
294.538079499573	0
299.241792268145	0
303.942979684238	0
308.641643662944	0
313.337786117456	0
318.031408959021	0
322.722514096949	0
327.411103438619	0
332.097178889511	0
336.780742353159	0
341.461795731189	0
346.140340923303	0
350.816379827291	0
355.489914339047	0
360.160946352513	0
364.829477759773	0
369.495510450979	0
374.159046314377	0
378.82008723633	0
383.478635101284	0
388.134691791813	0
392.788259188568	0
397.439339170342	0
402.087933614013	0
406.734044394583	0
411.377673385177	0
416.018822457034	0
420.657493479503	0
425.293688320078	0
429.927408844356	0
434.558656916088	0
439.187434397129	0
443.813743147486	0
448.437585025291	0
453.058961886814	0
457.67787558648	0
462.29432797683	0
466.908320908577	0
471.519856230563	0
476.128935789788	0
480.735561431389	0
485.339734998681	0
489.941458333116	0
494.540733274316	0
499.137561660049	0
503.731945326264	0
508.323886107064	0
512.913385834734	0
517.500446339694	0
522.085069450583	0
526.667256994191	0
531.247010795469	0
535.824332677577	0
540.399224461846	0
544.97168796778	0
549.541725013081	0
554.109337413644	0
558.67452698353	0
563.237295535018	0
567.797644878581	0
572.355576822862	0
576.911093174738	0
581.464195739274	0
586.014886319725	0
590.563166717577	0
595.109038732502	0
599.652504162404	0
604.193564803387	0
608.732222449762	0
613.268478894079	0
617.802335927085	0
622.333795337774	0
626.86285891334	0
631.38952843922	0
635.913805699067	0
640.435692474774	0
644.955190546461	0
649.472301692484	0
653.987027689447	0
658.499370312169	0
663.009331333738	0
667.516912525469	0
672.022115656928	0
676.524942495926	0
681.02539480853	0
685.523474359055	0
690.01918291007	0
694.512522222405	0
699.003494055145	0
703.492100165644	0
707.9783423095	0
712.462222240603	0
716.943741711089	0
721.422902471375	0
725.899706270146	0
730.374154854366	0
734.846249969258	0
739.315993358352	0
743.783386763425	0
748.24843192457	0
752.711130580137	0
757.171484466788	0
761.629495319437	0
766.085164871336	1.7080078125
770.538494853994	-4.013671875
774.989486997223	12.21484375
779.43814302915	4.337890625
783.884464676175	-12.9384765625
788.32845366302	3.193359375
792.770111712696	-14.7919921875
797.209440546543	21.65234375
801.646441884168	-7.1845703125
806.081117443533	-3.1142578125
810.513468940881	-7.8232421875
814.943498090775	0.6123046875
819.371206606105	6.97265625
823.796596198077	6.76953125
828.219668576199	-13.296875
832.640425448324	12.2021484375
837.058868520624	-17.1767578125
841.474999497579	2.3369140625
845.888820082022	2.09375
850.300331975104	8.0546875
854.709536876311	1.06640625
859.116436483469	-5.640625
863.521032492725	5.6875
867.923326598575	-7.4384765625
872.323320493862	2.4755859375
876.72101586976	12.2734375
881.116414415799	-13.34375
885.509517819843	10.380859375
889.900327768119	18.974609375
894.288845945186	-22.33203125
898.675074033981	8.3841552734375
903.059013715767	-0.9901123046875
907.440666670198	-16.8531494140625
911.820034575245	13.5042724609375
916.197119107281	-15.3133544921875
920.571921941017	-25.8526611328125
924.944444749533	27.6080322265625
929.314689204286	29.0687255859375
933.682656975085	26.529296875
938.048349730125	29.884033203125
942.411769135975	42.021484375
946.772916857561	19.1590576171875
951.131794558201	49.296630859375
955.488403899588	25.4342041015625
959.842746541792	62.5716552734375
964.19482414328	52.709228515625
968.544638360883	89.8468017578125
972.892190849834	51.884765625
977.237483263751	57.8447265625
981.580517254632	35.8046875
985.92129447289	12.7646484375
990.259816567315	34.724609375
994.596085185094	30.6845703125
998.930101971822	52.64453125
1003.2618685715	132.6044921875
1007.59138662649	186.564453125
1011.91865777761	247.466430664062
1016.24368366407	265.29443359375
1020.56646592346	199.122436523438
1024.88700619182	151.950439453125
1029.20530610358	71.7784423828125
1033.52136729159	74.6064453125
1037.8351913871	24.4344482421875
1042.14678001981	16.262451171875
1046.45613481781	15.0318603515625
1050.76325740763	7.772705078125
1055.06814941421	-2.486572265625
1059.37081246092	-3.745849609375
1063.67124816958	-10.0050048828125
1067.96945816039	9.6566162109375
1072.26544405203	-3.7008056640625
1076.55920746159	1.720703125
1080.8507500046	-6.306396484375
1085.14007329502	0.2783203125
1089.42717894527	-2.006591796875
1093.71206856617	6.9998779296875
1097.99474376703	2.9730224609375
1102.27520615557	10.81884765625
1106.55345733798	7.3541259765625
1110.82949891888	-4.135009765625
1115.10333250134	5.3759765625
1119.37495968691	-2.1131591796875
1123.64438207556	1.3978271484375
1127.91160126572	10.542236328125
1132.17661885431	59.696044921875
1136.43943643667	85.849853515625
1140.70005560662	108.003662109375
1144.95847795644	151.157470703125
1149.21470507689	196.311279296875
1153.46873855716	278.465209960938
1157.72057998495	493.75
1161.97023094641	757.082153320312
1166.21769302616	821.414184570312
1170.4629678073	750.746215820312
1174.70605687141	520.078247070313
1178.94696179854	288.410400390625
1183.18568416722	141.742431640625
1187.42222555447	145.074462890625
1191.65658753578	133.406616210938
1195.88877168516	135.710205078125
1200.11877957504	166.922241210938
1204.34661277642	155.13427734375
1208.57227285873	127.346313476563
1212.79576138991	103.558349609375
1217.01707993641	69.7703857421875
1221.23623006316	78.982421875
1225.45321333358	42.1943359375
1229.66803130962	67.4063720703125
1233.88068555171	3.618408203125
1238.09117761878	-12.1695556640625
1242.29950906828	-12.1649169921875
1246.50568145615	-9.2689208984375
1250.70969633685	13.627197265625
1254.91155526336	20.523193359375
1259.11125978715	9.4193115234375
1263.30881145822	20.3153076171875
1267.50421182508	30.2113037109375
1271.69746243476	47.107421875
1275.88856483281	85.00341796875
1280.07752056329	61.8994140625
1284.26433116882	74.7955322265625
1288.44899819048	46.3857421875
1292.63152316794	44.9420166015625
1296.81190763937	61.4984130859375
1300.99015314147	54.0548095703125
1305.16626120947	31.611083984375
1309.34023337715	47.16748046875
1313.51207117681	54.723876953125
1317.68177613928	36.2801513671875
1321.84934979396	21.8365478515625
1326.01479366875	40.3929443359375
1330.17810929013	29.6558837890625
1334.3392981831	14.9180908203125
1338.49836187121	27.18017578125
1342.65530187658	30.4423828125
1346.81011971983	28.7044677734375
1350.96281692018	18.9666748046875
1355.11339499538	35.228759765625
1359.26185546175	32.386474609375
1363.40819983413	164.355712890625
1367.55242962597	74.3248291015625
1371.69454634923	-6.7059326171875
1375.83455151447	4.2633056640625
1379.97244663079	-16.8897705078125
1384.10823320586	8.9034423828125
1388.24191274593	-1.17822265625
1392.3734867558	8.990234375
1396.50295673884	-11.7843017578125
1400.63032419701	-2.7589111328125
1404.75559063083	10.0428466796875
1408.87875753938	1.8447265625
1412.99982642036	-20.3614501953125
1417.11879877001	-18.5843505859375
1421.23567608316	51.1927490234375
1425.35045985322	53.9698486328125
1429.4631515722	14.7469482421875
1433.57375273068	36.5240478515625
1437.68226481782	74.301025390625
1441.78868932139	118.139526367188
1445.89302772774	163.022583007813
1449.99528152179	161.90576171875
1454.09545218711	224.788940429687
1458.1935412058	196.672119140625
1462.28955005859	174.555297851562
1466.38348022481	152.438354492187
1470.47533318239	142.321533203125
1474.56511040785	140.204711914062
1478.65281337632	122.087890625
1482.73844356155	85.9710693359375
1486.82200243586	89.9234619140625
1490.90349147022	94.9376220703125
1494.98291213418	65.95166015625
1499.06026589591	110.9658203125
1503.13555422222	157.97998046875
1507.20877857848	202.994018554687
1511.27994042873	312.008178710937
1515.3490412356	442.022216796875
1519.41608246035	612.036376953125
1523.48106556286	758.050537109375
1527.54399200163	882.064575195313
1531.60486323377	889.078735351562
1535.66368071505	741.092895507812
1539.72044589986	583.226440429688
1543.7751602412	382.505249023438
1547.82782519071	213.7841796875
1551.87844219866	127.06298828125
1555.92701271397	74.3419189453125
1559.97353818419	44.620849609375
1564.0180200555	18.899658203125
1568.06045977271	26.1785888671875
1572.1008587793	36.4573974609375
1576.13921851737	25.736328125
1580.17554042768	16.01513671875
1584.20982594961	64.4375
1588.24207652123	34.4091796875
1592.27229357921	23.380859375
1596.3004785589	19.3525390625
1600.3266328943	31.32421875
1604.35075801806	22.2958984375
1608.37285536149	21.267578125
1612.39292635454	7.2392578125
1616.41097242584	20.85498046875
1620.42699500266	15.9259033203125
1624.44099551096	-15.0032348632812
1628.45297537533	-4.93231201171875
1632.46293601906	26.1385498046875
1636.47087886406	31.228515625
1640.47680533095	26.513916015625
1644.48071683901	45.7993774414063
1648.48261480617	37.0848388671875
1652.48250064906	45.3702392578125
1656.48037578297	84.6557006835938
1660.47624162187	99.6716918945313
1664.47009957839	136.427673339844
1668.46195106388	158.18359375
1672.45179748832	135.939514160156
1676.43964026041	114.695434570312
1680.42548078752	116.451354980469
1684.4093204757	83.8947143554687
1688.39116072969	153.070861816406
1692.37100295292	147.246948242187
1696.34884854752	27.423095703125
1700.32469891429	7.59918212890625
1704.29855545273	41.5569458007812
1708.27041956104	9.23388671875
1712.24029263612	-15.089111328125
1716.20817607355	-3.41717529296875
1720.17407126762	4.20599365234375
1724.13797961133	6.0772705078125
1728.09990249636	-4.11834716796875
1732.05984131312	7.0224609375
1736.01779745068	-3.056640625
1739.97377229687	-16.798828125
1743.9277672382	14.951171875
1747.87978365989	-5.099609375
1751.82982294586	11.38671875
1755.77788647879	-7.1123046875
1759.72397564	-5.1220703125
1763.6680918096	1.7890625
1767.61023636636	1.4765625
1771.5504106878	7.6962890625
1775.48861615014	-12.0517578125
1779.42485412834	0.501953125
1783.35912599608	3.818359375
1787.29143312576	7.8369140625
1791.2217768885	-9.6220703125
1795.15015865414	-2.6015625
1799.07657979128	6.3408203125
1803.00104166722	-5.63671875
1806.923545648	-5.00390625
1810.84409309841	14.193359375
1814.76268538195	-6.2255859375
1818.67932386087	9.4619140625
1822.59400989615	-18.5595703125
1826.50674484753	16.6318359375
1830.41753007345	5.0009765625
1834.32636693114	-22.794921875
1838.23325677653	0.9677734375
1842.13820096433	8.3935546875
1846.04120084797	5.1103515625
1849.94225777965	-1.5791015625
1853.84137311029	7.25390625
1857.7385481896	-12.521484375
1861.63378436601	-6.0078125
1865.52708298671	13.681640625
1869.41844539766	-3.076171875
1873.30787294356	3.5595703125
1877.19536696788	-20.3564453125
1881.08092881284	21.6015625
1884.96455981942	2.6474609375
1888.84626132737	-11.68359375
1892.72603467521	-0.4052734375
1896.6038812002	-8.3955078125
1900.47980223839	11.6806640625
1904.35379912459	-1.3828125
1908.22587319237	2.826171875
1912.0960257741	-5.541015625
1915.96425820089	2.7021484375
1919.83057180263	-2.4365234375
1923.694967908	1.54296875
1927.55744784445	6.80859375
1931.4180129382	-12.8623046875
1935.27666451425	4.8505859375
1939.13340389641	16.896484375
1942.98823240721	-14.5947265625
1946.84115136803	3.12890625
1950.692162099	-2.177734375
1954.54126591903	-2.755859375
1958.38846414585	2.607421875
1962.23375809594	-4.96875
1966.0771490846	-2.1162109375
1969.91863842592	9.9091796875
1973.75822743275	-4.529296875
1977.59591741678	-1.7412109375
1981.43170968848	-2.7412109375
1985.2656055571	16.169921875
1989.0976063307	-11.7578125
1992.92771331615	4.5556640625
1996.75592781911	-8.048828125
2000.58225114405	6.0126953125
2004.40668459424	-7.8779296875
2008.22922947176	1.13671875
2012.04988707749	17.5986328125
2015.86865871112	-27.1650390625
2019.68554567116	15.662109375
2023.50054925491	-17.646484375
2027.31367075851	23.8818359375
2031.12491147689	-3.369140625
2034.93427270382	-3.27734375
2038.74175573186	-6.6240234375
2042.54736185239	4.24609375
2046.35109235564	7.5185546875
2050.15294853063	-6.7822265625
2053.95293166521	9.2001953125
2057.75104304606	-3.5849609375
2061.54728395867	-10.0927734375
2065.34165568739	7.9169921875
2069.13415951534	4.4326171875
2072.92479672452	3.154296875
2076.71356859575	-26.900390625
2080.50047640867	15.9951171875
2084.28552144174	-11.08203125
2088.06870497229	12.0654296875
2091.85002827646	-2.1533203125
2095.62949262924	2.185546875
2099.40709930443	5.8798828125
2103.18284957471	-25.0517578125
2106.95674471157	25.8505859375
2110.72878598537	0.466796875
2114.49897466528	-16.6650390625
2118.26731201934	2.431640625
2122.03379931443	12.73046875
2125.79843781626	-11.451171875
2129.56122878942	-9.185546875
2133.32217349733	21.861328125
2137.08127320226	-14.6748046875
2140.83852916534	6.0029296875
2144.59394264655	-5.8564453125
2148.34751490473	0.662109375
2152.09924719757	5.0732421875
2155.84914078163	-3.513671875
2159.59719691231	-2.2646484375
2163.34341684388	-2.177734375
2167.08780182947	23.0205078125
2170.83035312109	2.373046875
2174.57107196959	-14.1650390625
2178.30995962469	3.998046875
2182.04701733499	-12.7412109375
2185.78224634796	4.830078125
2189.5156479099	10.9931640625
2193.24722326604	-2.46484375
2196.97697366044	-7.9765625
2200.70490033604	-2.298828125
2204.43100453467	-2.5361328125
2208.15528749703	9.5361328125
2211.87775046268	-9.9912109375
2215.59839467008	9.3876953125
2219.31722135656	-0.029296875
2223.03423175833	-0.083984375
2226.74942711049	4.021484375
2230.46280864702	-1.3720703125
2234.17437760077	-4.3017578125
2237.8841352035	0.1748046875
2241.59208268584	-9.44140625
2245.29822127732	7.212890625
2249.00255220636	-7.990234375
2252.70507670024	11.728515625
2256.40579598519	-13.9423828125
2260.10471128628	15.857421875
2263.80182382751	4.3291015625
2267.49713483175	-12.1064453125
2271.19064552079	-8.6953125
2274.8823571153	5.1943359375
2278.57227083485	1.412109375
2282.26038789795	4.7548828125
2285.94670952195	0.2861328125
2289.63123692315	-7.986328125
2293.31397131673	5.4560546875
2296.99491391679	1.900390625
2300.67406593634	-2.69140625
2304.35142858727	-2.091796875
2308.02700308043	-7.572265625
2311.70079062553	12.2763671875
2315.37279243123	3.84375
2319.04300970507	7.537109375
2322.71144365353	4.6484375
2326.378095482	-11.908203125
2330.04296639479	6.9873046875
2333.7060575951	-5.705078125
2337.3673702851	-5.8076171875
2341.02690566583	-0.2763671875
2344.6846649373	-17.19921875
2348.3406492984	13.3701171875
2351.99485994696	7.6298828125
2355.64729807974	5.615234375
2359.29796489244	-4.0771484375
2362.94686157966	7.5810546875
2366.59398933494	-11.6123046875
2370.23934935076	-3.173828125
2373.88294281852	-2.2431640625
2377.52477092856	3.28515625
2381.16483487014	-0.3291015625
2384.80313583148	-0.443359375
2388.4396749997	3.1513671875
2392.07445356091	0.666015625
2395.70747270011	-0.5458984375
2399.33873360126	8.8193359375
2402.96823744725	-3.3916015625
2406.59598541995	-1.9990234375
2410.22197870012	5.78515625
2413.84621846749	-18.0546875
2417.46870590075	12.2099609375
2421.08944217751	-8.9072265625
2424.70842847435	2.3291015625
2428.32566596678	4.3896484375
2431.94115582928	-10.427734375
2435.55489923528	15.2822265625
2439.16689735713	-10.0205078125
2442.77715136618	8.845703125
2446.38566243272	-0.474609375
2449.99243172597	-5.7705078125
2453.59746041414	2.2099609375
2457.20074966439	-2.9677734375
2460.80230064284	-0.7509765625
2464.40211451455	-6.8505859375
2468.00019244359	-7.208984375
2471.59653559293	5.8154296875
2475.19114512457	-23.939453125
2478.78402219943	-20.1806640625
2482.37516797741	117.1103515625
2485.96458361739	-20.4326171875
2489.55227027719	-42
2493.13822911363	15.271484375
2496.7224612825	-21.2412109375
2500.30496793853	1.509765625
2503.88575023547	2.9677734375
2507.464809326	3.2392578125
2511.04214636182	-5.021484375
2514.61776249357	2.087890625
2518.19165887088	5.4248046875
2521.76383664238	-9.9521484375
2525.33429695564	10.3701171875
2528.90304095725	-0.8720703125
2532.47006979276	6.5693359375
2536.03538460672	-5.2978515625
2539.59898654265	-3.962890625
2543.16087674307	-3.70703125
2546.72105634948	11.771484375
2550.27952650235	0.4169921875
2553.83628834118	-5.21484375
2557.39134300444	-11.087890625
2560.94469162957	-16.4150390625
2564.49633535304	26.1015625
2568.0462753103	-10.6416015625
2571.59451263579	18.6171875
2575.14104846294	0.1591796875
2578.6858839242	-16.671875
2582.22902015101	12.5012817382812
2585.77045827378	-22.5336303710938
2589.31019942197	19.2847900390625
2592.84824472401	-1.9354248046875
2596.38459530734	17.8443603515625
2599.91925229841	10.7764282226562
2603.45221682266	-14.8705444335938
2606.98349000456	0.4825439453125
2610.51307296756	19.8356323242187
2614.04096683414	-3.811279296875
2617.56717272579	-17.4581909179687
2621.09169176298	13.8948364257813
2624.61452506524	20.3777465820313
2628.13567375106	-5.94952392578125
2631.655138938	-1.27685546875
2635.17292174259	34.3958129882812
2638.68902328039	15.0684814453125
2642.20344466599	14.7412109375
2645.71618701297	31.4138793945313
2649.22725143397	18.0865478515625
2652.73663904062	61.7592163085938
2656.24435094357	25.4319458007813
2659.75038825251	91.1046142578125
2663.25475207615	60.7932739257812
2666.75744352221	28.5708618164062
2670.25846369745	80.3484497070312
2673.75781370765	51.1260375976562
2677.25549465763	65.9036865234375
2680.75150765123	51.6812744140625
2684.24585379131	55.4588623046875
2687.73853417978	20.2364501953125
2691.22954991757	53.0140380859375
2694.71890210465	46.7916259765625
2698.20659184002	11.5692749023437
2701.69262022172	38.3468627929687
2705.17698834682	36.1244506835937
2708.65969731143	42.9020385742188
2712.14074821071	30.62109375
2715.62014213884	48.32958984375
2719.09788018905	56.0381469726562
2722.57396345362	70.7466430664062
2726.04839302385	76.4552001953125
2729.52116999012	37.1636962890625
2732.99229544182	64.8721923828125
2736.4617704674	23.5807495117187
2739.92959615436	60.2892456054687
2743.39577358926	38.997802734375
2746.86030385767	21.706298828125
2750.32318804425	28.2152709960938
2753.78442723268	10.5877075195312
2757.24402250572	14.9601440429687
2760.70197494518	13.3325805664062
2764.1582856319	-6.29498291015625
2767.61295564579	11.0774536132813
2771.06598606584	-13.5501098632812
2774.51737797005	-7.8502197265625
2777.96713243552	-19.3935546875
2781.41525053838	3.06304931640625
2784.86173335384	-4.3577880859375
2788.30658195617	2.465087890625
2791.7497974187	0.885986328125
2795.1913808138	0.3829345703125
2798.63133321295	-0.7879638671875
2802.06965568666	9.04119873046875
2805.50634930452	-8.12969970703125
2808.94141513519	3.69940185546875
2812.3748542464	-7.34613037109375
2815.80666770493	4.614501953125
2819.23685657665	-16.4248657226562
2822.66542192651	6.5357666015625
2826.0923648185	33.496337890625
2829.51768631572	63.4569702148438
2832.94138748033	97.4176025390625
2836.36346937355	122.378234863281
2839.7839330557	159.3388671875
2843.20277958617	235.306091308594
2846.62001002343	354.290100097656
2850.03562542502	488.274169921875
2853.44962684758	675.258239746094
2856.86201534681	807.242309570312
2860.27279197751	796.226379394531
2863.68195779356	753.21044921875
2867.08951384791	690.194519042969
2870.49546119263	662.178588867187
2873.89980087883	677.16259765625
2877.30253395675	672.146667480469
2880.70366147569	699.130737304687
2884.10318448407	674.114807128906
2887.50110402936	709.098876953125
2890.89742115816	716.082946777344
2894.29213691614	712.067016601562
2897.68525234807	685.04931640625
2901.07676849782	716.0166015625
2904.46668640835	657.98388671875
2907.85500712172	667.951171875
2911.24173167908	672.918579101562
2914.62686112069	669.885864257812
2918.0103964859	659.853149414062
2921.39233881316	628.820434570312
2924.77268914005	633.787841796875
2928.1514485032	628.755126953125
2931.52861793838	620.722412109375
2934.90419848047	658.689697265625
2938.27819116343	672.657104492188
2941.65059702035	672.624389648438
2945.0214170834	603.591674804687
2948.39065238389	582.558959960937
2951.75830395222	499.5263671875
2955.12437281791	395.49365234375
2958.48886000957	344.4609375
2961.85176655495	344.42822265625
2965.21309348089	310.362182617188
2968.57284181338	289.292114257812
2971.93101257748	257.222045898438
2975.28760679739	231.152099609375
2978.64262549643	187.08203125
2981.99606969703	163.011962890625
2985.34794042073	126.942016601562
2988.69823868822	109.871948242187
2992.04696551928	108.801879882813
2995.39412193282	58.73193359375
2998.73970894689	76.661865234375
3002.08372757864	34.591796875
3005.42617884436	17.521728515625
3008.76706375945	60.4517822265625
3012.10638333846	43.3817138671875
3015.44413859505	73.3116455078125
3018.780330542	69.234130859375
3022.11496019125	79.1536865234375
3025.44802855385	62.0732421875
3028.77953663997	46.99267578125
3032.10948545894	40.9122314453125
3035.43787601921	-8.168212890625
3038.76470932835	21.7513427734375
3042.08998639308	-8.3291015625
3045.41370821926	-17.40966796875
3048.73587581189	-7.47900390625
3052.05649017508	-7.3218994140625
3055.37555231211	-13.164794921875
3058.69306322538	-0.0076904296875
3062.00902391644	12.1494140625
3065.32343538598	-5.8662109375
3068.63629863383	12.38671875
3071.94761465896	-16.654296875
3075.2573844595	8.8740234375
3078.5656090327	-14.984375
3081.87228937498	6.1220703125
3085.1774264819	-0.6435546875
3088.48102134815	0
3091.7830749676	0
3095.08358833324	0
3098.38256243724	0
3101.67999827089	0
3104.97589682465	0
3108.27025908815	0
3111.56308605013	0
3114.85437869852	0
3118.14413802041	0
3121.43236500202	0
3124.71906062875	0
3128.00422588514	0
3131.28786175491	0
3134.56996922093	0
3137.85054926524	0
3141.12960286901	0
3144.40713101263	0
3147.6831346756	0
3150.95761483661	0
3154.23057247352	0
3157.50200856335	0
3160.77192408229	0
3164.04032000569	0
3167.30719730808	0
3170.57255696316	0
3173.8363999438	0
3177.09872722202	0
3180.35953976906	0
3183.61883855529	0
3186.87662455028	0
3190.13289872277	0
3193.38766204066	0
3196.64091547106	0
3199.89265998023	0
3203.14289653361	0
3206.39162609586	0
3209.63884963076	0
3212.88456810132	0
3216.1287824697	0
3219.37149369728	0
3222.61270274458	0
3225.85241057135	0
3229.09061813648	0
3232.3273263981	0
3235.56253631347	0
3238.79624883909	0
3242.02846493063	0
3245.25918554293	0
3248.48841163005	0
3251.71614414523	0
3254.94238404091	0
3258.16713226871	0
3261.39038977947	0
3264.61215752319	0
3267.8324364491	0
3271.05122750561	0
3274.26853164033	0
3277.48434980006	0
3280.69868293083	0
3283.91153197784	0
3287.12289788551	0
3290.33278159744	0
3293.54118405647	0
3296.7481062046	0
3299.95354898308	0
3303.15751333233	0
3306.36000019198	0
3309.5610105009	0
3312.76054519714	0
3315.95860521796	0
3319.15519149983	0
3322.35030497845	0
3325.5439465887	0
3328.73611726471	0
3331.92681793979	0
3335.11604954647	0
3338.30381301653	0
3341.49010928091	0
3344.67493926981	0
3347.85830391262	0
3351.04020413798	0
3354.22064087372	0
3357.3996150469	0
3360.5771275838	0
3363.75317940992	0
3366.92777144999	0
3370.10090462796	0
3373.27257986699	0
3376.44279808949	0
3379.61156021706	0
3382.77886717059	0
3385.94471987011	0
3389.10911923496	0
3392.27206618366	0
3395.43356163397	0
3398.59360650288	0
3401.75220170663	0
3404.90934816067	0
3408.06504677969	0
3411.21929847761	0
3414.37210416759	0
3417.52346476203	0
3420.67338117256	0
3423.82185431003	0
3426.96888508457	0
3430.11447440551	0
3433.25862318144	0
3436.40133232017	0
3439.54260272877	0
3442.68243531356	0
3445.82083098007	0
3448.95779063311	0
3452.0933151767	0
3455.22740551412	0
3458.36006254791	0
3461.49128717984	0
3464.62108031093	0
3467.74944284144	0
3470.8763756709	0
3474.00187969807	0
3477.12595582097	0
3480.24860493687	0
3483.3698279423	0
3486.48962573301	0
3489.60799920406	0
3492.7249492497	0
3495.8404767635	0
3498.95458263822	0
3502.06726776593	0
3505.17853303794	0
3508.28837934481	0
3511.39680757636	0
3514.50381862168	0
3517.60941336912	0
3520.71359270628	0
3523.81635752002	0
3526.91770869649	0
3530.01764712108	0
3533.11617367844	0
3536.21328925251	0
3539.30899472647	0
3542.40329098277	0
3545.49617890316	0
3548.58765936862	0
3551.67773325941	0
3554.76640145506	0
3557.85366483438	0
3560.93952427544	0
3564.02398065559	0
3567.10703485145	0
3570.18868773891	0
3573.26894019313	0
3576.34779308856	0
3579.42524729892	0
3582.50130369721	0
3585.57596315568	0
3588.6492265459	0
3591.72109473869	0
3594.79156860416	0
3597.8606490117	0
3600.92833682998	0
3603.99463292695	0
3607.05953816984	0
3610.12305342518	0
3613.18517955876	0
3616.24591743568	0
3619.30526792029	0
3622.36323187627	0
3625.41981016655	0
3628.47500365337	0
3631.52881319825	0
3634.58123966201	0
3637.63228390473	0
3640.68194678582	0
3643.73022916396	0
3646.77713189712	0
3649.82265584256	0
3652.86680185686	0
3655.90957079587	0
3658.95096351473	0
3661.9909808679	0
3665.02962370912	0
3668.06689289143	0
3671.10278926717	0
3674.13731368797	0
3677.17046700478	0
3680.20225006782	0
3683.23266372664	0
3686.26170883008	0
3689.28938622628	0
3692.31569676268	0
3695.34064128604	0
3698.3642206424	0
3701.38643567713	0
3704.40728723488	0
3707.42677615964	0
3710.44490329468	0
3713.46166948258	0
3716.47707556524	0
3719.49112238386	0
3722.50381077897	0
3725.51514159039	0
3728.52511565724	0
3731.53373381799	0
3734.54099691039	0
3737.54690577153	0
3740.55146123779	0
3743.55466414488	0
3746.55651532782	0
3749.55701562096	0
3752.55616585794	0
3755.55396687174	0
3758.55041949464	0
3761.54552455828	0
3764.53928289357	0
3767.53169533077	0
3770.52276269945	0
