# Supplementary material for: ATP-Mediated Compositional Change in Peripheral Myelin Membranes: A Comparative Raman Spectroscopy and Time-Of-Flight Secondary Ion Mass Spectrometry Study
Source: PLoS One. 2015 Nov 6;10(11):e0142084. doi: 10.1371/journal.pone.0142084 (PMC4636249; doi:10.1371/journal.pone.0142084)
Supplement: S4 Dataset — (ZIP) [file pone.0142084.s004.zip › S4_dataset/Raman_spectra/14_90_90.txt]

-178.994036100499	0
-174.033225536557	0
-169.0751377995	0
-164.119770772188	0
-159.167122339648	0
-154.217190389139	0
-149.269972810082	0
-144.325467494084	0
-139.383672334927	0
-134.444585228594	0
-129.508204073223	0
-124.574526769135	0
-119.643551218822	0
-114.715275326933	0
-109.789697000295	0
-104.866814147885	0
-99.9466246808552	0
-95.0291265124906	0
-90.1143175582511	0
-85.2021957357429	0
-80.2927589647043	0
-75.3860051670417	0
-70.481932266779	0
-65.5805381901118	0
-60.6818208653458	0
-55.7857782229294	0
-50.8924081954356	0
-46.0017087175875	0
-41.1136777262036	0
-36.2283131602562	0
-31.3456129608094	0
-26.4655750710663	0
-21.5881974363401	0
-16.7134780040433	0
-11.8414147237163	0
-6.97200554699157	0
-2.10524842762243	0
2.7588586785605	0
7.62031781361293	0
12.4791310174805	0
17.3353003280426	0
22.1888277810758	0
27.039715410272	0
31.8879652472351	0
36.7335793214806	0
41.5765596604579	0
46.4169082895241	0
51.2546272319742	0
56.0897185090253	0
60.9221841398248	0
65.7520261414575	0
70.5792465289414	0
75.4038473152359	0
80.2258305112373	0
85.0451981257829	0
89.8619521656728	0
94.6760946356408	0
99.4876275383722	0
104.296552874519	0
109.102872642681	0
113.906588839414	0
118.707703459255	0
123.50621849468	0
128.302135936152	0
133.095457772095	0
137.886185988911	0
142.67432257098	0
147.459869500643	0
152.242828758237	0
157.023202322085	0
161.800992168482	0
166.57620027172	0
171.348828604074	0
176.118879135829	0
180.886353835249	0
185.651254668599	0
190.413583600155	0
195.173342592185	0
199.930533604973	0
204.685158596796	0
209.437219523967	0
214.186718340789	0
218.933656999594	0
223.678037450722	0
228.419861642549	0
233.159131521472	0
237.895849031895	0
242.630016116276	0
247.361634715089	0
252.090706766845	0
256.817234208094	0
261.541218973423	0
266.262662995465	0
270.981568204883	0
275.6979365304	0
280.411769898787	0
285.123070234848	0
289.831839461473	0
294.538079499573	0
299.241792268145	0
303.942979684238	0
308.641643662944	0
313.337786117456	0
318.031408959021	0
322.722514096949	0
327.411103438619	0
332.097178889511	0
336.780742353159	0
341.461795731189	0
346.140340923303	0
350.816379827291	0
355.489914339047	0
360.160946352513	0
364.829477759773	0
369.495510450979	0
374.159046314377	0
378.82008723633	0
383.478635101284	0
388.134691791813	0
392.788259188568	0
397.439339170342	0
402.087933614013	0
406.734044394583	0
411.377673385177	0
416.018822457034	0
420.657493479503	0
425.293688320078	0
429.927408844356	0
434.558656916088	0
439.187434397129	0
443.813743147486	0
448.437585025291	0
453.058961886814	0
457.67787558648	0
462.29432797683	0
466.908320908577	0
471.519856230563	0
476.128935789788	0
480.735561431389	0
485.339734998681	0
489.941458333116	0
494.540733274316	0
499.137561660049	0
503.731945326264	0
508.323886107064	0
512.913385834734	0
517.500446339694	0
522.085069450583	0
526.667256994191	0
531.247010795469	0
535.824332677577	0
540.399224461846	0
544.97168796778	0
549.541725013081	0
554.109337413644	0
558.67452698353	0
563.237295535018	0
567.797644878581	0
572.355576822862	0
576.911093174738	0
581.464195739274	0
586.014886319725	0
590.563166717577	0
595.109038732502	0
599.652504162404	0
604.193564803387	0
608.732222449762	0
613.268478894079	0
617.802335927085	0
622.333795337774	0
626.86285891334	0
631.38952843922	0
635.913805699067	0
640.435692474774	0
644.955190546461	0
649.472301692484	0
653.987027689447	0
658.499370312169	0
663.009331333738	0
667.516912525469	0
672.022115656928	19.7998046875
676.524942495926	-23.0673828125
681.02539480853	-8.4130859375
685.523474359055	18.353515625
690.01918291007	2.552734375
694.512522222405	-1.056640625
699.003494055145	-6.8828125
703.492100165644	3.716796875
707.9783423095	3.287109375
712.462222240603	-15.51171875
716.943741711089	9.1337890625
721.422902471375	-6.2373046875
725.899706270146	8.3583984375
730.374154854366	-10.1474609375
734.846249969258	17.8662109375
739.315993358352	-4.8603515625
743.783386763425	-10.310546875
748.24843192457	6.333984375
752.711130580137	11.873046875
757.171484466788	-6.1875
761.629495319437	-17.3232421875
766.085164871336	0.01953125
770.538494853994	4.693359375
774.989486997223	12.6455078125
779.43814302915	-4.5654296875
783.884464676175	-12.458984375
788.32845366302	9.658203125
792.770111712696	7.599609375
797.209440546543	12.3759765625
801.646441884168	-24.791015625
806.081117443533	9.4892578125
810.513468940881	-6.63671875
814.943498090775	0.6171875
819.371206606105	-0.6923828125
823.796596198077	4.3173828125
828.219668576199	-4.7158203125
832.640425448324	17.009765625
837.058868520624	-26.6201171875
841.474999497579	12.6416015625
845.888820082022	0.2880859375
850.300331975104	0.015625
854.709536876311	-4.41796875
859.116436483469	-0.615234375
863.521032492725	2.5263671875
867.923326598575	-3.0224609375
872.323320493862	5.8740234375
876.72101586976	14.2470703125
881.116414415799	-28.3779296875
885.509517819843	10.765625
889.900327768119	6.3232421875
894.288845945186	-5.126953125
898.675074033981	6.20703125
903.059013715767	5.1708984375
907.440666670198	-9.69140625
911.820034575245	10.9052734375
916.197119107281	-2.4248046875
920.571921941017	-25.2684936523438
924.944444749533	19.6509399414062
929.314689204286	-5.42999267578125
933.682656975085	7.509521484375
938.048349730125	3.953125
942.411769135975	14.689208984375
946.772916857561	0.42529296875
951.131794558201	20.161376953125
955.488403899588	12.1874389648438
959.842746541792	42.3359985351562
964.19482414328	29.4845581054687
968.544638360883	51.6331176757812
972.892190849834	19.7816772460938
977.237483263751	41.93017578125
981.580517254632	16.2009887695313
985.92129447289	5.561767578125
990.259816567315	34.9224853515625
994.596085185094	20.283203125
998.930101971822	34.6439208984375
1003.2618685715	64.004638671875
1007.59138662649	106.365417480469
1011.91865777761	136.807434082031
1016.24368366407	132.360046386719
1020.56646592346	101.912658691406
1024.88700619182	79.4652709960937
1029.20530610358	27.017822265625
1033.52136729159	55.5704345703125
1037.8351913871	20.1582641601562
1042.14678001981	-1.1705322265625
1046.45613481781	-4.49932861328125
1050.76325740763	2.17193603515625
1055.06814941421	7.65069580078125
1059.37081246092	-1.2022705078125
1063.67124816958	-18.5030517578125
1067.96945816039	5.96990966796875
1072.26544405203	11.1767578125
1076.55920746159	-1.3134765625
1080.8507500046	2.71484375
1085.14007329502	5.23663330078125
1089.42717894527	-24.9457397460938
1093.71206856617	13.1202392578125
1097.99474376703	7.8212890625
1102.27520615557	-0.41937255859375
1106.55345733798	-2.456298828125
1110.82949891888	-5.49322509765625
1115.10333250134	27.4698486328125
1119.37495968691	6.43292236328125
1123.64438207556	9.46441650390625
1127.91160126572	0.77093505859375
1132.17661885431	34.0774536132812
1136.43943643667	36.3839721679687
1140.70005560662	62.6904907226563
1144.95847795644	90.9970092773437
1149.21470507689	113.303588867187
1153.46873855716	166.610107421875
1157.72057998495	261.916625976562
1161.97023094641	369.291015625
1166.21769302616	398.764587402344
1170.4629678073	384.238159179687
1174.70605687141	241.711730957031
1178.94696179854	137.185302734375
1183.18568416722	83.6588745117187
1187.42222555447	87.1324462890625
1191.65658753578	64.6060180664062
1195.88877168516	56.07958984375
1200.11877957504	67.5531616210937
1204.34661277642	60.0267333984375
1208.57227285873	58.5003051757812
1212.79576138991	53.991455078125
1217.01707993641	34.5353393554687
1221.23623006316	39.0792236328125
1225.45321333358	1.62310791015625
1229.66803130962	40.1669921875
1233.88068555171	2.7109375
1238.09117761878	-9.74517822265625
1242.29950906828	9.7987060546875
1246.50568145615	-9.65740966796875
1250.70969633685	-4.113525390625
1254.91155526336	18.4303588867187
1259.11125978715	5.9742431640625
1263.30881145822	15.5181884765625
1267.50421182508	29.0620727539063
1271.69746243476	27.6724853515625
1275.88856483281	40.2867431640625
1280.07752056329	17.9010009765625
1284.26433116882	40.5152587890625
1288.44899819048	25.1295166015625
1292.63152316794	5.7437744140625
1296.81190763937	47.3580322265625
1300.99015314147	51.9722900390625
1305.16626120947	22.5865478515625
1309.34023337715	49.2008056640625
1313.51207117681	58.8150634765625
1317.68177613928	26.4786987304687
1321.84934979396	13.2549438476563
1326.01479366875	13.0311889648438
1330.17810929013	8.80743408203125
1334.3392981831	11.5836791992187
1338.49836187121	19.3599243164062
1342.65530187658	18.1361694335938
1346.81011971983	15.9124145507813
1350.96281692018	-2.2569580078125
1355.11339499538	16.867431640625
1359.26185546175	16.9917602539062
1363.40819983413	6.11614990234375
1367.55242962597	12.2405395507813
1371.69454634923	5.63665771484375
1375.83455151447	1.244140625
1379.97244663079	-8.1951904296875
1384.10823320586	9.2239990234375
1388.24191274593	-17.51171875
1392.3734867558	15.994140625
1396.50295673884	-8.18267822265625
1400.63032419701	8.36346435546875
1404.75559063083	-6.00115966796875
1408.87875753938	-0.3133544921875
1412.99982642036	-3.6256103515625
1417.11879877001	-4.01470947265625
1421.23567608316	-1.4696044921875
1425.35045985322	14.0755615234375
1429.4631515722	8.6207275390625
1433.57375273068	23.1658325195313
1437.68226481782	39.7109985351562
1441.78868932139	66.241455078125
1445.89302772774	107.731323242187
1449.99528152179	89.22119140625
1454.09545218711	123.711120605469
1458.1935412058	93.2009887695313
1462.28955005859	106.690856933594
1466.38348022481	70.1807250976563
1470.47533318239	78.6705932617187
1474.56511040785	78.1604614257812
1478.65281337632	71.650390625
1482.73844356155	41.14111328125
1486.82200243586	40.6534423828125
1490.90349147022	42.1658325195313
1494.98291213418	16.67822265625
1499.06026589591	49.1906127929687
1503.13555422222	99.7029418945313
1507.20877857848	114.21533203125
1511.27994042873	171.727722167969
1515.3490412356	248.240051269531
1519.41608246035	332.75244140625
1523.48106556286	382.264831542969
1527.54399200163	416.777221679687
1531.60486323377	400.28955078125
1535.66368071505	306.871887207031
1539.72044589986	235.456848144531
1543.7751602412	158.041809082031
1547.82782519071	83.6267700195313
1551.87844219866	37.2117309570313
1555.92701271397	21.7966918945313
1559.97353818419	11.3817138671875
1564.0180200555	-2.0333251953125
1568.06045977271	8.5516357421875
1572.1008587793	12.1365966796875
1576.13921851737	9.81988525390625
1580.17554042768	-2.46124267578125
1584.20982594961	-10.7423706054688
1588.24207652123	1.97650146484375
1592.27229357921	-18.3046264648438
1596.3004785589	-1.58575439453125
1600.3266328943	10.3151245117187
1604.35075801806	1.428955078125
1608.37285536149	-0.45721435546875
1612.39292635454	-3.6910400390625
1616.41097242584	16.8375854492187
1620.42699500266	-6.2138671875
1624.44099551096	-11.080078125
1628.45297537533	-2.3203125
1632.46293601906	5.744140625
1636.47087886406	1.8935546875
1640.47680533095	-2.828125
1644.48071683901	5.4462890625
1648.48261480617	0.6650390625
1652.48250064906	-14.62109375
1656.48037578297	2.1591796875
1660.47624162187	6.5849609375
1664.47009957839	4.7919921875
1668.46195106388	1.2275390625
1672.45179748832	-7.9990234375
1676.43964026041	-36.5859375
1680.42548078752	-34.9765625
1684.4093204757	156.736328125
1688.39116072969	-32.1357421875
1692.37100295292	-37.72265625
1696.34884854752	-4.2470703125
1700.32469891429	-24.0390625
1704.29855545273	8.9013671875
1708.27041956104	-16.048828125
1712.24029263612	57.521484375
1716.20817607355	-23.669921875
1720.17407126762	-6.875
1724.13797961133	4.8837890625
1728.09990249636	-3.8076171875
1732.05984131312	-9.498046875
1736.01779745068	13.3583984375
1739.97377229687	-16.908203125
1743.9277672382	9.1767578125
1747.87978365989	1.1552734375
1751.82982294586	-3.935546875
1755.77788647879	-0.6376953125
1759.72397564	-4.072265625
1763.6680918096	6.8994140625
1767.61023636636	4.9208984375
1771.5504106878	5.2666015625
1775.48861615014	-5.9736328125
1779.42485412834	-15.1171875
1783.35912599608	7.6650390625
1787.29143312576	10.23046875
1791.2217768885	-8.9736328125
1795.15015865414	3.87109375
1799.07657979128	3.6162109375
1803.00104166722	-11.1123046875
1806.923545648	-5.9912109375
1810.84409309841	9.2314453125
1814.76268538195	2.150390625
1818.67932386087	16.958984375
1822.59400989615	-20.9501953125
1826.50674484753	-1.966796875
1830.41753007345	11.1875
1834.32636693114	-11.62109375
1838.23325677653	1.9453125
1842.13820096433	15.0732421875
1846.04120084797	-4.2939453125
1849.94225777965	-9.0595703125
1853.84137311029	-6.08984375
1857.7385481896	5.0703125
1861.63378436601	5.5869140625
1865.52708298671	1.9267578125
1869.41844539766	-3.1630859375
1873.30787294356	6.240234375
1877.19536696788	-12.560546875
1881.08092881284	12.4228515625
1884.96455981942	-3.818359375
1888.84626132737	-7.91015625
1892.72603467521	3.3935546875
1896.6038812002	-6.83203125
1900.47980223839	6.453125
1904.35379912459	-1.4560546875
1908.22587319237	10.2255859375
1912.0960257741	-11.576171875
1915.96425820089	16.25390625
1919.83057180263	-17.4541015625
1923.694967908	-2.1376953125
1927.55744784445	19.8203125
1931.4180129382	-18.0517578125
1935.27666451425	3.8720703125
1939.13340389641	4.076171875
1942.98823240721	-10.2763671875
1946.84115136803	10.521484375
1950.692162099	-1.7900390625
1954.54126591903	1.958984375
1958.38846414585	0.96875
1962.23375809594	-7.927734375
1966.0771490846	-3.8525390625
1969.91863842592	16.525390625
1973.75822743275	-7.6044921875
1977.59591741678	8.3095703125
1981.43170968848	-19.9013671875
1985.2656055571	21.583984375
1989.0976063307	-9.8349609375
1992.92771331615	2.3408203125
1996.75592781911	-13.81640625
2000.58225114405	12.056640625
2004.40668459424	0.4619140625
2008.22922947176	2.15625
2012.04988707749	-2.5166015625
2015.86865871112	-7.5146484375
2019.68554567116	17.6103515625
2023.50054925491	-27.4775390625
2027.31367075851	15.40234375
2031.12491147689	0.232421875
2034.93427270382	0.845703125
2038.74175573186	-4.9599609375
2042.54736185239	7.0908203125
2046.35109235564	-9.244140625
2050.15294853063	3.7802734375
2053.95293166521	11.4580078125
2057.75104304606	-0.7705078125
2061.54728395867	-7.0830078125
2065.34165568739	2.884765625
2069.13415951534	-6.3525390625
2072.92479672452	4.908203125
2076.71356859575	3.1162109375
2080.50047640867	-5.52734375
2084.28552144174	-14.8955078125
2088.06870497229	15.94140625
2091.85002827646	6.857421875
2095.62949262924	-9.23046875
2099.40709930443	-2.5458984375
2103.18284957471	-16.0419921875
2106.95674471157	25.4716796875
2110.72878598537	5.52734375
2114.49897466528	-13.2744140625
2118.26731201934	-2.1455078125
2122.03379931443	5.9150390625
2125.79843781626	2.265625
2129.56122878942	-15.876953125
2133.32217349733	16.6279296875
2137.08127320226	-8.6357421875
2140.83852916534	7.6201171875
2144.59394264655	-7.22265625
2148.34751490473	-0.9189453125
2152.09924719757	-0.333984375
2155.84914078163	4.3515625
2159.59719691231	2.5439453125
2163.34341684388	-9.912109375
2167.08780182947	7.4140625
2170.83035312109	11.697265625
2174.57107196959	-4.896484375
2178.30995962469	-2.1884765625
2182.04701733499	-8.220703125
2185.78224634796	-1.869140625
2189.5156479099	15.9345703125
2193.24722326604	-1.46484375
2196.97697366044	-8.111328125
2200.70490033604	0.8837890625
2204.43100453467	-9.447265625
2208.15528749703	8.576171875
2211.87775046268	-6.6162109375
2215.59839467008	9.287109375
2219.31722135656	0.947265625
2223.03423175833	1.1484375
2226.74942711049	-3.8037109375
2230.46280864702	5.4560546875
2234.17437760077	-2.853515625
2237.8841352035	-6.8583984375
2241.59208268584	-8.0234375
2245.29822127732	14.8095703125
2249.00255220636	-8.60546875
2252.70507670024	16.181640625
2256.40579598519	-23.705078125
2260.10471128628	16.2587890625
2263.80182382751	-1.421875
2267.49713483175	1.314453125
2271.19064552079	-9.8056640625
2274.8823571153	1.8427734375
2278.57227083485	-10.490234375
2282.26038789795	14.072265625
2285.94670952195	5.1904296875
2289.63123692315	-11.2451171875
2293.31397131673	7.4453125
2296.99491391679	-6.62890625
2300.67406593634	-0.279296875
2304.35142858727	8.189453125
2308.02700308043	-7.763671875
2311.70079062553	8.021484375
2315.37279243123	-6.0478515625
2319.04300970507	12.6435546875
2322.71144365353	1.9072265625
2326.378095482	-16.4658203125
2330.04296639479	11.6494140625
2333.7060575951	0.419921875
2337.3673702851	-6.998046875
2341.02690566583	4.84765625
2344.6846649373	-10.453125
2348.3406492984	7.5556640625
2351.99485994696	2.65625
2355.64729807974	-7.791015625
2359.29796489244	7.146484375
2362.94686157966	0.982421875
2366.59398933494	-9.33203125
2370.23934935076	-5.4599609375
2373.88294281852	7.6708984375
2377.52477092856	8.126953125
2381.16483487014	-2.357421875
2384.80313583148	-2.109375
2388.4396749997	-4.9609375
2392.07445356091	0.4052734375
2395.70747270011	-4.146484375
2399.33873360126	10.125
2402.96823744725	4.5537109375
2406.59598541995	-4.9208984375
2410.22197870012	6.5107421875
2413.84621846749	-10.37890625
2417.46870590075	5.837890625
2421.08944217751	-3.892578125
2424.70842847435	-2.6240234375
2428.32566596678	4.3779296875
2431.94115582928	-15.8330078125
2435.55489923528	17.82421875
2439.16689735713	-4.9658203125
2442.77715136618	11.4775390625
2446.38566243272	-8.05078125
2449.99243172597	-6.4208984375
2453.59746041414	1.7548828125
2457.20074966439	5.23828125
2460.80230064284	-4.484375
2464.40211451455	-0.9111328125
2468.00019244359	-9.1826171875
2471.59653559293	16.85546875
2475.19114512457	-0.6982421875
2478.78402219943	-7.3251953125
2482.37516797741	0.6923828125
2485.96458361739	3.0048828125
2489.55227027719	-7.8896484375
2493.13822911363	17.166015625
2496.7224612825	-28.3310546875
2500.30496793853	-26.1455078125
2503.88575023547	10.69140625
2507.464809326	53.21484375
2511.04214636182	19.8759765625
2514.61776249357	-30.09375
2518.19165887088	-1.5693359375
2521.76383664238	-4.7607421875
2525.33429695564	-4.359375
2528.90304095725	1.98046875
2532.47006979276	2.03515625
2536.03538460672	0.3876953125
2539.59898654265	-1.447265625
2543.16087674307	-6.0458984375
2546.72105634948	3.32421875
2550.27952650235	9.4697265625
2553.83628834118	8.7763671875
2557.39134300444	-18.3310546875
2560.94469162957	-16.072265625
2564.49633535304	18.146484375
2568.0462753103	-16.1103515625
2571.59451263579	18.0458984375
2575.14104846294	5.775390625
2578.6858839242	-17.4873046875
2582.22902015101	21.1904296875
2585.77045827378	-15.0166015625
2589.31019942197	6.099609375
2592.84824472401	-10.1064453125
2596.38459530734	4.4580078125
2599.91925229841	2.4296875
2603.45221682266	-5.6298828125
2606.98349000456	1.9150390625
2610.51307296756	10.7373046875
2614.04096683414	-1.5732421875
2617.56717272579	-16.5654296875
2621.09169176298	6.08203125
2624.61452506524	11.2939453125
2628.13567375106	-10.3837890625
2631.655138938	-3.73828125
2635.17292174259	-0.2099609375
2638.68902328039	8.99609375
2642.20344466599	-6.3671875
2645.71618701297	-0.3740234375
2649.22725143397	2.611328125
2652.73663904062	5.31640625
2656.24435094357	-23.0234375
2659.75038825251	30.71484375
2663.25475207615	1.1796875
2666.75744352221	-27.962890625
2670.25846369745	20.6279296875
2673.75781370765	-14.3828125
2677.25549465763	21.375
2680.75150765123	-3.9111328125
2684.24585379131	3.4638671875
2687.73853417978	-15.640625
2691.22954991757	7.19921875
2694.71890210465	9.9736328125
2698.20659184002	-10.8984375
2701.69262022172	-0.3017578125
2705.17698834682	-1.9921875
2708.65969731143	3.0556640625
2712.14074821071	-5.2841796875
2715.62014213884	-5.263671875
2719.09788018905	-1.65234375
2722.57396345362	20.3076171875
2726.04839302385	8.9697265625
2729.52116999012	-25.638671875
2732.99229544182	11.529296875
2736.4617704674	-9.1796875
2739.92959615436	8.7177734375
2743.39577358926	2.3544921875
2746.86030385767	-7.8251953125
2750.32318804425	2.755859375
2753.78442723268	-13.47265625
2757.24402250572	13.53515625
2760.70197494518	1.3798828125
2764.1582856319	-4.3505859375
2767.61295564579	7.6953125
2771.06598606584	-11.4736328125
2774.51737797005	8.3779296875
2777.96713243552	-10.2470703125
2781.41525053838	-0.2724609375
2784.86173335384	3.4130859375
2788.30658195617	5.513671875
2791.7497974187	3.86468505859375
2795.1913808138	-1.23077392578125
2798.63133321295	-12.2955932617188
2802.06965568666	6.97833251953125
2805.50634930452	-10.7476806640625
2808.94141513519	8.5262451171875
2812.3748542464	-13.1998291015625
2815.80666770493	3.04937744140625
2819.23685657665	-11.9932861328125
2822.66542192651	-0.0360107421875
2826.0923648185	0.9212646484375
2829.51768631572	15.8785400390625
2832.94138748033	8.83587646484375
2836.36346937355	-0.20684814453125
2839.7839330557	2.75042724609375
2843.20277958617	6.70770263671875
2846.62001002343	27.6650390625
2850.03562542502	22.622314453125
2853.44962684758	32.57958984375
2856.86201534681	63.4891967773437
2860.27279197751	36.3567504882812
2863.68195779356	54.2243041992188
2867.08951384791	54.0918579101562
2870.49546119263	53.9594116210937
2873.89980087883	71.8269653320312
2877.30253395675	76.6944580078125
2880.70366147569	91.56201171875
2884.10318448407	103.429565429688
2887.50110402936	132.297119140625
2890.89742115816	140.164672851562
2894.29213691614	148.0322265625
2897.68525234807	133.899780273438
2901.07676849782	153.767333984375
2904.46668640835	113.634887695312
2907.85500712172	133.502380371094
2911.24173167908	117.369934082031
2914.62686112069	99.2374877929688
2918.0103964859	103.105041503906
2921.39233881316	95.9698486328125
2924.77268914005	99.800537109375
2928.1514485032	94.6312866210937
2931.52861793838	88.4619750976563
2934.90419848047	90.2926635742188
2938.27819116343	86.1233520507812
2941.65059702035	84.9541015625
2945.0214170834	90.7847900390625
2948.39065238389	99.615478515625
2951.75830395222	59.4461669921875
2955.12437281791	72.2769165039063
2958.48886000957	60.1076049804687
2961.85176655495	75.9382934570312
2965.21309348089	97.7689819335938
2968.57284181338	78.5997314453125
2971.93101257748	63.430419921875
2975.28760679739	84.2611083984375
2978.64262549643	67.091796875
2981.99606969703	84.9225463867187
2985.34794042073	56.7532348632812
2988.69823868822	46.5839233398438
2992.04696551928	64.4146118164062
2995.39412193282	40.245361328125
2998.73970894689	50.0760498046875
3002.08372757864	34.8662719726562
3005.42617884436	24.6532592773438
3008.76706375945	35.4402465820313
3012.10638333846	26.2272338867187
3015.44413859505	42.0142211914063
3018.780330542	42.8012084960937
3022.11496019125	17.5881958007813
3025.44802855385	17.3751831054687
3028.77953663997	37.1622314453125
3032.10948545894	38.94921875
3035.43787601921	5.7362060546875
3038.76470932835	41.523193359375
3042.08998639308	30.3101806640625
3045.41370821926	14.09716796875
3048.73587581189	1.8841552734375
3052.05649017508	15.671142578125
3055.37555231211	8.4581298828125
3058.69306322538	17.2451171875
3062.00902391644	29.0321044921875
3065.32343538598	8.77740478515625
3068.63629863383	23.4754638671875
3071.94761465896	-3.826416015625
3075.2573844595	32.8716430664063
3078.5656090327	-5.4302978515625
3081.87228937498	7.26776123046875
3085.1774264819	-13.0341796875
3088.48102134815	7.6639404296875
3091.7830749676	12.3619995117188
3095.08358833324	-6.93994140625
3098.38256243724	7.75811767578125
3101.67999827089	-6.5438232421875
3104.97589682465	1.97747802734375
3108.27025908815	12.4838256835938
3111.56308605013	-3.0098876953125
3114.85437869852	-2.50360107421875
3118.14413802041	-6.99725341796875
3121.43236500202	7.26324462890625
3124.71906062875	-2.45428466796875
3128.00422588514	1.1435546875
3131.28786175491	-0.310546875
3134.56996922093	10.86328125
3137.85054926524	-17.5498046875
3141.12960286901	1.2333984375
3144.40713101263	0.3740234375
3147.6831346756	6.171875
3150.95761483661	-9.3291015625
3154.23057247352	16.00390625
3157.50200856335	-15.3935546875
3160.77192408229	7.7802734375
3164.04032000569	-6.365234375
3167.30719730808	4.505859375
3170.57255696316	17.54296875
3173.8363999438	-14.2109375
3177.09872722202	-10.0771484375
3180.35953976906	6.1513671875
3183.61883855529	4.8994140625
3186.87662455028	1.50390625
3190.13289872277	-10.166015625
3193.38766204066	13.1328125
3196.64091547106	-9.2724609375
3199.89265998023	-5.837890625
3203.14289653361	5.7490234375
3206.39162609586	3.5302734375
3209.63884963076	-3.021484375
3212.88456810132	2.32421875
3216.1287824697	-12.2294921875
3219.37149369728	10.9619140625
3222.61270274458	0
3225.85241057135	0
3229.09061813648	0
3232.3273263981	0
3235.56253631347	0
3238.79624883909	0
3242.02846493063	0
3245.25918554293	0
3248.48841163005	0
3251.71614414523	0
3254.94238404091	0
3258.16713226871	0
3261.39038977947	0
3264.61215752319	0
3267.8324364491	0
3271.05122750561	0
3274.26853164033	0
3277.48434980006	0
3280.69868293083	0
3283.91153197784	0
3287.12289788551	0
3290.33278159744	0
3293.54118405647	0
3296.7481062046	0
3299.95354898308	0
3303.15751333233	0
3306.36000019198	0
3309.5610105009	0
3312.76054519714	0
3315.95860521796	0
3319.15519149983	0
3322.35030497845	0
3325.5439465887	0
3328.73611726471	0
3331.92681793979	0
3335.11604954647	0
3338.30381301653	0
3341.49010928091	0
3344.67493926981	0
3347.85830391262	0
3351.04020413798	0
3354.22064087372	0
3357.3996150469	0
3360.5771275838	0
3363.75317940992	0
3366.92777144999	0
3370.10090462796	0
3373.27257986699	0
3376.44279808949	0
3379.61156021706	0
3382.77886717059	0
3385.94471987011	0
3389.10911923496	0
3392.27206618366	0
3395.43356163397	0
3398.59360650288	0
3401.75220170663	0
3404.90934816067	0
3408.06504677969	0
3411.21929847761	0
3414.37210416759	0
3417.52346476203	0
3420.67338117256	0
3423.82185431003	0
3426.96888508457	0
3430.11447440551	0
3433.25862318144	0
3436.40133232017	0
3439.54260272877	0
3442.68243531356	0
3445.82083098007	0
3448.95779063311	0
3452.0933151767	0
3455.22740551412	0
3458.36006254791	0
3461.49128717984	0
3464.62108031093	0
3467.74944284144	0
3470.8763756709	0
3474.00187969807	0
3477.12595582097	0
3480.24860493687	0
3483.3698279423	0
3486.48962573301	0
3489.60799920406	0
3492.7249492497	0
3495.8404767635	0
3498.95458263822	0
3502.06726776593	0
3505.17853303794	0
3508.28837934481	0
3511.39680757636	0
3514.50381862168	0
3517.60941336912	0
3520.71359270628	0
3523.81635752002	0
3526.91770869649	0
3530.01764712108	0
3533.11617367844	0
3536.21328925251	0
3539.30899472647	0
3542.40329098277	0
3545.49617890316	0
3548.58765936862	0
3551.67773325941	0
3554.76640145506	0
3557.85366483438	0
3560.93952427544	0
3564.02398065559	0
3567.10703485145	0
3570.18868773891	0
3573.26894019313	0
3576.34779308856	0
3579.42524729892	0
3582.50130369721	0
3585.57596315568	0
3588.6492265459	0
3591.72109473869	0
3594.79156860416	0
3597.8606490117	0
3600.92833682998	0
3603.99463292695	0
3607.05953816984	0
3610.12305342518	0
3613.18517955876	0
3616.24591743568	0
3619.30526792029	0
3622.36323187627	0
3625.41981016655	0
3628.47500365337	0
3631.52881319825	0
3634.58123966201	0
3637.63228390473	0
3640.68194678582	0
3643.73022916396	0
3646.77713189712	0
3649.82265584256	0
3652.86680185686	0
3655.90957079587	0
3658.95096351473	0
3661.9909808679	0
3665.02962370912	0
3668.06689289143	0
3671.10278926717	0
3674.13731368797	0
3677.17046700478	0
3680.20225006782	0
3683.23266372664	0
3686.26170883008	0
3689.28938622628	0
3692.31569676268	0
3695.34064128604	0
3698.3642206424	0
3701.38643567713	0
3704.40728723488	0
3707.42677615964	0
3710.44490329468	0
3713.46166948258	0
3716.47707556524	0
3719.49112238386	0
3722.50381077897	0
3725.51514159039	0
3728.52511565724	0
3731.53373381799	0
3734.54099691039	0
3737.54690577153	0
3740.55146123779	0
3743.55466414488	0
3746.55651532782	0
3749.55701562096	0
3752.55616585794	0
3755.55396687174	0
3758.55041949464	0
3761.54552455828	0
3764.53928289357	0
3767.53169533077	0
3770.52276269945	0
