# Supplementary material for: ATP-Mediated Compositional Change in Peripheral Myelin Membranes: A Comparative Raman Spectroscopy and Time-Of-Flight Secondary Ion Mass Spectrometry Study
Source: PLoS One. 2015 Nov 6;10(11):e0142084. doi: 10.1371/journal.pone.0142084 (PMC4636249; doi:10.1371/journal.pone.0142084)
Supplement: S4 Dataset — (ZIP) [file pone.0142084.s004.zip › S4_dataset/Raman_spectra/1_0_0.txt]

-178.9940361005	0
-174.033225536559	0
-169.075137799502	0
-164.119770772183	0
-159.167122339652	0
-154.217190389145	0
-149.26997281008	0
-144.325467494082	0
-139.38367233493	0
-134.444585228596	0
-129.508204073225	0
-124.574526769137	0
-119.643551218823	0
-114.715275326934	0
-109.789697000297	0
-104.866814147889	0
-99.9466246808543	0
-95.0291265124944	0
-90.114317558252	0
-85.2021957357436	0
-80.2927589647076	0
-75.3860051670387	0
-70.4819322667847	0
-65.5805381901157	0
-60.6818208653497	0
-55.7857782229291	0
-50.8924081954391	0
-46.0017087175838	0
-41.1136777262045	0
-36.2283131602561	0
-31.3456129608128	0
-26.4655750710695	0
-21.5881974363389	0
-16.7134780040407	0
-11.8414147237152	0
-6.97200554699234	0
-2.10524842762101	0
2.75885867856151	0
7.62031781360827	0
12.4791310174774	0
17.3353003280427	0
22.1888277810764	0
27.0397154102718	0
31.8879652472339	0
36.7335793214821	0
41.5765596604568	0
46.4169082895224	0
51.2546272319731	0
56.0897185090207	0
60.9221841398242	0
65.7520261414571	0
70.5792465289418	0
75.4038473152361	0
80.2258305112362	0
85.045198125787	0
89.8619521656727	0
94.6760946356395	0
99.4876275383746	0
104.296552874516	0
109.10287264268	0
113.906588839415	0
118.707703459252	0
123.506218494676	0
128.30213593615	0
133.095457772096	0
137.886185988912	0
142.674322570981	0
147.459869500641	0
152.242828758238	0
157.023202322084	0
161.800992168479	0
166.576200271718	0
171.348828604071	0
176.118879135827	0
180.886353835245	0
185.651254668599	0
190.413583600155	0
195.173342592186	0
199.93053360497	0
204.685158596798	0
209.437219523967	0
214.186718340788	0
218.933656999589	0
223.678037450723	0
228.419861642551	0
233.159131521468	0
237.895849031897	0
242.630016116271	0
247.361634715084	0
252.090706766841	0
256.817234208093	0
261.541218973424	0
266.262662995465	0
270.981568204883	0
275.697936530397	0
280.411769898781	0
285.123070234849	0
289.831839461471	0
294.538079499574	0
299.241792268144	0
303.942979684232	0
308.641643662944	0
313.33778611746	0
318.031408959018	0
322.722514096945	0
327.411103438622	0
332.09717888951	0
336.780742353159	0
341.461795731189	0
346.140340923302	0
350.816379827291	0
355.489914339041	0
360.160946352512	0
364.829477759773	0
369.495510450977	0
374.159046314375	0
378.820087236329	0
383.478635101283	0
388.134691791809	0
392.788259188568	0
397.43933917034	0
402.08793361401	0
406.734044394583	0
411.377673385178	0
416.018822457033	0
420.657493479502	0
425.293688320078	0
429.927408844357	0
434.558656916086	0
439.187434397127	0
443.813743147482	0
448.437585025286	0
453.058961886811	0
457.677875586478	0
462.294327976831	0
466.908320908578	0
471.519856230564	0
476.128935789788	0
480.73556143139	0
485.339734998681	0
489.941458333116	0
494.540733274312	0
499.137561660047	0
503.731945326265	0
508.323886107065	0
512.91338583473	0
517.500446339696	0
522.085069450583	0
526.667256994186	0
531.247010795468	0
535.824332677577	0
540.399224461841	0
544.97168796778	0
549.541725013083	0
554.109337413638	0
558.674526983528	0
563.237295535019	0
567.797644878573	0
572.355576822864	0
576.911093174738	0
581.464195739273	0
586.014886319722	0
590.563166717575	0
595.109038732503	0
599.652504162402	0
604.193564803382	0
608.73222244976	0
613.268478894073	0
617.802335927087	0
622.333795337774	0
626.86285891334	0
631.389528439219	0
635.913805699064	0
640.435692474771	0
644.95519054646	0
649.472301692485	0
653.987027689444	0
658.499370312169	0
663.009331333737	-2.7314453125
667.51691252547	4.4736328125
672.022115656927	22.4560546875
676.524942495927	-30.23046875
681.025394808529	-12.9453125
685.523474359052	20.6689453125
690.019182910066	18.0673828125
694.512522222403	-20.390625
699.003494055146	-9.466796875
703.49210016564	12.443359375
707.978342309501	-0.5283203125
712.4622222406	-8.2275390625
716.943741711089	11.513671875
721.422902471377	-10.3095703125
725.899706270147	16.3076171875
730.374154854362	-23.7333984375
734.846249969256	25.62890625
739.315993358349	-11.4326171875
743.783386763427	-4.416015625
748.248431924569	15.162109375
752.711130580137	16.4453125
757.171484466779	-16.6826171875
761.629495319434	-16.28125
766.085164871334	-5.7451171875
770.538494853989	-11.2412109375
774.989486997221	30.578125
779.438143029149	2.4423828125
783.884464676174	-10.3427734375
788.328453663017	0.724609375
792.770111712697	-2.8359375
797.209440546538	29.67578125
801.646441884169	-36.4296875
806.08111744353	1.0751953125
810.513468940876	-18.271484375
814.943498090771	19.5498046875
819.371206606105	-0.9072265625
823.796596198072	19.162109375
828.2196685762	-27.2353515625
832.640425448326	15.8427734375
837.05886852062	-28.3564453125
841.474999497579	34.19140625
845.888820082023	-8.1279296875
850.300331975104	-4.267578125
854.709536876313	17.9580078125
859.116436483463	4.8681640625
863.521032492721	-17.7431640625
867.923326598572	-3.8447265625
872.32332049386	10.3095703125
876.721015869761	13.77734375
881.116414415797	-19.380859375
885.509517819844	4.876953125
889.900327768115	-0.9140625
894.288845945188	-11.4278564453125
898.675074033979	12.1812744140625
903.059013715769	8.74072265625
907.440666670193	-17.271240234375
911.820034575246	23.0755615234375
916.197119107279	-15.0699462890625
920.571921941015	-59.21533203125
924.944444749532	45.6392822265625
929.314689204282	44.5009765625
933.682656975088	6.8116455078125
938.048349730129	-2.877685546875
942.411769135974	27.432861328125
946.772916857561	42.7435302734375
951.131794558198	56.05419921875
955.488403899583	27.3648681640625
959.842746541793	37.6993408203125
964.194824143277	11.357421875
968.544638360882	56.015625
972.89219084983	18.673828125
977.237483263745	66.33203125
981.580517254633	15.990234375
985.921294472888	-21.3515625
990.259816567313	26.306640625
994.596085185094	18.9647216796875
998.930101971824	48.80419921875
1003.26186857149	106.656860351563
1007.59138662648	163.509521484375
1011.91865777761	212.362182617188
1016.24368366406	202.21484375
1020.56646592346	138.067626953125
1024.88700619182	91.9202880859375
1029.20530610358	85.380126953125
1033.52136729159	71.833740234375
1037.8351913871	31.287353515625
1042.14678001981	15.7408447265625
1046.45613481781	-12.9520263671875
1050.76325740763	-23.455322265625
1055.06814941421	-3.800537109375
1059.37081246092	20.0380859375
1063.67124816957	-4.58203125
1067.96945816039	16.283203125
1072.26544405203	-6.5888671875
1076.55920746159	-3.5341796875
1080.8507500046	1.787109375
1085.14007329502	0.6317138671875
1089.42717894526	-16.9461669921875
1093.71206856617	24.09619140625
1097.99474376703	-20.0291748046875
1102.27520615557	14.876953125
1106.55345733798	1.8546142578125
1110.82949891888	-1.167724609375
1115.10333250134	29.8099365234375
1119.37495968691	5.78759765625
1123.64438207555	39.8702392578125
1127.91160126572	7.004150390625
1132.17661885431	63.1380615234375
1136.43943643666	48.2720947265625
1140.70005560662	84.406005859375
1144.95847795644	129.539916992188
1149.21470507689	188.673828125
1153.46873855716	284.85400390625
1157.72057998495	460.13525390625
1161.97023094641	591.41650390625
1166.21769302616	642.69775390625
1170.4629678073	552.97900390625
1174.70605687141	351.26025390625
1178.94696179853	186.54150390625
1183.18568416722	90.82275390625
1187.42222555447	88.10400390625
1191.65658753578	13.4749755859375
1195.88877168515	53.8873291015625
1200.11877957505	66.299560546875
1204.34661277642	74.7117919921875
1208.57227285872	53.1240234375
1212.79576138991	50.536376953125
1217.01707993641	40.9486083984375
1221.23623006315	28.358154296875
1225.45321333358	8.76220703125
1229.66803130962	49.1663818359375
1233.88068555171	2.5704345703125
1238.09117761878	2.9744873046875
1242.29950906827	4.0809326171875
1246.50568145615	-8.9429931640625
1250.70969633685	-14.2064208984375
1254.91155526336	29.030029296875
1259.11125978715	-14.3984375
1263.30881145822	-18.224609375
1267.50421182508	7.0205078125
1271.69746243476	-10.9501953125
1275.88856483281	28.88671875
1280.07752056329	-8.546875
1284.26433116881	14.423828125
1288.44899819048	-5.2900390625
1292.63152316794	-23.65234375
1296.81190763937	14.505859375
1300.99015314147	20.75
1305.16626120947	-19.63671875
1309.34023337715	4.2626953125
1313.5120711768	6.1943359375
1317.68177613928	-4.2021484375
1321.84934979395	-9.2177734375
1326.01479366875	15.2978515625
1330.17810929013	-22.1318359375
1334.3392981831	-5.5322265625
1338.49836187122	0.662109375
1342.65530187657	18.384765625
1346.81011971983	11.1982421875
1350.96281692018	-21.9736328125
1355.11339499538	12.63671875
1359.26185546175	-1.1171875
1363.40819983413	6.3564453125
1367.55242962597	9.810546875
1371.69454634923	-10.3515625
1375.83455151447	-0.5693359375
1379.97244663079	-21.1513671875
1384.10823320587	-1.6309814453125
1388.24191274593	-2.161865234375
1392.3734867558	35.224365234375
1396.50295673884	-11.9041748046875
1400.63032419701	2.96728515625
1404.75559063083	5.838623046875
1408.87875753938	-17.4935302734375
1412.99982642036	-15.61279296875
1417.11879877001	-31.732177734375
1421.23567608315	14.1485595703125
1425.35045985322	-22.970703125
1429.4631515722	-27.0899658203125
1433.57375273068	40.7906494140625
1437.68226481782	39.67138671875
1441.78868932139	21.59228515625
1445.89302772774	41.5718994140625
1449.9952815218	17.551513671875
1454.0954521871	105.531127929688
1458.19354120579	72.5107421875
1462.28955005859	97.490234375
1466.38348022481	66.4698486328125
1470.47533318239	82.449462890625
1474.56511040785	89.4290771484375
1478.65281337632	76.40869140625
1482.73844356155	96.3883056640625
1486.82200243586	53.367919921875
1490.90349147021	59.3475341796875
1494.98291213417	14.3270263671875
1499.06026589591	95.306640625
1503.13555422221	145.235595703125
1507.20877857848	225.117553710938
1511.27994042873	253.999633789063
1515.3490412356	387.881591796875
1519.41608246035	508.763671875
1523.48106556286	519.645629882813
1527.54399200162	528.527709960938
1531.60486323377	439.40966796875
1535.66368071506	321.291748046875
1539.72044589986	260.173706054688
1543.7751602412	174.055786132813
1547.8278251907	97.937744140625
1551.87844219866	43.8197021484375
1555.92701271397	39.7017822265625
1559.97353818419	16.583740234375
1564.01802005549	13.4658203125
1568.06045977271	51.3477783203125
1572.1008587793	45.2298583984375
1576.13921851737	53.11181640625
1580.17554042768	24.963623046875
1584.20982594961	31.74755859375
1588.24207652123	71.5316162109375
1592.27229357921	50.315673828125
1596.3004785589	51.099609375
1600.3266328943	52.8836669921875
1604.35075801806	10.6676025390625
1608.37285536149	39.45166015625
1612.39292635454	21.235595703125
1616.41097242584	70.0196533203125
1620.42699500266	22.8035888671875
1624.44099551096	-21.412353515625
1628.45297537533	10.37158203125
1632.46293601905	18.1556396484375
1636.47087886406	34.9395751953125
1640.47680533095	24.7236328125
1644.480716839	20.507568359375
1648.48261480617	11.2916259765625
1652.48250064906	15.0556640625
1656.48037578297	58.77880859375
1660.47624162187	61.501953125
1664.47009957839	147.22509765625
1668.46195106388	86.9481201171875
1672.45179748832	77.6712646484375
1676.43964026041	63.3944091796875
1680.42548078752	70.1175537109375
1684.40932047569	49.8406982421875
1688.39116072969	36.5638427734375
1692.37100295292	30.2869873046875
1696.34884854752	62.0101318359375
1700.32469891428	-2.271728515625
1704.29855545272	53.38720703125
1708.27041956104	6.0462646484375
1712.24029263612	26.7052001953125
1716.20817607355	12.3641357421875
1720.17407126762	18.023193359375
1724.13797961133	16.68212890625
1728.09990249636	-9.0303955078125
1732.05984131311	0.2125244140625
1736.01779745068	1.968505859375
1739.97377229687	-17.3883056640625
1743.9277672382	17.91796875
1747.87978365989	-7.451171875
1751.82982294587	6.0751953125
1755.77788647878	-1.396484375
1759.72397564	-14.720703125
1763.6680918096	14.947265625
1767.61023636636	7.1435546875
1771.55041068779	-2.6640625
1775.48861615014	-21.984375
1779.42485412835	9.171875
1783.35912599609	5.6943359375
1787.29143312576	7.5615234375
1791.22177688849	-16.3193359375
1795.15015865414	11.279296875
1799.07657979127	2.3173828125
1803.00104166721	-2.4169921875
1806.923545648	-8.6884765625
1810.84409309841	4.6357421875
1814.76268538195	8.615234375
1818.67932386087	4.14453125
1822.59400989615	-32.892578125
1826.50674484752	28.173828125
1830.41753007345	17.369140625
1834.32636693114	-23.6591796875
1838.23325677653	-8.3466796875
1842.13820096433	15.9921875
1846.04120084797	5.2099609375
1849.94225777965	-1.916015625
1853.84137311029	-26.41015625
1857.7385481896	9.7890625
1861.63378436601	-2.986328125
1865.52708298671	3.1298828125
1869.41844539766	2.3740234375
1873.30787294356	16.765625
1877.19536696788	-17.7080078125
1881.08092881284	23.072265625
1884.96455981942	-11.830078125
1888.84626132737	-13.34765625
1892.7260346752	-2.0537109375
1896.6038812002	-12.236328125
1900.47980223839	1.8447265625
1904.35379912459	15.744140625
1908.22587319237	15.072265625
1912.0960257741	-10.03125
1915.96425820088	18.9873046875
1919.83057180263	-39.0458984375
1923.694967908	7.693359375
1927.55744784445	23.6083984375
1931.4180129382	-13.720703125
1935.27666451426	-0.126953125
1939.13340389641	13.1142578125
1942.98823240721	-18.2744140625
1946.84115136803	7.556640625
1950.692162099	-11.978515625
1954.54126591903	2.9306640625
1958.38846414584	7.2001953125
1962.23375809594	3.453125
1966.0771490846	-3.0234375
1969.91863842591	10.873046875
1973.75822743275	-18.0673828125
1977.59591741678	16.447265625
1981.43170968848	-16.53125
1985.26560555709	16.244140625
1989.09760633069	-12.6923828125
1992.92771331615	-0.5390625
1996.75592781911	-9.9384765625
2000.58225114405	8.0947265625
2004.40668459424	1.2939453125
2008.22922947176	2.076171875
2012.04988707749	-4.966796875
2015.86865871112	-21.142578125
2019.68554567116	35.1845703125
2023.50054925491	-33.66796875
2027.31367075851	35.830078125
2031.1249114769	0.677734375
2034.93427270382	-4.9169921875
2038.74175573186	-15.2734375
2042.54736185239	8.8564453125
2046.35109235564	-1.6689453125
2050.15294853063	-6.0419921875
2053.95293166521	19.8544921875
2057.75104304606	-13.802734375
2061.54728395867	0.0361328125
2065.34165568738	21.732421875
2069.13415951534	-14.2685546875
2072.92479672452	-1.5146484375
2076.71356859575	-18.1796875
2080.50047640866	8.4814453125
2084.28552144174	-29.337890625
2088.06870497229	42.0439453125
2091.85002827646	8.4619140625
2095.62949262923	-27.646484375
2099.40709930443	-10.693359375
2103.18284957471	3.96484375
2106.95674471158	39.5234375
2110.72878598537	-10.044921875
2114.49897466528	-20.0283203125
2118.26731201934	-15.7802734375
2122.03379931443	26.66796875
2125.79843781626	5.6826171875
2129.56122878942	-29.9541015625
2133.32217349733	30.8828125
2137.08127320226	-24.0859375
2140.83852916534	-12.765625
2144.59394264655	7.39453125
2148.34751490473	32.7353515625
2152.09924719757	5.8046875
2155.84914078163	-22.2607421875
2159.5971969123	-9.2802734375
2163.34341684387	-3.0224609375
2167.08780182947	22.27734375
2170.83035312109	18.9580078125
2174.57107196959	-22.5595703125
2178.30995962469	8.6181640625
2182.04701733499	-5.2001953125
2185.78224634795	-26.7001953125
2189.5156479099	27.7431640625
2193.24722326604	12.1064453125
2196.97697366044	-17.482421875
2200.70490033604	-15.0478515625
2204.43100453467	-7.275390625
2208.15528749703	25.580078125
2211.87775046268	-9.1953125
2215.59839467008	-1.91015625
2219.31722135656	6.740234375
2223.03423175833	4.306640625
2226.74942711049	-10.693359375
2230.46280864701	7.1064453125
2234.17437760077	-5.564453125
2237.8841352035	8.1396484375
2241.59208268584	-18.099609375
2245.29822127732	14.9111328125
2249.00255220635	-9.1435546875
2252.70507670024	18.5244140625
2256.40579598519	-38.87890625
2260.10471128628	24.9716796875
2263.80182382751	23.2958984375
2267.49713483175	-6.5712890625
2271.19064552079	-27.1533203125
2274.8823571153	5.04296875
2278.57227083486	-15.3798828125
2282.26038789795	25.0078125
2285.94670952195	9.046875
2289.63123692314	-25.6474609375
2293.31397131672	3.3046875
2296.99491391679	5.7900390625
2300.67406593633	4.4267578125
2304.35142858727	-6.078125
2308.02700308043	-2.3955078125
2311.70079062553	17.447265625
2315.37279243123	12.9111328125
2319.04300970507	0.4365234375
2322.71144365353	-6.3173828125
2326.378095482	-28.869140625
2330.04296639478	21.619140625
2333.7060575951	-12.263671875
2337.3673702851	-5.80859375
2341.02690566583	12.0908203125
2344.68466493729	-9.4326171875
2348.34064929839	15.4951171875
2351.99485994695	-9.173828125
2355.64729807974	2.8583984375
2359.29796489244	-0.2548828125
2362.94686157966	1.3759765625
2366.59398933494	-18.1826171875
2370.23934935076	6.9423828125
2373.88294281852	16.5361328125
2377.52477092855	1.279296875
2381.16483487014	-8.66796875
2384.80313583148	-5.8662109375
2388.4396749997	-14.853515625
2392.07445356091	23.26953125
2395.70747270011	-15.408203125
2399.33873360126	32.455078125
2402.96823744726	12.791015625
2406.59598541994	-1.99609375
2410.22197870011	-26.2431640625
2413.84621846749	-41.0634765625
2417.46870590075	34.4384765625
2421.08944217751	9.5732421875
2424.70842847435	-14.6484375
2428.32566596678	-6.9013671875
2431.94115582928	11.8564453125
2435.55489923527	36.5546875
2439.16689735713	-25.4921875
2442.77715136619	-9.6806640625
2446.38566243272	-12.3427734375
2449.99243172597	4.6015625
2453.59746041414	12.4189453125
2457.20074966439	1.7119140625
2460.80230064283	-5.3154296875
2464.40211451455	-2.5634765625
2468.00019244358	-3.369140625
2471.59653559293	17.943359375
2475.19114512457	-13.306640625
2478.78402219943	-19.591796875
2482.37516797741	17.0830078125
2485.96458361738	19.18359375
2489.55227027719	-10.671875
2493.13822911363	7.0390625
2496.7224612825	-24.1728515625
2500.30496793853	9.0830078125
2503.88575023547	9.7080078125
2507.464809326	-0.1640625
2511.04214636182	-23.9521484375
2514.61776249357	28.677734375
2518.19165887088	-1.7705078125
2521.76383664237	-2.8330078125
2525.33429695564	0.59375
2528.90304095725	0.947265625
2532.47006979276	13.734375
2536.03538460672	-24.9267578125
2539.59898654265	-1.87109375
2543.16087674307	-0.73046875
2546.72105634947	25.568359375
2550.27952650235	-3.021484375
2553.83628834118	-2.9599609375
2557.39134300444	-27.9306640625
2560.94469162957	-21.052734375
2564.49633535304	62.8564453125
2568.0462753103	-27.9130859375
2571.59451263579	12.2353515625
2575.14104846294	-9.76171875
2578.6858839242	-20.7529296875
2582.229020151	41.1982421875
2585.77045827378	-18.1787109375
2589.31019942197	3.3837890625
2592.84824472401	-29.703125
2596.38459530734	23.3642578125
2599.91925229841	17.3125
2603.45221682266	-24.677734375
2606.98349000456	-9.1591796875
2610.51307296756	25.6220703125
2614.04096683414	8.7294921875
2617.56717272579	-21.2646484375
2621.09169176298	-1.2138671875
2624.61452506523	19.7060546875
2628.13567375106	-4.439453125
2631.655138938	-22.62109375
2635.17292174258	-3.3935546875
2638.68902328039	19.8212890625
2642.20344466598	-7.478515625
2645.71618701297	-0.904296875
2649.22725143397	-6.40234375
2652.73663904062	17.744140625
2656.24435094357	-23.7587890625
2659.75038825251	20.2919921875
2663.25475207615	15.69140625
2666.75744352221	-37.2626953125
2670.25846369744	42.716796875
2673.75781370765	-46.0234375
2677.25549465763	32.8369140625
2680.75150765123	7.3974609375
2684.24585379131	-17.3876953125
2687.73853417978	-24.3974609375
2691.22954991757	12.529296875
2694.71890210465	5.2724609375
2698.20659184002	3.9765625
2701.69262022172	26.1357421875
2705.17698834682	-12.8173828125
2708.65969731143	-1.5205078125
2712.14074821071	-18.68359375
2715.62014213884	-5.703125
2719.09788018905	4.3076171875
2722.57396345361	15.205078125
2726.04839302385	-0.43359375
2729.52116999012	-47.9267578125
2732.99229544182	-64.4951171875
2736.4617704674	-154.0771484375
2739.92959615437	496.09375
2743.39577358925	-75.6806640625
2746.86030385767	-100.693359375
2750.32318804424	-41.2421875
2753.78442723268	-28.548828125
2757.24402250572	11.822265625
2760.70197494518	20.7060546875
2764.1582856319	-6.3779296875
2767.6129556458	0.0400390625
2771.06598606584	-22.33203125
2774.51737797005	12.904296875
2777.96713243552	-30.8251953125
2781.41525053838	22.6494140625
2784.86173335384	8.4990234375
2788.30658195617	3.5029296875
2791.74979741869	0.998046875
2795.1913808138	-29.5517578125
2798.63133321295	0.365234375
2802.06965568666	24.4609375
2805.50634930452	-13.150390625
2808.94141513519	4.1630859375
2812.37485424639	-0.2451171875
2815.80666770493	9.0341796875
2819.23685657665	-9.233642578125
2822.6654219265	-11.28271484375
2826.0923648185	9.25634765625
2829.51768631572	27.5576171875
2832.94138748033	15.85888671875
2836.36346937355	-16.506591796875
2839.7839330557	3.37451171875
2843.20277958617	1.255615234375
2846.62001002343	25.136474609375
2850.03562542502	62.017578125
2853.44962684758	88.8984375
2856.86201534681	88.779541015625
2860.27279197751	89.873291015625
2863.68195779356	71.66162109375
2867.08951384791	33.449951171875
2870.49546119262	23.238525390625
2873.89980087883	52.02685546875
2877.30253395675	73.815185546875
2880.70366147569	54.603515625
2884.10318448406	55.39208984375
2887.50110402936	76.180419921875
2890.89742115815	64.96875
2894.29213691614	49.757080078125
2897.68525234807	69.545654296875
2901.07676849782	124.7109375
2904.46668640835	63.985595703125
2907.85500712172	128.26025390625
2911.24173167908	158.534912109375
2914.62686112069	162.8095703125
2918.0103964859	170.084228515625
2921.39233881316	114.35888671875
2924.77268914004	143.633544921875
2928.1514485032	173.908203125
2931.52861793838	161.182861328125
2934.90419848047	129.45751953125
2938.27819116343	158.732177734375
2941.65059702035	149.0068359375
2945.0214170834	137.332275390625
2948.39065238389	180.832763671875
2951.75830395222	112.333251953125
2955.1243728179	134.833984375
2958.48886000957	140.33447265625
2961.85176655495	134.835205078125
2965.21309348089	118.335693359375
2968.57284181338	85.83642578125
2971.93101257748	88.3369140625
2975.28760679739	72.837646484375
2978.64262549643	27.338134765625
2981.99606969702	62.838623046875
2985.34794042073	9.3134765625
2988.69823868822	15.780517578125
2992.04696551928	25.24755859375
2995.39412193282	8.71435546875
2998.73970894689	26.181396484375
3002.08372757864	13.6484375
3005.42617884436	-23.884521484375
3008.76706375945	42.261474609375
3012.10638333846	-36.67822265625
3015.44413859504	-9.6181640625
3018.780330542	22.7626953125
3022.11496019125	5.45263671875
3025.44802855385	-51.3408203125
3028.77953663997	30.52734375
3032.10948545894	34.2294921875
3035.4378760192	-24.7099609375
3038.76470932834	-1.5693359375
3042.08998639308	30.392578125
3045.41370821926	-25.7314453125
3048.73587581189	-10.126953125
3052.05649017508	10.0830078125
3055.37555231211	-6.8681640625
3058.69306322538	-0.3935546875
3062.00902391644	17.6259765625
3065.32343538598	1.84375
3068.63629863383	-17.00390625
3071.94761465896	-24.298828125
3075.25738445949	38.4951171875
3078.5656090327	4.2099609375
3081.87228937498	1.5166015625
3085.1774264819	-14.27734375
3088.48102134815	-20.0390625
3091.7830749676	11.572265625
3095.08358833324	-6.6083984375
3098.38256243724	5.6044921875
3101.67999827088	11.1123046875
3104.97589682465	-13.310546875
3108.27025908814	29.80078125
3111.56308605013	-23.0166015625
3114.85437869852	0
3118.14413802041	0
3121.43236500202	0
3124.71906062875	0
3128.00422588514	0
3131.28786175491	0
3134.56996922093	0
3137.85054926523	0
3141.12960286901	0
3144.40713101263	0
3147.68313467559	0
3150.95761483661	0
3154.23057247352	0
3157.50200856335	0
3160.77192408229	0
3164.04032000569	0
3167.30719730808	0
3170.57255696316	0
3173.8363999438	0
3177.09872722202	0
3180.35953976906	0
3183.61883855529	0
3186.87662455028	0
3190.13289872276	0
3193.38766204066	0
3196.64091547106	0
3199.89265998022	0
3203.14289653362	0
3206.39162609586	0
3209.63884963076	0
3212.88456810132	0
3216.1287824697	0
3219.37149369728	0
3222.61270274458	0
3225.85241057134	0
3229.09061813648	0
3232.32732639809	0
3235.56253631347	0
3238.79624883909	0
3242.02846493062	0
3245.25918554292	0
3248.48841163005	0
3251.71614414523	0
3254.94238404091	0
3258.16713226871	0
3261.39038977947	0
3264.61215752319	0
3267.8324364491	0
3271.05122750561	0
3274.26853164032	0
3277.48434980006	0
3280.69868293083	0
3283.91153197784	0
3287.12289788551	0
3290.33278159744	0
3293.54118405647	0
3296.7481062046	0
3299.95354898308	0
3303.15751333233	0
3306.36000019198	0
3309.5610105009	0
3312.76054519714	0
3315.95860521796	0
3319.15519149983	0
3322.35030497844	0
3325.5439465887	0
3328.73611726471	0
3331.92681793978	0
3335.11604954647	0
3338.30381301652	0
3341.49010928091	0
3344.67493926981	0
3347.85830391262	0
3351.04020413798	0
3354.22064087372	0
3357.3996150469	0
3360.5771275838	0
3363.75317940992	0
3366.92777144999	0
3370.10090462795	0
3373.27257986699	0
3376.44279808948	0
3379.61156021707	0
3382.77886717058	0
3385.94471987011	0
3389.10911923496	0
3392.27206618366	0
3395.43356163397	0
3398.59360650288	0
3401.75220170663	0
3404.90934816067	0
3408.06504677969	0
3411.21929847761	0
3414.37210416759	0
3417.52346476203	0
3420.67338117256	0
3423.82185431003	0
3426.96888508457	0
3430.11447440551	0
3433.25862318143	0
3436.40133232017	0
3439.54260272877	0
3442.68243531356	0
3445.82083098007	0
3448.95779063311	0
3452.0933151767	0
3455.22740551412	0
3458.36006254791	0
3461.49128717984	0
3464.62108031093	0
3467.74944284144	0
3470.8763756709	0
3474.00187969807	0
3477.12595582097	0
3480.24860493687	0
3483.3698279423	0
3486.48962573301	0
3489.60799920405	0
3492.7249492497	0
3495.84047676349	0
3498.95458263822	0
3502.06726776593	0
3505.17853303794	0
3508.28837934481	0
3511.39680757636	0
3514.50381862168	0
3517.60941336912	0
3520.71359270627	0
3523.81635752002	0
3526.91770869649	0
3530.01764712108	0
3533.11617367844	0
3536.21328925251	0
3539.30899472646	0
3542.40329098277	0
3545.49617890316	0
3548.58765936862	0
3551.6777332594	0
3554.76640145506	0
3557.85366483438	0
3560.93952427544	0
3564.02398065559	0
3567.10703485145	0
3570.18868773891	0
3573.26894019313	0
3576.34779308856	0
3579.42524729892	0
3582.5013036972	0
3585.57596315568	0
3588.6492265459	0
3591.72109473869	0
3594.79156860416	0
3597.8606490117	0
3600.92833682998	0
3603.99463292695	0
3607.05953816984	0
3610.12305342518	0
3613.18517955876	0
3616.24591743568	0
3619.30526792029	0
3622.36323187627	0
3625.41981016655	0
3628.47500365337	0
3631.52881319825	0
3634.58123966201	0
3637.63228390473	0
3640.68194678582	0
3643.73022916395	0
3646.77713189711	0
3649.82265584256	0
3652.86680185686	0
3655.90957079587	0
3658.95096351473	0
3661.9909808679	0
3665.02962370912	0
3668.06689289143	0
3671.10278926717	0
3674.13731368797	0
3677.17046700477	0
3680.20225006781	0
3683.23266372664	0
3686.26170883008	0
3689.28938622628	0
3692.31569676268	0
3695.34064128604	0
3698.3642206424	0
3701.38643567713	0
3704.40728723488	0
3707.42677615964	0
3710.44490329468	0
3713.46166948258	0
3716.47707556524	0
3719.49112238387	0
3722.50381077897	0
3725.51514159038	0
3728.52511565724	0
3731.53373381799	0
3734.54099691039	0
3737.54690577153	0
3740.55146123779	0
3743.55466414488	0
3746.55651532782	0
3749.55701562096	0
3752.55616585793	0
3755.55396687173	0
3758.55041949465	0
3761.54552455828	0
3764.53928289357	0
3767.53169533077	0
3770.52276269945	0
