# Supplementary material for: ATP-Mediated Compositional Change in Peripheral Myelin Membranes: A Comparative Raman Spectroscopy and Time-Of-Flight Secondary Ion Mass Spectrometry Study
Source: PLoS One. 2015 Nov 6;10(11):e0142084. doi: 10.1371/journal.pone.0142084 (PMC4636249; doi:10.1371/journal.pone.0142084)
Supplement: S4 Dataset — (ZIP) [file pone.0142084.s004.zip › S4_dataset/Raman_spectra/1_0_90.txt]

-178.9940361005	0
-174.033225536559	0
-169.075137799502	0
-164.119770772183	0
-159.167122339652	0
-154.217190389145	0
-149.26997281008	0
-144.325467494082	0
-139.38367233493	0
-134.444585228596	0
-129.508204073225	0
-124.574526769137	0
-119.643551218823	0
-114.715275326934	0
-109.789697000297	0
-104.866814147889	0
-99.9466246808543	0
-95.0291265124944	0
-90.114317558252	0
-85.2021957357436	0
-80.2927589647076	0
-75.3860051670387	0
-70.4819322667847	0
-65.5805381901157	0
-60.6818208653497	0
-55.7857782229291	0
-50.8924081954391	0
-46.0017087175838	0
-41.1136777262045	0
-36.2283131602561	0
-31.3456129608128	0
-26.4655750710695	0
-21.5881974363389	0
-16.7134780040407	0
-11.8414147237152	0
-6.97200554699234	0
-2.10524842762101	0
2.75885867856151	0
7.62031781360827	0
12.4791310174774	0
17.3353003280427	0
22.1888277810764	0
27.0397154102718	0
31.8879652472339	0
36.7335793214821	0
41.5765596604568	0
46.4169082895224	0
51.2546272319731	0
56.0897185090207	0
60.9221841398242	0
65.7520261414571	0
70.5792465289418	0
75.4038473152361	0
80.2258305112362	0
85.045198125787	0
89.8619521656727	0
94.6760946356395	0
99.4876275383746	0
104.296552874516	0
109.10287264268	0
113.906588839415	0
118.707703459252	0
123.506218494676	0
128.30213593615	0
133.095457772096	0
137.886185988912	0
142.674322570981	0
147.459869500641	0
152.242828758238	0
157.023202322084	0
161.800992168479	0
166.576200271718	0
171.348828604071	0
176.118879135827	0
180.886353835245	0
185.651254668599	0
190.413583600155	0
195.173342592186	0
199.93053360497	0
204.685158596798	0
209.437219523967	0
214.186718340788	0
218.933656999589	0
223.678037450723	0
228.419861642551	0
233.159131521468	0
237.895849031897	0
242.630016116271	0
247.361634715084	0
252.090706766841	0
256.817234208093	0
261.541218973424	0
266.262662995465	0
270.981568204883	0
275.697936530397	0
280.411769898781	0
285.123070234849	0
289.831839461471	0
294.538079499574	0
299.241792268144	0
303.942979684232	0
308.641643662944	0
313.33778611746	0
318.031408959018	0
322.722514096945	0
327.411103438622	0
332.09717888951	0
336.780742353159	0
341.461795731189	0
346.140340923302	0
350.816379827291	0
355.489914339041	0
360.160946352512	0
364.829477759773	0
369.495510450977	0
374.159046314375	0
378.820087236329	0
383.478635101283	0
388.134691791809	0
392.788259188568	0
397.43933917034	0
402.08793361401	0
406.734044394583	0
411.377673385178	0
416.018822457033	0
420.657493479502	0
425.293688320078	0
429.927408844357	0
434.558656916086	0
439.187434397127	0
443.813743147482	0
448.437585025286	0
453.058961886811	0
457.677875586478	0
462.294327976831	0
466.908320908578	0
471.519856230564	0
476.128935789788	0
480.73556143139	0
485.339734998681	0
489.941458333116	0
494.540733274312	0
499.137561660047	0
503.731945326265	0
508.323886107065	0
512.91338583473	0
517.500446339696	0
522.085069450583	0
526.667256994186	0
531.247010795468	0
535.824332677577	0
540.399224461841	0
544.97168796778	0
549.541725013083	0
554.109337413638	0
558.674526983528	0
563.237295535019	0
567.797644878573	0
572.355576822864	0
576.911093174738	0
581.464195739273	0
586.014886319722	0
590.563166717575	0
595.109038732503	0
599.652504162402	0
604.193564803382	0
608.73222244976	0
613.268478894073	0
617.802335927087	0
622.333795337774	0
626.86285891334	0
631.389528439219	-23.607421875
635.913805699064	19.0322265625
640.435692474771	14.21875
644.95519054646	-18.2744140625
649.472301692485	-26.3564453125
653.987027689444	35.310546875
658.499370312169	-8.099609375
663.009331333737	2.556640625
667.51691252547	2.8427734375
672.022115656927	11.521484375
676.524942495927	-34.28125
681.025394808529	4.4931640625
685.523474359052	15.568359375
690.019182910066	10.4140625
694.512522222403	-11.7744140625
699.003494055146	-0.4130859375
703.49210016564	-0.2744140625
707.978342309501	2.3076171875
712.4622222406	-12.4765625
716.943741711089	7.255859375
721.422902471377	6.0166015625
725.899706270147	10.3310546875
730.374154854362	-31.7001953125
734.846249969256	31.2265625
739.315993358349	-5.9658203125
743.783386763427	-20.474609375
748.248431924569	16.224609375
752.711130580137	14.515625
757.171484466779	-12.1162109375
761.629495319434	-14.0185546875
766.085164871334	-5.5498046875
770.538494853989	1.26171875
774.989486997221	21.732421875
779.438143029149	-0.060546875
783.884464676174	-13.619140625
788.328453663017	9.880859375
792.770111712697	-8.9033203125
797.209440546538	19.5546875
801.646441884169	-25.130859375
806.08111744353	12.2666015625
810.513468940876	-4.9814453125
814.943498090771	7.2265625
819.371206606105	-3.3388671875
823.796596198072	6.50390625
828.2196685762	-5.3779296875
832.640425448326	15.3173828125
837.05886852062	-27.740234375
841.474999497579	17.3916015625
845.888820082023	-11.3134765625
850.300331975104	0.8486328125
854.709536876313	1.671875
859.116436483463	5.6220703125
863.521032492721	-12.2041015625
867.923326598572	11.33203125
872.32332049386	-0.666015625
876.721015869761	-0.763671875
881.116414415797	-14.49609375
885.509517819844	17.1552734375
889.900327768115	9.9560546875
894.288845945188	-11.986328125
898.675074033979	0.7373046875
903.059013715769	5.9578857421875
907.440666670193	-10.278564453125
911.820034575246	8.180908203125
916.197119107279	5.514892578125
920.571921941015	-39.4285888671875
924.944444749532	33.3134765625
929.314689204282	-3.9444580078125
933.682656975088	10.7974853515625
938.048349730129	11.43310546875
942.411769135974	15.607421875
946.772916857561	15.7818603515625
951.131794558198	38.956298828125
955.488403899583	11.130615234375
959.842746541793	37.3050537109375
964.194824143277	-7.5205078125
968.544638360882	29.4371337890625
972.89219084983	-4.875
977.237483263745	56.8128662109375
981.580517254633	21.500732421875
985.921294472888	-4.811279296875
990.259816567313	40.8765869140625
994.596085185094	4.564453125
998.930101971824	34.2523193359375
1003.26186857149	59.7078857421875
1007.59138662648	28.97705078125
1011.91865777761	71.24609375
1016.24368366406	56.5152587890625
1020.56646592346	56.7843017578125
1024.88700619182	41.053466796875
1029.20530610358	-5.6773681640625
1033.52136729159	52.3548583984375
1037.8351913871	15.33251953125
1042.14678001981	1.3101806640625
1046.45613481781	7.287841796875
1050.76325740763	-14.6307373046875
1055.06814941421	10.5421142578125
1059.37081246092	9.0948486328125
1063.67124816957	-12.427490234375
1067.96945816039	10.5439453125
1072.26544405203	-0.458984375
1076.55920746159	1.1593017578125
1080.8507500046	-10.7064208984375
1085.14007329502	18.2171630859375
1089.42717894526	-35.275634765625
1093.71206856617	15.458984375
1097.99474376703	-2.1575927734375
1102.27520615557	5.225830078125
1106.55345733798	-3.3907470703125
1110.82949891888	-5.373779296875
1115.10333250134	20.5906982421875
1119.37495968691	28.5552978515625
1123.64438207555	22.5198974609375
1127.91160126572	-12.515625
1132.17661885431	29.448974609375
1136.43943643666	5.3048095703125
1140.70005560662	24.1553955078125
1144.95847795644	28.005859375
1149.21470507689	63.8564453125
1153.46873855716	59.7069091796875
1157.72057998495	133.557495117188
1161.97023094641	127.406616210938
1166.21769302616	113.22705078125
1170.4629678073	120.047485351563
1174.70605687141	47.867919921875
1178.94696179853	43.688232421875
1183.18568416722	-9.4913330078125
1187.42222555447	28.3460693359375
1191.65658753578	-15.6973876953125
1195.88877168515	-5.740966796875
1200.11877957505	5.2154541015625
1204.34661277642	-15.4456787109375
1208.57227285872	7.7344970703125
1212.79576138991	16.76318359375
1217.01707993641	5.266845703125
1221.23623006315	-11.8916015625
1225.45321333358	-27.5859375
1229.66803130962	37.1162109375
1233.88068555171	-14.6484375
1238.09117761878	-8.8056640625
1242.29950906827	15.51171875
1246.50568145615	0.9658203125
1250.70969633685	-21.9599609375
1254.91155526336	19.4755859375
1259.11125978715	-2.626953125
1263.30881145822	-10.8544921875
1267.50421182508	-1.9189453125
1271.69746243476	-1.4130859375
1275.88856483281	26.7705078125
1280.07752056329	-6.154296875
1284.26433116881	-8.619140625
1288.44899819048	-1.0810546875
1292.63152316794	-12.423828125
1296.81190763937	13.2802734375
1300.99015314147	12.501953125
1305.16626120947	-26.8369140625
1309.34023337715	-5.66015625
1313.5120711768	31.474609375
1317.68177613928	3.0390625
1321.84934979395	-7.197265625
1326.01479366875	3.6484375
1330.17810929013	-25.4697265625
1334.3392981831	5.6396484375
1338.49836187122	0.4052734375
1342.65530187657	10.0751953125
1346.81011971983	-0.6142578125
1350.96281692018	0.2822265625
1355.11339499538	9.8486328125
1359.26185546175	-12.037109375
1363.40819983413	2.84765625
1367.55242962597	3.3623046875
1371.69454634923	-1.7099609375
1375.83455151447	-7.15625
1379.97244663079	-7.240234375
1384.10823320587	19.1796875
1388.24191274593	-13.59765625
1392.3734867558	11.1456298828125
1396.50295673884	-11.9207763671875
1400.63032419701	-5.25537109375
1404.75559063083	18.1365966796875
1408.87875753938	-1.471435546875
1412.99982642036	-33.0355224609375
1417.11879877001	-28.4356689453125
1421.23567608315	3.164306640625
1425.35045985322	2.7642822265625
1429.4631515722	-15.6357421875
1433.57375273068	8.964111328125
1437.68226481782	4.5640869140625
1441.78868932139	25.2230224609375
1445.89302772774	41.0748291015625
1449.9952815218	5.9266357421875
1454.0954521871	79.7784423828125
1458.19354120579	22.6302490234375
1462.28955005859	61.4820556640625
1466.38348022481	28.3338623046875
1470.47533318239	32.1856689453125
1474.56511040785	18.0374755859375
1478.65281337632	21.8892822265625
1482.73844356155	11.7410888671875
1486.82200243586	32.5928955078125
1490.90349147021	11.5675048828125
1494.98291213417	-22.422119140625
1499.06026589591	21.588134765625
1503.13555422221	56.5985107421875
1507.20877857848	45.6087646484375
1511.27994042873	64.619140625
1515.3490412356	75.62939453125
1519.41608246035	152.6396484375
1523.48106556286	121.650024414063
1527.54399200162	146.660278320313
1531.60486323377	132.670654296875
1535.66368071506	63.680908203125
1539.72044589986	53.6912841796875
1543.7751602412	45.7135009765625
1547.8278251907	21.77734375
1551.87844219866	-12.158935546875
1555.92701271397	-0.09521484375
1559.97353818419	7.968505859375
1564.01802005549	-1.9677734375
1568.06045977271	9.0960693359375
1572.1008587793	22.1597900390625
1576.13921851737	22.2235107421875
1580.17554042768	-7.7127685546875
1584.20982594961	-2.6490478515625
1588.24207652123	21.414794921875
1592.27229357921	1.3653564453125
1596.3004785589	6.2813720703125
1600.3266328943	27.1973876953125
1604.35075801806	5.1134033203125
1608.37285536149	8.0294189453125
1612.39292635454	8.9454345703125
1616.41097242584	3.8614501953125
1620.42699500266	14.18359375
1624.44099551096	-16.6531982421875
1628.45297537533	-3.4898681640625
1632.46293601905	-2.362060546875
1636.47087886406	-0.1275634765625
1640.47680533095	-2.62890625
1644.480716839	15.9208984375
1648.48261480617	1.9833984375
1652.48250064906	-14.4580078125
1656.48037578297	1.9521484375
1660.47624162187	-10.458984375
1664.47009957839	10.1328125
1668.46195106388	5.1201171875
1672.45179748832	1.326171875
1676.43964026041	-3.1826171875
1680.42548078752	-2.525390625
1684.40932047569	7.115234375
1688.39116072969	-2.9521484375
1692.37100295292	-4.82421875
1696.34884854752	15.8427734375
1700.32469891428	-33.3994140625
1704.29855545272	31.947265625
1708.27041956104	-9.4853515625
1712.24029263612	-6.2177734375
1716.20817607355	-5.8671875
1720.17407126762	13.7578125
1724.13797961133	7.6123046875
1728.09990249636	-8.1484375
1732.05984131311	0.6318359375
1736.01779745068	2.8056640625
1739.97377229687	-22.796875
1743.9277672382	17.205078125
1747.87978365989	-9.6533203125
1751.82982294587	11.681640625
1755.77788647878	-10.126953125
1759.72397564	-8.4404296875
1763.6680918096	23.8408203125
1767.61023636636	-11.7041015625
1771.55041068779	11.708984375
1775.48861615014	-7.4365234375
1779.42485412835	-20.5869140625
1783.35912599609	6.796875
1787.29143312576	24.7578125
1791.22177688849	-16.810546875
1795.15015865414	2.07421875
1799.07657979127	5.2744140625
1803.00104166721	-14.4541015625
1806.923545648	-1.69921875
1810.84409309841	18.490234375
1814.76268538195	-8.08203125
1818.67932386087	14.1826171875
1822.59400989615	-24.787109375
1826.50674484752	9.76171875
1830.41753007345	6.095703125
1834.32636693114	-11.4951171875
1838.23325677653	-4.8955078125
1842.13820096433	15.3173828125
1846.04120084797	1.44921875
1849.94225777965	11.8740234375
1853.84137311029	-15.0771484375
1857.7385481896	-12.3798828125
1861.63378436601	9.9775390625
1865.52708298671	7.626953125
1869.41844539766	-4.560546875
1873.30787294356	14.5107421875
1877.19536696788	-33.2275390625
1881.08092881284	21.7119140625
1884.96455981942	4.2353515625
1888.84626132737	-15.890625
1892.7260346752	0.4814453125
1896.6038812002	-12.37890625
1900.47980223839	12.88671875
1904.35379912459	6.0927734375
1908.22587319237	19.958984375
1912.0960257741	-24.5478515625
1915.96425820088	7.8056640625
1919.83057180263	-15.2333984375
1923.694967908	4.6767578125
1927.55744784445	1.4599609375
1931.4180129382	-2.517578125
1935.27666451426	18.4052734375
1939.13340389641	0.7373046875
1942.98823240721	-24.921875
1946.84115136803	14.72265625
1950.692162099	-0.958984375
1954.54126591903	-4.201171875
1958.38846414584	-1.1640625
1962.23375809594	-2.7734375
1966.0771490846	6.359375
1969.91863842591	10.75
1973.75822743275	-6.916015625
1977.59591741678	0.296875
1981.43170968848	-16.0283203125
1985.26560555709	19.9921875
1989.09760633069	-1.8291015625
1992.92771331615	-2.0712890625
1996.75592781911	0.0771484375
2000.58225114405	-0.787109375
2004.40668459424	-9.3095703125
2008.22922947176	4.6435546875
2012.04988707749	4.310546875
2015.86865871112	-21.6494140625
2019.68554567116	23.3759765625
2023.50054925491	-35.4287109375
2027.31367075851	44.947265625
2031.1249114769	-2.380859375
2034.93427270382	-9.77734375
2038.74175573186	-8.4921875
2042.54736185239	12.8564453125
2046.35109235564	-12.994140625
2050.15294853063	4.4501953125
2053.95293166521	16.0087890625
2057.75104304606	-16.8505859375
2061.54728395867	-3.251953125
2065.34165568738	12.6123046875
2069.13415951534	-7.7666015625
2072.92479672452	2.3984375
2076.71356859575	-13.5205078125
2080.50047640866	18.7607421875
2084.28552144174	-16.525390625
2088.06870497229	17.578125
2091.85002827646	-0.51953125
2095.62949262923	-20.029296875
2099.40709930443	6.34375
2103.18284957471	-14.06640625
2106.95674471158	34.2626953125
2110.72878598537	-6.88671875
2114.49897466528	-9.97265625
2118.26731201934	-2.615234375
2122.03379931443	24.5361328125
2125.79843781626	-10.4736328125
2129.56122878942	-23.7861328125
2133.32217349733	24.21484375
2137.08127320226	-34.6943359375
2140.83852916534	18.5810546875
2144.59394264655	7.9345703125
2148.34751490473	0.869140625
2152.09924719757	-5.2353515625
2155.84914078163	-0.4814453125
2159.5971969123	16.6318359375
2163.34341684387	-22.5107421875
2167.08780182947	4.5146484375
2170.83035312109	10.40625
2174.57107196959	-8.4287109375
2178.30995962469	17.982421875
2182.04701733499	-22.060546875
2185.78224634795	-6.3505859375
2189.5156479099	29.7998046875
2193.24722326604	-8.7041015625
2196.97697366044	-6.525390625
2200.70490033604	7.7216796875
2204.43100453467	-20.10546875
2208.15528749703	3.7421875
2211.87775046268	-0.8984375
2215.59839467008	10.853515625
2219.31722135656	4.9072265625
2223.03423175833	1.1611328125
2226.74942711049	-5.5439453125
2230.46280864701	13.685546875
2234.17437760077	-12.52734375
2237.8841352035	-3.1318359375
2241.59208268584	-13.330078125
2245.29822127732	13.79296875
2249.00255220635	-14.61328125
2252.70507670024	30.4833984375
2256.40579598519	-40.5625
2260.10471128628	21.25
2263.80182382751	8.0458984375
2267.49713483175	10.6240234375
2271.19064552079	-15.6767578125
2274.8823571153	5.6884765625
2278.57227083486	-33.7890625
2282.26038789795	9.3994140625
2285.94670952195	14.5625
2289.63123692314	-4.49609375
2293.31397131672	27.99609375
2296.99491391679	-16.0078125
2300.67406593633	-11.837890625
2304.35142858727	12.9677734375
2308.02700308043	-0.39453125
2311.70079062553	-10.94921875
2315.37279243123	-5.615234375
2319.04300970507	18.0576171875
2322.71144365353	8.3955078125
2326.378095482	-32.0029296875
2330.04296639478	30.2138671875
2333.7060575951	-2.82421875
2337.3673702851	-11.7841796875
2341.02690566583	0.671875
2344.68466493729	-6.8291015625
2348.34064929839	12.37109375
2351.99485994695	0.03515625
2355.64729807974	-1.5654296875
2359.29796489244	3.5361328125
2362.94686157966	-5.2470703125
2366.59398933494	-6.3203125
2370.23934935076	-6.853515625
2373.88294281852	12.5166015625
2377.52477092855	-1.783203125
2381.16483487014	-5.6865234375
2384.80313583148	3.0029296875
2388.4396749997	-3.26953125
2392.07445356091	1.451171875
2395.70747270011	-10.208984375
2399.33873360126	21.4599609375
2402.96823744726	-7.2197265625
2406.59598541994	18.919921875
2410.22197870011	4.119140625
2413.84621846749	-30.7939453125
2417.46870590075	5
2421.08944217751	-1.9921875
2424.70842847435	3.939453125
2428.32566596678	8.5087890625
2431.94115582928	-22.9189453125
2435.55489923527	31.412109375
2439.16689735713	-7.5859375
2442.77715136619	4.1689453125
2446.38566243272	-14.7666015625
2449.99243172597	0.466796875
2453.59746041414	11.0078125
2457.20074966439	-2.1513671875
2460.80230064283	-8.1396484375
2464.40211451455	-7.6396484375
2468.00019244358	0.8662109375
2471.59653559293	12.8359375
2475.19114512457	3.6396484375
2478.78402219943	-15.8173828125
2482.37516797741	2.982421875
2485.96458361738	12.4384765625
2489.55227027719	-18.4423828125
2493.13822911363	35.7392578125
2496.7224612825	-11.4541015625
2500.30496793853	-31.658203125
2503.88575023547	14.1337890625
2507.464809326	5.2978515625
2511.04214636182	-6.1171875
2514.61776249357	-9.080078125
2518.19165887088	21.7822265625
2521.76383664237	4.91796875
2525.33429695564	-7.4990234375
2528.90304095725	-5.4521484375
2532.47006979276	-2.2451171875
2536.03538460672	-8.7177734375
2539.59898654265	14.1533203125
2543.16087674307	-4.3154296875
2546.72105634947	11.212890625
2550.27952650235	1.5048828125
2553.83628834118	-6.1826171875
2557.39134300444	2.6552734375
2560.94469162957	-22.828125
2564.49633535304	17.435546875
2568.0462753103	-16.55078125
2571.59451263579	20.572265625
2575.14104846294	3.5849609375
2578.6858839242	-26.4111328125
2582.229020151	30.76171875
2585.77045827378	-17.708984375
2589.31019942197	7.84765625
2592.84824472401	-0.744140625
2596.38459530734	16.6337890625
2599.91925229841	-12.4580078125
2603.45221682266	-26.0546875
2606.98349000456	-2.9716796875
2610.51307296756	26.29296875
2614.04096683414	8.9267578125
2617.56717272579	-7.5341796875
2621.09169176298	1.22265625
2624.61452506523	-11.5712890625
2628.13567375106	-7.95703125
2631.655138938	12.7138671875
2635.17292174258	-5.2783203125
2638.68902328039	12.7109375
2642.20344466598	-21.4267578125
2645.71618701297	9.328125
2649.22725143397	2.0927734375
2652.73663904062	-3.341796875
2656.24435094357	-11.2080078125
2659.75038825251	42.7353515625
2663.25475207615	-3.126953125
2666.75744352221	-56.2158203125
2670.25846369744	40.3193359375
2673.75781370765	-18.375
2677.25549465763	15.33984375
2680.75150765123	17.4208984375
2684.24585379131	-13.39453125
2687.73853417978	-24.4248046875
2691.22954991757	25.9013671875
2694.71890210465	6.380859375
2698.20659184002	-23.701171875
2701.69262022172	12.08984375
2705.17698834682	-10.9521484375
2708.65969731143	9.830078125
2712.14074821071	-7.0205078125
2715.62014213884	-4.7890625
2719.09788018905	14.771484375
2722.57396345361	14.03515625
2726.04839302385	8.072265625
2729.52116999012	-46.3359375
2732.99229544182	34.419921875
2736.4617704674	-25.830078125
2739.92959615437	2.576171875
2743.39577358925	9.5048828125
2746.86030385767	-3.5556640625
2750.32318804424	5.8603515625
2753.78442723268	-2.9765625
2757.24402250572	-4.0390625
2760.70197494518	4.6923828125
2764.1582856319	-5.5615234375
2767.6129556458	28.16015625
2771.06598606584	-32.0859375
2774.51737797005	15.46875
2777.96713243552	-17.37890625
2781.41525053838	10.2060546875
2784.86173335384	-0.0908203125
2788.30658195617	2.689453125
2791.74979741869	-1.6669921875
2795.1913808138	0.0517578125
2798.63133321295	-2.64453125
2802.06965568666	2.755859375
2805.50634930452	-2.361328125
2808.94141513519	27.4814453125
2812.37485424639	-33.849609375
2815.80666770493	-2.5068359375
2819.23685657665	2.8095703125
2822.6654219265	0.505859375
2826.0923648185	4.939453125
2829.51768631572	7.8681640625
2832.94138748033	19.642578125
2836.36346937355	-10.4669189453125
2839.7839330557	0.2633056640625
2843.20277958617	-33.682373046875
2846.62001002343	4.9608154296875
2850.03562542502	-4.3961181640625
2853.44962684758	3.1585693359375
2856.86201534681	36.7822265625
2860.27279197751	16.406005859375
2863.68195779356	43.02978515625
2867.08951384791	63.653564453125
2870.49546119262	23.2772216796875
2873.89980087883	50.7850341796875
2877.30253395675	47.9720458984375
2880.70366147569	38.1590576171875
2884.10318448406	60.34619140625
2887.50110402936	66.533203125
2890.89742115815	42.72021484375
2894.29213691614	48.9072265625
2897.68525234807	40.09423828125
2901.07676849782	94.28125
2904.46668640835	54.4683837890625
2907.85500712172	69.6561279296875
2911.24173167908	55.8641357421875
2914.62686112069	54.0721435546875
2918.0103964859	85.2802734375
2921.39233881316	43.48828125
2924.77268914004	49.6962890625
2928.1514485032	20.904296875
2931.52861793838	55.1123046875
2934.90419848047	27.3203125
2938.27819116343	51.5283203125
2941.65059702035	48.7364501953125
2945.0214170834	18.9444580078125
2948.39065238389	51.1524658203125
2951.75830395222	24.60009765625
2955.1243728179	41.056884765625
2958.48886000957	9.5137939453125
2961.85176655495	20.9705810546875
2965.21309348089	52.427490234375
2968.57284181338	29.88427734375
2971.93101257748	15.341064453125
2975.28760679739	19.7979736328125
2978.64262549643	20.2547607421875
2981.99606969702	25.711669921875
2985.34794042073	-6.3875732421875
2988.69823868822	1.6737060546875
2992.04696551928	25.735107421875
2995.39412193282	-4.20361328125
2998.73970894689	15.8577880859375
3002.08372757864	22.9190673828125
3005.42617884436	-0.42724609375
3008.76706375945	38.9190673828125
3012.10638333846	-8.734619140625
3015.44413859504	-2.6990966796875
3018.780330542	5.0289306640625
3022.11496019125	-8.2021484375
3025.44802855385	-9.361328125
3028.77953663997	12.3349609375
3032.10948545894	18.4443359375
3035.4378760192	-34.646484375
3038.76470932834	17.65234375
3042.08998639308	0.6259765625
3045.41370821926	-1.287109375
3048.73587581189	7.1083984375
3052.05649017508	-4.9736328125
3055.37555231211	-16.388671875
3058.69306322538	2.708984375
3062.00902391644	27.578125
3065.32343538598	-5.3896484375
3068.63629863383	-13.9853515625
3071.94761465896	-13.3671875
3075.25738445949	18.2958984375
3078.5656090327	5.169921875
3081.87228937498	-1.884765625
3085.1774264819	-7.830078125
3088.48102134815	-8.640625
3091.7830749676	25.57421875
3095.08358833324	0.4326171875
3098.38256243724	-12.1796875
3101.67999827088	-11.3486328125
3104.97589682465	-13.24609375
3108.27025908814	26.931640625
3111.56308605013	-4.1376953125
3114.85437869852	-14.5673828125
3118.14413802041	2.3759765625
3121.43236500202	23.6259765625
3124.71906062875	2.5546875
3128.00422588514	-16.7646484375
3131.28786175491	-3.9365234375
3134.56996922093	15.1025390625
3137.85054926523	1.5625
3141.12960286901	0
3144.40713101263	0
3147.68313467559	0
3150.95761483661	0
3154.23057247352	0
3157.50200856335	0
3160.77192408229	0
3164.04032000569	0
3167.30719730808	0
3170.57255696316	0
3173.8363999438	0
3177.09872722202	0
3180.35953976906	0
3183.61883855529	0
3186.87662455028	0
3190.13289872276	0
3193.38766204066	0
3196.64091547106	0
3199.89265998022	0
3203.14289653362	0
3206.39162609586	0
3209.63884963076	0
3212.88456810132	0
3216.1287824697	0
3219.37149369728	0
3222.61270274458	0
3225.85241057134	0
3229.09061813648	0
3232.32732639809	0
3235.56253631347	0
3238.79624883909	0
3242.02846493062	0
3245.25918554292	0
3248.48841163005	0
3251.71614414523	0
3254.94238404091	0
3258.16713226871	0
3261.39038977947	0
3264.61215752319	0
3267.8324364491	0
3271.05122750561	0
3274.26853164032	0
3277.48434980006	0
3280.69868293083	0
3283.91153197784	0
3287.12289788551	0
3290.33278159744	0
3293.54118405647	0
3296.7481062046	0
3299.95354898308	0
3303.15751333233	0
3306.36000019198	0
3309.5610105009	0
3312.76054519714	0
3315.95860521796	0
3319.15519149983	0
3322.35030497844	0
3325.5439465887	0
3328.73611726471	0
3331.92681793978	0
3335.11604954647	0
3338.30381301652	0
3341.49010928091	0
3344.67493926981	0
3347.85830391262	0
3351.04020413798	0
3354.22064087372	0
3357.3996150469	0
3360.5771275838	0
3363.75317940992	0
3366.92777144999	0
3370.10090462795	0
3373.27257986699	0
3376.44279808948	0
3379.61156021707	0
3382.77886717058	0
3385.94471987011	0
3389.10911923496	0
3392.27206618366	0
3395.43356163397	0
3398.59360650288	0
3401.75220170663	0
3404.90934816067	0
3408.06504677969	0
3411.21929847761	0
3414.37210416759	0
3417.52346476203	0
3420.67338117256	0
3423.82185431003	0
3426.96888508457	0
3430.11447440551	0
3433.25862318143	0
3436.40133232017	0
3439.54260272877	0
3442.68243531356	0
3445.82083098007	0
3448.95779063311	0
3452.0933151767	0
3455.22740551412	0
3458.36006254791	0
3461.49128717984	0
3464.62108031093	0
3467.74944284144	0
3470.8763756709	0
3474.00187969807	0
3477.12595582097	0
3480.24860493687	0
3483.3698279423	0
3486.48962573301	0
3489.60799920405	0
3492.7249492497	0
3495.84047676349	0
3498.95458263822	0
3502.06726776593	0
3505.17853303794	0
3508.28837934481	0
3511.39680757636	0
3514.50381862168	0
3517.60941336912	0
3520.71359270627	0
3523.81635752002	0
3526.91770869649	0
3530.01764712108	0
3533.11617367844	0
3536.21328925251	0
3539.30899472646	0
3542.40329098277	0
3545.49617890316	0
3548.58765936862	0
3551.6777332594	0
3554.76640145506	0
3557.85366483438	0
3560.93952427544	0
3564.02398065559	0
3567.10703485145	0
3570.18868773891	0
3573.26894019313	0
3576.34779308856	0
3579.42524729892	0
3582.5013036972	0
3585.57596315568	0
3588.6492265459	0
3591.72109473869	0
3594.79156860416	0
3597.8606490117	0
3600.92833682998	0
3603.99463292695	0
3607.05953816984	0
3610.12305342518	0
3613.18517955876	0
3616.24591743568	0
3619.30526792029	0
3622.36323187627	0
3625.41981016655	0
3628.47500365337	0
3631.52881319825	0
3634.58123966201	0
3637.63228390473	0
3640.68194678582	0
3643.73022916395	0
3646.77713189711	0
3649.82265584256	0
3652.86680185686	0
3655.90957079587	0
3658.95096351473	0
3661.9909808679	0
3665.02962370912	0
3668.06689289143	0
3671.10278926717	0
3674.13731368797	0
3677.17046700477	0
3680.20225006781	0
3683.23266372664	0
3686.26170883008	0
3689.28938622628	0
3692.31569676268	0
3695.34064128604	0
3698.3642206424	0
3701.38643567713	0
3704.40728723488	0
3707.42677615964	0
3710.44490329468	0
3713.46166948258	0
3716.47707556524	0
3719.49112238387	0
3722.50381077897	0
3725.51514159038	0
3728.52511565724	0
3731.53373381799	0
3734.54099691039	0
3737.54690577153	0
3740.55146123779	0
3743.55466414488	0
3746.55651532782	0
3749.55701562096	0
3752.55616585793	0
3755.55396687173	0
3758.55041949465	0
3761.54552455828	0
3764.53928289357	0
3767.53169533077	0
3770.52276269945	0
