# Supplementary material for: ATP-Mediated Compositional Change in Peripheral Myelin Membranes: A Comparative Raman Spectroscopy and Time-Of-Flight Secondary Ion Mass Spectrometry Study
Source: PLoS One. 2015 Nov 6;10(11):e0142084. doi: 10.1371/journal.pone.0142084 (PMC4636249; doi:10.1371/journal.pone.0142084)
Supplement: S4 Dataset — (ZIP) [file pone.0142084.s004.zip › S4_dataset/Raman_spectra/1_90_0.txt]

-178.9940361005	0
-174.033225536559	0
-169.075137799502	0
-164.119770772183	0
-159.167122339652	0
-154.217190389145	0
-149.26997281008	0
-144.325467494082	0
-139.38367233493	0
-134.444585228596	0
-129.508204073225	0
-124.574526769137	0
-119.643551218823	0
-114.715275326934	0
-109.789697000297	0
-104.866814147889	0
-99.9466246808543	0
-95.0291265124944	0
-90.114317558252	0
-85.2021957357436	0
-80.2927589647076	0
-75.3860051670387	0
-70.4819322667847	0
-65.5805381901157	0
-60.6818208653497	0
-55.7857782229291	0
-50.8924081954391	0
-46.0017087175838	0
-41.1136777262045	0
-36.2283131602561	0
-31.3456129608128	0
-26.4655750710695	0
-21.5881974363389	0
-16.7134780040407	0
-11.8414147237152	0
-6.97200554699234	0
-2.10524842762101	0
2.75885867856151	0
7.62031781360827	0
12.4791310174774	0
17.3353003280427	0
22.1888277810764	0
27.0397154102718	0
31.8879652472339	0
36.7335793214821	0
41.5765596604568	0
46.4169082895224	0
51.2546272319731	0
56.0897185090207	0
60.9221841398242	0
65.7520261414571	0
70.5792465289418	0
75.4038473152361	0
80.2258305112362	0
85.045198125787	0
89.8619521656727	0
94.6760946356395	0
99.4876275383746	0
104.296552874516	0
109.10287264268	0
113.906588839415	0
118.707703459252	0
123.506218494676	0
128.30213593615	0
133.095457772096	0
137.886185988912	0
142.674322570981	0
147.459869500641	0
152.242828758238	0
157.023202322084	0
161.800992168479	0
166.576200271718	0
171.348828604071	0
176.118879135827	0
180.886353835245	0
185.651254668599	0
190.413583600155	0
195.173342592186	0
199.93053360497	0
204.685158596798	0
209.437219523967	0
214.186718340788	0
218.933656999589	0
223.678037450723	0
228.419861642551	0
233.159131521468	0
237.895849031897	0
242.630016116271	0
247.361634715084	0
252.090706766841	0
256.817234208093	0
261.541218973424	0
266.262662995465	0
270.981568204883	0
275.697936530397	0
280.411769898781	0
285.123070234849	0
289.831839461471	0
294.538079499574	0
299.241792268144	0
303.942979684232	0
308.641643662944	0
313.33778611746	0
318.031408959018	0
322.722514096945	0
327.411103438622	0
332.09717888951	0
336.780742353159	0
341.461795731189	0
346.140340923302	0
350.816379827291	0
355.489914339041	0
360.160946352512	0
364.829477759773	0
369.495510450977	0
374.159046314375	0
378.820087236329	0
383.478635101283	0
388.134691791809	0
392.788259188568	0
397.43933917034	0
402.08793361401	0
406.734044394583	0
411.377673385178	0
416.018822457033	0
420.657493479502	0
425.293688320078	0
429.927408844357	0
434.558656916086	0
439.187434397127	0
443.813743147482	0
448.437585025286	0
453.058961886811	0
457.677875586478	0
462.294327976831	0
466.908320908578	0
471.519856230564	0
476.128935789788	0
480.73556143139	0
485.339734998681	0
489.941458333116	0
494.540733274312	0
499.137561660047	0
503.731945326265	0
508.323886107065	0
512.91338583473	0
517.500446339696	0
522.085069450583	0
526.667256994186	0
531.247010795468	0
535.824332677577	0
540.399224461841	0
544.97168796778	0
549.541725013083	0
554.109337413638	0
558.674526983528	0
563.237295535019	0
567.797644878573	0
572.355576822864	0
576.911093174738	0
581.464195739273	0
586.014886319722	0
590.563166717575	0
595.109038732503	0
599.652504162402	0
604.193564803382	0
608.73222244976	0
613.268478894073	0
617.802335927087	0
622.333795337774	0
626.86285891334	0
631.389528439219	0
635.913805699064	0
640.435692474771	0
644.95519054646	0
649.472301692485	0
653.987027689444	0
658.499370312169	0
663.009331333737	0
667.51691252547	0
672.022115656927	0
676.524942495927	0
681.025394808529	0
685.523474359052	0
690.019182910066	0
694.512522222403	0
699.003494055146	0
703.49210016564	0
707.978342309501	0
712.4622222406	0
716.943741711089	-6.583984375
721.422902471377	2.8818359375
725.899706270147	10.9384765625
730.374154854362	-15.1005859375
734.846249969256	35.58203125
739.315993358349	-2.658203125
743.783386763427	-14.2705078125
748.248431924569	6.94921875
752.711130580137	-13.8134765625
757.171484466779	-8.61328125
761.629495319434	-2.7998046875
766.085164871334	6.826171875
770.538494853989	-6.82421875
774.989486997221	23.3466796875
779.438143029149	-9.9296875
783.884464676174	-2.4072265625
788.328453663017	-13.572265625
792.770111712697	-3.220703125
797.209440546538	41.587890625
801.646441884169	-17.6982421875
806.08111744353	-7.2900390625
810.513468940876	-16.8291015625
814.943498090771	22.25390625
819.371206606105	-12.3837890625
823.796596198072	-17.259765625
828.2196685762	-4.7392578125
832.640425448326	41.5537109375
837.05886852062	-26.2626953125
841.474999497579	16.251953125
845.888820082023	5.0107421875
850.300331975104	2.541015625
854.709536876313	-19.7724609375
859.116436483463	17.373046875
863.521032492721	-1.5556640625
867.923326598572	-6.314453125
872.32332049386	0.869140625
876.721015869761	5.7353515625
881.116414415797	0.3251953125
885.509517819844	20.8115234375
889.900327768115	-7.029296875
894.288845945188	-29.81640625
898.675074033979	-1.0458984375
903.059013715769	21.037109375
907.440666670193	-20.712890625
911.820034575246	10.146484375
916.197119107279	-1.9423828125
920.571921941015	-29.4990234375
924.944444749532	32.9990234375
929.314689204282	11.056640625
933.682656975088	-7.98828125
938.048349730129	-11.966796875
942.411769135974	9.470703125
946.772916857561	3.759765625
951.131794558198	9.767578125
955.488403899583	-8.6357421875
959.842746541793	10.0087890625
964.194824143277	-17.78125
968.544638360882	21.927734375
972.89219084983	-34.2109375
977.237483263745	18.09716796875
981.580517254633	22.9248046875
985.921294472888	-30.17822265625
990.259816567313	13.5751953125
994.596085185094	-17.1015625
998.930101971824	-40.904296875
1003.26186857149	7.2666015625
1007.59138662648	49.437255859375
1011.91865777761	91.60791015625
1016.24368366406	91.042724609375
1020.56646592346	47.3515625
1024.88700619182	36.660400390625
1029.20530610358	18.910400390625
1033.52136729159	41.818603515625
1037.8351913871	-15.273193359375
1042.14678001981	23.635009765625
1046.45613481781	-5.7177734375
1050.76325740763	-5.979736328125
1055.06814941421	30.8291015625
1059.37081246092	5.513916015625
1063.67124816957	-11.0341796875
1067.96945816039	-4.318359375
1072.26544405203	-3.494140625
1076.55920746159	1.8115234375
1080.8507500046	-15.546875
1085.14007329502	1.8359375
1089.42717894526	-4.6279296875
1093.71206856617	29.932861328125
1097.99474376703	-8.601806640625
1102.27520615557	3.492919921875
1106.55345733798	-2.9677734375
1110.82949891888	-35.202880859375
1115.10333250134	19.4267578125
1119.37495968691	4.056640625
1123.64438207555	10.27490234375
1127.91160126572	-19.148681640625
1132.17661885431	20.427734375
1136.43943643666	37.004150390625
1140.70005560662	26.580322265625
1144.95847795644	49.10791015625
1149.21470507689	77.103271484375
1153.46873855716	117.098388671875
1157.72057998495	197.09375
1161.97023094641	237.089111328125
1166.21769302616	261.084228515625
1170.4629678073	259.07958984375
1174.70605687141	140.0498046875
1178.94696179853	56.017822265625
1183.18568416722	24.98583984375
1187.42222555447	13.95361328125
1191.65658753578	7.921630859375
1195.88877168515	-18.576904296875
1200.11877957505	18.2666015625
1204.34661277642	13.10986328125
1208.57227285872	6.26171875
1212.79576138991	23.18359375
1217.01707993641	-10.67236328125
1221.23623006315	-6.822998046875
1225.45321333358	-17.7119140625
1229.66803130962	24.3984375
1233.88068555171	-15.546875
1238.09117761878	-3.2890625
1242.29950906827	22.6787109375
1246.50568145615	-19.1787109375
1250.70969633685	2.0078125
1254.91155526336	36.6376953125
1259.11125978715	-34.6318359375
1263.30881145822	-15.2900390625
1267.50421182508	-0.00390625
1271.69746243476	7.0498046875
1275.88856483281	19.404296875
1280.07752056329	-0.8369140625
1284.26433116881	-2
1288.44899819048	-3.0361328125
1292.63152316794	-19.7529296875
1296.81190763937	17.900390625
1300.99015314147	21.1357421875
1305.16626120947	-17.2353515625
1309.34023337715	-11.8974609375
1313.5120711768	-3.4208984375
1317.68177613928	10.208984375
1321.84934979395	-8.67578125
1326.01479366875	8.970703125
1330.17810929013	-7.158203125
1334.3392981831	4.494140625
1338.49836187122	-9.6611328125
1342.65530187657	20.4248046875
1346.81011971983	-5.0390625
1350.96281692018	-12.0615234375
1355.11339499538	7.033203125
1359.26185546175	14.7197265625
1363.40819983413	-9.4296875
1367.55242962597	17.115234375
1371.69454634923	-15.5634765625
1375.83455151447	-7.41015625
1379.97244663079	-23.384765625
1384.10823320587	19.015625
1388.24191274593	5.234375
1392.3734867558	20.7265625
1396.50295673884	-12.97265625
1400.63032419701	-13.023681640625
1404.75559063083	6.85595703125
1408.87875753938	-3.9202880859375
1412.99982642036	0.4112548828125
1417.11879877001	-29.395263671875
1421.23567608315	-1.0467529296875
1425.35045985322	-7.6982421875
1429.4631515722	-19.3497314453125
1433.57375273068	30.9989013671875
1437.68226481782	30.2747802734375
1441.78868932139	65.1585693359375
1445.89302772774	72.0423583984375
1449.9952815218	67.926025390625
1454.0954521871	129.809814453125
1458.19354120579	90.693603515625
1462.28955005859	92.577392578125
1466.38348022481	63.4610595703125
1470.47533318239	41.2896728515625
1474.56511040785	82.873046875
1478.65281337632	101.456298828125
1482.73844356155	37.03955078125
1486.82200243586	54.6229248046875
1490.90349147021	36.2061767578125
1494.98291213417	-11.21044921875
1499.06026589591	26.372802734375
1503.13555422221	72.9560546875
1507.20877857848	51.5394287109375
1511.27994042873	73.8846435546875
1515.3490412356	107.176513671875
1519.41608246035	199.46826171875
1523.48106556286	200.760009765625
1527.54399200162	232.0517578125
1531.60486323377	216.343505859375
1535.66368071506	149.63525390625
1539.72044589986	107.927124023438
1543.7751602412	91.8729248046875
1547.8278251907	31.7548828125
1551.87844219866	-9.36328125
1555.92701271397	-7.4814453125
1559.97353818419	9.400390625
1564.01802005549	-12.9102783203125
1568.06045977271	-7.2525634765625
1572.1008587793	5.0792236328125
1576.13921851737	32.696533203125
1580.17554042768	-25.3564453125
1584.20982594961	-2.7490234375
1588.24207652123	10.91796875
1592.27229357921	-15.2705078125
1596.3004785589	-7.0458984375
1600.3266328943	9.33984375
1604.35075801806	14.294921875
1608.37285536149	-10.3701171875
1612.39292635454	-1.4208984375
1616.41097242584	9.8203125
1620.42699500266	7.16259765625
1624.44099551096	-17.507080078125
1628.45297537533	-10.6083984375
1632.46293601905	15.6072998046875
1636.47087886406	-16.4483642578125
1640.47680533095	-7.504150390625
1644.480716839	0.4578857421875
1648.48261480617	11.472900390625
1652.48250064906	5.4879150390625
1656.48037578297	52.5030517578125
1660.47624162187	61.51806640625
1664.47009957839	70.1260986328125
1668.46195106388	76.7532958984375
1672.45179748832	68.3804931640625
1676.43964026041	52.0076904296875
1680.42548078752	51.65771484375
1684.40932047569	40.0164794921875
1688.39116072969	39.3753662109375
1692.37100295292	28.734130859375
1696.34884854752	40.0928955078125
1700.32469891428	0.7115478515625
1704.29855545272	41.4166259765625
1708.27041956104	-2.878173828125
1712.24029263612	-18.208984375
1716.20817607355	-10.105224609375
1720.17407126762	13.9871826171875
1724.13797961133	2.1064453125
1728.09990249636	1.2978515625
1732.05984131311	-0.3955078125
1736.01779745068	-4.484375
1739.97377229687	-9.5263671875
1743.9277672382	38.306640625
1747.87978365989	-25.115234375
1751.82982294587	-3.1796875
1755.77788647878	-15.9375
1759.72397564	3.94140625
1763.6680918096	19.005859375
1767.61023636636	7.775390625
1771.55041068779	-17.25390625
1775.48861615014	-12.7626953125
1779.42485412835	-0.4052734375
1783.35912599609	-3.1923828125
1787.29143312576	30.3193359375
1791.22177688849	-13.7744140625
1795.15015865414	2.7412109375
1799.07657979127	15.91015625
1803.00104166721	-23.318359375
1806.923545648	3.5068359375
1810.84409309841	2.2783203125
1814.76268538195	-7.7392578125
1818.67932386087	16.703125
1822.59400989615	-13.8212890625
1826.50674484752	5.2275390625
1830.41753007345	18.02734375
1834.32636693114	-12.2177734375
1838.23325677653	-29.296875
1842.13820096433	21.9873046875
1846.04120084797	9.443359375
1849.94225777965	4.625
1853.84137311029	-3.4521484375
1857.7385481896	-27.31640625
1861.63378436601	25.26953125
1865.52708298671	-6.0888671875
1869.41844539766	-7.7412109375
1873.30787294356	9.234375
1877.19536696788	-28.5400390625
1881.08092881284	35.7666015625
1884.96455981942	-9.689453125
1888.84626132737	3.783203125
1892.7260346752	-8.4248046875
1896.6038812002	-11.375
1900.47980223839	12.2421875
1904.35379912459	-8.794921875
1908.22587319237	11.986328125
1912.0960257741	-8.9736328125
1915.96425820088	12.939453125
1919.83057180263	-13.8759765625
1923.694967908	4.59375
1927.55744784445	12.1005859375
1931.4180129382	-6.7685546875
1935.27666451426	-4.16796875
1939.13340389641	25.212890625
1942.98823240721	-38.525390625
1946.84115136803	27.9853515625
1950.692162099	-10.4013671875
1954.54126591903	-6.72265625
1958.38846414584	4.23828125
1962.23375809594	3.353515625
1966.0771490846	2.341796875
1969.91863842591	-3.1025390625
1973.75822743275	-7.6611328125
1977.59591741678	20.3642578125
1981.43170968848	-28.23046875
1985.26560555709	19.361328125
1989.09760633069	-10.6884765625
1992.92771331615	5.8427734375
1996.75592781911	-6.2001953125
2000.58225114405	0.19140625
2004.40668459424	1.5341796875
2008.22922947176	8.6494140625
2012.04988707749	-17.1923828125
2015.86865871112	-20.498046875
2019.68554567116	40.634765625
2023.50054925491	-39.966796875
2027.31367075851	35.4404296875
2031.1249114769	8.83984375
2034.93427270382	-22.2138671875
2038.74175573186	7.072265625
2042.54736185239	3.2373046875
2046.35109235564	7.2392578125
2050.15294853063	-12.6611328125
2053.95293166521	12.5068359375
2057.75104304606	-8.9111328125
2061.54728395867	-16.08984375
2065.34165568738	10.8564453125
2069.13415951534	5.7060546875
2072.92479672452	15.212890625
2076.71356859575	-29.7392578125
2080.50047640866	25.5341796875
2084.28552144174	-25.244140625
2088.06870497229	7.8173828125
2091.85002827646	3.916015625
2095.62949262923	-22.44140625
2099.40709930443	25.423828125
2103.18284957471	-5.66015625
2106.95674471158	21.150390625
2110.72878598537	-5.93359375
2114.49897466528	-11.0390625
2118.26731201934	-34.2587890625
2122.03379931443	26.37890625
2125.79843781626	7.40234375
2129.56122878942	-14.7939453125
2133.32217349733	24.1669921875
2137.08127320226	-9.3955078125
2140.83852916534	-9.177734375
2144.59394264655	-8.474609375
2148.34751490473	5.5732421875
2152.09924719757	-9.595703125
2155.84914078163	15.5869140625
2159.5971969123	25.0634765625
2163.34341684387	-32.3759765625
2167.08780182947	6.279296875
2170.83035312109	25.30078125
2174.57107196959	-18.14453125
2178.30995962469	17.669921875
2182.04701733499	-25.5107421875
2185.78224634795	-10.119140625
2189.5156479099	29.857421875
2193.24722326604	-11.17578125
2196.97697366044	-2.90234375
2200.70490033604	-5.1396484375
2204.43100453467	-20.306640625
2208.15528749703	29.6494140625
2211.87775046268	-26.2744140625
2215.59839467008	9.1328125
2219.31722135656	27.2626953125
2223.03423175833	-9.7998046875
2226.74942711049	0.482421875
2230.46280864701	4.162109375
2234.17437760077	-11.7998046875
2237.8841352035	-9.7041015625
2241.59208268584	-16.2294921875
2245.29822127732	30.7529296875
2249.00255220635	-0.7529296875
2252.70507670024	22.263671875
2256.40579598519	-31.9443359375
2260.10471128628	1.48828125
2263.80182382751	3.724609375
2267.49713483175	2.1064453125
2271.19064552079	-16.71484375
2274.8823571153	19.9189453125
2278.57227083486	-29.3935546875
2282.26038789795	28.046875
2285.94670952195	16.40234375
2289.63123692314	-9.6494140625
2293.31397131672	4.6318359375
2296.99491391679	-1.9111328125
2300.67406593633	-3.1884765625
2304.35142858727	-22.2314453125
2308.02700308043	-1.1396484375
2311.70079062553	26.1630859375
2315.37279243123	3.576171875
2319.04300970507	-18.8994140625
2322.71144365353	-4.4208984375
2326.378095482	-13.658203125
2330.04296639478	32.0009765625
2333.7060575951	-2.0302734375
2337.3673702851	-11.572265625
2341.02690566583	17.8759765625
2344.68466493729	-10.9921875
2348.34064929839	8.9384765625
2351.99485994695	-29.962890625
2355.64729807974	2.38671875
2359.29796489244	9.984375
2362.94686157966	0.1083984375
2366.59398933494	-9.912109375
2370.23934935076	-2.6162109375
2373.88294281852	23.2041015625
2377.52477092855	16.1474609375
2381.16483487014	3.0400390625
2384.80313583148	-22.6787109375
2388.4396749997	-27.8916015625
2392.07445356091	21.2998046875
2395.70747270011	4.662109375
2399.33873360126	29.3564453125
2402.96823744726	-8.166015625
2406.59598541994	5.705078125
2410.22197870011	-30.232421875
2413.84621846749	-24.23828125
2417.46870590075	32.94921875
2421.08944217751	2.673828125
2424.70842847435	-7.0126953125
2428.32566596678	-13.62109375
2431.94115582928	-6.9384765625
2435.55489923527	53.978515625
2439.16689735713	-19.6953125
2442.77715136619	-22.4365234375
2446.38566243272	-13.0625
2449.99243172597	37.3310546875
2453.59746041414	-5.833984375
2457.20074966439	-22.0126953125
2460.80230064283	13.017578125
2464.40211451455	-7.783203125
2468.00019244358	-11.72265625
2471.59653559293	29.2763671875
2475.19114512457	1.2197265625
2478.78402219943	-7.0341796875
2482.37516797741	-6.5302734375
2485.96458361738	4.486328125
2489.55227027719	-10.1259765625
2493.13822911363	43.4453125
2496.7224612825	-39.22265625
2500.30496793853	-15.58984375
2503.88575023547	38.0458984375
2507.464809326	-3.0771484375
2511.04214636182	-18.5380859375
2514.61776249357	-6.9716796875
2518.19165887088	25.5244140625
2521.76383664237	9.6416015625
2525.33429695564	-0.0166015625
2528.90304095725	-20.0009765625
2532.47006979276	-14.7890625
2536.03538460672	-11.4833984375
2539.59898654265	28.0595703125
2543.16087674307	2.2705078125
2546.72105634947	2.669921875
2550.27952650235	1.041015625
2553.83628834118	-4.0791015625
2557.39134300444	-10.23046875
2560.94469162957	-14.5400390625
2564.49633535304	38.958984375
2568.0462753103	-37.291015625
2571.59451263579	19.548828125
2575.14104846294	-10.3896484375
2578.6858839242	-37.3466796875
2582.229020151	34.7978515625
2585.77045827378	18.5224609375
2589.31019942197	-4.408203125
2592.84824472401	-13.8349609375
2596.38459530734	43.8251953125
2599.91925229841	-23.150390625
2603.45221682266	-12.84375
2606.98349000456	5.021484375
2610.51307296756	-1.55078125
2614.04096683414	34.53125
2617.56717272579	-43.2060546875
2621.09169176298	-10.4658203125
2624.61452506523	-0.5078125
2628.13567375106	22.419921875
2631.655138938	7.4599609375
2635.17292174258	16.11328125
2638.68902328039	-19.0654296875
2642.20344466598	-33.806640625
2645.71618701297	25.4345703125
2649.22725143397	6.0068359375
2652.73663904062	-6.435546875
2656.24435094357	-31.125
2659.75038825251	49.4375
2663.25475207615	4.9208984375
2666.75744352221	-46.990234375
2670.25846369744	26.5087890625
2673.75781370765	-27.0625
2677.25549465763	24.3232421875
2680.75150765123	5.86328125
2684.24585379131	19.50390625
2687.73853417978	-45.958984375
2691.22954991757	11.197265625
2694.71890210465	11.291015625
2698.20659184002	-0.5947265625
2701.69262022172	1.681640625
2705.17698834682	-12.521484375
2708.65969731143	-11.4892578125
2712.14074821071	21.2705078125
2715.62014213884	7.8798828125
2719.09788018905	6.2080078125
2722.57396345361	-2.3740234375
2726.04839302385	3.9189453125
2729.52116999012	-21.1650390625
2732.99229544182	18.0224609375
2736.4617704674	-5.333984375
2739.92959615437	-11.9033203125
2743.39577358925	-7.638671875
2746.86030385767	20.6728515625
2750.32318804424	12.9111328125
2753.78442723268	14.8447265625
2757.24402250572	-10.3017578125
2760.70197494518	-20.2626953125
2764.1582856319	-5.939453125
2767.6129556458	-15.3564453125
2771.06598606584	3.6435546875
2774.51737797005	37.2275390625
2777.96713243552	-45.1923828125
2781.41525053838	15.4091796875
2784.86173335384	-4.88916015625
2788.30658195617	19.69189453125
2791.74979741869	-9.9033203125
2795.1913808138	2.728515625
2798.63133321295	12.360595703125
2802.06965568666	32.99267578125
2805.50634930452	19.980224609375
2808.94141513519	32.072265625
2812.37485424639	13.1640625
2815.80666770493	13.256103515625
2819.23685657665	10.347900390625
2822.6654219265	42.43994140625
2826.0923648185	30.531982421875
2829.51768631572	57.623779296875
2832.94138748033	80.752197265625
2836.36346937355	83.886474609375
2839.7839330557	127.020751953125
2843.20277958617	84.1552734375
2846.62001002343	163.28955078125
2850.03562542502	234.423828125
2853.44962684758	302.55810546875
2856.86201534681	409.692626953125
2860.27279197751	368.826904296875
2863.68195779356	297.961181640625
2867.08951384791	254.095458984375
2870.49546119262	267.22998046875
2873.89980087883	284.3642578125
2877.30253395675	241.468017578125
2880.70366147569	210.56201171875
2884.10318448406	264.656005859375
2887.50110402936	294.750244140625
2890.89742115815	306.84423828125
2894.29213691614	248.938232421875
2897.68525234807	309.032470703125
2901.07676849782	356.12646484375
2904.46668640835	313.220458984375
2907.85500712172	315.314697265625
2911.24173167908	314.40869140625
2914.62686112069	337.502685546875
2918.0103964859	342.596923828125
2921.39233881316	327.69091796875
2924.77268914004	349.784912109375
2928.1514485032	326.870849609375
2931.52861793838	293.931396484375
2934.90419848047	336.99169921875
2938.27819116343	332.052001953125
2941.65059702035	329.112548828125
2945.0214170834	341.1728515625
2948.39065238389	340.233154296875
2951.75830395222	296.293701171875
2955.1243728179	262.35400390625
2958.48886000957	192.414306640625
2961.85176655495	205.474853515625
2965.21309348089	213.53515625
2968.57284181338	150.595458984375
2971.93101257748	132.693115234375
2975.28760679739	105.0185546875
2978.64262549643	34.343994140625
2981.99606969702	37.66943359375
2985.34794042073	58.994873046875
2988.69823868822	91.3203125
2992.04696551928	43.6455078125
2995.39412193282	-39.029052734375
2998.73970894689	30.73583984375
3002.08372757864	-11.998779296875
3005.42617884436	2.266357421875
3008.76706375945	27.53173828125
3012.10638333846	23.042236328125
3015.44413859504	-3.6943359375
3018.780330542	4.4736328125
3022.11496019125	-42.4833984375
3025.44802855385	-5.697265625
3028.77953663997	30.3525390625
3032.10948545894	37.771484375
3035.4378760192	-37.7099609375
3038.76470932834	-13.4814453125
3042.08998639308	-15.462890625
3045.41370821926	-1.3095703125
3048.73587581189	21.390625
3052.05649017508	24.0341796875
3055.37555231211	-24.4443359375
3058.69306322538	9.2109375
3062.00902391644	13.6328125
3065.32343538598	-11.0224609375
3068.63629863383	10.0498046875
3071.94761465896	-6.28125
3075.25738445949	5.9755859375
3078.5656090327	-25.4130859375
3081.87228937498	-0.3564453125
3085.1774264819	19.376953125
3088.48102134815	11.8173828125
3091.7830749676	21.0830078125
3095.08358833324	-54.2529296875
3098.38256243724	-30.2548828125
3101.67999827088	13.29296875
3104.97589682465	29.6962890625
3108.27025908814	-5.8974609375
3111.56308605013	-25.087890625
3114.85437869852	0
3118.14413802041	0
3121.43236500202	0
3124.71906062875	0
3128.00422588514	0
3131.28786175491	0
3134.56996922093	0
3137.85054926523	0
3141.12960286901	0
3144.40713101263	0
3147.68313467559	0
3150.95761483661	0
3154.23057247352	0
3157.50200856335	0
3160.77192408229	0
3164.04032000569	0
3167.30719730808	0
3170.57255696316	0
3173.8363999438	0
3177.09872722202	0
3180.35953976906	0
3183.61883855529	0
3186.87662455028	0
3190.13289872276	0
3193.38766204066	0
3196.64091547106	0
3199.89265998022	0
3203.14289653362	0
3206.39162609586	0
3209.63884963076	0
3212.88456810132	0
3216.1287824697	0
3219.37149369728	0
3222.61270274458	0
3225.85241057134	0
3229.09061813648	0
3232.32732639809	0
3235.56253631347	0
3238.79624883909	0
3242.02846493062	0
3245.25918554292	0
3248.48841163005	0
3251.71614414523	0
3254.94238404091	0
3258.16713226871	0
3261.39038977947	0
3264.61215752319	0
3267.8324364491	0
3271.05122750561	0
3274.26853164032	0
3277.48434980006	0
3280.69868293083	0
3283.91153197784	0
3287.12289788551	0
3290.33278159744	0
3293.54118405647	0
3296.7481062046	0
3299.95354898308	0
3303.15751333233	0
3306.36000019198	0
3309.5610105009	0
3312.76054519714	0
3315.95860521796	0
3319.15519149983	0
3322.35030497844	0
3325.5439465887	0
3328.73611726471	0
3331.92681793978	0
3335.11604954647	0
3338.30381301652	0
3341.49010928091	0
3344.67493926981	0
3347.85830391262	0
3351.04020413798	0
3354.22064087372	0
3357.3996150469	0
3360.5771275838	0
3363.75317940992	0
3366.92777144999	0
3370.10090462795	0
3373.27257986699	0
3376.44279808948	0
3379.61156021707	0
3382.77886717058	0
3385.94471987011	0
3389.10911923496	0
3392.27206618366	0
3395.43356163397	0
3398.59360650288	0
3401.75220170663	0
3404.90934816067	0
3408.06504677969	0
3411.21929847761	0
3414.37210416759	0
3417.52346476203	0
3420.67338117256	0
3423.82185431003	0
3426.96888508457	0
3430.11447440551	0
3433.25862318143	0
3436.40133232017	0
3439.54260272877	0
3442.68243531356	0
3445.82083098007	0
3448.95779063311	0
3452.0933151767	0
3455.22740551412	0
3458.36006254791	0
3461.49128717984	0
3464.62108031093	0
3467.74944284144	0
3470.8763756709	0
3474.00187969807	0
3477.12595582097	0
3480.24860493687	0
3483.3698279423	0
3486.48962573301	0
3489.60799920405	0
3492.7249492497	0
3495.84047676349	0
3498.95458263822	0
3502.06726776593	0
3505.17853303794	0
3508.28837934481	0
3511.39680757636	0
3514.50381862168	0
3517.60941336912	0
3520.71359270627	0
3523.81635752002	0
3526.91770869649	0
3530.01764712108	0
3533.11617367844	0
3536.21328925251	0
3539.30899472646	0
3542.40329098277	0
3545.49617890316	0
3548.58765936862	0
3551.6777332594	0
3554.76640145506	0
3557.85366483438	0
3560.93952427544	0
3564.02398065559	0
3567.10703485145	0
3570.18868773891	0
3573.26894019313	0
3576.34779308856	0
3579.42524729892	0
3582.5013036972	0
3585.57596315568	0
3588.6492265459	0
3591.72109473869	0
3594.79156860416	0
3597.8606490117	0
3600.92833682998	0
3603.99463292695	0
3607.05953816984	0
3610.12305342518	0
3613.18517955876	0
3616.24591743568	0
3619.30526792029	0
3622.36323187627	0
3625.41981016655	0
3628.47500365337	0
3631.52881319825	0
3634.58123966201	0
3637.63228390473	0
3640.68194678582	0
3643.73022916395	0
3646.77713189711	0
3649.82265584256	0
3652.86680185686	0
3655.90957079587	0
3658.95096351473	0
3661.9909808679	0
3665.02962370912	0
3668.06689289143	0
3671.10278926717	0
3674.13731368797	0
3677.17046700477	0
3680.20225006781	0
3683.23266372664	0
3686.26170883008	0
3689.28938622628	0
3692.31569676268	0
3695.34064128604	0
3698.3642206424	0
3701.38643567713	0
3704.40728723488	0
3707.42677615964	0
3710.44490329468	0
3713.46166948258	0
3716.47707556524	0
3719.49112238387	0
3722.50381077897	0
3725.51514159038	0
3728.52511565724	0
3731.53373381799	0
3734.54099691039	0
3737.54690577153	0
3740.55146123779	0
3743.55466414488	0
3746.55651532782	0
3749.55701562096	0
3752.55616585793	0
3755.55396687173	0
3758.55041949465	0
3761.54552455828	0
3764.53928289357	0
3767.53169533077	0
3770.52276269945	0
