# Supplementary material for: ATP-Mediated Compositional Change in Peripheral Myelin Membranes: A Comparative Raman Spectroscopy and Time-Of-Flight Secondary Ion Mass Spectrometry Study
Source: PLoS One. 2015 Nov 6;10(11):e0142084. doi: 10.1371/journal.pone.0142084 (PMC4636249; doi:10.1371/journal.pone.0142084)
Supplement: S4 Dataset — (ZIP) [file pone.0142084.s004.zip › S4_dataset/Raman_spectra/1_90_90.txt]

-178.9940361005	0
-174.033225536559	0
-169.075137799502	0
-164.119770772183	0
-159.167122339652	0
-154.217190389145	0
-149.26997281008	0
-144.325467494082	0
-139.38367233493	0
-134.444585228596	0
-129.508204073225	0
-124.574526769137	0
-119.643551218823	0
-114.715275326934	0
-109.789697000297	0
-104.866814147889	0
-99.9466246808543	0
-95.0291265124944	0
-90.114317558252	0
-85.2021957357436	0
-80.2927589647076	0
-75.3860051670387	0
-70.4819322667847	0
-65.5805381901157	0
-60.6818208653497	0
-55.7857782229291	0
-50.8924081954391	0
-46.0017087175838	0
-41.1136777262045	0
-36.2283131602561	0
-31.3456129608128	0
-26.4655750710695	0
-21.5881974363389	0
-16.7134780040407	0
-11.8414147237152	0
-6.97200554699234	0
-2.10524842762101	0
2.75885867856151	0
7.62031781360827	0
12.4791310174774	0
17.3353003280427	0
22.1888277810764	0
27.0397154102718	0
31.8879652472339	0
36.7335793214821	0
41.5765596604568	0
46.4169082895224	0
51.2546272319731	0
56.0897185090207	0
60.9221841398242	0
65.7520261414571	0
70.5792465289418	0
75.4038473152361	0
80.2258305112362	0
85.045198125787	0
89.8619521656727	0
94.6760946356395	0
99.4876275383746	0
104.296552874516	0
109.10287264268	0
113.906588839415	0
118.707703459252	0
123.506218494676	0
128.30213593615	0
133.095457772096	0
137.886185988912	0
142.674322570981	0
147.459869500641	0
152.242828758238	0
157.023202322084	0
161.800992168479	0
166.576200271718	0
171.348828604071	0
176.118879135827	0
180.886353835245	0
185.651254668599	0
190.413583600155	0
195.173342592186	0
199.93053360497	0
204.685158596798	0
209.437219523967	0
214.186718340788	0
218.933656999589	0
223.678037450723	0
228.419861642551	0
233.159131521468	0
237.895849031897	0
242.630016116271	0
247.361634715084	0
252.090706766841	0
256.817234208093	0
261.541218973424	0
266.262662995465	0
270.981568204883	0
275.697936530397	0
280.411769898781	0
285.123070234849	0
289.831839461471	0
294.538079499574	0
299.241792268144	0
303.942979684232	0
308.641643662944	0
313.33778611746	0
318.031408959018	0
322.722514096945	0
327.411103438622	0
332.09717888951	0
336.780742353159	0
341.461795731189	0
346.140340923302	0
350.816379827291	0
355.489914339041	0
360.160946352512	0
364.829477759773	0
369.495510450977	0
374.159046314375	0
378.820087236329	0
383.478635101283	0
388.134691791809	0
392.788259188568	0
397.43933917034	0
402.08793361401	0
406.734044394583	0
411.377673385178	0
416.018822457033	0
420.657493479502	0
425.293688320078	0
429.927408844357	0
434.558656916086	0
439.187434397127	0
443.813743147482	0
448.437585025286	0
453.058961886811	0
457.677875586478	0
462.294327976831	0
466.908320908578	0
471.519856230564	0
476.128935789788	0
480.73556143139	0
485.339734998681	0
489.941458333116	0
494.540733274312	0
499.137561660047	0
503.731945326265	0
508.323886107065	0
512.91338583473	0
517.500446339696	0
522.085069450583	0
526.667256994186	0
531.247010795468	0
535.824332677577	0
540.399224461841	0
544.97168796778	0
549.541725013083	0
554.109337413638	0
558.674526983528	0
563.237295535019	0
567.797644878573	0
572.355576822864	0
576.911093174738	0
581.464195739273	0
586.014886319722	0
590.563166717575	0
595.109038732503	0
599.652504162402	0
604.193564803382	0
608.73222244976	0
613.268478894073	0
617.802335927087	0
622.333795337774	0
626.86285891334	0
631.389528439219	0
635.913805699064	0
640.435692474771	0
644.95519054646	0
649.472301692485	0
653.987027689444	0
658.499370312169	0
663.009331333737	0
667.51691252547	0
672.022115656927	0
676.524942495927	0
681.025394808529	0
685.523474359052	0
690.019182910066	0
694.512522222403	0
699.003494055146	0
703.49210016564	0
707.978342309501	0
712.4622222406	0
716.943741711089	0
721.422902471377	0
725.899706270147	0
730.374154854362	0
734.846249969256	0
739.315993358349	-11.7587890625
743.783386763427	-2.044921875
748.248431924569	10.3115234375
752.711130580137	-3.7265625
757.171484466779	-1.84765625
761.629495319434	-6.2177734375
766.085164871334	6.064453125
770.538494853989	-18.6640625
774.989486997221	4.1533203125
779.438143029149	5.87109375
783.884464676174	9.3544921875
788.328453663017	5.8623046875
792.770111712697	-10.541015625
797.209440546538	23.7578125
801.646441884169	-40.9365234375
806.08111744353	16.18359375
810.513468940876	-1.3701171875
814.943498090771	5.212890625
819.371206606105	5.3896484375
823.796596198072	3.30859375
828.2196685762	-21.0087890625
832.640425448326	24.0927734375
837.05886852062	-30.9375
841.474999497579	27.0546875
845.888820082023	8.9140625
850.300331975104	-11.3779296875
854.709536876313	-13.3271484375
859.116436483463	4.333984375
863.521032492721	-14.1337890625
867.923326598572	7.2353515625
872.32332049386	13.3056640625
876.721015869761	14.9833984375
881.116414415797	-19.5634765625
885.509517819844	-0.0849609375
889.900327768115	-0.72265625
894.288845945188	-14.6103515625
898.675074033979	26.7158203125
903.059013715769	-7.791015625
907.440666670193	-4.302734375
911.820034575246	21.2119140625
916.197119107279	2.0654296875
920.571921941015	-39.5859375
924.944444749532	14.4208984375
929.314689204282	-12.2451171875
933.682656975088	22.1484375
938.048349730129	7.6171875
942.411769135974	-8.8759765625
946.772916857561	-9.3173828125
951.131794558198	13.4189453125
955.488403899583	-19.927734375
959.842746541793	14.10400390625
964.194824143277	-17.93505859375
968.544638360882	30.567138671875
972.89219084983	-12.4749755859375
977.237483263745	6.9503173828125
981.580517254633	-3.62451171875
985.921294472888	-59.150390625
990.259816567313	19.899169921875
994.596085185094	-3.0511474609375
998.930101971824	0.9984130859375
1003.26186857149	47.048095703125
1007.59138662648	40.2593994140625
1011.91865777761	55.5823974609375
1016.24368366406	62.9052734375
1020.56646592346	48.2281494140625
1024.88700619182	33.5511474609375
1029.20530610358	2.991943359375
1033.52136729159	21.6038818359375
1037.8351913871	-1.7843017578125
1042.14678001981	-6.17236328125
1046.45613481781	13.439453125
1050.76325740763	1.45947265625
1055.06814941421	5.513916015625
1059.37081246092	9.5684814453125
1063.67124816957	-6.8321533203125
1067.96945816039	-0.0963134765625
1072.26544405203	5.0673828125
1076.55920746159	-0.6982421875
1080.8507500046	-8.4931640625
1085.14007329502	4.287109375
1089.42717894526	-23.4091796875
1093.71206856617	29.7391357421875
1097.99474376703	-4.543212890625
1102.27520615557	6.578857421875
1106.55345733798	-13.9056396484375
1110.82949891888	-10.7154541015625
1115.10333250134	22.41796875
1119.37495968691	12.551513671875
1123.64438207555	16.4312744140625
1127.91160126572	0.915283203125
1132.17661885431	30.399169921875
1136.43943643666	1.8831787109375
1140.70005560662	17.3671875
1144.95847795644	45.82421875
1149.21470507689	63.987548828125
1153.46873855716	74.1507568359375
1157.72057998495	133.31396484375
1161.97023094641	158.477172851563
1166.21769302616	157.640380859375
1170.4629678073	158.8037109375
1174.70605687141	106.998413085938
1178.94696179853	44.196044921875
1183.18568416722	8.3936767578125
1187.42222555447	26.59130859375
1191.65658753578	9.7890625
1195.88877168515	7.2869873046875
1200.11877957505	30.9774169921875
1204.34661277642	4.6678466796875
1208.57227285872	9.5050048828125
1212.79576138991	2.1834716796875
1217.01707993641	-2.0745849609375
1221.23623006315	5.86669921875
1225.45321333358	-32.0595703125
1229.66803130962	42.1650390625
1233.88068555171	3.95703125
1238.09117761878	-19.2138671875
1242.29950906827	-5.8330078125
1246.50568145615	-5.376953125
1250.70969633685	-4.1357421875
1254.91155526336	19.166015625
1259.11125978715	-6.2412109375
1263.30881145822	-9.708984375
1267.50421182508	-0.3310546875
1271.69746243476	7.2587890625
1275.88856483281	12.2314453125
1280.07752056329	-5.4775390625
1284.26433116881	-9.189453125
1288.44899819048	2.4326171875
1292.63152316794	-3.58203125
1296.81190763937	15.12109375
1300.99015314147	6.8447265625
1305.16626120947	-24.099609375
1309.34023337715	-9.7685546875
1313.5120711768	26.4794921875
1317.68177613928	4.2705078125
1321.84934979395	-22.794921875
1326.01479366875	8.001953125
1330.17810929013	-1.2119140625
1334.3392981831	-1.6474609375
1338.49836187122	-4.91796875
1342.65530187657	13.7216796875
1346.81011971983	14.2734375
1350.96281692018	-26.2568359375
1355.11339499538	16.3408203125
1359.26185546175	-4.708984375
1363.40819983413	-1.54296875
1367.55242962597	-3.3291015625
1371.69454634923	-5.5009765625
1375.83455151447	26.0966796875
1379.97244663079	-24.5654296875
1384.10823320587	7.125
1388.24191274593	-8.494140625
1392.3734867558	13.412109375
1396.50295673884	-6.35546875
1400.63032419701	-4.751953125
1404.75559063083	9.3065185546875
1408.87875753938	0.2325439453125
1412.99982642036	-4.6971435546875
1417.11879877001	-23.18798828125
1421.23567608315	14.321044921875
1425.35045985322	28.8924560546875
1429.4631515722	-11.5587158203125
1433.57375273068	44.990234375
1437.68226481782	5.5390625
1441.78868932139	34.087890625
1445.89302772774	25.483642578125
1449.9952815218	17.7935791015625
1454.0954521871	76.1033935546875
1458.19354120579	14.413330078125
1462.28955005859	63.72314453125
1466.38348022481	36.032958984375
1470.47533318239	55.3428955078125
1474.56511040785	40.6527099609375
1478.65281337632	44.9669189453125
1482.73844356155	-8.641845703125
1486.82200243586	34.749267578125
1490.90349147021	45.1405029296875
1494.98291213417	-13.4683837890625
1499.06026589591	28.9228515625
1503.13555422221	44.3140869140625
1507.20877857848	55.7052001953125
1511.27994042873	71.096435546875
1515.3490412356	105.487548828125
1519.41608246035	168.878784179688
1523.48106556286	154.422973632813
1527.54399200162	134.9755859375
1531.60486323377	128.528198242188
1535.66368071506	79.080810546875
1539.72044589986	69.633544921875
1543.7751602412	38.1861572265625
1547.8278251907	3.73876953125
1551.87844219866	-9.70849609375
1555.92701271397	-6.135498046875
1559.97353818419	9.4737548828125
1564.01802005549	-14.9169921875
1568.06045977271	10.6922607421875
1572.1008587793	25.301513671875
1576.13921851737	16.900390625
1580.17554042768	-12.935302734375
1584.20982594961	-6.7708740234375
1588.24207652123	10.7969970703125
1592.27229357921	-16.5753173828125
1596.3004785589	7.0966796875
1600.3266328943	8.158203125
1604.35075801806	5.921875
1608.37285536149	-3.3818359375
1612.39292635454	-10.2744140625
1616.41097242584	11.9541015625
1620.42699500266	8.2568359375
1624.44099551096	-23.19140625
1628.45297537533	-11.3134765625
1632.46293601905	17.08984375
1636.47087886406	7.3310546875
1640.47680533095	-9.884765625
1644.480716839	10.681640625
1648.48261480617	-6.4677734375
1652.48250064906	-0.71484375
1656.48037578297	-6.1005859375
1660.47624162187	-6.1318359375
1664.47009957839	13.8212890625
1668.46195106388	15.234375
1672.45179748832	-8.6611328125
1676.43964026041	-16.03125
1680.42548078752	5.748046875
1684.40932047569	10.359375
1688.39116072969	5.0537109375
1692.37100295292	-24.85546875
1696.34884854752	13.3349609375
1700.32469891428	-24.7265625
1704.29855545272	40.240234375
1708.27041956104	-11.7431640625
1712.24029263612	-3.2900390625
1716.20817607355	-10.4072265625
1720.17407126762	3.0673828125
1724.13797961133	5.74609375
1728.09990249636	-2.65625
1732.05984131311	5.1767578125
1736.01779745068	-1.3798828125
1739.97377229687	-8.671875
1743.9277672382	17.5810546875
1747.87978365989	-7.837890625
1751.82982294587	-8.4052734375
1755.77788647878	-2.44921875
1759.72397564	-0.3154296875
1763.6680918096	8.203125
1767.61023636636	3.783203125
1771.55041068779	-4.8798828125
1775.48861615014	9.064453125
1779.42485412835	-28.5185546875
1783.35912599609	7.74609375
1787.29143312576	25.703125
1791.22177688849	-16.55078125
1795.15015865414	5.14453125
1799.07657979127	4.166015625
1803.00104166721	-23.5341796875
1806.923545648	5.3857421875
1810.84409309841	15.720703125
1814.76268538195	0.970703125
1818.67932386087	1.5859375
1822.59400989615	-13.83203125
1826.50674484752	2.8037109375
1830.41753007345	15.2421875
1834.32636693114	-8.9296875
1838.23325677653	-26.3251953125
1842.13820096433	19.7626953125
1846.04120084797	16.7001953125
1849.94225777965	-4.0478515625
1853.84137311029	-14.072265625
1857.7385481896	-0.46875
1861.63378436601	-0.2421875
1865.52708298671	5.0869140625
1869.41844539766	4.669921875
1873.30787294356	11.5791015625
1877.19536696788	-27.46484375
1881.08092881284	24.7822265625
1884.96455981942	-2.0322265625
1888.84626132737	-16.591796875
1892.7260346752	-7.294921875
1896.6038812002	-1.3984375
1900.47980223839	3.818359375
1904.35379912459	6.859375
1908.22587319237	10.4912109375
1912.0960257741	-6.0732421875
1915.96425820088	-0.921875
1919.83057180263	-4.2978515625
1923.694967908	6.0380859375
1927.55744784445	6.380859375
1931.4180129382	-21.7177734375
1935.27666451426	13.72265625
1939.13340389641	9.572265625
1942.98823240721	-17.9814453125
1946.84115136803	14.7939453125
1950.692162099	-23.32421875
1954.54126591903	14.875
1958.38846414584	-3.537109375
1962.23375809594	1.2119140625
1966.0771490846	-8.154296875
1969.91863842591	24.7900390625
1973.75822743275	-10.8701171875
1977.59591741678	18.751953125
1981.43170968848	-34.1171875
1985.26560555709	18.7255859375
1989.09760633069	-7.48828125
1992.92771331615	-0.9033203125
1996.75592781911	-1.9033203125
2000.58225114405	1.6220703125
2004.40668459424	14.166015625
2008.22922947176	-6.1708984375
2012.04988707749	2.4892578125
2015.86865871112	-26.5615234375
2019.68554567116	26.46484375
2023.50054925491	-37.5693359375
2027.31367075851	29.677734375
2031.1249114769	-0.4072265625
2034.93427270382	-0.0068359375
2038.74175573186	-6.759765625
2042.54736185239	17.5703125
2046.35109235564	-10.72265625
2050.15294853063	-8.4912109375
2053.95293166521	12.130859375
2057.75104304606	-0.8525390625
2061.54728395867	-7.146484375
2065.34165568738	26.875
2069.13415951534	-23.5986328125
2072.92479672452	12.9453125
2076.71356859575	-26.330078125
2080.50047640866	4.6826171875
2084.28552144174	-5.9677734375
2088.06870497229	19.0244140625
2091.85002827646	-2.7529296875
2095.62949262923	-9.4482421875
2099.40709930443	8.2744140625
2103.18284957471	-16.9169921875
2106.95674471158	33.6357421875
2110.72878598537	3.8408203125
2114.49897466528	-29.064453125
2118.26731201934	1.94921875
2122.03379931443	13.26953125
2125.79843781626	3.63671875
2129.56122878942	-24.2685546875
2133.32217349733	18.9091796875
2137.08127320226	-21.47265625
2140.83852916534	14.296875
2144.59394264655	-14.01953125
2148.34751490473	18.98046875
2152.09924719757	16.0390625
2155.84914078163	-29.7373046875
2159.5971969123	-8.9345703125
2163.34341684387	6.310546875
2167.08780182947	26.7001953125
2170.83035312109	-0.1240234375
2174.57107196959	-20.888671875
2178.30995962469	18.8486328125
2182.04701733499	-2.7197265625
2185.78224634795	-10.8251953125
2189.5156479099	6.9853515625
2193.24722326604	-7.23828125
2196.97697366044	4.3017578125
2200.70490033604	8.8623046875
2204.43100453467	-23.5263671875
2208.15528749703	14.9404296875
2211.87775046268	-15.60546875
2215.59839467008	8.9833984375
2219.31722135656	10.9814453125
2223.03423175833	18.189453125
2226.74942711049	-18.4423828125
2230.46280864701	4.265625
2234.17437760077	-37.076171875
2237.8841352035	35.2265625
2241.59208268584	-22.6494140625
2245.29822127732	20.884765625
2249.00255220635	-13.482421875
2252.70507670024	27.216796875
2256.40579598519	-47.61328125
2260.10471128628	36.7060546875
2263.80182382751	-5.845703125
2267.49713483175	-8.0498046875
2271.19064552079	-1.8837890625
2274.8823571153	7.1748046875
2278.57227083486	-9.263671875
2282.26038789795	6.41796875
2285.94670952195	5.9541015625
2289.63123692314	-22.3935546875
2293.31397131672	14.5439453125
2296.99491391679	6.1630859375
2300.67406593633	-5.572265625
2304.35142858727	4.6572265625
2308.02700308043	-5.365234375
2311.70079062553	-4.435546875
2315.37279243123	17.3076171875
2319.04300970507	5.1015625
2322.71144365353	-4.4052734375
2326.378095482	-24.5
2330.04296639478	35.3046875
2333.7060575951	-19.580078125
2337.3673702851	-5.9189453125
2341.02690566583	-2.5
2344.68466493729	6.8779296875
2348.34064929839	6.39453125
2351.99485994695	-6.9033203125
2355.64729807974	12.4482421875
2359.29796489244	-7.234375
2362.94686157966	-12.029296875
2366.59398933494	0.1767578125
2370.23934935076	1.5966796875
2373.88294281852	7.1884765625
2377.52477092855	-5.1796875
2381.16483487014	0.158203125
2384.80313583148	7.3984375
2388.4396749997	-14.421875
2392.07445356091	2.2236328125
2395.70747270011	0.3828125
2399.33873360126	11.3505859375
2402.96823744726	1.83984375
2406.59598541994	6.416015625
2410.22197870011	-6.4306640625
2413.84621846749	-13.5947265625
2417.46870590075	4.8056640625
2421.08944217751	-8.7470703125
2424.70842847435	18.5654296875
2428.32566596678	-1.0419921875
2431.94115582928	-1.908203125
2435.55489923527	23.9111328125
2439.16689735713	-31.115234375
2442.77715136619	4.5576171875
2446.38566243272	1.693359375
2449.99243172597	-5.8359375
2453.59746041414	20.294921875
2457.20074966439	-19.865234375
2460.80230064283	-11.9140625
2464.40211451455	24.6767578125
2468.00019244358	-18.4658203125
2471.59653559293	30.2890625
2475.19114512457	-13.8759765625
2478.78402219943	-24.57421875
2482.37516797741	5.208984375
2485.96458361738	23.388671875
2489.55227027719	-14.2314453125
2493.13822911363	12.5458984375
2496.7224612825	-25.0458984375
2500.30496793853	9.984375
2503.88575023547	0.189453125
2507.464809326	10.2177734375
2511.04214636182	-12.048828125
2514.61776249357	-2.1875
2518.19165887088	14.5888671875
2521.76383664237	2.337890625
2525.33429695564	-6.6142578125
2528.90304095725	-4.7763671875
2532.47006979276	4.71875
2536.03538460672	10.5439453125
2539.59898654265	-12.9736328125
2543.16087674307	-11.0732421875
2546.72105634947	11.212890625
2550.27952650235	18.439453125
2553.83628834118	-12.9990234375
2557.39134300444	-4.6279296875
2560.94469162957	-9.5859375
2564.49633535304	19.4873046875
2568.0462753103	-22.47265625
2571.59451263579	17.572265625
2575.14104846294	24.1591796875
2578.6858839242	-43.755859375
2582.229020151	14.40234375
2585.77045827378	-1.064453125
2589.31019942197	16.5927734375
2592.84824472401	-26.5927734375
2596.38459530734	10.255859375
2599.91925229841	2.1787109375
2603.45221682266	-1.6181640625
2606.98349000456	-1.806640625
2610.51307296756	17.4345703125
2614.04096683414	0.484375
2617.56717272579	-28.447265625
2621.09169176298	23.51171875
2624.61452506523	4.5478515625
2628.13567375106	-39.45703125
2631.655138938	-0.568359375
2635.17292174258	20.2958984375
2638.68902328039	16.2216796875
2642.20344466598	-30.5009765625
2645.71618701297	11.1650390625
2649.22725143397	9.0078125
2652.73663904062	0.40625
2656.24435094357	-9.376953125
2659.75038825251	25.5068359375
2663.25475207615	10.15234375
2666.75744352221	-47.07421875
2670.25846369744	20.8818359375
2673.75781370765	-9.3525390625
2677.25549465763	25.416015625
2680.75150765123	-6.328125
2684.24585379131	-3.3310546875
2687.73853417978	-19.0107421875
2691.22954991757	6.27734375
2694.71890210465	17.7470703125
2698.20659184002	-22.716796875
2701.69262022172	17.662109375
2705.17698834682	4.30078125
2708.65969731143	0.494140625
2712.14074821071	-13.162109375
2715.62014213884	-5.5234375
2719.09788018905	6.380859375
2722.57396345361	7.8583984375
2726.04839302385	3.42578125
2729.52116999012	-30.1611328125
2732.99229544182	35.529296875
2736.4617704674	-19.193359375
2739.92959615437	1.232421875
2743.39577358925	-9.8408203125
2746.86030385767	13.546875
2750.32318804424	-0.494140625
2753.78442723268	5.2724609375
2757.24402250572	4.46484375
2760.70197494518	-8.1025390625
2764.1582856319	5.2109375
2767.6129556458	0.3974609375
2771.06598606584	-28.1044921875
2774.51737797005	1.0751953125
2777.96713243552	4.5732421875
2781.41525053838	27.365234375
2784.86173335384	1.9013671875
2788.30658195617	4.3369140625
2791.74979741869	-4.0703125
2795.1913808138	-34.6484375
2798.63133321295	5.9814453125
2802.06965568666	22.9609375
2805.50634930452	-8.3466796875
2808.94141513519	7.1982421875
2812.37485424639	3.2958984375
2815.80666770493	-3.0947265625
2819.23685657665	-6.2294921875
2822.6654219265	-10.453125
2826.0923648185	3.3955078125
2829.51768631572	15.275390625
2832.94138748033	-0.18017578125
2836.36346937355	-7.0703125
2839.7839330557	-4.617919921875
2843.20277958617	-6.86376953125
2846.62001002343	7.890380859375
2850.03562542502	-13.603271484375
2853.44962684758	-3.42578125
2856.86201534681	69.751953125
2860.27279197751	34.9296875
2863.68195779356	44.107421875
2867.08951384791	13.284912109375
2870.49546119262	3.462646484375
2873.89980087883	26.669189453125
2877.30253395675	31.8779296875
2880.70366147569	64.086669921875
2884.10318448406	75.295654296875
2887.50110402936	39.50439453125
2890.89742115815	47.713134765625
2894.29213691614	67.922119140625
2897.68525234807	56.130859375
2901.07676849782	95.33984375
2904.46668640835	16.548583984375
2907.85500712172	53.82373046875
2911.24173167908	57.266845703125
2914.62686112069	62.7099609375
2918.0103964859	59.153076171875
2921.39233881316	38.59619140625
2924.77268914004	16.039306640625
2928.1514485032	25.482421875
2931.52861793838	32.925537109375
2934.90419848047	66.36865234375
2938.27819116343	50.811767578125
2941.65059702035	14.2548828125
2945.0214170834	17.697998046875
2948.39065238389	64.14111328125
2951.75830395222	13.84033203125
2955.1243728179	31.640869140625
2958.48886000957	17.441162109375
2961.85176655495	36.24169921875
2965.21309348089	11.042236328125
2968.57284181338	4.842529296875
2971.93101257748	23.64306640625
2975.28760679739	29.443359375
2978.64262549643	6.243896484375
2981.99606969702	34.04443359375
2985.34794042073	-10.115966796875
2988.69823868822	20.1875
2992.04696551928	49.490966796875
2995.39412193282	-4.20556640625
2998.73970894689	-8.90234375
3002.08372757864	-53.598876953125
3005.42617884436	-28.29541015625
3008.76706375945	31.243896484375
3012.10638333846	3.9609375
3015.44413859504	-4.32177734375
3018.780330542	2.865234375
3022.11496019125	-17.538330078125
3025.44802855385	-0.416015625
3028.77953663997	28.2548828125
3032.10948545894	17.048828125
3035.4378760192	-50.814453125
3038.76470932834	3.095703125
3042.08998639308	32.6611328125
3045.41370821926	-4.708984375
3048.73587581189	-14.0615234375
3052.05649017508	-8.9375
3055.37555231211	4.4091796875
3058.69306322538	7.6630859375
3062.00902391644	19.9755859375
3065.32343538598	-16.5517578125
3068.63629863383	3.5166015625
3071.94761465896	-26.3115234375
3075.25738445949	40.775390625
3078.5656090327	0.0244140625
3081.87228937498	-2.080078125
3085.1774264819	-28.9052734375
3088.48102134815	0.158203125
3091.7830749676	6.521484375
3095.08358833324	-6.267578125
3098.38256243724	12.1865234375
3101.67999827088	-4.384765625
3104.97589682465	2.779296875
3108.27025908814	8.314453125
3111.56308605013	-20.1357421875
3114.85437869852	-10.5859375
3118.14413802041	22.36328125
3121.43236500202	10.0791015625
3124.71906062875	-7.3896484375
3128.00422588514	-14.5908203125
3131.28786175491	7.703125
3134.56996922093	24.775390625
3137.85054926523	-26.578125
3141.12960286901	-9.0625
3144.40713101263	20.1083984375
3147.68313467559	4.62890625
3150.95761483661	-36.1171875
3154.23057247352	19.806640625
3157.50200856335	13.1435546875
3160.77192408229	1.9150390625
3164.04032000569	4.185546875
3167.30719730808	-5.595703125
3170.57255696316	7.7763671875
3173.8363999438	-33.57421875
3177.09872722202	-12.578125
3180.35953976906	29.8466796875
3183.61883855529	7.2197265625
3186.87662455028	0
3190.13289872276	0
3193.38766204066	0
3196.64091547106	0
3199.89265998022	0
3203.14289653362	0
3206.39162609586	0
3209.63884963076	0
3212.88456810132	0
3216.1287824697	0
3219.37149369728	0
3222.61270274458	0
3225.85241057134	0
3229.09061813648	0
3232.32732639809	0
3235.56253631347	0
3238.79624883909	0
3242.02846493062	0
3245.25918554292	0
3248.48841163005	0
3251.71614414523	0
3254.94238404091	0
3258.16713226871	0
3261.39038977947	0
3264.61215752319	0
3267.8324364491	0
3271.05122750561	0
3274.26853164032	0
3277.48434980006	0
3280.69868293083	0
3283.91153197784	0
3287.12289788551	0
3290.33278159744	0
3293.54118405647	0
3296.7481062046	0
3299.95354898308	0
3303.15751333233	0
3306.36000019198	0
3309.5610105009	0
3312.76054519714	0
3315.95860521796	0
3319.15519149983	0
3322.35030497844	0
3325.5439465887	0
3328.73611726471	0
3331.92681793978	0
3335.11604954647	0
3338.30381301652	0
3341.49010928091	0
3344.67493926981	0
3347.85830391262	0
3351.04020413798	0
3354.22064087372	0
3357.3996150469	0
3360.5771275838	0
3363.75317940992	0
3366.92777144999	0
3370.10090462795	0
3373.27257986699	0
3376.44279808948	0
3379.61156021707	0
3382.77886717058	0
3385.94471987011	0
3389.10911923496	0
3392.27206618366	0
3395.43356163397	0
3398.59360650288	0
3401.75220170663	0
3404.90934816067	0
3408.06504677969	0
3411.21929847761	0
3414.37210416759	0
3417.52346476203	0
3420.67338117256	0
3423.82185431003	0
3426.96888508457	0
3430.11447440551	0
3433.25862318143	0
3436.40133232017	0
3439.54260272877	0
3442.68243531356	0
3445.82083098007	0
3448.95779063311	0
3452.0933151767	0
3455.22740551412	0
3458.36006254791	0
3461.49128717984	0
3464.62108031093	0
3467.74944284144	0
3470.8763756709	0
3474.00187969807	0
3477.12595582097	0
3480.24860493687	0
3483.3698279423	0
3486.48962573301	0
3489.60799920405	0
3492.7249492497	0
3495.84047676349	0
3498.95458263822	0
3502.06726776593	0
3505.17853303794	0
3508.28837934481	0
3511.39680757636	0
3514.50381862168	0
3517.60941336912	0
3520.71359270627	0
3523.81635752002	0
3526.91770869649	0
3530.01764712108	0
3533.11617367844	0
3536.21328925251	0
3539.30899472646	0
3542.40329098277	0
3545.49617890316	0
3548.58765936862	0
3551.6777332594	0
3554.76640145506	0
3557.85366483438	0
3560.93952427544	0
3564.02398065559	0
3567.10703485145	0
3570.18868773891	0
3573.26894019313	0
3576.34779308856	0
3579.42524729892	0
3582.5013036972	0
3585.57596315568	0
3588.6492265459	0
3591.72109473869	0
3594.79156860416	0
3597.8606490117	0
3600.92833682998	0
3603.99463292695	0
3607.05953816984	0
3610.12305342518	0
3613.18517955876	0
3616.24591743568	0
3619.30526792029	0
3622.36323187627	0
3625.41981016655	0
3628.47500365337	0
3631.52881319825	0
3634.58123966201	0
3637.63228390473	0
3640.68194678582	0
3643.73022916395	0
3646.77713189711	0
3649.82265584256	0
3652.86680185686	0
3655.90957079587	0
3658.95096351473	0
3661.9909808679	0
3665.02962370912	0
3668.06689289143	0
3671.10278926717	0
3674.13731368797	0
3677.17046700477	0
3680.20225006781	0
3683.23266372664	0
3686.26170883008	0
3689.28938622628	0
3692.31569676268	0
3695.34064128604	0
3698.3642206424	0
3701.38643567713	0
3704.40728723488	0
3707.42677615964	0
3710.44490329468	0
3713.46166948258	0
3716.47707556524	0
3719.49112238387	0
3722.50381077897	0
3725.51514159038	0
3728.52511565724	0
3731.53373381799	0
3734.54099691039	0
3737.54690577153	0
3740.55146123779	0
3743.55466414488	0
3746.55651532782	0
3749.55701562096	0
3752.55616585793	0
3755.55396687173	0
3758.55041949465	0
3761.54552455828	0
3764.53928289357	0
3767.53169533077	0
3770.52276269945	0
