# Supplementary material for: ATP-Mediated Compositional Change in Peripheral Myelin Membranes: A Comparative Raman Spectroscopy and Time-Of-Flight Secondary Ion Mass Spectrometry Study
Source: PLoS One. 2015 Nov 6;10(11):e0142084. doi: 10.1371/journal.pone.0142084 (PMC4636249; doi:10.1371/journal.pone.0142084)
Supplement: S4 Dataset — (ZIP) [file pone.0142084.s004.zip › S4_dataset/Raman_spectra/2_0_0.txt]

-178.9940361005	0
-174.033225536559	0
-169.075137799502	0
-164.119770772183	0
-159.167122339652	0
-154.217190389145	0
-149.26997281008	0
-144.325467494082	0
-139.38367233493	0
-134.444585228596	0
-129.508204073225	0
-124.574526769137	0
-119.643551218823	0
-114.715275326934	0
-109.789697000297	0
-104.866814147889	0
-99.9466246808543	0
-95.0291265124944	0
-90.114317558252	0
-85.2021957357436	0
-80.2927589647076	0
-75.3860051670387	0
-70.4819322667847	0
-65.5805381901157	0
-60.6818208653497	0
-55.7857782229291	0
-50.8924081954391	0
-46.0017087175838	0
-41.1136777262045	0
-36.2283131602561	0
-31.3456129608128	0
-26.4655750710695	0
-21.5881974363389	0
-16.7134780040407	0
-11.8414147237152	0
-6.97200554699234	0
-2.10524842762101	0
2.75885867856151	0
7.62031781360827	0
12.4791310174774	0
17.3353003280427	0
22.1888277810764	0
27.0397154102718	0
31.8879652472339	0
36.7335793214821	0
41.5765596604568	0
46.4169082895224	0
51.2546272319731	0
56.0897185090207	0
60.9221841398242	0
65.7520261414571	0
70.5792465289418	0
75.4038473152361	0
80.2258305112362	0
85.045198125787	0
89.8619521656727	0
94.6760946356395	0
99.4876275383746	0
104.296552874516	0
109.10287264268	0
113.906588839415	0
118.707703459252	0
123.506218494676	0
128.30213593615	0
133.095457772096	0
137.886185988912	0
142.674322570981	0
147.459869500641	0
152.242828758238	0
157.023202322084	0
161.800992168479	0
166.576200271718	0
171.348828604071	0
176.118879135827	0
180.886353835245	0
185.651254668599	0
190.413583600155	0
195.173342592186	0
199.93053360497	0
204.685158596798	0
209.437219523967	0
214.186718340788	0
218.933656999589	0
223.678037450723	0
228.419861642551	0
233.159131521468	0
237.895849031897	0
242.630016116271	0
247.361634715084	0
252.090706766841	0
256.817234208093	0
261.541218973424	0
266.262662995465	0
270.981568204883	0
275.697936530397	0
280.411769898781	0
285.123070234849	0
289.831839461471	0
294.538079499574	0
299.241792268144	0
303.942979684232	0
308.641643662944	0
313.33778611746	0
318.031408959018	0
322.722514096945	0
327.411103438622	0
332.09717888951	0
336.780742353159	0
341.461795731189	0
346.140340923302	0
350.816379827291	0
355.489914339041	0
360.160946352512	0
364.829477759773	0
369.495510450977	0
374.159046314375	0
378.820087236329	0
383.478635101283	0
388.134691791809	0
392.788259188568	0
397.43933917034	0
402.08793361401	0
406.734044394583	0
411.377673385178	0
416.018822457033	0
420.657493479502	0
425.293688320078	0
429.927408844357	0
434.558656916086	0
439.187434397127	0
443.813743147482	0
448.437585025286	0
453.058961886811	0
457.677875586478	0
462.294327976831	0
466.908320908578	0
471.519856230564	0
476.128935789788	0
480.73556143139	0
485.339734998681	0
489.941458333116	0
494.540733274312	0
499.137561660047	0
503.731945326265	0
508.323886107065	0
512.91338583473	0
517.500446339696	0
522.085069450583	0
526.667256994186	0
531.247010795468	0
535.824332677577	0
540.399224461841	0
544.97168796778	0
549.541725013083	0
554.109337413638	0
558.674526983528	0
563.237295535019	0
567.797644878573	0
572.355576822864	0
576.911093174738	0
581.464195739273	0
586.014886319722	0
590.563166717575	0
595.109038732503	0
599.652504162402	0
604.193564803382	0
608.73222244976	0
613.268478894073	0
617.802335927087	0
622.333795337774	0
626.86285891334	0
631.389528439219	0
635.913805699064	0
640.435692474771	0
644.95519054646	0
649.472301692485	0
653.987027689444	0
658.499370312169	0
663.009331333737	0
667.51691252547	0
672.022115656927	0
676.524942495927	0
681.025394808529	0
685.523474359052	0
690.019182910066	0
694.512522222403	0
699.003494055146	0
703.49210016564	0
707.978342309501	0
712.4622222406	0
716.943741711089	0
721.422902471377	0
725.899706270147	0
730.374154854362	0
734.846249969256	0
739.315993358349	0
743.783386763427	0
748.248431924569	0
752.711130580137	0
757.171484466779	0
761.629495319434	0
766.085164871334	0
770.538494853989	0
774.989486997221	0
779.438143029149	0
783.884464676174	0
788.328453663017	0
792.770111712697	0
797.209440546538	0
801.646441884169	0
806.08111744353	0
810.513468940876	0
814.943498090771	0
819.371206606105	0
823.796596198072	-1.5361328125
828.2196685762	-25.4990234375
832.640425448326	41.1513671875
837.05886852062	-14.6865234375
841.474999497579	33.0791015625
845.888820082023	-16.16015625
850.300331975104	-13.24609375
854.709536876313	-4.9375
859.116436483463	14.556640625
863.521032492721	-12.556640625
867.923326598572	4.6201171875
872.32332049386	13.546875
876.721015869761	8.263671875
881.116414415797	-25.1728515625
885.509517819844	7.7841796875
889.900327768115	15.326171875
894.288845945188	-6.873046875
898.675074033979	9.9296875
903.059013715769	-23.830078125
907.440666670193	-13.857421875
911.820034575246	28.8173828125
916.197119107279	-1.64453125
920.571921941015	-27.7725830078125
924.944444749532	9.8509521484375
929.314689204282	21.700927734375
933.682656975088	13.24169921875
938.048349730129	-15.0908203125
942.411769135974	5.118896484375
946.772916857561	-14.671630859375
951.131794558198	43.76171875
955.488403899583	9.994140625
959.842746541793	63.226318359375
964.194824143277	22.4586181640625
968.544638360882	82.69091796875
972.89219084983	5.9232177734375
977.237483263745	91.41552734375
981.580517254633	317.015747070313
985.921294472888	-33.384033203125
990.259816567313	-6.783935546875
994.596085185094	-12.1837158203125
998.930101971824	28.41650390625
1003.26186857149	64.1309814453125
1007.59138662648	141.121215820313
1011.91865777761	226.111450195313
1016.24368366406	233.101684570313
1020.56646592346	179.091918945313
1024.88700619182	86.0821533203125
1029.20530610358	17.6083984375
1033.52136729159	67.2847900390625
1037.8351913871	24.9610595703125
1042.14678001981	7.788330078125
1046.45613481781	2.2078857421875
1050.76325740763	-12.419677734375
1055.06814941421	-2.2158203125
1059.37081246092	18.2392578125
1063.67124816957	-20.572265625
1067.96945816039	8.4996337890625
1072.26544405203	0.650634765625
1076.55920746159	5.867919921875
1080.8507500046	-14.8797607421875
1085.14007329502	3.3712158203125
1089.42717894526	-33.3829345703125
1093.71206856617	8.86279296875
1097.99474376703	1.108642578125
1102.27520615557	46.3543701171875
1106.55345733798	25.65283203125
1110.82949891888	-25.9407958984375
1115.10333250134	4.465576171875
1119.37495968691	9.871826171875
1123.64438207555	35.2781982421875
1127.91160126572	-0.3154296875
1132.17661885431	46.0908203125
1136.43943643666	79.4971923828125
1140.70005560662	95.14599609375
1144.95847795644	165.984741210938
1149.21470507689	191.823364257813
1153.46873855716	308.662109375
1157.72057998495	512.500854492188
1161.97023094641	670.339599609375
1166.21769302616	695.178344726563
1170.4629678073	645.01708984375
1174.70605687141	368.855834960938
1178.94696179853	170.996337890625
1183.18568416722	103.560424804688
1187.42222555447	82.12451171875
1191.65658753578	45.6885986328125
1195.88877168515	44.252685546875
1200.11877957505	51.8167724609375
1204.34661277642	64.380859375
1208.57227285872	47.94482421875
1212.79576138991	29.810546875
1217.01707993641	19.1029052734375
1221.23623006315	9.395263671875
1225.45321333358	-20.3123779296875
1229.66803130962	50.9801025390625
1233.88068555171	7.2724609375
1238.09117761878	-12.627685546875
1242.29950906827	-18.7264404296875
1246.50568145615	-5.8250732421875
1250.70969633685	-13.923828125
1254.91155526336	7.9774169921875
1259.11125978715	-2.3779296875
1263.30881145822	17.405029296875
1267.50421182508	21.1878662109375
1271.69746243476	32.9708251953125
1275.88856483281	56.7537841796875
1280.07752056329	20.53662109375
1284.26433116881	42.319580078125
1288.44899819048	35.460205078125
1292.63152316794	16.5911865234375
1296.81190763937	61.7222900390625
1300.99015314147	46.853271484375
1305.16626120947	37.9842529296875
1309.34023337715	29.1153564453125
1313.5120711768	45.226318359375
1317.68177613928	16.9306640625
1321.84934979395	-0.364990234375
1326.01479366875	23.33935546875
1330.17810929013	-8.956298828125
1334.3392981831	20.7479248046875
1338.49836187122	30.3834228515625
1342.65530187657	17.53662109375
1346.81011971983	28.689697265625
1350.96281692018	-13.1571044921875
1355.11339499538	-0.1092529296875
1359.26185546175	-13.293212890625
1363.40819983413	12.0233154296875
1367.55242962597	16.864501953125
1371.69454634923	-4.79296875
1375.83455151447	-8.5732421875
1379.97244663079	-8.08203125
1384.10823320587	15.80859375
1388.24191274593	-13.359375
1392.3734867558	14.0087890625
1396.50295673884	-9.650390625
1400.63032419701	-9.2998046875
1404.75559063083	28.077392578125
1408.87875753938	-12.0048828125
1412.99982642036	-14.505615234375
1417.11879877001	-25.4300537109375
1421.23567608315	19.6453857421875
1425.35045985322	2.0745849609375
1429.4631515722	-5.3538818359375
1433.57375273068	54.217529296875
1437.68226481782	54.7889404296875
1441.78868932139	115.3603515625
1445.89302772774	131.931762695313
1449.9952815218	111.503173828125
1454.0954521871	186.797729492188
1458.19354120579	134.068725585938
1462.28955005859	161.33984375
1466.38348022481	128.61083984375
1470.47533318239	128.881958007813
1474.56511040785	99.1529541015625
1478.65281337632	114.423950195313
1482.73844356155	79.695068359375
1486.82200243586	93.966064453125
1490.90349147021	71.2371826171875
1494.98291213417	78.542724609375
1499.06026589591	97.946044921875
1503.13555422221	183.349365234375
1507.20877857848	190.752685546875
1511.27994042873	312.156005859375
1515.3490412356	480.559448242188
1519.41608246035	604.962768554688
1523.48106556286	661.366088867188
1527.54399200162	653.769409179688
1531.60486323377	557.172729492188
1535.66368071506	403.576049804688
1539.72044589986	300.9794921875
1543.7751602412	188.3828125
1547.8278251907	119.9072265625
1551.87844219866	77.5684814453125
1555.92701271397	57.229736328125
1559.97353818419	57.8909912109375
1564.01802005549	7.55224609375
1568.06045977271	39.2135009765625
1572.1008587793	24.874755859375
1576.13921851737	54.5360107421875
1580.17554042768	35.197265625
1584.20982594961	65.8585205078125
1588.24207652123	53.519775390625
1592.27229357921	15.1810302734375
1596.3004785589	25.065673828125
1600.3266328943	64.9993896484375
1604.35075801806	51.93310546875
1608.37285536149	25.86669921875
1612.39292635454	13.8004150390625
1616.41097242584	22.734130859375
1620.42699500266	-12.3321533203125
1624.44099551096	-2.3985595703125
1628.45297537533	14.53515625
1632.46293601905	55.5882568359375
1636.47087886406	22.715576171875
1640.47680533095	14.8427734375
1644.480716839	18.969970703125
1648.48261480617	39.0972900390625
1652.48250064906	32.2244873046875
1656.48037578297	65.351806640625
1660.47624162187	110.47900390625
1664.47009957839	105.680908203125
1668.46195106388	119.897705078125
1672.45179748832	106.114379882813
1676.43964026041	79.3311767578125
1680.42548078752	93.5478515625
1684.40932047569	83.7646484375
1688.39116072969	57.9813232421875
1692.37100295292	49.2762451171875
1696.34884854752	40.6021728515625
1700.32469891428	-19.072021484375
1704.29855545272	37.25390625
1708.27041956104	12.5797119140625
1712.24029263612	33.9056396484375
1716.20817607355	6.62109375
1720.17407126762	4.3558349609375
1724.13797961133	-5.9095458984375
1728.09990249636	-2.8743896484375
1732.05984131311	19.0255126953125
1736.01779745068	1.1827392578125
1739.97377229687	-16.9173583984375
1743.9277672382	9.1953125
1747.87978365989	-20.1064453125
1751.82982294587	10.427734375
1755.77788647878	4.205078125
1759.72397564	3.869140625
1763.6680918096	-4.3369140625
1767.61023636636	6.263671875
1771.55041068779	6.958984375
1775.48861615014	-13.0703125
1779.42485412835	-9.951171875
1783.35912599609	2.83203125
1787.29143312576	6.5048828125
1791.22177688849	-16.4638671875
1795.15015865414	15.0712890625
1799.07657979127	6.71484375
1803.00104166721	-15.99609375
1806.923545648	4.296875
1810.84409309841	10.478515625
1814.76268538195	-4.4990234375
1818.67932386087	25.1494140625
1822.59400989615	-26.6552734375
1826.50674484752	14.5009765625
1830.41753007345	6.0595703125
1834.32636693114	-25.3037109375
1838.23325677653	-5.669921875
1842.13820096433	-0.26953125
1846.04120084797	13.3115234375
1849.94225777965	-1.0458984375
1853.84137311029	-1.529296875
1857.7385481896	10.6162109375
1861.63378436601	3.5400390625
1865.52708298671	-14.4482421875
1869.41844539766	-0.7529296875
1873.30787294356	11.7509765625
1877.19536696788	-14.0908203125
1881.08092881284	10.64453125
1884.96455981942	-8.4921875
1888.84626132737	-14.2333984375
1892.7260346752	0.494140625
1896.6038812002	4.71484375
1900.47980223839	19.4150390625
1904.35379912459	0.9365234375
1908.22587319237	-5.88671875
1912.0960257741	-9.83984375
1915.96425820088	17.2763671875
1919.83057180263	-13.98046875
1923.694967908	5.423828125
1927.55744784445	-0.3505859375
1931.4180129382	-14.7236328125
1935.27666451426	9.6796875
1939.13340389641	17.4912109375
1942.98823240721	-8.0263671875
1946.84115136803	9.3525390625
1950.692162099	-21.595703125
1954.54126591903	3.3583984375
1958.38846414584	0.8203125
1962.23375809594	1.515625
1966.0771490846	-6.76953125
1969.91863842591	22.4091796875
1973.75822743275	-6.185546875
1977.59591741678	-4.392578125
1981.43170968848	-27.27734375
1985.26560555709	21.0419921875
1989.09760633069	1.7109375
1992.92771331615	-21.494140625
1996.75592781911	26.61328125
2000.58225114405	-3.7822265625
2004.40668459424	5.1044921875
2008.22922947176	-9.3525390625
2012.04988707749	-8.17578125
2015.86865871112	-15.8115234375
2019.68554567116	36.130859375
2023.50054925491	-31.748046875
2027.31367075851	31.1884765625
2031.1249114769	-22.0830078125
2034.93427270382	8.3935546875
2038.74175573186	-6.0771484375
2042.54736185239	14.2529296875
2046.35109235564	4.228515625
2050.15294853063	2.45703125
2053.95293166521	3.947265625
2057.75104304606	5.9462890625
2061.54728395867	-29.396484375
2065.34165568738	-4.0341796875
2069.13415951534	7.4755859375
2072.92479672452	21.44921875
2076.71356859575	-13.041015625
2080.50047640866	-5.884765625
2084.28552144174	-12.6904296875
2088.06870497229	17.1103515625
2091.85002827646	-9.3212890625
2095.62949262923	4.837890625
2099.40709930443	5.3515625
2103.18284957471	-31.9794921875
2106.95674471158	24.0654296875
2110.72878598537	20.955078125
2114.49897466528	-29.0390625
2118.26731201934	6.150390625
2122.03379931443	7.3193359375
2125.79843781626	-5.5185546875
2129.56122878942	-10.431640625
2133.32217349733	9.6904296875
2137.08127320226	-0.8115234375
2140.83852916534	-0.7724609375
2144.59394264655	-25.568359375
2148.34751490473	17.1201171875
2152.09924719757	12.7685546875
2155.84914078163	18.4921875
2159.5971969123	-13.4970703125
2163.34341684387	-15.1943359375
2167.08780182947	17.244140625
2170.83035312109	3.998046875
2174.57107196959	-0.24609375
2178.30995962469	8.8271484375
2182.04701733499	-21.708984375
2185.78224634795	-20.5615234375
2189.5156479099	32.013671875
2193.24722326604	19.6982421875
2196.97697366044	-3.365234375
2200.70490033604	-26.787109375
2204.43100453467	-24.587890625
2208.15528749703	24.6640625
2211.87775046268	-6.5751953125
2215.59839467008	-4.94921875
2219.31722135656	14.7734375
2223.03423175833	1.33984375
2226.74942711049	-4.3544921875
2230.46280864701	25.5341796875
2234.17437760077	-13.4375
2237.8841352035	-28.5947265625
2241.59208268584	-31.197265625
2245.29822127732	40.859375
2249.00255220635	13.0771484375
2252.70507670024	22.9609375
2256.40579598519	-28.0478515625
2260.10471128628	4.849609375
2263.80182382751	-2.841796875
2267.49713483175	-11.5302734375
2271.19064552079	-3.001953125
2274.8823571153	14.6455078125
2278.57227083486	-6.3134765625
2282.26038789795	-7.1904296875
2285.94670952195	13.1142578125
2289.63123692314	-25.048828125
2293.31397131672	32.0791015625
2296.99491391679	-2.564453125
2300.67406593633	-13.525390625
2304.35142858727	-4.6552734375
2308.02700308043	9.150390625
2311.70079062553	20.994140625
2315.37279243123	-12.7744140625
2319.04300970507	6.025390625
2322.71144365353	6.8125
2326.378095482	-42.234375
2330.04296639478	20.578125
2333.7060575951	20.25
2337.3673702851	-9.5478515625
2341.02690566583	7.1474609375
2344.68466493729	-30.8056640625
2348.34064929839	13.138671875
2351.99485994695	-1.51171875
2355.64729807974	7.1181640625
2359.29796489244	17.720703125
2362.94686157966	-13
2366.59398933494	-17.474609375
2370.23934935076	-5.91796875
2373.88294281852	13.609375
2377.52477092855	-0.3935546875
2381.16483487014	-0.97265625
2384.80313583148	11.845703125
2388.4396749997	-6.19921875
2392.07445356091	-5.794921875
2395.70747270011	-2.5615234375
2399.33873360126	10.001953125
2402.96823744726	4.50390625
2406.59598541994	7.3974609375
2410.22197870011	8.3310546875
2413.84621846749	-21.4619140625
2417.46870590075	-7.244140625
2421.08944217751	0.13671875
2424.70842847435	13.4111328125
2428.32566596678	-4.4462890625
2431.94115582928	-11.1533203125
2435.55489923527	23.4189453125
2439.16689735713	-9.955078125
2442.77715136619	0.5654296875
2446.38566243272	-27.751953125
2449.99243172597	12.1923828125
2453.59746041414	13.376953125
2457.20074966439	-11.916015625
2460.80230064283	8.9287109375
2464.40211451455	-8.419921875
2468.00019244358	-1.814453125
2471.59653559293	15.5
2475.19114512457	6.7705078125
2478.78402219943	-14.8330078125
2482.37516797741	7.771484375
2485.96458361738	1.4453125
2489.55227027719	-20.8466796875
2493.13822911363	34.8203125
2496.7224612825	-38.40625
2500.30496793853	3.1328125
2503.88575023547	19.2685546875
2507.464809326	-2.1787109375
2511.04214636182	2.1103515625
2514.61776249357	7.8642578125
2518.19165887088	1.36328125
2521.76383664237	2.1025390625
2525.33429695564	-8.615234375
2528.90304095725	-16.8447265625
2532.47006979276	10.1435546875
2536.03538460672	8.2490234375
2539.59898654265	-2.33203125
2543.16087674307	-45.21484375
2546.72105634947	20.419921875
2550.27952650235	41.4931640625
2553.83628834118	-30.5888671875
2557.39134300444	-50.6865234375
2560.94469162957	121.306640625
2564.49633535304	-21.3857421875
2568.0462753103	-52.1591796875
2571.59451263579	11.47265625
2575.14104846294	3.98046875
2578.6858839242	-6.5751953125
2582.229020151	20.900390625
2585.77045827378	-41.75
2589.31019942197	26.2333984375
2592.84824472401	1.2412109375
2596.38459530734	8.1005859375
2599.91925229841	-3.26171875
2603.45221682266	-25.205078125
2606.98349000456	-6.1005859375
2610.51307296756	20.93359375
2614.04096683414	19.828125
2617.56717272579	-18.591796875
2621.09169176298	5.02734375
2624.61452506523	0.4716796875
2628.13567375106	1.734375
2631.655138938	-12.6611328125
2635.17292174258	-11.2626953125
2638.68902328039	5.357421875
2642.20344466598	-0.2568359375
2645.71618701297	7.48046875
2649.22725143397	2.552734375
2652.73663904062	-1.2958984375
2656.24435094357	-2.419921875
2659.75038825251	21.4267578125
2663.25475207615	-25.69140625
2666.75744352221	-18.2587890625
2670.25846369744	45.771484375
2673.75781370765	-31.134765625
2677.25549465763	9.2431640625
2680.75150765123	25.8828125
2684.24585379131	11.8271484375
2687.73853417978	-34.8837890625
2691.22954991757	-1.392578125
2694.71890210465	6.6279296875
2698.20659184002	-18.6806640625
2701.69262022172	19.201171875
2705.17698834682	3.0966796875
2708.65969731143	12.97265625
2712.14074821071	-24.5634765625
2715.62014213884	-12.4658203125
2719.09788018905	17.7333984375
2722.57396345361	16.921875
2726.04839302385	-12.7685546875
2729.52116999012	-5.5810546875
2732.99229544182	6.6865234375
2736.4617704674	-5.572265625
2739.92959615437	13.2919921875
2743.39577358925	-18.1396484375
2746.86030385767	0.9013671875
2750.32318804424	22.3408203125
2753.78442723268	-23.24169921875
2757.24402250572	15.12109375
2760.70197494518	-12.158935546875
2764.1582856319	-23.97705078125
2767.6129556458	16.204833984375
2771.06598606584	-3.61328125
2774.51737797005	-14.68115234375
2777.96713243552	-53.38720703125
2781.41525053838	6.906494140625
2784.86173335384	-0.7998046875
2788.30658195617	-0.505859375
2791.74979741869	-24.212158203125
2795.1913808138	-12.91845703125
2798.63133321295	-1.624755859375
2802.06965568666	34.669189453125
2805.50634930452	20.868896484375
2808.94141513519	61.861572265625
2812.37485424639	7.854248046875
2815.80666770493	11.846923828125
2819.23685657665	5.839599609375
2822.6654219265	21.832275390625
2826.0923648185	64.824951171875
2829.51768631572	59.817626953125
2832.94138748033	42.810302734375
2836.36346937355	73.802978515625
2839.7839330557	90.795654296875
2843.20277958617	136.788330078125
2846.62001002343	195.781005859375
2850.03562542502	257.773681640625
2853.44962684758	346.766357421875
2856.86201534681	368.69384765625
2860.27279197751	378.50927734375
2863.68195779356	355.32470703125
2867.08951384791	338.139892578125
2870.49546119262	301.955322265625
2873.89980087883	326.770751953125
2877.30253395675	345.586181640625
2880.70366147569	321.4013671875
2884.10318448406	340.216796875
2887.50110402936	351.0322265625
2890.89742115815	314.84765625
2894.29213691614	343.662841796875
2897.68525234807	328.478271484375
2901.07676849782	385.293701171875
2904.46668640835	369.109130859375
2907.85500712172	462.92431640625
2911.24173167908	406.73974609375
2914.62686112069	370.55517578125
2918.0103964859	419.218017578125
2921.39233881316	402.79248046875
2924.77268914004	349.366943359375
2928.1514485032	378.94140625
2931.52861793838	404.51611328125
2934.90419848047	421.090576171875
2938.27819116343	420.6650390625
2941.65059702035	396.239501953125
2945.0214170834	392.81396484375
2948.39065238389	400.388427734375
2951.75830395222	354.962890625
2955.1243728179	299.537353515625
2958.48886000957	262.11181640625
2961.85176655495	269.6865234375
2965.21309348089	272.260986328125
2968.57284181338	228.52490234375
2971.93101257748	175.6474609375
2975.28760679739	180.770263671875
2978.64262549643	89.892822265625
2981.99606969702	103.015625
2985.34794042073	100.138427734375
2988.69823868822	84.260986328125
2992.04696551928	64.3837890625
2995.39412193282	-50.493408203125
2998.73970894689	7.00244140625
3002.08372757864	-37.746826171875
3005.42617884436	-21.49609375
3008.76706375945	4.754638671875
3012.10638333846	14.26123046875
3015.44413859504	-27.416015625
3018.780330542	30.1875
3022.11496019125	3.9130859375
3025.44802855385	-6.984375
3028.77953663997	24.810546875
3032.10948545894	3.6474609375
3035.4378760192	-23.78515625
3038.76470932834	-7.521484375
3042.08998639308	-10.0283203125
3045.41370821926	-1.22265625
3048.73587581189	-14.5048828125
3052.05649017508	33.8896484375
3055.37555231211	-1.345703125
3058.69306322538	2.98046875
3062.00902391644	9.443359375
3065.32343538598	-34.1171875
3068.63629863383	13.3642578125
3071.94761465896	1.40234375
3075.25738445949	36.998046875
3078.5656090327	-29.35546875
3081.87228937498	0.9736328125
3085.1774264819	-11.115234375
3088.48102134815	7.7900390625
3091.7830749676	2.8427734375
3095.08358833324	-20.634765625
3098.38256243724	1.076171875
3101.67999827088	-1.3720703125
3104.97589682465	0
3108.27025908814	0
3111.56308605013	0
3114.85437869852	0
3118.14413802041	0
3121.43236500202	0
3124.71906062875	0
3128.00422588514	0
3131.28786175491	0
3134.56996922093	0
3137.85054926523	0
3141.12960286901	0
3144.40713101263	0
3147.68313467559	0
3150.95761483661	0
3154.23057247352	0
3157.50200856335	0
3160.77192408229	0
3164.04032000569	0
3167.30719730808	0
3170.57255696316	0
3173.8363999438	0
3177.09872722202	0
3180.35953976906	0
3183.61883855529	0
3186.87662455028	0
3190.13289872276	0
3193.38766204066	0
3196.64091547106	0
3199.89265998022	0
3203.14289653362	0
3206.39162609586	0
3209.63884963076	0
3212.88456810132	0
3216.1287824697	0
3219.37149369728	0
3222.61270274458	0
3225.85241057134	0
3229.09061813648	0
3232.32732639809	0
3235.56253631347	0
3238.79624883909	0
3242.02846493062	0
3245.25918554292	0
3248.48841163005	0
3251.71614414523	0
3254.94238404091	0
3258.16713226871	0
3261.39038977947	0
3264.61215752319	0
3267.8324364491	0
3271.05122750561	0
3274.26853164032	0
3277.48434980006	0
3280.69868293083	0
3283.91153197784	0
3287.12289788551	0
3290.33278159744	0
3293.54118405647	0
3296.7481062046	0
3299.95354898308	0
3303.15751333233	0
3306.36000019198	0
3309.5610105009	0
3312.76054519714	0
3315.95860521796	0
3319.15519149983	0
3322.35030497844	0
3325.5439465887	0
3328.73611726471	0
3331.92681793978	0
3335.11604954647	0
3338.30381301652	0
3341.49010928091	0
3344.67493926981	0
3347.85830391262	0
3351.04020413798	0
3354.22064087372	0
3357.3996150469	0
3360.5771275838	0
3363.75317940992	0
3366.92777144999	0
3370.10090462795	0
3373.27257986699	0
3376.44279808948	0
3379.61156021707	0
3382.77886717058	0
3385.94471987011	0
3389.10911923496	0
3392.27206618366	0
3395.43356163397	0
3398.59360650288	0
3401.75220170663	0
3404.90934816067	0
3408.06504677969	0
3411.21929847761	0
3414.37210416759	0
3417.52346476203	0
3420.67338117256	0
3423.82185431003	0
3426.96888508457	0
3430.11447440551	0
3433.25862318143	0
3436.40133232017	0
3439.54260272877	0
3442.68243531356	0
3445.82083098007	0
3448.95779063311	0
3452.0933151767	0
3455.22740551412	0
3458.36006254791	0
3461.49128717984	0
3464.62108031093	0
3467.74944284144	0
3470.8763756709	0
3474.00187969807	0
3477.12595582097	0
3480.24860493687	0
3483.3698279423	0
3486.48962573301	0
3489.60799920405	0
3492.7249492497	0
3495.84047676349	0
3498.95458263822	0
3502.06726776593	0
3505.17853303794	0
3508.28837934481	0
3511.39680757636	0
3514.50381862168	0
3517.60941336912	0
3520.71359270627	0
3523.81635752002	0
3526.91770869649	0
3530.01764712108	0
3533.11617367844	0
3536.21328925251	0
3539.30899472646	0
3542.40329098277	0
3545.49617890316	0
3548.58765936862	0
3551.6777332594	0
3554.76640145506	0
3557.85366483438	0
3560.93952427544	0
3564.02398065559	0
3567.10703485145	0
3570.18868773891	0
3573.26894019313	0
3576.34779308856	0
3579.42524729892	0
3582.5013036972	0
3585.57596315568	0
3588.6492265459	0
3591.72109473869	0
3594.79156860416	0
3597.8606490117	0
3600.92833682998	0
3603.99463292695	0
3607.05953816984	0
3610.12305342518	0
3613.18517955876	0
3616.24591743568	0
3619.30526792029	0
3622.36323187627	0
3625.41981016655	0
3628.47500365337	0
3631.52881319825	0
3634.58123966201	0
3637.63228390473	0
3640.68194678582	0
3643.73022916395	0
3646.77713189711	0
3649.82265584256	0
3652.86680185686	0
3655.90957079587	0
3658.95096351473	0
3661.9909808679	0
3665.02962370912	0
3668.06689289143	0
3671.10278926717	0
3674.13731368797	0
3677.17046700477	0
3680.20225006781	0
3683.23266372664	0
3686.26170883008	0
3689.28938622628	0
3692.31569676268	0
3695.34064128604	0
3698.3642206424	0
3701.38643567713	0
3704.40728723488	0
3707.42677615964	0
3710.44490329468	0
3713.46166948258	0
3716.47707556524	0
3719.49112238387	0
3722.50381077897	0
3725.51514159038	0
3728.52511565724	0
3731.53373381799	0
3734.54099691039	0
3737.54690577153	0
3740.55146123779	0
3743.55466414488	0
3746.55651532782	0
3749.55701562096	0
3752.55616585793	0
3755.55396687173	0
3758.55041949465	0
3761.54552455828	0
3764.53928289357	0
3767.53169533077	0
3770.52276269945	0
