# Supplementary material for: ATP-Mediated Compositional Change in Peripheral Myelin Membranes: A Comparative Raman Spectroscopy and Time-Of-Flight Secondary Ion Mass Spectrometry Study
Source: PLoS One. 2015 Nov 6;10(11):e0142084. doi: 10.1371/journal.pone.0142084 (PMC4636249; doi:10.1371/journal.pone.0142084)
Supplement: S4 Dataset — (ZIP) [file pone.0142084.s004.zip › S4_dataset/Raman_spectra/2_0_90.txt]

-178.9940361005	0
-174.033225536559	0
-169.075137799502	0
-164.119770772183	0
-159.167122339652	0
-154.217190389145	0
-149.26997281008	0
-144.325467494082	0
-139.38367233493	0
-134.444585228596	0
-129.508204073225	0
-124.574526769137	0
-119.643551218823	0
-114.715275326934	0
-109.789697000297	0
-104.866814147889	0
-99.9466246808543	0
-95.0291265124944	0
-90.114317558252	0
-85.2021957357436	0
-80.2927589647076	0
-75.3860051670387	0
-70.4819322667847	0
-65.5805381901157	0
-60.6818208653497	0
-55.7857782229291	0
-50.8924081954391	0
-46.0017087175838	0
-41.1136777262045	0
-36.2283131602561	0
-31.3456129608128	0
-26.4655750710695	0
-21.5881974363389	0
-16.7134780040407	0
-11.8414147237152	0
-6.97200554699234	0
-2.10524842762101	0
2.75885867856151	0
7.62031781360827	0
12.4791310174774	0
17.3353003280427	0
22.1888277810764	0
27.0397154102718	0
31.8879652472339	0
36.7335793214821	0
41.5765596604568	0
46.4169082895224	0
51.2546272319731	0
56.0897185090207	0
60.9221841398242	0
65.7520261414571	0
70.5792465289418	0
75.4038473152361	0
80.2258305112362	0
85.045198125787	0
89.8619521656727	0
94.6760946356395	0
99.4876275383746	0
104.296552874516	0
109.10287264268	0
113.906588839415	0
118.707703459252	0
123.506218494676	0
128.30213593615	0
133.095457772096	0
137.886185988912	0
142.674322570981	0
147.459869500641	0
152.242828758238	0
157.023202322084	0
161.800992168479	0
166.576200271718	0
171.348828604071	0
176.118879135827	0
180.886353835245	0
185.651254668599	0
190.413583600155	0
195.173342592186	0
199.93053360497	0
204.685158596798	0
209.437219523967	0
214.186718340788	0
218.933656999589	0
223.678037450723	0
228.419861642551	0
233.159131521468	0
237.895849031897	0
242.630016116271	0
247.361634715084	0
252.090706766841	0
256.817234208093	0
261.541218973424	0
266.262662995465	0
270.981568204883	0
275.697936530397	0
280.411769898781	0
285.123070234849	0
289.831839461471	0
294.538079499574	0
299.241792268144	0
303.942979684232	0
308.641643662944	0
313.33778611746	0
318.031408959018	0
322.722514096945	0
327.411103438622	0
332.09717888951	0
336.780742353159	0
341.461795731189	0
346.140340923302	0
350.816379827291	0
355.489914339041	0
360.160946352512	0
364.829477759773	0
369.495510450977	0
374.159046314375	0
378.820087236329	0
383.478635101283	0
388.134691791809	0
392.788259188568	0
397.43933917034	0
402.08793361401	0
406.734044394583	0
411.377673385178	0
416.018822457033	0
420.657493479502	0
425.293688320078	0
429.927408844357	0
434.558656916086	0
439.187434397127	0
443.813743147482	0
448.437585025286	0
453.058961886811	0
457.677875586478	0
462.294327976831	0
466.908320908578	0
471.519856230564	0
476.128935789788	0
480.73556143139	0
485.339734998681	0
489.941458333116	0
494.540733274312	0
499.137561660047	0
503.731945326265	0
508.323886107065	0
512.91338583473	0
517.500446339696	0
522.085069450583	0
526.667256994186	0
531.247010795468	0
535.824332677577	0
540.399224461841	0
544.97168796778	0
549.541725013083	0
554.109337413638	0
558.674526983528	0
563.237295535019	0
567.797644878573	0
572.355576822864	0
576.911093174738	0
581.464195739273	0
586.014886319722	0
590.563166717575	0
595.109038732503	0
599.652504162402	0
604.193564803382	0
608.73222244976	0
613.268478894073	0
617.802335927087	0
622.333795337774	0
626.86285891334	0
631.389528439219	0
635.913805699064	0
640.435692474771	0
644.95519054646	0
649.472301692485	0
653.987027689444	0
658.499370312169	0
663.009331333737	0
667.51691252547	0
672.022115656927	0
676.524942495927	-27.65234375
681.025394808529	-10.3017578125
685.523474359052	9.4296875
690.019182910066	18.8642578125
694.512522222403	-11.3544921875
699.003494055146	-17.7158203125
703.49210016564	6.048828125
707.978342309501	9.07421875
712.4622222406	-12.775390625
716.943741711089	11.177734375
721.422902471377	-1.3759765625
725.899706270147	-2.89453125
730.374154854362	-8.9853515625
734.846249969256	29.541015625
739.315993358349	-11.3720703125
743.783386763427	-18.6171875
748.248431924569	11.9208984375
752.711130580137	8.740234375
757.171484466779	-0.119140625
761.629495319434	-15.09765625
766.085164871334	6.9267578125
770.538494853989	-10.9609375
774.989486997221	15.8125
779.438143029149	-8.4375
783.884464676174	3.634765625
788.328453663017	9.615234375
792.770111712697	-19.3291015625
797.209440546538	17.07421875
801.646441884169	-16.2314453125
806.08111744353	12.4130859375
810.513468940876	-3.0224609375
814.943498090771	4.2314453125
819.371206606105	4.0830078125
823.796596198072	0.19140625
828.2196685762	-23.3037109375
832.640425448326	25.4892578125
837.05886852062	-30.2978515625
841.474999497579	13.6474609375
845.888820082023	7.548828125
850.300331975104	0.3095703125
854.709536876313	8.044921875
859.116436483463	-7.8115234375
863.521032492721	0.9697265625
867.923326598572	-4.47265625
872.32332049386	1.6376953125
876.721015869761	0.8896484375
881.116414415797	-21.755859375
885.509517819844	20.41015625
889.900327768115	14.89453125
894.288845945188	-17.6865234375
898.675074033979	7.1953125
903.059013715769	5.2802734375
907.440666670193	-13.4921875
911.820034575246	16.787109375
916.197119107279	-7.1669921875
920.571921941015	-28.8837890625
924.944444749532	28.0419921875
929.314689204282	-7.09765625
933.682656975088	3.310546875
938.048349730129	-1.115234375
942.411769135974	2.3193359375
946.772916857561	-11.197265625
951.131794558198	7.841796875
955.488403899583	0.99609375
959.842746541793	17.1669921875
964.194824143277	-28.6414794921875
968.544638360882	24.837646484375
972.89219084983	-26.30810546875
977.237483263745	20.4898681640625
981.580517254633	6.5692138671875
985.921294472888	-18.3515625
990.259816567313	17.96484375
994.596085185094	-11.39404296875
998.930101971824	-10.7529296875
1003.26186857149	13.88818359375
1007.59138662648	15.6466064453125
1011.91865777761	70.6273193359375
1016.24368366406	36.60791015625
1020.56646592346	33.5885009765625
1024.88700619182	57.5692138671875
1029.20530610358	-14.42333984375
1033.52136729159	59.59814453125
1037.8351913871	19.6197509765625
1042.14678001981	-8.3587646484375
1046.45613481781	-3.5782470703125
1050.76325740763	-4.973876953125
1055.06814941421	-4.369384765625
1059.37081246092	3.3641357421875
1063.67124816957	-15.1939697265625
1067.96945816039	14.745361328125
1072.26544405203	4.162109375
1076.55920746159	-0.2890625
1080.8507500046	-4.34375
1085.14007329502	-2.3875732421875
1089.42717894526	-15.631591796875
1093.71206856617	21.2362060546875
1097.99474376703	4.169677734375
1102.27520615557	-1.308837890625
1106.55345733798	5.6416015625
1110.82949891888	-18.4078369140625
1115.10333250134	17.542724609375
1119.37495968691	19.7388916015625
1123.64438207555	0.1519775390625
1127.91160126572	-3.43505859375
1132.17661885431	34.97802734375
1136.43943643666	5.3909912109375
1140.70005560662	9.8040771484375
1144.95847795644	51.2325439453125
1149.21470507689	59.7235107421875
1153.46873855716	48.21435546875
1157.72057998495	98.7052001953125
1161.97023094641	128.196166992188
1166.21769302616	127.68701171875
1170.4629678073	135.177856445313
1174.70605687141	72.6688232421875
1178.94696179853	49.071533203125
1183.18568416722	4.4522705078125
1187.42222555447	41.8331298828125
1191.65658753578	-5.7861328125
1195.88877168515	3.5946044921875
1200.11877957505	11.9754638671875
1204.34661277642	1.2587890625
1208.57227285872	5.431884765625
1212.79576138991	14.6048583984375
1217.01707993641	-5.2220458984375
1221.23623006315	8.9324951171875
1225.45321333358	-25.93798828125
1229.66803130962	33.3355712890625
1233.88068555171	-12.01708984375
1238.09117761878	-10.3076171875
1242.29950906827	4.8935546875
1246.50568145615	10.8466796875
1250.70969633685	-2.3037109375
1254.91155526336	4.015625
1259.11125978715	-24.08984375
1263.30881145822	3.4228515625
1267.50421182508	13.76171875
1271.69746243476	-7.9677734375
1275.88856483281	19.4521484375
1280.07752056329	-11.294921875
1284.26433116881	-6.736328125
1288.44899819048	4.29296875
1292.63152316794	-16.1298828125
1296.81190763937	16.6494140625
1300.99015314147	0.1591796875
1305.16626120947	-5.4013671875
1309.34023337715	-2.34375
1313.5120711768	14.6171875
1317.68177613928	-4.2763671875
1321.84934979395	-10.4462890625
1326.01479366875	15.8779296875
1330.17810929013	-5.26953125
1334.3392981831	1.1279296875
1338.49836187122	-17.533203125
1342.65530187657	6.779296875
1346.81011971983	11.13671875
1350.96281692018	-5.568359375
1355.11339499538	6.982421875
1359.26185546175	-2.59375
1363.40819983413	7.416015625
1367.55242962597	0.216796875
1371.69454634923	-12.8583984375
1375.83455151447	4.630859375
1379.97244663079	-12.798828125
1384.10823320587	12.407958984375
1388.24191274593	-21.8780517578125
1392.3734867558	29.591064453125
1396.50295673884	-2.474365234375
1400.63032419701	-12.470458984375
1404.75559063083	10.270751953125
1408.87875753938	-3.988037109375
1412.99982642036	-23.2469482421875
1417.11879877001	-27.5057373046875
1421.23567608315	3.2354736328125
1425.35045985322	2.2000732421875
1429.4631515722	-5.831787109375
1433.57375273068	18.13623046875
1437.68226481782	24.1043701171875
1441.78868932139	42.072509765625
1445.89302772774	66.0406494140625
1449.9952815218	60.0087890625
1454.0954521871	98.9769287109375
1458.19354120579	45.9803466796875
1462.28955005859	90.9923095703125
1466.38348022481	46.00439453125
1470.47533318239	56.016357421875
1474.56511040785	49.0283203125
1478.65281337632	44.040283203125
1482.73844356155	30.05224609375
1486.82200243586	27.0643310546875
1490.90349147021	34.0762939453125
1494.98291213417	-0.90850830078125
1499.06026589591	33.1203002929688
1503.13555422221	60.1490478515625
1507.20877857848	47.1778564453125
1511.27994042873	61.2066040039063
1515.3490412356	76.2354125976563
1519.41608246035	124.26416015625
1523.48106556286	130.29296875
1527.54399200162	129.321044921875
1531.60486323377	115.304382324219
1535.66368071506	55.2877197265625
1539.72044589986	59.2710571289063
1543.7751602412	57.25439453125
1547.8278251907	17.2377319335938
1551.87844219866	-5.23565673828125
1555.92701271397	-8.75201416015625
1559.97353818419	5.06817626953125
1564.01802005549	-9.26666259765625
1568.06045977271	-0.125
1572.1008587793	7.16796875
1576.13921851737	17.615234375
1580.17554042768	-11.42578125
1584.20982594961	-11.6083984375
1588.24207652123	12.962890625
1592.27229357921	-15.0205078125
1596.3004785589	-3.1796875
1600.3266328943	19.09375
1604.35075801806	8.6015625
1608.37285536149	-13.755859375
1612.39292635454	-7.4677734375
1616.41097242584	14.609375
1620.42699500266	-7.01171875
1624.44099551096	-3.5009765625
1628.45297537533	-6.4248046875
1632.46293601905	9.78125
1636.47087886406	-3.4921875
1640.47680533095	6.501953125
1644.480716839	-4.650390625
1648.48261480617	1.9208984375
1652.48250064906	-5.982421875
1656.48037578297	-5.6982421875
1660.47624162187	5.046875
1664.47009957839	11.3173828125
1668.46195106388	-3.140625
1672.45179748832	-0.6865234375
1676.43964026041	-7.970703125
1680.42548078752	2.0869140625
1684.40932047569	14.6640625
1688.39116072969	-10.3125
1692.37100295292	-15.435546875
1696.34884854752	16.82421875
1700.32469891428	-57.87109375
1704.29855545272	0
1708.27041956104	0
1712.24029263612	0
1716.20817607355	-37.611328125
1720.17407126762	5.3896484375
1724.13797961133	0.521484375
1728.09990249636	-12.1767578125
1732.05984131311	6.8623046875
1736.01779745068	-2.1884765625
1739.97377229687	-21.3427734375
1743.9277672382	26.7900390625
1747.87978365989	-8.826171875
1751.82982294587	8.16015625
1755.77788647878	-9.8515625
1759.72397564	-7.0693359375
1763.6680918096	14.552734375
1767.61023636636	0.197265625
1771.55041068779	6.419921875
1775.48861615014	-3.0810546875
1779.42485412835	-21.484375
1783.35912599609	-0.5966796875
1787.29143312576	23.6728515625
1791.22177688849	-23.2041015625
1795.15015865414	15.8701171875
1799.07657979127	8.669921875
1803.00104166721	-15.232421875
1806.923545648	-5.53515625
1810.84409309841	9.7861328125
1814.76268538195	-4.4970703125
1818.67932386087	17.7109375
1822.59400989615	-23.29296875
1826.50674484752	9.4326171875
1830.41753007345	8.3720703125
1834.32636693114	-18.087890625
1838.23325677653	-5.044921875
1842.13820096433	21.435546875
1846.04120084797	-0.0029296875
1849.94225777965	5.6962890625
1853.84137311029	-12.4677734375
1857.7385481896	-7.423828125
1861.63378436601	-0.0908203125
1865.52708298671	10.2998046875
1869.41844539766	5.0869140625
1873.30787294356	3.7998046875
1877.19536696788	-26.5361328125
1881.08092881284	25.4345703125
1884.96455981942	-1.7431640625
1888.84626132737	-16.5029296875
1892.7260346752	5.0751953125
1896.6038812002	-2.5224609375
1900.47980223839	9.7021484375
1904.35379912459	0.8935546875
1908.22587319237	0.970703125
1912.0960257741	-16.2275390625
1915.96425820088	8.2841796875
1919.83057180263	-6.5498046875
1923.694967908	9.69140625
1927.55744784445	0.18359375
1931.4180129382	-19.5224609375
1935.27666451426	21.3837890625
1939.13340389641	9.5107421875
1942.98823240721	-16.19921875
1946.84115136803	10.19921875
1950.692162099	-16.0927734375
1954.54126591903	9.70703125
1958.38846414584	-6.7431640625
1962.23375809594	2.3447265625
1966.0771490846	-1.9150390625
1969.91863842591	13.7685546875
1973.75822743275	-2.509765625
1977.59591741678	-1.533203125
1981.43170968848	-19.9599609375
1985.26560555709	24.0205078125
1989.09760633069	-0.4150390625
1992.92771331615	-0.8525390625
1996.75592781911	-5.2177734375
2000.58225114405	-4.4501953125
2004.40668459424	-0.8046875
2008.22922947176	1.6083984375
2012.04988707749	2.619140625
2015.86865871112	-14.3427734375
2019.68554567116	29.8779296875
2023.50054925491	-35.8310546875
2027.31367075851	25.3720703125
2031.1249114769	-6.6240234375
2034.93427270382	-7.1708984375
2038.74175573186	0.5546875
2042.54736185239	6.275390625
2046.35109235564	4.07421875
2050.15294853063	-10.4892578125
2053.95293166521	19.658203125
2057.75104304606	-7.9052734375
2061.54728395867	-6.17578125
2065.34165568738	7.169921875
2069.13415951534	-5.6015625
2072.92479672452	11.560546875
2076.71356859575	-18.7939453125
2080.50047640866	1.4365234375
2084.28552144174	-18.5654296875
2088.06870497229	31.935546875
2091.85002827646	-10.365234375
2095.62949262923	-1.0400390625
2099.40709930443	14.720703125
2103.18284957471	-22.0927734375
2106.95674471158	19.2353515625
2110.72878598537	-5.69140625
2114.49897466528	-7.697265625
2118.26731201934	-9.5185546875
2122.03379931443	31.8857421875
2125.79843781626	-6.2705078125
2129.56122878942	-20.685546875
2133.32217349733	16.037109375
2137.08127320226	-17.0576171875
2140.83852916534	6.49609375
2144.59394264655	-8.2666015625
2148.34751490473	8.3056640625
2152.09924719757	8.853515625
2155.84914078163	-5.427734375
2159.5971969123	4.0048828125
2163.34341684387	-13.2998046875
2167.08780182947	10.8447265625
2170.83035312109	0.875
2174.57107196959	5.45703125
2178.30995962469	-5.6435546875
2182.04701733499	-9.0380859375
2185.78224634795	0.732421875
2189.5156479099	22.9228515625
2193.24722326604	-10.4736328125
2196.97697366044	-4.255859375
2200.70490033604	-2.150390625
2204.43100453467	-8.62109375
2208.15528749703	0.7275390625
2211.87775046268	-8.6796875
2215.59839467008	28.8857421875
2219.31722135656	4.4912109375
2223.03423175833	-8.765625
2226.74942711049	-14.6767578125
2230.46280864701	14.916015625
2234.17437760077	-13.31640625
2237.8841352035	7.7900390625
2241.59208268584	-5.076171875
2245.29822127732	7.505859375
2249.00255220635	-6.63671875
2252.70507670024	10.5048828125
2256.40579598519	-34.4560546875
2260.10471128628	43.0458984375
2263.80182382751	-9.2626953125
2267.49713483175	-6.294921875
2271.19064552079	-9.7705078125
2274.8823571153	9.841796875
2278.57227083486	-16.822265625
2282.26038789795	12.8828125
2285.94670952195	0.810546875
2289.63123692314	2.3017578125
2293.31397131672	12.1123046875
2296.99491391679	-15.7373046875
2300.67406593633	-6.4208984375
2304.35142858727	10.2041015625
2308.02700308043	-12.4443359375
2311.70079062553	-3.7626953125
2315.37279243123	19.33984375
2319.04300970507	15.3740234375
2322.71144365353	-6.0830078125
2326.378095482	-27.365234375
2330.04296639478	14.2841796875
2333.7060575951	4.419921875
2337.3673702851	-5.0712890625
2341.02690566583	4.373046875
2344.68466493729	-17.4482421875
2348.34064929839	12.97265625
2351.99485994695	7.5546875
2355.64729807974	-5.5615234375
2359.29796489244	6.900390625
2362.94686157966	-5.98828125
2366.59398933494	-7.12890625
2370.23934935076	-6.0234375
2373.88294281852	7.01171875
2377.52477092855	8.623046875
2381.16483487014	1.857421875
2384.80313583148	-4.00390625
2388.4396749997	-9.9658203125
2392.07445356091	-4.6162109375
2395.70747270011	-3.458984375
2399.33873360126	20.2158203125
2402.96823744726	3.3212890625
2406.59598541994	2.4208984375
2410.22197870011	-3.82421875
2413.84621846749	-20.58203125
2417.46870590075	14.7294921875
2421.08944217751	-2.9365234375
2424.70842847435	-0.6123046875
2428.32566596678	14.115234375
2431.94115582928	-19.4345703125
2435.55489923527	12.5556640625
2439.16689735713	0.908203125
2442.77715136619	11.7001953125
2446.38566243272	-21.11328125
2449.99243172597	-5.734375
2453.59746041414	9.36328125
2457.20074966439	1.8193359375
2460.80230064283	6.087890625
2464.40211451455	-3.9287109375
2468.00019244358	-17.8623046875
2471.59653559293	24.0517578125
2475.19114512457	-10.8349609375
2478.78402219943	-13.64453125
2482.37516797741	14.125
2485.96458361738	7.248046875
2489.55227027719	-8.123046875
2493.13822911363	17.6689453125
2496.7224612825	-29.3271484375
2500.30496793853	-0.6337890625
2503.88575023547	10.3544921875
2507.464809326	11.08203125
2511.04214636182	-17.2392578125
2514.61776249357	-0.51171875
2518.19165887088	13.2490234375
2521.76383664237	9.033203125
2525.33429695564	-1.6484375
2528.90304095725	-16.9375
2532.47006979276	0.9189453125
2536.03538460672	2.611328125
2539.59898654265	6.0966796875
2543.16087674307	-10.4169921875
2546.72105634947	14.6513671875
2550.27952650235	-2.4150390625
2553.83628834118	4.283203125
2557.39134300444	-12.0537109375
2560.94469162957	-21.462890625
2564.49633535304	25.6083984375
2568.0462753103	-8.3828125
2571.59451263579	27.8095703125
2575.14104846294	-3.19921875
2578.6858839242	-31.2705078125
2582.229020151	8.2373046875
2585.77045827378	-4.30859375
2589.31019942197	18.0615234375
2592.84824472401	-3.232421875
2596.38459530734	2.083984375
2599.91925229841	1.1279296875
2603.45221682266	-20.0458984375
2606.98349000456	-5.8115234375
2610.51307296756	21.7392578125
2614.04096683414	6.599609375
2617.56717272579	-17.38671875
2621.09169176298	6.583984375
2624.61452506523	0.0888671875
2628.13567375106	-8.9658203125
2631.655138938	2.1279296875
2635.17292174258	6.7294921875
2638.68902328039	2.830078125
2642.20344466598	-0.29296875
2645.71618701297	-14.3955078125
2649.22725143397	4.689453125
2652.73663904062	12.6923828125
2656.24435094357	-31.4365234375
2659.75038825251	46.8134765625
2663.25475207615	3.1181640625
2666.75744352221	-39.57421875
2670.25846369744	19.8193359375
2673.75781370765	-17.0634765625
2677.25549465763	17.673828125
2680.75150765123	-0.7373046875
2684.24585379131	5.1689453125
2687.73853417978	-25.0625
2691.22954991757	23.95703125
2694.71890210465	10.76171875
2698.20659184002	-20.908203125
2701.69262022172	7.0537109375
2705.17698834682	-8.1630859375
2708.65969731143	18.619140625
2712.14074821071	-23.68359375
2715.62014213884	-11.3447265625
2719.09788018905	13.6875
2722.57396345361	19.0673828125
2726.04839302385	9.7353515625
2729.52116999012	-29.388671875
2732.99229544182	12.494140625
2736.4617704674	-13.6298828125
2739.92959615437	9.10546875
2743.39577358925	9.3623046875
2746.86030385767	-20.22265625
2750.32318804424	15.771484375
2753.78442723268	-25.3447265625
2757.24402250572	18.76171875
2760.70197494518	6.3837890625
2764.1582856319	-8.2919921875
2767.6129556458	17.037109375
2771.06598606584	-21.2138671875
2774.51737797005	13.734375
2777.96713243552	-10.615234375
2781.41525053838	1.720703125
2784.86173335384	-2.9013671875
2788.30658195617	5.3125
2791.74979741869	-4.7001953125
2795.1913808138	14.3359375
2798.63133321295	-16.5087890625
2802.06965568666	6.541015625
2805.50634930452	-15.1640625
2808.94141513519	31.33203125
2812.37485424639	-12.0263671875
2815.80666770493	-4.7998046875
2819.23685657665	-5.9375
2822.6654219265	9.666015625
2826.0923648185	-4.3330078125
2829.51768631572	7.4066162109375
2832.94138748033	1.194580078125
2836.36346937355	-4.2298583984375
2839.7839330557	-8.046875
2843.20277958617	-20.864013671875
2846.62001002343	14.31884765625
2850.03562542502	6.82373046875
2853.44962684758	30.3231201171875
2856.86201534681	59.8226318359375
2860.27279197751	14.3221435546875
2863.68195779356	58.8216552734375
2867.08951384791	66.321044921875
2870.49546119262	35.820556640625
2873.89980087883	52.15380859375
2877.30253395675	78.3494873046875
2880.70366147569	71.545166015625
2884.10318448406	108.740844726563
2887.50110402936	122.936401367188
2890.89742115815	137.132080078125
2894.29213691614	117.327758789063
2897.68525234807	127.523315429688
2901.07676849782	140.718994140625
2904.46668640835	72.9146728515625
2907.85500712172	97.1102294921875
2911.24173167908	95.305908203125
2914.62686112069	93.473876953125
2918.0103964859	116.566040039063
2921.39233881316	94.658203125
2924.77268914004	95.7503662109375
2928.1514485032	75.8426513671875
2931.52861793838	89.934814453125
2934.90419848047	66.0269775390625
2938.27819116343	81.119140625
2941.65059702035	85.2113037109375
2945.0214170834	97.303466796875
2948.39065238389	99.3956298828125
2951.75830395222	63.4879150390625
2955.1243728179	63.580078125
2958.48886000957	27.6722412109375
2961.85176655495	48.764404296875
2965.21309348089	79.8505859375
2968.57284181338	52.9346923828125
2971.93101257748	58.018798828125
2975.28760679739	70.102783203125
2978.64262549643	45.1868896484375
2981.99606969702	75.27099609375
2985.34794042073	32.35498046875
2988.69823868822	56.4390869140625
2992.04696551928	56.5230712890625
2995.39412193282	40.607177734375
2998.73970894689	43.6912841796875
3002.08372757864	20.7752685546875
3005.42617884436	19.8828125
3008.76706375945	37.018798828125
3012.10638333846	15.1546630859375
3015.44413859504	32.29052734375
3018.780330542	24.4263916015625
3022.11496019125	13.562255859375
3025.44802855385	8.6982421875
3028.77953663997	38.834716796875
3032.10948545894	24.055419921875
3035.4378760192	-18.7239990234375
3038.76470932834	12.49658203125
3042.08998639308	-2.3568115234375
3045.41370821926	-6.29248046875
3048.73587581189	2.2265625
3052.05649017508	3.439453125
3055.37555231211	-3.2392578125
3058.69306322538	-0.6435546875
3062.00902391644	6.4384765625
3065.32343538598	-5.759765625
3068.63629863383	10.6767578125
3071.94761465896	-16.373046875
3075.25738445949	19.435546875
3078.5656090327	-5.697265625
3081.87228937498	-0.6630859375
3085.1774264819	-10.693359375
3088.48102134815	8.216796875
3091.7830749676	5.072265625
3095.08358833324	-11.673828125
3098.38256243724	10.431640625
3101.67999827088	-8.3828125
3104.97589682465	-4.267578125
3108.27025908814	7.6708984375
3111.56308605013	2.734375
3114.85437869852	3.1689453125
3118.14413802041	0
3121.43236500202	0
3124.71906062875	0
3128.00422588514	0
3131.28786175491	0
3134.56996922093	0
3137.85054926523	0
3141.12960286901	0
3144.40713101263	0
3147.68313467559	0
3150.95761483661	0
3154.23057247352	0
3157.50200856335	0
3160.77192408229	0
3164.04032000569	0
3167.30719730808	0
3170.57255696316	0
3173.8363999438	0
3177.09872722202	0
3180.35953976906	0
3183.61883855529	0
3186.87662455028	0
3190.13289872276	0
3193.38766204066	0
3196.64091547106	0
3199.89265998022	0
3203.14289653362	0
3206.39162609586	0
3209.63884963076	0
3212.88456810132	0
3216.1287824697	0
3219.37149369728	0
3222.61270274458	0
3225.85241057134	0
3229.09061813648	0
3232.32732639809	0
3235.56253631347	0
3238.79624883909	0
3242.02846493062	0
3245.25918554292	0
3248.48841163005	0
3251.71614414523	0
3254.94238404091	0
3258.16713226871	0
3261.39038977947	0
3264.61215752319	0
3267.8324364491	0
3271.05122750561	0
3274.26853164032	0
3277.48434980006	0
3280.69868293083	0
3283.91153197784	0
3287.12289788551	0
3290.33278159744	0
3293.54118405647	0
3296.7481062046	0
3299.95354898308	0
3303.15751333233	0
3306.36000019198	0
3309.5610105009	0
3312.76054519714	0
3315.95860521796	0
3319.15519149983	0
3322.35030497844	0
3325.5439465887	0
3328.73611726471	0
3331.92681793978	0
3335.11604954647	0
3338.30381301652	0
3341.49010928091	0
3344.67493926981	0
3347.85830391262	0
3351.04020413798	0
3354.22064087372	0
3357.3996150469	0
3360.5771275838	0
3363.75317940992	0
3366.92777144999	0
3370.10090462795	0
3373.27257986699	0
3376.44279808948	0
3379.61156021707	0
3382.77886717058	0
3385.94471987011	0
3389.10911923496	0
3392.27206618366	0
3395.43356163397	0
3398.59360650288	0
3401.75220170663	0
3404.90934816067	0
3408.06504677969	0
3411.21929847761	0
3414.37210416759	0
3417.52346476203	0
3420.67338117256	0
3423.82185431003	0
3426.96888508457	0
3430.11447440551	0
3433.25862318143	0
3436.40133232017	0
3439.54260272877	0
3442.68243531356	0
3445.82083098007	0
3448.95779063311	0
3452.0933151767	0
3455.22740551412	0
3458.36006254791	0
3461.49128717984	0
3464.62108031093	0
3467.74944284144	0
3470.8763756709	0
3474.00187969807	0
3477.12595582097	0
3480.24860493687	0
3483.3698279423	0
3486.48962573301	0
3489.60799920405	0
3492.7249492497	0
3495.84047676349	0
3498.95458263822	0
3502.06726776593	0
3505.17853303794	0
3508.28837934481	0
3511.39680757636	0
3514.50381862168	0
3517.60941336912	0
3520.71359270627	0
3523.81635752002	0
3526.91770869649	0
3530.01764712108	0
3533.11617367844	0
3536.21328925251	0
3539.30899472646	0
3542.40329098277	0
3545.49617890316	0
3548.58765936862	0
3551.6777332594	0
3554.76640145506	0
3557.85366483438	0
3560.93952427544	0
3564.02398065559	0
3567.10703485145	0
3570.18868773891	0
3573.26894019313	0
3576.34779308856	0
3579.42524729892	0
3582.5013036972	0
3585.57596315568	0
3588.6492265459	0
3591.72109473869	0
3594.79156860416	0
3597.8606490117	0
3600.92833682998	0
3603.99463292695	0
3607.05953816984	0
3610.12305342518	0
3613.18517955876	0
3616.24591743568	0
3619.30526792029	0
3622.36323187627	0
3625.41981016655	0
3628.47500365337	0
3631.52881319825	0
3634.58123966201	0
3637.63228390473	0
3640.68194678582	0
3643.73022916395	0
3646.77713189711	0
3649.82265584256	0
3652.86680185686	0
3655.90957079587	0
3658.95096351473	0
3661.9909808679	0
3665.02962370912	0
3668.06689289143	0
3671.10278926717	0
3674.13731368797	0
3677.17046700477	0
3680.20225006781	0
3683.23266372664	0
3686.26170883008	0
3689.28938622628	0
3692.31569676268	0
3695.34064128604	0
3698.3642206424	0
3701.38643567713	0
3704.40728723488	0
3707.42677615964	0
3710.44490329468	0
3713.46166948258	0
3716.47707556524	0
3719.49112238387	0
3722.50381077897	0
3725.51514159038	0
3728.52511565724	0
3731.53373381799	0
3734.54099691039	0
3737.54690577153	0
3740.55146123779	0
3743.55466414488	0
3746.55651532782	0
3749.55701562096	0
3752.55616585793	0
3755.55396687173	0
3758.55041949465	0
3761.54552455828	0
3764.53928289357	0
3767.53169533077	0
3770.52276269945	0
