# Supplementary material for: ATP-Mediated Compositional Change in Peripheral Myelin Membranes: A Comparative Raman Spectroscopy and Time-Of-Flight Secondary Ion Mass Spectrometry Study
Source: PLoS One. 2015 Nov 6;10(11):e0142084. doi: 10.1371/journal.pone.0142084 (PMC4636249; doi:10.1371/journal.pone.0142084)
Supplement: S4 Dataset — (ZIP) [file pone.0142084.s004.zip › S4_dataset/Raman_spectra/2_90_0.txt]

-178.9940361005	0
-174.033225536559	0
-169.075137799502	0
-164.119770772183	0
-159.167122339652	0
-154.217190389145	0
-149.26997281008	0
-144.325467494082	0
-139.38367233493	0
-134.444585228596	0
-129.508204073225	0
-124.574526769137	0
-119.643551218823	0
-114.715275326934	0
-109.789697000297	0
-104.866814147889	0
-99.9466246808543	0
-95.0291265124944	0
-90.114317558252	0
-85.2021957357436	0
-80.2927589647076	0
-75.3860051670387	0
-70.4819322667847	0
-65.5805381901157	0
-60.6818208653497	0
-55.7857782229291	0
-50.8924081954391	0
-46.0017087175838	0
-41.1136777262045	0
-36.2283131602561	0
-31.3456129608128	0
-26.4655750710695	0
-21.5881974363389	0
-16.7134780040407	0
-11.8414147237152	0
-6.97200554699234	0
-2.10524842762101	0
2.75885867856151	0
7.62031781360827	0
12.4791310174774	0
17.3353003280427	0
22.1888277810764	0
27.0397154102718	0
31.8879652472339	0
36.7335793214821	0
41.5765596604568	0
46.4169082895224	0
51.2546272319731	0
56.0897185090207	0
60.9221841398242	0
65.7520261414571	0
70.5792465289418	0
75.4038473152361	0
80.2258305112362	0
85.045198125787	0
89.8619521656727	0
94.6760946356395	0
99.4876275383746	0
104.296552874516	0
109.10287264268	0
113.906588839415	0
118.707703459252	0
123.506218494676	0
128.30213593615	0
133.095457772096	0
137.886185988912	0
142.674322570981	0
147.459869500641	0
152.242828758238	0
157.023202322084	0
161.800992168479	0
166.576200271718	0
171.348828604071	0
176.118879135827	0
180.886353835245	0
185.651254668599	0
190.413583600155	0
195.173342592186	0
199.93053360497	0
204.685158596798	0
209.437219523967	0
214.186718340788	0
218.933656999589	0
223.678037450723	0
228.419861642551	0
233.159131521468	0
237.895849031897	0
242.630016116271	0
247.361634715084	0
252.090706766841	0
256.817234208093	0
261.541218973424	0
266.262662995465	0
270.981568204883	0
275.697936530397	0
280.411769898781	0
285.123070234849	0
289.831839461471	0
294.538079499574	0
299.241792268144	0
303.942979684232	0
308.641643662944	0
313.33778611746	0
318.031408959018	0
322.722514096945	0
327.411103438622	0
332.09717888951	0
336.780742353159	0
341.461795731189	0
346.140340923302	0
350.816379827291	0
355.489914339041	0
360.160946352512	0
364.829477759773	0
369.495510450977	0
374.159046314375	0
378.820087236329	0
383.478635101283	0
388.134691791809	0
392.788259188568	0
397.43933917034	0
402.08793361401	0
406.734044394583	0
411.377673385178	0
416.018822457033	0
420.657493479502	0
425.293688320078	0
429.927408844357	0
434.558656916086	0
439.187434397127	0
443.813743147482	0
448.437585025286	0
453.058961886811	0
457.677875586478	0
462.294327976831	0
466.908320908578	0
471.519856230564	0
476.128935789788	0
480.73556143139	0
485.339734998681	0
489.941458333116	0
494.540733274312	0
499.137561660047	0
503.731945326265	0
508.323886107065	0
512.91338583473	0
517.500446339696	0
522.085069450583	0
526.667256994186	0
531.247010795468	0
535.824332677577	0
540.399224461841	0
544.97168796778	0
549.541725013083	0
554.109337413638	0
558.674526983528	0
563.237295535019	0
567.797644878573	0
572.355576822864	0
576.911093174738	0
581.464195739273	0
586.014886319722	0
590.563166717575	0
595.109038732503	0
599.652504162402	0
604.193564803382	0
608.73222244976	0
613.268478894073	0
617.802335927087	0
622.333795337774	0
626.86285891334	0
631.389528439219	0
635.913805699064	0
640.435692474771	0
644.95519054646	0
649.472301692485	0
653.987027689444	0
658.499370312169	0
663.009331333737	0
667.51691252547	0
672.022115656927	0
676.524942495927	0
681.025394808529	0
685.523474359052	0
690.019182910066	13.1904296875
694.512522222403	-6.451171875
699.003494055146	-27.0703125
703.49210016564	12.3212890625
707.978342309501	15.3466796875
712.4622222406	-11.435546875
716.943741711089	12.8798828125
721.422902471377	-17.099609375
725.899706270147	21.8447265625
730.374154854362	-23.9072265625
734.846249969256	19.2470703125
739.315993358349	16.0703125
743.783386763427	-11.7158203125
748.248431924569	-1.7216796875
752.711130580137	-3.5166015625
757.171484466779	-2.1083984375
761.629495319434	-4.712890625
766.085164871334	-6.314453125
770.538494853989	-1.857421875
774.989486997221	9.8544921875
779.438143029149	8.283203125
783.884464676174	-15.275390625
788.328453663017	4.9208984375
792.770111712697	-4.443359375
797.209440546538	28.48828125
801.646441884169	-20.412109375
806.08111744353	-0.0263671875
810.513468940876	-9.3828125
814.943498090771	-6.224609375
819.371206606105	1.1884765625
823.796596198072	6.84765625
828.2196685762	3.9384765625
832.640425448326	12.84765625
837.05886852062	-35.0849609375
841.474999497579	12.2568359375
845.888820082023	16.4462890625
850.300331975104	5.892578125
854.709536876313	-13.5107421875
859.116436483463	-6.22265625
863.521032492721	16.4609375
867.923326598572	-3.0546875
872.32332049386	-8.994140625
876.721015869761	26.1708984375
881.116414415797	-30.4609375
885.509517819844	12.9033203125
889.900327768115	12.076171875
894.288845945188	-12.6259765625
898.675074033979	7.0908203125
903.059013715769	-17.1533203125
907.440666670193	-11.306640625
911.820034575246	34.404296875
916.197119107279	-7.24658203125
920.571921941015	-23.435546875
924.944444749532	16.5986328125
929.314689204282	-0.29345703125
933.682656975088	42.7314453125
938.048349730129	5.17333984375
942.411769135974	11.615234375
946.772916857561	1.05712890625
951.131794558198	43.59619140625
955.488403899583	10.292236328125
959.842746541793	56.988037109375
964.194824143277	3.683837890625
968.544638360882	67.3798828125
972.89219084983	19.07568359375
977.237483263745	25.59423828125
981.580517254633	18.153076171875
985.921294472888	-15.2880859375
990.259816567313	23.2705078125
994.596085185094	-21.170654296875
998.930101971824	-18.61181640625
1003.26186857149	93.977783203125
1007.59138662648	138.190185546875
1011.91865777761	207.402587890625
1016.24368366406	225.614990234375
1020.56646592346	145.827392578125
1024.88700619182	119.039794921875
1029.20530610358	29.328857421875
1033.52136729159	56.15576171875
1037.8351913871	15.982666015625
1042.14678001981	0.8095703125
1046.45613481781	6.70703125
1050.76325740763	4.76025390625
1055.06814941421	-13.67138671875
1059.37081246092	4.422119140625
1063.67124816957	-23.7763671875
1067.96945816039	25.4296875
1072.26544405203	7.701171875
1076.55920746159	-0.15234375
1080.8507500046	-9.6435546875
1085.14007329502	2.4404296875
1089.42717894526	-11.3193359375
1093.71206856617	18.65234375
1097.99474376703	-9.166015625
1102.27520615557	7.0419921875
1106.55345733798	-5.763671875
1110.82949891888	-5.5859375
1115.10333250134	11.50146484375
1119.37495968691	8.49658203125
1123.64438207555	10.491943359375
1127.91160126572	21.487060546875
1132.17661885431	73.4814453125
1136.43943643666	71.45361328125
1140.70005560662	93.42578125
1144.95847795644	178.39794921875
1149.21470507689	214.3701171875
1153.46873855716	303.342163085938
1157.72057998495	479.314331054688
1161.97023094641	642.286499023438
1166.21769302616	671.245483398438
1170.4629678073	587.145629882813
1174.70605687141	366.045654296875
1178.94696179853	203.945678710938
1183.18568416722	108.845825195313
1187.42222555447	86.745849609375
1191.65658753578	38.64599609375
1195.88877168515	36.5460205078125
1200.11877957505	79.446044921875
1204.34661277642	83.34619140625
1208.57227285872	33.2462158203125
1212.79576138991	55.1422119140625
1217.01707993641	43.8504638671875
1221.23623006315	28.5587158203125
1225.45321333358	-4.7330322265625
1229.66803130962	53.9752197265625
1233.88068555171	0.6834716796875
1238.09117761878	-30.6082763671875
1242.29950906827	14.0999755859375
1246.50568145615	-19.1917724609375
1250.70969633685	-11.4835205078125
1254.91155526336	39.224609375
1259.11125978715	1.932861328125
1263.30881145822	-6.35888671875
1267.50421182508	11.27783203125
1271.69746243476	47.7706298828125
1275.88856483281	65.2633056640625
1280.07752056329	39.7559814453125
1284.26433116881	42.248779296875
1288.44899819048	24.741455078125
1292.63152316794	39.2342529296875
1296.81190763937	70.7269287109375
1300.99015314147	48.2197265625
1305.16626120947	27.71240234375
1309.34023337715	93.205078125
1313.5120711768	61.6978759765625
1317.68177613928	50.1685791015625
1321.84934979395	33.63330078125
1326.01479366875	44.097900390625
1330.17810929013	-5.4373779296875
1334.3392981831	16.02734375
1338.49836187122	24.4920654296875
1342.65530187657	57.9566650390625
1346.81011971983	29.42138671875
1350.96281692018	20.0462646484375
1355.11339499538	23.86962890625
1359.26185546175	22.693115234375
1363.40819983413	15.5166015625
1367.55242962597	7.340087890625
1371.69454634923	21.4234619140625
1375.83455151447	4.63671875
1379.97244663079	-25.53369140625
1384.10823320587	5.44775390625
1388.24191274593	-2.9375
1392.3734867558	28.7509765625
1396.50295673884	-25.8134765625
1400.63032419701	-11.98291015625
1404.75559063083	15.52392578125
1408.87875753938	12.2001953125
1412.99982642036	-12.9713134765625
1417.11879877001	-23.142822265625
1421.23567608315	2.793212890625
1425.35045985322	-4.2615966796875
1429.4631515722	-14.31640625
1433.57375273068	23.6287841796875
1437.68226481782	70.573974609375
1441.78868932139	129.440551757813
1445.89302772774	149.217895507813
1449.9952815218	144.995239257813
1454.0954521871	235.7724609375
1458.19354120579	164.5498046875
1462.28955005859	165.3271484375
1466.38348022481	156.1044921875
1470.47533318239	158.8818359375
1474.56511040785	125.659057617188
1478.65281337632	109.3603515625
1482.73844356155	74.0250244140625
1486.82200243586	82.6898193359375
1490.90349147021	82.3544921875
1494.98291213417	50.0191650390625
1499.06026589591	86.6839599609375
1503.13555422221	159.3486328125
1507.20877857848	200.013305664063
1511.27994042873	307.678100585938
1515.3490412356	413.3427734375
1519.41608246035	551.996704101563
1523.48106556286	626.6279296875
1527.54399200162	632.259155273438
1531.60486323377	540.890502929688
1535.66368071506	406.521728515625
1539.72044589986	299.153076171875
1543.7751602412	202.784301757813
1547.8278251907	100.41552734375
1551.87844219866	41.046875
1555.92701271397	45.607666015625
1559.97353818419	23.106201171875
1564.01802005549	9.604736328125
1568.06045977271	26.1033935546875
1572.1008587793	28.6019287109375
1576.13921851737	30.0499267578125
1580.17554042768	-12.09814453125
1584.20982594961	-19.246337890625
1588.24207652123	15.1793212890625
1592.27229357921	-4.97607421875
1596.3004785589	-0.1728515625
1600.3266328943	20.6337890625
1604.35075801806	-10.056640625
1608.37285536149	-3.3193359375
1612.39292635454	-5.65234375
1616.41097242584	11.2431640625
1620.42699500266	-3.085693359375
1624.44099551096	-8.2615966796875
1628.45297537533	-3.1737060546875
1632.46293601905	12.6922607421875
1636.47087886406	-0.5406494140625
1640.47680533095	8.2010498046875
1644.480716839	20.94287109375
1648.48261480617	21.6929931640625
1652.48250064906	13.4725341796875
1656.48037578297	84.252197265625
1660.47624162187	94.03173828125
1664.47009957839	156.811401367188
1668.46195106388	171.590942382813
1672.45179748832	161.285522460938
1676.43964026041	115.944946289063
1680.42548078752	128.604370117188
1684.40932047569	99.2637939453125
1688.39116072969	52.9232177734375
1692.37100295292	41.5826416015625
1696.34884854752	61.17431640625
1700.32469891428	21.6025390625
1704.29855545272	44.03076171875
1708.27041956104	1.458984375
1712.24029263612	14.88720703125
1716.20817607355	-4.6844482421875
1720.17407126762	-5.321044921875
1724.13797961133	-7.975830078125
1728.09990249636	-20.630615234375
1732.05984131311	2.8682861328125
1736.01779745068	19.9700927734375
1739.97377229687	-20.5087890625
1743.9277672382	31.363525390625
1747.87978365989	-31.9453125
1751.82982294587	1.40625
1755.77788647878	-4.287109375
1759.72397564	-0.7099609375
1763.6680918096	12.83203125
1767.61023636636	13.3056640625
1771.55041068779	-12.2431640625
1775.48861615014	-11.2548828125
1779.42485412835	-12.9921875
1783.35912599609	9.265625
1787.29143312576	32.2275390625
1791.22177688849	-24.650390625
1795.15015865414	8.9189453125
1799.07657979127	-10.3486328125
1803.00104166721	-4.185546875
1806.923545648	3.484375
1810.84409309841	19.8076171875
1814.76268538195	-8.4619140625
1818.67932386087	17.568359375
1822.59400989615	-22.2255859375
1826.50674484752	-1.8076171875
1830.41753007345	4.380859375
1834.32636693114	-22.306640625
1838.23325677653	9.513671875
1842.13820096433	22.4716796875
1846.04120084797	-8.3896484375
1849.94225777965	8.3837890625
1853.84137311029	-19.86328125
1857.7385481896	4.9462890625
1861.63378436601	-15.7783203125
1865.52708298671	3.3623046875
1869.41844539766	12.0390625
1873.30787294356	33.6044921875
1877.19536696788	-31.4775390625
1881.08092881284	-1.1103515625
1884.96455981942	0.44140625
1888.84626132737	-12.1689453125
1892.7260346752	14.6484375
1896.6038812002	5.2998046875
1900.47980223839	-16.21484375
1904.35379912459	-4.5498046875
1908.22587319237	13.4287109375
1912.0960257741	-14.4306640625
1915.96425820088	25.486328125
1919.83057180263	-19.529296875
1923.694967908	15.75390625
1927.55744784445	-6.7626953125
1931.4180129382	-8.4853515625
1935.27666451426	11.349609375
1939.13340389641	16.1787109375
1942.98823240721	-37.611328125
1946.84115136803	18.7138671875
1950.692162099	-17.6689453125
1954.54126591903	17.2822265625
1958.38846414584	6.5908203125
1962.23375809594	10.3564453125
1966.0771490846	-28.896484375
1969.91863842591	17.771484375
1973.75822743275	-1.9658203125
1977.59591741678	-7.01953125
1981.43170968848	-12.1279296875
1985.26560555709	27.9638671875
1989.09760633069	-9.8984375
1992.92771331615	-9.9228515625
1996.75592781911	-1.6572265625
2000.58225114405	7.185546875
2004.40668459424	-0.4697265625
2008.22922947176	-9.0791015625
2012.04988707749	0.4306640625
2015.86865871112	-11.0947265625
2019.68554567116	35.71484375
2023.50054925491	-27.8984375
2027.31367075851	20.544921875
2031.1249114769	-20.1396484375
2034.93427270382	-9.9169921875
2038.74175573186	0.0361328125
2042.54736185239	30.4765625
2046.35109235564	2.60546875
2050.15294853063	-12.6640625
2053.95293166521	9.453125
2057.75104304606	-1.3193359375
2061.54728395867	-18.49609375
2065.34165568738	21.0048828125
2069.13415951534	-4.12109375
2072.92479672452	10.2705078125
2076.71356859575	-23.0634765625
2080.50047640866	10.2783203125
2084.28552144174	-25.1611328125
2088.06870497229	25.484375
2091.85002827646	-9.720703125
2095.62949262923	-0.7392578125
2099.40709930443	5.6015625
2103.18284957471	-35.2373046875
2106.95674471158	35.984375
2110.72878598537	28.14453125
2114.49897466528	-27.8349609375
2118.26731201934	-22.9306640625
2122.03379931443	25.2705078125
2125.79843781626	-5.23046875
2129.56122878942	-20.8037109375
2133.32217349733	12.9384765625
2137.08127320226	-15.390625
2140.83852916534	19.564453125
2144.59394264655	-4.892578125
2148.34751490473	11.0234375
2152.09924719757	1.4443359375
2155.84914078163	-12.904296875
2159.5971969123	14.9912109375
2163.34341684387	5.4697265625
2167.08780182947	-0.716796875
2170.83035312109	9.181640625
2174.57107196959	-19.4033203125
2178.30995962469	5.349609375
2182.04701733499	-6.1142578125
2185.78224634795	-11.357421875
2189.5156479099	29.177734375
2193.24722326604	-10.9453125
2196.97697366044	-1.462890625
2200.70490033604	2.6337890625
2204.43100453467	-9.28125
2208.15528749703	0.1513671875
2211.87775046268	-11.35546875
2215.59839467008	21.0556640625
2219.31722135656	-7.35546875
2223.03423175833	-0.1748046875
2226.74942711049	-10.42578125
2230.46280864701	16.2607421875
2234.17437760077	-3.0390625
2237.8841352035	-3.3984375
2241.59208268584	3.478515625
2245.29822127732	-10.8271484375
2249.00255220635	-20.837890625
2252.70507670024	22.6396484375
2256.40579598519	-19.9150390625
2260.10471128628	44.9169921875
2263.80182382751	9.806640625
2267.49713483175	-23.6943359375
2271.19064552079	-21.2568359375
2274.8823571153	19.9345703125
2278.57227083486	-24.2041015625
2282.26038789795	1.6103515625
2285.94670952195	10.8466796875
2289.63123692314	1.943359375
2293.31397131672	-0.44921875
2296.99491391679	18.0068359375
2300.67406593633	-8.9794921875
2304.35142858727	-0.1298828125
2308.02700308043	-17.416015625
2311.70079062553	13.76171875
2315.37279243123	13.841796875
2319.04300970507	18.9013671875
2322.71144365353	-12.0478515625
2326.378095482	-52.0634765625
2330.04296639478	40.9638671875
2333.7060575951	5.1220703125
2337.3673702851	-12.3779296875
2341.02690566583	-4.427734375
2344.68466493729	-10.599609375
2348.34064929839	27.8505859375
2351.99485994695	-23.8525390625
2355.64729807974	-9.5869140625
2359.29796489244	7.9599609375
2362.94686157966	30.6376953125
2366.59398933494	-15.5107421875
2370.23934935076	8.25390625
2373.88294281852	-12.2802734375
2377.52477092855	-9.859375
2381.16483487014	0.888671875
2384.80313583148	0.17578125
2388.4396749997	24.5146484375
2392.07445356091	-4.4951171875
2395.70747270011	-18.0673828125
2399.33873360126	13.173828125
2402.96823744726	7.7294921875
2406.59598541994	-12.759765625
2410.22197870011	9.9345703125
2413.84621846749	-10.7763671875
2417.46870590075	-0.232421875
2421.08944217751	-14.3115234375
2424.70842847435	13.3408203125
2428.32566596678	21.5380859375
2431.94115582928	-23.330078125
2435.55489923527	10.6923828125
2439.16689735713	-4.6875
2442.77715136619	-5.892578125
2446.38566243272	-15.0625
2449.99243172597	18.154296875
2453.59746041414	3.998046875
2457.20074966439	-26.873046875
2460.80230064283	13.3984375
2464.40211451455	12.837890625
2468.00019244358	-4.0947265625
2471.59653559293	15.798828125
2475.19114512457	-15.2646484375
2478.78402219943	6.17578125
2482.37516797741	0.8271484375
2485.96458361738	6.7236328125
2489.55227027719	-19.71484375
2493.13822911363	17.1767578125
2496.7224612825	-11.7021484375
2500.30496793853	-35.7451171875
2503.88575023547	29.546875
2507.464809326	12.41796875
2511.04214636182	21.3603515625
2514.61776249357	-15.044921875
2518.19165887088	4.8740234375
2521.76383664237	-19.8046875
2525.33429695564	3.744140625
2528.90304095725	-28.0576171875
2532.47006979276	44.38671875
2536.03538460672	-9.2255859375
2539.59898654265	17.0283203125
2543.16087674307	-10.1875
2546.72105634947	-15.0419921875
2550.27952650235	3.7578125
2553.83628834118	4.60546875
2557.39134300444	-11.349609375
2560.94469162957	-18.2509765625
2564.49633535304	29.1572265625
2568.0462753103	-15.013671875
2571.59451263579	6.115234375
2575.14104846294	2.1708984375
2578.6858839242	-6.771484375
2582.229020151	16.39453125
2585.77045827378	-1.6005859375
2589.31019942197	7.93359375
2592.84824472401	-26.6328125
2596.38459530734	10.541015625
2599.91925229841	6.5869140625
2603.45221682266	-4.4453125
2606.98349000456	-8.0517578125
2610.51307296756	1.0283203125
2614.04096683414	10.84375
2617.56717272579	-24.947265625
2621.09169176298	23.3671875
2624.61452506523	6.3564453125
2628.13567375106	8.7529296875
2631.655138938	-10.638671875
2635.17292174258	-17.638671875
2638.68902328039	-5.9912109375
2642.20344466598	10.134765625
2645.71618701297	15.18359375
2649.22725143397	-16.7431640625
2652.73663904062	-9.916015625
2656.24435094357	-38.1796875
2659.75038825251	71.126953125
2663.25475207615	1.0673828125
2666.75744352221	-35.291015625
2670.25846369744	42.1533203125
2673.75781370765	-26.193359375
2677.25549465763	0.9677734375
2680.75150765123	16.3984375
2684.24585379131	20.3017578125
2687.73853417978	-46.576171875
2691.22954991757	0.318359375
2694.71890210465	21.5517578125
2698.20659184002	-13.1015625
2701.69262022172	1.2109375
2705.17698834682	-6.5244140625
2708.65969731143	7.861328125
2712.14074821071	-17.0361328125
2715.62014213884	7.9208984375
2719.09788018905	-11.0322265625
2722.57396345361	29.7783203125
2726.04839302385	22.28515625
2729.52116999012	-13.2392578125
2732.99229544182	12.0615234375
2736.4617704674	-37.8359375
2739.92959615437	26.7421875
2743.39577358925	-10.990234375
2746.86030385767	-1.59765625
2750.32318804424	-10.9931640625
2753.78442723268	-2.2568359375
2757.24402250572	13.3564453125
2760.70197494518	-11.8857421875
2764.1582856319	18.3369140625
2767.6129556458	-0.498291015625
2771.06598606584	-17.525634765625
2774.51737797005	11.05908203125
2777.96713243552	-25.267333984375
2781.41525053838	-5.59375
2784.86173335384	40.079833984375
2788.30658195617	7.75341796875
2791.74979741869	-18.087158203125
2795.1913808138	14.684814453125
2798.63133321295	30.45654296875
2802.06965568666	43.228515625
2805.50634930452	36.000244140625
2808.94141513519	62.772216796875
2812.37485424639	10.544189453125
2815.80666770493	39.31591796875
2819.23685657665	45.087890625
2822.6654219265	33.859619140625
2826.0923648185	66.60498046875
2829.51768631572	147.03466796875
2832.94138748033	144.46435546875
2836.36346937355	126.89404296875
2839.7839330557	215.32373046875
2843.20277958617	244.75341796875
2846.62001002343	392.18310546875
2850.03562542502	460.61279296875
2853.44962684758	548.04248046875
2856.86201534681	657.47216796875
2860.27279197751	645.90185546875
2863.68195779356	641.33154296875
2867.08951384791	631.76123046875
2870.49546119262	608.19091796875
2873.89980087883	618.62060546875
2877.30253395675	595.05029296875
2880.70366147569	597.47998046875
2884.10318448406	610.90966796875
2887.50110402936	613.2705078125
2890.89742115815	666.552978515625
2894.29213691614	650.83544921875
2897.68525234807	628.117919921875
2901.07676849782	675.400390625
2904.46668640835	627.682861328125
2907.85500712172	675.96533203125
2911.24173167908	689.247802734375
2914.62686112069	665.5302734375
2918.0103964859	667.812744140625
2921.39233881316	616.09521484375
2924.77268914004	632.377685546875
2928.1514485032	640.66015625
2931.52861793838	648.942626953125
2934.90419848047	706.22509765625
2938.27819116343	692.507568359375
2941.65059702035	660.7900390625
2945.0214170834	629.072509765625
2948.39065238389	623.35498046875
2951.75830395222	516.637451171875
2955.1243728179	469.919921875
2958.48886000957	431.21630859375
2961.85176655495	408.525146484375
2965.21309348089	406.833984375
2968.57284181338	377.142822265625
2971.93101257748	307.45166015625
2975.28760679739	286.760498046875
2978.64262549643	267.0693359375
2981.99606969702	282.378173828125
2985.34794042073	205.686767578125
2988.69823868822	170.99560546875
2992.04696551928	140.304443359375
2995.39412193282	123.61328125
2998.73970894689	120.922119140625
3002.08372757864	94.23095703125
3005.42617884436	92.539794921875
3008.76706375945	139.848388671875
3012.10638333846	73.1572265625
3015.44413859504	111.466064453125
3018.780330542	140.1552734375
3022.11496019125	99.876953125
3025.44802855385	82.598388671875
3028.77953663997	90.31982421875
3032.10948545894	55.04150390625
3035.4378760192	-4.237060546875
3038.76470932834	9.484619140625
3042.08998639308	21.2060546875
3045.41370821926	38.927490234375
3048.73587581189	6.649169921875
3052.05649017508	-6.015869140625
3055.37555231211	-19.86669921875
3058.69306322538	-17.71728515625
3062.00902391644	40.431884765625
3065.32343538598	27.581298828125
3068.63629863383	-8.38427734375
3071.94761465896	-24.66455078125
3075.25738445949	35.021484375
3078.5656090327	-4.6533203125
3081.87228937498	-6.3408203125
3085.1774264819	-24.0751953125
3088.48102134815	12.3720703125
3091.7830749676	10.0771484375
3095.08358833324	-17.298828125
3098.38256243724	3.33984375
3101.67999827088	15.4931640625
3104.97589682465	-23.8916015625
3108.27025908814	-0.6396484375
3111.56308605013	0.818359375
3114.85437869852	30.845703125
3118.14413802041	-18.8984375
3121.43236500202	6.23046875
3124.71906062875	8.4716796875
3128.00422588514	-21.810546875
3131.28786175491	-11.9580078125
3134.56996922093	25.3310546875
3137.85054926523	0
3141.12960286901	0
3144.40713101263	0
3147.68313467559	0
3150.95761483661	0
3154.23057247352	0
3157.50200856335	0
3160.77192408229	0
3164.04032000569	0
3167.30719730808	0
3170.57255696316	0
3173.8363999438	0
3177.09872722202	0
3180.35953976906	0
3183.61883855529	0
3186.87662455028	0
3190.13289872276	0
3193.38766204066	0
3196.64091547106	0
3199.89265998022	0
3203.14289653362	0
3206.39162609586	0
3209.63884963076	0
3212.88456810132	0
3216.1287824697	0
3219.37149369728	0
3222.61270274458	0
3225.85241057134	0
3229.09061813648	0
3232.32732639809	0
3235.56253631347	0
3238.79624883909	0
3242.02846493062	0
3245.25918554292	0
3248.48841163005	0
3251.71614414523	0
3254.94238404091	0
3258.16713226871	0
3261.39038977947	0
3264.61215752319	0
3267.8324364491	0
3271.05122750561	0
3274.26853164032	0
3277.48434980006	0
3280.69868293083	0
3283.91153197784	0
3287.12289788551	0
3290.33278159744	0
3293.54118405647	0
3296.7481062046	0
3299.95354898308	0
3303.15751333233	0
3306.36000019198	0
3309.5610105009	0
3312.76054519714	0
3315.95860521796	0
3319.15519149983	0
3322.35030497844	0
3325.5439465887	0
3328.73611726471	0
3331.92681793978	0
3335.11604954647	0
3338.30381301652	0
3341.49010928091	0
3344.67493926981	0
3347.85830391262	0
3351.04020413798	0
3354.22064087372	0
3357.3996150469	0
3360.5771275838	0
3363.75317940992	0
3366.92777144999	0
3370.10090462795	0
3373.27257986699	0
3376.44279808948	0
3379.61156021707	0
3382.77886717058	0
3385.94471987011	0
3389.10911923496	0
3392.27206618366	0
3395.43356163397	0
3398.59360650288	0
3401.75220170663	0
3404.90934816067	0
3408.06504677969	0
3411.21929847761	0
3414.37210416759	0
3417.52346476203	0
3420.67338117256	0
3423.82185431003	0
3426.96888508457	0
3430.11447440551	0
3433.25862318143	0
3436.40133232017	0
3439.54260272877	0
3442.68243531356	0
3445.82083098007	0
3448.95779063311	0
3452.0933151767	0
3455.22740551412	0
3458.36006254791	0
3461.49128717984	0
3464.62108031093	0
3467.74944284144	0
3470.8763756709	0
3474.00187969807	0
3477.12595582097	0
3480.24860493687	0
3483.3698279423	0
3486.48962573301	0
3489.60799920405	0
3492.7249492497	0
3495.84047676349	0
3498.95458263822	0
3502.06726776593	0
3505.17853303794	0
3508.28837934481	0
3511.39680757636	0
3514.50381862168	0
3517.60941336912	0
3520.71359270627	0
3523.81635752002	0
3526.91770869649	0
3530.01764712108	0
3533.11617367844	0
3536.21328925251	0
3539.30899472646	0
3542.40329098277	0
3545.49617890316	0
3548.58765936862	0
3551.6777332594	0
3554.76640145506	0
3557.85366483438	0
3560.93952427544	0
3564.02398065559	0
3567.10703485145	0
3570.18868773891	0
3573.26894019313	0
3576.34779308856	0
3579.42524729892	0
3582.5013036972	0
3585.57596315568	0
3588.6492265459	0
3591.72109473869	0
3594.79156860416	0
3597.8606490117	0
3600.92833682998	0
3603.99463292695	0
3607.05953816984	0
3610.12305342518	0
3613.18517955876	0
3616.24591743568	0
3619.30526792029	0
3622.36323187627	0
3625.41981016655	0
3628.47500365337	0
3631.52881319825	0
3634.58123966201	0
3637.63228390473	0
3640.68194678582	0
3643.73022916395	0
3646.77713189711	0
3649.82265584256	0
3652.86680185686	0
3655.90957079587	0
3658.95096351473	0
3661.9909808679	0
3665.02962370912	0
3668.06689289143	0
3671.10278926717	0
3674.13731368797	0
3677.17046700477	0
3680.20225006781	0
3683.23266372664	0
3686.26170883008	0
3689.28938622628	0
3692.31569676268	0
3695.34064128604	0
3698.3642206424	0
3701.38643567713	0
3704.40728723488	0
3707.42677615964	0
3710.44490329468	0
3713.46166948258	0
3716.47707556524	0
3719.49112238387	0
3722.50381077897	0
3725.51514159038	0
3728.52511565724	0
3731.53373381799	0
3734.54099691039	0
3737.54690577153	0
3740.55146123779	0
3743.55466414488	0
3746.55651532782	0
3749.55701562096	0
3752.55616585793	0
3755.55396687173	0
3758.55041949465	0
3761.54552455828	0
3764.53928289357	0
3767.53169533077	0
3770.52276269945	0
