# Supplementary material for: ATP-Mediated Compositional Change in Peripheral Myelin Membranes: A Comparative Raman Spectroscopy and Time-Of-Flight Secondary Ion Mass Spectrometry Study
Source: PLoS One. 2015 Nov 6;10(11):e0142084. doi: 10.1371/journal.pone.0142084 (PMC4636249; doi:10.1371/journal.pone.0142084)
Supplement: S4 Dataset — (ZIP) [file pone.0142084.s004.zip › S4_dataset/Raman_spectra/2_90_90.txt]

-178.9940361005	0
-174.033225536559	0
-169.075137799502	0
-164.119770772183	0
-159.167122339652	0
-154.217190389145	0
-149.26997281008	0
-144.325467494082	0
-139.38367233493	0
-134.444585228596	0
-129.508204073225	0
-124.574526769137	0
-119.643551218823	0
-114.715275326934	0
-109.789697000297	0
-104.866814147889	0
-99.9466246808543	0
-95.0291265124944	0
-90.114317558252	0
-85.2021957357436	0
-80.2927589647076	0
-75.3860051670387	0
-70.4819322667847	0
-65.5805381901157	0
-60.6818208653497	0
-55.7857782229291	0
-50.8924081954391	0
-46.0017087175838	0
-41.1136777262045	0
-36.2283131602561	0
-31.3456129608128	0
-26.4655750710695	0
-21.5881974363389	0
-16.7134780040407	0
-11.8414147237152	0
-6.97200554699234	0
-2.10524842762101	0
2.75885867856151	0
7.62031781360827	0
12.4791310174774	0
17.3353003280427	0
22.1888277810764	0
27.0397154102718	0
31.8879652472339	0
36.7335793214821	0
41.5765596604568	0
46.4169082895224	0
51.2546272319731	0
56.0897185090207	0
60.9221841398242	0
65.7520261414571	0
70.5792465289418	0
75.4038473152361	0
80.2258305112362	0
85.045198125787	0
89.8619521656727	0
94.6760946356395	0
99.4876275383746	0
104.296552874516	0
109.10287264268	0
113.906588839415	0
118.707703459252	0
123.506218494676	0
128.30213593615	0
133.095457772096	0
137.886185988912	0
142.674322570981	0
147.459869500641	0
152.242828758238	0
157.023202322084	0
161.800992168479	0
166.576200271718	0
171.348828604071	0
176.118879135827	0
180.886353835245	0
185.651254668599	0
190.413583600155	0
195.173342592186	0
199.93053360497	0
204.685158596798	0
209.437219523967	0
214.186718340788	0
218.933656999589	0
223.678037450723	0
228.419861642551	0
233.159131521468	0
237.895849031897	0
242.630016116271	0
247.361634715084	0
252.090706766841	0
256.817234208093	0
261.541218973424	0
266.262662995465	0
270.981568204883	0
275.697936530397	0
280.411769898781	0
285.123070234849	0
289.831839461471	0
294.538079499574	0
299.241792268144	0
303.942979684232	0
308.641643662944	0
313.33778611746	0
318.031408959018	0
322.722514096945	0
327.411103438622	0
332.09717888951	0
336.780742353159	0
341.461795731189	0
346.140340923302	0
350.816379827291	0
355.489914339041	0
360.160946352512	0
364.829477759773	0
369.495510450977	0
374.159046314375	0
378.820087236329	0
383.478635101283	0
388.134691791809	0
392.788259188568	0
397.43933917034	0
402.08793361401	0
406.734044394583	0
411.377673385178	0
416.018822457033	0
420.657493479502	0
425.293688320078	0
429.927408844357	0
434.558656916086	0
439.187434397127	0
443.813743147482	0
448.437585025286	0
453.058961886811	0
457.677875586478	0
462.294327976831	0
466.908320908578	0
471.519856230564	0
476.128935789788	0
480.73556143139	0
485.339734998681	0
489.941458333116	0
494.540733274312	0
499.137561660047	0
503.731945326265	0
508.323886107065	0
512.91338583473	0
517.500446339696	0
522.085069450583	0
526.667256994186	0
531.247010795468	0
535.824332677577	0
540.399224461841	0
544.97168796778	0
549.541725013083	0
554.109337413638	0
558.674526983528	0
563.237295535019	0
567.797644878573	0
572.355576822864	0
576.911093174738	0
581.464195739273	0
586.014886319722	0
590.563166717575	0
595.109038732503	0
599.652504162402	0
604.193564803382	0
608.73222244976	0
613.268478894073	0
617.802335927087	0
622.333795337774	0
626.86285891334	33.1015625
631.389528439219	-45.6728515625
635.913805699064	26.2255859375
640.435692474771	1.2470703125
644.95519054646	-10.654296875
649.472301692485	-21.65234375
653.987027689444	60.4912109375
658.499370312169	-18.72265625
663.009331333737	-0.21875
667.51691252547	-17.8671875
672.022115656927	26.5849609375
676.524942495927	-20.13671875
681.025394808529	-15.244140625
685.523474359052	19.4853515625
690.019182910066	9.5009765625
694.512522222403	-12.26953125
699.003494055146	1.443359375
703.49210016564	8.3291015625
707.978342309501	10.779296875
712.4622222406	-32.869140625
716.943741711089	0.9921875
721.422902471377	-1.0576171875
725.899706270147	29.3623046875
730.374154854362	-20.1630859375
734.846249969256	21.2939453125
739.315993358349	-18.7646484375
743.783386763427	-1.3212890625
748.248431924569	17.5693359375
752.711130580137	-1.734375
757.171484466779	-18.33203125
761.629495319434	-2.7744140625
766.085164871334	-3.986328125
770.538494853989	12.3740234375
774.989486997221	-8.6376953125
779.438143029149	5.99609375
783.884464676174	5.2978515625
788.328453663017	11.4775390625
792.770111712697	-5.244140625
797.209440546538	17.3349609375
801.646441884169	-28.1630859375
806.08111744353	0.486328125
810.513468940876	-3.8701171875
814.943498090771	7.6162109375
819.371206606105	-8.337890625
823.796596198072	3.9775390625
828.2196685762	3.0556640625
832.640425448326	2.0546875
837.05886852062	-51.48046875
841.474999497579	64.8857421875
845.888820082023	19.076171875
850.300331975104	-18.533203125
854.709536876313	-17.5576171875
859.116436483463	-11.2978515625
863.521032492721	2.7294921875
867.923326598572	5.3232421875
872.32332049386	8.5205078125
876.721015869761	9.9794921875
881.116414415797	-24.1357421875
885.509517819844	17.5830078125
889.900327768115	-2.7880859375
894.288845945188	-5.4482421875
898.675074033979	13.79296875
903.059013715769	-9.8154296875
907.440666670193	-5.3671875
911.820034575246	3.6552734375
916.197119107279	1.6298828125
920.571921941015	-10.7001953125
924.944444749532	16.525390625
929.314689204282	-7.9046630859375
933.682656975088	8.910400390625
938.048349730129	-8.199462890625
942.411769135974	0.704345703125
946.772916857561	-4.8436279296875
951.131794558198	22.561767578125
955.488403899583	-1.0328369140625
959.842746541793	48.1705322265625
964.194824143277	0.2166748046875
968.544638360882	37.2626953125
972.89219084983	29.308837890625
977.237483263745	45.35498046875
981.580517254633	10.29736328125
985.921294472888	9.1182861328125
990.259816567313	43.939208984375
994.596085185094	10.760009765625
998.930101971824	4.5809326171875
1003.26186857149	53.40185546875
1007.59138662648	57.150146484375
1011.91865777761	90.836181640625
1016.24368366406	103.522216796875
1020.56646592346	56.208251953125
1024.88700619182	58.8944091796875
1029.20530610358	10.6007080078125
1033.52136729159	24.333251953125
1037.8351913871	-3.934326171875
1042.14678001981	-4.170654296875
1046.45613481781	12.894287109375
1050.76325740763	-1.051513671875
1055.06814941421	-14.0594482421875
1059.37081246092	8.7998046875
1063.67124816957	-4.333984375
1067.96945816039	3.5810546875
1072.26544405203	-2.2880859375
1076.55920746159	13.267578125
1080.8507500046	-2.4442138671875
1085.14007329502	9.13427734375
1089.42717894526	-35.1304931640625
1093.71206856617	15.9622802734375
1097.99474376703	-1.0523681640625
1102.27520615557	0.4296875
1106.55345733798	-5.0882568359375
1110.82949891888	-2.606201171875
1115.10333250134	28.5526123046875
1119.37495968691	16.665283203125
1123.64438207555	13.7779541015625
1127.91160126572	-1.1094970703125
1132.17661885431	49.003173828125
1136.43943643666	13.1158447265625
1140.70005560662	35.3455810546875
1144.95847795644	58.5811767578125
1149.21470507689	86.8167724609375
1153.46873855716	89.0523681640625
1157.72057998495	176.287963867188
1161.97023094641	217.523559570313
1166.21769302616	225.780029296875
1170.4629678073	231.462036132813
1174.70605687141	115.144165039063
1178.94696179853	39.826171875
1183.18568416722	-5.49169921875
1187.42222555447	23.1903076171875
1191.65658753578	6.9901123046875
1195.88877168515	7.6141357421875
1200.11877957505	30.238037109375
1204.34661277642	-1.137939453125
1208.57227285872	26.8399658203125
1212.79576138991	5.5966796875
1217.01707993641	-16.9725341796875
1221.23623006315	-1.56103515625
1225.45321333358	-23.541015625
1229.66803130962	44.3408203125
1233.88068555171	-9.771484375
1238.09117761878	-10.8671875
1242.29950906827	-0.779296875
1246.50568145615	7.44140625
1250.70969633685	-15.3583984375
1254.91155526336	18.6875
1259.11125978715	-13.59765625
1263.30881145822	0.7060546875
1267.50421182508	-6.033203125
1271.69746243476	-3.2861328125
1275.88856483281	26.1767578125
1280.07752056329	0.041015625
1284.26433116881	-6.8388671875
1288.44899819048	-10.291015625
1292.63152316794	-5.70703125
1296.81190763937	16.541015625
1300.99015314147	-2.1572265625
1305.16626120947	-18.1767578125
1309.34023337715	9.8330078125
1313.5120711768	18.443359375
1317.68177613928	2.6787109375
1321.84934979395	-7.84765625
1326.01479366875	7.029296875
1330.17810929013	-29.9013671875
1334.3392981831	13.91796875
1338.49836187122	-6.1982421875
1342.65530187657	10.8251953125
1346.81011971983	6.5634765625
1350.96281692018	-9.5
1355.11339499538	8.9697265625
1359.26185546175	-8.6572265625
1363.40819983413	-8.8203125
1367.55242962597	12.96484375
1371.69454634923	6.7880859375
1375.83455151447	3.5732421875
1379.97244663079	-25.4072265625
1384.10823320587	16.375
1388.24191274593	-26.58203125
1392.3734867558	32.6068115234375
1396.50295673884	-6.41357421875
1400.63032419701	-6.278564453125
1404.75559063083	-8.088134765625
1408.87875753938	-2.9537353515625
1412.99982642036	-13.4158935546875
1417.11879877001	-22.8779296875
1421.23567608315	-4.340087890625
1425.35045985322	-16.8021240234375
1429.4631515722	-9.2642822265625
1433.57375273068	39.968017578125
1437.68226481782	25.1953125
1441.78868932139	82.4227294921875
1445.89302772774	84.6500244140625
1449.9952815218	89.87744140625
1454.0954521871	150.104858398438
1458.19354120579	110.332153320313
1462.28955005859	126.5595703125
1466.38348022481	79.7213134765625
1470.47533318239	88.8671875
1474.56511040785	91.01318359375
1478.65281337632	64.1591796875
1482.73844356155	25.30517578125
1486.82200243586	68.451171875
1490.90349147021	39.59716796875
1494.98291213417	-2.2568359375
1499.06026589591	38.8890380859375
1503.13555422221	79.0113525390625
1507.20877857848	89.0347900390625
1511.27994042873	130.058227539063
1515.3490412356	157.08154296875
1519.41608246035	240.10498046875
1523.48106556286	251.12841796875
1527.54399200162	236.15185546875
1531.60486323377	204.175170898438
1535.66368071506	134.190307617188
1539.72044589986	110.67919921875
1543.7751602412	82.1680908203125
1547.8278251907	35.656982421875
1551.87844219866	22.1458740234375
1555.92701271397	4.634765625
1559.97353818419	-11.0501708984375
1564.01802005549	-20.845458984375
1568.06045977271	3.306884765625
1572.1008587793	21.499755859375
1576.13921851737	13.2919921875
1580.17554042768	-25.72265625
1584.20982594961	-6.75
1588.24207652123	13.7509765625
1592.27229357921	-10.95703125
1596.3004785589	-6.8251953125
1600.3266328943	25.4208984375
1604.35075801806	1.181640625
1608.37285536149	-9.4541015625
1612.39292635454	-0.4560546875
1616.41097242584	9.2255859375
1620.42699500266	-5.9326171875
1624.44099551096	-12.2119140625
1628.45297537533	0.400390625
1632.46293601905	1.609375
1636.47087886406	-4.5126953125
1640.47680533095	13.2421875
1644.480716839	3.787109375
1648.48261480617	-1.33984375
1652.48250064906	-17.9560546875
1656.48037578297	4.5859375
1660.47624162187	3.697265625
1664.47009957839	1.03515625
1668.46195106388	8.3203125
1672.45179748832	7.181640625
1676.43964026041	-15.4091796875
1680.42548078752	-1.9921875
1684.40932047569	10.953125
1688.39116072969	4.578125
1692.37100295292	-17.5927734375
1696.34884854752	14.7353515625
1700.32469891428	-26.2080078125
1704.29855545272	22.568359375
1708.27041956104	-6.421875
1712.24029263612	-0.5556640625
1716.20817607355	3.0517578125
1720.17407126762	-1.47265625
1724.13797961133	9.2734375
1728.09990249636	-6.9033203125
1732.05984131311	2.599609375
1736.01779745068	-4.4443359375
1739.97377229687	-25.330078125
1743.9277672382	21.451171875
1747.87978365989	5.3017578125
1751.82982294587	-0.84765625
1755.77788647878	3.921875
1759.72397564	-13.4365234375
1763.6680918096	8.70703125
1767.61023636636	2.8232421875
1771.55041068779	6.9345703125
1775.48861615014	-2.4580078125
1779.42485412835	-19.3564453125
1783.35912599609	-4.8828125
1787.29143312576	24.091796875
1791.22177688849	-16.5302734375
1795.15015865414	15.916015625
1799.07657979127	-3.5498046875
1803.00104166721	-25.4189453125
1806.923545648	12.044921875
1810.84409309841	11.18359375
1814.76268538195	-8.62890625
1818.67932386087	13.0498046875
1822.59400989615	-7.5361328125
1826.50674484752	3.8466796875
1830.41753007345	5.23828125
1834.32636693114	-16.7216796875
1838.23325677653	2.4755859375
1842.13820096433	2.333984375
1846.04120084797	17.828125
1849.94225777965	-16.1572265625
1853.84137311029	-1.6640625
1857.7385481896	2.7421875
1861.63378436601	-10.703125
1865.52708298671	11.677734375
1869.41844539766	-4.0302734375
1873.30787294356	26.1318359375
1877.19536696788	-31.73828125
1881.08092881284	17.806640625
1884.96455981942	3.5908203125
1888.84626132737	-23.7119140625
1892.7260346752	6.7041015625
1896.6038812002	-7.5478515625
1900.47980223839	10.13671875
1904.35379912459	4.125
1908.22587319237	9.3505859375
1912.0960257741	-25.3505859375
1915.96425820088	14.3779296875
1919.83057180263	-7.9140625
1923.694967908	11.09375
1927.55744784445	-2.6318359375
1931.4180129382	-17.91015625
1935.27666451426	19.7919921875
1939.13340389641	4.1904296875
1942.98823240721	-7.4560546875
1946.84115136803	9.458984375
1950.692162099	-33.8369140625
1954.54126591903	17.7197265625
1958.38846414584	3.3427734375
1962.23375809594	10.28515625
1966.0771490846	-0.130859375
1969.91863842591	-1.2744140625
1973.75822743275	-14.6552734375
1977.59591741678	14.1611328125
1981.43170968848	-14.3974609375
1985.26560555709	22.2958984375
1989.09760633069	-6.888671875
1992.92771331615	-15.6318359375
1996.75592781911	8.1064453125
2000.58225114405	6.12890625
2004.40668459424	-9.4765625
2008.22922947176	7.3408203125
2012.04988707749	-0.1416015625
2015.86865871112	-15.921875
2019.68554567116	21.05859375
2023.50054925491	-41.0546875
2027.31367075851	41.7744140625
2031.1249114769	-9.171875
2034.93427270382	5.84375
2038.74175573186	-21.470703125
2042.54736185239	12.1328125
2046.35109235564	8.509765625
2050.15294853063	0.2841796875
2053.95293166521	-1.107421875
2057.75104304606	-4.9560546875
2061.54728395867	7.455078125
2065.34165568738	4.0439453125
2069.13415951534	-15.4501953125
2072.92479672452	0.587890625
2076.71356859575	-8.2734375
2080.50047640866	27.9521484375
2084.28552144174	-26.8583984375
2088.06870497229	14.4599609375
2091.85002827646	-8.9306640625
2095.62949262923	0.9130859375
2099.40709930443	9.8828125
2103.18284957471	-29.1171875
2106.95674471158	27.9580078125
2110.72878598537	2.724609375
2114.49897466528	-11.5537109375
2118.26731201934	5.0087890625
2122.03379931443	5.3935546875
2125.79843781626	-9.8681640625
2129.56122878942	-5.849609375
2133.32217349733	23.5634765625
2137.08127320226	-29.0556640625
2140.83852916534	7.6162109375
2144.59394264655	-0.66796875
2148.34751490473	8.244140625
2152.09924719757	8.4892578125
2155.84914078163	-15.9775390625
2159.5971969123	8.404296875
2163.34341684387	-5.357421875
2167.08780182947	14.521484375
2170.83035312109	-12.8896484375
2174.57107196959	-1.1484375
2178.30995962469	16.013671875
2182.04701733499	-21.763671875
2185.78224634795	-10.6865234375
2189.5156479099	18.6435546875
2193.24722326604	-7.5986328125
2196.97697366044	38.7119140625
2200.70490033604	-20.8994140625
2204.43100453467	-17.10546875
2208.15528749703	10.0302734375
2211.87775046268	-9.4580078125
2215.59839467008	10.73828125
2219.31722135656	11.0478515625
2223.03423175833	-1.6552734375
2226.74942711049	-11.498046875
2230.46280864701	10.1455078125
2234.17437760077	-17.2734375
2237.8841352035	-0.0546875
2241.59208268584	-5.5654296875
2245.29822127732	23.107421875
2249.00255220635	-7.9375
2252.70507670024	4.8603515625
2256.40579598519	-45.056640625
2260.10471128628	47.861328125
2263.80182382751	3.1103515625
2267.49713483175	-15.4462890625
2271.19064552079	-11.486328125
2274.8823571153	5.90234375
2278.57227083486	-2.6943359375
2282.26038789795	4.51171875
2285.94670952195	10.9619140625
2289.63123692314	-8.7080078125
2293.31397131672	0.30078125
2296.99491391679	6.0693359375
2300.67406593633	-10.7431640625
2304.35142858727	5.8193359375
2308.02700308043	-1.2490234375
2311.70079062553	-1.82421875
2315.37279243123	-5.9609375
2319.04300970507	21.107421875
2322.71144365353	6.1806640625
2326.378095482	-26.7275390625
2330.04296639478	23.53515625
2333.7060575951	6.98046875
2337.3673702851	-18.6748046875
2341.02690566583	-3.19140625
2344.68466493729	-10.5810546875
2348.34064929839	15.2939453125
2351.99485994695	1.0595703125
2355.64729807974	-4.8955078125
2359.29796489244	0.875
2362.94686157966	-6.1826171875
2366.59398933494	-5.2958984375
2370.23934935076	7.7265625
2373.88294281852	1.59765625
2377.52477092855	0.3515625
2381.16483487014	8.7021484375
2384.80313583148	-12.8330078125
2388.4396749997	3.853515625
2392.07445356091	-13.0908203125
2395.70747270011	2.7607421875
2399.33873360126	20.4716796875
2402.96823744726	-4.779296875
2406.59598541994	6.31640625
2410.22197870011	-1.3330078125
2413.84621846749	-24.6640625
2417.46870590075	12.1103515625
2421.08944217751	7.373046875
2424.70842847435	-3.9296875
2428.32566596678	8.5576171875
2431.94115582928	-26.8779296875
2435.55489923527	24.9033203125
2439.16689735713	-8.70703125
2442.77715136619	20.3388671875
2446.38566243272	-3.7333984375
2449.99243172597	-15.99609375
2453.59746041414	1.9033203125
2457.20074966439	-0.7724609375
2460.80230064283	-10.5537109375
2464.40211451455	0.841796875
2468.00019244358	5.9541015625
2471.59653559293	16.4599609375
2475.19114512457	-2.15625
2478.78402219943	-9.8623046875
2482.37516797741	8.79296875
2485.96458361738	-7.0263671875
2489.55227027719	-22.8642578125
2493.13822911363	26.451171875
2496.7224612825	-4.380859375
2500.30496793853	-12.962890625
2503.88575023547	8.095703125
2507.464809326	6.40234375
2511.04214636182	-20.939453125
2514.61776249357	13.9892578125
2518.19165887088	13.64453125
2521.76383664237	-9.7802734375
2525.33429695564	-6.638671875
2528.90304095725	8.5244140625
2532.47006979276	3.8037109375
2536.03538460672	4.63671875
2539.59898654265	-10.6181640625
2543.16087674307	-7.6611328125
2546.72105634947	8.4130859375
2550.27952650235	8.4736328125
2553.83628834118	9.7265625
2557.39134300444	-11.310546875
2560.94469162957	-25.349609375
2564.49633535304	25.466796875
2568.0462753103	-22.80078125
2571.59451263579	15.7978515625
2575.14104846294	16.5517578125
2578.6858839242	-27.853515625
2582.229020151	8.5166015625
2585.77045827378	-5.1328125
2589.31019942197	15.7490234375
2592.84824472401	5.869140625
2596.38459530734	-11.134765625
2599.91925229841	1.4228515625
2603.45221682266	-15.9052734375
2606.98349000456	-1.744140625
2610.51307296756	13.5703125
2614.04096683414	3.3955078125
2617.56717272579	-10.8037109375
2621.09169176298	11.6220703125
2624.61452506523	2.408203125
2628.13567375106	0.3427734375
2631.655138938	-22.6669921875
2635.17292174258	9.7587890625
2638.68902328039	8.3095703125
2642.20344466598	-9.2041015625
2645.71618701297	11.1845703125
2649.22725143397	-13.291015625
2652.73663904062	5.5830078125
2656.24435094357	-35.158203125
2659.75038825251	60.8388671875
2663.25475207615	7.37890625
2666.75744352221	-56.275390625
2670.25846369744	42.3125
2673.75781370765	-28.4794921875
2677.25549465763	16.439453125
2680.75150765123	16.5625
2684.24585379131	-8.7998046875
2687.73853417978	-17.9453125
2691.22954991757	16.4560546875
2694.71890210465	14.025390625
2698.20659184002	-29.4833984375
2701.69262022172	-2.61328125
2705.17698834682	-2.3369140625
2708.65969731143	20.08203125
2712.14074821071	-14.4541015625
2715.62014213884	-0.591796875
2719.09788018905	13.78515625
2722.57396345361	12.04296875
2726.04839302385	0.5068359375
2729.52116999012	-40.2353515625
2732.99229544182	23.2041015625
2736.4617704674	-11.84375
2739.92959615437	6.5458984375
2743.39577358925	-1.37109375
2746.86030385767	14.5234375
2750.32318804424	1.6708984375
2753.78442723268	-23.021484375
2757.24402250572	18.6796875
2760.70197494518	-12.2685546875
2764.1582856319	-2.6240234375
2767.6129556458	18.7783203125
2771.06598606584	-9.5126953125
2774.51737797005	-15.0546875
2777.96713243552	-2.01953125
2781.41525053838	-6.63671875
2784.86173335384	-31.4423828125
2788.30658195617	67.0205078125
2791.74979741869	25.0654296875
2795.1913808138	-14.7880859375
2798.63133321295	-24.0966796875
2802.06965568666	10.73046875
2805.50634930452	-9.3759765625
2808.94141513519	11.0576171875
2812.37485424639	-13.193359375
2815.80666770493	9.392578125
2819.23685657665	-27.612060546875
2822.6654219265	17.2529296875
2826.0923648185	11.15966796875
2829.51768631572	33.06640625
2832.94138748033	20.9730224609375
2836.36346937355	-26.3128662109375
2839.7839330557	-4.4312744140625
2843.20277958617	-10.549560546875
2846.62001002343	39.33203125
2850.03562542502	21.2137451171875
2853.44962684758	34.0953369140625
2856.86201534681	64.9769287109375
2860.27279197751	55.87890625
2863.68195779356	60.408203125
2867.08951384791	46.9376220703125
2870.49546119262	39.467041015625
2873.89980087883	0
2877.30253395675	0
2880.70366147569	0
2884.10318448406	122.584594726563
2887.50110402936	143.113891601563
2890.89742115815	168.643310546875
2894.29213691614	181.172729492188
2897.68525234807	188.702026367188
2901.07676849782	205.2314453125
2904.46668640835	114.813720703125
2907.85500712172	149.730102539063
2911.24173167908	131.646362304688
2914.62686112069	108.562622070313
2918.0103964859	129.47900390625
2921.39233881316	107.395263671875
2924.77268914004	108.3115234375
2928.1514485032	95.2279052734375
2931.52861793838	114.144165039063
2934.90419848047	111.060546875
2938.27819116343	118.976806640625
2941.65059702035	88.89306640625
2945.0214170834	78.8094482421875
2948.39065238389	83.7257080078125
2951.75830395222	66.6419677734375
2955.1243728179	81.558349609375
2958.48886000957	89.70166015625
2961.85176655495	80.880859375
2965.21309348089	101.060180664063
2968.57284181338	91.2393798828125
2971.93101257748	53.418701171875
2975.28760679739	75.597900390625
2978.64262549643	51.7772216796875
2981.99606969702	63.9564208984375
2985.34794042073	55.1357421875
2988.69823868822	41.3150634765625
2992.04696551928	73.4942626953125
2995.39412193282	16.673583984375
2998.73970894689	21.852783203125
3002.08372757864	66.21484375
3005.42617884436	38.5828857421875
3008.76706375945	44.9508056640625
3012.10638333846	3.31884765625
3015.44413859504	52.6868896484375
3018.780330542	36.0548095703125
3022.11496019125	27.4228515625
3025.44802855385	-6.206298828125
3028.77953663997	9.178955078125
3032.10948545894	13.564208984375
3035.4378760192	-28.050537109375
3038.76470932834	22.0135498046875
3042.08998639308	-10.1378173828125
3045.41370821926	-6.640625
3048.73587581189	14.3388671875
3052.05649017508	16.7763671875
3055.37555231211	-29.8232421875
3058.69306322538	7.1103515625
3062.00902391644	0.1533203125
3065.32343538598	3.6484375
3068.63629863383	-1.3935546875
3071.94761465896	-8.23828125
3075.25738445949	26.181640625
3078.5656090327	-3.39453125
3081.87228937498	-25.341796875
3085.1774264819	10.7353515625
3088.48102134815	5.9609375
3091.7830749676	4.5966796875
3095.08358833324	-20.3876953125
3098.38256243724	5.5068359375
3101.67999827088	1.892578125
3104.97589682465	-0.904296875
3108.27025908814	14.0390625
3111.56308605013	-1.3818359375
3114.85437869852	0
3118.14413802041	0
3121.43236500202	0
3124.71906062875	0
3128.00422588514	0
3131.28786175491	0
3134.56996922093	0
3137.85054926523	0
3141.12960286901	0
3144.40713101263	0
3147.68313467559	0
3150.95761483661	0
3154.23057247352	0
3157.50200856335	0
3160.77192408229	0
3164.04032000569	0
3167.30719730808	0
3170.57255696316	0
3173.8363999438	0
3177.09872722202	0
3180.35953976906	0
3183.61883855529	0
3186.87662455028	0
3190.13289872276	0
3193.38766204066	0
3196.64091547106	0
3199.89265998022	0
3203.14289653362	0
3206.39162609586	0
3209.63884963076	0
3212.88456810132	0
3216.1287824697	0
3219.37149369728	0
3222.61270274458	0
3225.85241057134	0
3229.09061813648	0
3232.32732639809	0
3235.56253631347	0
3238.79624883909	0
3242.02846493062	0
3245.25918554292	0
3248.48841163005	0
3251.71614414523	0
3254.94238404091	0
3258.16713226871	0
3261.39038977947	0
3264.61215752319	0
3267.8324364491	0
3271.05122750561	0
3274.26853164032	0
3277.48434980006	0
3280.69868293083	0
3283.91153197784	0
3287.12289788551	0
3290.33278159744	0
3293.54118405647	0
3296.7481062046	0
3299.95354898308	0
3303.15751333233	0
3306.36000019198	0
3309.5610105009	0
3312.76054519714	0
3315.95860521796	0
3319.15519149983	0
3322.35030497844	0
3325.5439465887	0
3328.73611726471	0
3331.92681793978	0
3335.11604954647	0
3338.30381301652	0
3341.49010928091	0
3344.67493926981	0
3347.85830391262	0
3351.04020413798	0
3354.22064087372	0
3357.3996150469	0
3360.5771275838	0
3363.75317940992	0
3366.92777144999	0
3370.10090462795	0
3373.27257986699	0
3376.44279808948	0
3379.61156021707	0
3382.77886717058	0
3385.94471987011	0
3389.10911923496	0
3392.27206618366	0
3395.43356163397	0
3398.59360650288	0
3401.75220170663	0
3404.90934816067	0
3408.06504677969	0
3411.21929847761	0
3414.37210416759	0
3417.52346476203	0
3420.67338117256	0
3423.82185431003	0
3426.96888508457	0
3430.11447440551	0
3433.25862318143	0
3436.40133232017	0
3439.54260272877	0
3442.68243531356	0
3445.82083098007	0
3448.95779063311	0
3452.0933151767	0
3455.22740551412	0
3458.36006254791	0
3461.49128717984	0
3464.62108031093	0
3467.74944284144	0
3470.8763756709	0
3474.00187969807	0
3477.12595582097	0
3480.24860493687	0
3483.3698279423	0
3486.48962573301	0
3489.60799920405	0
3492.7249492497	0
3495.84047676349	0
3498.95458263822	0
3502.06726776593	0
3505.17853303794	0
3508.28837934481	0
3511.39680757636	0
3514.50381862168	0
3517.60941336912	0
3520.71359270627	0
3523.81635752002	0
3526.91770869649	0
3530.01764712108	0
3533.11617367844	0
3536.21328925251	0
3539.30899472646	0
3542.40329098277	0
3545.49617890316	0
3548.58765936862	0
3551.6777332594	0
3554.76640145506	0
3557.85366483438	0
3560.93952427544	0
3564.02398065559	0
3567.10703485145	0
3570.18868773891	0
3573.26894019313	0
3576.34779308856	0
3579.42524729892	0
3582.5013036972	0
3585.57596315568	0
3588.6492265459	0
3591.72109473869	0
3594.79156860416	0
3597.8606490117	0
3600.92833682998	0
3603.99463292695	0
3607.05953816984	0
3610.12305342518	0
3613.18517955876	0
3616.24591743568	0
3619.30526792029	0
3622.36323187627	0
3625.41981016655	0
3628.47500365337	0
3631.52881319825	0
3634.58123966201	0
3637.63228390473	0
3640.68194678582	0
3643.73022916395	0
3646.77713189711	0
3649.82265584256	0
3652.86680185686	0
3655.90957079587	0
3658.95096351473	0
3661.9909808679	0
3665.02962370912	0
3668.06689289143	0
3671.10278926717	0
3674.13731368797	0
3677.17046700477	0
3680.20225006781	0
3683.23266372664	0
3686.26170883008	0
3689.28938622628	0
3692.31569676268	0
3695.34064128604	0
3698.3642206424	0
3701.38643567713	0
3704.40728723488	0
3707.42677615964	0
3710.44490329468	0
3713.46166948258	0
3716.47707556524	0
3719.49112238387	0
3722.50381077897	0
3725.51514159038	0
3728.52511565724	0
3731.53373381799	0
3734.54099691039	0
3737.54690577153	0
3740.55146123779	0
3743.55466414488	0
3746.55651532782	0
3749.55701562096	0
3752.55616585793	0
3755.55396687173	0
3758.55041949465	0
3761.54552455828	0
3764.53928289357	0
3767.53169533077	0
3770.52276269945	0
