# Supplementary material for: ATP-Mediated Compositional Change in Peripheral Myelin Membranes: A Comparative Raman Spectroscopy and Time-Of-Flight Secondary Ion Mass Spectrometry Study
Source: PLoS One. 2015 Nov 6;10(11):e0142084. doi: 10.1371/journal.pone.0142084 (PMC4636249; doi:10.1371/journal.pone.0142084)
Supplement: S4 Dataset — (ZIP) [file pone.0142084.s004.zip › S4_dataset/Raman_spectra/3_0_0.txt]

-178.9940361005	0
-174.033225536559	0
-169.075137799502	0
-164.119770772183	0
-159.167122339652	0
-154.217190389145	0
-149.26997281008	0
-144.325467494082	0
-139.38367233493	0
-134.444585228596	0
-129.508204073225	0
-124.574526769137	0
-119.643551218823	0
-114.715275326934	0
-109.789697000297	0
-104.866814147889	0
-99.9466246808543	0
-95.0291265124944	0
-90.114317558252	0
-85.2021957357436	0
-80.2927589647076	0
-75.3860051670387	0
-70.4819322667847	0
-65.5805381901157	0
-60.6818208653497	0
-55.7857782229291	0
-50.8924081954391	0
-46.0017087175838	0
-41.1136777262045	0
-36.2283131602561	0
-31.3456129608128	0
-26.4655750710695	0
-21.5881974363389	0
-16.7134780040407	0
-11.8414147237152	0
-6.97200554699234	0
-2.10524842762101	0
2.75885867856151	0
7.62031781360827	0
12.4791310174774	0
17.3353003280427	0
22.1888277810764	0
27.0397154102718	0
31.8879652472339	0
36.7335793214821	0
41.5765596604568	0
46.4169082895224	0
51.2546272319731	0
56.0897185090207	0
60.9221841398242	0
65.7520261414571	0
70.5792465289418	0
75.4038473152361	0
80.2258305112362	0
85.045198125787	0
89.8619521656727	0
94.6760946356395	0
99.4876275383746	0
104.296552874516	0
109.10287264268	0
113.906588839415	0
118.707703459252	0
123.506218494676	0
128.30213593615	0
133.095457772096	0
137.886185988912	0
142.674322570981	0
147.459869500641	0
152.242828758238	0
157.023202322084	0
161.800992168479	0
166.576200271718	0
171.348828604071	0
176.118879135827	0
180.886353835245	0
185.651254668599	0
190.413583600155	0
195.173342592186	0
199.93053360497	0
204.685158596798	0
209.437219523967	0
214.186718340788	0
218.933656999589	0
223.678037450723	0
228.419861642551	0
233.159131521468	0
237.895849031897	0
242.630016116271	0
247.361634715084	0
252.090706766841	0
256.817234208093	0
261.541218973424	0
266.262662995465	0
270.981568204883	0
275.697936530397	0
280.411769898781	0
285.123070234849	0
289.831839461471	0
294.538079499574	0
299.241792268144	0
303.942979684232	0
308.641643662944	0
313.33778611746	0
318.031408959018	0
322.722514096945	0
327.411103438622	0
332.09717888951	0
336.780742353159	0
341.461795731189	0
346.140340923302	0
350.816379827291	0
355.489914339041	0
360.160946352512	0
364.829477759773	0
369.495510450977	0
374.159046314375	0
378.820087236329	0
383.478635101283	0
388.134691791809	0
392.788259188568	0
397.43933917034	0
402.08793361401	0
406.734044394583	0
411.377673385178	0
416.018822457033	0
420.657493479502	0
425.293688320078	0
429.927408844357	0
434.558656916086	0
439.187434397127	0
443.813743147482	0
448.437585025286	0
453.058961886811	0
457.677875586478	0
462.294327976831	0
466.908320908578	0
471.519856230564	0
476.128935789788	0
480.73556143139	0
485.339734998681	0
489.941458333116	0
494.540733274312	0
499.137561660047	0
503.731945326265	0
508.323886107065	0
512.91338583473	0
517.500446339696	0
522.085069450583	0
526.667256994186	0
531.247010795468	0
535.824332677577	0
540.399224461841	0
544.97168796778	0
549.541725013083	0
554.109337413638	0
558.674526983528	0
563.237295535019	0
567.797644878573	0
572.355576822864	0
576.911093174738	0
581.464195739273	0
586.014886319722	0
590.563166717575	0
595.109038732503	0
599.652504162402	0
604.193564803382	0
608.73222244976	0
613.268478894073	0
617.802335927087	0
622.333795337774	0
626.86285891334	0
631.389528439219	0
635.913805699064	0
640.435692474771	0
644.95519054646	0
649.472301692485	0
653.987027689444	0
658.499370312169	0
663.009331333737	0
667.51691252547	0
672.022115656927	0
676.524942495927	0
681.025394808529	0
685.523474359052	0
690.019182910066	0
694.512522222403	0
699.003494055146	0
703.49210016564	0
707.978342309501	0
712.4622222406	0
716.943741711089	0
721.422902471377	0
725.899706270147	-2.6298828125
730.374154854362	-2.5009765625
734.846249969256	40.8857421875
739.315993358349	-13.544921875
743.783386763427	-13.6162109375
748.248431924569	0.9755859375
752.711130580137	-18.9921875
757.171484466779	22.9677734375
761.629495319434	-13.5751953125
766.085164871334	-23.2470703125
770.538494853989	15.6865234375
774.989486997221	22.9130859375
779.438143029149	7.9658203125
783.884464676174	-21.2294921875
788.328453663017	-1.3681640625
792.770111712697	-13.841796875
797.209440546538	47.7744140625
801.646441884169	-33.1669921875
806.08111744353	11.8115234375
810.513468940876	-40.5498046875
814.943498090771	17.8662109375
819.371206606105	12.72265625
823.796596198072	-9.41015625
828.2196685762	-11.6123046875
832.640425448326	32.435546875
837.05886852062	-37.1748046875
841.474999497579	27.2294921875
845.888820082023	-0.96875
850.300331975104	-1.80859375
854.709536876313	-19.4833984375
859.116436483463	11.0634765625
863.521032492721	49.095703125
867.923326598572	-27.1552734375
872.32332049386	-13.20703125
876.721015869761	-7.6064453125
881.116414415797	4.8291015625
885.509517819844	31.90625
889.900327768115	-0.3408203125
894.288845945188	-21.7451171875
898.675074033979	-4.7607421875
903.059013715769	6.5302734375
907.440666670193	9.46484375
911.820034575246	-5.36669921875
916.197119107279	-21.40625
920.571921941015	-11.98193359375
924.944444749532	87.486328125
929.314689204282	43.016845703125
933.682656975088	55.547607421875
938.048349730129	-4.921875
942.411769135974	32.626708984375
946.772916857561	31.3037109375
951.131794558198	84.980712890625
955.488403899583	44.65771484375
959.842746541793	90.334716796875
964.194824143277	71.01171875
968.544638360882	110.688720703125
972.89219084983	39.452392578125
977.237483263745	50.39990234375
981.580517254633	10.34765625
985.921294472888	26.295166015625
990.259816567313	95.24267578125
994.596085185094	-20.809814453125
998.930101971824	19.1376953125
1003.26186857149	157.08544921875
1007.59138662648	213.032958984375
1011.91865777761	305.07666015625
1016.24368366406	305.20068359375
1020.56646592346	233.32470703125
1024.88700619182	175.448974609375
1029.20530610358	84.572998046875
1033.52136729159	87.697265625
1037.8351913871	51.8212890625
1042.14678001981	-20.982177734375
1046.45613481781	15.2314453125
1050.76325740763	4.445068359375
1055.06814941421	13.65869140625
1059.37081246092	12.640625
1063.67124816957	-9.834228515625
1067.96945816039	-6.405029296875
1072.26544405203	27.126708984375
1076.55920746159	8.2587890625
1080.8507500046	-32.267578125
1085.14007329502	-7.7548828125
1089.42717894526	-15.4990234375
1093.71206856617	44.281494140625
1097.99474376703	-21.9453125
1102.27520615557	-2.859375
1106.55345733798	26.185302734375
1110.82949891888	4.876953125
1115.10333250134	43.302001953125
1119.37495968691	25.726806640625
1123.64438207555	17.15185546875
1127.91160126572	-8.337158203125
1132.17661885431	64.54638671875
1136.43943643666	105.429931640625
1140.70005560662	149.3134765625
1144.95847795644	221.197021484375
1149.21470507689	317.08056640625
1153.46873855716	432.964111328125
1157.72057998495	614.8603515625
1161.97023094641	867.7724609375
1166.21769302616	954.6845703125
1170.4629678073	853.5966796875
1174.70605687141	486.5087890625
1178.94696179853	295.4208984375
1183.18568416722	155.3330078125
1187.42222555447	106.2451171875
1191.65658753578	81.09814453125
1195.88877168515	93.90380859375
1200.11877957505	97.70947265625
1204.34661277642	64.51513671875
1208.57227285872	65.32080078125
1212.79576138991	48.126220703125
1217.01707993641	26.931884765625
1221.23623006315	35.947509765625
1225.45321333358	12.01123046875
1229.66803130962	67.0751953125
1233.88068555171	-14.861083984375
1238.09117761878	-26.165283203125
1242.29950906827	73.087646484375
1246.50568145615	-31.607666015625
1250.70969633685	-30.291015625
1254.91155526336	19.1689453125
1259.11125978715	-5.29296875
1263.30881145822	-1.919921875
1267.50421182508	-8.5693359375
1271.69746243476	-8.3515625
1275.88856483281	34.7431640625
1280.07752056329	-6.41796875
1284.26433116881	-13.7783203125
1288.44899819048	8.6201171875
1292.63152316794	-21.5283203125
1296.81190763937	41.345703125
1300.99015314147	22.822265625
1305.16626120947	-45.6064453125
1309.34023337715	-4.013671875
1313.5120711768	26.3935546875
1317.68177613928	-0.7890625
1321.84934979395	-15.6162109375
1326.01479366875	-10.93359375
1330.17810929013	-23.4140625
1334.3392981831	12.701171875
1338.49836187122	19.7373046875
1342.65530187657	33.8486328125
1346.81011971983	-8.546875
1350.96281692018	-29.8896484375
1355.11339499538	6.9072265625
1359.26185546175	-7.1328125
1363.40819983413	3.9521484375
1367.55242962597	20.7470703125
1371.69454634923	-13.171875
1375.83455151447	11.8388671875
1379.97244663079	-32.25
1384.10823320587	27.19140625
1388.24191274593	-32.1533203125
1392.3734867558	25.2353515625
1396.50295673884	-8.5146484375
1400.63032419701	-6.7041015625
1404.75559063083	14.42041015625
1408.87875753938	2.828369140625
1412.99982642036	-9.736572265625
1417.11879877001	-37.185302734375
1421.23567608315	28.365966796875
1425.35045985322	-24.763671875
1429.4631515722	-28.35888671875
1433.57375273068	58.045654296875
1437.68226481782	29.450439453125
1441.78868932139	73.85498046875
1445.89302772774	113.259765625
1449.9952815218	69.62939453125
1454.0954521871	145.954345703125
1458.19354120579	120.279052734375
1462.28955005859	141.60400390625
1466.38348022481	97.9287109375
1470.47533318239	120.25341796875
1474.56511040785	130.578369140625
1478.65281337632	78.903076171875
1482.73844356155	59.22802734375
1486.82200243586	104.552734375
1490.90349147021	101.059326171875
1494.98291213417	44.822509765625
1499.06026589591	154.5859375
1503.13555422221	222.349365234375
1507.20877857848	232.11279296875
1511.27994042873	373.876220703125
1515.3490412356	569.639404296875
1519.41608246035	754.40283203125
1523.48106556286	821.166259765625
1527.54399200162	804.9296875
1531.60486323377	742.693115234375
1535.66368071506	497.456298828125
1539.72044589986	360.606689453125
1543.7751602412	260.030517578125
1547.8278251907	119.454345703125
1551.87844219866	74.878173828125
1555.92701271397	47.302001953125
1559.97353818419	53.725830078125
1564.01802005549	18.149658203125
1568.06045977271	51.573486328125
1572.1008587793	51.997314453125
1576.13921851737	65.421142578125
1580.17554042768	36.21630859375
1584.20982594961	18.30078125
1588.24207652123	61.38525390625
1592.27229357921	70.4697265625
1596.3004785589	34.553955078125
1600.3266328943	64.638427734375
1604.35075801806	59.808349609375
1608.37285536149	1.115234375
1612.39292635454	-32.57763671875
1616.41097242584	6.60986328125
1620.42699500266	21.386962890625
1624.44099551096	-16.8359375
1628.45297537533	-12.2705078125
1632.46293601905	34.237060546875
1636.47087886406	19.74462890625
1640.47680533095	52.24365234375
1644.480716839	44.56591796875
1648.48261480617	-5.111572265625
1652.48250064906	9.210693359375
1656.48037578297	64.532958984375
1660.47624162187	76.855224609375
1664.47009957839	150.124755859375
1668.46195106388	151.28662109375
1672.45179748832	99.448486328125
1676.43964026041	65.6103515625
1680.42548078752	124.772216796875
1684.40932047569	109.93408203125
1688.39116072969	60.095947265625
1692.37100295292	34.310302734375
1696.34884854752	73.550537109375
1700.32469891428	2.790771484375
1704.29855545272	61.03076171875
1708.27041956104	30.27099609375
1712.24029263612	-3.48876953125
1716.20817607355	3.3642578125
1720.17407126762	7.24755859375
1724.13797961133	19.130615234375
1728.09990249636	-9.603759765625
1732.05984131311	22.762451171875
1736.01779745068	2.28466796875
1739.97377229687	-29.776123046875
1743.9277672382	20.58203125
1747.87978365989	-25.9365234375
1751.82982294587	24.7685546875
1755.77788647878	-0.5517578125
1759.72397564	-29.205078125
1763.6680918096	16.5869140625
1767.61023636636	3.65625
1771.55041068779	23.3154296875
1775.48861615014	-19.9189453125
1779.42485412835	-30.8232421875
1783.35912599609	19.0068359375
1787.29143312576	15.0751953125
1791.22177688849	-1.6787109375
1795.15015865414	6.0068359375
1799.07657979127	-13.8642578125
1803.00104166721	-5.853515625
1806.923545648	-13.0107421875
1810.84409309841	17.32421875
1814.76268538195	24.552734375
1818.67932386087	23.46875
1822.59400989615	-41.4306640625
1826.50674484752	-6.5625
1830.41753007345	0.642578125
1834.32636693114	4.0615234375
1838.23325677653	-7.0380859375
1842.13820096433	21.7587890625
1846.04120084797	7.7373046875
1849.94225777965	-1.0087890625
1853.84137311029	-31.9560546875
1857.7385481896	-12.921875
1861.63378436601	-1.33984375
1865.52708298671	20.337890625
1869.41844539766	6.494140625
1873.30787294356	10.1513671875
1877.19536696788	-32.7080078125
1881.08092881284	20.201171875
1884.96455981942	27.74609375
1888.84626132737	-21.685546875
1892.7260346752	-20.62109375
1896.6038812002	2.501953125
1900.47980223839	-0.845703125
1904.35379912459	-3.130859375
1908.22587319237	33.9228515625
1912.0960257741	-21.2666015625
1915.96425820088	-10.345703125
1919.83057180263	7.5849609375
1923.694967908	25.6259765625
1927.55744784445	1.072265625
1931.4180129382	-23.376953125
1935.27666451426	-3.9951171875
1939.13340389641	13.8779296875
1942.98823240721	-31.341796875
1946.84115136803	25.2451171875
1950.692162099	6.029296875
1954.54126591903	11.58984375
1958.38846414584	-16.0751953125
1962.23375809594	9.8369140625
1966.0771490846	-32.91796875
1969.91863842591	14.62109375
1973.75822743275	-7.4970703125
1977.59591741678	25.28125
1981.43170968848	-16.6640625
1985.26560555709	13.6279296875
1989.09760633069	-7.9619140625
1992.92771331615	-3.5576171875
1996.75592781911	-14.33203125
2000.58225114405	13.158203125
2004.40668459424	-7.8291015625
2008.22922947176	-1.6640625
2012.04988707749	4.56640625
2015.86865871112	-13.9521484375
2019.68554567116	19.3740234375
2023.50054925491	-10.3994140625
2027.31367075851	-6.5751953125
2031.1249114769	5.1357421875
2034.93427270382	22.7890625
2038.74175573186	4.5576171875
2042.54736185239	-12.0205078125
2046.35109235564	-20.875
2050.15294853063	3.30859375
2053.95293166521	20.6826171875
2057.75104304606	9.2314453125
2061.54728395867	-17.4970703125
2065.34165568738	23.2529296875
2069.13415951534	-3.0263671875
2072.92479672452	-3.1083984375
2076.71356859575	-35.646484375
2080.50047640866	29.2705078125
2084.28552144174	-37.7314453125
2088.06870497229	10.794921875
2091.85002827646	17.5078125
2095.62949262923	32.6240234375
2099.40709930443	-26.58203125
2103.18284957471	-59.1103515625
2106.95674471158	22.701171875
2110.72878598537	22.2275390625
2114.49897466528	14.8466796875
2118.26731201934	-14.451171875
2122.03379931443	26.85546875
2125.79843781626	-17.0078125
2129.56122878942	-42.7109375
2133.32217349733	17.7333984375
2137.08127320226	-13.2578125
2140.83852916534	20.021484375
2144.59394264655	4.369140625
2148.34751490473	-2.2275390625
2152.09924719757	18.6865234375
2155.84914078163	-8.9638671875
2159.5971969123	5.09375
2163.34341684387	1.2900390625
2167.08780182947	26.09765625
2170.83035312109	-22.2900390625
2174.57107196959	-10.533203125
2178.30995962469	7.072265625
2182.04701733499	-12.4892578125
2185.78224634795	6.453125
2189.5156479099	24.0537109375
2193.24722326604	10.0810546875
2196.97697366044	-26.6953125
2200.70490033604	-19.208984375
2204.43100453467	-24.9345703125
2208.15528749703	19.400390625
2211.87775046268	9.900390625
2215.59839467008	16.904296875
2219.31722135656	-2.0166015625
2223.03423175833	-6.5859375
2226.74942711049	-8.2724609375
2230.46280864701	24.2666015625
2234.17437760077	-14.3125
2237.8841352035	2.7783203125
2241.59208268584	-17.205078125
2245.29822127732	17.5048828125
2249.00255220635	-18.61328125
2252.70507670024	18.96875
2256.40579598519	-47.6787109375
2260.10471128628	48.5576171875
2263.80182382751	14.2861328125
2267.49713483175	-20.818359375
2271.19064552079	-23.3095703125
2274.8823571153	14.6796875
2278.57227083486	-14.3203125
2282.26038789795	21.5654296875
2285.94670952195	15.6640625
2289.63123692314	-25.0244140625
2293.31397131672	-0.3984375
2296.99491391679	2.6552734375
2300.67406593633	-18.2294921875
2304.35142858727	34.4541015625
2308.02700308043	-5.572265625
2311.70079062553	0.595703125
2315.37279243123	14.953125
2319.04300970507	9.4443359375
2322.71144365353	-9.4052734375
2326.378095482	-33.4853515625
2330.04296639478	21.3408203125
2333.7060575951	24.3291015625
2337.3673702851	-30.318359375
2341.02690566583	-3.19921875
2344.68466493729	-30.3662109375
2348.34064929839	18.267578125
2351.99485994695	-9.69140625
2355.64729807974	19.751953125
2359.29796489244	41.298828125
2362.94686157966	-18.8505859375
2366.59398933494	-1.45703125
2370.23934935076	-8.87109375
2373.88294281852	-10.78515625
2377.52477092855	-11.0078125
2381.16483487014	-10.9833984375
2384.80313583148	22.0126953125
2388.4396749997	-11.8759765625
2392.07445356091	-19.0595703125
2395.70747270011	54.7666015625
2399.33873360126	25.40625
2402.96823744726	-19.080078125
2406.59598541994	-11.5556640625
2410.22197870011	-1.609375
2413.84621846749	-12.9677734375
2417.46870590075	2.494140625
2421.08944217751	-11.927734375
2424.70842847435	11.341796875
2428.32566596678	27.375
2431.94115582928	-21.7666015625
2435.55489923527	-2.8994140625
2439.16689735713	-32.59765625
2442.77715136619	36.5029296875
2446.38566243272	-18.625
2449.99243172597	16.1083984375
2453.59746041414	-6.1552734375
2457.20074966439	-11.806640625
2460.80230064283	11.2587890625
2464.40211451455	12.7236328125
2468.00019244358	-30.1552734375
2471.59653559293	18.91015625
2475.19114512457	-17.873046875
2478.78402219943	6.458984375
2482.37516797741	47.197265625
2485.96458361738	-1.6494140625
2489.55227027719	-32.673828125
2493.13822911363	4.9921875
2496.7224612825	-16.0634765625
2500.30496793853	-47.23828125
2503.88575023547	42.7958984375
2507.464809326	53.421875
2511.04214636182	-0.10546875
2514.61776249357	-38.421875
2518.19165887088	-19.0263671875
2521.76383664237	17.134765625
2525.33429695564	43.4697265625
2528.90304095725	-11.9287109375
2532.47006979276	-4.3896484375
2536.03538460672	-25.2373046875
2539.59898654265	20.1396484375
2543.16087674307	-10.8876953125
2546.72105634947	-23.771484375
2550.27952650235	15.0537109375
2553.83628834118	16.9814453125
2557.39134300444	-14.1337890625
2560.94469162957	-30.4072265625
2564.49633535304	28.47265625
2568.0462753103	-30.794921875
2571.59451263579	38.0302734375
2575.14104846294	12.685546875
2578.6858839242	-11.3955078125
2582.229020151	7.3984375
2585.77045827378	-20.001953125
2589.31019942197	-8.0087890625
2592.84824472401	-3.7431640625
2596.38459530734	23.96484375
2599.91925229841	6.5693359375
2603.45221682266	-38.4033203125
2606.98349000456	1.5390625
2610.51307296756	51.033203125
2614.04096683414	7.7109375
2617.56717272579	-48.966796875
2621.09169176298	-18.89453125
2624.61452506523	35.3564453125
2628.13567375106	6.8935546875
2631.655138938	6.8173828125
2635.17292174258	-21.1220703125
2638.68902328039	5.0009765625
2642.20344466598	-3.693359375
2645.71618701297	-1.0673828125
2649.22725143397	1.880859375
2652.73663904062	-2.93359375
2656.24435094357	-48.1611328125
2659.75038825251	51.8720703125
2663.25475207615	37.474609375
2666.75744352221	-44.6962890625
2670.25846369744	8.40625
2673.75781370765	-33.41015625
2677.25549465763	38.419921875
2680.75150765123	16.380859375
2684.24585379131	-16.18359375
2687.73853417978	-16.416015625
2691.22954991757	27
2694.71890210465	8.826171875
2698.20659184002	-15.2763671875
2701.69262022172	-8.09765625
2705.17698834682	9.35546875
2708.65969731143	-6.8076171875
2712.14074821071	-22.6552734375
2715.62014213884	5.55078125
2719.09788018905	1.7861328125
2722.57396345361	49.12109375
2726.04839302385	-10.1650390625
2729.52116999012	-33.9970703125
2732.99229544182	54.955078125
2736.4617704674	-54.40234375
2739.92959615437	0.8486328125
2743.39577358925	8.7548828125
2746.86030385767	29.3955078125
2750.32318804424	-37.3759765625
2753.78442723268	-8.3125
2757.24402250572	31.01171875
2760.70197494518	19.2568359375
2764.1582856319	-53.111328125
2767.6129556458	37.24609375
2771.06598606584	-48.7421875
2774.51737797005	26.265625
2777.96713243552	18.3662109375
2781.41525053838	-32.0478515625
2784.86173335384	0.8564453125
2788.30658195617	26.60595703125
2791.74979741869	-20.47705078125
2795.1913808138	-22.29638671875
2798.63133321295	32.31201171875
2802.06965568666	85.92041015625
2805.50634930452	3.5966796875
2808.94141513519	17.6591796875
2812.37485424639	-14.27783203125
2815.80666770493	21.78466796875
2819.23685657665	29.84716796875
2822.6654219265	15.90966796875
2826.0923648185	2.97265625
2829.51768631572	89.03515625
2832.94138748033	51.96826171875
2836.36346937355	9.2421875
2839.7839330557	12.515625
2843.20277958617	42.78955078125
2846.62001002343	118.0634765625
2850.03562542502	125.3369140625
2853.44962684758	166.61083984375
2856.86201534681	191.884765625
2860.27279197751	113.15869140625
2863.68195779356	121.43212890625
2867.08951384791	168.7060546875
2870.49546119262	186.97998046875
2873.89980087883	155.86474609375
2877.30253395675	143.08642578125
2880.70366147569	193.30810546875
2884.10318448406	119.5302734375
2887.50110402936	130.751953125
2890.89742115815	153.9736328125
2894.29213691614	156.19580078125
2897.68525234807	173.41748046875
2901.07676849782	214.6396484375
2904.46668640835	176.861328125
2907.85500712172	250.0830078125
2911.24173167908	250.30517578125
2914.62686112069	223.52685546875
2918.0103964859	210.74853515625
2921.39233881316	238.3212890625
2924.77268914004	302.52978515625
2928.1514485032	259.73828125
2931.52861793838	249.94677734375
2934.90419848047	284.15576171875
2938.27819116343	292.3642578125
2941.65059702035	303.57275390625
2945.0214170834	238.78125
2948.39065238389	260.98974609375
2951.75830395222	239.19873046875
2955.1243728179	246.4072265625
2958.48886000957	150.61572265625
2961.85176655495	142.3154296875
2965.21309348089	197.2705078125
2968.57284181338	138.2255859375
2971.93101257748	96.18017578125
2975.28760679739	107.13525390625
2978.64262549643	34.09033203125
2981.99606969702	28.04541015625
2985.34794042073	-48
2988.69823868822	28.9423828125
2992.04696551928	53.080078125
2995.39412193282	17.21826171875
2998.73970894689	18.96484375
3002.08372757864	-7.892578125
3005.42617884436	-64.6357421875
3008.76706375945	18.412109375
3012.10638333846	-5.666015625
3015.44413859504	29.3994140625
3018.780330542	33.4228515625
3022.11496019125	-42.8359375
3025.44802855385	-7.455078125
3028.77953663997	-0.7646484375
3032.10948545894	39.572265625
3035.4378760192	-23.8359375
3038.76470932834	-1.3759765625
3042.08998639308	-4.2626953125
3045.41370821926	-4.494140625
3048.73587581189	12.0205078125
3052.05649017508	5.0478515625
3055.37555231211	-26.34765625
3058.69306322538	12.689453125
3062.00902391644	27.728515625
3065.32343538598	10.314453125
3068.63629863383	11.42578125
3071.94761465896	-15.619140625
3075.25738445949	-36.2509765625
3078.5656090327	-23.142578125
3081.87228937498	29.4169921875
3085.1774264819	10.0244140625
3088.48102134815	34.22265625
3091.7830749676	0
3095.08358833324	0
3098.38256243724	0
3101.67999827088	0
3104.97589682465	0
3108.27025908814	0
3111.56308605013	0
3114.85437869852	0
3118.14413802041	0
3121.43236500202	0
3124.71906062875	0
3128.00422588514	0
3131.28786175491	0
3134.56996922093	0
3137.85054926523	0
3141.12960286901	0
3144.40713101263	0
3147.68313467559	0
3150.95761483661	0
3154.23057247352	0
3157.50200856335	0
3160.77192408229	0
3164.04032000569	0
3167.30719730808	0
3170.57255696316	0
3173.8363999438	0
3177.09872722202	0
3180.35953976906	0
3183.61883855529	0
3186.87662455028	0
3190.13289872276	0
3193.38766204066	0
3196.64091547106	0
3199.89265998022	0
3203.14289653362	0
3206.39162609586	0
3209.63884963076	0
3212.88456810132	0
3216.1287824697	0
3219.37149369728	0
3222.61270274458	0
3225.85241057134	0
3229.09061813648	0
3232.32732639809	0
3235.56253631347	0
3238.79624883909	0
3242.02846493062	0
3245.25918554292	0
3248.48841163005	0
3251.71614414523	0
3254.94238404091	0
3258.16713226871	0
3261.39038977947	0
3264.61215752319	0
3267.8324364491	0
3271.05122750561	0
3274.26853164032	0
3277.48434980006	0
3280.69868293083	0
3283.91153197784	0
3287.12289788551	0
3290.33278159744	0
3293.54118405647	0
3296.7481062046	0
3299.95354898308	0
3303.15751333233	0
3306.36000019198	0
3309.5610105009	0
3312.76054519714	0
3315.95860521796	0
3319.15519149983	0
3322.35030497844	0
3325.5439465887	0
3328.73611726471	0
3331.92681793978	0
3335.11604954647	0
3338.30381301652	0
3341.49010928091	0
3344.67493926981	0
3347.85830391262	0
3351.04020413798	0
3354.22064087372	0
3357.3996150469	0
3360.5771275838	0
3363.75317940992	0
3366.92777144999	0
3370.10090462795	0
3373.27257986699	0
3376.44279808948	0
3379.61156021707	0
3382.77886717058	0
3385.94471987011	0
3389.10911923496	0
3392.27206618366	0
3395.43356163397	0
3398.59360650288	0
3401.75220170663	0
3404.90934816067	0
3408.06504677969	0
3411.21929847761	0
3414.37210416759	0
3417.52346476203	0
3420.67338117256	0
3423.82185431003	0
3426.96888508457	0
3430.11447440551	0
3433.25862318143	0
3436.40133232017	0
3439.54260272877	0
3442.68243531356	0
3445.82083098007	0
3448.95779063311	0
3452.0933151767	0
3455.22740551412	0
3458.36006254791	0
3461.49128717984	0
3464.62108031093	0
3467.74944284144	0
3470.8763756709	0
3474.00187969807	0
3477.12595582097	0
3480.24860493687	0
3483.3698279423	0
3486.48962573301	0
3489.60799920405	0
3492.7249492497	0
3495.84047676349	0
3498.95458263822	0
3502.06726776593	0
3505.17853303794	0
3508.28837934481	0
3511.39680757636	0
3514.50381862168	0
3517.60941336912	0
3520.71359270627	0
3523.81635752002	0
3526.91770869649	0
3530.01764712108	0
3533.11617367844	0
3536.21328925251	0
3539.30899472646	0
3542.40329098277	0
3545.49617890316	0
3548.58765936862	0
3551.6777332594	0
3554.76640145506	0
3557.85366483438	0
3560.93952427544	0
3564.02398065559	0
3567.10703485145	0
3570.18868773891	0
3573.26894019313	0
3576.34779308856	0
3579.42524729892	0
3582.5013036972	0
3585.57596315568	0
3588.6492265459	0
3591.72109473869	0
3594.79156860416	0
3597.8606490117	0
3600.92833682998	0
3603.99463292695	0
3607.05953816984	0
3610.12305342518	0
3613.18517955876	0
3616.24591743568	0
3619.30526792029	0
3622.36323187627	0
3625.41981016655	0
3628.47500365337	0
3631.52881319825	0
3634.58123966201	0
3637.63228390473	0
3640.68194678582	0
3643.73022916395	0
3646.77713189711	0
3649.82265584256	0
3652.86680185686	0
3655.90957079587	0
3658.95096351473	0
3661.9909808679	0
3665.02962370912	0
3668.06689289143	0
3671.10278926717	0
3674.13731368797	0
3677.17046700477	0
3680.20225006781	0
3683.23266372664	0
3686.26170883008	0
3689.28938622628	0
3692.31569676268	0
3695.34064128604	0
3698.3642206424	0
3701.38643567713	0
3704.40728723488	0
3707.42677615964	0
3710.44490329468	0
3713.46166948258	0
3716.47707556524	0
3719.49112238387	0
3722.50381077897	0
3725.51514159038	0
3728.52511565724	0
3731.53373381799	0
3734.54099691039	0
3737.54690577153	0
3740.55146123779	0
3743.55466414488	0
3746.55651532782	0
3749.55701562096	0
3752.55616585793	0
3755.55396687173	0
3758.55041949465	46.785400390625
3761.54552455828	-27.4140625
3764.53928289357	11.979248046875
3767.53169533077	32.243896484375
3770.52276269945	0
