# Supplementary material for: ATP-Mediated Compositional Change in Peripheral Myelin Membranes: A Comparative Raman Spectroscopy and Time-Of-Flight Secondary Ion Mass Spectrometry Study
Source: PLoS One. 2015 Nov 6;10(11):e0142084. doi: 10.1371/journal.pone.0142084 (PMC4636249; doi:10.1371/journal.pone.0142084)
Supplement: S4 Dataset — (ZIP) [file pone.0142084.s004.zip › S4_dataset/Raman_spectra/3_0_90.txt]

-178.9940361005	0
-174.033225536559	0
-169.075137799502	0
-164.119770772183	0
-159.167122339652	0
-154.217190389145	0
-149.26997281008	0
-144.325467494082	0
-139.38367233493	0
-134.444585228596	0
-129.508204073225	0
-124.574526769137	0
-119.643551218823	0
-114.715275326934	0
-109.789697000297	0
-104.866814147889	0
-99.9466246808543	0
-95.0291265124944	0
-90.114317558252	0
-85.2021957357436	0
-80.2927589647076	0
-75.3860051670387	0
-70.4819322667847	0
-65.5805381901157	0
-60.6818208653497	0
-55.7857782229291	0
-50.8924081954391	0
-46.0017087175838	0
-41.1136777262045	0
-36.2283131602561	0
-31.3456129608128	0
-26.4655750710695	0
-21.5881974363389	0
-16.7134780040407	0
-11.8414147237152	0
-6.97200554699234	0
-2.10524842762101	0
2.75885867856151	0
7.62031781360827	0
12.4791310174774	0
17.3353003280427	0
22.1888277810764	0
27.0397154102718	0
31.8879652472339	0
36.7335793214821	0
41.5765596604568	0
46.4169082895224	0
51.2546272319731	0
56.0897185090207	0
60.9221841398242	0
65.7520261414571	0
70.5792465289418	0
75.4038473152361	0
80.2258305112362	0
85.045198125787	0
89.8619521656727	0
94.6760946356395	0
99.4876275383746	0
104.296552874516	0
109.10287264268	0
113.906588839415	0
118.707703459252	0
123.506218494676	0
128.30213593615	0
133.095457772096	0
137.886185988912	0
142.674322570981	0
147.459869500641	0
152.242828758238	0
157.023202322084	0
161.800992168479	0
166.576200271718	0
171.348828604071	0
176.118879135827	0
180.886353835245	0
185.651254668599	0
190.413583600155	0
195.173342592186	0
199.93053360497	0
204.685158596798	0
209.437219523967	0
214.186718340788	0
218.933656999589	0
223.678037450723	0
228.419861642551	0
233.159131521468	0
237.895849031897	0
242.630016116271	0
247.361634715084	0
252.090706766841	0
256.817234208093	0
261.541218973424	0
266.262662995465	0
270.981568204883	0
275.697936530397	0
280.411769898781	0
285.123070234849	0
289.831839461471	0
294.538079499574	0
299.241792268144	0
303.942979684232	0
308.641643662944	0
313.33778611746	0
318.031408959018	0
322.722514096945	0
327.411103438622	0
332.09717888951	0
336.780742353159	0
341.461795731189	0
346.140340923302	0
350.816379827291	0
355.489914339041	0
360.160946352512	0
364.829477759773	0
369.495510450977	0
374.159046314375	0
378.820087236329	0
383.478635101283	0
388.134691791809	0
392.788259188568	0
397.43933917034	0
402.08793361401	0
406.734044394583	0
411.377673385178	0
416.018822457033	0
420.657493479502	0
425.293688320078	0
429.927408844357	0
434.558656916086	0
439.187434397127	0
443.813743147482	0
448.437585025286	0
453.058961886811	0
457.677875586478	0
462.294327976831	0
466.908320908578	0
471.519856230564	0
476.128935789788	0
480.73556143139	0
485.339734998681	0
489.941458333116	0
494.540733274312	0
499.137561660047	0
503.731945326265	0
508.323886107065	0
512.91338583473	0
517.500446339696	0
522.085069450583	0
526.667256994186	0
531.247010795468	0
535.824332677577	0
540.399224461841	0
544.97168796778	0
549.541725013083	0
554.109337413638	0
558.674526983528	0
563.237295535019	0
567.797644878573	0
572.355576822864	0
576.911093174738	0
581.464195739273	0
586.014886319722	0
590.563166717575	0
595.109038732503	0
599.652504162402	0
604.193564803382	0
608.73222244976	0
613.268478894073	0
617.802335927087	22.2060546875
622.333795337774	-4.7021484375
626.86285891334	9.7734375
631.389528439219	-28.908203125
635.913805699064	11.916015625
640.435692474771	16.1025390625
644.95519054646	-4.9833984375
649.472301692485	-26.638671875
653.987027689444	6.8701171875
658.499370312169	-25.3681640625
663.009331333737	48.396484375
667.51691252547	24.255859375
672.022115656927	1.591796875
676.524942495927	-32.341796875
681.025394808529	4.4697265625
685.523474359052	-9.6806640625
690.019182910066	17.5537109375
694.512522222403	-6.357421875
699.003494055146	-3.2041015625
703.49210016564	4.6123046875
707.978342309501	8.8447265625
712.4622222406	-20.1435546875
716.943741711089	12.8515625
721.422902471377	-8.607421875
725.899706270147	6.0625
730.374154854362	-28.2939453125
734.846249969256	35.4716796875
739.315993358349	-17.3642578125
743.783386763427	7.3720703125
748.248431924569	27.630859375
752.711130580137	-21.1533203125
757.171484466779	2.83203125
761.629495319434	-27.400390625
766.085164871334	8.416015625
770.538494853989	-0.4814453125
774.989486997221	-7.2119140625
779.438143029149	15.3671875
783.884464676174	-0.6201171875
788.328453663017	2.24609375
792.770111712697	-2.2646484375
797.209440546538	31.935546875
801.646441884169	-16.2392578125
806.08111744353	-1.4365234375
810.513468940876	-33.46484375
814.943498090771	11.49609375
819.371206606105	9.8212890625
823.796596198072	7.783203125
828.2196685762	-10.8134765625
832.640425448326	24.16796875
837.05886852062	-40.93359375
841.474999497579	35.16796875
845.888820082023	-0.6484375
850.300331975104	-14.474609375
854.709536876313	-9.80078125
859.116436483463	8.46484375
863.521032492721	-5.1884765625
867.923326598572	-2.39453125
872.32332049386	18.556640625
876.721015869761	2.69140625
881.116414415797	-30.89453125
885.509517819844	36.04296875
889.900327768115	8.01953125
894.288845945188	-32.9873046875
898.675074033979	-0.9970703125
903.059013715769	14.29296875
907.440666670193	-7.5419921875
911.820034575246	18.9775390625
916.197119107279	5.267578125
920.571921941015	-48.5185546875
924.944444749532	31.1103515625
929.314689204282	-4.5732421875
933.682656975088	8.009765625
938.048349730129	-13.8212890625
942.411769135974	16.361328125
946.772916857561	-6.5439453125
951.131794558198	6.3564453125
955.488403899583	-16.10546875
959.842746541793	32.1025390625
964.194824143277	-31.65087890625
968.544638360882	15.2763671875
972.89219084983	-19.616943359375
977.237483263745	22.303466796875
981.580517254633	9.544677734375
985.921294472888	-9.214111328125
990.259816567313	44.027099609375
994.596085185094	-23.380615234375
998.930101971824	7.247802734375
1003.26186857149	66.876220703125
1007.59138662648	33.504638671875
1011.91865777761	72.127685546875
1016.24368366406	56.731201171875
1020.56646592346	60.33447265625
1024.88700619182	43.93798828125
1029.20530610358	14.541259765625
1033.52136729159	27.144775390625
1037.8351913871	4.49853515625
1042.14678001981	-14.216064453125
1046.45613481781	15.0693359375
1050.76325740763	3.354736328125
1055.06814941421	1.63134765625
1059.37081246092	-12.175537109375
1063.67124816957	-31.982421875
1067.96945816039	6.2109375
1072.26544405203	10.984619140625
1076.55920746159	15.564697265625
1080.8507500046	-12.594970703125
1085.14007329502	20.115478515625
1089.42717894526	-48.9072265625
1093.71206856617	23.1719970703125
1097.99474376703	-15.5240478515625
1102.27520615557	40.163330078125
1106.55345733798	14.8507080078125
1110.82949891888	-4.4952392578125
1115.10333250134	50.481201171875
1119.37495968691	24.4576416015625
1123.64438207555	23.43408203125
1127.91160126572	-0.589599609375
1132.17661885431	53.3868408203125
1136.43943643666	129.309692382813
1140.70005560662	73.1236572265625
1144.95847795644	41.9375
1149.21470507689	61.75146484375
1153.46873855716	74.5654296875
1157.72057998495	120.379272460938
1161.97023094641	139.193237304688
1166.21769302616	103.973510742188
1170.4629678073	133.7373046875
1174.70605687141	75.5010986328125
1178.94696179853	28.2647705078125
1183.18568416722	-3.971435546875
1187.42222555447	60.7923583984375
1191.65658753578	13.6875
1195.88877168515	-19.4107666015625
1200.11877957505	3.490966796875
1204.34661277642	-4.339111328125
1208.57227285872	4.60302734375
1212.79576138991	14.108642578125
1217.01707993641	-6.6597900390625
1221.23623006315	4.96484375
1225.45321333358	-35.6171875
1229.66803130962	42.9345703125
1233.88068555171	-22.609375
1238.09117761878	-0.2158203125
1242.29950906827	15.27734375
1246.50568145615	-2.638671875
1250.70969633685	-18.2265625
1254.91155526336	10.716796875
1259.11125978715	1.623046875
1263.30881145822	-5.162109375
1267.50421182508	-4.54296875
1271.69746243476	-1.6162109375
1275.88856483281	41.7392578125
1280.07752056329	-16.619140625
1284.26433116881	-20.7216796875
1288.44899819048	-2.5400390625
1292.63152316794	-13.640625
1296.81190763937	26.673828125
1300.99015314147	9.68359375
1305.16626120947	-31.3271484375
1309.34023337715	16.9873046875
1313.5120711768	11.740234375
1317.68177613928	-13.701171875
1321.84934979395	-3.1962890625
1326.01479366875	11.3193359375
1330.17810929013	-14.47265625
1334.3392981831	6.357421875
1338.49836187122	-13.4111328125
1342.65530187657	25.9658203125
1346.81011971983	-3.6953125
1350.96281692018	-19.2880859375
1355.11339499538	19.6240234375
1359.26185546175	3.9248046875
1363.40819983413	-9.7900390625
1367.55242962597	15.3583984375
1371.69454634923	-21.662109375
1375.83455151447	5.84765625
1379.97244663079	-8.685546875
1384.10823320587	16.6796875
1388.24191274593	-14.8837890625
1392.3734867558	32.2197265625
1396.50295673884	-24.044921875
1400.63032419701	-14.51953125
1404.75559063083	11.4595947265625
1408.87875753938	10.6048583984375
1412.99982642036	-7.6671142578125
1417.11879877001	-32.1436767578125
1421.23567608315	40.2425537109375
1425.35045985322	23.2166748046875
1429.4631515722	-26.8092041015625
1433.57375273068	38.164794921875
1437.68226481782	28.138916015625
1441.78868932139	47.093994140625
1445.89302772774	57.0301513671875
1449.9952815218	26.9661865234375
1454.0954521871	93.9022216796875
1458.19354120579	47.83837890625
1462.28955005859	101.7744140625
1466.38348022481	14.71044921875
1470.47533318239	47.6466064453125
1474.56511040785	56.8499755859375
1478.65281337632	15.071044921875
1482.73844356155	5.292236328125
1486.82200243586	26.513427734375
1490.90349147021	24.734619140625
1494.98291213417	-24.044189453125
1499.06026589591	12.177001953125
1503.13555422221	50.3980712890625
1507.20877857848	23.641357421875
1511.27994042873	41.2149658203125
1515.3490412356	86.78857421875
1519.41608246035	116.362182617188
1523.48106556286	95.935791015625
1527.54399200162	92.5093994140625
1531.60486323377	122.0830078125
1535.66368071506	55.6566162109375
1539.72044589986	37.2777099609375
1543.7751602412	32.9462890625
1547.8278251907	9.6148681640625
1551.87844219866	-24.716552734375
1555.92701271397	6.9520263671875
1559.97353818419	-1.951171875
1564.01802005549	-10.044921875
1568.06045977271	-16.6624755859375
1572.1008587793	27.7164306640625
1576.13921851737	-9.013671875
1580.17554042768	-7.2080078125
1584.20982594961	-0.140625
1588.24207652123	22.78515625
1592.27229357921	-21.2568359375
1596.3004785589	3.609375
1600.3266328943	4.328125
1604.35075801806	-9.931640625
1608.37285536149	5.345703125
1612.39292635454	10.35546875
1616.41097242584	15.650390625
1620.42699500266	-25.568359375
1624.44099551096	-9.78515625
1628.45297537533	9.9248046875
1632.46293601905	10.1728515625
1636.47087886406	-10.796875
1640.47680533095	-3.056640625
1644.480716839	2.4072265625
1648.48261480617	0.8798828125
1652.48250064906	-6.984375
1656.48037578297	11.0830078125
1660.47624162187	-9.890625
1664.47009957839	3.56640625
1668.46195106388	3.7412109375
1672.45179748832	17.5244140625
1676.43964026041	-17.0458984375
1680.42548078752	-5.712890625
1684.40932047569	16.9140625
1688.39116072969	-4.234375
1692.37100295292	-28.8876953125
1696.34884854752	37.462890625
1700.32469891428	-36.39453125
1704.29855545272	25.1220703125
1708.27041956104	-1.6142578125
1712.24029263612	2.5927734375
1716.20817607355	-4.525390625
1720.17407126762	-3.5146484375
1724.13797961133	1.29296875
1728.09990249636	-0.0517578125
1732.05984131311	3.541015625
1736.01779745068	12.400390625
1739.97377229687	-37.7275390625
1743.9277672382	16.361328125
1747.87978365989	3.076171875
1751.82982294587	14.8828125
1755.77788647878	-13.4619140625
1759.72397564	-18.9814453125
1763.6680918096	9.7705078125
1767.61023636636	24.02734375
1771.55041068779	5.947265625
1775.48861615014	-22.91015625
1779.42485412835	-11.3203125
1783.35912599609	2.283203125
1787.29143312576	25.861328125
1791.22177688849	-28.8056640625
1795.15015865414	5.0712890625
1799.07657979127	24.1103515625
1803.00104166721	-28.20703125
1806.923545648	-1.369140625
1810.84409309841	22.9326171875
1814.76268538195	-10.8427734375
1818.67932386087	28.5078125
1822.59400989615	-40.7060546875
1826.50674484752	12.2490234375
1830.41753007345	13.2744140625
1834.32636693114	-21.5478515625
1838.23325677653	-4.8642578125
1842.13820096433	8.0703125
1846.04120084797	3.9365234375
1849.94225777965	11.5458984375
1853.84137311029	-13.1083984375
1857.7385481896	2.6240234375
1861.63378436601	-9.23828125
1865.52708298671	11.7626953125
1869.41844539766	-1.8603515625
1873.30787294356	26.9140625
1877.19536696788	-35.328125
1881.08092881284	19.2294921875
1884.96455981942	-0.8251953125
1888.84626132737	-21.3427734375
1892.7260346752	7.435546875
1896.6038812002	3.71875
1900.47980223839	-7.0126953125
1904.35379912459	19.3779296875
1908.22587319237	8.5546875
1912.0960257741	-31.9169921875
1915.96425820088	4.251953125
1919.83057180263	-9.123046875
1923.694967908	9.3095703125
1927.55744784445	14.7314453125
1931.4180129382	-12.5908203125
1935.27666451426	-1.25390625
1939.13340389641	5.9306640625
1942.98823240721	-0.4501953125
1946.84115136803	2.1943359375
1950.692162099	-0.486328125
1954.54126591903	-0.666015625
1958.38846414584	-8.9423828125
1962.23375809594	-0.43359375
1966.0771490846	-15.150390625
1969.91863842591	27.4873046875
1973.75822743275	7.0380859375
1977.59591741678	4.62109375
1981.43170968848	-19.9287109375
1985.26560555709	17.201171875
1989.09760633069	-20.955078125
1992.92771331615	6.7880859375
1996.75592781911	12.1875
2000.58225114405	-0.798828125
2004.40668459424	-23.474609375
2008.22922947176	1.494140625
2012.04988707749	15.3447265625
2015.86865871112	-19.4033203125
2019.68554567116	30.2451171875
2023.50054925491	-26.6494140625
2027.31367075851	2.919921875
2031.1249114769	12.296875
2034.93427270382	-2.8095703125
2038.74175573186	-9.65625
2042.54736185239	7.2890625
2046.35109235564	3.6162109375
2050.15294853063	-7.423828125
2053.95293166521	23.625
2057.75104304606	-19.6083984375
2061.54728395867	-2.62109375
2065.34165568738	-4.4765625
2069.13415951534	-1.1640625
2072.92479672452	30.400390625
2076.71356859575	-23.4365234375
2080.50047640866	11.0546875
2084.28552144174	-34.3291015625
2088.06870497229	16.40234375
2091.85002827646	20.5390625
2095.62949262923	-6.7880859375
2099.40709930443	4.4765625
2103.18284957471	-46.4990234375
2106.95674471158	40.181640625
2110.72878598537	9.83984375
2114.49897466528	-9.5966796875
2118.26731201934	-8.1171875
2122.03379931443	19.2978515625
2125.79843781626	-25.490234375
2129.56122878942	-17.8779296875
2133.32217349733	40.3486328125
2137.08127320226	-18.033203125
2140.83852916534	5.1416015625
2144.59394264655	-8.7421875
2148.34751490473	5.138671875
2152.09924719757	8.4267578125
2155.84914078163	1.0146484375
2159.5971969123	3.45703125
2163.34341684387	-27.353515625
2167.08780182947	24.6005859375
2170.83035312109	-1.513671875
2174.57107196959	-1.17578125
2178.30995962469	12.349609375
2182.04701733499	-22.1416015625
2185.78224634795	-16.451171875
2189.5156479099	28.4482421875
2193.24722326604	-0.5546875
2196.97697366044	0.18359375
2200.70490033604	7.0888671875
2204.43100453467	-18.373046875
2208.15528749703	15.263671875
2211.87775046268	-22.8974609375
2215.59839467008	18.701171875
2219.31722135656	5.7998046875
2223.03423175833	-9.021484375
2226.74942711049	1.8251953125
2230.46280864701	20.314453125
2234.17437760077	-32.6962890625
2237.8841352035	2.4345703125
2241.59208268584	-6.517578125
2245.29822127732	15.5810546875
2249.00255220635	-23.8310546875
2252.70507670024	39.6611328125
2256.40579598519	-31.4892578125
2260.10471128628	24.76953125
2263.80182382751	-5.5
2267.49713483175	7.166015625
2271.19064552079	-7.5947265625
2274.8823571153	-8.6259765625
2278.57227083486	-28.32421875
2282.26038789795	16.26171875
2285.94670952195	14.5302734375
2289.63123692314	-1.8525390625
2293.31397131672	21.8291015625
2296.99491391679	-10.7255859375
2300.67406593633	-20.3330078125
2304.35142858727	4.2822265625
2308.02700308043	-9.5400390625
2311.70079062553	21.20703125
2315.37279243123	-3.857421875
2319.04300970507	19.0810546875
2322.71144365353	-4.6103515625
2326.378095482	-29.7158203125
2330.04296639478	17.55078125
2333.7060575951	8.8134765625
2337.3673702851	-14.0322265625
2341.02690566583	-1.287109375
2344.68466493729	-7.8359375
2348.34064929839	11.6884765625
2351.99485994695	0.416015625
2355.64729807974	2.4052734375
2359.29796489244	-0.3662109375
2362.94686157966	11.185546875
2366.59398933494	-13.3154296875
2370.23934935076	-14.802734375
2373.88294281852	-4.8642578125
2377.52477092855	17.423828125
2381.16483487014	-2.0625
2384.80313583148	8.26953125
2388.4396749997	5.865234375
2392.07445356091	-21.1591796875
2395.70747270011	-0.759765625
2399.33873360126	21.2353515625
2402.96823744726	3.720703125
2406.59598541994	-13.2998046875
2410.22197870011	-16.3125
2413.84621846749	0.2119140625
2417.46870590075	40.7705078125
2421.08944217751	-16.1083984375
2424.70842847435	-6.849609375
2428.32566596678	-0.2568359375
2431.94115582928	-7.5869140625
2435.55489923527	10.345703125
2439.16689735713	-17.5234375
2442.77715136619	34.1953125
2446.38566243272	-21.7568359375
2449.99243172597	-4.7587890625
2453.59746041414	9.7783203125
2457.20074966439	5.326171875
2460.80230064283	-11.0302734375
2464.40211451455	-11.81640625
2468.00019244358	-2.4443359375
2471.59653559293	49.193359375
2475.19114512457	-22.01953125
2478.78402219943	-23.06640625
2482.37516797741	8.888671875
2485.96458361738	11.5556640625
2489.55227027719	-8.650390625
2493.13822911363	27.2958984375
2496.7224612825	-37.5830078125
2500.30496793853	-12.744140625
2503.88575023547	12.2470703125
2507.464809326	25.6201171875
2511.04214636182	-24.3232421875
2514.61776249357	-7.2939453125
2518.19165887088	12.921875
2521.76383664237	20.845703125
2525.33429695564	-10.517578125
2528.90304095725	-20.712890625
2532.47006979276	9.0751953125
2536.03538460672	-3.87890625
2539.59898654265	28.81640625
2543.16087674307	-13.009765625
2546.72105634947	-22.0048828125
2550.27952650235	14.7451171875
2553.83628834118	29.8857421875
2557.39134300444	-16.7646484375
2560.94469162957	-32.794921875
2564.49633535304	20.4775390625
2568.0462753103	-23.6630859375
2571.59451263579	35.86328125
2575.14104846294	7.48828125
2578.6858839242	-40.283203125
2582.229020151	43.3095703125
2585.77045827378	-26.359375
2589.31019942197	7.1416015625
2592.84824472401	2.4375
2596.38459530734	8.521484375
2599.91925229841	-11.6416015625
2603.45221682266	-18.10546875
2606.98349000456	-5.9638671875
2610.51307296756	26.779296875
2614.04096683414	7.802734375
2617.56717272579	-22.0205078125
2621.09169176298	10.560546875
2624.61452506523	14.8203125
2628.13567375106	-16.2197265625
2631.655138938	-13.7353515625
2635.17292174258	8.8583984375
2638.68902328039	-4.9892578125
2642.20344466598	-15.724609375
2645.71618701297	24.93359375
2649.22725143397	-3.7138671875
2652.73663904062	11.345703125
2656.24435094357	-15.7158203125
2659.75038825251	33.2255859375
2663.25475207615	4.513671875
2666.75744352221	-61.9169921875
2670.25846369744	52.2734375
2673.75781370765	-38.1220703125
2677.25549465763	29.6845703125
2680.75150765123	5.8037109375
2684.24585379131	-19.5517578125
2687.73853417978	-24.005859375
2691.22954991757	33.2734375
2694.71890210465	16.19140625
2698.20659184002	-28.0341796875
2701.69262022172	6.35546875
2705.17698834682	-6.052734375
2708.65969731143	9.7314453125
2712.14074821071	12.208984375
2715.62014213884	-16.5478515625
2719.09788018905	-21.42578125
2722.57396345361	17.9580078125
2726.04839302385	17.0859375
2729.52116999012	-27.03515625
2732.99229544182	45.037109375
2736.4617704674	-23.0546875
2739.92959615437	-13.3759765625
2743.39577358925	-11.3564453125
2746.86030385767	20.3701171875
2750.32318804424	-5.3515625
2753.78442723268	-12.8505859375
2757.24402250572	27.802734375
2760.70197494518	-5.845703125
2764.1582856319	-4.6015625
2767.6129556458	2.90234375
2771.06598606584	-4.2451171875
2774.51737797005	6.6591796875
2777.96713243552	-14.9638671875
2781.41525053838	4.4306640625
2784.86173335384	-3.8818359375
2788.30658195617	3.7275390625
2791.74979741869	-11.2890625
2795.1913808138	-29.3525390625
2798.63133321295	-6.56640625
2802.06965568666	131.1298828125
2805.50634930452	-69.84765625
2808.94141513519	16.2587890625
2812.37485424639	-22.3046875
2815.80666770493	7.90625
2819.23685657665	-5.3447265625
2822.6654219265	-11.36328125
2826.0923648185	-7.8984375
2829.51768631572	24.2294921875
2832.94138748033	11.34716796875
2836.36346937355	-32.841796875
2839.7839330557	17.08056640625
2843.20277958617	-19.8974609375
2846.62001002343	11.12451171875
2850.03562542502	-36.295654296875
2853.44962684758	-22.1865234375
2856.86201534681	29.9228515625
2860.27279197751	1.031982421875
2863.68195779356	44.141357421875
2867.08951384791	52.25048828125
2870.49546119262	45.3369140625
2873.89980087883	61.20263671875
2877.30253395675	39.068359375
2880.70366147569	42.93408203125
2884.10318448406	62.7998046875
2887.50110402936	84.66552734375
2890.89742115815	88.53125
2894.29213691614	91.396728515625
2897.68525234807	87.262451171875
2901.07676849782	98.128173828125
2904.46668640835	40.993896484375
2907.85500712172	24.775146484375
2911.24173167908	56.5126953125
2914.62686112069	89.25048828125
2918.0103964859	71.98828125
2921.39233881316	51.725830078125
2924.77268914004	41.463623046875
2928.1514485032	35.201416015625
2931.52861793838	61.939208984375
2934.90419848047	78.6767578125
2938.27819116343	33.41455078125
2941.65059702035	24.15234375
2945.0214170834	-1.110107421875
2948.39065238389	54.5673828125
2951.75830395222	21.127197265625
2955.1243728179	55.687255859375
2958.48886000957	12.247314453125
2961.85176655495	11.80712890625
2965.21309348089	56.3671875
2968.57284181338	42.92724609375
2971.93101257748	10.4873046875
2975.28760679739	15.047119140625
2978.64262549643	16.607177734375
2981.99606969702	38.167236328125
2985.34794042073	-23.395263671875
2988.69823868822	9.029541015625
2992.04696551928	43.454345703125
2995.39412193282	5.879150390625
2998.73970894689	21.303955078125
3002.08372757864	2.728759765625
3005.42617884436	-22.43701171875
3008.76706375945	4.78173828125
3012.10638333846	-10.999267578125
3015.44413859504	37.054931640625
3018.780330542	8.1181640625
3022.11496019125	-37.0576171875
3025.44802855385	7.3349609375
3028.77953663997	10.412109375
3032.10948545894	31.302734375
3035.4378760192	-58.2041015625
3038.76470932834	8.333984375
3042.08998639308	20.2119140625
3045.41370821926	-15.7177734375
3048.73587581189	-1.625
3052.05649017508	20.2783203125
3055.37555231211	-6.5615234375
3058.69306322538	-2.7412109375
3062.00902391644	8.3232421875
3065.32343538598	-17.3916015625
3068.63629863383	20.083984375
3071.94761465896	-26.1533203125
3075.25738445949	37.5361328125
3078.5656090327	-13.5341796875
3081.87228937498	-8.3994140625
3085.1774264819	-0.60546875
3088.48102134815	-5.7880859375
3091.7830749676	4.4853515625
3095.08358833324	-1.705078125
3098.38256243724	12.755859375
3101.67999827088	-4.1669921875
3104.97589682465	-20.8291015625
3108.27025908814	8.857421875
3111.56308605013	4.458984375
3114.85437869852	0.826171875
3118.14413802041	-3.8046875
3121.43236500202	4.00390625
3124.71906062875	-2.4892578125
3128.00422588514	6.8984375
3131.28786175491	10.6748046875
3134.56996922093	-9.880859375
3137.85054926523	-13.8056640625
3141.12960286901	-0.5478515625
3144.40713101263	4.263671875
3147.68313467559	4.3515625
3150.95761483661	-9.685546875
3154.23057247352	41.6572265625
3157.50200856335	-26.7109375
3160.77192408229	-2.0576171875
3164.04032000569	-4.1845703125
3167.30719730808	8.07421875
3170.57255696316	18.7373046875
3173.8363999438	-48.0869140625
3177.09872722202	-23.892578125
3180.35953976906	56.0439453125
3183.61883855529	2.376953125
3186.87662455028	2.37890625
3190.13289872276	-18.9814453125
3193.38766204066	36.3095703125
3196.64091547106	-22.8798828125
3199.89265998022	-18.4814453125
3203.14289653362	6.671875
3206.39162609586	-10.64453125
3209.63884963076	18.2685546875
3212.88456810132	6.306640625
3216.1287824697	-25.470703125
3219.37149369728	25.3046875
3222.61270274458	-22.5927734375
3225.85241057134	18.236328125
3229.09061813648	-4.326171875
3232.32732639809	22.9091796875
3235.56253631347	-23.9892578125
3238.79624883909	0
3242.02846493062	0
3245.25918554292	0
3248.48841163005	0
3251.71614414523	0
3254.94238404091	0
3258.16713226871	0
3261.39038977947	0
3264.61215752319	0
3267.8324364491	0
3271.05122750561	0
3274.26853164032	0
3277.48434980006	0
3280.69868293083	0
3283.91153197784	0
3287.12289788551	0
3290.33278159744	0
3293.54118405647	0
3296.7481062046	0
3299.95354898308	0
3303.15751333233	0
3306.36000019198	0
3309.5610105009	0
3312.76054519714	0
3315.95860521796	0
3319.15519149983	0
3322.35030497844	0
3325.5439465887	0
3328.73611726471	0
3331.92681793978	0
3335.11604954647	0
3338.30381301652	0
3341.49010928091	0
3344.67493926981	0
3347.85830391262	0
3351.04020413798	0
3354.22064087372	0
3357.3996150469	0
3360.5771275838	0
3363.75317940992	0
3366.92777144999	0
3370.10090462795	0
3373.27257986699	0
3376.44279808948	0
3379.61156021707	0
3382.77886717058	0
3385.94471987011	0
3389.10911923496	0
3392.27206618366	0
3395.43356163397	0
3398.59360650288	0
3401.75220170663	0
3404.90934816067	0
3408.06504677969	0
3411.21929847761	0
3414.37210416759	0
3417.52346476203	0
3420.67338117256	0
3423.82185431003	0
3426.96888508457	0
3430.11447440551	0
3433.25862318143	0
3436.40133232017	0
3439.54260272877	0
3442.68243531356	0
3445.82083098007	0
3448.95779063311	0
3452.0933151767	0
3455.22740551412	0
3458.36006254791	0
3461.49128717984	0
3464.62108031093	0
3467.74944284144	0
3470.8763756709	0
3474.00187969807	0
3477.12595582097	0
3480.24860493687	0
3483.3698279423	0
3486.48962573301	0
3489.60799920405	0
3492.7249492497	0
3495.84047676349	0
3498.95458263822	0
3502.06726776593	0
3505.17853303794	0
3508.28837934481	0
3511.39680757636	0
3514.50381862168	0
3517.60941336912	0
3520.71359270627	0
3523.81635752002	0
3526.91770869649	0
3530.01764712108	0
3533.11617367844	0
3536.21328925251	0
3539.30899472646	0
3542.40329098277	0
3545.49617890316	0
3548.58765936862	0
3551.6777332594	0
3554.76640145506	0
3557.85366483438	0
3560.93952427544	0
3564.02398065559	0
3567.10703485145	0
3570.18868773891	0
3573.26894019313	0
3576.34779308856	0
3579.42524729892	0
3582.5013036972	0
3585.57596315568	0
3588.6492265459	0
3591.72109473869	0
3594.79156860416	0
3597.8606490117	0
3600.92833682998	0
3603.99463292695	0
3607.05953816984	0
3610.12305342518	0
3613.18517955876	0
3616.24591743568	0
3619.30526792029	0
3622.36323187627	0
3625.41981016655	0
3628.47500365337	0
3631.52881319825	0
3634.58123966201	0
3637.63228390473	0
3640.68194678582	0
3643.73022916395	0
3646.77713189711	0
3649.82265584256	0
3652.86680185686	0
3655.90957079587	0
3658.95096351473	0
3661.9909808679	0
3665.02962370912	0
3668.06689289143	0
3671.10278926717	0
3674.13731368797	0
3677.17046700477	0
3680.20225006781	0
3683.23266372664	0
3686.26170883008	0
3689.28938622628	0
3692.31569676268	0
3695.34064128604	0
3698.3642206424	0
3701.38643567713	0
3704.40728723488	0
3707.42677615964	0
3710.44490329468	0
3713.46166948258	0
3716.47707556524	0
3719.49112238387	0
3722.50381077897	0
3725.51514159038	0
3728.52511565724	0
3731.53373381799	0
3734.54099691039	0
3737.54690577153	0
3740.55146123779	0
3743.55466414488	0
3746.55651532782	0
3749.55701562096	0
3752.55616585793	0
3755.55396687173	0
3758.55041949465	0
3761.54552455828	0
3764.53928289357	0
3767.53169533077	0
3770.52276269945	0
