# Supplementary material for: ATP-Mediated Compositional Change in Peripheral Myelin Membranes: A Comparative Raman Spectroscopy and Time-Of-Flight Secondary Ion Mass Spectrometry Study
Source: PLoS One. 2015 Nov 6;10(11):e0142084. doi: 10.1371/journal.pone.0142084 (PMC4636249; doi:10.1371/journal.pone.0142084)
Supplement: S4 Dataset — (ZIP) [file pone.0142084.s004.zip › S4_dataset/Raman_spectra/3_90_0.txt]

-178.9940361005	0
-174.033225536559	0
-169.075137799502	0
-164.119770772183	0
-159.167122339652	0
-154.217190389145	0
-149.26997281008	0
-144.325467494082	0
-139.38367233493	0
-134.444585228596	0
-129.508204073225	0
-124.574526769137	0
-119.643551218823	0
-114.715275326934	0
-109.789697000297	0
-104.866814147889	0
-99.9466246808543	0
-95.0291265124944	0
-90.114317558252	0
-85.2021957357436	0
-80.2927589647076	0
-75.3860051670387	0
-70.4819322667847	0
-65.5805381901157	0
-60.6818208653497	0
-55.7857782229291	0
-50.8924081954391	0
-46.0017087175838	0
-41.1136777262045	0
-36.2283131602561	0
-31.3456129608128	0
-26.4655750710695	0
-21.5881974363389	0
-16.7134780040407	0
-11.8414147237152	0
-6.97200554699234	0
-2.10524842762101	0
2.75885867856151	0
7.62031781360827	0
12.4791310174774	0
17.3353003280427	0
22.1888277810764	0
27.0397154102718	0
31.8879652472339	0
36.7335793214821	0
41.5765596604568	0
46.4169082895224	0
51.2546272319731	0
56.0897185090207	0
60.9221841398242	0
65.7520261414571	0
70.5792465289418	0
75.4038473152361	0
80.2258305112362	0
85.045198125787	0
89.8619521656727	0
94.6760946356395	0
99.4876275383746	0
104.296552874516	0
109.10287264268	0
113.906588839415	0
118.707703459252	0
123.506218494676	0
128.30213593615	0
133.095457772096	0
137.886185988912	0
142.674322570981	0
147.459869500641	0
152.242828758238	0
157.023202322084	0
161.800992168479	0
166.576200271718	0
171.348828604071	0
176.118879135827	0
180.886353835245	0
185.651254668599	0
190.413583600155	0
195.173342592186	0
199.93053360497	0
204.685158596798	0
209.437219523967	0
214.186718340788	0
218.933656999589	0
223.678037450723	0
228.419861642551	0
233.159131521468	0
237.895849031897	0
242.630016116271	0
247.361634715084	0
252.090706766841	0
256.817234208093	0
261.541218973424	0
266.262662995465	0
270.981568204883	0
275.697936530397	0
280.411769898781	0
285.123070234849	0
289.831839461471	0
294.538079499574	0
299.241792268144	0
303.942979684232	0
308.641643662944	0
313.33778611746	0
318.031408959018	0
322.722514096945	0
327.411103438622	0
332.09717888951	0
336.780742353159	0
341.461795731189	0
346.140340923302	0
350.816379827291	0
355.489914339041	0
360.160946352512	0
364.829477759773	0
369.495510450977	0
374.159046314375	0
378.820087236329	0
383.478635101283	0
388.134691791809	0
392.788259188568	0
397.43933917034	0
402.08793361401	0
406.734044394583	0
411.377673385178	0
416.018822457033	0
420.657493479502	0
425.293688320078	0
429.927408844357	0
434.558656916086	0
439.187434397127	0
443.813743147482	0
448.437585025286	0
453.058961886811	0
457.677875586478	0
462.294327976831	0
466.908320908578	0
471.519856230564	0
476.128935789788	0
480.73556143139	0
485.339734998681	0
489.941458333116	0
494.540733274312	0
499.137561660047	0
503.731945326265	0
508.323886107065	0
512.91338583473	0
517.500446339696	0
522.085069450583	0
526.667256994186	0
531.247010795468	0
535.824332677577	0
540.399224461841	0
544.97168796778	0
549.541725013083	0
554.109337413638	0
558.674526983528	0
563.237295535019	0
567.797644878573	0
572.355576822864	0
576.911093174738	0
581.464195739273	0
586.014886319722	0
590.563166717575	0
595.109038732503	0
599.652504162402	0
604.193564803382	0
608.73222244976	0
613.268478894073	0
617.802335927087	0
622.333795337774	0
626.86285891334	0
631.389528439219	0
635.913805699064	10.9306640625
640.435692474771	3.4189453125
644.95519054646	-1.994140625
649.472301692485	-18.771484375
653.987027689444	30.7294921875
658.499370312169	-17.2119140625
663.009331333737	19.134765625
667.51691252547	-32.1259765625
672.022115656927	24.4033203125
676.524942495927	-20.626953125
681.025394808529	1.9462890625
685.523474359052	5.2568359375
690.019182910066	32.47265625
694.512522222403	-12.369140625
699.003494055146	-25.390625
703.49210016564	-7.3251953125
707.978342309501	31.6904296875
712.4622222406	-39.375
716.943741711089	25.955078125
721.422902471377	14.91015625
725.899706270147	-14.43359375
730.374154854362	-20.8671875
734.846249969256	34.39453125
739.315993358349	5.517578125
743.783386763427	-10.638671875
748.248431924569	24.78515625
752.711130580137	-7.896484375
757.171484466779	-29.806640625
761.629495319434	-7.3740234375
766.085164871334	5.72265625
770.538494853989	-1.658203125
774.989486997221	17.634765625
779.438143029149	-1.060546875
783.884464676174	-9.8994140625
788.328453663017	-14.3349609375
792.770111712697	0.087890625
797.209440546538	67.0849609375
801.646441884169	-48.85546875
806.08111744353	-17.177734375
810.513468940876	0.7099609375
814.943498090771	4.7490234375
819.371206606105	8.8349609375
823.796596198072	-21.205078125
828.2196685762	19.5849609375
832.640425448326	18.3125
837.05886852062	-25.845703125
841.474999497579	13.830078125
845.888820082023	23.3544921875
850.300331975104	-17.798828125
854.709536876313	-22.1064453125
859.116436483463	16.705078125
863.521032492721	-10.70703125
867.923326598572	19.3876953125
872.32332049386	20.8984375
876.721015869761	-17.576171875
881.116414415797	-37.8447265625
885.509517819844	31.34375
889.900327768115	26.474609375
894.288845945188	-26.2109375
898.675074033979	-2.912109375
903.059013715769	-17.2646484375
907.440666670193	15.060546875
911.820034575246	1.58984375
916.197119107279	10.0791015625
920.571921941015	-35.265625
924.944444749532	18.08984375
929.314689204282	-25.9658203125
933.682656975088	42.4169921875
938.048349730129	14.966796875
942.411769135974	-5.04296875
946.772916857561	-21.966796875
951.131794558198	35.1845703125
955.488403899583	-31.1015625
959.842746541793	21.025390625
964.194824143277	-24.86865234375
968.544638360882	24.922607421875
972.89219084983	-21.7060546875
977.237483263745	1.16455078125
981.580517254633	-5.023193359375
985.921294472888	-46.2109375
990.259816567313	3.39892578125
994.596085185094	-40.268798828125
998.930101971824	-21.9365234375
1003.26186857149	20.395751953125
1007.59138662648	16.77734375
1011.91865777761	87.251708984375
1016.24368366406	106.72607421875
1020.56646592346	50.200439453125
1024.88700619182	25.6748046875
1029.20530610358	-24.451416015625
1033.52136729159	50.633056640625
1037.8351913871	18.717529296875
1042.14678001981	-5.19775390625
1046.45613481781	26.415283203125
1050.76325740763	13.413818359375
1055.06814941421	19.412353515625
1059.37081246092	-12.228271484375
1063.67124816957	-7.995849609375
1067.96945816039	4.142578125
1072.26544405203	-1.0517578125
1076.55920746159	-0.919921875
1080.8507500046	17.3447265625
1085.14007329502	23.7783203125
1089.42717894526	-56.41796875
1093.71206856617	30.7099609375
1097.99474376703	-27.9921875
1102.27520615557	30.119140625
1106.55345733798	-14.19921875
1110.82949891888	-11.6162109375
1115.10333250134	34.769775390625
1119.37495968691	-26.637939453125
1123.64438207555	7.249755859375
1127.91160126572	-17.8623046875
1132.17661885431	56.94921875
1136.43943643666	24.53125
1140.70005560662	32.113525390625
1144.95847795644	74.695556640625
1149.21470507689	93.277587890625
1153.46873855716	89.24609375
1157.72057998495	150.194580078125
1161.97023094641	203.143310546875
1166.21769302616	209.091796875
1170.4629678073	228.01123046875
1174.70605687141	113.025390625
1178.94696179853	42.03955078125
1183.18568416722	-1.9462890625
1187.42222555447	34.06787109375
1191.65658753578	-9.950439453125
1195.88877168515	-30.31298828125
1200.11877957505	0.32470703125
1204.34661277642	-13.062255859375
1208.57227285872	11.7529296875
1212.79576138991	17.326904296875
1217.01707993641	-10.0634765625
1221.23623006315	34.2021484375
1225.45321333358	-72.388671875
1229.66803130962	42.0478515625
1233.88068555171	9.7421875
1238.09117761878	-9.6982421875
1242.29950906827	0.9169921875
1246.50568145615	-4.6064453125
1250.70969633685	-32.4423828125
1254.91155526336	27.4775390625
1259.11125978715	2.5390625
1263.30881145822	7.9306640625
1267.50421182508	-11.322265625
1271.69746243476	-7.3017578125
1275.88856483281	-3.3056640625
1280.07752056329	23.9482421875
1284.26433116881	-14.875
1288.44899819048	5.0439453125
1292.63152316794	1.30078125
1296.81190763937	6.4697265625
1300.99015314147	1.03125
1305.16626120947	-44.5498046875
1309.34023337715	8.4013671875
1313.5120711768	47.654296875
1317.68177613928	-14.87890625
1321.84934979395	-13.947265625
1326.01479366875	-1.7685546875
1330.17810929013	-7.0166015625
1334.3392981831	2.65234375
1338.49836187122	10.4453125
1342.65530187657	3.7470703125
1346.81011971983	-5.1416015625
1350.96281692018	-6.5107421875
1355.11339499538	24.7939453125
1359.26185546175	14.072265625
1363.40819983413	-8.3349609375
1367.55242962597	-15.8671875
1371.69454634923	-9.384765625
1375.83455151447	-2.0654296875
1379.97244663079	-17.4423828125
1384.10823320587	28.3486328125
1388.24191274593	-1.7724609375
1392.3734867558	32.5234375
1396.50295673884	-35.969970703125
1400.63032419701	-6.345458984375
1404.75559063083	-3.573974609375
1408.87875753938	-11.9228515625
1412.99982642036	7.47705078125
1417.11879877001	-54.658447265625
1421.23567608315	7.205810546875
1425.35045985322	-9.9296875
1429.4631515722	0.934814453125
1433.57375273068	59.76611328125
1437.68226481782	35.41845703125
1441.78868932139	80.071044921875
1445.89302772774	71.7236328125
1449.9952815218	56.3759765625
1454.0954521871	109.028564453125
1458.19354120579	67.680908203125
1462.28955005859	149.33349609375
1466.38348022481	95.986083984375
1470.47533318239	115.6396484375
1474.56511040785	89.293212890625
1478.65281337632	51.94677734375
1482.73844356155	8.600341796875
1486.82200243586	75.254150390625
1490.90349147021	39.90771484375
1494.98291213417	-22.438720703125
1499.06026589591	0.21484375
1503.13555422221	64.868408203125
1507.20877857848	32.307373046875
1511.27994042873	36.6982421875
1515.3490412356	94.089111328125
1519.41608246035	165.47998046875
1523.48106556286	169.870849609375
1527.54399200162	155.26171875
1531.60486323377	122.652587890625
1535.66368071506	67.04345703125
1539.72044589986	87.478515625
1543.7751602412	18.73681640625
1547.8278251907	-16.0048828125
1551.87844219866	14.25341796875
1555.92701271397	-1.488525390625
1559.97353818419	-26.607421875
1564.01802005549	-28.115234375
1568.06045977271	2.87451171875
1572.1008587793	29.215576171875
1576.13921851737	17.0908203125
1580.17554042768	-1.0927734375
1584.20982594961	-20.412109375
1588.24207652123	6.810546875
1592.27229357921	-26.384765625
1596.3004785589	-13.8154296875
1600.3266328943	48.1455078125
1604.35075801806	5.345703125
1608.37285536149	-5.71240234375
1612.39292635454	-10.833740234375
1616.41097242584	-5.626953125
1620.42699500266	-13.6953125
1624.44099551096	-14.84912109375
1628.45297537533	-30.950439453125
1632.46293601905	26.947998046875
1636.47087886406	-7.1533203125
1640.47680533095	20.861328125
1644.480716839	25.75
1648.48261480617	6.638427734375
1652.48250064906	6.527099609375
1656.48037578297	55.41552734375
1660.47624162187	90.303955078125
1664.47009957839	82.9375
1668.46195106388	71.558349609375
1672.45179748832	72.17919921875
1676.43964026041	59.80029296875
1680.42548078752	64.421142578125
1684.40932047569	33.0419921875
1688.39116072969	38.664794921875
1692.37100295292	31.32470703125
1696.34884854752	82.984619140625
1700.32469891428	37.64453125
1704.29855545272	75.3046875
1708.27041956104	-29.035400390625
1712.24029263612	13.667236328125
1716.20817607355	16.670166015625
1720.17407126762	32.673095703125
1724.13797961133	15.67578125
1728.09990249636	-5.07470703125
1732.05984131311	4.717529296875
1736.01779745068	9.6259765625
1739.97377229687	-17.16650390625
1743.9277672382	7.5615234375
1747.87978365989	-16.9248046875
1751.82982294587	20.1943359375
1755.77788647878	-12.443359375
1759.72397564	-9.623046875
1763.6680918096	22.4404296875
1767.61023636636	-10.365234375
1771.55041068779	4.123046875
1775.48861615014	-10.552734375
1779.42485412835	-13.6806640625
1783.35912599609	11.5908203125
1787.29143312576	19.3505859375
1791.22177688849	-18.513671875
1795.15015865414	3.5390625
1799.07657979127	4.5048828125
1803.00104166721	-3.791015625
1806.923545648	10.1962890625
1810.84409309841	8.3095703125
1814.76268538195	-10.9052734375
1818.67932386087	16.9228515625
1822.59400989615	-22.2607421875
1826.50674484752	2.212890625
1830.41753007345	4.3984375
1834.32636693114	-9.6650390625
1838.23325677653	7.447265625
1842.13820096433	4.208984375
1846.04120084797	5.12109375
1849.94225777965	-1.3896484375
1853.84137311029	-20.833984375
1857.7385481896	9.1962890625
1861.63378436601	4.859375
1865.52708298671	5.4560546875
1869.41844539766	-2.6748046875
1873.30787294356	-1.275390625
1877.19536696788	-44.638671875
1881.08092881284	33.0625
1884.96455981942	1.921875
1888.84626132737	-11.896484375
1892.7260346752	22.7607421875
1896.6038812002	-14.69921875
1900.47980223839	-6.4755859375
1904.35379912459	11.9130859375
1908.22587319237	8.72265625
1912.0960257741	-12.267578125
1915.96425820088	2.3525390625
1919.83057180263	-7.4228515625
1923.694967908	14.1162109375
1927.55744784445	31.0419921875
1931.4180129382	-41.7119140625
1935.27666451426	8.31640625
1939.13340389641	-3.98046875
1942.98823240721	-16.0087890625
1946.84115136803	43.986328125
1950.692162099	-4.255859375
1954.54126591903	-16.671875
1958.38846414584	-25.0751953125
1962.23375809594	15.0615234375
1966.0771490846	-12.19140625
1969.91863842591	29.494140625
1973.75822743275	0.083984375
1977.59591741678	-4.5244140625
1981.43170968848	-20.953125
1985.26560555709	35.298828125
1989.09760633069	-12.8984375
1992.92771331615	-32.1357421875
1996.75592781911	-23.15625
2000.58225114405	19.5166015625
2004.40668459424	20.9501953125
2008.22922947176	15.4677734375
2012.04988707749	8.5888671875
2015.86865871112	-42.1962890625
2019.68554567116	32.6181640625
2023.50054925491	-50.1015625
2027.31367075851	37.17578125
2031.1249114769	-8.2880859375
2034.93427270382	4.984375
2038.74175573186	-8.919921875
2042.54736185239	14.740234375
2046.35109235564	17.150390625
2050.15294853063	-21.9150390625
2053.95293166521	19.12890625
2057.75104304606	-7.8408203125
2061.54728395867	6.13671875
2065.34165568738	-14.6533203125
2069.13415951534	-4.912109375
2072.92479672452	7.640625
2076.71356859575	-31.5166015625
2080.50047640866	34.68359375
2084.28552144174	-26.021484375
2088.06870497229	46.78515625
2091.85002827646	-13.6845703125
2095.62949262923	-63.21875
2099.40709930443	-62.591796875
2103.18284957471	27.759765625
2106.95674471158	111.4658203125
2110.72878598537	70.9423828125
2114.49897466528	-50.2509765625
2118.26731201934	-41.3251953125
2122.03379931443	-2.86328125
2125.79843781626	-12.5751953125
2129.56122878942	-18.4072265625
2133.32217349733	30.697265625
2137.08127320226	-15.0390625
2140.83852916534	-0.171875
2144.59394264655	0.861328125
2148.34751490473	8.55859375
2152.09924719757	-8.9892578125
2155.84914078163	20.087890625
2159.5971969123	-12.2998046875
2163.34341684387	-30.51171875
2167.08780182947	37.3642578125
2170.83035312109	30.09375
2174.57107196959	-25.6513671875
2178.30995962469	-9.296875
2182.04701733499	-14.2373046875
2185.78224634795	-4.0986328125
2189.5156479099	32.3837890625
2193.24722326604	-0.0361328125
2196.97697366044	9.044921875
2200.70490033604	-24.4638671875
2204.43100453467	-37.7919921875
2208.15528749703	20.6435546875
2211.87775046268	7.1845703125
2215.59839467008	11.455078125
2219.31722135656	-7.435546875
2223.03423175833	15.064453125
2226.74942711049	-16.09765625
2230.46280864701	29.140625
2234.17437760077	-25.765625
2237.8841352035	-18.6865234375
2241.59208268584	12.9072265625
2245.29822127732	12.9931640625
2249.00255220635	1.9404296875
2252.70507670024	-2.185546875
2256.40579598519	-40.2490234375
2260.10471128628	63.1494140625
2263.80182382751	-3.404296875
2267.49713483175	-26.2001953125
2271.19064552079	-26.443359375
2274.8823571153	21.7138671875
2278.57227083486	-6.515625
2282.26038789795	20.0244140625
2285.94670952195	15.845703125
2289.63123692314	-7.029296875
2293.31397131672	-7.9326171875
2296.99491391679	-6.2099609375
2300.67406593633	7.2080078125
2304.35142858727	-15.244140625
2308.02700308043	-0.6767578125
2311.70079062553	16.060546875
2315.37279243123	-16.0126953125
2319.04300970507	2.2421875
2322.71144365353	26.41796875
2326.378095482	-12.1220703125
2330.04296639478	2.962890625
2333.7060575951	-21.314453125
2337.3673702851	-3.69921875
2341.02690566583	11.423828125
2344.68466493729	-13.826171875
2348.34064929839	23.7578125
2351.99485994695	-8.041015625
2355.64729807974	-8.4453125
2359.29796489244	-9.84765625
2362.94686157966	16.2939453125
2366.59398933494	11.4013671875
2370.23934935076	-14.23046875
2373.88294281852	-4.462890625
2377.52477092855	29.8994140625
2381.16483487014	-18.2314453125
2384.80313583148	-0.13671875
2388.4396749997	-18.1474609375
2392.07445356091	13.5234375
2395.70747270011	5.9501953125
2399.33873360126	3.1552734375
2402.96823744726	-5.294921875
2406.59598541994	10.923828125
2410.22197870011	-17.0322265625
2413.84621846749	4.15625
2417.46870590075	38.33203125
2421.08944217751	-27.63671875
2424.70842847435	-24.9541015625
2428.32566596678	31.51171875
2431.94115582928	2.8154296875
2435.55489923527	22.3896484375
2439.16689735713	-46.837890625
2442.77715136619	2.7646484375
2446.38566243272	-28.8095703125
2449.99243172597	-0.333984375
2453.59746041414	28.884765625
2457.20074966439	34.6962890625
2460.80230064283	-36.9345703125
2464.40211451455	-13.6259765625
2468.00019244358	24.0517578125
2471.59653559293	15.2138671875
2475.19114512457	-37.2939453125
2478.78402219943	19.515625
2482.37516797741	21.21484375
2485.96458361738	2.7431640625
2489.55227027719	-39.7001953125
2493.13822911363	50.9912109375
2496.7224612825	-34.220703125
2500.30496793853	-38.5126953125
2503.88575023547	29.33984375
2507.464809326	36.140625
2511.04214636182	-29.3955078125
2514.61776249357	-3.69140625
2518.19165887088	20.8408203125
2521.76383664237	32.08203125
2525.33429695564	-10.4208984375
2528.90304095725	-48.2099609375
2532.47006979276	-20.724609375
2536.03538460672	14.466796875
2539.59898654265	17.291015625
2543.16087674307	-3.013671875
2546.72105634947	24.736328125
2550.27952650235	0.8447265625
2553.83628834118	-10.7060546875
2557.39134300444	-2.88671875
2560.94469162957	-18.12109375
2564.49633535304	-10.525390625
2568.0462753103	-27.53125
2571.59451263579	56.1240234375
2575.14104846294	7.2744140625
2578.6858839242	-18.8056640625
2582.229020151	36.376953125
2585.77045827378	-33.8076171875
2589.31019942197	5.9150390625
2592.84824472401	-15.8681640625
2596.38459530734	2.7451171875
2599.91925229841	24.201171875
2603.45221682266	-14.6005859375
2606.98349000456	0.0830078125
2610.51307296756	18.671875
2614.04096683414	-13.720703125
2617.56717272579	-42.9130859375
2621.09169176298	41.583984375
2624.61452506523	41.58984375
2628.13567375106	-29.7255859375
2631.655138938	-44.3779296875
2635.17292174258	16.1025390625
2638.68902328039	58.982421875
2642.20344466598	-64.2177734375
2645.71618701297	6.447265625
2649.22725143397	-21.9375
2652.73663904062	12.521484375
2656.24435094357	12.34765625
2659.75038825251	56.5126953125
2663.25475207615	-5.892578125
2666.75744352221	-78.3359375
2670.25846369744	38.5341796875
2673.75781370765	-3.5234375
2677.25549465763	12.462890625
2680.75150765123	-18.94140625
2684.24585379131	-12.25390625
2687.73853417978	-4.7265625
2691.22954991757	26.58984375
2694.71890210465	-1.0966796875
2698.20659184002	-7.6865234375
2701.69262022172	43.9609375
2705.17698834682	-23.0283203125
2708.65969731143	-16.0849609375
2712.14074821071	-22.7119140625
2715.62014213884	-2.328125
2719.09788018905	31.5185546875
2722.57396345361	24.5361328125
2726.04839302385	4.90234375
2729.52116999012	-42.1494140625
2732.99229544182	43.2197265625
2736.4617704674	-38.908203125
2739.92959615437	11.181640625
2743.39577358925	-17.28515625
2746.86030385767	24.130859375
2750.32318804424	14.4267578125
2753.78442723268	-20.44921875
2757.24402250572	4.3486328125
2760.70197494518	-22.7978515625
2764.1582856319	11.0966796875
2767.6129556458	26.6826171875
2771.06598606584	-65.6240234375
2774.51737797005	48.53515625
2777.96713243552	-25.3525390625
2781.41525053838	-18.9453125
2784.86173335384	32.5595703125
2788.30658195617	13.0244140625
2791.74979741869	8.53125
2795.1913808138	-13.9404296875
2798.63133321295	-31.0146484375
2802.06965568666	20.130859375
2805.50634930452	-24.7724609375
2808.94141513519	47.05615234375
2812.37485424639	-19.83447265625
2815.80666770493	25.8017578125
2819.23685657665	-4.5615234375
2822.6654219265	16.37060546875
2826.0923648185	-29.5888671875
2829.51768631572	7.45166015625
2832.94138748033	36.49169921875
2836.36346937355	-17.4677734375
2839.7839330557	7.572265625
2843.20277958617	74.61279296875
2846.62001002343	128.71337890625
2850.03562542502	160.01025390625
2853.44962684758	235.30712890625
2856.86201534681	264.6044921875
2860.27279197751	278.9013671875
2863.68195779356	194.19873046875
2867.08951384791	206.49560546875
2870.49546119262	205.79296875
2873.89980087883	217.08984375
2877.30253395675	182.38671875
2880.70366147569	160.68408203125
2884.10318448406	200.98095703125
2887.50110402936	242.373046875
2890.89742115815	229.79248046875
2894.29213691614	192.2119140625
2897.68525234807	224.63134765625
2901.07676849782	261.05078125
2904.46668640835	234.47021484375
2907.85500712172	286.8896484375
2911.24173167908	329.30908203125
2914.62686112069	351.728515625
2918.0103964859	362.14794921875
2921.39233881316	238.5673828125
2924.77268914004	304.98681640625
2928.1514485032	325.40625
2931.52861793838	324.91943359375
2934.90419848047	310.75634765625
2938.27819116343	329.5927734375
2941.65059702035	291.4296875
2945.0214170834	318.2666015625
2948.39065238389	326.103515625
2951.75830395222	286.9404296875
2955.1243728179	286.77685546875
2958.48886000957	230.61376953125
2961.85176655495	285.45068359375
2965.21309348089	223.28759765625
2968.57284181338	156.1240234375
2971.93101257748	133.94580078125
2975.28760679739	123.06884765625
2978.64262549643	50.1923828125
2981.99606969702	78.3154296875
2985.34794042073	-9.5615234375
2988.69823868822	-20.43798828125
2992.04696551928	-79.31494140625
2995.39412193282	12.94482421875
2998.73970894689	45.77587890625
3002.08372757864	44.60693359375
3005.42617884436	-30.30615234375
3008.76706375945	-31.388671875
3012.10638333846	-25.740234375
3015.44413859504	51.3203125
3018.780330542	34.826171875
3022.11496019125	-44.080078125
3025.44802855385	-24.8671875
3028.77953663997	39.830078125
3032.10948545894	13.76171875
3035.4378760192	-51.8515625
3038.76470932834	-27.1552734375
3042.08998639308	43.89453125
3045.41370821926	27.849609375
3048.73587581189	4.7109375
3052.05649017508	8.3544921875
3055.37555231211	-18.240234375
3058.69306322538	2.7685546875
3062.00902391644	-6.90625
3065.32343538598	-17.9814453125
3068.63629863383	11.22265625
3071.94761465896	-21.0615234375
3075.25738445949	39.5966796875
3078.5656090327	14.912109375
3081.87228937498	-11.9658203125
3085.1774264819	-16.5498046875
3088.48102134815	2.2939453125
3091.7830749676	11.552734375
3095.08358833324	-43.330078125
3098.38256243724	17.4853515625
3101.67999827088	0
3104.97589682465	0
3108.27025908814	0
3111.56308605013	0
3114.85437869852	0
3118.14413802041	0
3121.43236500202	0
3124.71906062875	0
3128.00422588514	0
3131.28786175491	0
3134.56996922093	0
3137.85054926523	0
3141.12960286901	0
3144.40713101263	0
3147.68313467559	0
3150.95761483661	0
3154.23057247352	0
3157.50200856335	0
3160.77192408229	0
3164.04032000569	0
3167.30719730808	0
3170.57255696316	0
3173.8363999438	0
3177.09872722202	0
3180.35953976906	0
3183.61883855529	0
3186.87662455028	0
3190.13289872276	0
3193.38766204066	0
3196.64091547106	0
3199.89265998022	0
3203.14289653362	0
3206.39162609586	0
3209.63884963076	0
3212.88456810132	0
3216.1287824697	0
3219.37149369728	0
3222.61270274458	0
3225.85241057134	0
3229.09061813648	0
3232.32732639809	0
3235.56253631347	0
3238.79624883909	0
3242.02846493062	0
3245.25918554292	0
3248.48841163005	0
3251.71614414523	0
3254.94238404091	0
3258.16713226871	0
3261.39038977947	0
3264.61215752319	0
3267.8324364491	0
3271.05122750561	0
3274.26853164032	0
3277.48434980006	0
3280.69868293083	0
3283.91153197784	0
3287.12289788551	0
3290.33278159744	0
3293.54118405647	0
3296.7481062046	0
3299.95354898308	0
3303.15751333233	0
3306.36000019198	0
3309.5610105009	0
3312.76054519714	0
3315.95860521796	0
3319.15519149983	0
3322.35030497844	0
3325.5439465887	0
3328.73611726471	0
3331.92681793978	0
3335.11604954647	0
3338.30381301652	0
3341.49010928091	0
3344.67493926981	0
3347.85830391262	0
3351.04020413798	0
3354.22064087372	0
3357.3996150469	0
3360.5771275838	0
3363.75317940992	0
3366.92777144999	0
3370.10090462795	0
3373.27257986699	0
3376.44279808948	0
3379.61156021707	0
3382.77886717058	0
3385.94471987011	0
3389.10911923496	0
3392.27206618366	0
3395.43356163397	0
3398.59360650288	0
3401.75220170663	0
3404.90934816067	0
3408.06504677969	0
3411.21929847761	0
3414.37210416759	0
3417.52346476203	0
3420.67338117256	0
3423.82185431003	0
3426.96888508457	0
3430.11447440551	0
3433.25862318143	0
3436.40133232017	0
3439.54260272877	0
3442.68243531356	0
3445.82083098007	0
3448.95779063311	0
3452.0933151767	0
3455.22740551412	0
3458.36006254791	0
3461.49128717984	0
3464.62108031093	0
3467.74944284144	0
3470.8763756709	0
3474.00187969807	0
3477.12595582097	0
3480.24860493687	0
3483.3698279423	0
3486.48962573301	0
3489.60799920405	0
3492.7249492497	0
3495.84047676349	0
3498.95458263822	0
3502.06726776593	0
3505.17853303794	0
3508.28837934481	0
3511.39680757636	0
3514.50381862168	0
3517.60941336912	0
3520.71359270627	0
3523.81635752002	0
3526.91770869649	0
3530.01764712108	0
3533.11617367844	0
3536.21328925251	0
3539.30899472646	0
3542.40329098277	0
3545.49617890316	0
3548.58765936862	0
3551.6777332594	0
3554.76640145506	0
3557.85366483438	0
3560.93952427544	0
3564.02398065559	0
3567.10703485145	0
3570.18868773891	0
3573.26894019313	0
3576.34779308856	0
3579.42524729892	0
3582.5013036972	0
3585.57596315568	0
3588.6492265459	0
3591.72109473869	0
3594.79156860416	0
3597.8606490117	0
3600.92833682998	0
3603.99463292695	0
3607.05953816984	0
3610.12305342518	0
3613.18517955876	0
3616.24591743568	0
3619.30526792029	0
3622.36323187627	0
3625.41981016655	0
3628.47500365337	0
3631.52881319825	0
3634.58123966201	0
3637.63228390473	0
3640.68194678582	0
3643.73022916395	0
3646.77713189711	0
3649.82265584256	0
3652.86680185686	0
3655.90957079587	0
3658.95096351473	0
3661.9909808679	0
3665.02962370912	0
3668.06689289143	0
3671.10278926717	0
3674.13731368797	0
3677.17046700477	0
3680.20225006781	0
3683.23266372664	0
3686.26170883008	0
3689.28938622628	0
3692.31569676268	0
3695.34064128604	0
3698.3642206424	0
3701.38643567713	0
3704.40728723488	0
3707.42677615964	0
3710.44490329468	0
3713.46166948258	0
3716.47707556524	0
3719.49112238387	0
3722.50381077897	0
3725.51514159038	0
3728.52511565724	0
3731.53373381799	0
3734.54099691039	0
3737.54690577153	0
3740.55146123779	0
3743.55466414488	0
3746.55651532782	0
3749.55701562096	0
3752.55616585793	0
3755.55396687173	0
3758.55041949465	0
3761.54552455828	0
3764.53928289357	0
3767.53169533077	0
3770.52276269945	0
