# Supplementary material for: ATP-Mediated Compositional Change in Peripheral Myelin Membranes: A Comparative Raman Spectroscopy and Time-Of-Flight Secondary Ion Mass Spectrometry Study
Source: PLoS One. 2015 Nov 6;10(11):e0142084. doi: 10.1371/journal.pone.0142084 (PMC4636249; doi:10.1371/journal.pone.0142084)
Supplement: S4 Dataset — (ZIP) [file pone.0142084.s004.zip › S4_dataset/Raman_spectra/3_90_90.txt]

-178.9940361005	0
-174.033225536559	0
-169.075137799502	0
-164.119770772183	0
-159.167122339652	0
-154.217190389145	0
-149.26997281008	0
-144.325467494082	0
-139.38367233493	0
-134.444585228596	0
-129.508204073225	0
-124.574526769137	0
-119.643551218823	0
-114.715275326934	0
-109.789697000297	0
-104.866814147889	0
-99.9466246808543	0
-95.0291265124944	0
-90.114317558252	0
-85.2021957357436	0
-80.2927589647076	0
-75.3860051670387	0
-70.4819322667847	0
-65.5805381901157	0
-60.6818208653497	0
-55.7857782229291	0
-50.8924081954391	0
-46.0017087175838	0
-41.1136777262045	0
-36.2283131602561	0
-31.3456129608128	0
-26.4655750710695	0
-21.5881974363389	0
-16.7134780040407	0
-11.8414147237152	0
-6.97200554699234	0
-2.10524842762101	0
2.75885867856151	0
7.62031781360827	0
12.4791310174774	0
17.3353003280427	0
22.1888277810764	0
27.0397154102718	0
31.8879652472339	0
36.7335793214821	0
41.5765596604568	0
46.4169082895224	0
51.2546272319731	0
56.0897185090207	0
60.9221841398242	0
65.7520261414571	0
70.5792465289418	0
75.4038473152361	0
80.2258305112362	0
85.045198125787	0
89.8619521656727	0
94.6760946356395	0
99.4876275383746	0
104.296552874516	0
109.10287264268	0
113.906588839415	0
118.707703459252	0
123.506218494676	0
128.30213593615	0
133.095457772096	0
137.886185988912	0
142.674322570981	0
147.459869500641	0
152.242828758238	0
157.023202322084	0
161.800992168479	0
166.576200271718	0
171.348828604071	0
176.118879135827	0
180.886353835245	0
185.651254668599	0
190.413583600155	0
195.173342592186	0
199.93053360497	0
204.685158596798	0
209.437219523967	0
214.186718340788	0
218.933656999589	0
223.678037450723	0
228.419861642551	0
233.159131521468	0
237.895849031897	0
242.630016116271	0
247.361634715084	0
252.090706766841	0
256.817234208093	0
261.541218973424	0
266.262662995465	0
270.981568204883	0
275.697936530397	0
280.411769898781	0
285.123070234849	0
289.831839461471	0
294.538079499574	0
299.241792268144	0
303.942979684232	0
308.641643662944	0
313.33778611746	0
318.031408959018	0
322.722514096945	0
327.411103438622	0
332.09717888951	0
336.780742353159	0
341.461795731189	0
346.140340923302	0
350.816379827291	0
355.489914339041	0
360.160946352512	0
364.829477759773	0
369.495510450977	0
374.159046314375	0
378.820087236329	0
383.478635101283	0
388.134691791809	0
392.788259188568	0
397.43933917034	0
402.08793361401	0
406.734044394583	0
411.377673385178	0
416.018822457033	0
420.657493479502	0
425.293688320078	0
429.927408844357	0
434.558656916086	0
439.187434397127	0
443.813743147482	0
448.437585025286	0
453.058961886811	0
457.677875586478	0
462.294327976831	0
466.908320908578	0
471.519856230564	0
476.128935789788	0
480.73556143139	0
485.339734998681	0
489.941458333116	0
494.540733274312	0
499.137561660047	0
503.731945326265	0
508.323886107065	0
512.91338583473	0
517.500446339696	0
522.085069450583	0
526.667256994186	0
531.247010795468	0
535.824332677577	0
540.399224461841	0
544.97168796778	0
549.541725013083	0
554.109337413638	0
558.674526983528	0
563.237295535019	0
567.797644878573	0
572.355576822864	0
576.911093174738	0
581.464195739273	0
586.014886319722	0
590.563166717575	0
595.109038732503	0
599.652504162402	0
604.193564803382	0
608.73222244976	0
613.268478894073	0
617.802335927087	0
622.333795337774	0
626.86285891334	0
631.389528439219	0
635.913805699064	0
640.435692474771	0
644.95519054646	0
649.472301692485	0
653.987027689444	0
658.499370312169	0
663.009331333737	0
667.51691252547	0
672.022115656927	0
676.524942495927	0
681.025394808529	0
685.523474359052	0
690.019182910066	0
694.512522222403	0
699.003494055146	0
703.49210016564	0
707.978342309501	0
712.4622222406	0
716.943741711089	28.0712890625
721.422902471377	8.5263671875
725.899706270147	2.0302734375
730.374154854362	-33.548828125
734.846249969256	18.2822265625
739.315993358349	-19.904296875
743.783386763427	8.875
748.248431924569	33.462890625
752.711130580137	-22.19921875
757.171484466779	-1.541015625
761.629495319434	-20.484375
766.085164871334	-2.1689453125
770.538494853989	-1.0732421875
774.989486997221	18.43359375
779.438143029149	18.904296875
783.884464676174	-15.7666015625
788.328453663017	3.7548828125
792.770111712697	-19.2314453125
797.209440546538	46.55859375
801.646441884169	-39.6240234375
806.08111744353	24.712890625
810.513468940876	-11.6171875
814.943498090771	9.0224609375
819.371206606105	-25.201171875
823.796596198072	8.734375
828.2196685762	-13.748046875
832.640425448326	32.0380859375
837.05886852062	-29.3525390625
841.474999497579	24.076171875
845.888820082023	-8.0830078125
850.300331975104	0.74609375
854.709536876313	4.6015625
859.116436483463	-9.9013671875
863.521032492721	-8.0869140625
867.923326598572	15.0654296875
872.32332049386	8.267578125
876.721015869761	9.4306640625
881.116414415797	-35.33984375
885.509517819844	17.443359375
889.900327768115	14.5517578125
894.288845945188	-13.208984375
898.675074033979	12.974609375
903.059013715769	-21.5947265625
907.440666670193	-3.857421875
911.820034575246	20.1298828125
916.197119107279	-7.65234375
920.571921941015	-41.2724609375
924.944444749532	42.9755859375
929.314689204282	-0.310546875
933.682656975088	23.4111328125
938.048349730129	-42.91015625
942.411769135974	1.8291015625
946.772916857561	20.0107421875
951.131794558198	8.5361328125
955.488403899583	-19.209716796875
959.842746541793	31.92919921875
964.194824143277	-37.428466796875
968.544638360882	23.88330078125
972.89219084983	-25.8525390625
977.237483263745	17.41162109375
981.580517254633	-1.716796875
985.921294472888	0.61669921875
990.259816567313	52.9501953125
994.596085185094	11.28369140625
998.930101971824	14.348876953125
1003.26186857149	72.906494140625
1007.59138662648	54.4638671875
1011.91865777761	96.021240234375
1016.24368366406	90.578857421875
1020.56646592346	75.5615234375
1024.88700619182	87.24072265625
1029.20530610358	50.919921875
1033.52136729159	73.59912109375
1037.8351913871	6.689208984375
1042.14678001981	-8.650634765625
1046.45613481781	-18.99072265625
1050.76325740763	16.2568359375
1055.06814941421	-2.347900390625
1059.37081246092	5.328857421875
1063.67124816957	1.77734375
1067.96945816039	6.181396484375
1072.26544405203	-6.752685546875
1076.55920746159	-12.041259765625
1080.8507500046	4.228271484375
1085.14007329502	9.926513671875
1089.42717894526	-57.57373046875
1093.71206856617	12.926025390625
1097.99474376703	-4.575439453125
1102.27520615557	21.89990234375
1106.55345733798	33.375
1110.82949891888	0.850341796875
1115.10333250134	54.325439453125
1119.37495968691	25.80078125
1123.64438207555	45.27099609375
1127.91160126572	24.73095703125
1132.17661885431	36.19091796875
1136.43943643666	15.65087890625
1140.70005560662	24.11083984375
1144.95847795644	58.57080078125
1149.21470507689	70.03076171875
1153.46873855716	80.242919921875
1157.72057998495	127.333251953125
1161.97023094641	199.42333984375
1166.21769302616	143.513671875
1170.4629678073	157.603759765625
1174.70605687141	66.694091796875
1178.94696179853	65.822998046875
1183.18568416722	3.904541015625
1187.42222555447	-8.013671875
1191.65658753578	-30.35009765625
1195.88877168515	3.1103515625
1200.11877957505	10.450439453125
1204.34661277642	0.4755859375
1208.57227285872	-7.26171875
1212.79576138991	24.96875
1217.01707993641	-11.5947265625
1221.23623006315	-11.2578125
1225.45321333358	-24.1630859375
1229.66803130962	47.90625
1233.88068555171	0.9326171875
1238.09117761878	-36.935546875
1242.29950906827	10.80078125
1246.50568145615	8.166015625
1250.70969633685	-7.9140625
1254.91155526336	12.92578125
1259.11125978715	8.7392578125
1263.30881145822	-12.0517578125
1267.50421182508	-11.7705078125
1271.69746243476	-14.529296875
1275.88856483281	47.1298828125
1280.07752056329	-15.9775390625
1284.26433116881	-28.515625
1288.44899819048	18.73828125
1292.63152316794	-13.6337890625
1296.81190763937	26.0732421875
1300.99015314147	3.5703125
1305.16626120947	-32.8408203125
1309.34023337715	9.2197265625
1313.5120711768	27.2236328125
1317.68177613928	-21.7802734375
1321.84934979395	-7.095703125
1326.01479366875	5.3193359375
1330.17810929013	-32.18359375
1334.3392981831	-8.2119140625
1338.49836187122	77.8876953125
1342.65530187657	5.5166015625
1346.81011971983	-18.298828125
1350.96281692018	-21.705078125
1355.11339499538	13.2451171875
1359.26185546175	10.75
1363.40819983413	-11.2314453125
1367.55242962597	-0.2373046875
1371.69454634923	-13.974609375
1375.83455151447	0.3720703125
1379.97244663079	-12.3056640625
1384.10823320587	14.6318359375
1388.24191274593	-9.234375
1392.3734867558	39.482421875
1396.50295673884	-27.365478515625
1400.63032419701	-2.361083984375
1404.75559063083	-3.5234375
1408.87875753938	-2.909423828125
1412.99982642036	-15.524658203125
1417.11879877001	-28.5400390625
1421.23567608315	5.4443359375
1425.35045985322	10.428955078125
1429.4631515722	5.413330078125
1433.57375273068	35.294189453125
1437.68226481782	16.615234375
1441.78868932139	61.93603515625
1445.89302772774	53.257080078125
1449.9952815218	51.577880859375
1454.0954521871	108.89892578125
1458.19354120579	47.2197265625
1462.28955005859	102.540771484375
1466.38348022481	80.775146484375
1470.47533318239	79.62451171875
1474.56511040785	72.47412109375
1478.65281337632	49.323486328125
1482.73844356155	51.1728515625
1486.82200243586	89.0224609375
1490.90349147021	23.871826171875
1494.98291213417	-30.27880859375
1499.06026589591	60.57080078125
1503.13555422221	101.420166015625
1507.20877857848	86.850341796875
1511.27994042873	68.186279296875
1515.3490412356	86.522216796875
1519.41608246035	161.85791015625
1523.48106556286	156.19384765625
1527.54399200162	174.52978515625
1531.60486323377	144.865478515625
1535.66368071506	60.201416015625
1539.72044589986	70.00732421875
1543.7751602412	49.71533203125
1547.8278251907	4.423095703125
1551.87844219866	-30.868896484375
1555.92701271397	-32.1611328125
1559.97353818419	3.092529296875
1564.01802005549	-4.72802734375
1568.06045977271	10.666015625
1572.1008587793	-0.515625
1576.13921851737	-0.224609375
1580.17554042768	-0.40625
1584.20982594961	-3.1396484375
1588.24207652123	3.45703125
1592.27229357921	-14.806640625
1596.3004785589	-8.55078125
1600.3266328943	27.291015625
1604.35075801806	-0.4921875
1608.37285536149	7.6689453125
1612.39292635454	5.4111328125
1616.41097242584	0.318359375
1620.42699500266	-24.833984375
1624.44099551096	2.0361328125
1628.45297537533	-14.6689453125
1632.46293601905	12.4501953125
1636.47087886406	9.2607421875
1640.47680533095	-2.212890625
1644.480716839	7.5556640625
1648.48261480617	2.970703125
1652.48250064906	-28.5244140625
1656.48037578297	6.056640625
1660.47624162187	-6.3515625
1664.47009957839	14.4892578125
1668.46195106388	27.79296875
1672.45179748832	-6.6220703125
1676.43964026041	-29.4296875
1680.42548078752	4.1806640625
1684.40932047569	1.162109375
1688.39116072969	12.875
1692.37100295292	-16.9873046875
1696.34884854752	21.2265625
1700.32469891428	-21.0908203125
1704.29855545272	17.994140625
1708.27041956104	-8.66015625
1712.24029263612	4.046875
1716.20817607355	-17.9091796875
1720.17407126762	14.7412109375
1724.13797961133	-3.263671875
1728.09990249636	5.943359375
1732.05984131311	4.896484375
1736.01779745068	7.1142578125
1739.97377229687	-30.9111328125
1743.9277672382	16.455078125
1747.87978365989	2.3408203125
1751.82982294587	-20.1123046875
1755.77788647878	-0.474609375
1759.72397564	19.0244140625
1763.6680918096	0.8564453125
1767.61023636636	-23.4267578125
1771.55041068779	22.3642578125
1775.48861615014	-1.671875
1779.42485412835	-9.4140625
1783.35912599609	-1.591796875
1787.29143312576	24.955078125
1791.22177688849	-11.2236328125
1795.15015865414	-7.8505859375
1799.07657979127	10.1416015625
1803.00104166721	-29.8564453125
1806.923545648	9.7392578125
1810.84409309841	22.021484375
1814.76268538195	0.51953125
1818.67932386087	-0.9951171875
1822.59400989615	-30.796875
1826.50674484752	13.8759765625
1830.41753007345	17.65625
1834.32636693114	-29.9599609375
1838.23325677653	-2.5498046875
1842.13820096433	18.001953125
1846.04120084797	10.13671875
1849.94225777965	18.49609375
1853.84137311029	-27.5224609375
1857.7385481896	2.3955078125
1861.63378436601	-19.7197265625
1865.52708298671	-0.333984375
1869.41844539766	-22.4482421875
1873.30787294356	1.2744140625
1877.19536696788	100.9775390625
1881.08092881284	-1.798828125
1884.96455981942	-34.9326171875
1888.84626132737	-38.3994140625
1892.7260346752	13.517578125
1896.6038812002	-12.005859375
1900.47980223839	8.26953125
1904.35379912459	15.083984375
1908.22587319237	8.958984375
1912.0960257741	-27.5830078125
1915.96425820088	10.578125
1919.83057180263	-35.921875
1923.694967908	17.0595703125
1927.55744784445	15.7626953125
1931.4180129382	-7.7421875
1935.27666451426	37.3759765625
1939.13340389641	-7.9599609375
1942.98823240721	-39.0302734375
1946.84115136803	11.861328125
1950.692162099	-6.296875
1954.54126591903	7.515625
1958.38846414584	1.2822265625
1962.23375809594	12.4033203125
1966.0771490846	-18.2080078125
1969.91863842591	9.033203125
1973.75822743275	10.0322265625
1977.59591741678	6.0234375
1981.43170968848	-24.568359375
1985.26560555709	13.8720703125
1989.09760633069	3.537109375
1992.92771331615	-9.4150390625
1996.75592781911	-3.0712890625
2000.58225114405	-2.5302734375
2004.40668459424	-5.4716796875
2008.22922947176	3.9892578125
2012.04988707749	9.498046875
2015.86865871112	3.6025390625
2019.68554567116	12.7021484375
2023.50054925491	-41.384765625
2027.31367075851	13.2861328125
2031.1249114769	-9.38671875
2034.93427270382	9.44921875
2038.74175573186	5.6015625
2042.54736185239	18.4052734375
2046.35109235564	-13.837890625
2050.15294853063	-10.751953125
2053.95293166521	20.7275390625
2057.75104304606	-9.8935546875
2061.54728395867	-6.4501953125
2065.34165568738	14.76953125
2069.13415951534	-18.203125
2072.92479672452	19.6669921875
2076.71356859575	-20.384765625
2080.50047640866	11.3603515625
2084.28552144174	-28.228515625
2088.06870497229	31.9228515625
2091.85002827646	-0.6953125
2095.62949262923	-11.2958984375
2099.40709930443	15.673828125
2103.18284957471	-47.1494140625
2106.95674471158	15.2880859375
2110.72878598537	24.30078125
2114.49897466528	-25.443359375
2118.26731201934	-86.748046875
2122.03379931443	151.7939453125
2125.79843781626	43.697265625
2129.56122878942	-70.6884765625
2133.32217349733	-6.474609375
2137.08127320226	-25.966796875
2140.83852916534	16.048828125
2144.59394264655	8.9853515625
2148.34751490473	-20.224609375
2152.09924719757	-5.697265625
2155.84914078163	6.2236328125
2159.5971969123	19.947265625
2163.34341684387	-22.57421875
2167.08780182947	9.9697265625
2170.83035312109	4.6708984375
2174.57107196959	0.4345703125
2178.30995962469	12.62890625
2182.04701733499	-25.84375
2185.78224634795	-3.1015625
2189.5156479099	43.7626953125
2193.24722326604	-14.6435546875
2196.97697366044	-18.18359375
2200.70490033604	5.7744140625
2204.43100453467	-14.6884765625
2208.15528749703	2.6044921875
2211.87775046268	-15.1005859375
2215.59839467008	53.4267578125
2219.31722135656	9.9951171875
2223.03423175833	-27.5654296875
2226.74942711049	-24.955078125
2230.46280864701	1.5712890625
2234.17437760077	7.8076171875
2237.8841352035	17.11328125
2241.59208268584	-36.6669921875
2245.29822127732	28.5517578125
2249.00255220635	0.53515625
2252.70507670024	20.943359375
2256.40579598519	-38.9853515625
2260.10471128628	13.6884765625
2263.80182382751	-4.958984375
2267.49713483175	14.3740234375
2271.19064552079	-24.267578125
2274.8823571153	-1.8212890625
2278.57227083486	-13
2282.26038789795	44.6943359375
2285.94670952195	-10.998046875
2289.63123692314	-14.5341796875
2293.31397131672	14.6875
2296.99491391679	-1.01171875
2300.67406593633	-0.1611328125
2304.35142858727	-18.2958984375
2308.02700308043	6.8818359375
2311.70079062553	5.876953125
2315.37279243123	-13.779296875
2319.04300970507	39.2724609375
2322.71144365353	-30.537109375
2326.378095482	-2.4951171875
2330.04296639478	38.34765625
2333.7060575951	2.9384765625
2337.3673702851	-27.22265625
2341.02690566583	-17.2744140625
2344.68466493729	-15.3447265625
2348.34064929839	22.6953125
2351.99485994695	13.7626953125
2355.64729807974	-3.208984375
2359.29796489244	6.185546875
2362.94686157966	-1.599609375
2366.59398933494	-12.8984375
2370.23934935076	-12.14453125
2373.88294281852	14.9296875
2377.52477092855	-0.48046875
2381.16483487014	-5.7216796875
2384.80313583148	-5.6357421875
2388.4396749997	12.7861328125
2392.07445356091	-21.0458984375
2395.70747270011	-3.5673828125
2399.33873360126	29.6376953125
2402.96823744726	-15.345703125
2406.59598541994	18.373046875
2410.22197870011	16.736328125
2413.84621846749	-20.4365234375
2417.46870590075	13.1533203125
2421.08944217751	-26.6474609375
2424.70842847435	4.3994140625
2428.32566596678	9.6728515625
2431.94115582928	-22.654296875
2435.55489923527	32.677734375
2439.16689735713	-14.64453125
2442.77715136619	25.1513671875
2446.38566243272	-32.25390625
2449.99243172597	16.794921875
2453.59746041414	-13.1318359375
2457.20074966439	7.03125
2460.80230064283	0.904296875
2464.40211451455	-0.240234375
2468.00019244358	-29.017578125
2471.59653559293	42.5166015625
2475.19114512457	-19.4453125
2478.78402219943	-11.1220703125
2482.37516797741	19.8349609375
2485.96458361738	-8.2939453125
2489.55227027719	-10.8671875
2493.13822911363	32.6982421875
2496.7224612825	-36.39453125
2500.30496793853	-10.0625
2503.88575023547	32.771484375
2507.464809326	7.2978515625
2511.04214636182	-38.1259765625
2514.61776249357	8.57421875
2518.19165887088	6.2431640625
2521.76383664237	5.6015625
2525.33429695564	10.408203125
2528.90304095725	-9.98046875
2532.47006979276	-9.23828125
2536.03538460672	14.046875
2539.59898654265	29.2880859375
2543.16087674307	-27.8349609375
2546.72105634947	-6.11328125
2550.27952650235	-15.2080078125
2553.83628834118	22.818359375
2557.39134300444	-2.2080078125
2560.94469162957	-28.505859375
2564.49633535304	-1.9169921875
2568.0462753103	-118.7978515625
2571.59451263579	118.90234375
2575.14104846294	81.6171875
2578.6858839242	-11.515625
2582.229020151	69.5869140625
2585.77045827378	-75.994140625
2589.31019942197	-3.3984375
2592.84824472401	-46.1474609375
2596.38459530734	-22.40625
2599.91925229841	-16.912109375
2603.45221682266	5.5927734375
2606.98349000456	8.3486328125
2610.51307296756	82.267578125
2614.04096683414	5.111328125
2617.56717272579	0.828125
2621.09169176298	-33.564453125
2624.61452506523	5.8837890625
2628.13567375106	-34.603515625
2631.655138938	-9.7021484375
2635.17292174258	12.6640625
2638.68902328039	3.06640625
2642.20344466598	-32.625
2645.71618701297	-12.4384765625
2649.22725143397	-26.13671875
2652.73663904062	160.5009765625
2656.24435094357	-57.615234375
2659.75038825251	28.453125
2663.25475207615	-18.533203125
2666.75744352221	-81.1474609375
2670.25846369744	63.5947265625
2673.75781370765	-25.3623046875
2677.25549465763	20.50390625
2680.75150765123	19.7646484375
2684.24585379131	-26.6171875
2687.73853417978	-17.703125
2691.22954991757	12.2021484375
2694.71890210465	0.1396484375
2698.20659184002	-1.8857421875
2701.69262022172	27.591796875
2705.17698834682	-20.998046875
2708.65969731143	-16.3271484375
2712.14074821071	-12.9248046875
2715.62014213884	29.8076171875
2719.09788018905	12.6455078125
2722.57396345361	7.6875
2726.04839302385	5.1181640625
2729.52116999012	-54.2734375
2732.99229544182	27.3017578125
2736.4617704674	-13.95703125
2739.92959615437	13.38671875
2743.39577358925	-14.357421875
2746.86030385767	3.783203125
2750.32318804424	13.0986328125
2753.78442723268	-19.3701171875
2757.24402250572	18.38671875
2760.70197494518	27.4892578125
2764.1582856319	-24.1591796875
2767.6129556458	17.283203125
2771.06598606584	-19.9521484375
2774.51737797005	-6.3291015625
2777.96713243552	-36.9853515625
2781.41525053838	25.2314453125
2784.86173335384	43.7568359375
2788.30658195617	-12.0732421875
2791.74979741869	-9.4365234375
2795.1913808138	-17.0107421875
2798.63133321295	-10.3896484375
2802.06965568666	14.4384765625
2805.50634930452	7.6591796875
2808.94141513519	33.5517578125
2812.37485424639	-48.3525390625
2815.80666770493	7.8408203125
2819.23685657665	4.765625
2822.6654219265	32.5537109375
2826.0923648185	-39.359375
2829.51768631572	9.6025390625
2832.94138748033	21.501953125
2836.36346937355	-7.0576171875
2839.7839330557	-19.704345703125
2843.20277958617	-28.503662109375
2846.62001002343	51.74560546875
2850.03562542502	3.28076171875
2853.44962684758	5.81591796875
2856.86201534681	45.84423828125
2860.27279197751	25.919189453125
2863.68195779356	37.994140625
2867.08951384791	-3.93115234375
2870.49546119262	4.143798828125
2873.89980087883	60.21875
2877.30253395675	75.293701171875
2880.70366147569	81.7177734375
2884.10318448406	97.396728515625
2887.50110402936	79.07568359375
2890.89742115815	73.754638671875
2894.29213691614	70.43359375
2897.68525234807	68.112548828125
2901.07676849782	166.79150390625
2904.46668640835	56.470703125
2907.85500712172	108.149658203125
2911.24173167908	132.82861328125
2914.62686112069	76.507568359375
2918.0103964859	116.21142578125
2921.39233881316	88.9375
2924.77268914004	45.663330078125
2928.1514485032	49.389404296875
2931.52861793838	81.115478515625
2934.90419848047	100.84130859375
2938.27819116343	110.5673828125
2941.65059702035	91.29345703125
2945.0214170834	66.019287109375
2948.39065238389	104.745361328125
2951.75830395222	64.471435546875
2955.1243728179	50.197265625
2958.48886000957	32.92333984375
2961.85176655495	48.52685546875
2965.21309348089	75.992431640625
2968.57284181338	65.4580078125
2971.93101257748	56.923583984375
2975.28760679739	67.38916015625
2978.64262549643	23.85498046875
2981.99606969702	22.320556640625
2985.34794042073	27.7861328125
2988.69823868822	63.251708984375
2992.04696551928	57.71728515625
2995.39412193282	-2.817138671875
2998.73970894689	46.406982421875
3002.08372757864	45.299560546875
3005.42617884436	42.192138671875
3008.76706375945	90.0849609375
3012.10638333846	43.9775390625
3015.44413859504	39.8701171875
3018.780330542	21.762939453125
3022.11496019125	-15.85888671875
3025.44802855385	-12.722900390625
3028.77953663997	-22.5869140625
3032.10948545894	42.157470703125
3035.4378760192	-23.2958984375
3038.76470932834	28.318359375
3042.08998639308	3.4658203125
3045.41370821926	-32.3955078125
3048.73587581189	-14.03125
3052.05649017508	24.2509765625
3055.37555231211	-1.24609375
3058.69306322538	8.9912109375
3062.00902391644	10.8349609375
3065.32343538598	-24.14453125
3068.63629863383	-10.55078125
3071.94761465896	3.0048828125
3075.25738445949	24.4111328125
3078.5656090327	17.9951171875
3081.87228937498	-8.296875
3085.1774264819	-32.3515625
3088.48102134815	24.287109375
3091.7830749676	-17.5595703125
3095.08358833324	1.416015625
3098.38256243724	18.8359375
3101.67999827088	-28.7568359375
3104.97589682465	-12.234375
3108.27025908814	37.5
3111.56308605013	-13.1904296875
3114.85437869852	0.921875
3118.14413802041	21.123046875
3121.43236500202	-29.83984375
3124.71906062875	-5.3896484375
3128.00422588514	8.1640625
3131.28786175491	6.8173828125
3134.56996922093	3.6142578125
3137.85054926523	-11.9951171875
3141.12960286901	21.775390625
3144.40713101263	9.0732421875
3147.68313467559	-6.8427734375
3150.95761483661	-54.783203125
3154.23057247352	29.20703125
3157.50200856335	4.95703125
3160.77192408229	17.2783203125
3164.04032000569	7.3125
3167.30719730808	-7.59765625
3170.57255696316	12.916015625
3173.8363999438	-40.755859375
3177.09872722202	-31.3515625
3180.35953976906	38.2734375
3183.61883855529	30.55859375
3186.87662455028	-21.0732421875
3190.13289872276	-13.15234375
3193.38766204066	59.2568359375
3196.64091547106	-30.80078125
3199.89265998022	-12.3818359375
3203.14289653362	-1.4052734375
3206.39162609586	-14.33203125
3209.63884963076	-6.1591796875
3212.88456810132	28.7958984375
3216.1287824697	-47.392578125
3219.37149369728	51.166015625
3222.61270274458	-13.546875
3225.85241057134	0
3229.09061813648	0
3232.32732639809	0
3235.56253631347	0
3238.79624883909	0
3242.02846493062	0
3245.25918554292	0
3248.48841163005	0
3251.71614414523	0
3254.94238404091	0
3258.16713226871	0
3261.39038977947	0
3264.61215752319	0
3267.8324364491	0
3271.05122750561	0
3274.26853164032	0
3277.48434980006	0
3280.69868293083	0
3283.91153197784	0
3287.12289788551	0
3290.33278159744	0
3293.54118405647	0
3296.7481062046	0
3299.95354898308	0
3303.15751333233	0
3306.36000019198	0
3309.5610105009	0
3312.76054519714	0
3315.95860521796	0
3319.15519149983	0
3322.35030497844	0
3325.5439465887	0
3328.73611726471	0
3331.92681793978	0
3335.11604954647	0
3338.30381301652	0
3341.49010928091	0
3344.67493926981	0
3347.85830391262	0
3351.04020413798	0
3354.22064087372	0
3357.3996150469	0
3360.5771275838	0
3363.75317940992	0
3366.92777144999	0
3370.10090462795	0
3373.27257986699	0
3376.44279808948	0
3379.61156021707	0
3382.77886717058	0
3385.94471987011	0
3389.10911923496	0
3392.27206618366	0
3395.43356163397	0
3398.59360650288	0
3401.75220170663	0
3404.90934816067	0
3408.06504677969	0
3411.21929847761	0
3414.37210416759	0
3417.52346476203	0
3420.67338117256	0
3423.82185431003	0
3426.96888508457	0
3430.11447440551	0
3433.25862318143	0
3436.40133232017	0
3439.54260272877	0
3442.68243531356	0
3445.82083098007	0
3448.95779063311	0
3452.0933151767	0
3455.22740551412	0
3458.36006254791	0
3461.49128717984	0
3464.62108031093	0
3467.74944284144	0
3470.8763756709	0
3474.00187969807	0
3477.12595582097	0
3480.24860493687	0
3483.3698279423	0
3486.48962573301	0
3489.60799920405	0
3492.7249492497	0
3495.84047676349	0
3498.95458263822	0
3502.06726776593	0
3505.17853303794	0
3508.28837934481	0
3511.39680757636	0
3514.50381862168	0
3517.60941336912	0
3520.71359270627	0
3523.81635752002	0
3526.91770869649	0
3530.01764712108	0
3533.11617367844	0
3536.21328925251	0
3539.30899472646	0
3542.40329098277	0
3545.49617890316	0
3548.58765936862	0
3551.6777332594	0
3554.76640145506	0
3557.85366483438	0
3560.93952427544	0
3564.02398065559	0
3567.10703485145	0
3570.18868773891	0
3573.26894019313	0
3576.34779308856	0
3579.42524729892	0
3582.5013036972	0
3585.57596315568	0
3588.6492265459	0
3591.72109473869	0
3594.79156860416	0
3597.8606490117	0
3600.92833682998	0
3603.99463292695	0
3607.05953816984	0
3610.12305342518	0
3613.18517955876	0
3616.24591743568	0
3619.30526792029	0
3622.36323187627	0
3625.41981016655	0
3628.47500365337	0
3631.52881319825	0
3634.58123966201	0
3637.63228390473	0
3640.68194678582	0
3643.73022916395	0
3646.77713189711	0
3649.82265584256	0
3652.86680185686	0
3655.90957079587	0
3658.95096351473	0
3661.9909808679	0
3665.02962370912	0
3668.06689289143	0
3671.10278926717	0
3674.13731368797	0
3677.17046700477	0
3680.20225006781	0
3683.23266372664	0
3686.26170883008	0
3689.28938622628	0
3692.31569676268	0
3695.34064128604	0
3698.3642206424	0
3701.38643567713	0
3704.40728723488	0
3707.42677615964	0
3710.44490329468	0
3713.46166948258	0
3716.47707556524	0
3719.49112238387	0
3722.50381077897	0
3725.51514159038	0
3728.52511565724	0
3731.53373381799	0
3734.54099691039	0
3737.54690577153	0
3740.55146123779	0
3743.55466414488	0
3746.55651532782	0
3749.55701562096	0
3752.55616585793	0
3755.55396687173	0
3758.55041949465	0
3761.54552455828	0
3764.53928289357	0
3767.53169533077	0
3770.52276269945	0
