# Supplementary material for: ATP-Mediated Compositional Change in Peripheral Myelin Membranes: A Comparative Raman Spectroscopy and Time-Of-Flight Secondary Ion Mass Spectrometry Study
Source: PLoS One. 2015 Nov 6;10(11):e0142084. doi: 10.1371/journal.pone.0142084 (PMC4636249; doi:10.1371/journal.pone.0142084)
Supplement: S4 Dataset — (ZIP) [file pone.0142084.s004.zip › S4_dataset/Raman_spectra/4_0_0.txt]

-178.9940361005	0
-174.033225536559	0
-169.075137799502	0
-164.119770772183	0
-159.167122339652	0
-154.217190389145	0
-149.26997281008	0
-144.325467494082	0
-139.38367233493	0
-134.444585228596	0
-129.508204073225	0
-124.574526769137	0
-119.643551218823	0
-114.715275326934	0
-109.789697000297	0
-104.866814147889	0
-99.9466246808543	0
-95.0291265124944	0
-90.114317558252	0
-85.2021957357436	0
-80.2927589647076	0
-75.3860051670387	0
-70.4819322667847	0
-65.5805381901157	0
-60.6818208653497	0
-55.7857782229291	0
-50.8924081954391	0
-46.0017087175838	0
-41.1136777262045	0
-36.2283131602561	0
-31.3456129608128	0
-26.4655750710695	0
-21.5881974363389	0
-16.7134780040407	0
-11.8414147237152	0
-6.97200554699234	0
-2.10524842762101	0
2.75885867856151	0
7.62031781360827	0
12.4791310174774	0
17.3353003280427	0
22.1888277810764	0
27.0397154102718	0
31.8879652472339	0
36.7335793214821	0
41.5765596604568	0
46.4169082895224	0
51.2546272319731	0
56.0897185090207	0
60.9221841398242	0
65.7520261414571	0
70.5792465289418	0
75.4038473152361	0
80.2258305112362	0
85.045198125787	0
89.8619521656727	0
94.6760946356395	0
99.4876275383746	0
104.296552874516	0
109.10287264268	0
113.906588839415	0
118.707703459252	0
123.506218494676	0
128.30213593615	0
133.095457772096	0
137.886185988912	0
142.674322570981	0
147.459869500641	0
152.242828758238	0
157.023202322084	0
161.800992168479	0
166.576200271718	0
171.348828604071	0
176.118879135827	0
180.886353835245	0
185.651254668599	0
190.413583600155	0
195.173342592186	0
199.93053360497	0
204.685158596798	0
209.437219523967	0
214.186718340788	0
218.933656999589	0
223.678037450723	0
228.419861642551	0
233.159131521468	0
237.895849031897	0
242.630016116271	0
247.361634715084	0
252.090706766841	0
256.817234208093	0
261.541218973424	0
266.262662995465	0
270.981568204883	0
275.697936530397	0
280.411769898781	0
285.123070234849	0
289.831839461471	0
294.538079499574	0
299.241792268144	0
303.942979684232	0
308.641643662944	0
313.33778611746	0
318.031408959018	0
322.722514096945	0
327.411103438622	0
332.09717888951	0
336.780742353159	0
341.461795731189	0
346.140340923302	0
350.816379827291	0
355.489914339041	0
360.160946352512	0
364.829477759773	0
369.495510450977	0
374.159046314375	0
378.820087236329	0
383.478635101283	0
388.134691791809	0
392.788259188568	0
397.43933917034	0
402.08793361401	0
406.734044394583	0
411.377673385178	0
416.018822457033	0
420.657493479502	0
425.293688320078	0
429.927408844357	0
434.558656916086	0
439.187434397127	0
443.813743147482	0
448.437585025286	0
453.058961886811	0
457.677875586478	0
462.294327976831	0
466.908320908578	0
471.519856230564	0
476.128935789788	0
480.73556143139	0
485.339734998681	0
489.941458333116	0
494.540733274312	0
499.137561660047	0
503.731945326265	0
508.323886107065	0
512.91338583473	0
517.500446339696	0
522.085069450583	0
526.667256994186	0
531.247010795468	0
535.824332677577	0
540.399224461841	-6.7958984375
544.97168796778	-9.400390625
549.541725013083	-2.53515625
554.109337413638	-9.8955078125
558.674526983528	9.583984375
563.237295535019	-14.607421875
567.797644878573	0.720703125
572.355576822864	-5.19921875
576.911093174738	20.751953125
581.464195739273	-9.4677734375
586.014886319722	-2.9931640625
590.563166717575	2.6015625
595.109038732503	-8.6416015625
599.652504162402	12.19921875
604.193564803382	9.3017578125
608.73222244976	3.0634765625
613.268478894073	-12.3974609375
617.802335927087	16.103515625
622.333795337774	-36.4013671875
626.86285891334	25.107421875
631.389528439219	-13.4599609375
635.913805699064	11.107421875
640.435692474771	6.3671875
644.95519054646	-9.97265625
649.472301692485	-16.126953125
653.987027689444	38.7939453125
658.499370312169	-37.5986328125
663.009331333737	3.1044921875
667.51691252547	0.6259765625
672.022115656927	41.0693359375
676.524942495927	-33.5791015625
681.025394808529	-5.36328125
685.523474359052	9.56640625
690.019182910066	13.8515625
694.512522222403	-14.1259765625
699.003494055146	-7.486328125
703.49210016564	-0.94921875
707.978342309501	4.583984375
712.4622222406	-16.138671875
716.943741711089	7.7841796875
721.422902471377	3.7265625
725.899706270147	4.3583984375
730.374154854362	-12.4248046875
734.846249969256	49.7119140625
739.315993358349	-26.4541015625
743.783386763427	-21.953125
748.248431924569	33.2001953125
752.711130580137	-1.9462890625
757.171484466779	-14.6611328125
761.629495319434	-10.2958984375
766.085164871334	-18.2607421875
770.538494853989	0.8583984375
774.989486997221	43.5107421875
779.438143029149	-11.3916015625
783.884464676174	-17.701171875
788.328453663017	10.380859375
792.770111712697	-12.416015625
797.209440546538	8.1962890625
801.646441884169	-9.1220703125
806.08111744353	25.4365234375
810.513468940876	-34.2802734375
814.943498090771	29.4296875
819.371206606105	-13.42578125
823.796596198072	6.720703125
828.2196685762	-15.2646484375
832.640425448326	12.9775390625
837.05886852062	-19.6220703125
841.474999497579	27.7958984375
845.888820082023	-8.197265625
850.300331975104	-4.64453125
854.709536876313	-18.109375
859.116436483463	9.7314453125
863.521032492721	10.0224609375
867.923326598572	3.216796875
872.32332049386	-5.294921875
876.721015869761	6.93359375
881.116414415797	-26.4921875
885.509517819844	21.2578125
889.900327768115	24.7880859375
894.288845945188	-21.9765625
898.675074033979	23.8662109375
903.059013715769	-0.53125
907.440666670193	-29.9384765625
911.820034575246	18.2333984375
916.197119107279	7.30078125
920.571921941015	-47.4132080078125
924.944444749532	32.49462890625
929.314689204282	-7.1712646484375
933.682656975088	30.3861083984375
938.048349730129	13.259521484375
942.411769135974	26.1329345703125
946.772916857561	21.0064697265625
951.131794558198	73.892578125
955.488403899583	69.578369140625
959.842746541793	152.26416015625
964.194824143277	91.9500732421875
968.544638360882	132.635864257813
972.89219084983	70.3216552734375
977.237483263745	101.007568359375
981.580517254633	46.7308349609375
985.921294472888	15.9649658203125
990.259816567313	55.19921875
994.596085185094	58.433349609375
998.930101971824	141.66748046875
1003.26186857149	265.901611328125
1007.59138662648	373.1357421875
1011.91865777761	468.369995117188
1016.24368366406	481.604125976563
1020.56646592346	373.185913085938
1024.88700619182	215.793090820313
1029.20530610358	126.400390625
1033.52136729159	133.007568359375
1037.8351913871	56.6148681640625
1042.14678001981	23.22216796875
1046.45613481781	7.829345703125
1050.76325740763	14.840087890625
1055.06814941421	31.857177734375
1059.37081246092	23.874267578125
1063.67124816957	6.891357421875
1067.96945816039	0.3779296875
1072.26544405203	-4.8037109375
1076.55920746159	21.251953125
1080.8507500046	-20.0802001953125
1085.14007329502	5.3756103515625
1089.42717894526	-11.2713623046875
1093.71206856617	33.0693359375
1097.99474376703	27.3594970703125
1102.27520615557	17.649658203125
1106.55345733798	-4.060302734375
1110.82949891888	21.2298583984375
1115.10333250134	60.6002197265625
1119.37495968691	64.135009765625
1123.64438207555	78.669677734375
1127.91160126572	75.204345703125
1132.17661885431	176.739013671875
1136.43943643666	183.273803710938
1140.70005560662	246.808471679688
1144.95847795644	354.343139648438
1149.21470507689	483.00390625
1153.46873855716	761.763427734375
1157.72057998495	1168.52294921875
1161.97023094641	1515.28247070313
1166.21769302616	1547.0419921875
1170.4629678073	1311.80151367188
1174.70605687141	793.56103515625
1178.94696179853	460.320556640625
1183.18568416722	261.080078125
1187.42222555447	228.873168945313
1191.65658753578	179.708984375
1195.88877168515	151.544799804688
1200.11877957505	208.380615234375
1204.34661277642	196.216430664063
1208.57227285872	161.05224609375
1212.79576138991	130.887939453125
1217.01707993641	120.723754882813
1221.23623006315	121.457153320313
1225.45321333358	55.1405029296875
1229.66803130962	88.8238525390625
1233.88068555171	-9.4927978515625
1238.09117761878	-11.8094482421875
1242.29950906827	-6.2437744140625
1246.50568145615	5.2906494140625
1250.70969633685	-14.9774169921875
1254.91155526336	35.5791015625
1259.11125978715	-18.7066650390625
1263.30881145822	-12.4052734375
1267.50421182508	30.8961181640625
1271.69746243476	53.00244140625
1275.88856483281	117.841796875
1280.07752056329	95.6810302734375
1284.26433116881	51.520263671875
1288.44899819048	51.1009521484375
1292.63152316794	41.1922607421875
1296.81190763937	130.28369140625
1300.99015314147	119.375122070313
1305.16626120947	64.4664306640625
1309.34023337715	51.09130859375
1313.5120711768	67.4696044921875
1317.68177613928	9.847900390625
1321.84934979395	-2.7738037109375
1326.01479366875	-5.7578125
1330.17810929013	-18.0059814453125
1334.3392981831	14.7457275390625
1338.49836187122	-15.6474609375
1342.65530187657	8.1416015625
1346.81011971983	14.0794677734375
1350.96281692018	-15.6318359375
1355.11339499538	20.103515625
1359.26185546175	-18.1591796875
1363.40819983413	-3.419921875
1367.55242962597	29.0703125
1371.69454634923	-9.8603515625
1375.83455151447	-4.6796875
1379.97244663079	-19.39453125
1384.10823320587	8.3447265625
1388.24191274593	-23.1416015625
1392.3734867558	41.6163330078125
1396.50295673884	-11.4395751953125
1400.63032419701	-4.0128173828125
1404.75559063083	-11.215576171875
1408.87875753938	0.58154296875
1412.99982642036	-3.7213134765625
1417.11879877001	-40.3009033203125
1421.23567608315	10.1195068359375
1425.35045985322	-6.4600830078125
1429.4631515722	-0.0396728515625
1433.57375273068	49.3807373046875
1437.68226481782	45.8011474609375
1441.78868932139	107.196044921875
1445.89302772774	115.553588867188
1449.9952815218	146.911254882813
1454.0954521871	194.268798828125
1458.19354120579	131.626342773438
1462.28955005859	165.984008789063
1466.38348022481	125.341552734375
1470.47533318239	133.699096679688
1474.56511040785	135.056762695313
1478.65281337632	139.414306640625
1482.73844356155	113.771850585938
1486.82200243586	136.162109375
1490.90349147021	149.771240234375
1494.98291213417	123.380249023438
1499.06026589591	256.9892578125
1503.13555422221	357.598388671875
1507.20877857848	475.207397460938
1511.27994042873	726.816528320313
1515.3490412356	1010.42553710938
1519.41608246035	1256.03466796875
1523.48106556286	1405.64367675781
1527.54399200162	1333.25280761719
1531.60486323377	1160.86181640625
1535.66368071506	835.470947265625
1539.72044589986	600.079956054688
1543.7751602412	382.017211914063
1547.8278251907	241.1728515625
1551.87844219866	131.328491210938
1555.92701271397	89.4840087890625
1559.97353818419	83.6396484375
1564.01802005549	51.795166015625
1568.06045977271	84.9508056640625
1572.1008587793	82.1063232421875
1576.13921851737	75.261962890625
1580.17554042768	46.41748046875
1584.20982594961	61.5731201171875
1588.24207652123	72.728759765625
1592.27229357921	29.170166015625
1596.3004785589	28.1768798828125
1600.3266328943	69.1834716796875
1604.35075801806	46.190185546875
1608.37285536149	38.19677734375
1612.39292635454	27.203369140625
1616.41097242584	51.2100830078125
1620.42699500266	8.2166748046875
1624.44099551096	0.223388671875
1628.45297537533	-8.77001953125
1632.46293601905	45.814453125
1636.47087886406	25.560791015625
1640.47680533095	40.30712890625
1644.480716839	46.0533447265625
1648.48261480617	39.7996826171875
1652.48250064906	42.5460205078125
1656.48037578297	75.292236328125
1660.47624162187	102.03857421875
1664.47009957839	124.967163085938
1668.46195106388	141.923828125
1672.45179748832	128.88037109375
1676.43964026041	92.8369140625
1680.42548078752	59.79345703125
1684.40932047569	70.75
1688.39116072969	59.70654296875
1692.37100295292	12.73095703125
1696.34884854752	53.781982421875
1700.32469891428	-5.1671142578125
1704.29855545272	68.8839111328125
1708.27041956104	15.9349365234375
1712.24029263612	15.98583984375
1716.20817607355	0.4466552734375
1720.17407126762	23.927734375
1724.13797961133	13.40869140625
1728.09990249636	-4.9327392578125
1732.05984131311	14.2373046875
1736.01779745068	3.2330322265625
1739.97377229687	-34.3505859375
1743.9277672382	21.9521484375
1747.87978365989	1.0703125
1751.82982294587	6.333984375
1755.77788647878	-13.1826171875
1759.72397564	-21.4814453125
1763.6680918096	31.16796875
1767.61023636636	2.4248046875
1771.55041068779	-3.044921875
1775.48861615014	-1.63671875
1779.42485412835	-21.7822265625
1783.35912599609	2.072265625
1787.29143312576	31.7958984375
1791.22177688849	-16.7392578125
1795.15015865414	7.556640625
1799.07657979127	2.0283203125
1803.00104166721	-31.69921875
1806.923545648	4.3154296875
1810.84409309841	22.9365234375
1814.76268538195	-5.5517578125
1818.67932386087	20.5634765625
1822.59400989615	-24.974609375
1826.50674484752	7.2216796875
1830.41753007345	23.814453125
1834.32636693114	-27.791015625
1838.23325677653	-17.837890625
1842.13820096433	18.8525390625
1846.04120084797	17.564453125
1849.94225777965	-2.0439453125
1853.84137311029	-19.283203125
1857.7385481896	-1.1337890625
1861.63378436601	-3.875
1865.52708298671	5.5576171875
1869.41844539766	9.2763671875
1873.30787294356	10.853515625
1877.19536696788	-31.2998046875
1881.08092881284	30.3583984375
1884.96455981942	-13.8359375
1888.84626132737	-7.8408203125
1892.7260346752	-3.5224609375
1896.6038812002	4.90625
1900.47980223839	0.794921875
1904.35379912459	4.3935546875
1908.22587319237	19.2421875
1912.0960257741	-25.400390625
1915.96425820088	11.8115234375
1919.83057180263	-17.24609375
1923.694967908	12.4853515625
1927.55744784445	6.4296875
1931.4180129382	-18.064453125
1935.27666451426	13.869140625
1939.13340389641	6.24609375
1942.98823240721	-21.369140625
1946.84115136803	20.994140625
1950.692162099	-24.166015625
1954.54126591903	11.947265625
1958.38846414584	8.541015625
1962.23375809594	-7.1162109375
1966.0771490846	-12.1552734375
1969.91863842591	30.2646484375
1973.75822743275	-11.1768798828125
1977.59591741678	0.6510009765625
1981.43170968848	-20.070556640625
1985.26560555709	19.7823486328125
1989.09760633069	-16.4990234375
1992.92771331615	-3.8975830078125
1996.75592781911	7.7037353515625
2000.58225114405	18.152587890625
2004.40668459424	-5.5169677734375
2008.22922947176	8.8134765625
2012.04988707749	25.143798828125
2015.86865871112	-10.5257568359375
2019.68554567116	42.8226318359375
2023.50054925491	-11.8077392578125
2027.31367075851	62.561767578125
2031.1249114769	37.931396484375
2034.93427270382	29.3009033203125
2038.74175573186	18.6705322265625
2042.54736185239	56.067626953125
2046.35109235564	25.4884033203125
2050.15294853063	4.9091796875
2053.95293166521	38.329833984375
2057.75104304606	10.7506103515625
2061.54728395867	2.0081787109375
2065.34165568738	14.0557861328125
2069.13415951534	3.1033935546875
2072.92479672452	16.95703125
2076.71356859575	-34.0643310546875
2080.50047640866	8.0592041015625
2084.28552144174	-15.9423828125
2088.06870497229	18.1123046875
2091.85002827646	20.7108154296875
2095.62949262923	-18.596435546875
2099.40709930443	10.8609619140625
2103.18284957471	-38.81494140625
2106.95674471158	47.5091552734375
2110.72878598537	37.8333740234375
2114.49897466528	10.197265625
2118.26731201934	29.7333984375
2122.03379931443	35.2696533203125
2125.79843781626	-0.194091796875
2129.56122878942	-6.657958984375
2133.32217349733	41.8782958984375
2137.08127320226	-1.5855712890625
2140.83852916534	52.86767578125
2144.59394264655	49.2174072265625
2148.34751490473	79.567138671875
2152.09924719757	84.9168701171875
2155.84914078163	72.2667236328125
2159.5971969123	92.616455078125
2163.34341684387	65.9661865234375
2167.08780182947	101.31591796875
2170.83035312109	53.463134765625
2174.57107196959	39.4476318359375
2178.30995962469	44.43212890625
2182.04701733499	14.4166259765625
2185.78224634795	2.401123046875
2189.5156479099	63.3856201171875
2193.24722326604	-9.6298828125
2196.97697366044	-7.0377197265625
2200.70490033604	-20.5361328125
2204.43100453467	-27.0345458984375
2208.15528749703	-10.532958984375
2211.87775046268	-22.939208984375
2215.59839467008	14.7359619140625
2219.31722135656	5.35791015625
2223.03423175833	17.3013916015625
2226.74942711049	-13.4599609375
2230.46280864701	11.3203125
2234.17437760077	-30.525390625
2237.8841352035	8.0703125
2241.59208268584	-16.419189453125
2245.29822127732	26.6983642578125
2249.00255220635	-9.59228515625
2252.70507670024	34.01220703125
2256.40579598519	-48.325439453125
2260.10471128628	32.8177490234375
2263.80182382751	-13.0390625
2267.49713483175	9.1041259765625
2271.19064552079	-17.75537109375
2274.8823571153	19.3846435546875
2278.57227083486	-17.4754638671875
2282.26038789795	40.66455078125
2285.94670952195	67.8045654296875
2289.63123692314	32.944580078125
2293.31397131672	55.700927734375
2296.99491391679	45.4383544921875
2300.67406593633	62.17578125
2304.35142858727	89.9130859375
2308.02700308043	80.6505126953125
2311.70079062553	111.387939453125
2315.37279243123	85.10791015625
2319.04300970507	93.4732666015625
2322.71144365353	55.8385009765625
2326.378095482	12.2037353515625
2330.04296639478	45.5689697265625
2333.7060575951	19.934326171875
2337.3673702851	-13.692138671875
2341.02690566583	-14.260498046875
2344.68466493729	-10.8289794921875
2348.34064929839	7.6026611328125
2351.99485994695	2.54248046875
2355.64729807974	0.6004638671875
2359.29796489244	19.5823974609375
2362.94686157966	4.2386474609375
2366.59398933494	-23.498046875
2370.23934935076	-5.78515625
2373.88294281852	6.6611328125
2377.52477092855	9.60546875
2381.16483487014	-11.359375
2384.80313583148	6.3994140625
2388.4396749997	0.033203125
2392.07445356091	-4.8935546875
2395.70747270011	-3.0498046875
2399.33873360126	14.958984375
2402.96823744726	-3.0234375
2406.59598541994	9.9287109375
2410.22197870011	7.779296875
2413.84621846749	-19.5537109375
2417.46870590075	1.1376953125
2421.08944217751	-20.28515625
2424.70842847435	-0.837890625
2428.32566596678	17.59765625
2431.94115582928	-16.875244140625
2435.55489923527	23.9752197265625
2439.16689735713	-10.7269287109375
2442.77715136619	24.533935546875
2446.38566243272	-23.5341796875
2449.99243172597	-0.9912109375
2453.59746041414	12.5516357421875
2457.20074966439	-1.9053955078125
2460.80230064283	10.7215576171875
2464.40211451455	5.49853515625
2468.00019244358	13.2755126953125
2471.59653559293	49.052490234375
2475.19114512457	1.8294677734375
2478.78402219943	-10.3935546875
2482.37516797741	15.3834228515625
2485.96458361738	27.141357421875
2489.55227027719	-0.1048583984375
2493.13822911363	30.6490478515625
2496.7224612825	4.40283203125
2500.30496793853	11.1566162109375
2503.88575023547	41.9105224609375
2507.464809326	56.664306640625
2511.04214636182	40.4130859375
2514.61776249357	60.1380615234375
2518.19165887088	62.863037109375
2521.76383664237	68.5880126953125
2525.33429695564	45.31298828125
2528.90304095725	37.0379638671875
2532.47006979276	31.762939453125
2536.03538460672	13.4539794921875
2539.59898654265	12.126220703125
2543.16087674307	-10.20166015625
2546.72105634947	10.470458984375
2550.27952650235	-2.1507568359375
2553.83628834118	3.906005859375
2557.39134300444	-9.612548828125
2560.94469162957	-18.5672607421875
2564.49633535304	36.4375
2568.0462753103	-21.9306640625
2571.59451263579	13.822265625
2575.14104846294	2.9453125
2578.6858839242	-32.5517578125
2582.229020151	32.857421875
2585.77045827378	-22.9365234375
2589.31019942197	11.14453125
2592.84824472401	-4.923828125
2596.38459530734	14.6435546875
2599.91925229841	-6.6103515625
2603.45221682266	-6.37890625
2606.98349000456	-6.2528076171875
2610.51307296756	17.4176025390625
2614.04096683414	6.75048828125
2617.56717272579	-24.59423828125
2621.09169176298	-2.94775390625
2624.61452506523	20.6787109375
2628.13567375106	-12.69482421875
2631.655138938	-12.068359375
2635.17292174258	20.55810546875
2638.68902328039	33.09619140625
2642.20344466598	32.5909423828125
2645.71618701297	52.0858154296875
2649.22725143397	86.58056640625
2652.73663904062	100.075439453125
2656.24435094357	66.5701904296875
2659.75038825251	151.065063476563
2663.25475207615	123.597534179688
2666.75744352221	53.212158203125
2670.25846369744	146.826904296875
2673.75781370765	59.4415283203125
2677.25549465763	97.05615234375
2680.75150765123	50.6707763671875
2684.24585379131	39.285400390625
2687.73853417978	3.900146484375
2691.22954991757	46.5147705078125
2694.71890210465	36.3590087890625
2698.20659184002	12.3087158203125
2701.69262022172	29.2584228515625
2705.17698834682	-0.7918701171875
2708.65969731143	30.1578369140625
2712.14074821071	-9.8924560546875
2715.62014213884	-1.9427490234375
2719.09788018905	-1.84375
2722.57396345361	38.5609130859375
2726.04839302385	20.9656982421875
2729.52116999012	-37.629638671875
2732.99229544182	44.775146484375
2736.4617704674	-15.3944091796875
2739.92959615437	-1.3775634765625
2743.39577358925	0.078125
2746.86030385767	13.4564208984375
2750.32318804424	0.244140625
2753.78442723268	-20.6845703125
2757.24402250572	8.689453125
2760.70197494518	-7.1826171875
2764.1582856319	3.154296875
2767.6129556458	21.771484375
2771.06598606584	-21.546875
2774.51737797005	11.9638671875
2777.96713243552	-17.916015625
2781.41525053838	2.3115234375
2784.86173335384	1.7822265625
2788.30658195617	2.0311279296875
2791.74979741869	-4.0369873046875
2795.1913808138	8.0711669921875
2798.63133321295	-4.45751953125
2802.06965568666	-0.9862060546875
2805.50634930452	-25.514892578125
2808.94141513519	35.9952392578125
2812.37485424639	-31.3621826171875
2815.80666770493	4.280517578125
2819.23685657665	7.923095703125
2822.6654219265	-12.434326171875
2826.0923648185	-14.7916259765625
2829.51768631572	25.8509521484375
2832.94138748033	6.49365234375
2836.36346937355	9.13623046875
2839.7839330557	6.796875
2843.20277958617	28.56787109375
2846.62001002343	92.3388671875
2850.03562542502	116.10986328125
2853.44962684758	157.880859375
2856.86201534681	191.65185546875
2860.27279197751	172.422729492188
2863.68195779356	187.193725585938
2867.08951384791	147.964721679688
2870.49546119262	140.735717773438
2873.89980087883	159.506713867188
2877.30253395675	143.277709960938
2880.70366147569	159.048706054688
2884.10318448406	157.819702148438
2887.50110402936	156.590576171875
2890.89742115815	170.361572265625
2894.29213691614	170.295288085938
2897.68525234807	148.230590820313
2901.07676849782	194.165893554688
2904.46668640835	145.101318359375
2907.85500712172	173.03662109375
2911.24173167908	174.971923828125
2914.62686112069	182.9072265625
2918.0103964859	203.842529296875
2921.39233881316	174.77783203125
2924.77268914004	178.713134765625
2928.1514485032	171.6484375
2931.52861793838	189.583740234375
2934.90419848047	195.51904296875
2938.27819116343	228.454345703125
2941.65059702035	193.389770507813
2945.0214170834	174.325073242188
2948.39065238389	196.260375976563
2951.75830395222	147.197875976563
2955.1243728179	141.35693359375
2958.48886000957	94.51611328125
2961.85176655495	104.67529296875
2965.21309348089	134.83447265625
2968.57284181338	100.993530273438
2971.93101257748	52.1527099609375
2975.28760679739	79.3118896484375
2978.64262549643	38.4710693359375
2981.99606969702	60.630126953125
2985.34794042073	39.789306640625
2988.69823868822	58.948486328125
2992.04696551928	43.1075439453125
2995.39412193282	-20.7332763671875
2998.73970894689	19.4259033203125
3002.08372757864	-8.4149169921875
3005.42617884436	-16.024169921875
3008.76706375945	30.4046630859375
3012.10638333846	-5.1666259765625
3015.44413859504	33.2620849609375
3018.780330542	43.6907958984375
3022.11496019125	4.11962890625
3025.44802855385	-13.45166015625
3028.77953663997	17.97705078125
3032.10948545894	44.40576171875
3035.4378760192	-22.115478515625
3038.76470932834	41.3778076171875
3042.08998639308	-0.1287841796875
3045.41370821926	-14.635498046875
3048.73587581189	3.83056640625
3052.05649017508	-3.25341796875
3055.37555231211	-15.984375
3058.69306322538	20.1572265625
3062.00902391644	11.5625
3065.32343538598	-21.23828125
3068.63629863383	11.4833984375
3071.94761465896	-18.150390625
3075.25738445949	23.3857421875
3078.5656090327	-4.5712890625
3081.87228937498	-1.2109375
3085.1774264819	-17.8564453125
3088.48102134815	6.109375
3091.7830749676	14.2607421875
3095.08358833324	-16.650390625
3098.38256243724	0.5625
3101.67999827088	0.6865234375
3104.97589682465	1.9765625
3108.27025908814	12.123046875
3111.56308605013	-20.16015625
3114.85437869852	-1.2861328125
3118.14413802041	0
3121.43236500202	0
3124.71906062875	0
3128.00422588514	0
3131.28786175491	0
3134.56996922093	0
3137.85054926523	0
3141.12960286901	0
3144.40713101263	0
3147.68313467559	0
3150.95761483661	0
3154.23057247352	0
3157.50200856335	0
3160.77192408229	0
3164.04032000569	0
3167.30719730808	0
3170.57255696316	0
3173.8363999438	0
3177.09872722202	0
3180.35953976906	0
3183.61883855529	0
3186.87662455028	0
3190.13289872276	0
3193.38766204066	0
3196.64091547106	0
3199.89265998022	0
3203.14289653362	0
3206.39162609586	0
3209.63884963076	0
3212.88456810132	0
3216.1287824697	0
3219.37149369728	0
3222.61270274458	0
3225.85241057134	0
3229.09061813648	0
3232.32732639809	0
3235.56253631347	0
3238.79624883909	0
3242.02846493062	0
3245.25918554292	0
3248.48841163005	0
3251.71614414523	0
3254.94238404091	0
3258.16713226871	0
3261.39038977947	0
3264.61215752319	0
3267.8324364491	0
3271.05122750561	0
3274.26853164032	0
3277.48434980006	0
3280.69868293083	0
3283.91153197784	0
3287.12289788551	0
3290.33278159744	0
3293.54118405647	0
3296.7481062046	0
3299.95354898308	0
3303.15751333233	0
3306.36000019198	0
3309.5610105009	0
3312.76054519714	0
3315.95860521796	0
3319.15519149983	0
3322.35030497844	0
3325.5439465887	0
3328.73611726471	0
3331.92681793978	0
3335.11604954647	0
3338.30381301652	0
3341.49010928091	0
3344.67493926981	0
3347.85830391262	0
3351.04020413798	0
3354.22064087372	0
3357.3996150469	0
3360.5771275838	0
3363.75317940992	0
3366.92777144999	0
3370.10090462795	0
3373.27257986699	0
3376.44279808948	0
3379.61156021707	0
3382.77886717058	0
3385.94471987011	0
3389.10911923496	0
3392.27206618366	0
3395.43356163397	0
3398.59360650288	0
3401.75220170663	0
3404.90934816067	0
3408.06504677969	0
3411.21929847761	0
3414.37210416759	0
3417.52346476203	0
3420.67338117256	0
3423.82185431003	0
3426.96888508457	0
3430.11447440551	0
3433.25862318143	0
3436.40133232017	0
3439.54260272877	0
3442.68243531356	0
3445.82083098007	0
3448.95779063311	0
3452.0933151767	0
3455.22740551412	0
3458.36006254791	0
3461.49128717984	0
3464.62108031093	0
3467.74944284144	0
3470.8763756709	0
3474.00187969807	0
3477.12595582097	0
3480.24860493687	0
3483.3698279423	0
3486.48962573301	0
3489.60799920405	0
3492.7249492497	0
3495.84047676349	0
3498.95458263822	0
3502.06726776593	0
3505.17853303794	0
3508.28837934481	0
3511.39680757636	0
3514.50381862168	0
3517.60941336912	0
3520.71359270627	0
3523.81635752002	0
3526.91770869649	0
3530.01764712108	0
3533.11617367844	0
3536.21328925251	0
3539.30899472646	0
3542.40329098277	0
3545.49617890316	0
3548.58765936862	0
3551.6777332594	0
3554.76640145506	0
3557.85366483438	0
3560.93952427544	0
3564.02398065559	0
3567.10703485145	0
3570.18868773891	0
3573.26894019313	0
3576.34779308856	0
3579.42524729892	0
3582.5013036972	0
3585.57596315568	0
3588.6492265459	0
3591.72109473869	0
3594.79156860416	0
3597.8606490117	0
3600.92833682998	0
3603.99463292695	0
3607.05953816984	0
3610.12305342518	0
3613.18517955876	0
3616.24591743568	0
3619.30526792029	0
3622.36323187627	0
3625.41981016655	0
3628.47500365337	0
3631.52881319825	0
3634.58123966201	0
3637.63228390473	0
3640.68194678582	0
3643.73022916395	0
3646.77713189711	0
3649.82265584256	0
3652.86680185686	0
3655.90957079587	0
3658.95096351473	0
3661.9909808679	0
3665.02962370912	0
3668.06689289143	0
3671.10278926717	0
3674.13731368797	0
3677.17046700477	0
3680.20225006781	0
3683.23266372664	0
3686.26170883008	0
3689.28938622628	0
3692.31569676268	0
3695.34064128604	0
3698.3642206424	0
3701.38643567713	0
3704.40728723488	0
3707.42677615964	0
3710.44490329468	0
3713.46166948258	0
3716.47707556524	0
3719.49112238387	0
3722.50381077897	0
3725.51514159038	0
3728.52511565724	0
3731.53373381799	0
3734.54099691039	0
3737.54690577153	0
3740.55146123779	0
3743.55466414488	0
3746.55651532782	0
3749.55701562096	0
3752.55616585793	0
3755.55396687173	0
3758.55041949465	0
3761.54552455828	0
3764.53928289357	0
3767.53169533077	0
3770.52276269945	0
