# Supplementary material for: ATP-Mediated Compositional Change in Peripheral Myelin Membranes: A Comparative Raman Spectroscopy and Time-Of-Flight Secondary Ion Mass Spectrometry Study
Source: PLoS One. 2015 Nov 6;10(11):e0142084. doi: 10.1371/journal.pone.0142084 (PMC4636249; doi:10.1371/journal.pone.0142084)
Supplement: S4 Dataset — (ZIP) [file pone.0142084.s004.zip › S4_dataset/Raman_spectra/4_0_90.txt]

-178.9940361005	0
-174.033225536559	0
-169.075137799502	0
-164.119770772183	0
-159.167122339652	0
-154.217190389145	0
-149.26997281008	0
-144.325467494082	0
-139.38367233493	0
-134.444585228596	0
-129.508204073225	0
-124.574526769137	0
-119.643551218823	0
-114.715275326934	0
-109.789697000297	0
-104.866814147889	0
-99.9466246808543	0
-95.0291265124944	0
-90.114317558252	0
-85.2021957357436	0
-80.2927589647076	0
-75.3860051670387	0
-70.4819322667847	0
-65.5805381901157	0
-60.6818208653497	0
-55.7857782229291	0
-50.8924081954391	0
-46.0017087175838	0
-41.1136777262045	0
-36.2283131602561	0
-31.3456129608128	0
-26.4655750710695	0
-21.5881974363389	0
-16.7134780040407	0
-11.8414147237152	0
-6.97200554699234	0
-2.10524842762101	0
2.75885867856151	0
7.62031781360827	0
12.4791310174774	0
17.3353003280427	0
22.1888277810764	0
27.0397154102718	0
31.8879652472339	0
36.7335793214821	0
41.5765596604568	0
46.4169082895224	0
51.2546272319731	0
56.0897185090207	0
60.9221841398242	0
65.7520261414571	0
70.5792465289418	0
75.4038473152361	0
80.2258305112362	0
85.045198125787	0
89.8619521656727	0
94.6760946356395	0
99.4876275383746	0
104.296552874516	0
109.10287264268	0
113.906588839415	0
118.707703459252	0
123.506218494676	0
128.30213593615	0
133.095457772096	0
137.886185988912	0
142.674322570981	0
147.459869500641	0
152.242828758238	0
157.023202322084	0
161.800992168479	0
166.576200271718	0
171.348828604071	0
176.118879135827	0
180.886353835245	0
185.651254668599	0
190.413583600155	0
195.173342592186	0
199.93053360497	0
204.685158596798	0
209.437219523967	0
214.186718340788	0
218.933656999589	0
223.678037450723	0
228.419861642551	0
233.159131521468	0
237.895849031897	0
242.630016116271	0
247.361634715084	0
252.090706766841	0
256.817234208093	0
261.541218973424	0
266.262662995465	0
270.981568204883	0
275.697936530397	0
280.411769898781	0
285.123070234849	0
289.831839461471	0
294.538079499574	0
299.241792268144	0
303.942979684232	0
308.641643662944	0
313.33778611746	0
318.031408959018	0
322.722514096945	0
327.411103438622	0
332.09717888951	0
336.780742353159	0
341.461795731189	0
346.140340923302	0
350.816379827291	0
355.489914339041	0
360.160946352512	0
364.829477759773	0
369.495510450977	0
374.159046314375	0
378.820087236329	0
383.478635101283	0
388.134691791809	0
392.788259188568	0
397.43933917034	0
402.08793361401	0
406.734044394583	0
411.377673385178	0
416.018822457033	0
420.657493479502	0
425.293688320078	0
429.927408844357	0
434.558656916086	0
439.187434397127	0
443.813743147482	0
448.437585025286	0
453.058961886811	0
457.677875586478	0
462.294327976831	0
466.908320908578	0
471.519856230564	0
476.128935789788	0
480.73556143139	0
485.339734998681	0
489.941458333116	0
494.540733274312	0
499.137561660047	0
503.731945326265	0
508.323886107065	0
512.91338583473	0
517.500446339696	0
522.085069450583	0
526.667256994186	0
531.247010795468	0
535.824332677577	0
540.399224461841	0
544.97168796778	0
549.541725013083	0
554.109337413638	0
558.674526983528	0
563.237295535019	0
567.797644878573	0
572.355576822864	0
576.911093174738	0
581.464195739273	0
586.014886319722	0
590.563166717575	0
595.109038732503	0
599.652504162402	0
604.193564803382	0
608.73222244976	0
613.268478894073	0
617.802335927087	0
622.333795337774	0
626.86285891334	0
631.389528439219	0
635.913805699064	0
640.435692474771	0
644.95519054646	0
649.472301692485	0
653.987027689444	0
658.499370312169	0
663.009331333737	0
667.51691252547	0
672.022115656927	0
676.524942495927	0
681.025394808529	0
685.523474359052	0
690.019182910066	0
694.512522222403	0
699.003494055146	-12.765625
703.49210016564	3.1787109375
707.978342309501	10.337890625
712.4622222406	-17.2333984375
716.943741711089	6.9619140625
721.422902471377	5.3662109375
725.899706270147	4.951171875
730.374154854362	-33.6953125
734.846249969256	46.7822265625
739.315993358349	-21.7099609375
743.783386763427	-10.40234375
748.248431924569	35.6640625
752.711130580137	-5.7529296875
757.171484466779	-19.1640625
761.629495319434	-19.8095703125
766.085164871334	16.0439453125
770.538494853989	-5.0546875
774.989486997221	6.2763671875
779.438143029149	6.0859375
783.884464676174	-3.2158203125
788.328453663017	-0.2685546875
792.770111712697	1.1240234375
797.209440546538	23.1904296875
801.646441884169	-37.939453125
806.08111744353	30.4345703125
810.513468940876	-20.259765625
814.943498090771	8.7998046875
819.371206606105	-11.5537109375
823.796596198072	6.328125
828.2196685762	-1.0908203125
832.640425448326	21.6416015625
837.05886852062	-38.685546875
841.474999497579	19.3642578125
845.888820082023	12.1630859375
850.300331975104	-7.5703125
854.709536876313	-6.8583984375
859.116436483463	-8.28515625
863.521032492721	0.19921875
867.923326598572	4.41015625
872.32332049386	12.248046875
876.721015869761	5.015625
881.116414415797	-21.4140625
885.509517819844	9.177734375
889.900327768115	7.9462890625
894.288845945188	-16.1298828125
898.675074033979	15.5361328125
903.059013715769	0.1923828125
907.440666670193	-10.994140625
911.820034575246	17.72265625
916.197119107279	-3.12860107421875
920.571921941015	-33.3212280273438
924.944444749532	27.5973510742188
929.314689204282	-0.788818359375
933.682656975088	14.225341796875
938.048349730129	1.47186279296875
942.411769135974	5.7183837890625
946.772916857561	-16.0350952148438
951.131794558198	25.6427001953125
955.488403899583	0.50262451171875
959.842746541793	32.3624877929688
964.194824143277	-0.777587890625
968.544638360882	58.082275390625
972.89219084983	5.94219970703125
977.237483263745	42.9351806640625
981.580517254633	14.026123046875
985.921294472888	-7.8829345703125
990.259816567313	52.2080078125
994.596085185094	3.2989501953125
998.930101971824	12.389892578125
1003.26186857149	75.4808349609375
1007.59138662648	84.5582275390625
1011.91865777761	106.6171875
1016.24368366406	106.676147460938
1020.56646592346	78.735107421875
1024.88700619182	54.7940673828125
1029.20530610358	1.85308837890625
1033.52136729159	48.8502807617188
1037.8351913871	19.701171875
1042.14678001981	2.55206298828125
1046.45613481781	-8.5970458984375
1050.76325740763	-5.90533447265625
1055.06814941421	4.5120849609375
1059.37081246092	2.7216796875
1063.67124816957	-12.6432495117188
1067.96945816039	7.6494140625
1072.26544405203	5.990234375
1076.55920746159	3.16796875
1080.8507500046	-8.6474609375
1085.14007329502	7.947265625
1089.42717894526	-19.6689453125
1093.71206856617	24.365234375
1097.99474376703	-13.8472900390625
1102.27520615557	9.3353271484375
1106.55345733798	-8.86895751953125
1110.82949891888	-7.28753662109375
1115.10333250134	16.2758178710938
1119.37495968691	11.5499877929688
1123.64438207555	6.8240966796875
1127.91160126572	-3.90179443359375
1132.17661885431	40.3723754882813
1136.43943643666	21.646484375
1140.70005560662	49.9385986328125
1144.95847795644	76.2702026367188
1149.21470507689	105.601806640625
1153.46873855716	125.933471679688
1157.72057998495	222.265075683594
1161.97023094641	275.5966796875
1166.21769302616	284.928283691406
1170.4629678073	269.259887695313
1174.70605687141	156.591552734375
1178.94696179853	83.9231567382813
1183.18568416722	31.2547607421875
1187.42222555447	65.72216796875
1191.65658753578	29.208251953125
1195.88877168515	28.6943969726563
1200.11877957505	49.1804809570313
1204.34661277642	38.6665649414063
1208.57227285872	37.1526489257813
1212.79576138991	28.6387939453125
1217.01707993641	22.1248779296875
1221.23623006315	21.6109619140625
1225.45321333358	-3.90289306640625
1229.66803130962	63.5831909179688
1233.88068555171	-0.93072509765625
1238.09117761878	-7.444580078125
1242.29950906827	31.04150390625
1246.50568145615	0.655029296875
1250.70969633685	5.31005859375
1254.91155526336	27.9651489257813
1259.11125978715	-2.3797607421875
1263.30881145822	-5.72467041015625
1267.50421182508	19.9303588867188
1271.69746243476	9.58544921875
1275.88856483281	44.2405395507813
1280.07752056329	2.8956298828125
1284.26433116881	13.5506591796875
1288.44899819048	22.2057495117188
1292.63152316794	9.86083984375
1296.81190763937	59.5159301757813
1300.99015314147	52.1710205078125
1305.16626120947	11.947509765625
1309.34023337715	41.7733764648438
1313.5120711768	61.5992431640625
1317.68177613928	27.4251098632813
1321.84934979395	6.2509765625
1326.01479366875	24.076904296875
1330.17810929013	6.90277099609375
1334.3392981831	0.7286376953125
1338.49836187122	19.5545043945313
1342.65530187657	39.38037109375
1346.81011971983	30.2622680664063
1350.96281692018	6.211669921875
1355.11339499538	16.1610717773438
1359.26185546175	12.1105346679688
1363.40819983413	18.0599365234375
1367.55242962597	13.0093383789063
1371.69454634923	-6.2919921875
1375.83455151447	2.363525390625
1379.97244663079	-10.4682006835938
1384.10823320587	7.71099853515625
1388.24191274593	-15.5424194335938
1392.3734867558	27.7955322265625
1396.50295673884	-3.1693115234375
1400.63032419701	-14.1342163085938
1404.75559063083	11.0548706054688
1408.87875753938	-9.33056640625
1412.99982642036	-8.7159423828125
1417.11879877001	-17.101318359375
1421.23567608315	15.5133056640625
1425.35045985322	7.12786865234375
1429.4631515722	8.74249267578125
1433.57375273068	48.3878173828125
1437.68226481782	12.0780029296875
1441.78868932139	50.7682495117188
1445.89302772774	53.4584350585938
1449.9952815218	37.148681640625
1454.0954521871	110.8388671875
1458.19354120579	53.5291137695313
1462.28955005859	100.219299316406
1466.38348022481	47.9094848632813
1470.47533318239	61.5997314453125
1474.56511040785	70.2899169921875
1478.65281337632	60.9773559570313
1482.73844356155	21.649169921875
1486.82200243586	35.3209838867188
1490.90349147021	33.9928588867188
1494.98291213417	-8.3353271484375
1499.06026589591	78.3364868164063
1503.13555422221	98.00830078125
1507.20877857848	103.68017578125
1511.27994042873	152.351989746094
1515.3490412356	199.023803710938
1519.41608246035	285.695617675781
1523.48106556286	285.367492675781
1527.54399200162	290.039306640625
1531.60486323377	270.711120605469
1535.66368071506	167.456359863281
1539.72044589986	161.214782714844
1543.7751602412	120.973205566406
1547.8278251907	51.7316284179688
1551.87844219866	19.4900512695313
1555.92701271397	-11.7515869140625
1559.97353818419	22.0068359375
1564.01802005549	1.7652587890625
1568.06045977271	8.523681640625
1572.1008587793	32.2821044921875
1576.13921851737	24.04052734375
1580.17554042768	-3.9647216796875
1584.20982594961	-0.8082275390625
1588.24207652123	28.3482055664063
1592.27229357921	-2.49530029296875
1596.3004785589	4.6611328125
1600.3266328943	28.817626953125
1604.35075801806	12.9740600585938
1608.37285536149	15.7688598632813
1612.39292635454	6.79449462890625
1616.41097242584	15.8201293945313
1620.42699500266	-5.19793701171875
1624.44099551096	-17.4127197265625
1628.45297537533	-7.7255859375
1632.46293601905	18.3544921875
1636.47087886406	6.6551513671875
1640.47680533095	-5.959716796875
1644.480716839	3.104736328125
1648.48261480617	-6.73211669921875
1652.48250064906	-6.116943359375
1656.48037578297	18.498291015625
1660.47624162187	25.0846557617188
1664.47009957839	29.3311157226563
1668.46195106388	21.5775146484375
1672.45179748832	17.8239135742188
1676.43964026041	-2.9296875
1680.42548078752	21.2798461914063
1684.40932047569	16.4638671875
1688.39116072969	9.64794921875
1692.37100295292	-9.16796875
1696.34884854752	37.0160522460938
1700.32469891428	-32.7481079101563
1704.29855545272	26.562744140625
1708.27041956104	-9.12640380859375
1712.24029263612	0.18438720703125
1716.20817607355	-12.5047607421875
1720.17407126762	-2.95062255859375
1724.13797961133	13.6240844726563
1728.09990249636	-5.8011474609375
1732.05984131311	0.8228759765625
1736.01779745068	10.230224609375
1739.97377229687	-28.3795776367188
1743.9277672382	18.1669921875
1747.87978365989	-4.716796875
1751.82982294587	7.2685546875
1755.77788647878	-4.31640625
1759.72397564	-9.7109375
1763.6680918096	8.5576171875
1767.61023636636	-4.7666015625
1771.55041068779	-9.2783203125
1775.48861615014	-49.6845703125
1779.42485412835	-26.2724609375
1783.35912599609	189.1572265625
1787.29143312576	-34.0390625
1791.22177688849	-60.2490234375
1795.15015865414	-1.373046875
1799.07657979127	8.1455078125
1803.00104166721	-16.9873046875
1806.923545648	-4.3466796875
1810.84409309841	16.0166015625
1814.76268538195	-4.4921875
1818.67932386087	21.3388671875
1822.59400989615	-35.90234375
1826.50674484752	9.7333984375
1830.41753007345	12.400390625
1834.32636693114	-19.126953125
1838.23325677653	2.587890625
1842.13820096433	7.0029296875
1846.04120084797	12.3466796875
1849.94225777965	0.873046875
1853.84137311029	-13.0478515625
1857.7385481896	-0.345703125
1861.63378436601	-8.4921875
1865.52708298671	12.490234375
1869.41844539766	-3.2900390625
1873.30787294356	15.4580078125
1877.19536696788	-33.1533203125
1881.08092881284	34.5869140625
1884.96455981942	-8.423828125
1888.84626132737	-18.5556640625
1892.7260346752	5.740234375
1896.6038812002	-0.732421875
1900.47980223839	4.5556640625
1904.35379912459	9.0625
1908.22587319237	-2.291015625
1912.0960257741	-22.55859375
1915.96425820088	22.9658203125
1919.83057180263	-7.86328125
1923.694967908	8.3974609375
1927.55744784445	8.7080078125
1931.4180129382	-37.2109375
1935.27666451426	26.8251953125
1939.13340389641	0.6142578125
1942.98823240721	-23.32421875
1946.84115136803	18.1826171875
1950.692162099	-2.9091796875
1954.54126591903	5.291015625
1958.38846414584	-3.8251953125
1962.23375809594	-4.4755859375
1966.0771490846	-2.5341796875
1969.91863842591	20.462890625
1973.75822743275	-15.654296875
1977.59591741678	14.1748046875
1981.43170968848	-20.576171875
1985.26560555709	14.78125
1989.09760633069	-7.697265625
1992.92771331615	13.7998046875
1996.75592781911	-10.4609375
2000.58225114405	-7.7958984375
2004.40668459424	6.9462890625
2008.22922947176	5.23046875
2012.04988707749	5.3623046875
2015.86865871112	-26.521484375
2019.68554567116	21.693359375
2023.50054925491	-34.4150390625
2027.31367075851	41.85546875
2031.1249114769	-12.55859375
2034.93427270382	-2.3037109375
2038.74175573186	-4.984375
2042.54736185239	12.0830078125
2046.35109235564	-5.4951171875
2050.15294853063	-3.462890625
2053.95293166521	10.1435546875
2057.75104304606	-3.607421875
2061.54728395867	-6.62890625
2065.34165568738	21.07421875
2069.13415951534	-25.8662109375
2072.92479672452	23.388671875
2076.71356859575	-28.9296875
2080.50047640866	8.0615234375
2084.28552144174	-14.5537109375
2088.06870497229	24.357421875
2091.85002827646	0.384765625
2095.62949262923	-4.9423828125
2099.40709930443	7.4208984375
2103.18284957471	-34.515625
2106.95674471158	31.7138671875
2110.72878598537	9.0576171875
2114.49897466528	-12.857421875
2118.26731201934	-5.58203125
2122.03379931443	18.0244140625
2125.79843781626	-3.1337890625
2129.56122878942	-22.13671875
2133.32217349733	22.3603515625
2137.08127320226	-29.3193359375
2140.83852916534	12.6259765625
2144.59394264655	-0.849609375
2148.34751490473	7.349609375
2152.09924719757	3.107421875
2155.84914078163	-3.265625
2159.5971969123	4.892578125
2163.34341684387	-11.095703125
2167.08780182947	10.4130859375
2170.83035312109	7.4560546875
2174.57107196959	-7.47265625
2178.30995962469	-1.78515625
2182.04701733499	-16.2841796875
2185.78224634795	4.505859375
2189.5156479099	28.19140625
2193.24722326604	-12.724609375
2196.97697366044	-3.6767578125
2200.70490033604	-6.123046875
2204.43100453467	-11.099609375
2208.15528749703	19.8095703125
2211.87775046268	-20.431640625
2215.59839467008	18.91796875
2219.31722135656	0.4853515625
2223.03423175833	11.8974609375
2226.74942711049	-6.3740234375
2230.46280864701	-6.240234375
2234.17437760077	-7.7939453125
2237.8841352035	8.6923828125
2241.59208268584	-16.984375
2245.29822127732	15.330078125
2249.00255220635	-15.0966796875
2252.70507670024	32.423828125
2256.40579598519	-44.2490234375
2260.10471128628	38.8466796875
2263.80182382751	-10.142578125
2267.49713483175	-6.9853515625
2271.19064552079	-4.9853515625
2274.8823571153	13.541015625
2278.57227083486	-18.6923828125
2282.26038789795	14.0224609375
2285.94670952195	0.884765625
2289.63123692314	-14.1943359375
2293.31397131672	13.9677734375
2296.99491391679	1.705078125
2300.67406593633	-9.3720703125
2304.35142858727	2.8896484375
2308.02700308043	-6.388671875
2311.70079062553	19.0927734375
2315.37279243123	-15.34765625
2319.04300970507	15.71875
2322.71144365353	8.3916015625
2326.378095482	-32.1396484375
2330.04296639478	22.1650390625
2333.7060575951	-2.0380859375
2337.3673702851	-5.2392578125
2341.02690566583	1.615234375
2344.68466493729	-12.6123046875
2348.34064929839	7.333984375
2351.99485994695	-0.083984375
2355.64729807974	1.6064453125
2359.29796489244	4.87890625
2362.94686157966	1.6923828125
2366.59398933494	-15.8203125
2370.23934935076	-0.208984375
2373.88294281852	13.4853515625
2377.52477092855	3.775390625
2381.16483487014	0.7587890625
2384.80313583148	-4.3125
2388.4396749997	-14.66015625
2392.07445356091	-3.1484375
2395.70747270011	5.6484375
2399.33873360126	12.701171875
2402.96823744726	2.6357421875
2406.59598541994	10.9482421875
2410.22197870011	-9.61328125
2413.84621846749	-18.6826171875
2417.46870590075	12.3369140625
2421.08944217751	-12.2841796875
2424.70842847435	8.623046875
2428.32566596678	6.3896484375
2431.94115582928	-13.7685546875
2435.55489923527	17.95703125
2439.16689735713	-12.53125
2442.77715136619	9.599609375
2446.38566243272	-5.037109375
2449.99243172597	-1.7041015625
2453.59746041414	5.69921875
2457.20074966439	-3.0009765625
2460.80230064283	-2.4404296875
2464.40211451455	-11.4794921875
2468.00019244358	-21.8125
2471.59653559293	11.400390625
2475.19114512457	67.4296875
2478.78402219943	-40.7431640625
2482.37516797741	1.935546875
2485.96458361738	3.130859375
2489.55227027719	-15.326171875
2493.13822911363	23.2802734375
2496.7224612825	-29.31640625
2500.30496793853	-2.1865234375
2503.88575023547	24.3125
2507.464809326	-7.4931640625
2511.04214636182	-15.7587890625
2514.61776249357	5.775390625
2518.19165887088	-2.01953125
2521.76383664237	3.369140625
2525.33429695564	32.052734375
2528.90304095725	-15.3115234375
2532.47006979276	-3.380859375
2536.03538460672	-8.740234375
2539.59898654265	4.6630859375
2543.16087674307	-8.119140625
2546.72105634947	5.3310546875
2550.27952650235	0.001953125
2553.83628834118	2.8681640625
2557.39134300444	-5.255859375
2560.94469162957	-17.4384765625
2564.49633535304	26.9140625
2568.0462753103	-24.05078125
2571.59451263579	26.69921875
2575.14104846294	7.3212890625
2578.6858839242	-34.986328125
2582.229020151	34.001953125
2585.77045827378	-26.0068359375
2589.31019942197	17.42578125
2592.84824472401	-14.3349609375
2596.38459530734	8.15625
2599.91925229841	9.75390625
2603.45221682266	-21.91015625
2606.98349000456	-5.44140625
2610.51307296756	22.2646484375
2614.04096683414	10.5517578125
2617.56717272579	-23.4365234375
2621.09169176298	0.7275390625
2624.61452506523	11.1923828125
2628.13567375106	-9.4091796875
2631.655138938	-3.7998046875
2635.17292174258	4.1484375
2638.68902328039	3.939453125
2642.20344466598	-7.22265625
2645.71618701297	2.3779296875
2649.22725143397	-2.560546875
2652.73663904062	11.8359375
2656.24435094357	-35.5595703125
2659.75038825251	50.4970703125
2663.25475207615	6.0322265625
2666.75744352221	-59.13671875
2670.25846369744	57.4130859375
2673.75781370765	-33.1982421875
2677.25549465763	9.8388671875
2680.75150765123	9.7900390625
2684.24585379131	7.24609375
2687.73853417978	-29.669921875
2691.22954991757	14.7255859375
2694.71890210465	7.001953125
2698.20659184002	-16.76953125
2701.69262022172	13.724609375
2705.17698834682	-4.578125
2708.65969731143	0.857421875
2712.14074821071	-5.296875
2715.62014213884	-8.126953125
2719.09788018905	-3.4130859375
2722.57396345361	22.025390625
2726.04839302385	12.8349609375
2729.52116999012	-40.802734375
2732.99229544182	33.5107421875
2736.4617704674	-24.57421875
2739.92959615437	17.251953125
2743.39577358925	-5.03125
2746.86030385767	0.5439453125
2750.32318804424	6.234375
2753.78442723268	-18.654296875
2757.24402250572	17.982421875
2760.70197494518	-4.2333984375
2764.1582856319	-8.0859375
2767.6129556458	16.025390625
2771.06598606584	-21.490234375
2774.51737797005	16.96875
2777.96713243552	-18.3369140625
2781.41525053838	16.7236328125
2784.86173335384	-0.83038330078125
2788.30658195617	0.94708251953125
2791.74979741869	-13.4694213867188
2795.1913808138	4.52447509765625
2798.63133321295	-5.481689453125
2802.06965568666	32.51220703125
2805.50634930452	10.4060668945313
2808.94141513519	39.0442504882813
2812.37485424639	-6.317626953125
2815.80666770493	27.320556640625
2819.23685657665	15.958740234375
2822.6654219265	16.596923828125
2826.0923648185	2.235107421875
2829.51768631572	25.873291015625
2832.94138748033	21.511474609375
2836.36346937355	-5.86480712890625
2839.7839330557	2.727294921875
2843.20277958617	0.3193359375
2846.62001002343	40.9114379882813
2850.03562542502	7.50347900390625
2853.44962684758	16.0955810546875
2856.86201534681	47.6876220703125
2860.27279197751	18.2796630859375
2863.68195779356	50.8717651367188
2867.08951384791	22.4638061523438
2870.49546119262	22.055908203125
2873.89980087883	47.64794921875
2877.30253395675	50.2400512695313
2880.70366147569	42.8320922851563
2884.10318448406	50.4241333007813
2887.50110402936	57.0254516601563
2890.89742115815	77.6427001953125
2894.29213691614	81.2599487304688
2897.68525234807	61.877197265625
2901.07676849782	97.494384765625
2904.46668640835	38.1116333007813
2907.85500712172	67.7288818359375
2911.24173167908	57.3461303710938
2914.62686112069	45.96337890625
2918.0103964859	64.58056640625
2921.39233881316	60.1978149414063
2924.77268914004	43.8150634765625
2928.1514485032	35.4323120117188
2931.52861793838	78.049560546875
2934.90419848047	173.666748046875
2938.27819116343	58.2839965820313
2941.65059702035	40.9012451171875
2945.0214170834	34.5184936523438
2948.39065238389	51.148681640625
2951.75830395222	23.7864379882813
2955.1243728179	33.4241943359375
2958.48886000957	8.0618896484375
2961.85176655495	16.6996459960938
2965.21309348089	45.33740234375
2968.57284181338	33.9751586914063
2971.93101257748	37.6128540039063
2975.28760679739	50.2506103515625
2978.64262549643	14.8883666992188
2981.99606969702	59.526123046875
2985.34794042073	31.163818359375
2988.69823868822	21.8015747070313
2992.04696551928	47.4393310546875
2995.39412193282	-3.92291259765625
2998.73970894689	16.7291870117188
3002.08372757864	0.3878173828125
3005.42617884436	-13.9535522460938
3008.76706375945	24.7051391601563
3012.10638333846	-4.63623046875
3015.44413859504	21.0223999023438
3018.780330542	-0.3189697265625
3022.11496019125	-13.6602783203125
3025.44802855385	-21.0016479492188
3028.77953663997	6.76544189453125
3032.10948545894	20.574951171875
3035.4378760192	-28.6156005859375
3038.76470932834	22.1939086914063
3042.08998639308	-1.6229248046875
3045.41370821926	-4.3062744140625
3048.73587581189	-2.05078125
3052.05649017508	2.8427734375
3055.37555231211	-11.4736328125
3058.69306322538	9.6318359375
3062.00902391644	13.9892578125
3065.32343538598	-7.751953125
3068.63629863383	-6.732421875
3071.94761465896	-21.265625
3075.25738445949	0
3078.5656090327	0
3081.87228937498	0
3085.1774264819	0
3088.48102134815	0
3091.7830749676	0
3095.08358833324	0
3098.38256243724	0
3101.67999827088	0
3104.97589682465	0
3108.27025908814	0
3111.56308605013	0
3114.85437869852	0
3118.14413802041	0
3121.43236500202	0
3124.71906062875	0
3128.00422588514	0
3131.28786175491	0
3134.56996922093	0
3137.85054926523	0
3141.12960286901	0
3144.40713101263	0
3147.68313467559	0
3150.95761483661	0
3154.23057247352	0
3157.50200856335	0
3160.77192408229	0
3164.04032000569	0
3167.30719730808	0
3170.57255696316	0
3173.8363999438	0
3177.09872722202	0
3180.35953976906	0
3183.61883855529	0
3186.87662455028	0
3190.13289872276	0
3193.38766204066	0
3196.64091547106	0
3199.89265998022	0
3203.14289653362	0
3206.39162609586	0
3209.63884963076	0
3212.88456810132	0
3216.1287824697	0
3219.37149369728	0
3222.61270274458	0
3225.85241057134	0
3229.09061813648	0
3232.32732639809	0
3235.56253631347	0
3238.79624883909	0
3242.02846493062	0
3245.25918554292	0
3248.48841163005	0
3251.71614414523	0
3254.94238404091	0
3258.16713226871	0
3261.39038977947	0
3264.61215752319	0
3267.8324364491	0
3271.05122750561	0
3274.26853164032	0
3277.48434980006	0
3280.69868293083	0
3283.91153197784	0
3287.12289788551	0
3290.33278159744	0
3293.54118405647	0
3296.7481062046	0
3299.95354898308	0
3303.15751333233	0
3306.36000019198	0
3309.5610105009	0
3312.76054519714	0
3315.95860521796	0
3319.15519149983	0
3322.35030497844	0
3325.5439465887	0
3328.73611726471	0
3331.92681793978	0
3335.11604954647	0
3338.30381301652	0
3341.49010928091	0
3344.67493926981	0
3347.85830391262	0
3351.04020413798	0
3354.22064087372	0
3357.3996150469	0
3360.5771275838	0
3363.75317940992	0
3366.92777144999	0
3370.10090462795	0
3373.27257986699	0
3376.44279808948	0
3379.61156021707	0
3382.77886717058	0
3385.94471987011	0
3389.10911923496	0
3392.27206618366	0
3395.43356163397	0
3398.59360650288	0
3401.75220170663	0
3404.90934816067	0
3408.06504677969	0
3411.21929847761	0
3414.37210416759	0
3417.52346476203	0
3420.67338117256	0
3423.82185431003	0
3426.96888508457	0
3430.11447440551	0
3433.25862318143	0
3436.40133232017	0
3439.54260272877	0
3442.68243531356	0
3445.82083098007	0
3448.95779063311	0
3452.0933151767	0
3455.22740551412	0
3458.36006254791	0
3461.49128717984	0
3464.62108031093	0
3467.74944284144	0
3470.8763756709	0
3474.00187969807	0
3477.12595582097	0
3480.24860493687	0
3483.3698279423	0
3486.48962573301	0
3489.60799920405	0
3492.7249492497	0
3495.84047676349	0
3498.95458263822	0
3502.06726776593	0
3505.17853303794	0
3508.28837934481	0
3511.39680757636	0
3514.50381862168	0
3517.60941336912	0
3520.71359270627	0
3523.81635752002	0
3526.91770869649	0
3530.01764712108	0
3533.11617367844	0
3536.21328925251	0
3539.30899472646	0
3542.40329098277	0
3545.49617890316	0
3548.58765936862	0
3551.6777332594	0
3554.76640145506	0
3557.85366483438	0
3560.93952427544	0
3564.02398065559	0
3567.10703485145	0
3570.18868773891	0
3573.26894019313	0
3576.34779308856	0
3579.42524729892	0
3582.5013036972	0
3585.57596315568	0
3588.6492265459	0
3591.72109473869	0
3594.79156860416	0
3597.8606490117	0
3600.92833682998	0
3603.99463292695	0
3607.05953816984	0
3610.12305342518	0
3613.18517955876	0
3616.24591743568	0
3619.30526792029	0
3622.36323187627	0
3625.41981016655	0
3628.47500365337	0
3631.52881319825	0
3634.58123966201	0
3637.63228390473	0
3640.68194678582	0
3643.73022916395	0
3646.77713189711	0
3649.82265584256	0
3652.86680185686	0
3655.90957079587	0
3658.95096351473	0
3661.9909808679	0
3665.02962370912	0
3668.06689289143	0
3671.10278926717	0
3674.13731368797	0
3677.17046700477	0
3680.20225006781	0
3683.23266372664	0
3686.26170883008	0
3689.28938622628	0
3692.31569676268	0
3695.34064128604	0
3698.3642206424	0
3701.38643567713	0
3704.40728723488	0
3707.42677615964	0
3710.44490329468	0
3713.46166948258	0
3716.47707556524	0
3719.49112238387	0
3722.50381077897	0
3725.51514159038	0
3728.52511565724	0
3731.53373381799	0
3734.54099691039	0
3737.54690577153	0
3740.55146123779	0
3743.55466414488	0
3746.55651532782	0
3749.55701562096	0
3752.55616585793	0
3755.55396687173	0
3758.55041949465	0
3761.54552455828	0
3764.53928289357	0
3767.53169533077	0
3770.52276269945	0
