# Supplementary material for: ATP-Mediated Compositional Change in Peripheral Myelin Membranes: A Comparative Raman Spectroscopy and Time-Of-Flight Secondary Ion Mass Spectrometry Study
Source: PLoS One. 2015 Nov 6;10(11):e0142084. doi: 10.1371/journal.pone.0142084 (PMC4636249; doi:10.1371/journal.pone.0142084)
Supplement: S4 Dataset — (ZIP) [file pone.0142084.s004.zip › S4_dataset/Raman_spectra/4_90_0.txt]

-178.9940361005	0
-174.033225536559	0
-169.075137799502	0
-164.119770772183	0
-159.167122339652	0
-154.217190389145	0
-149.26997281008	0
-144.325467494082	0
-139.38367233493	0
-134.444585228596	0
-129.508204073225	0
-124.574526769137	0
-119.643551218823	0
-114.715275326934	0
-109.789697000297	0
-104.866814147889	0
-99.9466246808543	0
-95.0291265124944	0
-90.114317558252	0
-85.2021957357436	0
-80.2927589647076	0
-75.3860051670387	0
-70.4819322667847	0
-65.5805381901157	0
-60.6818208653497	0
-55.7857782229291	0
-50.8924081954391	0
-46.0017087175838	0
-41.1136777262045	0
-36.2283131602561	0
-31.3456129608128	0
-26.4655750710695	0
-21.5881974363389	0
-16.7134780040407	0
-11.8414147237152	0
-6.97200554699234	0
-2.10524842762101	0
2.75885867856151	0
7.62031781360827	0
12.4791310174774	0
17.3353003280427	0
22.1888277810764	0
27.0397154102718	0
31.8879652472339	0
36.7335793214821	0
41.5765596604568	0
46.4169082895224	0
51.2546272319731	0
56.0897185090207	0
60.9221841398242	0
65.7520261414571	0
70.5792465289418	0
75.4038473152361	0
80.2258305112362	0
85.045198125787	0
89.8619521656727	0
94.6760946356395	0
99.4876275383746	0
104.296552874516	0
109.10287264268	0
113.906588839415	0
118.707703459252	0
123.506218494676	0
128.30213593615	0
133.095457772096	0
137.886185988912	0
142.674322570981	0
147.459869500641	0
152.242828758238	0
157.023202322084	0
161.800992168479	0
166.576200271718	0
171.348828604071	0
176.118879135827	0
180.886353835245	0
185.651254668599	0
190.413583600155	0
195.173342592186	0
199.93053360497	0
204.685158596798	0
209.437219523967	0
214.186718340788	0
218.933656999589	0
223.678037450723	0
228.419861642551	0
233.159131521468	0
237.895849031897	0
242.630016116271	0
247.361634715084	0
252.090706766841	0
256.817234208093	0
261.541218973424	0
266.262662995465	0
270.981568204883	0
275.697936530397	0
280.411769898781	0
285.123070234849	0
289.831839461471	0
294.538079499574	0
299.241792268144	0
303.942979684232	0
308.641643662944	0
313.33778611746	0
318.031408959018	0
322.722514096945	0
327.411103438622	0
332.09717888951	0
336.780742353159	0
341.461795731189	0
346.140340923302	0
350.816379827291	0
355.489914339041	0
360.160946352512	0
364.829477759773	0
369.495510450977	0
374.159046314375	0
378.820087236329	0
383.478635101283	0
388.134691791809	0
392.788259188568	0
397.43933917034	0
402.08793361401	0
406.734044394583	0
411.377673385178	0
416.018822457033	0
420.657493479502	0
425.293688320078	0
429.927408844357	0
434.558656916086	0
439.187434397127	0
443.813743147482	0
448.437585025286	0
453.058961886811	0
457.677875586478	0
462.294327976831	0
466.908320908578	0
471.519856230564	0
476.128935789788	0
480.73556143139	0
485.339734998681	0
489.941458333116	0
494.540733274312	0
499.137561660047	0
503.731945326265	0
508.323886107065	0
512.91338583473	0
517.500446339696	0
522.085069450583	0
526.667256994186	0
531.247010795468	0
535.824332677577	0
540.399224461841	0
544.97168796778	0
549.541725013083	0
554.109337413638	0
558.674526983528	0
563.237295535019	0
567.797644878573	0
572.355576822864	0
576.911093174738	0
581.464195739273	0
586.014886319722	0
590.563166717575	0
595.109038732503	0
599.652504162402	0
604.193564803382	0
608.73222244976	0
613.268478894073	0
617.802335927087	0
622.333795337774	0
626.86285891334	0
631.389528439219	0
635.913805699064	0
640.435692474771	0
644.95519054646	0
649.472301692485	0
653.987027689444	0
658.499370312169	0
663.009331333737	0
667.51691252547	0
672.022115656927	0
676.524942495927	0
681.025394808529	0
685.523474359052	0
690.019182910066	0
694.512522222403	0
699.003494055146	0
703.49210016564	0
707.978342309501	0
712.4622222406	0
716.943741711089	0
721.422902471377	0
725.899706270147	0
730.374154854362	0
734.846249969256	0
739.315993358349	0
743.783386763427	0
748.248431924569	0
752.711130580137	0
757.171484466779	0
761.629495319434	0
766.085164871334	0
770.538494853989	3.419921875
774.989486997221	28.7333984375
779.438143029149	-6.8310546875
783.884464676174	-4.84375
788.328453663017	5.490234375
792.770111712697	-13.087890625
797.209440546538	21.3974609375
801.646441884169	-31.2744140625
806.08111744353	22.4560546875
810.513468940876	-16.5537109375
814.943498090771	3.9765625
819.371206606105	-5.0634765625
823.796596198072	15.7216796875
828.2196685762	-10.90234375
832.640425448326	14.2705078125
837.05886852062	-25.1708984375
841.474999497579	17.4716796875
845.888820082023	-2.095703125
850.300331975104	-0.7919921875
854.709536876313	-12.263671875
859.116436483463	11.79296875
863.521032492721	3.0380859375
867.923326598572	2.02734375
872.32332049386	2.966796875
876.721015869761	12.373046875
881.116414415797	-29.130859375
885.509517819844	5.25
889.900327768115	20.27734375
894.288845945188	-25.0595703125
898.675074033979	5.470703125
903.059013715769	17.40234375
907.440666670193	-20.0859375
911.820034575246	21.517578125
916.197119107279	2.68359375
920.571921941015	-36.544921875
924.944444749532	12.6962890625
929.314689204282	6.9619140625
933.682656975088	15.388671875
938.048349730129	-22.986328125
942.411769135974	15.876953125
946.772916857561	-15.7490234375
951.131794558198	21.1708984375
955.488403899583	-14.330078125
959.842746541793	19.6226806640625
964.194824143277	-26.064453125
968.544638360882	26.592041015625
972.89219084983	-27.078125
977.237483263745	7.5679931640625
981.580517254633	-10.785888671875
985.921294472888	-35.4481201171875
990.259816567313	10.6788330078125
994.596085185094	-17.1943359375
998.930101971824	-4.0673828125
1003.26186857149	49.8477783203125
1007.59138662648	58.681640625
1011.91865777761	100.515625
1016.24368366406	77.3494873046875
1020.56646592346	34.1109619140625
1024.88700619182	35.68359375
1029.20530610358	6.2562255859375
1033.52136729159	55.8289794921875
1037.8351913871	11.23291015625
1042.14678001981	-3.6094970703125
1046.45613481781	-6.451904296875
1050.76325740763	-0.8631591796875
1055.06814941421	2.41748046875
1059.37081246092	-0.0618896484375
1063.67124816957	-10.662109375
1067.96945816039	19.3623046875
1072.26544405203	4.6298828125
1076.55920746159	-3.48095703125
1080.8507500046	-4.6859130859375
1085.14007329502	-8.8060302734375
1089.42717894526	-18.9107666015625
1093.71206856617	46.7613525390625
1097.99474376703	15.7637939453125
1102.27520615557	32.7662353515625
1106.55345733798	17.768798828125
1110.82949891888	-7.228759765625
1115.10333250134	26.8592529296875
1119.37495968691	6.0328369140625
1123.64438207555	30.206298828125
1127.91160126572	-7.6201171875
1132.17661885431	56.553466796875
1136.43943643666	32.72705078125
1140.70005560662	43.9005126953125
1144.95847795644	75.0740966796875
1149.21470507689	74.5550537109375
1153.46873855716	111.056518554688
1157.72057998495	186.557861328125
1161.97023094641	263.059326171875
1166.21769302616	235.560791015625
1170.4629678073	346.062255859375
1174.70605687141	429.563598632813
1178.94696179853	97.0650634765625
1183.18568416722	29.580322265625
1187.42222555447	57.3035888671875
1191.65658753578	14.02685546875
1195.88877168515	30.7501220703125
1200.11877957505	54.473388671875
1204.34661277642	58.1966552734375
1208.57227285872	28.919921875
1212.79576138991	36.6431884765625
1217.01707993641	17.3626708984375
1221.23623006315	7.078125
1225.45321333358	13.7935791015625
1229.66803130962	54.509033203125
1233.88068555171	-5.7755126953125
1238.09117761878	-18.4605712890625
1242.29950906827	15.7208251953125
1246.50568145615	-5.5235595703125
1250.70969633685	-18.583251953125
1254.91155526336	25.283203125
1259.11125978715	0.8740234375
1263.30881145822	-9.6337890625
1267.50421182508	-3.90234375
1271.69746243476	-11.9287109375
1275.88856483281	18.6259765625
1280.07752056329	5.701171875
1284.26433116881	-0.970703125
1288.44899819048	-11.666015625
1292.63152316794	-18.21484375
1296.81190763937	28.4833984375
1300.99015314147	12.6953125
1305.16626120947	-36.00390625
1309.34023337715	-5.3798828125
1313.5120711768	40.2529296875
1317.68177613928	0.193359375
1321.84934979395	-5.583984375
1326.01479366875	0.517578125
1330.17810929013	-14.1396484375
1334.3392981831	-7.611328125
1338.49836187122	-12.3515625
1342.65530187657	29.9208984375
1346.81011971983	1.76171875
1350.96281692018	-10.6318359375
1355.11339499538	9.82421875
1359.26185546175	1.3154296875
1363.40819983413	-14.359375
1367.55242962597	1.677734375
1371.69454634923	9.751953125
1375.83455151447	5.7802734375
1379.97244663079	-19.7294921875
1384.10823320587	6.0048828125
1388.24191274593	-23.4912109375
1392.3734867558	48.7568359375
1396.50295673884	-23.779541015625
1400.63032419701	-13.7945556640625
1404.75559063083	20.921142578125
1408.87875753938	-2.6771240234375
1412.99982642036	-22.2755126953125
1417.11879877001	-27.9805908203125
1421.23567608315	9.1361083984375
1425.35045985322	23.2528076171875
1429.4631515722	2.36962890625
1433.57375273068	47.486328125
1437.68226481782	30.6031494140625
1441.78868932139	76.7198486328125
1445.89302772774	103.7373046875
1449.9952815218	69.7218017578125
1454.0954521871	127.706298828125
1458.19354120579	82.690673828125
1462.28955005859	108.675170898438
1466.38348022481	51.65966796875
1470.47533318239	88.64404296875
1474.56511040785	72.6285400390625
1478.65281337632	76.613037109375
1482.73844356155	42.597412109375
1486.82200243586	56.5819091796875
1490.90349147021	28.546875
1494.98291213417	-10.4908447265625
1499.06026589591	55.471435546875
1503.13555422221	86.4337158203125
1507.20877857848	87.39599609375
1511.27994042873	129.3583984375
1515.3490412356	163.320678710938
1519.41608246035	234.282958984375
1523.48106556286	226.245239257813
1527.54399200162	243.20751953125
1531.60486323377	256.169921875
1535.66368071506	174.132202148438
1539.72044589986	162.094482421875
1543.7751602412	118.255004882813
1547.8278251907	49.4573974609375
1551.87844219866	27.659912109375
1555.92701271397	20.8624267578125
1559.97353818419	25.0648193359375
1564.01802005549	-12.732666015625
1568.06045977271	11.4697265625
1572.1008587793	46.6722412109375
1576.13921851737	32.874755859375
1580.17554042768	-2.9228515625
1584.20982594961	6.2796630859375
1588.24207652123	76.482177734375
1592.27229357921	7.2529296875
1596.3004785589	0.0992431640625
1600.3266328943	41.945556640625
1604.35075801806	10.791748046875
1608.37285536149	6.6380615234375
1612.39292635454	11.484375
1616.41097242584	37.3306884765625
1620.42699500266	-4.8231201171875
1624.44099551096	-10.976806640625
1628.45297537533	-8.9073486328125
1632.46293601905	18.6192626953125
1636.47087886406	17.1458740234375
1640.47680533095	22.67236328125
1644.480716839	50.198974609375
1648.48261480617	37.7254638671875
1652.48250064906	22.2520751953125
1656.48037578297	54.778564453125
1660.47624162187	77.328369140625
1664.47009957839	104.107299804688
1668.46195106388	90.88623046875
1672.45179748832	78.6651611328125
1676.43964026041	39.4442138671875
1680.42548078752	58.22314453125
1684.40932047569	53.0020751953125
1688.39116072969	38.781005859375
1692.37100295292	11.61279296875
1696.34884854752	65.5037841796875
1700.32469891428	-7.605224609375
1704.29855545272	49.2857666015625
1708.27041956104	10.1768798828125
1712.24029263612	24.06787109375
1716.20817607355	18.9677734375
1720.17407126762	9.888671875
1724.13797961133	27.8096923828125
1728.09990249636	2.730712890625
1732.05984131311	24.299072265625
1736.01779745068	-14.739990234375
1739.97377229687	-32.4595947265625
1743.9277672382	28.95361328125
1747.87978365989	0.8125
1751.82982294587	-0.97265625
1755.77788647878	-11.9580078125
1759.72397564	-0.3974609375
1763.6680918096	12.2109375
1767.61023636636	1.23828125
1771.55041068779	4.9775390625
1775.48861615014	-2.8271484375
1779.42485412835	-18.64453125
1783.35912599609	6.3349609375
1787.29143312576	19.7001953125
1791.22177688849	-27.509765625
1795.15015865414	11.8330078125
1799.07657979127	15.8271484375
1803.00104166721	-20.8486328125
1806.923545648	-0.8623046875
1810.84409309841	19.1044921875
1814.76268538195	-15.9208984375
1818.67932386087	16.123046875
1822.59400989615	-15.6474609375
1826.50674484752	5.28515625
1830.41753007345	6.7626953125
1834.32636693114	-9.1875
1838.23325677653	-18.47265625
1842.13820096433	20.5625
1846.04120084797	8.599609375
1849.94225777965	10.0947265625
1853.84137311029	-16.890625
1857.7385481896	-9.5419921875
1861.63378436601	0.8955078125
1865.52708298671	5.3818359375
1869.41844539766	-3.7451171875
1873.30787294356	13.3603515625
1877.19536696788	-21.326171875
1881.08092881284	27.2314453125
1884.96455981942	-8.5380859375
1888.84626132737	-17.3701171875
1892.7260346752	9.2353515625
1896.6038812002	-4.5654296875
1900.47980223839	-4.25
1904.35379912459	7.208984375
1908.22587319237	17.3095703125
1912.0960257741	-17.138671875
1915.96425820088	7.3681640625
1919.83057180263	-0.3173828125
1923.694967908	-4.5556640625
1927.55744784445	5.4228515625
1931.4180129382	-14.26953125
1935.27666451426	15.23828125
1939.13340389641	6.4755859375
1942.98823240721	-24.384765625
1946.84115136803	14.7900390625
1950.692162099	-4.5537109375
1954.54126591903	9.875
1958.38846414584	-19.265625
1962.23375809594	-5.8427734375
1966.0771490846	13.4169921875
1969.91863842591	22.232421875
1973.75822743275	-18.3603515625
1977.59591741678	18.166015625
1981.43170968848	-29.1982421875
1985.26560555709	20.3603515625
1989.09760633069	-11.9365234375
1992.92771331615	-3.6337890625
1996.75592781911	5.958984375
2000.58225114405	-0.9248046875
2004.40668459424	6.693359375
2008.22922947176	-0.765625
2012.04988707749	-5.4912109375
2015.86865871112	-20.455078125
2019.68554567116	22.6396484375
2023.50054925491	-22.67578125
2027.31367075851	36.1982421875
2031.1249114769	-20.140625
2034.93427270382	7.8916015625
2038.74175573186	-7.4462890625
2042.54736185239	4.087890625
2046.35109235564	-5.0791015625
2050.15294853063	-0.46484375
2053.95293166521	23.498046875
2057.75104304606	-11.3251953125
2061.54728395867	-13.62109375
2065.34165568738	19.7470703125
2069.13415951534	-9.705078125
2072.92479672452	8.7587890625
2076.71356859575	-21.755859375
2080.50047640866	7.30859375
2084.28552144174	-13.9892578125
2088.06870497229	24.1337890625
2091.85002827646	-2.703125
2095.62949262923	-12.7255859375
2099.40709930443	10.6484375
2103.18284957471	-28.9892578125
2106.95674471158	35.7666015625
2110.72878598537	0.173828125
2114.49897466528	-12.3505859375
2118.26731201934	-5.6484375
2122.03379931443	20.7509765625
2125.79843781626	-8.3125
2129.56122878942	-26.033203125
2133.32217349733	27.8671875
2137.08127320226	-19.65234375
2140.83852916534	8.892578125
2144.59394264655	3.5126953125
2148.34751490473	-1.236328125
2152.09924719757	7.5078125
2155.84914078163	-8.359375
2159.5971969123	1.8125
2163.34341684387	-9.9716796875
2167.08780182947	13.396484375
2170.83035312109	18.3154296875
2174.57107196959	-16.4697265625
2178.30995962469	7.6943359375
2182.04701733499	-20.5244140625
2185.78224634795	-8.919921875
2189.5156479099	38.8994140625
2193.24722326604	-14.85546875
2196.97697366044	-10.8037109375
2200.70490033604	4.166015625
2204.43100453467	-10.873046875
2208.15528749703	11.7900390625
2211.87775046268	-19.751953125
2215.59839467008	15.3701171875
2219.31722135656	13.5966796875
2223.03423175833	-2.0712890625
2226.74942711049	-3.0146484375
2230.46280864701	5.4013671875
2234.17437760077	-11.818359375
2237.8841352035	1.033203125
2241.59208268584	-14.96484375
2245.29822127732	19.1884765625
2249.00255220635	-8.2138671875
2252.70507670024	27.75
2256.40579598519	-58.783203125
2260.10471128628	47.1103515625
2263.80182382751	-0.4755859375
2267.49713483175	-7.9951171875
2271.19064552079	-9.5927734375
2274.8823571153	11.9033203125
2278.57227083486	-16.20703125
2282.26038789795	12.3564453125
2285.94670952195	2.3515625
2289.63123692314	-11.380859375
2293.31397131672	8.6953125
2296.99491391679	-3.4921875
2300.67406593633	-0.8466796875
2304.35142858727	4.251953125
2308.02700308043	-13.9296875
2311.70079062553	9.630859375
2315.37279243123	-9.193359375
2319.04300970507	24.5634765625
2322.71144365353	11.0380859375
2326.378095482	-26.13671875
2330.04296639478	8.529296875
2333.7060575951	-6.337890625
2337.3673702851	1.9384765625
2341.02690566583	-1.0322265625
2344.68466493729	-8.3447265625
2348.34064929839	6.099609375
2351.99485994695	-3.7763671875
2355.64729807974	4.5302734375
2359.29796489244	8.966796875
2362.94686157966	0.41796875
2366.59398933494	-20.9404296875
2370.23934935076	-2.4794921875
2373.88294281852	15.109375
2377.52477092855	6.56640625
2381.16483487014	3.9775390625
2384.80313583148	-5.3564453125
2388.4396749997	-12.4287109375
2392.07445356091	-7.9482421875
2395.70747270011	1.4453125
2399.33873360126	29.330078125
2402.96823744726	-10.4287109375
2406.59598541994	10.32421875
2410.22197870011	-0.7421875
2413.84621846749	-22.03125
2417.46870590075	7.798828125
2421.08944217751	-6.8876953125
2424.70842847435	-0.9111328125
2428.32566596678	-0.158203125
2431.94115582928	-4.224609375
2435.55489923527	21.6220703125
2439.16689735713	-13.65625
2442.77715136619	14.31640625
2446.38566243272	-8.0615234375
2449.99243172597	-7.8076171875
2453.59746041414	12.5458984375
2457.20074966439	3.6640625
2460.80230064283	-10.703125
2464.40211451455	-6.921875
2468.00019244358	-14.94140625
2471.59653559293	37.3916015625
2475.19114512457	-6.8681640625
2478.78402219943	-19.505859375
2482.37516797741	0.04296875
2485.96458361738	16.447265625
2489.55227027719	-11.794921875
2493.13822911363	20.2294921875
2496.7224612825	-15.8623046875
2500.30496793853	-4.7626953125
2503.88575023547	10.234375
2507.464809326	-4.267578125
2511.04214636182	-2.140625
2514.61776249357	-3.5615234375
2518.19165887088	8.1181640625
2521.76383664237	-2.755859375
2525.33429695564	13.4755859375
2528.90304095725	-11.0185546875
2532.47006979276	0.2177734375
2536.03538460672	-1.728515625
2539.59898654265	2.146484375
2543.16087674307	-6.79296875
2546.72105634947	6.201171875
2550.27952650235	-2.552734375
2553.83628834118	17.4873046875
2557.39134300444	-10.6005859375
2560.94469162957	-33.826171875
2564.49633535304	35.3193359375
2568.0462753103	-23.23828125
2571.59451263579	21.763671875
2575.14104846294	14.6767578125
2578.6858839242	-42.970703125
2582.229020151	29.6669921875
2585.77045827378	-16.966796875
2589.31019942197	16.9794921875
2592.84824472401	-10.513671875
2596.38459530734	11.875
2599.91925229841	-10.9189453125
2603.45221682266	-11.8505859375
2606.98349000456	-5.1005859375
2610.51307296756	31.0869140625
2614.04096683414	1.38671875
2617.56717272579	-18.33203125
2621.09169176298	8.3349609375
2624.61452506523	7.978515625
2628.13567375106	-19.16015625
2631.655138938	-3.453125
2635.17292174258	13.11328125
2638.68902328039	2.9130859375
2642.20344466598	-17.0849609375
2645.71618701297	9.5673828125
2649.22725143397	2.013671875
2652.73663904062	6.287109375
2656.24435094357	-35.48828125
2659.75038825251	48.1591796875
2663.25475207615	3.267578125
2666.75744352221	-51.8359375
2670.25846369744	47.68359375
2673.75781370765	-25.017578125
2677.25549465763	7.3525390625
2680.75150765123	0.2421875
2684.24585379131	7.3017578125
2687.73853417978	-19.6484375
2691.22954991757	17.103515625
2694.71890210465	13.2880859375
2698.20659184002	-26.1962890625
2701.69262022172	6.287109375
2705.17698834682	-7.212890625
2708.65969731143	3.4326171875
2712.14074821071	0.6533203125
2715.62014213884	1.2646484375
2719.09788018905	-7.572265625
2722.57396345361	26.728515625
2726.04839302385	3.015625
2729.52116999012	-37.3876953125
2732.99229544182	30.2529296875
2736.4617704674	-19.474609375
2739.92959615437	16.458984375
2743.39577358925	-2.8330078125
2746.86030385767	-0.6630859375
2750.32318804424	6.5634765625
2753.78442723268	-19.748046875
2757.24402250572	0.486328125
2760.70197494518	-25.91796875
2764.1582856319	-33.8203125
2767.6129556458	75.888671875
2771.06598606584	60.0615234375
2774.51737797005	-32.0712890625
2777.96713243552	-41.4775390625
2781.41525053838	-1.029296875
2784.86173335384	5.8056640625
2788.30658195617	3.775390625
2791.74979741869	-8.13916015625
2795.1913808138	6.4488525390625
2798.63133321295	-12.233642578125
2802.06965568666	11.5360107421875
2805.50634930452	-15.6944580078125
2808.94141513519	20.0750732421875
2812.37485424639	-16.262451171875
2815.80666770493	25.2664794921875
2819.23685657665	10.7955322265625
2822.6654219265	12.3245849609375
2826.0923648185	15.853515625
2829.51768631572	42.382568359375
2832.94138748033	37.91162109375
2836.36346937355	32.4405517578125
2839.7839330557	57.9696044921875
2843.20277958617	93.484130859375
2846.62001002343	190.995483398438
2850.03562542502	238.506958007813
2853.44962684758	328.018432617188
2856.86201534681	382.529907226563
2860.27279197751	375.041381835938
2863.68195779356	357.552734375
2867.08951384791	295.064208984375
2870.49546119262	288.57568359375
2873.89980087883	314.087158203125
2877.30253395675	300.5986328125
2880.70366147569	302.109985351563
2884.10318448406	306.621459960938
2887.50110402936	312.132934570313
2890.89742115815	322.687133789063
2894.29213691614	324.284545898438
2897.68525234807	296.881958007813
2901.07676849782	331.479370117188
2904.46668640835	278.076782226563
2907.85500712172	295.674194335938
2911.24173167908	312.271484375
2914.62686112069	294.868896484375
2918.0103964859	311.46630859375
2921.39233881316	275.063720703125
2924.77268914004	362.6611328125
2928.1514485032	287.258422851563
2931.52861793838	310.855834960938
2934.90419848047	280.453247070313
2938.27819116343	286.050659179688
2941.65059702035	275.648071289063
2945.0214170834	251.245483398438
2948.39065238389	256.94189453125
2951.75830395222	204.736694335938
2955.1243728179	168.531494140625
2958.48886000957	138.326293945313
2961.85176655495	136.12109375
2965.21309348089	142.916015625
2968.57284181338	88.7108154296875
2971.93101257748	76.505615234375
2975.28760679739	98.3004150390625
2978.64262549643	56.09521484375
2981.99606969702	65.8900146484375
2985.34794042073	16.684814453125
2988.69823868822	40.4796142578125
2992.04696551928	52.2744140625
2995.39412193282	-5.867919921875
2998.73970894689	18.2928466796875
3002.08372757864	-13.5465087890625
3005.42617884436	-23.3857421875
3008.76706375945	29.77490234375
3012.10638333846	-2.064453125
3015.44413859504	32.0963134765625
3018.780330542	12.2569580078125
3022.11496019125	1.417724609375
3025.44802855385	-8.0946044921875
3028.77953663997	21.65576171875
3032.10948545894	37.4061279296875
3035.4378760192	-36.8436279296875
3038.76470932834	19.076904296875
3042.08998639308	0.9486083984375
3045.41370821926	-21.9833984375
3048.73587581189	6.1005859375
3052.05649017508	5.98828125
3055.37555231211	-17.5498046875
3058.69306322538	23.7939453125
3062.00902391644	5.501953125
3065.32343538598	-7.419921875
3068.63629863383	-4.5625
3071.94761465896	-10.8173828125
3075.25738445949	34.4384765625
3078.5656090327	-24.791015625
3081.87228937498	0
3085.1774264819	0
3088.48102134815	0
3091.7830749676	0
3095.08358833324	0
3098.38256243724	0
3101.67999827088	0
3104.97589682465	0
3108.27025908814	0
3111.56308605013	0
3114.85437869852	0
3118.14413802041	0
3121.43236500202	0
3124.71906062875	0
3128.00422588514	0
3131.28786175491	0
3134.56996922093	0
3137.85054926523	0
3141.12960286901	0
3144.40713101263	0
3147.68313467559	0
3150.95761483661	0
3154.23057247352	0
3157.50200856335	0
3160.77192408229	0
3164.04032000569	0
3167.30719730808	0
3170.57255696316	0
3173.8363999438	0
3177.09872722202	0
3180.35953976906	0
3183.61883855529	0
3186.87662455028	0
3190.13289872276	0
3193.38766204066	0
3196.64091547106	0
3199.89265998022	0
3203.14289653362	0
3206.39162609586	0
3209.63884963076	0
3212.88456810132	0
3216.1287824697	0
3219.37149369728	0
3222.61270274458	0
3225.85241057134	0
3229.09061813648	0
3232.32732639809	0
3235.56253631347	0
3238.79624883909	0
3242.02846493062	0
3245.25918554292	0
3248.48841163005	0
3251.71614414523	0
3254.94238404091	0
3258.16713226871	0
3261.39038977947	0
3264.61215752319	0
3267.8324364491	0
3271.05122750561	0
3274.26853164032	0
3277.48434980006	0
3280.69868293083	0
3283.91153197784	0
3287.12289788551	0
3290.33278159744	0
3293.54118405647	0
3296.7481062046	0
3299.95354898308	0
3303.15751333233	0
3306.36000019198	0
3309.5610105009	0
3312.76054519714	0
3315.95860521796	0
3319.15519149983	0
3322.35030497844	0
3325.5439465887	0
3328.73611726471	0
3331.92681793978	0
3335.11604954647	0
3338.30381301652	0
3341.49010928091	0
3344.67493926981	0
3347.85830391262	0
3351.04020413798	0
3354.22064087372	0
3357.3996150469	0
3360.5771275838	0
3363.75317940992	0
3366.92777144999	0
3370.10090462795	0
3373.27257986699	0
3376.44279808948	0
3379.61156021707	0
3382.77886717058	0
3385.94471987011	0
3389.10911923496	0
3392.27206618366	0
3395.43356163397	0
3398.59360650288	0
3401.75220170663	0
3404.90934816067	0
3408.06504677969	0
3411.21929847761	0
3414.37210416759	0
3417.52346476203	0
3420.67338117256	0
3423.82185431003	0
3426.96888508457	0
3430.11447440551	0
3433.25862318143	0
3436.40133232017	0
3439.54260272877	0
3442.68243531356	0
3445.82083098007	0
3448.95779063311	0
3452.0933151767	0
3455.22740551412	0
3458.36006254791	0
3461.49128717984	0
3464.62108031093	0
3467.74944284144	0
3470.8763756709	0
3474.00187969807	0
3477.12595582097	0
3480.24860493687	0
3483.3698279423	0
3486.48962573301	0
3489.60799920405	0
3492.7249492497	0
3495.84047676349	0
3498.95458263822	0
3502.06726776593	0
3505.17853303794	0
3508.28837934481	0
3511.39680757636	0
3514.50381862168	0
3517.60941336912	0
3520.71359270627	0
3523.81635752002	0
3526.91770869649	0
3530.01764712108	0
3533.11617367844	0
3536.21328925251	0
3539.30899472646	0
3542.40329098277	0
3545.49617890316	0
3548.58765936862	0
3551.6777332594	0
3554.76640145506	0
3557.85366483438	0
3560.93952427544	0
3564.02398065559	0
3567.10703485145	0
3570.18868773891	0
3573.26894019313	0
3576.34779308856	0
3579.42524729892	0
3582.5013036972	0
3585.57596315568	0
3588.6492265459	0
3591.72109473869	0
3594.79156860416	0
3597.8606490117	0
3600.92833682998	0
3603.99463292695	0
3607.05953816984	0
3610.12305342518	0
3613.18517955876	0
3616.24591743568	0
3619.30526792029	0
3622.36323187627	0
3625.41981016655	0
3628.47500365337	0
3631.52881319825	0
3634.58123966201	0
3637.63228390473	0
3640.68194678582	0
3643.73022916395	0
3646.77713189711	0
3649.82265584256	0
3652.86680185686	0
3655.90957079587	0
3658.95096351473	0
3661.9909808679	0
3665.02962370912	0
3668.06689289143	0
3671.10278926717	0
3674.13731368797	0
3677.17046700477	0
3680.20225006781	0
3683.23266372664	0
3686.26170883008	0
3689.28938622628	0
3692.31569676268	0
3695.34064128604	0
3698.3642206424	0
3701.38643567713	0
3704.40728723488	0
3707.42677615964	0
3710.44490329468	0
3713.46166948258	0
3716.47707556524	0
3719.49112238387	0
3722.50381077897	0
3725.51514159038	0
3728.52511565724	0
3731.53373381799	0
3734.54099691039	0
3737.54690577153	0
3740.55146123779	0
3743.55466414488	0
3746.55651532782	0
3749.55701562096	0
3752.55616585793	0
3755.55396687173	0
3758.55041949465	0
3761.54552455828	0
3764.53928289357	0
3767.53169533077	0
3770.52276269945	0
