# Supplementary material for: ATP-Mediated Compositional Change in Peripheral Myelin Membranes: A Comparative Raman Spectroscopy and Time-Of-Flight Secondary Ion Mass Spectrometry Study
Source: PLoS One. 2015 Nov 6;10(11):e0142084. doi: 10.1371/journal.pone.0142084 (PMC4636249; doi:10.1371/journal.pone.0142084)
Supplement: S4 Dataset — (ZIP) [file pone.0142084.s004.zip › S4_dataset/Raman_spectra/4_90_90.txt]

-178.9940361005	0
-174.033225536559	0
-169.075137799502	0
-164.119770772183	0
-159.167122339652	0
-154.217190389145	0
-149.26997281008	0
-144.325467494082	0
-139.38367233493	0
-134.444585228596	0
-129.508204073225	0
-124.574526769137	0
-119.643551218823	0
-114.715275326934	0
-109.789697000297	0
-104.866814147889	0
-99.9466246808543	0
-95.0291265124944	0
-90.114317558252	0
-85.2021957357436	0
-80.2927589647076	0
-75.3860051670387	0
-70.4819322667847	0
-65.5805381901157	0
-60.6818208653497	0
-55.7857782229291	0
-50.8924081954391	0
-46.0017087175838	0
-41.1136777262045	0
-36.2283131602561	0
-31.3456129608128	0
-26.4655750710695	0
-21.5881974363389	0
-16.7134780040407	0
-11.8414147237152	0
-6.97200554699234	0
-2.10524842762101	0
2.75885867856151	0
7.62031781360827	0
12.4791310174774	0
17.3353003280427	0
22.1888277810764	0
27.0397154102718	0
31.8879652472339	0
36.7335793214821	0
41.5765596604568	0
46.4169082895224	0
51.2546272319731	0
56.0897185090207	0
60.9221841398242	0
65.7520261414571	0
70.5792465289418	0
75.4038473152361	0
80.2258305112362	0
85.045198125787	0
89.8619521656727	0
94.6760946356395	0
99.4876275383746	0
104.296552874516	0
109.10287264268	0
113.906588839415	0
118.707703459252	0
123.506218494676	0
128.30213593615	0
133.095457772096	0
137.886185988912	0
142.674322570981	0
147.459869500641	0
152.242828758238	0
157.023202322084	0
161.800992168479	0
166.576200271718	0
171.348828604071	0
176.118879135827	0
180.886353835245	0
185.651254668599	0
190.413583600155	0
195.173342592186	0
199.93053360497	0
204.685158596798	0
209.437219523967	0
214.186718340788	0
218.933656999589	0
223.678037450723	0
228.419861642551	0
233.159131521468	0
237.895849031897	0
242.630016116271	0
247.361634715084	0
252.090706766841	0
256.817234208093	0
261.541218973424	0
266.262662995465	0
270.981568204883	0
275.697936530397	0
280.411769898781	0
285.123070234849	0
289.831839461471	0
294.538079499574	0
299.241792268144	0
303.942979684232	0
308.641643662944	0
313.33778611746	0
318.031408959018	0
322.722514096945	0
327.411103438622	0
332.09717888951	0
336.780742353159	0
341.461795731189	0
346.140340923302	0
350.816379827291	0
355.489914339041	0
360.160946352512	0
364.829477759773	0
369.495510450977	0
374.159046314375	0
378.820087236329	0
383.478635101283	0
388.134691791809	0
392.788259188568	0
397.43933917034	0
402.08793361401	0
406.734044394583	0
411.377673385178	0
416.018822457033	0
420.657493479502	0
425.293688320078	0
429.927408844357	0
434.558656916086	0
439.187434397127	0
443.813743147482	0
448.437585025286	0
453.058961886811	0
457.677875586478	0
462.294327976831	1.220703125
466.908320908578	8.5751953125
471.519856230564	-5.3876953125
476.128935789788	-26.5263671875
480.73556143139	1.876953125
485.339734998681	20.51171875
489.941458333116	3.6357421875
494.540733274312	-4.5830078125
499.137561660047	17.2470703125
503.731945326265	-21.994140625
508.323886107065	16.3583984375
512.91338583473	-14.01171875
517.500446339696	8.1484375
522.085069450583	1.8759765625
526.667256994186	-15.9794921875
531.247010795468	15.11328125
535.824332677577	2.2333984375
540.399224461841	-3.3466796875
544.97168796778	-1.4140625
549.541725013083	1.408203125
554.109337413638	0.955078125
558.674526983528	0.412109375
563.237295535019	-18.8037109375
567.797644878573	7.7919921875
572.355576822864	-9.810546875
576.911093174738	28.525390625
581.464195739273	-10.7822265625
586.014886319722	0.1748046875
590.563166717575	1.751953125
595.109038732503	0.5458984375
599.652504162402	0.341796875
604.193564803382	6.037109375
608.73222244976	9.2412109375
613.268478894073	-22.4453125
617.802335927087	4.162109375
622.333795337774	-23.439453125
626.86285891334	34.818359375
631.389528439219	-26.810546875
635.913805699064	12.5703125
640.435692474771	6.7373046875
644.95519054646	-9.1865234375
649.472301692485	-13.76171875
653.987027689444	29.880859375
658.499370312169	-14.8134765625
663.009331333737	7.6015625
667.51691252547	-5.3212890625
672.022115656927	22.244140625
676.524942495927	-35.857421875
681.025394808529	0.259765625
685.523474359052	21.7197265625
690.019182910066	2.51171875
694.512522222403	-6.3818359375
699.003494055146	-8.2109375
703.49210016564	7.783203125
707.978342309501	3.58984375
712.4622222406	-22.0478515625
716.943741711089	14.7734375
721.422902471377	-5.1611328125
725.899706270147	10.03125
730.374154854362	-25.837890625
734.846249969256	42.4306640625
739.315993358349	-9.830078125
743.783386763427	-26.830078125
748.248431924569	32.8369140625
752.711130580137	-4.265625
757.171484466779	-4.36328125
761.629495319434	-21
766.085164871334	-1.083984375
770.538494853989	0.6357421875
774.989486997221	16.0810546875
779.438143029149	-2.0263671875
783.884464676174	-10.580078125
788.328453663017	11.6142578125
792.770111712697	-2.8447265625
797.209440546538	18.2431640625
801.646441884169	-31.6611328125
806.08111744353	17.8486328125
810.513468940876	-11.9423828125
814.943498090771	15.3447265625
819.371206606105	-11.5791015625
823.796596198072	7.2900390625
828.2196685762	-4.1142578125
832.640425448326	17.5048828125
837.05886852062	-38.30078125
841.474999497579	22.2001953125
845.888820082023	1.7998046875
850.300331975104	5.0146484375
854.709536876313	-12.7333984375
859.116436483463	8.353515625
863.521032492721	-2.740234375
867.923326598572	2.681640625
872.32332049386	1.5703125
876.721015869761	-1.232421875
881.116414415797	-18.6455078125
885.509517819844	19.1162109375
889.900327768115	3.744140625
894.288845945188	-11.140625
898.675074033979	6.9560546875
903.059013715769	6.7119140625
907.440666670193	-12.7626953125
911.820034575246	13.23828125
916.197119107279	-0.7769775390625
920.571921941015	-30.406982421875
924.944444749532	20.05126953125
929.314689204282	6.19879150390625
933.682656975088	14.8094482421875
938.048349730129	-5.31103515625
942.411769135974	-1.43157958984375
946.772916857561	-5.5521240234375
951.131794558198	15.844482421875
955.488403899583	1.45941162109375
959.842746541793	34.0743408203125
964.194824143277	-23.310791015625
968.544638360882	45.3041381835938
972.89219084983	0.9190673828125
977.237483263745	55.75341796875
981.580517254633	15.7492065429688
985.921294472888	-24.2550659179688
990.259816567313	40.74072265625
994.596085185094	-2.26348876953125
998.930101971824	6.73223876953125
1003.26186857149	49.72802734375
1007.59138662648	46.813232421875
1011.91865777761	95.0199584960938
1016.24368366406	82.2266845703125
1020.56646592346	51.4334106445313
1024.88700619182	42.64013671875
1029.20530610358	12.8468627929688
1033.52136729159	49.1286010742188
1037.8351913871	-4.41192626953125
1042.14678001981	-13.952392578125
1046.45613481781	-3.492919921875
1050.76325740763	4.06390380859375
1055.06814941421	3.78839111328125
1059.37081246092	4.34808349609375
1063.67124816957	-22.568603515625
1067.96945816039	13.4202880859375
1072.26544405203	6.21734619140625
1076.55920746159	2.787841796875
1080.8507500046	-11.2125244140625
1085.14007329502	-2.2064208984375
1089.42717894526	-16.1605834960938
1093.71206856617	17.88525390625
1097.99474376703	-1.06890869140625
1102.27520615557	15.9769287109375
1106.55345733798	-1.0133056640625
1110.82949891888	-15.198486328125
1115.10333250134	24.6162719726563
1119.37495968691	12.4310913085938
1123.64438207555	30.245849609375
1127.91160126572	-2.9393310546875
1132.17661885431	48.87548828125
1136.43943643666	26.6902465820313
1140.70005560662	50.4725952148438
1144.95847795644	60.1105346679688
1149.21470507689	66.7484130859375
1153.46873855716	83.3863525390625
1157.72057998495	167.024291992188
1161.97023094641	209.662231445313
1166.21769302616	198.300170898438
1170.4629678073	221.938110351563
1174.70605687141	122.575988769531
1178.94696179853	61.2139282226563
1183.18568416722	32.7408447265625
1187.42222555447	48.2427978515625
1191.65658753578	29.7447509765625
1195.88877168515	34.2467651367188
1200.11877957505	56.7487182617188
1204.34661277642	25.2506713867188
1208.57227285872	21.7526245117188
1212.79576138991	25.2545776367188
1217.01707993641	15.600830078125
1221.23623006315	26.918212890625
1225.45321333358	10.235595703125
1229.66803130962	67.552978515625
1233.88068555171	-3.12957763671875
1238.09117761878	-7.17791748046875
1242.29950906827	3.7139892578125
1246.50568145615	0.42620849609375
1250.70969633685	-11.2105102539063
1254.91155526336	15.609130859375
1259.11125978715	2.57769775390625
1263.30881145822	-10.0407104492188
1267.50421182508	1.64215087890625
1271.69746243476	2.3250732421875
1275.88856483281	34.0079956054688
1280.07752056329	8.84674072265625
1284.26433116881	3.822998046875
1288.44899819048	16.7992553710938
1292.63152316794	-5.2244873046875
1296.81190763937	49.7517700195313
1300.99015314147	35.72802734375
1305.16626120947	2.719970703125
1309.34023337715	32.7749633789063
1313.5120711768	55.8300170898438
1317.68177613928	22.8850708007813
1321.84934979395	-1.05987548828125
1326.01479366875	28.9951782226563
1330.17810929013	-2.94976806640625
1334.3392981831	17.105224609375
1338.49836187122	13.1205444335938
1342.65530187657	44.1259155273438
1346.81011971983	42.13134765625
1350.96281692018	7.13671875
1355.11339499538	26.1421508789063
1359.26185546175	2.14752197265625
1363.40819983413	-5.94781494140625
1367.55242962597	19.8427734375
1371.69454634923	0.63330078125
1375.83455151447	20.423828125
1379.97244663079	-25.9174194335938
1384.10823320587	14.5606689453125
1388.24191274593	-14.9098510742188
1392.3734867558	25.7577514648438
1396.50295673884	-18.3594970703125
1400.63032419701	-7.11541748046875
1404.75559063083	10.146728515625
1408.87875753938	14.4679565429688
1412.99982642036	-12.2108764648438
1417.11879877001	-16.781005859375
1421.23567608315	7.98712158203125
1425.35045985322	-0.2447509765625
1429.4631515722	-13.4766235351563
1433.57375273068	41.29150390625
1437.68226481782	22.0596313476563
1441.78868932139	47.8277587890625
1445.89302772774	48.6277465820313
1449.9952815218	15.5958862304688
1454.0954521871	105.564025878906
1458.19354120579	32.5321655273438
1462.28955005859	79.5003662109375
1466.38348022481	32.468505859375
1470.47533318239	50.4366455078125
1474.56511040785	44.40478515625
1478.65281337632	59.3729248046875
1482.73844356155	34.3411254882813
1486.82200243586	34.3092651367188
1490.90349147021	21.2774047851563
1494.98291213417	-19.7544555664063
1499.06026589591	47.2459716796875
1503.13555422221	76.2501831054688
1507.20877857848	76.25439453125
1511.27994042873	107.258605957031
1515.3490412356	149.262817382813
1519.41608246035	205.267028808594
1523.48106556286	185.271240234375
1527.54399200162	179.275451660156
1531.60486323377	183.279663085938
1535.66368071506	119.283874511719
1539.72044589986	96.2880859375
1543.7751602412	81.2922973632813
1547.8278251907	26.2965087890625
1551.87844219866	27.3007202148438
1555.92701271397	2.304931640625
1559.97353818419	15.3091430664063
1564.01802005549	-2.679931640625
1568.06045977271	21.331787109375
1572.1008587793	45.3435668945313
1576.13921851737	36.3552856445313
1580.17554042768	1.36700439453125
1584.20982594961	14.3787841796875
1588.24207652123	28.3905029296875
1592.27229357921	-8.59771728515625
1596.3004785589	4.41400146484375
1600.3266328943	27.4257202148438
1604.35075801806	17.4375
1608.37285536149	5.44921875
1612.39292635454	12.4609375
1616.41097242584	21.4727172851563
1620.42699500266	10.4844360351563
1624.44099551096	-10.5038452148438
1628.45297537533	-0.3975830078125
1632.46293601905	14.7164916992188
1636.47087886406	6.83050537109375
1640.47680533095	8.94451904296875
1644.480716839	26.05859375
1648.48261480617	15.172607421875
1652.48250064906	8.28668212890625
1656.48037578297	26.4006958007813
1660.47624162187	16.5147705078125
1664.47009957839	28.6287841796875
1668.46195106388	22.7428588867188
1672.45179748832	15.8568725585938
1676.43964026041	0.108642578125
1680.42548078752	12.5633544921875
1684.40932047569	21.01806640625
1688.39116072969	2.4727783203125
1692.37100295292	-14.072509765625
1696.34884854752	20.3822021484375
1700.32469891428	-32.1630859375
1704.29855545272	51.2916259765625
1708.27041956104	1.0906982421875
1712.24029263612	1.247802734375
1716.20817607355	-0.5950927734375
1720.17407126762	19.5619506835938
1724.13797961133	16.97509765625
1728.09990249636	-15.0330200195313
1732.05984131311	1.90618896484375
1736.01779745068	6.6529541015625
1739.97377229687	-19.970703125
1743.9277672382	17.578125
1747.87978365989	-5.7265625
1751.82982294587	2.9765625
1755.77788647878	-8.7373046875
1759.72397564	-8.7412109375
1763.6680918096	11.4072265625
1767.61023636636	5.515625
1771.55041068779	6.81640625
1775.48861615014	-4.5380859375
1779.42485412835	-15.5341796875
1783.35912599609	1.93359375
1787.29143312576	13.6298828125
1791.22177688849	-7.3916015625
1795.15015865414	3.37109375
1799.07657979127	8.04296875
1803.00104166721	-13.7119140625
1806.923545648	-3.552734375
1810.84409309841	17.2666015625
1814.76268538195	-14.1337890625
1818.67932386087	16.0986328125
1822.59400989615	-21.0791015625
1826.50674484752	7.0791015625
1830.41753007345	14.97265625
1834.32636693114	-20.90234375
1838.23325677653	-6.232421875
1842.13820096433	18.4619140625
1846.04120084797	5.96875
1849.94225777965	1.7265625
1853.84137311029	-11.04296875
1857.7385481896	-6.2470703125
1861.63378436601	2.794921875
1865.52708298671	0.0380859375
1869.41844539766	4.6142578125
1873.30787294356	13.17578125
1877.19536696788	-25.9873046875
1881.08092881284	26.2890625
1884.96455981942	-11.6865234375
1888.84626132737	-8.07421875
1892.7260346752	0.0517578125
1896.6038812002	-1.9482421875
1900.47980223839	1.861328125
1904.35379912459	6.75390625
1908.22587319237	13.6748046875
1912.0960257741	-17.67578125
1915.96425820088	7.251953125
1919.83057180263	-12.7705078125
1923.694967908	5.1455078125
1927.55744784445	16.326171875
1931.4180129382	-24.2255859375
1935.27666451426	7.7470703125
1939.13340389641	11.044921875
1942.98823240721	-21.1845703125
1946.84115136803	15.2041015625
1950.692162099	-8.1591796875
1954.54126591903	13.4658203125
1958.38846414584	-9.2587890625
1962.23375809594	-1.447265625
1966.0771490846	-4.2763671875
1969.91863842591	16.37109375
1973.75822743275	-9.8388671875
1977.59591741678	6.3955078125
1981.43170968848	-19.2939453125
1985.26560555709	33.3408203125
1989.09760633069	-10.802734375
1992.92771331615	-2.4228515625
1996.75592781911	-15.3349609375
2000.58225114405	8.6435546875
2004.40668459424	-3.9853515625
2008.22922947176	3.443359375
2012.04988707749	4.408203125
2015.86865871112	-16.4443359375
2019.68554567116	28.3779296875
2023.50054925491	-38.294921875
2027.31367075851	30.107421875
2031.1249114769	-2.7197265625
2034.93427270382	-9.0751953125
2038.74175573186	-4.5966796875
2042.54736185239	19.0791015625
2046.35109235564	-8.40234375
2050.15294853063	-8.1572265625
2053.95293166521	14.5888671875
2057.75104304606	-0.3369140625
2061.54728395867	-14.7861328125
2065.34165568738	5.5634765625
2069.13415951534	-1.064453125
2072.92479672452	10.7646484375
2076.71356859575	-52.666015625
2080.50047640866	-54.2294921875
2084.28552144174	-114.892578125
2088.06870497229	172.2919921875
2091.85002827646	275.701171875
2095.62949262923	-121.6318359375
2099.40709930443	-75.5087890625
2103.18284957471	-60.615234375
2106.95674471158	27.544921875
2110.72878598537	11.2666015625
2114.49897466528	-5.1630859375
2118.26731201934	-14.9365234375
2122.03379931443	23.1708984375
2125.79843781626	-12.408203125
2129.56122878942	-27.2509765625
2133.32217349733	26.9599609375
2137.08127320226	-24.6494140625
2140.83852916534	11.9638671875
2144.59394264655	3.72265625
2148.34751490473	3.931640625
2152.09924719757	1.7900390625
2155.84914078163	0.2744140625
2159.5971969123	3.7421875
2163.34341684387	-22.7177734375
2167.08780182947	25.8115234375
2170.83035312109	0.013671875
2174.57107196959	-9.1015625
2178.30995962469	9.244140625
2182.04701733499	-21.11328125
2185.78224634795	-3.5791015625
2189.5156479099	33.919921875
2193.24722326604	-12.7646484375
2196.97697366044	-7.4716796875
2200.70490033604	-0.5576171875
2204.43100453467	-13.4736328125
2208.15528749703	10.8935546875
2211.87775046268	-10.0048828125
2215.59839467008	20.4013671875
2219.31722135656	-1.30078125
2223.03423175833	4.73828125
2226.74942711049	0.830078125
2230.46280864701	-4.333984375
2234.17437760077	-10.6748046875
2237.8841352035	7.9609375
2241.59208268584	-19.0498046875
2245.29822127732	19.5771484375
2249.00255220635	-17.689453125
2252.70507670024	29.06640625
2256.40579598519	-36.50390625
2260.10471128628	42.6318359375
2263.80182382751	-7.3251953125
2267.49713483175	-12.6982421875
2271.19064552079	-9.9423828125
2274.8823571153	9.435546875
2278.57227083486	-21.255859375
2282.26038789795	17.6982421875
2285.94670952195	13.4716796875
2289.63123692314	-23.5126953125
2293.31397131672	20.9609375
2296.99491391679	-4.0419921875
2300.67406593633	-9.599609375
2304.35142858727	1.2080078125
2308.02700308043	-1.8603515625
2311.70079062553	0.07421875
2315.37279243123	-1.2119140625
2319.04300970507	13.35546875
2322.71144365353	14.5107421875
2326.378095482	-27.19140625
2330.04296639478	15.4814453125
2333.7060575951	3.025390625
2337.3673702851	-8.2509765625
2341.02690566583	-5.4658203125
2344.68466493729	-19.0498046875
2348.34064929839	16.6826171875
2351.99485994695	4.421875
2355.64729807974	3.73046875
2359.29796489244	3.484375
2362.94686157966	2.2685546875
2366.59398933494	-16.2626953125
2370.23934935076	-11.85546875
2373.88294281852	12.3740234375
2377.52477092855	14.2197265625
2381.16483487014	-4.720703125
2384.80313583148	-3.4375
2388.4396749997	-5.08203125
2392.07445356091	-6.9921875
2395.70747270011	-4.45703125
2399.33873360126	29.2099609375
2402.96823744726	-8.2900390625
2406.59598541994	12.3701171875
2410.22197870011	-10.2158203125
2413.84621846749	-16.275390625
2417.46870590075	12.2568359375
2421.08944217751	-7.71875
2424.70842847435	-6.060546875
2428.32566596678	13.0654296875
2431.94115582928	-13.3935546875
2435.55489923527	16.9091796875
2439.16689735713	-3.7060546875
2442.77715136619	17.7294921875
2446.38566243272	-16.9951171875
2449.99243172597	-10.626953125
2453.59746041414	11.0966796875
2457.20074966439	-5.7138671875
2460.80230064283	1.5888671875
2464.40211451455	-6.283203125
2468.00019244358	-6.654296875
2471.59653559293	26.4765625
2475.19114512457	-4.1142578125
2478.78402219943	-20.076171875
2482.37516797741	11.033203125
2485.96458361738	8.830078125
2489.55227027719	-17.326171875
2493.13822911363	28.349609375
2496.7224612825	-29.0751953125
2500.30496793853	-5.0986328125
2503.88575023547	15.1337890625
2507.464809326	1.6728515625
2511.04214636182	-8.7314453125
2514.61776249357	3.52734375
2518.19165887088	6.6904296875
2521.76383664237	-0.396484375
2525.33429695564	3.359375
2528.90304095725	0.8095703125
2532.47006979276	-8.6298828125
2536.03538460672	-4.640625
2539.59898654265	12.4091796875
2543.16087674307	-6.615234375
2546.72105634947	-4.306640625
2550.27952650235	9.744140625
2553.83628834118	3.416015625
2557.39134300444	-8.1181640625
2560.94469162957	-28.9326171875
2564.49633535304	36.6708984375
2568.0462753103	-22.8974609375
2571.59451263579	27.099609375
2575.14104846294	4.1318359375
2578.6858839242	-36.634765625
2582.229020151	30.939453125
2585.77045827378	-19.482421875
2589.31019942197	18.5595703125
2592.84824472401	-14.4638671875
2596.38459530734	8.9853515625
2599.91925229841	1.109375
2603.45221682266	-22.8837890625
2606.98349000456	-26.6591796875
2610.51307296756	-31.08984375
2614.04096683414	-3.9912109375
2617.56717272579	176.0751953125
2621.09169176298	-22.6689453125
2624.61452506523	-39.9345703125
2628.13567375106	-28.9208984375
2631.655138938	-17.1259765625
2635.17292174258	2.501953125
2638.68902328039	12.1650390625
2642.20344466598	-4.798828125
2645.71618701297	-4.275390625
2649.22725143397	-2.2861328125
2652.73663904062	15.994140625
2656.24435094357	-34.294921875
2659.75038825251	44.7841796875
2663.25475207615	4.791015625
2666.75744352221	-53.376953125
2670.25846369744	53.9560546875
2673.75781370765	-37.1845703125
2677.25549465763	14.7998046875
2680.75150765123	7.158203125
2684.24585379131	1.8310546875
2687.73853417978	-19.2041015625
2691.22954991757	16.3427734375
2694.71890210465	5.1943359375
2698.20659184002	-30.24609375
2701.69262022172	19.0498046875
2705.17698834682	4.5302734375
2708.65969731143	-3.0478515625
2712.14074821071	-5.37109375
2715.62014213884	-10.3193359375
2719.09788018905	-0.5556640625
2722.57396345361	26.7763671875
2726.04839302385	10.5263671875
2729.52116999012	-41.548828125
2732.99229544182	36.283203125
2736.4617704674	-27.205078125
2739.92959615437	6.2900390625
2743.39577358925	-0.9638671875
2746.86030385767	-2.2890625
2750.32318804424	-8.8330078125
2753.78442723268	-7.5654296875
2757.24402250572	44.7568359375
2760.70197494518	-4.46484375
2764.1582856319	-16.6943359375
2767.6129556458	12.37890625
2771.06598606584	-25.7578125
2774.51737797005	18.355712890625
2777.96713243552	-9.47735595703125
2781.41525053838	5.59521484375
2784.86173335384	-6.4241943359375
2788.30658195617	3.556396484375
2791.74979741869	7.5369873046875
2795.1913808138	7.517578125
2798.63133321295	-3.510009765625
2802.06965568666	23.4431762695313
2805.50634930452	-0.6036376953125
2808.94141513519	35.349609375
2812.37485424639	1.30279541015625
2815.80666770493	18.2559814453125
2819.23685657665	22.2091674804688
2822.6654219265	13.162353515625
2826.0923648185	5.11553955078125
2829.51768631572	32.0687255859375
2832.94138748033	17.0219116210938
2836.36346937355	16.9679565429688
2839.7839330557	0.88848876953125
2843.20277958617	2.8089599609375
2846.62001002343	34.7294921875
2850.03562542502	7.6500244140625
2853.44962684758	22.5704956054688
2856.86201534681	41.4910278320313
2860.27279197751	20.4114990234375
2863.68195779356	36.33203125
2867.08951384791	31.2525634765625
2870.49546119262	28.1730346679688
2873.89980087883	59.0935668945313
2877.30253395675	49.0140991210938
2880.70366147569	59.9345703125
2884.10318448406	63.8551025390625
2887.50110402936	53.7755737304688
2890.89742115815	70.6961059570313
2894.29213691614	82.6166381835938
2897.68525234807	58.537109375
2901.07676849782	113.427124023438
2904.46668640835	50.2952270507813
2907.85500712172	89.1632690429688
2911.24173167908	73.0313720703125
2914.62686112069	53.8994750976563
2918.0103964859	68.7675170898438
2921.39233881316	52.6356201171875
2924.77268914004	50.5037231445313
2928.1514485032	33.3717651367188
2931.52861793838	64.2398681640625
2934.90419848047	48.1079711914063
2938.27819116343	52.9760131835938
2941.65059702035	49.8441162109375
2945.0214170834	32.7122192382813
2948.39065238389	65.5802612304688
2951.75830395222	31.4483642578125
2955.1243728179	44.3164672851563
2958.48886000957	30.1845092773438
2961.85176655495	45.0526123046875
2965.21309348089	256.920715332031
2968.57284181338	274.788757324219
2971.93101257748	34.6568603515625
2975.28760679739	40.4849243164063
2978.64262549643	26.2571411132813
2981.99606969702	56.0294189453125
2985.34794042073	31.8016967773438
2988.69823868822	38.573974609375
2992.04696551928	63.3462524414063
2995.39412193282	15.1185302734375
2998.73970894689	30.8908081054688
3002.08372757864	12.6630249023438
3005.42617884436	-3.564697265625
3008.76706375945	51.2075805664063
3012.10638333846	17.9798583984375
3015.44413859504	35.7521362304688
3018.780330542	15.5244140625
3022.11496019125	-3.70330810546875
3025.44802855385	-1.9310302734375
3028.77953663997	25.8411865234375
3032.10948545894	28.6134643554688
3035.4378760192	-13.6142578125
3038.76470932834	39.0538330078125
3042.08998639308	17.6927490234375
3045.41370821926	-11.6682739257813
3048.73587581189	9.97064208984375
3052.05649017508	10.6095581054688
3055.37555231211	4.24847412109375
3058.69306322538	21.8873901367188
3062.00902391644	30.5263671875
3065.32343538598	-6.834716796875
3068.63629863383	2.80419921875
3071.94761465896	-7.556884765625
3075.25738445949	51.1068115234375
3078.5656090327	-12.2191162109375
3081.87228937498	-7.5450439453125
3085.1774264819	-19.8709716796875
3088.48102134815	9.80316162109375
3091.7830749676	18.36181640625
3095.08358833324	-11.9344482421875
3098.38256243724	-0.4443359375
3101.67999827088	-7.556640625
3104.97589682465	1.6943359375
3108.27025908814	10.8603515625
3111.56308605013	-12.8759765625
3114.85437869852	15.7138671875
3118.14413802041	-6.9189453125
3121.43236500202	-1.9462890625
3124.71906062875	-4.41015625
3128.00422588514	0.0205078125
3131.28786175491	4.05859375
3134.56996922093	14.93359375
3137.85054926523	-18.0419921875
3141.12960286901	1.6142578125
3144.40713101263	5.0263671875
3147.68313467559	0.267578125
3150.95761483661	-31.8701171875
3154.23057247352	18.5380859375
3157.50200856335	12.2763671875
3160.77192408229	6.353515625
3164.04032000569	-4.740234375
3167.30719730808	-6.291015625
3170.57255696316	19.697265625
3173.8363999438	-25.6953125
3177.09872722202	0
3180.35953976906	0
3183.61883855529	0
3186.87662455028	0
3190.13289872276	0
3193.38766204066	0
3196.64091547106	0
3199.89265998022	0
3203.14289653362	0
3206.39162609586	0
3209.63884963076	0
3212.88456810132	0
3216.1287824697	0
3219.37149369728	0
3222.61270274458	0
3225.85241057134	0
3229.09061813648	0
3232.32732639809	0
3235.56253631347	0
3238.79624883909	0
3242.02846493062	0
3245.25918554292	0
3248.48841163005	0
3251.71614414523	0
3254.94238404091	0
3258.16713226871	0
3261.39038977947	0
3264.61215752319	0
3267.8324364491	0
3271.05122750561	0
3274.26853164032	0
3277.48434980006	0
3280.69868293083	0
3283.91153197784	0
3287.12289788551	0
3290.33278159744	0
3293.54118405647	0
3296.7481062046	0
3299.95354898308	0
3303.15751333233	0
3306.36000019198	0
3309.5610105009	0
3312.76054519714	0
3315.95860521796	0
3319.15519149983	0
3322.35030497844	0
3325.5439465887	0
3328.73611726471	0
3331.92681793978	0
3335.11604954647	0
3338.30381301652	0
3341.49010928091	0
3344.67493926981	0
3347.85830391262	0
3351.04020413798	0
3354.22064087372	0
3357.3996150469	0
3360.5771275838	0
3363.75317940992	0
3366.92777144999	0
3370.10090462795	0
3373.27257986699	0
3376.44279808948	0
3379.61156021707	0
3382.77886717058	0
3385.94471987011	0
3389.10911923496	0
3392.27206618366	0
3395.43356163397	0
3398.59360650288	0
3401.75220170663	0
3404.90934816067	0
3408.06504677969	0
3411.21929847761	0
3414.37210416759	0
3417.52346476203	0
3420.67338117256	0
3423.82185431003	0
3426.96888508457	0
3430.11447440551	0
3433.25862318143	0
3436.40133232017	0
3439.54260272877	0
3442.68243531356	0
3445.82083098007	0
3448.95779063311	0
3452.0933151767	0
3455.22740551412	0
3458.36006254791	0
3461.49128717984	0
3464.62108031093	0
3467.74944284144	0
3470.8763756709	0
3474.00187969807	0
3477.12595582097	0
3480.24860493687	0
3483.3698279423	0
3486.48962573301	0
3489.60799920405	0
3492.7249492497	0
3495.84047676349	0
3498.95458263822	0
3502.06726776593	0
3505.17853303794	0
3508.28837934481	0
3511.39680757636	0
3514.50381862168	0
3517.60941336912	0
3520.71359270627	0
3523.81635752002	0
3526.91770869649	0
3530.01764712108	0
3533.11617367844	0
3536.21328925251	0
3539.30899472646	0
3542.40329098277	0
3545.49617890316	0
3548.58765936862	0
3551.6777332594	0
3554.76640145506	0
3557.85366483438	0
3560.93952427544	0
3564.02398065559	0
3567.10703485145	0
3570.18868773891	0
3573.26894019313	0
3576.34779308856	0
3579.42524729892	0
3582.5013036972	0
3585.57596315568	0
3588.6492265459	0
3591.72109473869	0
3594.79156860416	0
3597.8606490117	0
3600.92833682998	0
3603.99463292695	0
3607.05953816984	0
3610.12305342518	0
3613.18517955876	0
3616.24591743568	0
3619.30526792029	0
3622.36323187627	0
3625.41981016655	0
3628.47500365337	0
3631.52881319825	0
3634.58123966201	0
3637.63228390473	0
3640.68194678582	0
3643.73022916395	0
3646.77713189711	0
3649.82265584256	0
3652.86680185686	0
3655.90957079587	0
3658.95096351473	0
3661.9909808679	0
3665.02962370912	0
3668.06689289143	0
3671.10278926717	0
3674.13731368797	0
3677.17046700477	0
3680.20225006781	0
3683.23266372664	0
3686.26170883008	0
3689.28938622628	0
3692.31569676268	0
3695.34064128604	0
3698.3642206424	0
3701.38643567713	0
3704.40728723488	0
3707.42677615964	0
3710.44490329468	0
3713.46166948258	0
3716.47707556524	0
3719.49112238387	0
3722.50381077897	0
3725.51514159038	0
3728.52511565724	0
3731.53373381799	0
3734.54099691039	0
3737.54690577153	0
3740.55146123779	0
3743.55466414488	0
3746.55651532782	0
3749.55701562096	0
3752.55616585793	0
3755.55396687173	0
3758.55041949465	0
3761.54552455828	0
3764.53928289357	0
3767.53169533077	0
3770.52276269945	0
