# Supplementary material for: ATP-Mediated Compositional Change in Peripheral Myelin Membranes: A Comparative Raman Spectroscopy and Time-Of-Flight Secondary Ion Mass Spectrometry Study
Source: PLoS One. 2015 Nov 6;10(11):e0142084. doi: 10.1371/journal.pone.0142084 (PMC4636249; doi:10.1371/journal.pone.0142084)
Supplement: S4 Dataset — (ZIP) [file pone.0142084.s004.zip › S4_dataset/Raman_spectra/5_0_0.txt]

-178.9940361005	0
-174.033225536559	0
-169.075137799502	0
-164.119770772183	0
-159.167122339652	0
-154.217190389145	0
-149.26997281008	0
-144.325467494082	0
-139.38367233493	0
-134.444585228596	0
-129.508204073225	0
-124.574526769137	0
-119.643551218823	0
-114.715275326934	0
-109.789697000297	0
-104.866814147889	0
-99.9466246808543	0
-95.0291265124944	0
-90.114317558252	0
-85.2021957357436	0
-80.2927589647076	0
-75.3860051670387	0
-70.4819322667847	0
-65.5805381901157	0
-60.6818208653497	0
-55.7857782229291	0
-50.8924081954391	0
-46.0017087175838	0
-41.1136777262045	0
-36.2283131602561	0
-31.3456129608128	0
-26.4655750710695	0
-21.5881974363389	0
-16.7134780040407	0
-11.8414147237152	0
-6.97200554699234	0
-2.10524842762101	0
2.75885867856151	0
7.62031781360827	0
12.4791310174774	0
17.3353003280427	0
22.1888277810764	0
27.0397154102718	0
31.8879652472339	0
36.7335793214821	0
41.5765596604568	0
46.4169082895224	0
51.2546272319731	0
56.0897185090207	0
60.9221841398242	0
65.7520261414571	0
70.5792465289418	0
75.4038473152361	0
80.2258305112362	0
85.045198125787	0
89.8619521656727	0
94.6760946356395	0
99.4876275383746	0
104.296552874516	0
109.10287264268	0
113.906588839415	0
118.707703459252	0
123.506218494676	0
128.30213593615	0
133.095457772096	0
137.886185988912	0
142.674322570981	0
147.459869500641	0
152.242828758238	0
157.023202322084	0
161.800992168479	0
166.576200271718	0
171.348828604071	0
176.118879135827	0
180.886353835245	0
185.651254668599	0
190.413583600155	0
195.173342592186	0
199.93053360497	0
204.685158596798	0
209.437219523967	0
214.186718340788	0
218.933656999589	0
223.678037450723	0
228.419861642551	0
233.159131521468	0
237.895849031897	0
242.630016116271	0
247.361634715084	0
252.090706766841	0
256.817234208093	0
261.541218973424	0
266.262662995465	0
270.981568204883	0
275.697936530397	0
280.411769898781	0
285.123070234849	0
289.831839461471	0
294.538079499574	0
299.241792268144	0
303.942979684232	0
308.641643662944	0
313.33778611746	0
318.031408959018	0
322.722514096945	0
327.411103438622	0
332.09717888951	0
336.780742353159	0
341.461795731189	0
346.140340923302	0
350.816379827291	0
355.489914339041	0
360.160946352512	0
364.829477759773	0
369.495510450977	0
374.159046314375	0
378.820087236329	0
383.478635101283	0
388.134691791809	0
392.788259188568	0
397.43933917034	0
402.08793361401	0
406.734044394583	0
411.377673385178	0
416.018822457033	0
420.657493479502	0
425.293688320078	0
429.927408844357	0
434.558656916086	0
439.187434397127	0
443.813743147482	0
448.437585025286	0
453.058961886811	0
457.677875586478	0
462.294327976831	0
466.908320908578	0
471.519856230564	0
476.128935789788	0
480.73556143139	0
485.339734998681	0
489.941458333116	0
494.540733274312	0
499.137561660047	0
503.731945326265	0
508.323886107065	0
512.91338583473	0
517.500446339696	0
522.085069450583	0
526.667256994186	0
531.247010795468	0
535.824332677577	0
540.399224461841	0
544.97168796778	0
549.541725013083	0
554.109337413638	0
558.674526983528	0
563.237295535019	0
567.797644878573	0
572.355576822864	0
576.911093174738	0
581.464195739273	0
586.014886319722	0
590.563166717575	0
595.109038732503	0
599.652504162402	0
604.193564803382	0
608.73222244976	0
613.268478894073	0
617.802335927087	0
622.333795337774	0
626.86285891334	0
631.389528439219	0
635.913805699064	0
640.435692474771	0
644.95519054646	0
649.472301692485	0
653.987027689444	0
658.499370312169	0
663.009331333737	0
667.51691252547	0
672.022115656927	0
676.524942495927	0
681.025394808529	0
685.523474359052	0
690.019182910066	0
694.512522222403	0
699.003494055146	0
703.49210016564	0
707.978342309501	0
712.4622222406	0
716.943741711089	0
721.422902471377	0
725.899706270147	0
730.374154854362	0
734.846249969256	0
739.315993358349	0
743.783386763427	0
748.248431924569	0
752.711130580137	0
757.171484466779	0
761.629495319434	0
766.085164871334	0
770.538494853989	0
774.989486997221	0
779.438143029149	5.021484375
783.884464676174	-7.6552734375
788.328453663017	3.0869140625
792.770111712697	-3.7470703125
797.209440546538	20.021484375
801.646441884169	-29.6728515625
806.08111744353	14.271484375
810.513468940876	-18.7666015625
814.943498090771	10.87890625
819.371206606105	5.6884765625
823.796596198072	8.5380859375
828.2196685762	-23.9140625
832.640425448326	21.5498046875
837.05886852062	-21.392578125
841.474999497579	10.70703125
845.888820082023	11.7314453125
850.300331975104	0.8603515625
854.709536876313	-19.0078125
859.116436483463	8.80078125
863.521032492721	-8.1611328125
867.923326598572	-2.19140625
872.32332049386	9.5625
876.721015869761	26.0419921875
881.116414415797	-33.3505859375
885.509517819844	19.4765625
889.900327768115	1.550048828125
894.288845945188	-12.4154052734375
898.675074033979	10.2412109375
903.059013715769	-2.3504638671875
907.440666670193	-28.942138671875
911.820034575246	0.8690185546875
916.197119107279	-0.3341064453125
920.571921941015	-29.537353515625
924.944444749532	37.259521484375
929.314689204282	-25.943603515625
933.682656975088	-1.359619140625
938.048349730129	28.1048583984375
942.411769135974	36.5694580078125
946.772916857561	1.033935546875
951.131794558198	55.4984130859375
955.488403899583	45.9630126953125
959.842746541793	100.427490234375
964.194824143277	45.8919677734375
968.544638360882	95.3504638671875
972.89219084983	49.698974609375
977.237483263745	81.047607421875
981.580517254633	18.3961181640625
985.921294472888	-17.2552490234375
990.259816567313	62.09326171875
994.596085185094	38.4417724609375
998.930101971824	94.7904052734375
1003.26186857149	172.138916015625
1007.59138662648	237.487548828125
1011.91865777761	345.836059570313
1016.24368366406	312.253173828125
1020.56646592346	230.674072265625
1024.88700619182	165.094848632813
1029.20530610358	93.5157470703125
1033.52136729159	109.936645507813
1037.8351913871	29.3575439453125
1042.14678001981	19.7783203125
1046.45613481781	16.19921875
1050.76325740763	17.709716796875
1055.06814941421	-0.595458984375
1059.37081246092	10.0994873046875
1063.67124816957	-16.2056884765625
1067.96945816039	30.4891357421875
1072.26544405203	21.18408203125
1076.55920746159	12.1710205078125
1080.8507500046	-14.697509765625
1085.14007329502	10.43408203125
1089.42717894526	-18.4344482421875
1093.71206856617	38.93212890625
1097.99474376703	-25.539794921875
1102.27520615557	19.9881591796875
1106.55345733798	28.5162353515625
1110.82949891888	14.044189453125
1115.10333250134	24.7193603515625
1119.37495968691	26.6514892578125
1123.64438207555	41.58349609375
1127.91160126572	45.5155029296875
1132.17661885431	129.447509765625
1136.43943643666	122.379638671875
1140.70005560662	153.311645507813
1144.95847795644	202.24365234375
1149.21470507689	300.427490234375
1153.46873855716	460.832397460938
1157.72057998495	711.237426757813
1161.97023094641	953.642456054688
1166.21769302616	943.04736328125
1170.4629678073	827.452392578125
1174.70605687141	502.857421875
1178.94696179853	268.262329101563
1183.18568416722	143.667358398438
1187.42222555447	178.136596679688
1191.65658753578	102.04443359375
1195.88877168515	119.9521484375
1200.11877957505	132.859985351563
1204.34661277642	115.767700195313
1208.57227285872	114.675415039063
1212.79576138991	89.583251953125
1217.01707993641	68.490966796875
1221.23623006315	75.3988037109375
1225.45321333358	57.33056640625
1229.66803130962	90.517578125
1233.88068555171	5.70458984375
1238.09117761878	0.8916015625
1242.29950906827	23.07861328125
1246.50568145615	-20.734375
1250.70969633685	-15.54736328125
1254.91155526336	13.6397705078125
1259.11125978715	12.8267822265625
1263.30881145822	17.844970703125
1267.50421182508	49.8262939453125
1271.69746243476	35.8074951171875
1275.88856483281	81.788818359375
1280.07752056329	55.7701416015625
1284.26433116881	42.7513427734375
1288.44899819048	42.732666015625
1292.63152316794	54.7139892578125
1296.81190763937	96.52587890625
1300.99015314147	92.1068115234375
1305.16626120947	32.687744140625
1309.34023337715	59.2686767578125
1313.5120711768	83.849609375
1317.68177613928	36.4305419921875
1321.84934979395	3.011474609375
1326.01479366875	9.5924072265625
1330.17810929013	9.17333984375
1334.3392981831	41.3250732421875
1338.49836187122	30.4605712890625
1342.65530187657	61.59619140625
1346.81011971983	28.7318115234375
1350.96281692018	26.8673095703125
1355.11339499538	30.0029296875
1359.26185546175	17.1385498046875
1363.40819983413	23.5072021484375
1367.55242962597	36.86376953125
1371.69454634923	12.2203369140625
1375.83455151447	5.5770263671875
1379.97244663079	-25.8817138671875
1384.10823320587	6.08349609375
1388.24191274593	-19.0274658203125
1392.3734867558	35.78125
1396.50295673884	-7.390625
1400.63032419701	-2.193359375
1404.75559063083	-10.632080078125
1408.87875753938	5.04931640625
1412.99982642036	7.1337890625
1417.11879877001	-19.259521484375
1421.23567608315	7.3472900390625
1425.35045985322	5.824462890625
1429.4631515722	-18.80908203125
1433.57375273068	43.557373046875
1437.68226481782	41.923828125
1441.78868932139	69.290283203125
1445.89302772774	116.65673828125
1449.9952815218	82.022216796875
1454.0954521871	149.38525390625
1458.19354120579	89.7481689453125
1462.28955005859	135.111206054688
1466.38348022481	78.47412109375
1470.47533318239	100.837158203125
1474.56511040785	87.2001953125
1478.65281337632	114.563110351563
1482.73844356155	82.9261474609375
1486.82200243586	94.2891845703125
1490.90349147021	100.658569335938
1494.98291213417	65.1934814453125
1499.06026589591	157.728393554688
1503.13555422221	243.263305664063
1507.20877857848	302.79833984375
1511.27994042873	464.333251953125
1515.3490412356	611.8681640625
1519.41608246035	787.403076171875
1523.48106556286	843.93798828125
1527.54399200162	845.473022460938
1531.60486323377	726.007934570313
1535.66368071506	510.542846679688
1539.72044589986	376.077758789063
1543.7751602412	274.003784179688
1547.8278251907	138.944946289063
1551.87844219866	66.885986328125
1555.92701271397	44.8271484375
1559.97353818419	50.7681884765625
1564.01802005549	31.709228515625
1568.06045977271	48.650390625
1572.1008587793	53.5914306640625
1576.13921851737	58.5325927734375
1580.17554042768	38.4736328125
1584.20982594961	40.992431640625
1588.24207652123	39.72021484375
1592.27229357921	12.4478759765625
1596.3004785589	31.1756591796875
1600.3266328943	46.9034423828125
1604.35075801806	16.631103515625
1608.37285536149	30.890380859375
1612.39292635454	13.7713623046875
1616.41097242584	8.65234375
1620.42699500266	-13.579345703125
1624.44099551096	-6.0712890625
1628.45297537533	-6.604248046875
1632.46293601905	11.1707763671875
1636.47087886406	7.7945556640625
1640.47680533095	2.0301513671875
1644.480716839	5.4058837890625
1648.48261480617	8.1778564453125
1652.48250064906	19.9498291015625
1656.48037578297	41.735107421875
1660.47624162187	50.7921142578125
1664.47009957839	89.8492431640625
1668.46195106388	90.90625
1672.45179748832	76.9632568359375
1676.43964026041	50.0203857421875
1680.42548078752	62.0303955078125
1684.40932047569	51.945068359375
1688.39116072969	29.8597412109375
1692.37100295292	28.7744140625
1696.34884854752	41.6890869140625
1700.32469891428	-2.396240234375
1704.29855545272	46.5184326171875
1708.27041956104	7.2855224609375
1712.24029263612	12.9798583984375
1716.20817607355	215.67431640625
1720.17407126762	56.36865234375
1724.13797961133	-4.9368896484375
1728.09990249636	-14.2425537109375
1732.05984131311	7.2786865234375
1736.01779745068	-7.2086181640625
1739.97377229687	-28.6959228515625
1743.9277672382	21.7418212890625
1747.87978365989	-9.0362548828125
1751.82982294587	2.9263916015625
1755.77788647878	-8.9276123046875
1759.72397564	-2.9208984375
1763.6680918096	19.4140625
1767.61023636636	-12.3173828125
1771.55041068779	0.3994140625
1775.48861615014	-11.2041015625
1779.42485412835	3.41015625
1783.35912599609	5.96875
1787.29143312576	21.455078125
1791.22177688849	-28.81640625
1795.15015865414	14.279296875
1799.07657979127	1.62109375
1803.00104166721	-9.4072265625
1806.923545648	-9.990234375
1810.84409309841	19.3486328125
1814.76268538195	-3.998046875
1818.67932386087	19.267578125
1822.59400989615	-32.2392578125
1826.50674484752	7.478515625
1830.41753007345	13.474609375
1834.32636693114	-14.98828125
1838.23325677653	-12.998046875
1842.13820096433	18.25
1846.04120084797	17.91796875
1849.94225777965	-6.583984375
1853.84137311029	-15.470703125
1857.7385481896	4.3935546875
1861.63378436601	0.134765625
1865.52708298671	0.3486328125
1869.41844539766	-3.3515625
1873.30787294356	15.0810546875
1877.19536696788	-44.125
1881.08092881284	40.4775390625
1884.96455981942	6.9990234375
1888.84626132737	-22.490234375
1892.7260346752	-7.1806640625
1896.6038812002	4.267578125
1900.47980223839	11.0126953125
1904.35379912459	1.3916015625
1908.22587319237	15.7099609375
1912.0960257741	-21.603515625
1915.96425820088	7.3271484375
1919.83057180263	-14.818359375
1923.694967908	5.0537109375
1927.55744784445	12.9921875
1931.4180129382	-14.6591796875
1935.27666451426	12.5556640625
1939.13340389641	7.4541015625
1942.98823240721	-15.2900390625
1946.84115136803	6.169921875
1950.692162099	-22.111328125
1954.54126591903	23.1376953125
1958.38846414584	-4.5673828125
1962.23375809594	-6.447265625
1966.0771490846	-10.177734375
1969.91863842591	24.279296875
1973.75822743275	-12.09375
1977.59591741678	17.4052734375
1981.43170968848	-16.154296875
1985.26560555709	17.63671875
1989.09760633069	-20.9052734375
1992.92771331615	2.0380859375
1996.75592781911	-1.4140625
2000.58225114405	-0.052734375
2004.40668459424	4.2666015625
2008.22922947176	-6.9931640625
2012.04988707749	12.1650390625
2015.86865871112	-15.5654296875
2019.68554567116	19.3603515625
2023.50054925491	-30.7578125
2027.31367075851	37.72265625
2031.1249114769	-7.9833984375
2034.93427270382	1.521484375
2038.74175573186	-25.98828125
2042.54736185239	15.3828125
2046.35109235564	0.7314453125
2050.15294853063	-3.9921875
2053.95293166521	23.5810546875
2057.75104304606	-11.5859375
2061.54728395867	-11.794921875
2065.34165568738	11.7723388671875
2069.13415951534	-8.5372314453125
2072.92479672452	17.4278564453125
2076.71356859575	-35.9722900390625
2080.50047640866	6.35546875
2084.28552144174	-27.132568359375
2088.06870497229	32.37939453125
2091.85002827646	11.8912353515625
2095.62949262923	14.4031982421875
2099.40709930443	29.561767578125
2103.18284957471	-16.6329345703125
2106.95674471158	63.17236328125
2110.72878598537	32.9776611328125
2114.49897466528	17.7828369140625
2118.26731201934	31.588134765625
2122.03379931443	44.3934326171875
2125.79843781626	8.19873046875
2129.56122878942	-4.4373779296875
2133.32217349733	55.8970947265625
2137.08127320226	-2.768310546875
2140.83852916534	61.566162109375
2144.59394264655	42.900634765625
2148.34751490473	74.235107421875
2152.09924719757	83.5697021484375
2155.84914078163	77.9041748046875
2159.5971969123	87.208984375
2163.34341684387	51.0693359375
2167.08780182947	81.9295654296875
2170.83035312109	56.7899169921875
2174.57107196959	23.650146484375
2178.30995962469	49.5103759765625
2182.04701733499	2.3707275390625
2185.78224634795	17.23095703125
2189.5156479099	34.74658203125
2193.24722326604	8.9173583984375
2196.97697366044	-9.9117431640625
2200.70490033604	-2.7408447265625
2204.43100453467	-30.570068359375
2208.15528749703	4.00634765625
2211.87775046268	-23.6153564453125
2215.59839467008	28.9373779296875
2219.31722135656	-2.102783203125
2223.03423175833	-8.859375
2226.74942711049	8.466796875
2230.46280864701	14.9501953125
2234.17437760077	-27.3916015625
2237.8841352035	0.1240234375
2241.59208268584	-1.392578125
2245.29822127732	11.0263671875
2249.00255220635	-2.8336181640625
2252.70507670024	26.4415283203125
2256.40579598519	-53.6343994140625
2260.10471128628	36.189453125
2263.80182382751	-3.7337646484375
2267.49713483175	-9.6875
2271.19064552079	-9.6412353515625
2274.8823571153	23.309814453125
2278.57227083486	18.2265625
2282.26038789795	25.1431884765625
2285.94670952195	31.059814453125
2289.63123692314	10.9764404296875
2293.31397131672	56.854736328125
2296.99491391679	45.7257080078125
2300.67406593633	52.5966796875
2304.35142858727	64.4676513671875
2308.02700308043	75.338623046875
2311.70079062553	84.1463623046875
2315.37279243123	69.627197265625
2319.04300970507	66.1080322265625
2322.71144365353	51.5888671875
2326.378095482	8.0697021484375
2330.04296639478	54.2724609375
2333.7060575951	19.70654296875
2337.3673702851	-15.8594970703125
2341.02690566583	-5.489990234375
2344.68466493729	-17.7081298828125
2348.34064929839	20.962158203125
2351.99485994695	-5.7674560546875
2355.64729807974	0.341796875
2359.29796489244	11.8212890625
2362.94686157966	-3.4873046875
2366.59398933494	-8.5673828125
2370.23934935076	-8.3173828125
2373.88294281852	16.87109375
2377.52477092855	7.9580078125
2381.16483487014	-13.896484375
2384.80313583148	-5.6279296875
2388.4396749997	-4.75
2392.07445356091	6.25
2395.70747270011	-1.4794921875
2399.33873360126	21.728515625
2402.96823744726	-8.39453125
2406.59598541994	12.3173828125
2410.22197870011	-13.853515625
2413.84621846749	-19.1259765625
2417.46870590075	9.1923828125
2421.08944217751	3.2900390625
2424.70842847435	-7.9619140625
2428.32566596678	9.5185546875
2431.94115582928	-18.728515625
2435.55489923527	19.8359375
2439.16689735713	-9.439453125
2442.77715136619	13.3603515625
2446.38566243272	-4.7587890625
2449.99243172597	-1.0009765625
2453.59746041414	15.5107421875
2457.20074966439	-10.2236328125
2460.80230064283	-7.4404296875
2464.40211451455	-1.7958984375
2468.00019244358	-10.3271484375
2471.59653559293	26.7021484375
2475.19114512457	-6.2109375
2478.78402219943	-14.89453125
2482.37516797741	16.2646484375
2485.96458361738	-1.4638671875
2489.55227027719	-25.43359375
2493.13822911363	29.443359375
2496.7224612825	-16.3056640625
2500.30496793853	-2.248046875
2503.88575023547	9.0048828125
2507.464809326	1.751953125
2511.04214636182	-7.3388671875
2514.61776249357	-3.416015625
2518.19165887088	14.9775390625
2521.76383664237	5.9267578125
2525.33429695564	2.6376953125
2528.90304095725	-6.056640625
2532.47006979276	-0.75390625
2536.03538460672	-9.58203125
2539.59898654265	9.015625
2543.16087674307	-4.8828125
2546.72105634947	4.20703125
2550.27952650235	-8.08135986328125
2553.83628834118	6.19281005859375
2557.39134300444	-5.2347412109375
2560.94469162957	-22.4212036132813
2564.49633535304	38.3922729492188
2568.0462753103	-16.8619384765625
2571.59451263579	27.6304931640625
2575.14104846294	32.1229248046875
2578.6858839242	-13.3846435546875
2582.229020151	47.1078491210938
2585.77045827378	-11.3997192382813
2589.31019942197	32.0927124023438
2592.84824472401	9.6142578125
2596.38459530734	31.2308349609375
2599.91925229841	11.847412109375
2603.45221682266	-1.5360107421875
2606.98349000456	20.08056640625
2610.51307296756	42.6971435546875
2614.04096683414	21.313720703125
2617.56717272579	-26.0696411132813
2621.09169176298	30.5469360351563
2624.61452506523	17.1635131835938
2628.13567375106	9.78009033203125
2631.655138938	22.3966674804688
2635.17292174258	40.19482421875
2638.68902328039	37.0455932617188
2642.20344466598	16.8963012695313
2645.71618701297	45.7470703125
2649.22725143397	55.5978393554688
2652.73663904062	67.4485473632813
2656.24435094357	23.29931640625
2659.75038825251	108.150085449219
2663.25475207615	83.0007934570313
2666.75744352221	23.8515625
2670.25846369744	130.702331542969
2673.75781370765	29.5530395507813
2677.25549465763	55.40380859375
2680.75150765123	52.3070678710938
2684.24585379131	32.3916015625
2687.73853417978	24.4761352539063
2691.22954991757	37.5606689453125
2694.71890210465	42.645263671875
2698.20659184002	3.72979736328125
2701.69262022172	19.8143310546875
2705.17698834682	8.89886474609375
2708.65969731143	23.9833984375
2712.14074821071	3.06793212890625
2715.62014213884	17.1524658203125
2719.09788018905	21.2369995117188
2722.57396345361	59.4375
2726.04839302385	40.6735229492188
2729.52116999012	-21.0904541015625
2732.99229544182	31.1455078125
2736.4617704674	-26.6184692382813
2739.92959615437	35.6175537109375
2743.39577358925	10.853515625
2746.86030385767	7.985107421875
2750.32318804424	-2.9112548828125
2753.78442723268	-9.8076171875
2757.24402250572	6.89208984375
2760.70197494518	-2.77154541015625
2764.1582856319	-7.0078125
2767.6129556458	18.9697265625
2771.06598606584	-21.701171875
2774.51737797005	16.8095703125
2777.96713243552	-9.734375
2781.41525053838	7.021484375
2784.86173335384	-16.90625
2788.30658195617	7.33984375
2791.74979741869	-1.8671875
2795.1913808138	12.318115234375
2798.63133321295	-8.7515869140625
2802.06965568666	7.4476318359375
2805.50634930452	-8.99078369140625
2808.94141513519	10.57080078125
2812.37485424639	-44.8676147460938
2815.80666770493	-14.3270874023438
2819.23685657665	-4.81951904296875
2822.6654219265	-12.3118896484375
2826.0923648185	-16.8043212890625
2829.51768631572	27.7033081054688
2832.94138748033	11.2108764648438
2836.36346937355	-1.281494140625
2839.7839330557	-7.77386474609375
2843.20277958617	-6.26629638671875
2846.62001002343	50.1813354492188
2850.03562542502	48.5975952148438
2853.44962684758	77.0137939453125
2856.86201534681	118.429992675781
2860.27279197751	89.84619140625
2863.68195779356	110.262451171875
2867.08951384791	101.678649902344
2870.49546119262	74.0948486328125
2873.89980087883	105.511108398438
2877.30253395675	109.927307128906
2880.70366147569	103.343505859375
2884.10318448406	97.759765625
2887.50110402936	103.175964355469
2890.89742115815	106.592163085938
2894.29213691614	110.998901367188
2897.68525234807	80.3367919921875
2901.07676849782	135.674621582031
2904.46668640835	73.012451171875
2907.85500712172	91.3502807617188
2911.24173167908	103.688171386719
2914.62686112069	93.0260009765625
2918.0103964859	110.363830566406
2921.39233881316	119.70166015625
2924.77268914004	124.03955078125
2928.1514485032	107.377380371094
2931.52861793838	119.715209960938
2934.90419848047	112.053039550781
2938.27819116343	127.390930175781
2941.65059702035	110.728759765625
2945.0214170834	89.0665893554688
2948.39065238389	111.404418945313
2951.75830395222	98.7423095703125
2955.1243728179	73.0447998046875
2958.48886000957	61.3424072265625
2961.85176655495	63.6400756835938
2965.21309348089	84.9376831054688
2968.57284181338	72.2353515625
2971.93101257748	31.532958984375
2975.28760679739	37.8306274414063
2978.64262549643	19.1282348632813
2981.99606969702	44.4259033203125
2985.34794042073	17.7235107421875
2988.69823868822	35.0211181640625
2992.04696551928	47.3187866210938
2995.39412193282	-6.38360595703125
2998.73970894689	0.9140625
3002.08372757864	-21.7628173828125
3005.42617884436	-30.3909301757813
3008.76706375945	26.98095703125
3012.10638333846	-3.647216796875
3015.44413859504	15.7246704101563
3018.780330542	2.0965576171875
3022.11496019125	-2.53155517578125
3025.44802855385	-0.15972900390625
3028.77953663997	28.212158203125
3032.10948545894	19.7635498046875
3035.4378760192	-29.5699462890625
3038.76470932834	22.0965576171875
3042.08998639308	10.7630615234375
3045.41370821926	-16.5924682617188
3048.73587581189	1.9090576171875
3052.05649017508	1.4677734375
3055.37555231211	-18.0419921875
3058.69306322538	20.791015625
3062.00902391644	10.9296875
3065.32343538598	-18.21875
3068.63629863383	2.298828125
3071.94761465896	-2.8349609375
3075.25738445949	18.9345703125
3078.5656090327	-10.982421875
3081.87228937498	-4.3740234375
3085.1774264819	-5.7666015625
3088.48102134815	0
3091.7830749676	0
3095.08358833324	0
3098.38256243724	0
3101.67999827088	0
3104.97589682465	0
3108.27025908814	0
3111.56308605013	0
3114.85437869852	0
3118.14413802041	0
3121.43236500202	0
3124.71906062875	0
3128.00422588514	0
3131.28786175491	0
3134.56996922093	0
3137.85054926523	0
3141.12960286901	0
3144.40713101263	0
3147.68313467559	0
3150.95761483661	0
3154.23057247352	0
3157.50200856335	0
3160.77192408229	0
3164.04032000569	0
3167.30719730808	0
3170.57255696316	0
3173.8363999438	0
3177.09872722202	0
3180.35953976906	0
3183.61883855529	0
3186.87662455028	0
3190.13289872276	0
3193.38766204066	0
3196.64091547106	0
3199.89265998022	0
3203.14289653362	0
3206.39162609586	0
3209.63884963076	0
3212.88456810132	0
3216.1287824697	0
3219.37149369728	0
3222.61270274458	0
3225.85241057134	0
3229.09061813648	0
3232.32732639809	0
3235.56253631347	0
3238.79624883909	0
3242.02846493062	0
3245.25918554292	0
3248.48841163005	0
3251.71614414523	0
3254.94238404091	0
3258.16713226871	0
3261.39038977947	0
3264.61215752319	0
3267.8324364491	0
3271.05122750561	0
3274.26853164032	0
3277.48434980006	0
3280.69868293083	0
3283.91153197784	0
3287.12289788551	0
3290.33278159744	0
3293.54118405647	0
3296.7481062046	0
3299.95354898308	0
3303.15751333233	0
3306.36000019198	0
3309.5610105009	0
3312.76054519714	0
3315.95860521796	0
3319.15519149983	0
3322.35030497844	0
3325.5439465887	0
3328.73611726471	0
3331.92681793978	0
3335.11604954647	0
3338.30381301652	0
3341.49010928091	0
3344.67493926981	0
3347.85830391262	0
3351.04020413798	0
3354.22064087372	0
3357.3996150469	0
3360.5771275838	0
3363.75317940992	0
3366.92777144999	0
3370.10090462795	0
3373.27257986699	0
3376.44279808948	0
3379.61156021707	0
3382.77886717058	0
3385.94471987011	0
3389.10911923496	0
3392.27206618366	0
3395.43356163397	0
3398.59360650288	0
3401.75220170663	0
3404.90934816067	0
3408.06504677969	0
3411.21929847761	0
3414.37210416759	0
3417.52346476203	0
3420.67338117256	0
3423.82185431003	0
3426.96888508457	0
3430.11447440551	0
3433.25862318143	0
3436.40133232017	0
3439.54260272877	0
3442.68243531356	0
3445.82083098007	0
3448.95779063311	0
3452.0933151767	0
3455.22740551412	0
3458.36006254791	0
3461.49128717984	0
3464.62108031093	0
3467.74944284144	0
3470.8763756709	0
3474.00187969807	0
3477.12595582097	0
3480.24860493687	0
3483.3698279423	0
3486.48962573301	0
3489.60799920405	0
3492.7249492497	0
3495.84047676349	0
3498.95458263822	0
3502.06726776593	0
3505.17853303794	0
3508.28837934481	0
3511.39680757636	0
3514.50381862168	0
3517.60941336912	0
3520.71359270627	0
3523.81635752002	0
3526.91770869649	0
3530.01764712108	0
3533.11617367844	0
3536.21328925251	0
3539.30899472646	0
3542.40329098277	0
3545.49617890316	0
3548.58765936862	0
3551.6777332594	0
3554.76640145506	0
3557.85366483438	0
3560.93952427544	0
3564.02398065559	0
3567.10703485145	0
3570.18868773891	0
3573.26894019313	0
3576.34779308856	0
3579.42524729892	0
3582.5013036972	0
3585.57596315568	0
3588.6492265459	0
3591.72109473869	0
3594.79156860416	0
3597.8606490117	0
3600.92833682998	0
3603.99463292695	0
3607.05953816984	0
3610.12305342518	0
3613.18517955876	0
3616.24591743568	0
3619.30526792029	0
3622.36323187627	0
3625.41981016655	0
3628.47500365337	0
3631.52881319825	0
3634.58123966201	0
3637.63228390473	0
3640.68194678582	0
3643.73022916395	0
3646.77713189711	0
3649.82265584256	0
3652.86680185686	0
3655.90957079587	0
3658.95096351473	0
3661.9909808679	0
3665.02962370912	0
3668.06689289143	0
3671.10278926717	0
3674.13731368797	0
3677.17046700477	0
3680.20225006781	0
3683.23266372664	0
3686.26170883008	0
3689.28938622628	0
3692.31569676268	0
3695.34064128604	0
3698.3642206424	0
3701.38643567713	0
3704.40728723488	0
3707.42677615964	0
3710.44490329468	0
3713.46166948258	0
3716.47707556524	0
3719.49112238387	0
3722.50381077897	0
3725.51514159038	0
3728.52511565724	0
3731.53373381799	0
3734.54099691039	0
3737.54690577153	0
3740.55146123779	0
3743.55466414488	0
3746.55651532782	0
3749.55701562096	0
3752.55616585793	0
3755.55396687173	0
3758.55041949465	0
3761.54552455828	0
3764.53928289357	0
3767.53169533077	0
3770.52276269945	0
