# Supplementary material for: ATP-Mediated Compositional Change in Peripheral Myelin Membranes: A Comparative Raman Spectroscopy and Time-Of-Flight Secondary Ion Mass Spectrometry Study
Source: PLoS One. 2015 Nov 6;10(11):e0142084. doi: 10.1371/journal.pone.0142084 (PMC4636249; doi:10.1371/journal.pone.0142084)
Supplement: S4 Dataset — (ZIP) [file pone.0142084.s004.zip › S4_dataset/Raman_spectra/5_0_90.txt]

-178.9940361005	0
-174.033225536559	0
-169.075137799502	0
-164.119770772183	0
-159.167122339652	0
-154.217190389145	0
-149.26997281008	0
-144.325467494082	0
-139.38367233493	0
-134.444585228596	0
-129.508204073225	0
-124.574526769137	0
-119.643551218823	0
-114.715275326934	0
-109.789697000297	0
-104.866814147889	0
-99.9466246808543	0
-95.0291265124944	0
-90.114317558252	0
-85.2021957357436	0
-80.2927589647076	0
-75.3860051670387	0
-70.4819322667847	0
-65.5805381901157	0
-60.6818208653497	0
-55.7857782229291	0
-50.8924081954391	0
-46.0017087175838	0
-41.1136777262045	0
-36.2283131602561	0
-31.3456129608128	0
-26.4655750710695	0
-21.5881974363389	0
-16.7134780040407	0
-11.8414147237152	0
-6.97200554699234	0
-2.10524842762101	0
2.75885867856151	0
7.62031781360827	0
12.4791310174774	0
17.3353003280427	0
22.1888277810764	0
27.0397154102718	0
31.8879652472339	0
36.7335793214821	0
41.5765596604568	0
46.4169082895224	0
51.2546272319731	0
56.0897185090207	0
60.9221841398242	0
65.7520261414571	0
70.5792465289418	0
75.4038473152361	0
80.2258305112362	0
85.045198125787	0
89.8619521656727	0
94.6760946356395	0
99.4876275383746	0
104.296552874516	0
109.10287264268	0
113.906588839415	0
118.707703459252	0
123.506218494676	0
128.30213593615	0
133.095457772096	0
137.886185988912	0
142.674322570981	0
147.459869500641	0
152.242828758238	0
157.023202322084	0
161.800992168479	0
166.576200271718	0
171.348828604071	0
176.118879135827	0
180.886353835245	0
185.651254668599	0
190.413583600155	0
195.173342592186	0
199.93053360497	0
204.685158596798	0
209.437219523967	0
214.186718340788	0
218.933656999589	0
223.678037450723	0
228.419861642551	0
233.159131521468	0
237.895849031897	0
242.630016116271	0
247.361634715084	0
252.090706766841	0
256.817234208093	0
261.541218973424	0
266.262662995465	0
270.981568204883	0
275.697936530397	0
280.411769898781	0
285.123070234849	0
289.831839461471	0
294.538079499574	0
299.241792268144	0
303.942979684232	0
308.641643662944	0
313.33778611746	0
318.031408959018	0
322.722514096945	0
327.411103438622	0
332.09717888951	0
336.780742353159	0
341.461795731189	0
346.140340923302	0
350.816379827291	0
355.489914339041	0
360.160946352512	0
364.829477759773	0
369.495510450977	0
374.159046314375	0
378.820087236329	0
383.478635101283	0
388.134691791809	0
392.788259188568	0
397.43933917034	0
402.08793361401	0
406.734044394583	0
411.377673385178	0
416.018822457033	0
420.657493479502	0
425.293688320078	0
429.927408844357	0
434.558656916086	0
439.187434397127	0
443.813743147482	0
448.437585025286	0
453.058961886811	0
457.677875586478	0
462.294327976831	0
466.908320908578	0
471.519856230564	0
476.128935789788	0
480.73556143139	0
485.339734998681	0
489.941458333116	0
494.540733274312	0
499.137561660047	0
503.731945326265	0
508.323886107065	0
512.91338583473	0
517.500446339696	0
522.085069450583	0
526.667256994186	0
531.247010795468	0
535.824332677577	0
540.399224461841	0
544.97168796778	0
549.541725013083	0
554.109337413638	0
558.674526983528	0
563.237295535019	0
567.797644878573	0
572.355576822864	0
576.911093174738	0
581.464195739273	0
586.014886319722	0
590.563166717575	0
595.109038732503	0
599.652504162402	0
604.193564803382	0
608.73222244976	0
613.268478894073	0
617.802335927087	0
622.333795337774	0
626.86285891334	0
631.389528439219	0
635.913805699064	0
640.435692474771	0
644.95519054646	0
649.472301692485	0
653.987027689444	0
658.499370312169	0
663.009331333737	0
667.51691252547	0
672.022115656927	0
676.524942495927	0
681.025394808529	0
685.523474359052	0
690.019182910066	0
694.512522222403	0
699.003494055146	0
703.49210016564	0
707.978342309501	0
712.4622222406	0
716.943741711089	0
721.422902471377	0
725.899706270147	0
730.374154854362	0
734.846249969256	0
739.315993358349	-9.369140625
743.783386763427	-31.3310546875
748.248431924569	36.9892578125
752.711130580137	-0.27734375
757.171484466779	-13.6669921875
761.629495319434	-18.3125
766.085164871334	-1.4345703125
770.538494853989	-1.09375
774.989486997221	9.7568359375
779.438143029149	-6.927734375
783.884464676174	36.6650390625
788.328453663017	-5.2265625
792.770111712697	-13.50390625
797.209440546538	19.775390625
801.646441884169	-39.861328125
806.08111744353	28.751953125
810.513468940876	-14.7158203125
814.943498090771	12.6689453125
819.371206606105	-16.8056640625
823.796596198072	4.099609375
828.2196685762	-5.8974609375
832.640425448326	25.3564453125
837.05886852062	-33.869140625
841.474999497579	18.013671875
845.888820082023	17.6123046875
850.300331975104	-2.150390625
854.709536876313	-25.5234375
859.116436483463	5.5244140625
863.521032492721	-0.3466796875
867.923326598572	5.7021484375
872.32332049386	0.37109375
876.721015869761	6.263671875
881.116414415797	-17.5869140625
885.509517819844	15.732421875
889.900327768115	7.396484375
894.288845945188	-27.289794921875
898.675074033979	17.333740234375
903.059013715769	1.2105712890625
907.440666670193	-3.775390625
911.820034575246	15.4439697265625
916.197119107279	-19.8682861328125
920.571921941015	-54.180419921875
924.944444749532	12.5074462890625
929.314689204282	-14.8048095703125
933.682656975088	8.1134033203125
938.048349730129	-14.85595703125
942.411769135974	15.1746826171875
946.772916857561	-9.794677734375
951.131794558198	26.2359619140625
955.488403899583	7.2667236328125
959.842746541793	31.29736328125
964.194824143277	59.3721923828125
968.544638360882	162.543090820313
972.89219084983	-17.285888671875
977.237483263745	44.8851318359375
981.580517254633	12.05615234375
985.921294472888	-13.7728271484375
990.259816567313	84.398193359375
994.596085185094	301.569213867188
998.930101971824	15.7401123046875
1003.26186857149	24.9140625
1007.59138662648	25.0892333984375
1011.91865777761	50.2645263671875
1016.24368366406	63.439697265625
1020.56646592346	35.6148681640625
1024.88700619182	26.7900390625
1029.20530610358	-5.03466796875
1033.52136729159	43.0654296875
1037.8351913871	-0.9881591796875
1042.14678001981	-16.0416259765625
1046.45613481781	-2.09521484375
1050.76325740763	-3.148681640625
1055.06814941421	-7.6614990234375
1059.37081246092	-0.3753662109375
1063.67124816957	-6.2469482421875
1067.96945816039	9.607177734375
1072.26544405203	2.7939453125
1076.55920746159	2.029296875
1080.8507500046	-6.7373046875
1085.14007329502	11.7998046875
1089.42717894526	-27.8662109375
1093.71206856617	16.9560546875
1097.99474376703	-10.352783203125
1102.27520615557	12.324951171875
1106.55345733798	1.067138671875
1110.82949891888	-8.80908203125
1115.10333250134	13.5946044921875
1119.37495968691	-0.83935546875
1123.64438207555	-5.273193359375
1127.91160126572	-14.7071533203125
1132.17661885431	15.9423828125
1136.43943643666	-0.3729248046875
1140.70005560662	16.3118896484375
1144.95847795644	26.99658203125
1149.21470507689	30.6812744140625
1153.46873855716	39.3660888671875
1157.72057998495	87.2037353515625
1161.97023094641	111.154052734375
1166.21769302616	89.1043701171875
1170.4629678073	114.0546875
1174.70605687141	41.0050048828125
1178.94696179853	12.955322265625
1183.18568416722	-13.0943603515625
1187.42222555447	23.124755859375
1191.65658753578	-11.2906494140625
1195.88877168515	-1.7059326171875
1200.11877957505	13.878662109375
1204.34661277642	2.4632568359375
1208.57227285872	-1.9520263671875
1212.79576138991	8.97607421875
1217.01707993641	-1.2821044921875
1221.23623006315	-15.540283203125
1225.45321333358	-3.79852294921875
1229.66803130962	52.4044189453125
1233.88068555171	-17.597900390625
1238.09117761878	-20.7650756835938
1242.29950906827	16.5696411132813
1246.50568145615	-9.056640625
1250.70969633685	0.1884765625
1254.91155526336	13.8447265625
1259.11125978715	-4.669921875
1263.30881145822	-13.67578125
1267.50421182508	-2.7451171875
1271.69746243476	0.5673828125
1275.88856483281	21.3115234375
1280.07752056329	-10.5078125
1284.26433116881	-2.98828125
1288.44899819048	-5.5361328125
1292.63152316794	-5.80859375
1296.81190763937	18.7822265625
1300.99015314147	8.4365234375
1305.16626120947	-27.5927734375
1309.34023337715	0.4794921875
1313.5120711768	28.8466796875
1317.68177613928	2.87109375
1321.84934979395	-20.048828125
1326.01479366875	4.2861328125
1330.17810929013	-11.8662109375
1334.3392981831	11.5185546875
1338.49836187122	-13.671875
1342.65530187657	17.0185546875
1346.81011971983	-0.8251953125
1350.96281692018	-12.404296875
1355.11339499538	20.80078125
1359.26185546175	-12.8486328125
1363.40819983413	-4.9755859375
1367.55242962597	7.755859375
1371.69454634923	3.482421875
1375.83455151447	7.0791015625
1379.97244663079	-27.4453125
1384.10823320587	15.646484375
1388.24191274593	-12.16796875
1392.3734867558	28.4248046875
1396.50295673884	-18.4853515625
1400.63032419701	-6.6220703125
1404.75559063083	8.4462890625
1408.87875753938	6.35357666015625
1412.99982642036	-7.88385009765625
1417.11879877001	-19.1212768554688
1421.23567608315	7.5799560546875
1425.35045985322	13.0516967773438
1429.4631515722	1.5234375
1433.57375273068	49.9951171875
1437.68226481782	17.4668579101563
1441.78868932139	49.9385986328125
1445.89302772774	52.4103393554688
1449.9952815218	11.8018188476563
1454.0954521871	92.931396484375
1458.19354120579	26.0609130859375
1462.28955005859	74.1904296875
1466.38348022481	26.3200073242188
1470.47533318239	65.4495239257813
1474.56511040785	50.5791015625
1478.65281337632	45.7086181640625
1482.73844356155	25.838134765625
1486.82200243586	43.9677124023438
1490.90349147021	19.0972290039063
1494.98291213417	-8.77325439453125
1499.06026589591	51.1299438476563
1503.13555422221	76.9675903320313
1507.20877857848	57.8052368164063
1511.27994042873	75.6428833007813
1515.3490412356	84.48046875
1519.41608246035	146.318115234375
1523.48106556286	148.15576171875
1527.54399200162	145.993408203125
1531.60486323377	142.8310546875
1535.66368071506	65.6686401367188
1539.72044589986	78.5062866210938
1543.7751602412	67.3439331054688
1547.8278251907	23.1815795898438
1551.87844219866	17.9724731445313
1555.92701271397	2.60198974609375
1559.97353818419	0.23150634765625
1564.01802005549	-4.138916015625
1568.06045977271	6.4906005859375
1572.1008587793	35.1201171875
1576.13921851737	20.7496948242188
1580.17554042768	-20.6207885742188
1584.20982594961	6.0087890625
1588.24207652123	18.6383056640625
1592.27229357921	-7.732177734375
1596.3004785589	-12.1026000976563
1600.3266328943	24.5010375976563
1604.35075801806	15.0968017578125
1608.37285536149	6.6925048828125
1612.39292635454	1.28826904296875
1616.41097242584	6.884033203125
1620.42699500266	-11.520263671875
1624.44099551096	-23.9244995117188
1628.45297537533	-18.909423828125
1632.46293601905	15.2177124023438
1636.47087886406	2.3448486328125
1640.47680533095	3.383056640625
1644.480716839	3.2071533203125
1648.48261480617	-4.3203125
1652.48250064906	-13.662109375
1656.48037578297	11.880859375
1660.47624162187	-7.392578125
1664.47009957839	6.11328125
1668.46195106388	4.13671875
1672.45179748832	2.013671875
1676.43964026041	-16.4658203125
1680.42548078752	10.83984375
1684.40932047569	9.4912109375
1688.39116072969	3.0615234375
1692.37100295292	-24.94140625
1696.34884854752	30.77734375
1700.32469891428	-37.9326171875
1704.29855545272	33.0732421875
1708.27041956104	-14.1787109375
1712.24029263612	7.1044921875
1716.20817607355	-12.015625
1720.17407126762	6.3994140625
1724.13797961133	6.412109375
1728.09990249636	-2.3837890625
1732.05984131311	-3.037109375
1736.01779745068	2.4765625
1739.97377229687	-26.771484375
1743.9277672382	28.515625
1747.87978365989	-6.609375
1751.82982294587	-0.8876953125
1755.77788647878	-4.7451171875
1759.72397564	-5.64453125
1763.6680918096	16.1181640625
1767.61023636636	0.5361328125
1771.55041068779	2.41015625
1775.48861615014	-2.833984375
1779.42485412835	-19.6611328125
1783.35912599609	8.046875
1787.29143312576	17.396484375
1791.22177688849	-22.021484375
1795.15015865414	14.013671875
1799.07657979127	9.86328125
1803.00104166721	-21.8193359375
1806.923545648	-2.005859375
1810.84409309841	20.2890625
1814.76268538195	-15.0791015625
1818.67932386087	22.9970703125
1822.59400989615	-31.8955078125
1826.50674484752	14.8544921875
1830.41753007345	16.94140625
1834.32636693114	-21.369140625
1838.23325677653	-13.8984375
1842.13820096433	17.892578125
1846.04120084797	4.978515625
1849.94225777965	6.5927734375
1853.84137311029	-20.470703125
1857.7385481896	4.2978515625
1861.63378436601	-1.7919921875
1865.52708298671	6.8720703125
1869.41844539766	5.51171875
1873.30787294356	14.8974609375
1877.19536696788	-36.068359375
1881.08092881284	27.052734375
1884.96455981942	-5.1103515625
1888.84626132737	-17.16796875
1892.7260346752	4.1806640625
1896.6038812002	-2.134765625
1900.47980223839	11.1728515625
1904.35379912459	-4.4052734375
1908.22587319237	10.818359375
1912.0960257741	-17.3896484375
1915.96425820088	16.0146484375
1919.83057180263	-12.2685546875
1923.694967908	-0.1025390625
1927.55744784445	11.7919921875
1931.4180129382	-16.2890625
1935.27666451426	10.0537109375
1939.13340389641	9.103515625
1942.98823240721	-18.486328125
1946.84115136803	12.6552734375
1950.692162099	-7.513671875
1954.54126591903	8.2255859375
1958.38846414584	-8.6015625
1962.23375809594	-2.7509765625
1966.0771490846	-0.880859375
1969.91863842591	11.625
1973.75822743275	-5.841796875
1977.59591741678	15.5625
1981.43170968848	-24.45703125
1985.26560555709	21.0224609375
1989.09760633069	-14.294921875
1992.92771331615	1.75
1996.75592781911	4.5146484375
2000.58225114405	-2.5322265625
2004.40668459424	0.0546875
2008.22922947176	4.451171875
2012.04988707749	5.0400390625
2015.86865871112	-24.65234375
2019.68554567116	22.291015625
2023.50054925491	-30.4853515625
2027.31367075851	35.857421875
2031.1249114769	-17.6396484375
2034.93427270382	2.51953125
2038.74175573186	-4.1259765625
2042.54736185239	13.189453125
2046.35109235564	1.2373046875
2050.15294853063	-11.435546875
2053.95293166521	12.1904296875
2057.75104304606	-4.53515625
2061.54728395867	-8.8955078125
2065.34165568738	10.470703125
2069.13415951534	-4.5546875
2072.92479672452	14.8818359375
2076.71356859575	-30.3173828125
2080.50047640866	11.703125
2084.28552144174	-21.37890625
2088.06870497229	29.8994140625
2091.85002827646	2.2626953125
2095.62949262923	-12.208984375
2099.40709930443	3.4951171875
2103.18284957471	-20.494140625
2106.95674471158	34.181640625
2110.72878598537	-2.443359375
2114.49897466528	-13.3974609375
2118.26731201934	-3.5966796875
2122.03379931443	17.7919921875
2125.79843781626	-2.1845703125
2129.56122878942	-32.974609375
2133.32217349733	28.5166015625
2137.08127320226	-18.2216796875
2140.83852916534	17.08984375
2144.59394264655	-2.6474609375
2148.34751490473	-2.0244140625
2152.09924719757	3.9267578125
2155.84914078163	-8.439453125
2159.5971969123	9.830078125
2163.34341684387	-9.8857421875
2167.08780182947	8.9169921875
2170.83035312109	2.376953125
2174.57107196959	-11.1669921875
2178.30995962469	9.1142578125
2182.04701733499	-14.2119140625
2185.78224634795	1.3720703125
2189.5156479099	28.1240234375
2193.24722326604	-13.263671875
2196.97697366044	-23.705078125
2200.70490033604	-32.84765625
2204.43100453467	-31.58984375
2208.15528749703	167.736328125
2211.87775046268	-60.2314453125
2215.59839467008	-11.6962890625
2219.31722135656	-0.8212890625
2223.03423175833	-2.1708984375
2226.74942711049	-1.9765625
2230.46280864701	2.009765625
2234.17437760077	-18.1328125
2237.8841352035	4.8701171875
2241.59208268584	-11.794921875
2245.29822127732	22.41796875
2249.00255220635	-16.5810546875
2252.70507670024	27.2265625
2256.40579598519	-38.015625
2260.10471128628	35.638671875
2263.80182382751	-6.6591796875
2267.49713483175	-11.2880859375
2271.19064552079	-9.4111328125
2274.8823571153	14.298828125
2278.57227083486	-21.1572265625
2282.26038789795	11.3857421875
2285.94670952195	0.8984375
2289.63123692314	-57.3193359375
2293.31397131672	-53.2724609375
2296.99491391679	117.8935546875
2300.67406593633	124.076171875
2304.35142858727	-81.0478515625
2308.02700308043	-38.7958984375
2311.70079062553	-2.4638671875
2315.37279243123	-9.5263671875
2319.04300970507	13.4755859375
2322.71144365353	8.8076171875
2326.378095482	-29.3193359375
2330.04296639478	25.36328125
2333.7060575951	-7.7978515625
2337.3673702851	2.0400390625
2341.02690566583	-7.775390625
2344.68466493729	-13.4990234375
2348.34064929839	15.8203125
2351.99485994695	-3.64453125
2355.64729807974	3.4833984375
2359.29796489244	-0.8193359375
2362.94686157966	8.044921875
2366.59398933494	-18.8125
2370.23934935076	-10.7626953125
2373.88294281852	-9.5654296875
2377.52477092855	47.8427734375
2381.16483487014	15.4091796875
2384.80313583148	-20.4052734375
2388.4396749997	-25.271484375
2392.07445356091	-3.640625
2395.70747270011	6.130859375
2399.33873360126	25.822265625
2402.96823744726	-1.451171875
2406.59598541994	-2.978515625
2410.22197870011	-6.13671875
2413.84621846749	-11.650390625
2417.46870590075	9.2158203125
2421.08944217751	-12.662109375
2424.70842847435	-0.1728515625
2428.32566596678	11.0224609375
2431.94115582928	-9.837890625
2435.55489923527	15.76171875
2439.16689735713	-14.2861328125
2442.77715136619	14.90234375
2446.38566243272	-5.603515625
2449.99243172597	3.201171875
2453.59746041414	3.0478515625
2457.20074966439	-2.7314453125
2460.80230064283	-2.1806640625
2464.40211451455	-2.0888671875
2468.00019244358	-8.1162109375
2471.59653559293	18.75
2475.19114512457	-8.5
2478.78402219943	-17.9365234375
2482.37516797741	14.439453125
2485.96458361738	10.27734375
2489.55227027719	-19.1640625
2493.13822911363	25.5224609375
2496.7224612825	-20.4306640625
2500.30496793853	-9.0634765625
2503.88575023547	17.646484375
2507.464809326	4.345703125
2511.04214636182	-10.318359375
2514.61776249357	-10
2518.19165887088	13.3974609375
2521.76383664237	0.912109375
2525.33429695564	6.74609375
2528.90304095725	-7.001953125
2532.47006979276	-0.759765625
2536.03538460672	1.0302734375
2539.59898654265	6.322265625
2543.16087674307	-15.5322265625
2546.72105634947	3.11328125
2550.27952650235	0.4736328125
2553.83628834118	15.84375
2557.39134300444	-9.9599609375
2560.94469162957	-33.4833984375
2564.49633535304	38.1611328125
2568.0462753103	-20.9736328125
2571.59451263579	19.1484375
2575.14104846294	13.83984375
2578.6858839242	-34.0283203125
2582.229020151	29.0380859375
2585.77045827378	-28.5400390625
2589.31019942197	11.5009765625
2592.84824472401	-16.9443359375
2596.38459530734	4.0029296875
2599.91925229841	59.6201171875
2603.45221682266	-39.6533203125
2606.98349000456	-19.5595703125
2610.51307296756	25.2509765625
2614.04096683414	5.71875
2617.56717272579	-30.5537109375
2621.09169176298	13.0029296875
2624.61452506523	10.935546875
2628.13567375106	-11.1435546875
2631.655138938	-5.857421875
2635.17292174258	4.51171875
2638.68902328039	6.955078125
2642.20344466598	-4.8291015625
2645.71618701297	-1.310546875
2649.22725143397	-1.3330078125
2652.73663904062	10.5595703125
2656.24435094357	-34.1494140625
2659.75038825251	41.4375
2663.25475207615	9.5986328125
2666.75744352221	-54.0224609375
2670.25846369744	55.458984375
2673.75781370765	-40.0322265625
2677.25549465763	20.1044921875
2680.75150765123	5.98046875
2684.24585379131	-0.2685546875
2687.73853417978	-24.8525390625
2691.22954991757	13.111328125
2694.71890210465	7.443359375
2698.20659184002	-22.666015625
2701.69262022172	20.7197265625
2705.17698834682	-2.35546875
2708.65969731143	6.0400390625
2712.14074821071	-11.42578125
2715.62014213884	-11.171875
2719.09788018905	-2.962890625
2722.57396345361	29.935546875
2726.04839302385	17.671875
2729.52116999012	-41.787109375
2732.99229544182	33.7880859375
2736.4617704674	-38.6640625
2739.92959615437	10.060546875
2743.39577358925	6.310546875
2746.86030385767	-0.6435546875
2750.32318804424	4.669921875
2753.78442723268	-12.57421875
2757.24402250572	13.15234375
2760.70197494518	-2.8330078125
2764.1582856319	-8.96875
2767.6129556458	25.126953125
2771.06598606584	-22.818359375
2774.51737797005	13.056640625
2777.96713243552	-12.509765625
2781.41525053838	1.1142578125
2784.86173335384	-1.3740234375
2788.30658195617	8.06689453125
2791.74979741869	-8.9273681640625
2795.1913808138	7.21929931640625
2798.63133321295	-4.20843505859375
2802.06965568666	19.36376953125
2805.50634930452	-10.06396484375
2808.94141513519	34.5082397460938
2812.37485424639	-10.6752319335938
2815.80666770493	13.1865844726563
2819.23685657665	4.04840087890625
2822.6654219265	-3.08984375
2826.0923648185	0.77197265625
2829.51768631572	12.6337280273438
2832.94138748033	15.4955444335938
2836.36346937355	-2.6427001953125
2839.7839330557	-13.7808837890625
2843.20277958617	-16.9190673828125
2846.62001002343	16.121826171875
2850.03562542502	-12.8253173828125
2853.44962684758	-5.77239990234375
2856.86201534681	18.2804565429688
2860.27279197751	-13.6666870117188
2863.68195779356	13.38623046875
2867.08951384791	12.4390869140625
2870.49546119262	12.491943359375
2873.89980087883	26.5447998046875
2877.30253395675	30.5977172851563
2880.70366147569	28.6505737304688
2884.10318448406	20.7034301757813
2887.50110402936	25.7562866210938
2890.89742115815	33.8092041015625
2894.29213691614	32.862060546875
2897.68525234807	14.9149169921875
2901.07676849782	61.0181884765625
2904.46668640835	3.21435546875
2907.85500712172	31.4105224609375
2911.24173167908	34.606689453125
2914.62686112069	24.8028564453125
2918.0103964859	41.9990844726563
2921.39233881316	20.1952514648438
2924.77268914004	26.3914184570313
2928.1514485032	7.58758544921875
2931.52861793838	38.7837524414063
2934.90419848047	12.9799194335938
2938.27819116343	16.1760864257813
2941.65059702035	20.3722534179688
2945.0214170834	6.56842041015625
2948.39065238389	32.7645874023438
2951.75830395222	13.9608154296875
2955.1243728179	4.156982421875
2958.48886000957	6.3531494140625
2961.85176655495	6.54931640625
2965.21309348089	38.7454833984375
2968.57284181338	28.0059814453125
2971.93101257748	0.3013916015625
2975.28760679739	29.5968017578125
2978.64262549643	10.8922119140625
2981.99606969702	37.1875610351563
2985.34794042073	0.48297119140625
2988.69823868822	16.7783813476563
2992.04696551928	32.0737915039063
2995.39412193282	-2.630859375
2998.73970894689	14.66455078125
3002.08372757864	-15.0400390625
3005.42617884436	-12.74462890625
3008.76706375945	19.5507202148438
3012.10638333846	2.84613037109375
3015.44413859504	14.1415405273438
3018.780330542	2.43695068359375
3022.11496019125	-20.2673950195313
3025.44802855385	-19.9674072265625
3028.77953663997	20.3325805664063
3032.10948545894	14.632568359375
3035.4378760192	-35.0674438476563
3038.76470932834	22.2325439453125
3042.08998639308	-10.467529296875
3045.41370821926	-19.1675415039063
3048.73587581189	-0.8675537109375
3052.05649017508	-3.56756591796875
3055.37555231211	1.7054443359375
3058.69306322538	19.8328247070313
3062.00902391644	13.9601440429688
3065.32343538598	-13.9124755859375
3068.63629863383	5.21490478515625
3071.94761465896	-19.437744140625
3075.25738445949	31.1280517578125
3078.5656090327	-3.19921875
3081.87228937498	-9.587890625
3085.1774264819	-11.15234375
3088.48102134815	2.8125
3091.7830749676	14.86328125
3095.08358833324	-4.1181640625
3098.38256243724	-1.919921875
3101.67999827088	-3.341796875
3104.97589682465	-2.8603515625
3108.27025908814	8.4814453125
3111.56308605013	-1.623046875
3114.85437869852	-1.7861328125
3118.14413802041	-8.8427734375
3121.43236500202	7.7529296875
3124.71906062875	8.4111328125
3128.00422588514	-4.5615234375
3131.28786175491	-7.318359375
3134.56996922093	9.033203125
3137.85054926523	-10.595703125
3141.12960286901	4.32421875
3144.40713101263	3.841796875
3147.68313467559	-4.2529296875
3150.95761483661	-26.1923828125
3154.23057247352	25.228515625
3157.50200856335	2.306640625
3160.77192408229	5.0458984375
3164.04032000569	-1.337890625
3167.30719730808	-6.5673828125
3170.57255696316	16.96484375
3173.8363999438	-21.263671875
3177.09872722202	-9.9697265625
3180.35953976906	19.6142578125
3183.61883855529	9.9111328125
3186.87662455028	-12.2724609375
3190.13289872276	-20.494140625
3193.38766204066	42.5556640625
3196.64091547106	-17.095703125
3199.89265998022	-13.357421875
3203.14289653362	12.1142578125
3206.39162609586	-3.04296875
3209.63884963076	-11.59375
3212.88456810132	12.375
3216.1287824697	-18.8359375
3219.37149369728	20.03125
3222.61270274458	-7.4306640625
3225.85241057134	12.734375
3229.09061813648	-7.8232421875
3232.32732639809	14.9140625
3235.56253631347	-32.7890625
3238.79624883909	5.109375
3242.02846493062	13.6943359375
3245.25918554292	-1.4580078125
3248.48841163005	0
3251.71614414523	0
3254.94238404091	0
3258.16713226871	0
3261.39038977947	0
3264.61215752319	0
3267.8324364491	0
3271.05122750561	0
3274.26853164032	0
3277.48434980006	0
3280.69868293083	0
3283.91153197784	0
3287.12289788551	0
3290.33278159744	0
3293.54118405647	0
3296.7481062046	0
3299.95354898308	0
3303.15751333233	0
3306.36000019198	0
3309.5610105009	0
3312.76054519714	0
3315.95860521796	0
3319.15519149983	0
3322.35030497844	0
3325.5439465887	0
3328.73611726471	0
3331.92681793978	0
3335.11604954647	0
3338.30381301652	0
3341.49010928091	0
3344.67493926981	0
3347.85830391262	0
3351.04020413798	0
3354.22064087372	0
3357.3996150469	0
3360.5771275838	0
3363.75317940992	0
3366.92777144999	0
3370.10090462795	0
3373.27257986699	0
3376.44279808948	0
3379.61156021707	0
3382.77886717058	0
3385.94471987011	0
3389.10911923496	0
3392.27206618366	0
3395.43356163397	0
3398.59360650288	0
3401.75220170663	0
3404.90934816067	0
3408.06504677969	0
3411.21929847761	0
3414.37210416759	0
3417.52346476203	0
3420.67338117256	0
3423.82185431003	0
3426.96888508457	0
3430.11447440551	0
3433.25862318143	0
3436.40133232017	0
3439.54260272877	0
3442.68243531356	0
3445.82083098007	0
3448.95779063311	0
3452.0933151767	0
3455.22740551412	0
3458.36006254791	0
3461.49128717984	0
3464.62108031093	0
3467.74944284144	0
3470.8763756709	0
3474.00187969807	0
3477.12595582097	0
3480.24860493687	0
3483.3698279423	0
3486.48962573301	0
3489.60799920405	0
3492.7249492497	0
3495.84047676349	0
3498.95458263822	0
3502.06726776593	0
3505.17853303794	0
3508.28837934481	0
3511.39680757636	0
3514.50381862168	0
3517.60941336912	0
3520.71359270627	0
3523.81635752002	0
3526.91770869649	0
3530.01764712108	0
3533.11617367844	0
3536.21328925251	0
3539.30899472646	0
3542.40329098277	0
3545.49617890316	0
3548.58765936862	0
3551.6777332594	0
3554.76640145506	0
3557.85366483438	0
3560.93952427544	0
3564.02398065559	0
3567.10703485145	0
3570.18868773891	0
3573.26894019313	0
3576.34779308856	0
3579.42524729892	0
3582.5013036972	0
3585.57596315568	0
3588.6492265459	0
3591.72109473869	0
3594.79156860416	0
3597.8606490117	0
3600.92833682998	0
3603.99463292695	0
3607.05953816984	0
3610.12305342518	0
3613.18517955876	0
3616.24591743568	0
3619.30526792029	0
3622.36323187627	0
3625.41981016655	0
3628.47500365337	0
3631.52881319825	0
3634.58123966201	0
3637.63228390473	0
3640.68194678582	0
3643.73022916395	0
3646.77713189711	0
3649.82265584256	0
3652.86680185686	0
3655.90957079587	0
3658.95096351473	0
3661.9909808679	0
3665.02962370912	0
3668.06689289143	0
3671.10278926717	0
3674.13731368797	0
3677.17046700477	0
3680.20225006781	0
3683.23266372664	0
3686.26170883008	0
3689.28938622628	0
3692.31569676268	0
3695.34064128604	0
3698.3642206424	0
3701.38643567713	0
3704.40728723488	0
3707.42677615964	0
3710.44490329468	0
3713.46166948258	0
3716.47707556524	0
3719.49112238387	0
3722.50381077897	0
3725.51514159038	0
3728.52511565724	0
3731.53373381799	0
3734.54099691039	0
3737.54690577153	0
3740.55146123779	0
3743.55466414488	0
3746.55651532782	0
3749.55701562096	0
3752.55616585793	0
3755.55396687173	0
3758.55041949465	0
3761.54552455828	0
3764.53928289357	0
3767.53169533077	0
3770.52276269945	0
