# Supplementary material for: ATP-Mediated Compositional Change in Peripheral Myelin Membranes: A Comparative Raman Spectroscopy and Time-Of-Flight Secondary Ion Mass Spectrometry Study
Source: PLoS One. 2015 Nov 6;10(11):e0142084. doi: 10.1371/journal.pone.0142084 (PMC4636249; doi:10.1371/journal.pone.0142084)
Supplement: S4 Dataset — (ZIP) [file pone.0142084.s004.zip › S4_dataset/Raman_spectra/5_90_0.txt]

-178.9940361005	0
-174.033225536559	0
-169.075137799502	0
-164.119770772183	0
-159.167122339652	0
-154.217190389145	0
-149.26997281008	0
-144.325467494082	0
-139.38367233493	0
-134.444585228596	0
-129.508204073225	0
-124.574526769137	0
-119.643551218823	0
-114.715275326934	0
-109.789697000297	0
-104.866814147889	0
-99.9466246808543	0
-95.0291265124944	0
-90.114317558252	0
-85.2021957357436	0
-80.2927589647076	0
-75.3860051670387	0
-70.4819322667847	0
-65.5805381901157	0
-60.6818208653497	0
-55.7857782229291	0
-50.8924081954391	0
-46.0017087175838	0
-41.1136777262045	0
-36.2283131602561	0
-31.3456129608128	0
-26.4655750710695	0
-21.5881974363389	0
-16.7134780040407	0
-11.8414147237152	0
-6.97200554699234	0
-2.10524842762101	0
2.75885867856151	0
7.62031781360827	0
12.4791310174774	0
17.3353003280427	0
22.1888277810764	0
27.0397154102718	0
31.8879652472339	0
36.7335793214821	0
41.5765596604568	0
46.4169082895224	0
51.2546272319731	0
56.0897185090207	0
60.9221841398242	0
65.7520261414571	0
70.5792465289418	0
75.4038473152361	0
80.2258305112362	0
85.045198125787	0
89.8619521656727	0
94.6760946356395	0
99.4876275383746	0
104.296552874516	0
109.10287264268	0
113.906588839415	0
118.707703459252	0
123.506218494676	0
128.30213593615	0
133.095457772096	0
137.886185988912	0
142.674322570981	0
147.459869500641	0
152.242828758238	0
157.023202322084	0
161.800992168479	0
166.576200271718	0
171.348828604071	0
176.118879135827	0
180.886353835245	0
185.651254668599	0
190.413583600155	0
195.173342592186	0
199.93053360497	0
204.685158596798	0
209.437219523967	0
214.186718340788	0
218.933656999589	0
223.678037450723	0
228.419861642551	0
233.159131521468	0
237.895849031897	0
242.630016116271	0
247.361634715084	0
252.090706766841	0
256.817234208093	0
261.541218973424	0
266.262662995465	0
270.981568204883	0
275.697936530397	0
280.411769898781	0
285.123070234849	0
289.831839461471	0
294.538079499574	0
299.241792268144	0
303.942979684232	0
308.641643662944	0
313.33778611746	0
318.031408959018	0
322.722514096945	0
327.411103438622	0
332.09717888951	0
336.780742353159	0
341.461795731189	0
346.140340923302	0
350.816379827291	0
355.489914339041	0
360.160946352512	0
364.829477759773	0
369.495510450977	0
374.159046314375	0
378.820087236329	0
383.478635101283	0
388.134691791809	0
392.788259188568	0
397.43933917034	0
402.08793361401	0
406.734044394583	0
411.377673385178	0
416.018822457033	0
420.657493479502	0
425.293688320078	0
429.927408844357	0
434.558656916086	0
439.187434397127	0
443.813743147482	0
448.437585025286	0
453.058961886811	0
457.677875586478	0
462.294327976831	0
466.908320908578	0
471.519856230564	0
476.128935789788	0
480.73556143139	0
485.339734998681	0
489.941458333116	0
494.540733274312	0
499.137561660047	0
503.731945326265	0
508.323886107065	0
512.91338583473	0
517.500446339696	0
522.085069450583	0
526.667256994186	0
531.247010795468	0
535.824332677577	0
540.399224461841	0
544.97168796778	0
549.541725013083	0
554.109337413638	0
558.674526983528	0
563.237295535019	0
567.797644878573	0
572.355576822864	0
576.911093174738	0
581.464195739273	0
586.014886319722	0
590.563166717575	0
595.109038732503	0
599.652504162402	0
604.193564803382	0
608.73222244976	0
613.268478894073	0
617.802335927087	0
622.333795337774	0
626.86285891334	0
631.389528439219	0
635.913805699064	0
640.435692474771	0
644.95519054646	0
649.472301692485	0
653.987027689444	0
658.499370312169	0
663.009331333737	0
667.51691252547	0
672.022115656927	0
676.524942495927	0
681.025394808529	0
685.523474359052	0
690.019182910066	0
694.512522222403	0
699.003494055146	0
703.49210016564	0
707.978342309501	0
712.4622222406	0
716.943741711089	0
721.422902471377	0
725.899706270147	0
730.374154854362	0
734.846249969256	0
739.315993358349	0
743.783386763427	0
748.248431924569	0
752.711130580137	0
757.171484466779	0
761.629495319434	0
766.085164871334	0
770.538494853989	0
774.989486997221	0
779.438143029149	-0.8720703125
783.884464676174	-20.1796875
788.328453663017	12.53515625
792.770111712697	-4.8759765625
797.209440546538	18.98046875
801.646441884169	-20.751953125
806.08111744353	2.505859375
810.513468940876	-14.0888671875
814.943498090771	17.28515625
819.371206606105	2.69921875
823.796596198072	-7.7568359375
828.2196685762	-8.140625
832.640425448326	27.90234375
837.05886852062	-38.755859375
841.474999497579	23.5546875
845.888820082023	3.599609375
850.300331975104	7.4140625
854.709536876313	-12.4794921875
859.116436483463	-0.42578125
863.521032492721	-3.6767578125
867.923326598572	12.666015625
872.32332049386	2.82421875
876.721015869761	-6.541015625
881.116414415797	-13.6904296875
885.509517819844	7.05078125
889.900327768115	10.3984375
894.288845945188	-14.029296875
898.675074033979	15.2353515625
903.059013715769	2.008056640625
907.440666670193	-16.35107421875
911.820034575246	23.13671875
916.197119107279	-15.470458984375
920.571921941015	-21.27294921875
924.944444749532	30.3382568359375
929.314689204282	14.949462890625
933.682656975088	17.5606689453125
938.048349730129	-1.828125
942.411769135974	29.4197998046875
946.772916857561	-6.6956787109375
951.131794558198	38.18896484375
955.488403899583	26.073486328125
959.842746541793	54.9580078125
964.194824143277	-4.1573486328125
968.544638360882	41.7271728515625
972.89219084983	9.6116943359375
977.237483263745	59.937744140625
981.580517254633	26.2265625
985.921294472888	-5.484619140625
990.259816567313	25.80419921875
994.596085185094	0.093017578125
998.930101971824	15.3818359375
1003.26186857149	49.670654296875
1007.59138662648	71.95947265625
1011.91865777761	103.240478515625
1016.24368366406	94.2088623046875
1020.56646592346	79.17724609375
1024.88700619182	57.1456298828125
1029.20530610358	15.114013671875
1033.52136729159	35.08251953125
1037.8351913871	2.0509033203125
1042.14678001981	-22.980712890625
1046.45613481781	14.0286865234375
1050.76325740763	11.50244140625
1055.06814941421	1.9761962890625
1059.37081246092	4.449951171875
1063.67124816957	-23.076171875
1067.96945816039	14.3975830078125
1072.26544405203	23.871337890625
1076.55920746159	3.0687255859375
1080.8507500046	-18.28515625
1085.14007329502	-1.6390380859375
1089.42717894526	-23.992919921875
1093.71206856617	26.6531982421875
1097.99474376703	10.2994384765625
1102.27520615557	30.945556640625
1106.55345733798	8.8134765625
1110.82949891888	7.8057861328125
1115.10333250134	27.798095703125
1119.37495968691	26.79052734375
1123.64438207555	14.7828369140625
1127.91160126572	-10.224853515625
1132.17661885431	22.7674560546875
1136.43943643666	19.7598876953125
1140.70005560662	55.752197265625
1144.95847795644	76.681884765625
1149.21470507689	84.4842529296875
1153.46873855716	127.28662109375
1157.72057998495	215.088989257813
1161.97023094641	265.891357421875
1166.21769302616	294.693725585938
1170.4629678073	284.49609375
1174.70605687141	153.298461914063
1178.94696179853	92.100830078125
1183.18568416722	49.9031982421875
1187.42222555447	81.70556640625
1191.65658753578	47.341552734375
1195.88877168515	47.9066162109375
1200.11877957505	74.4718017578125
1204.34661277642	48.036865234375
1208.57227285872	44.60205078125
1212.79576138991	53.1671142578125
1217.01707993641	40.7322998046875
1221.23623006315	24.29736328125
1225.45321333358	-7.137451171875
1229.66803130962	75.2493896484375
1233.88068555171	3.5611572265625
1238.09117761878	3.8729248046875
1242.29950906827	15.1845703125
1246.50568145615	-12.503662109375
1250.70969633685	-16.3046875
1254.91155526336	18.158447265625
1259.11125978715	-12.37841796875
1263.30881145822	-8.1484375
1267.50421182508	-1.734130859375
1271.69746243476	-11.9853515625
1275.88856483281	33.5791015625
1280.07752056329	-4.2138671875
1284.26433116881	0.193359375
1288.44899819048	-9.1396484375
1292.63152316794	-15.0888671875
1296.81190763937	21.29296875
1300.99015314147	16.0634765625
1305.16626120947	-35.091796875
1309.34023337715	-3.1025390625
1313.5120711768	29.6201171875
1317.68177613928	0.17578125
1321.84934979395	-14.173828125
1326.01479366875	14.1484375
1330.17810929013	-11.521484375
1334.3392981831	-10.9375
1338.49836187122	-7.7119140625
1342.65530187657	20.2919921875
1346.81011971983	10.4013671875
1350.96281692018	-16.8525390625
1355.11339499538	17.6962890625
1359.26185546175	-11.0869140625
1363.40819983413	-6.587890625
1367.55242962597	1.216796875
1371.69454634923	3.873046875
1375.83455151447	11.8212890625
1379.97244663079	-19.318359375
1384.10823320587	17.8172607421875
1388.24191274593	-30.399169921875
1392.3734867558	34.116455078125
1396.50295673884	-17.62451171875
1400.63032419701	-10.365478515625
1404.75559063083	20.888671875
1408.87875753938	4.099609375
1412.99982642036	-3.6893310546875
1417.11879877001	-21.4783935546875
1421.23567608315	8.732666015625
1425.35045985322	13.943603515625
1429.4631515722	5.1546630859375
1433.57375273068	62.36572265625
1437.68226481782	35.54736328125
1441.78868932139	86.724365234375
1445.89302772774	113.9013671875
1449.9952815218	69.078369140625
1454.0954521871	140.255432128906
1458.19354120579	76.4324340820313
1462.28955005859	110.609436035156
1466.38348022481	67.7864379882813
1470.47533318239	82.9634399414063
1474.56511040785	89.1405029296875
1478.65281337632	89.3175048828125
1482.73844356155	42.4945068359375
1486.82200243586	54.6845703125
1490.90349147021	49.8796997070313
1494.98291213417	-4.92510986328125
1499.06026589591	51.27001953125
1503.13555422221	79.4651489257813
1507.20877857848	78.6602783203125
1511.27994042873	119.855407714844
1515.3490412356	157.050598144531
1519.41608246035	249.245727539063
1523.48106556286	271.440856933594
1527.54399200162	297.635986328125
1531.60486323377	321.831115722656
1535.66368071506	225.026245117188
1539.72044589986	184.221435546875
1543.7751602412	149.416564941406
1547.8278251907	61.66552734375
1551.87844219866	43.98095703125
1555.92701271397	26.2964477539063
1559.97353818419	32.6118774414063
1564.01802005549	-2.07269287109375
1568.06045977271	41.2427978515625
1572.1008587793	50.5582275390625
1576.13921851737	41.8737182617188
1580.17554042768	15.1891479492188
1584.20982594961	12.504638671875
1588.24207652123	35.820068359375
1592.27229357921	17.1355590820313
1596.3004785589	21.4509887695313
1600.3266328943	39.7664184570313
1604.35075801806	29.0819091796875
1608.37285536149	12.4605712890625
1612.39292635454	10.989013671875
1616.41097242584	39.5174560546875
1620.42699500266	21.0458374023438
1624.44099551096	4.57427978515625
1628.45297537533	-7.89727783203125
1632.46293601905	25.631103515625
1636.47087886406	12.1595458984375
1640.47680533095	7.68798828125
1644.480716839	28.2163696289063
1648.48261480617	23.7448120117188
1652.48250064906	17.2732543945313
1656.48037578297	65.8016357421875
1660.47624162187	65.402099609375
1664.47009957839	88.1400756835938
1668.46195106388	92.8781127929688
1672.45179748832	89.6160888671875
1676.43964026041	37.3540649414063
1680.42548078752	62.092041015625
1684.40932047569	45.8300170898438
1688.39116072969	25.5679931640625
1692.37100295292	-0.69403076171875
1696.34884854752	42.0439453125
1700.32469891428	-32.2030029296875
1704.29855545272	35.656005859375
1708.27041956104	-1.4849853515625
1712.24029263612	-5.6259765625
1716.20817607355	4.23309326171875
1720.17407126762	15.0921020507813
1724.13797961133	13.9511108398438
1728.09990249636	-10.1898193359375
1732.05984131311	4.6729736328125
1736.01779745068	1.536376953125
1739.97377229687	-44.6001586914063
1743.9277672382	17.2632446289063
1747.87978365989	-13.0112915039063
1751.82982294587	4.59246826171875
1755.77788647878	-0.99737548828125
1759.72397564	-8.03857421875
1763.6680918096	12.873046875
1767.61023636636	-7.193359375
1771.55041068779	11.4501953125
1775.48861615014	-13.189453125
1779.42485412835	-16.708984375
1783.35912599609	16.1025390625
1787.29143312576	15.2041015625
1791.22177688849	-18.876953125
1795.15015865414	15.134765625
1799.07657979127	1.5126953125
1803.00104166721	-18.6201171875
1806.923545648	-0.173828125
1810.84409309841	11.005859375
1814.76268538195	-5.1044921875
1818.67932386087	12.1240234375
1822.59400989615	-20.59375
1826.50674484752	20.244140625
1830.41753007345	12.818359375
1834.32636693114	-27.255859375
1838.23325677653	-12.8798828125
1842.13820096433	16.9833984375
1846.04120084797	10.6865234375
1849.94225777965	6.4619140625
1853.84137311029	-15.0615234375
1857.7385481896	-1.7822265625
1861.63378436601	-9.1962890625
1865.52708298671	6.5126953125
1869.41844539766	2.4052734375
1873.30787294356	23.8291015625
1877.19536696788	-40.328125
1881.08092881284	28.5185546875
1884.96455981942	-3.017578125
1888.84626132737	-13.458984375
1892.7260346752	0.2607421875
1896.6038812002	1.3310546875
1900.47980223839	4.330078125
1904.35379912459	-4.259765625
1908.22587319237	17.7275390625
1912.0960257741	-22.1220703125
1915.96425820088	9.0517578125
1919.83057180263	-16.556640625
1923.694967908	3.0146484375
1927.55744784445	34.95703125
1931.4180129382	-28.40234375
1935.27666451426	14.765625
1939.13340389641	3.7392578125
1942.98823240721	-16.6318359375
1946.84115136803	14.716796875
1950.692162099	-17.9443359375
1954.54126591903	3.4833984375
1958.38846414584	3.0810546875
1962.23375809594	3.1318359375
1966.0771490846	-5.7080078125
1969.91863842591	12.61328125
1973.75822743275	-12.1337890625
1977.59591741678	15.5634765625
1981.43170968848	-21.8505859375
1985.26560555709	21.298828125
1989.09760633069	-15.28125
1992.92771331615	0.0048828125
1996.75592781911	1.009765625
2000.58225114405	-0.5087890625
2004.40668459424	-4.8115234375
2008.22922947176	-18.6083984375
2012.04988707749	1.5185546875
2015.86865871112	58.8896484375
2019.68554567116	-3.4736328125
2023.50054925491	-52.5439453125
2027.31367075851	40.103515625
2031.1249114769	-18.6318359375
2034.93427270382	-2.525390625
2038.74175573186	-4.5888671875
2042.54736185239	16.201171875
2046.35109235564	-7.4013671875
2050.15294853063	-9.447265625
2053.95293166521	19.013671875
2057.75104304606	-6.849609375
2061.54728395867	-8.2958984375
2065.34165568738	14.298828125
2069.13415951534	-12.0556640625
2072.92479672452	10.4150390625
2076.71356859575	-13.322265625
2080.50047640866	2.65625
2084.28552144174	-13.3017578125
2088.06870497229	20.9150390625
2091.85002827646	-1.705078125
2095.62949262923	-0.7724609375
2099.40709930443	-0.140625
2103.18284957471	-38.1083984375
2106.95674471158	53.8984375
2110.72878598537	-7.017578125
2114.49897466528	-14.345703125
2118.26731201934	-3.40625
2122.03379931443	21.224609375
2125.79843781626	-8.3798828125
2129.56122878942	-24.572265625
2133.32217349733	22.51953125
2137.08127320226	-18.279296875
2140.83852916534	14.482421875
2144.59394264655	-8.5380859375
2148.34751490473	1.1591796875
2152.09924719757	10.64453125
2155.84914078163	2.576171875
2159.5971969123	-1.0341796875
2163.34341684387	-11.8876953125
2167.08780182947	7.740234375
2170.83035312109	10.033203125
2174.57107196959	-10.54296875
2178.30995962469	5.6220703125
2182.04701733499	-11.30859375
2185.78224634795	-8.4033203125
2189.5156479099	21.40625
2193.24722326604	-1.955078125
2196.97697366044	-5.9306640625
2200.70490033604	-0.771484375
2204.43100453467	-7.9326171875
2208.15528749703	-3.6298828125
2211.87775046268	-24.1025390625
2215.59839467008	-1.98828125
2219.31722135656	86.1962890625
2223.03423175833	-15.951171875
2226.74942711049	-17.0126953125
2230.46280864701	-2.646484375
2234.17437760077	-16.2392578125
2237.8841352035	1.1689453125
2241.59208268584	-15.0087890625
2245.29822127732	19.490234375
2249.00255220635	-9.5166015625
2252.70507670024	28.533203125
2256.40579598519	-48.6767578125
2260.10471128628	42.3408203125
2263.80182382751	-12.517578125
2267.49713483175	6.6396484375
2271.19064552079	-19.9892578125
2274.8823571153	12.5283203125
2278.57227083486	-5.8505859375
2282.26038789795	7.240234375
2285.94670952195	-0.0263671875
2289.63123692314	-12.248046875
2293.31397131672	17.298828125
2296.99491391679	-13.3818359375
2300.67406593633	4.2978515625
2304.35142858727	-3.3642578125
2308.02700308043	-8.416015625
2311.70079062553	13.4033203125
2315.37279243123	-4.7431640625
2319.04300970507	16.609375
2322.71144365353	3.63671875
2326.378095482	-29.0556640625
2330.04296639478	23.232421875
2333.7060575951	-4.00390625
2337.3673702851	-5.734375
2341.02690566583	-0.435546875
2344.68466493729	-18.939453125
2348.34064929839	21.349609375
2351.99485994695	0.001953125
2355.64729807974	-0.9697265625
2359.29796489244	1.431640625
2362.94686157966	0.4091796875
2366.59398933494	-12.3828125
2370.23934935076	2.3330078125
2373.88294281852	7.8017578125
2377.52477092855	12.2568359375
2381.16483487014	-4.8447265625
2384.80313583148	-10.84765625
2388.4396749997	-7.8876953125
2392.07445356091	-3.123046875
2395.70747270011	3.32421875
2399.33873360126	16.2099609375
2402.96823744726	-2.2529296875
2406.59598541994	12.3720703125
2410.22197870011	-7.8134765625
2413.84621846749	-18.078125
2417.46870590075	12.119140625
2421.08944217751	-13.4697265625
2424.70842847435	7.71484375
2428.32566596678	1.9384765625
2431.94115582928	-10.7548828125
2435.55489923527	29.3642578125
2439.16689735713	-24.0478515625
2442.77715136619	8.7900390625
2446.38566243272	-3.615234375
2449.99243172597	4.712890625
2453.59746041414	7.8466796875
2457.20074966439	-3.7978515625
2460.80230064283	-7.4404296875
2464.40211451455	-2.8330078125
2468.00019244358	-13.134765625
2471.59653559293	36.111328125
2475.19114512457	-17.4296875
2478.78402219943	-18.310546875
2482.37516797741	14.2333984375
2485.96458361738	24.28125
2489.55227027719	-30.27734375
2493.13822911363	22.388671875
2496.7224612825	-24.4296875
2500.30496793853	-3.888671875
2503.88575023547	22.376953125
2507.464809326	-0.9609375
2511.04214636182	-14.12109375
2514.61776249357	-8.7353515625
2518.19165887088	21.4677734375
2521.76383664237	3.1640625
2525.33429695564	-3.400390625
2528.90304095725	-3.732421875
2532.47006979276	-5.0947265625
2536.03538460672	-6.39453125
2539.59898654265	20.1337890625
2543.16087674307	-13.9638671875
2546.72105634947	8.87109375
2550.27952650235	5.328125
2553.83628834118	-3.34375
2557.39134300444	-14.2099609375
2560.94469162957	-22.181640625
2564.49633535304	35.61328125
2568.0462753103	-34.8876953125
2571.59451263579	14.072265625
2575.14104846294	1.5556640625
2578.6858839242	29.5126953125
2582.229020151	9.65234375
2585.77045827378	-31.181640625
2589.31019942197	8.314453125
2592.84824472401	-1.6923828125
2596.38459530734	2.6689453125
2599.91925229841	7.0234375
2603.45221682266	-20.119140625
2606.98349000456	-3.509765625
2610.51307296756	18.482421875
2614.04096683414	4.48046875
2617.56717272579	-27.0302734375
2621.09169176298	17.974609375
2624.61452506523	5.5712890625
2628.13567375106	-15.3896484375
2631.655138938	-3.396484375
2635.17292174258	11.5234375
2638.68902328039	10.1953125
2642.20344466598	-13.203125
2645.71618701297	4.6943359375
2649.22725143397	-4.0517578125
2652.73663904062	1.162109375
2656.24435094357	-36.099609375
2659.75038825251	51.4658203125
2663.25475207615	10.5439453125
2666.75744352221	-59.203125
2670.25846369744	56.26953125
2673.75781370765	-36.7109375
2677.25549465763	14.2080078125
2680.75150765123	2.2958984375
2684.24585379131	11.6640625
2687.73853417978	-28.5712890625
2691.22954991757	22.9189453125
2694.71890210465	0.0478515625
2698.20659184002	-20.603515625
2701.69262022172	12.5400390625
2705.17698834682	-1.9560546875
2708.65969731143	2.3603515625
2712.14074821071	-5.7265625
2715.62014213884	-14.5693359375
2719.09788018905	4.5595703125
2722.57396345361	26.1162109375
2726.04839302385	15.4755859375
2729.52116999012	-38.8623046875
2732.99229544182	26.07421875
2736.4617704674	-20.93359375
2739.92959615437	15.5703125
2743.39577358925	-1.9912109375
2746.86030385767	-0.7822265625
2750.32318804424	0.814453125
2753.78442723268	-17.19921875
2757.24402250572	16.662109375
2760.70197494518	1.1943359375
2764.1582856319	-18.7080078125
2767.6129556458	6.546875
2771.06598606584	-31.3193359375
2774.51737797005	-14.033203125
2777.96713243552	34.951171875
2781.41525053838	43.92578125
2784.86173335384	22.1544189453125
2788.30658195617	-34.0262451171875
2791.74979741869	-47.601318359375
2795.1913808138	-16.9662475585938
2798.63133321295	-29.3311157226563
2802.06965568666	-4.696044921875
2805.50634930452	-18.734130859375
2808.94141513519	14.1435546875
2812.37485424639	-26.9786987304688
2815.80666770493	11.8990478515625
2819.23685657665	6.7767333984375
2822.6654219265	12.6544799804688
2826.0923648185	3.53216552734375
2829.51768631572	41.409912109375
2832.94138748033	56.28759765625
2836.36346937355	49.32763671875
2839.7839330557	73.1937866210938
2843.20277958617	106.059936523438
2846.62001002343	187.926086425781
2850.03562542502	256.792297363281
2853.44962684758	335.658447265625
2856.86201534681	386.524597167969
2860.27279197751	345.390747070313
2863.68195779356	333.256896972656
2867.08951384791	301.123046875
2870.49546119262	298.989196777344
2873.89980087883	322.855346679688
2877.30253395675	315.721557617188
2880.70366147569	337.587707519531
2884.10318448406	306.319152832031
2887.50110402936	302.914855957031
2890.89742115815	321.510620117188
2894.29213691614	338.106323242188
2897.68525234807	295.702087402344
2901.07676849782	333.297790527344
2904.46668640835	274.893493652344
2907.85500712172	314.4892578125
2911.24173167908	301.0849609375
2914.62686112069	278.6806640625
2918.0103964859	279.276428222656
2921.39233881316	279.872131347656
2924.77268914004	292.467834472656
2928.1514485032	260.063598632813
2931.52861793838	271.659301757813
2934.90419848047	266.255065917969
2938.27819116343	286.850769042969
2941.65059702035	277.39453125
2945.0214170834	248.886779785156
2948.39065238389	244.379028320313
2951.75830395222	191.871215820313
2955.1243728179	180.363464355469
2958.48886000957	150.855712890625
2961.85176655495	138.347900390625
2965.21309348089	141.840148925781
2968.57284181338	127.332397460938
2971.93101257748	99.8246459960938
2975.28760679739	94.3168334960938
2978.64262549643	61.80908203125
2981.99606969702	77.3013305664063
2985.34794042073	52.7935180664063
2988.69823868822	43.2865600585938
2992.04696551928	48.7835083007813
2995.39412193282	-0.71954345703125
2998.73970894689	6.77740478515625
3002.08372757864	0.27435302734375
3005.42617884436	-19.2286987304688
3008.76706375945	26.2682495117188
3012.10638333846	15.76513671875
3015.44413859504	34.2620849609375
3018.780330542	31.9962158203125
3022.11496019125	-2.0792236328125
3025.44802855385	-9.15472412109375
3028.77953663997	12.7698364257813
3032.10948545894	19.7568969726563
3035.4378760192	-29.7039184570313
3038.76470932834	16.20703125
3042.08998639308	7.974609375
3045.41370821926	-21.736328125
3048.73587581189	-3.3837890625
3052.05649017508	9.890625
3055.37555231211	-15.109375
3058.69306322538	15.22265625
3062.00902391644	13.537109375
3065.32343538598	-14.96484375
3068.63629863383	4.16015625
3071.94761465896	-18.2685546875
3075.25738445949	26.49609375
3078.5656090327	-0.5595703125
3081.87228937498	-5.4619140625
3085.1774264819	-14.330078125
3088.48102134815	1.26171875
3091.7830749676	3.71875
3095.08358833324	-2.4150390625
3098.38256243724	14.11328125
3101.67999827088	-9.599609375
3104.97589682465	-10.3388671875
3108.27025908814	8.37890625
3111.56308605013	-0.296875
3114.85437869852	0
3118.14413802041	0
3121.43236500202	0
3124.71906062875	0
3128.00422588514	0
3131.28786175491	0
3134.56996922093	0
3137.85054926523	0
3141.12960286901	0
3144.40713101263	0
3147.68313467559	0
3150.95761483661	0
3154.23057247352	0
3157.50200856335	0
3160.77192408229	0
3164.04032000569	0
3167.30719730808	0
3170.57255696316	0
3173.8363999438	0
3177.09872722202	0
3180.35953976906	0
3183.61883855529	0
3186.87662455028	0
3190.13289872276	0
3193.38766204066	0
3196.64091547106	0
3199.89265998022	0
3203.14289653362	0
3206.39162609586	0
3209.63884963076	0
3212.88456810132	0
3216.1287824697	0
3219.37149369728	0
3222.61270274458	0
3225.85241057134	0
3229.09061813648	0
3232.32732639809	0
3235.56253631347	0
3238.79624883909	0
3242.02846493062	0
3245.25918554292	0
3248.48841163005	0
3251.71614414523	0
3254.94238404091	0
3258.16713226871	0
3261.39038977947	0
3264.61215752319	0
3267.8324364491	0
3271.05122750561	0
3274.26853164032	0
3277.48434980006	0
3280.69868293083	0
3283.91153197784	0
3287.12289788551	0
3290.33278159744	0
3293.54118405647	0
3296.7481062046	0
3299.95354898308	0
3303.15751333233	0
3306.36000019198	0
3309.5610105009	0
3312.76054519714	0
3315.95860521796	0
3319.15519149983	0
3322.35030497844	0
3325.5439465887	0
3328.73611726471	0
3331.92681793978	0
3335.11604954647	0
3338.30381301652	0
3341.49010928091	0
3344.67493926981	0
3347.85830391262	0
3351.04020413798	0
3354.22064087372	0
3357.3996150469	0
3360.5771275838	0
3363.75317940992	0
3366.92777144999	0
3370.10090462795	0
3373.27257986699	0
3376.44279808948	0
3379.61156021707	0
3382.77886717058	0
3385.94471987011	0
3389.10911923496	0
3392.27206618366	0
3395.43356163397	0
3398.59360650288	0
3401.75220170663	0
3404.90934816067	0
3408.06504677969	0
3411.21929847761	0
3414.37210416759	0
3417.52346476203	0
3420.67338117256	0
3423.82185431003	0
3426.96888508457	0
3430.11447440551	0
3433.25862318143	0
3436.40133232017	0
3439.54260272877	0
3442.68243531356	0
3445.82083098007	0
3448.95779063311	0
3452.0933151767	0
3455.22740551412	0
3458.36006254791	0
3461.49128717984	0
3464.62108031093	0
3467.74944284144	0
3470.8763756709	0
3474.00187969807	0
3477.12595582097	0
3480.24860493687	0
3483.3698279423	0
3486.48962573301	0
3489.60799920405	0
3492.7249492497	0
3495.84047676349	0
3498.95458263822	0
3502.06726776593	0
3505.17853303794	0
3508.28837934481	0
3511.39680757636	0
3514.50381862168	0
3517.60941336912	0
3520.71359270627	0
3523.81635752002	0
3526.91770869649	0
3530.01764712108	0
3533.11617367844	0
3536.21328925251	0
3539.30899472646	0
3542.40329098277	0
3545.49617890316	0
3548.58765936862	0
3551.6777332594	0
3554.76640145506	0
3557.85366483438	0
3560.93952427544	0
3564.02398065559	0
3567.10703485145	0
3570.18868773891	0
3573.26894019313	0
3576.34779308856	0
3579.42524729892	0
3582.5013036972	0
3585.57596315568	0
3588.6492265459	0
3591.72109473869	0
3594.79156860416	0
3597.8606490117	0
3600.92833682998	0
3603.99463292695	0
3607.05953816984	0
3610.12305342518	0
3613.18517955876	0
3616.24591743568	0
3619.30526792029	0
3622.36323187627	0
3625.41981016655	0
3628.47500365337	0
3631.52881319825	0
3634.58123966201	0
3637.63228390473	0
3640.68194678582	0
3643.73022916395	0
3646.77713189711	0
3649.82265584256	0
3652.86680185686	0
3655.90957079587	0
3658.95096351473	0
3661.9909808679	0
3665.02962370912	0
3668.06689289143	0
3671.10278926717	0
3674.13731368797	0
3677.17046700477	0
3680.20225006781	0
3683.23266372664	0
3686.26170883008	0
3689.28938622628	0
3692.31569676268	0
3695.34064128604	0
3698.3642206424	0
3701.38643567713	0
3704.40728723488	0
3707.42677615964	0
3710.44490329468	0
3713.46166948258	0
3716.47707556524	0
3719.49112238387	0
3722.50381077897	0
3725.51514159038	0
3728.52511565724	0
3731.53373381799	0
3734.54099691039	0
3737.54690577153	0
3740.55146123779	0
3743.55466414488	0
3746.55651532782	0
3749.55701562096	0
3752.55616585793	0
3755.55396687173	0
3758.55041949465	0
3761.54552455828	0
3764.53928289357	0
3767.53169533077	0
3770.52276269945	0
