# Supplementary material for: ATP-Mediated Compositional Change in Peripheral Myelin Membranes: A Comparative Raman Spectroscopy and Time-Of-Flight Secondary Ion Mass Spectrometry Study
Source: PLoS One. 2015 Nov 6;10(11):e0142084. doi: 10.1371/journal.pone.0142084 (PMC4636249; doi:10.1371/journal.pone.0142084)
Supplement: S4 Dataset — (ZIP) [file pone.0142084.s004.zip › S4_dataset/Raman_spectra/5_90_90.txt]

-178.9940361005	0
-174.033225536559	0
-169.075137799502	0
-164.119770772183	0
-159.167122339652	0
-154.217190389145	0
-149.26997281008	0
-144.325467494082	0
-139.38367233493	0
-134.444585228596	0
-129.508204073225	0
-124.574526769137	0
-119.643551218823	0
-114.715275326934	0
-109.789697000297	0
-104.866814147889	0
-99.9466246808543	0
-95.0291265124944	0
-90.114317558252	0
-85.2021957357436	0
-80.2927589647076	0
-75.3860051670387	0
-70.4819322667847	0
-65.5805381901157	0
-60.6818208653497	0
-55.7857782229291	0
-50.8924081954391	0
-46.0017087175838	0
-41.1136777262045	0
-36.2283131602561	0
-31.3456129608128	0
-26.4655750710695	0
-21.5881974363389	0
-16.7134780040407	0
-11.8414147237152	0
-6.97200554699234	0
-2.10524842762101	0
2.75885867856151	0
7.62031781360827	0
12.4791310174774	0
17.3353003280427	0
22.1888277810764	0
27.0397154102718	0
31.8879652472339	0
36.7335793214821	0
41.5765596604568	0
46.4169082895224	0
51.2546272319731	0
56.0897185090207	0
60.9221841398242	0
65.7520261414571	0
70.5792465289418	0
75.4038473152361	0
80.2258305112362	0
85.045198125787	0
89.8619521656727	0
94.6760946356395	0
99.4876275383746	0
104.296552874516	0
109.10287264268	0
113.906588839415	0
118.707703459252	0
123.506218494676	0
128.30213593615	0
133.095457772096	0
137.886185988912	0
142.674322570981	0
147.459869500641	0
152.242828758238	0
157.023202322084	0
161.800992168479	0
166.576200271718	0
171.348828604071	0
176.118879135827	0
180.886353835245	0
185.651254668599	0
190.413583600155	0
195.173342592186	0
199.93053360497	0
204.685158596798	0
209.437219523967	0
214.186718340788	0
218.933656999589	0
223.678037450723	0
228.419861642551	0
233.159131521468	0
237.895849031897	0
242.630016116271	0
247.361634715084	0
252.090706766841	0
256.817234208093	0
261.541218973424	0
266.262662995465	0
270.981568204883	0
275.697936530397	0
280.411769898781	0
285.123070234849	0
289.831839461471	0
294.538079499574	0
299.241792268144	0
303.942979684232	0
308.641643662944	0
313.33778611746	0
318.031408959018	0
322.722514096945	0
327.411103438622	0
332.09717888951	0
336.780742353159	0
341.461795731189	0
346.140340923302	0
350.816379827291	0
355.489914339041	0
360.160946352512	0
364.829477759773	0
369.495510450977	0
374.159046314375	0
378.820087236329	0
383.478635101283	0
388.134691791809	0
392.788259188568	0
397.43933917034	0
402.08793361401	0
406.734044394583	0
411.377673385178	0
416.018822457033	0
420.657493479502	0
425.293688320078	0
429.927408844357	0
434.558656916086	0
439.187434397127	0
443.813743147482	0
448.437585025286	0
453.058961886811	0
457.677875586478	0
462.294327976831	0
466.908320908578	0
471.519856230564	0
476.128935789788	0
480.73556143139	0
485.339734998681	0
489.941458333116	0
494.540733274312	0
499.137561660047	0
503.731945326265	0
508.323886107065	0
512.91338583473	0
517.500446339696	0
522.085069450583	0
526.667256994186	0
531.247010795468	0
535.824332677577	0
540.399224461841	0
544.97168796778	0
549.541725013083	0
554.109337413638	0
558.674526983528	0
563.237295535019	0
567.797644878573	0
572.355576822864	0
576.911093174738	0
581.464195739273	0
586.014886319722	0
590.563166717575	0
595.109038732503	0
599.652504162402	0
604.193564803382	0
608.73222244976	6.283203125
613.268478894073	-13.421875
617.802335927087	2.2900390625
622.333795337774	-27.16796875
626.86285891334	29.6572265625
631.389528439219	-16.4189453125
635.913805699064	14.0478515625
640.435692474771	-3.0576171875
644.95519054646	-12.9501953125
649.472301692485	-12.9091796875
653.987027689444	40.5869140625
658.499370312169	-19.193359375
663.009331333737	3.4501953125
667.51691252547	-4.7958984375
672.022115656927	24.83984375
676.524942495927	-36.724609375
681.025394808529	-8.6533203125
685.523474359052	29.9130859375
690.019182910066	10.353515625
694.512522222403	-7.0419921875
699.003494055146	-15.91796875
703.49210016564	8.046875
707.978342309501	4.8759765625
712.4622222406	-20.5234375
716.943741711089	15.869140625
721.422902471377	3.94921875
725.899706270147	0.2734375
730.374154854362	-33.3095703125
734.846249969256	44.638671875
739.315993358349	-15.076171875
743.783386763427	-11.064453125
748.248431924569	35.30859375
752.711130580137	-8.9833984375
757.171484466779	-17.8916015625
761.629495319434	-20.6318359375
766.085164871334	15.7041015625
770.538494853989	-7.9775390625
774.989486997221	14.3720703125
779.438143029149	4.2109375
783.884464676174	-1.7763671875
788.328453663017	-7.8681640625
792.770111712697	-6.748046875
797.209440546538	29.8828125
801.646441884169	-25.0390625
806.08111744353	13.673828125
810.513468940876	-11.2509765625
814.943498090771	6.7841796875
819.371206606105	-7.8125
823.796596198072	7.8876953125
828.2196685762	-3.310546875
832.640425448326	19.833984375
837.05886852062	-44.74609375
841.474999497579	19.572265625
845.888820082023	18.08203125
850.300331975104	-11.7685546875
854.709536876313	-7.5732421875
859.116436483463	-1.20703125
863.521032492721	5.9609375
867.923326598572	0.0927734375
872.32332049386	5.5048828125
876.721015869761	8.525390625
881.116414415797	-22.7568359375
885.509517819844	6.6650390625
889.900327768115	12.8330078125
894.288845945188	-12.669921875
898.675074033979	15.3466796875
903.059013715769	-7.1806640625
907.440666670193	-13.841796875
911.820034575246	24.833984375
916.197119107279	-0.5806884765625
920.571921941015	-39.103271484375
924.944444749532	25.1666259765625
929.314689204282	2.01263427734375
933.682656975088	17.1485595703125
938.048349730129	-8.54730224609375
942.411769135974	10.7568969726563
946.772916857561	-3.93896484375
951.131794558198	25.8618774414063
955.488403899583	-18.1275634765625
959.842746541793	40.8829345703125
964.194824143277	-9.1065673828125
968.544638360882	45.9039916992188
972.89219084983	-3.08551025390625
977.237483263745	48.14111328125
981.580517254633	0.52667236328125
985.921294472888	-11.0877075195313
990.259816567313	31.2978515625
994.596085185094	0.68341064453125
998.930101971824	16.0690307617188
1003.26186857149	49.45458984375
1007.59138662648	59.8892822265625
1011.91865777761	111.390686035156
1016.24368366406	85.8921508789063
1020.56646592346	46.3935546875
1024.88700619182	53.89501953125
1029.20530610358	2.39642333984375
1033.52136729159	48.8860473632813
1037.8351913871	12.3475341796875
1042.14678001981	-14.1910400390625
1046.45613481781	-2.72955322265625
1050.76325740763	-6.36419677734375
1055.06814941421	3.83544921875
1059.37081246092	6.822265625
1063.67124816957	-22.7867431640625
1067.96945816039	19.947265625
1072.26544405203	-4.619140625
1076.55920746159	4.7177734375
1080.8507500046	-0.1044921875
1085.14007329502	10.1428833007813
1089.42717894526	-33.785888671875
1093.71206856617	18.3727416992188
1097.99474376703	3.02801513671875
1102.27520615557	11.7152709960938
1106.55345733798	2.7427978515625
1110.82949891888	-5.2296142578125
1115.10333250134	28.7979736328125
1119.37495968691	9.82550048828125
1123.64438207555	24.8530883789063
1127.91160126572	-20.5097045898438
1132.17661885431	36.13720703125
1136.43943643666	8.78411865234375
1140.70005560662	29.4310302734375
1144.95847795644	57.0779418945313
1149.21470507689	64.724853515625
1153.46873855716	85.3717651367188
1157.72057998495	193.018615722656
1161.97023094641	258.0703125
1166.21769302616	234.235290527344
1170.4629678073	223.400268554688
1174.70605687141	134.565246582031
1178.94696179853	66.730224609375
1183.18568416722	25.8952026367188
1187.42222555447	79.0601806640625
1191.65658753578	31.2252197265625
1195.88877168515	22.3901977539063
1200.11877957505	41.55517578125
1204.34661277642	22.0985717773438
1208.57227285872	23.6776123046875
1212.79576138991	34.256591796875
1217.01707993641	16.8355712890625
1221.23623006315	25.4146118164063
1225.45321333358	-0.00640869140625
1229.66803130962	72.5725708007813
1233.88068555171	11.151611328125
1238.09117761878	-8.2694091796875
1242.29950906827	18.39306640625
1246.50568145615	16.1126098632813
1250.70969633685	-4.1678466796875
1254.91155526336	30.5517578125
1259.11125978715	-2.72869873046875
1263.30881145822	-20.0091552734375
1267.50421182508	9.71038818359375
1271.69746243476	19.4299926757813
1275.88856483281	49.0103149414063
1280.07752056329	25.4173583984375
1284.26433116881	20.8243408203125
1288.44899819048	35.2313232421875
1292.63152316794	24.6383666992188
1296.81190763937	70.0453491210938
1300.99015314147	56.4523315429688
1305.16626120947	14.8593139648438
1309.34023337715	56.9856567382813
1313.5120711768	71.9046630859375
1317.68177613928	36.8236083984375
1321.84934979395	18.7426147460938
1326.01479366875	33.66162109375
1330.17810929013	6.58062744140625
1334.3392981831	18.4996337890625
1338.49836187122	18.4186401367188
1342.65530187657	27.9188232421875
1346.81011971983	38.3362426757813
1350.96281692018	19.7536010742188
1355.11339499538	35.1710205078125
1359.26185546175	25.58837890625
1363.40819983413	4.00579833984375
1367.55242962597	4.17608642578125
1371.69454634923	7.0662841796875
1375.83455151447	7.95648193359375
1379.97244663079	-31.1533203125
1384.10823320587	8.69378662109375
1388.24191274593	-21.5181274414063
1392.3734867558	41.636474609375
1396.50295673884	-22.2240600585938
1400.63032419701	-4.587890625
1404.75559063083	16.8056640625
1408.87875753938	-4.3310546875
1412.99982642036	-3.7783203125
1417.11879877001	-18.2616577148438
1421.23567608315	8.379150390625
1425.35045985322	23.0199584960938
1429.4631515722	1.46343994140625
1433.57375273068	34.77197265625
1437.68226481782	15.0805053710938
1441.78868932139	34.3890380859375
1445.89302772774	57.6976318359375
1449.9952815218	15.0061645507813
1454.0954521871	111.419921875
1458.19354120579	27.968994140625
1462.28955005859	77.5181274414063
1466.38348022481	37.0672607421875
1470.47533318239	55.6163330078125
1474.56511040785	47.1654663085938
1478.65281337632	43.7145385742188
1482.73844356155	21.263671875
1486.82200243586	47.812744140625
1490.90349147021	9.36187744140625
1494.98291213417	-5.97552490234375
1499.06026589591	51.8478393554688
1503.13555422221	67.671142578125
1507.20877857848	82.4944458007813
1511.27994042873	129.317749023438
1515.3490412356	165.141052246094
1519.41608246035	330.964416503906
1523.48106556286	225.787719726563
1527.54399200162	220.611022949219
1531.60486323377	217.434326171875
1535.66368071506	127.257629394531
1539.72044589986	115.080993652344
1543.7751602412	94.0542602539063
1547.8278251907	39.1336059570313
1551.87844219866	2.212890625
1555.92701271397	8.29217529296875
1559.97353818419	8.37152099609375
1564.01802005549	-19.5491943359375
1568.06045977271	22.5300903320313
1572.1008587793	44.6094360351563
1576.13921851737	24.688720703125
1580.17554042768	-13.23193359375
1584.20982594961	0.0819091796875
1588.24207652123	30.5783081054688
1592.27229357921	-11.9253540039063
1596.3004785589	3.57098388671875
1600.3266328943	16.0673217773438
1604.35075801806	4.56365966796875
1608.37285536149	10.4312744140625
1612.39292635454	-12.1586303710938
1616.41097242584	27.2515258789063
1620.42699500266	-2.09344482421875
1624.44099551096	-16.2833251953125
1628.45297537533	-11.1044921875
1632.46293601905	14.943359375
1636.47087886406	-4.4609375
1640.47680533095	1.880859375
1644.480716839	10.615234375
1648.48261480617	-2.041015625
1652.48250064906	-9.7548828125
1656.48037578297	2.318359375
1660.47624162187	1.5986328125
1664.47009957839	1.3271484375
1668.46195106388	2.95703125
1672.45179748832	-0.3720703125
1676.43964026041	-14.5517578125
1680.42548078752	13.111328125
1684.40932047569	8.2568359375
1688.39116072969	-1.875
1692.37100295292	-18.8251953125
1696.34884854752	28.203125
1700.32469891428	-36.3037109375
1704.29855545272	39.8173828125
1708.27041956104	-19.498046875
1712.24029263612	-6.798828125
1716.20817607355	0.1572265625
1720.17407126762	5.087890625
1724.13797961133	18.328125
1728.09990249636	-18.98046875
1732.05984131311	8.9951171875
1736.01779745068	-2.39453125
1739.97377229687	-31.3896484375
1743.9277672382	30.2783203125
1747.87978365989	-5.8671875
1751.82982294587	0.037109375
1755.77788647878	-4.3310546875
1759.72397564	-7.759765625
1763.6680918096	15.3330078125
1767.61023636636	4.23046875
1771.55041068779	3.9326171875
1775.48861615014	-10.3798828125
1779.42485412835	-11.515625
1783.35912599609	0.58984375
1787.29143312576	22.185546875
1791.22177688849	-24.01171875
1795.15015865414	14.322265625
1799.07657979127	10.71484375
1803.00104166721	-21.0009765625
1806.923545648	0.150390625
1810.84409309841	14.7001953125
1814.76268538195	-10.0859375
1818.67932386087	11.779296875
1822.59400989615	-20.5498046875
1826.50674484752	14.1064453125
1830.41753007345	11.3330078125
1834.32636693114	-19.90234375
1838.23325677653	-9.0947265625
1842.13820096433	15.994140625
1846.04120084797	10.666015625
1849.94225777965	1.8798828125
1853.84137311029	-12.40625
1857.7385481896	-9.80859375
1861.63378436601	-0.5869140625
1865.52708298671	12.2958984375
1869.41844539766	2.66015625
1873.30787294356	8.4228515625
1877.19536696788	-28.20703125
1881.08092881284	26.94140625
1884.96455981942	-1.2412109375
1888.84626132737	-24.9404296875
1892.7260346752	7.537109375
1896.6038812002	1.9580078125
1900.47980223839	-0.3642578125
1904.35379912459	5.283203125
1908.22587319237	9.0556640625
1912.0960257741	-16.134765625
1915.96425820088	14.2763671875
1919.83057180263	-17.44140625
1923.694967908	9.0126953125
1927.55744784445	6.27734375
1931.4180129382	-17.26953125
1935.27666451426	16.7060546875
1939.13340389641	1.5380859375
1942.98823240721	-13.986328125
1946.84115136803	16.3359375
1950.692162099	-15.251953125
1954.54126591903	2.0126953125
1958.38846414584	2.5185546875
1962.23375809594	2.041015625
1966.0771490846	-8.59375
1969.91863842591	22.1708984375
1973.75822743275	-17.9755859375
1977.59591741678	10.7646484375
1981.43170968848	-20.271484375
1985.26560555709	26.80078125
1989.09760633069	-11.9208984375
1992.92771331615	4.0751953125
1996.75592781911	-6.7998046875
2000.58225114405	-5.1787109375
2004.40668459424	10.0830078125
2008.22922947176	0.447265625
2012.04988707749	5.8876953125
2015.86865871112	-23.9697265625
2019.68554567116	30.6689453125
2023.50054925491	-39.3447265625
2027.31367075851	29.740234375
2031.1249114769	-10.2529296875
2034.93427270382	0.7783203125
2038.74175573186	-9.345703125
2042.54736185239	19.7705078125
2046.35109235564	-11.2880859375
2050.15294853063	-2.2255859375
2053.95293166521	16.3349609375
2057.75104304606	-3.4697265625
2061.54728395867	-8.384765625
2065.34165568738	8.771484375
2069.13415951534	-6.1328125
2072.92479672452	12.3173828125
2076.71356859575	-29.798828125
2080.50047640866	10.9892578125
2084.28552144174	-17.072265625
2088.06870497229	27.5380859375
2091.85002827646	0.3076171875
2095.62949262923	-10.59765625
2099.40709930443	9.080078125
2103.18284957471	-24.916015625
2106.95674471158	26.0322265625
2110.72878598537	5.169921875
2114.49897466528	-9.3505859375
2118.26731201934	-4.94921875
2122.03379931443	18.2958984375
2125.79843781626	-14.41015625
2129.56122878942	-18.0517578125
2133.32217349733	30.953125
2137.08127320226	-32.9970703125
2140.83852916534	11.048828125
2144.59394264655	9.5234375
2148.34751490473	-2.564453125
2152.09924719757	-7.2158203125
2155.84914078163	-34.087890625
2159.5971969123	-34.2900390625
2163.34341684387	138.0458984375
2167.08780182947	-6.9814453125
2170.83035312109	-25.9697265625
2174.57107196959	-23.296875
2178.30995962469	8.1845703125
2182.04701733499	-21.3857421875
2185.78224634795	-8.6025390625
2189.5156479099	38.3828125
2193.24722326604	-14.9013671875
2196.97697366044	-6.6513671875
2200.70490033604	5.4599609375
2204.43100453467	-13.8125
2208.15528749703	12.7607421875
2211.87775046268	-19.048828125
2215.59839467008	15.24609375
2219.31722135656	4.6962890625
2223.03423175833	4.474609375
2226.74942711049	-2.248046875
2230.46280864701	4.091796875
2234.17437760077	-21.166015625
2237.8841352035	6.5517578125
2241.59208268584	-12.6943359375
2245.29822127732	9.8466796875
2249.00255220635	-26.513671875
2252.70507670024	-10.9345703125
2256.40579598519	2.5107421875
2260.10471128628	130.455078125
2263.80182382751	-46.6083984375
2267.49713483175	-25.908203125
2271.19064552079	-20.931640625
2274.8823571153	2.7900390625
2278.57227083486	-14.60546875
2282.26038789795	9.4560546875
2285.94670952195	14.220703125
2289.63123692314	-21.50390625
2293.31397131672	17.025390625
2296.99491391679	1.466796875
2300.67406593633	-8.94921875
2304.35142858727	-1.3154296875
2308.02700308043	0.2177734375
2311.70079062553	5.89453125
2315.37279243123	-2.51953125
2319.04300970507	12.0908203125
2322.71144365353	9.1064453125
2326.378095482	-29.6005859375
2330.04296639478	17.470703125
2333.7060575951	0.5673828125
2337.3673702851	-8.90625
2341.02690566583	3.4716796875
2344.68466493729	-12.767578125
2348.34064929839	17.8037109375
2351.99485994695	-17.048828125
2355.64729807974	6.5966796875
2359.29796489244	11.6796875
2362.94686157966	-1.1796875
2366.59398933494	-19.9794921875
2370.23934935076	6.123046875
2373.88294281852	7.5478515625
2377.52477092855	0.53515625
2381.16483487014	2.6240234375
2384.80313583148	0.1943359375
2388.4396749997	-10.333984375
2392.07445356091	-10.3330078125
2395.70747270011	2.9814453125
2399.33873360126	26.5869140625
2402.96823744726	-8.025390625
2406.59598541994	5.0263671875
2410.22197870011	-1.4736328125
2413.84621846749	-18.2236328125
2417.46870590075	12.7900390625
2421.08944217751	-14.837890625
2424.70842847435	2.5498046875
2428.32566596678	17.7880859375
2431.94115582928	-15.3271484375
2435.55489923527	11.7099609375
2439.16689735713	-10.744140625
2442.77715136619	14.2763671875
2446.38566243272	-10.083984375
2449.99243172597	2.6337890625
2453.59746041414	3.0146484375
2457.20074966439	-33.4072265625
2460.80230064283	-49.3798828125
2464.40211451455	-84.1689453125
2468.00019244358	312.330078125
2471.59653559293	-58.1875
2475.19114512457	-66.2412109375
2478.78402219943	-35.0224609375
2482.37516797741	14.6533203125
2485.96458361738	5.2236328125
2489.55227027719	-14.84375
2493.13822911363	19.14453125
2496.7224612825	-20.646484375
2500.30496793853	-10.1669921875
2503.88575023547	19.2177734375
2507.464809326	3.876953125
2511.04214636182	-6.1171875
2514.61776249357	-11.40234375
2518.19165887088	10.904296875
2521.76383664237	9.4560546875
2525.33429695564	-4.169921875
2528.90304095725	-8.3310546875
2532.47006979276	6.7900390625
2536.03538460672	-4.6630859375
2539.59898654265	8.57421875
2543.16087674307	-15.8173828125
2546.72105634947	6.4462890625
2550.27952650235	9.6513671875
2553.83628834118	1.00390625
2557.39134300444	-11.6572265625
2560.94469162957	-20.53125
2564.49633535304	32.84765625
2568.0462753103	-28.005859375
2571.59451263579	20.2568359375
2575.14104846294	15.59765625
2578.6858839242	-28.6259765625
2582.229020151	28.89453125
2585.77045827378	-23.6591796875
2589.31019942197	3.509765625
2592.84824472401	-8.298828125
2596.38459530734	12.81640625
2599.91925229841	6.3701171875
2603.45221682266	-12.115234375
2606.98349000456	-4.537109375
2610.51307296756	18.5947265625
2614.04096683414	1.6796875
2617.56717272579	-26.4833984375
2621.09169176298	15.115234375
2624.61452506523	6.9541015625
2628.13567375106	-11.9736328125
2631.655138938	-9.9111328125
2635.17292174258	4.9560546875
2638.68902328039	8.4091796875
2642.20344466598	-6.7060546875
2645.71618701297	10.08984375
2649.22725143397	-4.05078125
2652.73663904062	5.3486328125
2656.24435094357	-31.1181640625
2659.75038825251	41.3798828125
2663.25475207615	9.40625
2666.75744352221	-54.3076171875
2670.25846369744	54.1884765625
2673.75781370765	-35.0205078125
2677.25549465763	17.59375
2680.75150765123	1.896484375
2684.24585379131	5.14453125
2687.73853417978	-23.4423828125
2691.22954991757	12.125
2694.71890210465	3.3935546875
2698.20659184002	-12.875
2701.69262022172	9.107421875
2705.17698834682	-6.7236328125
2708.65969731143	-5.2685546875
2712.14074821071	-20.357421875
2715.62014213884	55.8115234375
2719.09788018905	-26.21484375
2722.57396345361	17.6376953125
2726.04839302385	12.0068359375
2729.52116999012	-46.3896484375
2732.99229544182	28.12890625
2736.4617704674	-20.568359375
2739.92959615437	16.0166015625
2743.39577358925	-4.3369140625
2746.86030385767	1.5263671875
2750.32318804424	7.4296875
2753.78442723268	-25.9541015625
2757.24402250572	17.455078125
2760.70197494518	7.00390625
2764.1582856319	-17.5634765625
2767.6129556458	20.234375
2771.06598606584	-23.146484375
2774.51737797005	22.462890625
2777.96713243552	-13.7939453125
2781.41525053838	4.54705810546875
2784.86173335384	-5.24560546875
2788.30658195617	2.6461181640625
2791.74979741869	-0.46221923828125
2795.1913808138	8.42950439453125
2798.63133321295	4.314208984375
2802.06965568666	11.1648559570313
2805.50634930452	-0.98443603515625
2808.94141513519	39.8662719726563
2812.37485424639	-9.28302001953125
2815.80666770493	11.5676879882813
2819.23685657665	15.4183959960938
2822.6654219265	1.26910400390625
2826.0923648185	-1.88018798828125
2829.51768631572	29.970458984375
2832.94138748033	16.8805541992188
2836.36346937355	-1.20745849609375
2839.7839330557	-2.29547119140625
2843.20277958617	-13.3834838867188
2846.62001002343	26.5285034179688
2850.03562542502	-1.55950927734375
2853.44962684758	10.3524169921875
2856.86201534681	34.264404296875
2860.27279197751	-1.8236083984375
2863.68195779356	33.08837890625
2867.08951384791	24.0003662109375
2870.49546119262	18.912353515625
2873.89980087883	48.8243408203125
2877.30253395675	25.736328125
2880.70366147569	31.6483154296875
2884.10318448406	35.5968017578125
2887.50110402936	42.568359375
2890.89742115815	49.5399169921875
2894.29213691614	59.511474609375
2897.68525234807	30.4830322265625
2901.07676849782	60.4545288085938
2904.46668640835	12.4260864257813
2907.85500712172	49.3976440429688
2911.24173167908	28.3692016601563
2914.62686112069	42.3407592773438
2918.0103964859	57.3123168945313
2921.39233881316	37.2838745117188
2924.77268914004	41.2554321289063
2928.1514485032	21.2269287109375
2931.52861793838	45.198486328125
2934.90419848047	33.1700439453125
2938.27819116343	44.1416015625
2941.65059702035	26.1131591796875
2945.0214170834	15.1027221679688
2948.39065238389	53.120849609375
2951.75830395222	23.1389770507813
2955.1243728179	26.1571044921875
2958.48886000957	17.1752319335938
2961.85176655495	15.193359375
2965.21309348089	46.2114868164063
2968.57284181338	38.2296142578125
2971.93101257748	17.2477416992188
2975.28760679739	29.265869140625
2978.64262549643	9.283935546875
2981.99606969702	52.3020629882813
2985.34794042073	17.3201904296875
2988.69823868822	25.3383178710938
2992.04696551928	37.3564453125
2995.39412193282	-3.6224365234375
2998.73970894689	23.4906616210938
3002.08372757864	2.603759765625
3005.42617884436	-10.2830810546875
3008.76706375945	21.8300170898438
3012.10638333846	-4.056884765625
3015.44413859504	13.0562744140625
3018.780330542	5.16937255859375
3022.11496019125	-21.717529296875
3025.44802855385	-16.6044311523438
3028.77953663997	8.849365234375
3032.10948545894	24.373779296875
3035.4378760192	-28.101806640625
3038.76470932834	22.4226684570313
3042.08998639308	8.72821044921875
3045.41370821926	-14.735595703125
3048.73587581189	-2.5673828125
3052.05649017508	3.84765625
3055.37555231211	-16.12890625
3058.69306322538	12.826171875
3062.00902391644	14.365234375
3065.32343538598	-5.044921875
3068.63629863383	-2.5390625
3071.94761465896	-16.7607421875
3075.25738445949	31.28125
3078.5656090327	-10.2294921875
3081.87228937498	-3.8955078125
3085.1774264819	-17.37109375
3088.48102134815	7.5322265625
3091.7830749676	14.8515625
3095.08358833324	-5.2353515625
3098.38256243724	3.4306640625
3101.67999827088	-8.501953125
3104.97589682465	-4.3798828125
3108.27025908814	6.28515625
3111.56308605013	-3.1357421875
3114.85437869852	6.3505859375
3118.14413802041	-3.0712890625
3121.43236500202	3.16796875
3124.71906062875	-1.7412109375
3128.00422588514	-4.37890625
3131.28786175491	-4.2001953125
3134.56996922093	24.0048828125
3137.85054926523	-16.6943359375
3141.12960286901	-6.662109375
3144.40713101263	11.84375
3147.68313467559	-7.712890625
3150.95761483661	-19.259765625
3154.23057247352	26.478515625
3157.50200856335	-7.5556640625
3160.77192408229	5.267578125
3164.04032000569	-4.7783203125
3167.30719730808	-2.8828125
3170.57255696316	26.1328125
3173.8363999438	-26.1357421875
3177.09872722202	-12.7958984375
3180.35953976906	19.3759765625
3183.61883855529	0.591796875
3186.87662455028	-3.919921875
3190.13289872276	-8.0751953125
3193.38766204066	27.47265625
3196.64091547106	-8.822265625
3199.89265998022	-25.21484375
3203.14289653362	16.0830078125
3206.39162609586	0.671875
3209.63884963076	3.140625
3212.88456810132	0.2451171875
3216.1287824697	-32.2353515625
3219.37149369728	30.171875
3222.61270274458	-7.244140625
3225.85241057134	0
3229.09061813648	0
3232.32732639809	0
3235.56253631347	0
3238.79624883909	0
3242.02846493062	0
3245.25918554292	0
3248.48841163005	0
3251.71614414523	0
3254.94238404091	0
3258.16713226871	0
3261.39038977947	0
3264.61215752319	0
3267.8324364491	0
3271.05122750561	0
3274.26853164032	0
3277.48434980006	0
3280.69868293083	0
3283.91153197784	0
3287.12289788551	0
3290.33278159744	0
3293.54118405647	0
3296.7481062046	0
3299.95354898308	0
3303.15751333233	0
3306.36000019198	0
3309.5610105009	0
3312.76054519714	0
3315.95860521796	0
3319.15519149983	0
3322.35030497844	0
3325.5439465887	0
3328.73611726471	0
3331.92681793978	0
3335.11604954647	0
3338.30381301652	0
3341.49010928091	0
3344.67493926981	0
3347.85830391262	0
3351.04020413798	0
3354.22064087372	0
3357.3996150469	0
3360.5771275838	0
3363.75317940992	0
3366.92777144999	0
3370.10090462795	0
3373.27257986699	0
3376.44279808948	0
3379.61156021707	0
3382.77886717058	0
3385.94471987011	0
3389.10911923496	0
3392.27206618366	0
3395.43356163397	0
3398.59360650288	0
3401.75220170663	0
3404.90934816067	0
3408.06504677969	0
3411.21929847761	0
3414.37210416759	0
3417.52346476203	0
3420.67338117256	0
3423.82185431003	0
3426.96888508457	0
3430.11447440551	0
3433.25862318143	0
3436.40133232017	0
3439.54260272877	0
3442.68243531356	0
3445.82083098007	0
3448.95779063311	0
3452.0933151767	0
3455.22740551412	0
3458.36006254791	0
3461.49128717984	0
3464.62108031093	0
3467.74944284144	0
3470.8763756709	0
3474.00187969807	0
3477.12595582097	0
3480.24860493687	0
3483.3698279423	0
3486.48962573301	0
3489.60799920405	0
3492.7249492497	0
3495.84047676349	0
3498.95458263822	0
3502.06726776593	0
3505.17853303794	0
3508.28837934481	0
3511.39680757636	0
3514.50381862168	0
3517.60941336912	0
3520.71359270627	0
3523.81635752002	0
3526.91770869649	0
3530.01764712108	0
3533.11617367844	0
3536.21328925251	0
3539.30899472646	0
3542.40329098277	0
3545.49617890316	0
3548.58765936862	0
3551.6777332594	0
3554.76640145506	0
3557.85366483438	0
3560.93952427544	0
3564.02398065559	0
3567.10703485145	0
3570.18868773891	0
3573.26894019313	0
3576.34779308856	0
3579.42524729892	0
3582.5013036972	0
3585.57596315568	0
3588.6492265459	0
3591.72109473869	0
3594.79156860416	0
3597.8606490117	0
3600.92833682998	0
3603.99463292695	0
3607.05953816984	0
3610.12305342518	0
3613.18517955876	0
3616.24591743568	0
3619.30526792029	0
3622.36323187627	0
3625.41981016655	0
3628.47500365337	0
3631.52881319825	0
3634.58123966201	0
3637.63228390473	0
3640.68194678582	0
3643.73022916395	0
3646.77713189711	0
3649.82265584256	0
3652.86680185686	0
3655.90957079587	0
3658.95096351473	0
3661.9909808679	0
3665.02962370912	0
3668.06689289143	0
3671.10278926717	0
3674.13731368797	0
3677.17046700477	0
3680.20225006781	0
3683.23266372664	0
3686.26170883008	0
3689.28938622628	0
3692.31569676268	0
3695.34064128604	0
3698.3642206424	0
3701.38643567713	0
3704.40728723488	0
3707.42677615964	0
3710.44490329468	0
3713.46166948258	0
3716.47707556524	0
3719.49112238387	0
3722.50381077897	0
3725.51514159038	0
3728.52511565724	0
3731.53373381799	0
3734.54099691039	0
3737.54690577153	0
3740.55146123779	0
3743.55466414488	0
3746.55651532782	0
3749.55701562096	0
3752.55616585793	0
3755.55396687173	0
3758.55041949465	0
3761.54552455828	0
3764.53928289357	0
3767.53169533077	0
3770.52276269945	0
