# Supplementary material for: ATP-Mediated Compositional Change in Peripheral Myelin Membranes: A Comparative Raman Spectroscopy and Time-Of-Flight Secondary Ion Mass Spectrometry Study
Source: PLoS One. 2015 Nov 6;10(11):e0142084. doi: 10.1371/journal.pone.0142084 (PMC4636249; doi:10.1371/journal.pone.0142084)
Supplement: S4 Dataset — (ZIP) [file pone.0142084.s004.zip › S4_dataset/Raman_spectra/6_0_0.txt]

-178.9940361005	0
-174.033225536559	0
-169.075137799502	0
-164.119770772183	0
-159.167122339652	0
-154.217190389145	0
-149.26997281008	0
-144.325467494082	0
-139.38367233493	0
-134.444585228596	0
-129.508204073225	0
-124.574526769137	0
-119.643551218823	0
-114.715275326934	0
-109.789697000297	0
-104.866814147889	0
-99.9466246808543	0
-95.0291265124944	0
-90.114317558252	0
-85.2021957357436	0
-80.2927589647076	0
-75.3860051670387	0
-70.4819322667847	0
-65.5805381901157	0
-60.6818208653497	0
-55.7857782229291	0
-50.8924081954391	0
-46.0017087175838	0
-41.1136777262045	0
-36.2283131602561	0
-31.3456129608128	0
-26.4655750710695	0
-21.5881974363389	0
-16.7134780040407	0
-11.8414147237152	0
-6.97200554699234	0
-2.10524842762101	0
2.75885867856151	0
7.62031781360827	0
12.4791310174774	0
17.3353003280427	0
22.1888277810764	0
27.0397154102718	0
31.8879652472339	0
36.7335793214821	0
41.5765596604568	0
46.4169082895224	0
51.2546272319731	0
56.0897185090207	0
60.9221841398242	0
65.7520261414571	0
70.5792465289418	0
75.4038473152361	0
80.2258305112362	0
85.045198125787	0
89.8619521656727	0
94.6760946356395	0
99.4876275383746	0
104.296552874516	0
109.10287264268	0
113.906588839415	0
118.707703459252	0
123.506218494676	0
128.30213593615	0
133.095457772096	0
137.886185988912	0
142.674322570981	0
147.459869500641	0
152.242828758238	0
157.023202322084	0
161.800992168479	0
166.576200271718	0
171.348828604071	0
176.118879135827	0
180.886353835245	0
185.651254668599	0
190.413583600155	0
195.173342592186	0
199.93053360497	0
204.685158596798	0
209.437219523967	0
214.186718340788	0
218.933656999589	0
223.678037450723	0
228.419861642551	0
233.159131521468	0
237.895849031897	0
242.630016116271	0
247.361634715084	0
252.090706766841	0
256.817234208093	0
261.541218973424	0
266.262662995465	0
270.981568204883	0
275.697936530397	0
280.411769898781	0
285.123070234849	0
289.831839461471	0
294.538079499574	0
299.241792268144	0
303.942979684232	0
308.641643662944	0
313.33778611746	0
318.031408959018	0
322.722514096945	0
327.411103438622	0
332.09717888951	0
336.780742353159	0
341.461795731189	0
346.140340923302	0
350.816379827291	0
355.489914339041	0
360.160946352512	0
364.829477759773	0
369.495510450977	0
374.159046314375	0
378.820087236329	0
383.478635101283	0
388.134691791809	0
392.788259188568	0
397.43933917034	0
402.08793361401	0
406.734044394583	0
411.377673385178	0
416.018822457033	0
420.657493479502	0
425.293688320078	0
429.927408844357	0
434.558656916086	0
439.187434397127	0
443.813743147482	0
448.437585025286	0
453.058961886811	0
457.677875586478	0
462.294327976831	0
466.908320908578	0
471.519856230564	0
476.128935789788	0
480.73556143139	0
485.339734998681	0
489.941458333116	0
494.540733274312	0
499.137561660047	0
503.731945326265	0
508.323886107065	0
512.91338583473	0
517.500446339696	0
522.085069450583	0
526.667256994186	0
531.247010795468	0
535.824332677577	0
540.399224461841	0
544.97168796778	0
549.541725013083	0
554.109337413638	0
558.674526983528	0
563.237295535019	0
567.797644878573	0
572.355576822864	0
576.911093174738	0
581.464195739273	0
586.014886319722	0
590.563166717575	0
595.109038732503	0
599.652504162402	0
604.193564803382	0
608.73222244976	0
613.268478894073	0
617.802335927087	0
622.333795337774	0
626.86285891334	0
631.389528439219	0
635.913805699064	0
640.435692474771	0
644.95519054646	0
649.472301692485	0
653.987027689444	0
658.499370312169	0
663.009331333737	0
667.51691252547	0
672.022115656927	0
676.524942495927	0
681.025394808529	0
685.523474359052	0
690.019182910066	0
694.512522222403	0
699.003494055146	0
703.49210016564	0
707.978342309501	0
712.4622222406	0
716.943741711089	4.279296875
721.422902471377	-6.3154296875
725.899706270147	18.0859375
730.374154854362	-42.7451171875
734.846249969256	54.5244140625
739.315993358349	-4.34375
743.783386763427	-23.1884765625
748.248431924569	13.6298828125
752.711130580137	21.3330078125
757.171484466779	-15.744140625
761.629495319434	-16.9716796875
766.085164871334	2.65625
770.538494853989	-9.3134765625
774.989486997221	4.48046875
779.438143029149	17.376953125
783.884464676174	-5.8037109375
788.328453663017	0.826171875
792.770111712697	-21.39453125
797.209440546538	22.052734375
801.646441884169	-21.09765625
806.08111744353	28.8251953125
810.513468940876	-19.56640625
814.943498090771	1.5390625
819.371206606105	-15.3212890625
823.796596198072	13.357421875
828.2196685762	-0.251953125
832.640425448326	30.5390625
837.05886852062	-55.28515625
841.474999497579	15.1357421875
845.888820082023	18.205078125
850.300331975104	7.3671875
854.709536876313	-13.833984375
859.116436483463	-4.4833984375
863.521032492721	5.8876953125
867.923326598572	-2.87109375
872.32332049386	-5.130859375
876.721015869761	23.5478515625
881.116414415797	-17.015625
885.509517819844	17.0654296875
889.900327768115	-1.892578125
894.288845945188	-10.3779296875
898.675074033979	22.34765625
903.059013715769	-10.4189453125
907.440666670193	-18.71728515625
911.820034575246	26.2783203125
916.197119107279	-7.4364013671875
920.571921941015	-46.0179443359375
924.944444749532	29.0201416015625
929.314689204282	21.9173583984375
933.682656975088	43.8145751953125
938.048349730129	6.7117919921875
942.411769135974	24.6090087890625
946.772916857561	44.2685546875
951.131794558198	72.6904296875
955.488403899583	79.1123046875
959.842746541793	119.5341796875
964.194824143277	120.9560546875
968.544638360882	135.3779296875
972.89219084983	78.7998046875
977.237483263745	75.2216796875
981.580517254633	48.681884765625
985.921294472888	33.14453125
990.259816567313	76.607177734375
994.596085185094	70.0699462890625
998.930101971824	139.532592773438
1003.26186857149	243.995361328125
1007.59138662648	337.4580078125
1011.91865777761	454.920654296875
1016.24368366406	442.398315429688
1020.56646592346	324.099365234375
1024.88700619182	253.800415039063
1029.20530610358	129.501586914063
1033.52136729159	125.20263671875
1037.8351913871	74.9036865234375
1042.14678001981	44.604736328125
1046.45613481781	28.305908203125
1050.76325740763	20.190185546875
1055.06814941421	5.28369140625
1059.37081246092	26.3773193359375
1063.67124816957	3.470947265625
1067.96945816039	16.564453125
1072.26544405203	-13.94189453125
1076.55920746159	7.19140625
1080.8507500046	-3.67529296875
1085.14007329502	30.4581298828125
1089.42717894526	-28.9173583984375
1093.71206856617	52.304931640625
1097.99474376703	10.5272216796875
1102.27520615557	26.7493896484375
1106.55345733798	15.9716796875
1110.82949891888	26.19384765625
1115.10333250134	64.63134765625
1119.37495968691	40.1153564453125
1123.64438207555	93.5992431640625
1127.91160126572	94.083251953125
1132.17661885431	170.567138671875
1136.43943643666	174.051147460938
1140.70005560662	226.53515625
1144.95847795644	298.01904296875
1149.21470507689	429.503051757813
1153.46873855716	632.98486328125
1157.72057998495	1024.46203613281
1161.97023094641	1329.93933105469
1166.21769302616	1350.41662597656
1170.4629678073	1186.89379882813
1174.70605687141	711.37109375
1178.94696179853	410.848388671875
1183.18568416722	253.325561523438
1187.42222555447	246.802856445313
1191.65658753578	182.280029296875
1195.88877168515	170.75732421875
1200.11877957505	207.234619140625
1204.34661277642	194.711791992188
1208.57227285872	168.189086914063
1212.79576138991	112.677490234375
1217.01707993641	101.166137695313
1221.23623006315	110.654907226563
1225.45321333358	58.1435546875
1229.66803130962	87.63232421875
1233.88068555171	11.1209716796875
1238.09117761878	7.609619140625
1242.29950906827	14.098388671875
1246.50568145615	1.5870361328125
1250.70969633685	2.07568359375
1254.91155526336	54.564453125
1259.11125978715	24.0531005859375
1263.30881145822	20.5418701171875
1267.50421182508	36.030517578125
1271.69746243476	54.522705078125
1275.88856483281	105.13818359375
1280.07752056329	68.753662109375
1284.26433116881	100.369140625
1288.44899819048	75.984619140625
1292.63152316794	47.60009765625
1296.81190763937	104.215698242188
1300.99015314147	88.8311767578125
1305.16626120947	45.4466552734375
1309.34023337715	58.0621337890625
1313.5120711768	71.6776123046875
1317.68177613928	37.2930908203125
1321.84934979395	31.9085693359375
1326.01479366875	41.5240478515625
1330.17810929013	-3.6839599609375
1334.3392981831	28.192626953125
1338.49836187122	22.0693359375
1342.65530187657	40.9459228515625
1346.81011971983	31.822509765625
1350.96281692018	2.69921875
1355.11339499538	43.5758056640625
1359.26185546175	15.452392578125
1363.40819983413	44.3289794921875
1367.55242962597	18.2574462890625
1371.69454634923	17.3819580078125
1375.83455151447	10.506591796875
1379.97244663079	-32.368896484375
1384.10823320587	8.755615234375
1388.24191274593	-11.119873046875
1392.3734867558	37.6583251953125
1396.50295673884	-30.605224609375
1400.63032419701	-8.2904052734375
1404.75559063083	8.2913818359375
1408.87875753938	20.772705078125
1412.99982642036	-7.5023193359375
1417.11879877001	-31.54052734375
1421.23567608315	8.4212646484375
1425.35045985322	12.1339111328125
1429.4631515722	-4.4840087890625
1433.57375273068	45.89794921875
1437.68226481782	71.280029296875
1441.78868932139	112.662109375
1445.89302772774	138.044189453125
1449.9952815218	103.426147460938
1454.0954521871	198.523071289063
1458.19354120579	112.595825195313
1462.28955005859	165.66845703125
1466.38348022481	140.7412109375
1470.47533318239	138.813842773438
1474.56511040785	138.886596679688
1478.65281337632	129.959228515625
1482.73844356155	109.031982421875
1486.82200243586	146.104736328125
1490.90349147021	138.177368164063
1494.98291213417	123.263916015625
1499.06026589591	238.385498046875
1503.13555422221	310.507080078125
1507.20877857848	410.628540039063
1511.27994042873	654.750122070313
1515.3490412356	869.871704101563
1519.41608246035	1120.99328613281
1523.48106556286	1234.11486816406
1527.54399200162	1199.236328125
1531.60486323377	1023.35791015625
1535.66368071506	741.4794921875
1539.72044589986	536.60107421875
1543.7751602412	361.72265625
1547.8278251907	191.059326171875
1551.87844219866	110.490844726563
1555.92701271397	100.92236328125
1559.97353818419	75.3538818359375
1564.01802005549	33.785400390625
1568.06045977271	62.2169189453125
1572.1008587793	68.6483154296875
1576.13921851737	74.079833984375
1580.17554042768	38.5113525390625
1584.20982594961	52.94287109375
1588.24207652123	79.3743896484375
1592.27229357921	31.2935791015625
1596.3004785589	35.3118896484375
1600.3266328943	72.3302001953125
1604.35075801806	53.3485107421875
1608.37285536149	38.3668212890625
1612.39292635454	36.3851318359375
1616.41097242584	30.4034423828125
1620.42699500266	5.6649169921875
1624.44099551096	-6.5386962890625
1628.45297537533	3.2576904296875
1632.46293601905	3.0540771484375
1636.47087886406	4.8504638671875
1640.47680533095	27.64697265625
1644.480716839	28.724609375
1648.48261480617	26.031005859375
1652.48250064906	20.3372802734375
1656.48037578297	71.6435546875
1660.47624162187	82.9498291015625
1664.47009957839	83.256103515625
1668.46195106388	109.712646484375
1672.45179748832	113.418701171875
1676.43964026041	80.1246337890625
1680.42548078752	85.8306884765625
1684.40932047569	80.53662109375
1688.39116072969	29.24267578125
1692.37100295292	15.9486083984375
1696.34884854752	54.028564453125
1700.32469891428	-19.7071533203125
1704.29855545272	51.55712890625
1708.27041956104	11.8214111328125
1712.24029263612	19.085693359375
1716.20817607355	6.3499755859375
1720.17407126762	24.1436767578125
1724.13797961133	36.96337890625
1728.09990249636	20.783203125
1732.05984131311	9.4466552734375
1736.01779745068	-0.339599609375
1739.97377229687	-35.9410400390625
1743.9277672382	18.91796875
1747.87978365989	-2.6455078125
1751.82982294587	7.3212890625
1755.77788647878	-3.1806640625
1759.72397564	-19.3154296875
1763.6680918096	27.4482421875
1767.61023636636	-7.455078125
1771.55041068779	0.5810546875
1775.48861615014	-6.5185546875
1779.42485412835	-12.2197265625
1783.35912599609	23.0830078125
1787.29143312576	16.9248046875
1791.22177688849	-28.6181640625
1795.15015865414	7.3251953125
1799.07657979127	4.74609375
1803.00104166721	-21.30078125
1806.923545648	10.5986328125
1810.84409309841	17.2470703125
1814.76268538195	-23.6484375
1818.67932386087	23.2626953125
1822.59400989615	-25.1875
1826.50674484752	28.978515625
1830.41753007345	1.5888671875
1834.32636693114	-31.9150390625
1838.23325677653	7.4873046875
1842.13820096433	9.263671875
1846.04120084797	1.3583984375
1849.94225777965	3.5302734375
1853.84137311029	-8.94921875
1857.7385481896	1.06640625
1861.63378436601	-7.5400390625
1865.52708298671	9.892578125
1869.41844539766	3.9638671875
1873.30787294356	7.099609375
1877.19536696788	-33.7939453125
1881.08092881284	24.4990234375
1884.96455981942	0.880859375
1888.84626132737	-14.388671875
1892.7260346752	-1.92578125
1896.6038812002	10.93359375
1900.47980223839	-2.5244140625
1904.35379912459	11.5341796875
1908.22587319237	7.61328125
1912.0960257741	-19.2119140625
1915.96425820088	-0.171875
1919.83057180263	-12.8095703125
1923.694967908	15.62109375
1927.55744784445	11.412109375
1931.4180129382	-10.2626953125
1935.27666451426	6.79296875
1939.13340389641	15.0146484375
1942.98823240721	-36.5341796875
1946.84115136803	28.2568359375
1950.692162099	-29.63671875
1954.54126591903	7.150390625
1958.38846414584	-3.5693359375
1962.23375809594	16.572265625
1966.0771490846	-9.9130859375
1969.91863842591	8.529296875
1973.75822743275	7.166015625
1977.59591741678	8.41015625
1981.43170968848	-22.7861328125
1985.26560555709	13.1943359375
1989.09760633069	-12.099609375
1992.92771331615	-9.0986328125
1996.75592781911	1.7421875
2000.58225114405	3.861328125
2004.40668459424	-6.072265625
2008.22922947176	7.3154296875
2012.04988707749	10.8876953125
2015.86865871112	-14.4404296875
2019.68554567116	21.1845703125
2023.50054925491	-29.6591796875
2027.31367075851	24.4150390625
2031.1249114769	-21.935546875
2034.93427270382	23.583984375
2038.74175573186	-8.369140625
2042.54736185239	-0.298828125
2046.35109235564	2.095703125
2050.15294853063	-2.9189453125
2053.95293166521	11.4501953125
2057.75104304606	1.0654296875
2061.54728395867	-19.087890625
2065.34165568738	19.755859375
2069.13415951534	-4.8701171875
2072.92479672452	5.923828125
2076.71356859575	-32.36328125
2080.50047640866	6.7325439453125
2084.28552144174	-20.87548828125
2088.06870497229	46.9952392578125
2091.85002827646	10.083251953125
2095.62949262923	-0.7340087890625
2099.40709930443	-4.5999755859375
2103.18284957471	-37.4658203125
2106.95674471158	26.668212890625
2110.72878598537	6.80224609375
2114.49897466528	-17.3509521484375
2118.26731201934	3.627685546875
2122.03379931443	29.6064453125
2125.79843781626	-6.4149169921875
2129.56122878942	0.5638427734375
2133.32217349733	45.54248046875
2137.08127320226	1.521240234375
2140.83852916534	44.45068359375
2144.59394264655	19.358154296875
2148.34751490473	47.2657470703125
2152.09924719757	75.1732177734375
2155.84914078163	61.0806884765625
2159.5971969123	99.9881591796875
2163.34341684387	67.895751953125
2167.08780182947	87.80322265625
2170.83035312109	63.6212158203125
2174.57107196959	45.2386474609375
2178.30995962469	49.8560791015625
2182.04701733499	3.4735107421875
2185.78224634795	16.0909423828125
2189.5156479099	47.708251953125
2193.24722326604	-6.67431640625
2196.97697366044	-10.0711669921875
2200.70490033604	-5.544921875
2204.43100453467	-14.018798828125
2208.15528749703	-2.4925537109375
2211.87775046268	-32.9664306640625
2215.59839467008	20.0513916015625
2219.31722135656	7.344970703125
2223.03423175833	-1.665771484375
2226.74942711049	-2.169189453125
2230.46280864701	12.7900390625
2234.17437760077	-17.8994140625
2237.8841352035	2.4462890625
2241.59208268584	-6.963134765625
2245.29822127732	19.5458984375
2249.00255220635	-22.5997314453125
2252.70507670024	27.529296875
2256.40579598519	-30.341796875
2260.10471128628	65.8804931640625
2263.80182382751	13.1324462890625
2267.49713483175	6.384521484375
2271.19064552079	15.636474609375
2274.8823571153	28.8885498046875
2278.57227083486	12.1405029296875
2282.26038789795	53.3018798828125
2285.94670952195	53.4586181640625
2289.63123692314	45.615478515625
2293.31397131672	73.7723388671875
2296.99491391679	72.92919921875
2300.67406593633	94.0860595703125
2304.35142858727	97.242919921875
2308.02700308043	85.399658203125
2311.70079062553	127.556518554688
2315.37279243123	85.635498046875
2319.04300970507	82.6494140625
2322.71144365353	78.663330078125
2326.378095482	18.67724609375
2330.04296639478	74.691162109375
2333.7060575951	33.705078125
2337.3673702851	23.718994140625
2341.02690566583	33.73291015625
2344.68466493729	5.746826171875
2348.34064929839	45.7607421875
2351.99485994695	34.774658203125
2355.64729807974	30.697021484375
2359.29796489244	30.509765625
2362.94686157966	23.322509765625
2366.59398933494	12.13525390625
2370.23934935076	58.947998046875
2373.88294281852	191.7607421875
2377.52477092855	38.573486328125
2381.16483487014	13.38623046875
2384.80313583148	6.198974609375
2388.4396749997	8.9932861328125
2392.07445356091	9.4119873046875
2395.70747270011	21.8306884765625
2399.33873360126	55.24951171875
2402.96823744726	11.668212890625
2406.59598541994	34.0869140625
2410.22197870011	6.267333984375
2413.84621846749	-17.2984619140625
2417.46870590075	4.1358642578125
2421.08944217751	-7.2667236328125
2424.70842847435	-4.7862548828125
2428.32566596678	18.404296875
2431.94115582928	-25.8828125
2435.55489923527	19.646484375
2439.16689735713	-14.662109375
2442.77715136619	34.6650390625
2446.38566243272	-22.9521484375
2449.99243172597	-8.3115234375
2453.59746041414	19.4990234375
2457.20074966439	2.787109375
2460.80230064283	-8.96875
2464.40211451455	-1.369140625
2468.00019244358	-22.609375
2471.59653559293	35.001953125
2475.19114512457	-11.6455078125
2478.78402219943	-15.455078125
2482.37516797741	22.3056640625
2485.96458361738	-0.8984375
2489.55227027719	-15.1142578125
2493.13822911363	22.2705078125
2496.7224612825	-28.419921875
2500.30496793853	1.619140625
2503.88575023547	16.1943359375
2507.464809326	-0.93359375
2511.04214636182	-7.1552734375
2514.61776249357	-3.595703125
2518.19165887088	8.75
2521.76383664237	11.5712890625
2525.33429695564	8.822265625
2528.90304095725	-11.9267578125
2532.47006979276	-9.0205078125
2536.03538460672	2.5615234375
2539.59898654265	9.91015625
2543.16087674307	-11.439453125
2546.72105634947	-6.7060546875
2550.27952650235	10.0244140625
2553.83628834118	13.0302734375
2557.39134300444	-11.8837890625
2560.94469162957	-28.8447265625
2564.49633535304	29.8701171875
2568.0462753103	-29.53515625
2571.59451263579	25.5908203125
2575.14104846294	16.279296875
2578.6858839242	-29.798828125
2582.229020151	18.505859375
2585.77045827378	-32.3974609375
2589.31019942197	7.593017578125
2592.84824472401	-14.649658203125
2596.38459530734	77.345458984375
2599.91925229841	-19.3643798828125
2603.45221682266	-48.5582275390625
2606.98349000456	-41.62646484375
2610.51307296756	-2.6947021484375
2614.04096683414	-10.762939453125
2617.56717272579	-49.8311767578125
2621.09169176298	-15.8538818359375
2624.61452506523	-1.7838134765625
2628.13567375106	-19.713623046875
2631.655138938	-17.6434326171875
2635.17292174258	0.4266357421875
2638.68902328039	25.496826171875
2642.20344466598	6.5670166015625
2645.71618701297	51.6370849609375
2649.22725143397	52.536865234375
2652.73663904062	81.3031005859375
2656.24435094357	31.0692138671875
2659.75038825251	115.83544921875
2663.25475207615	84.6015625
2666.75744352221	25.36767578125
2670.25846369744	126.133911132813
2673.75781370765	45.9000244140625
2677.25549465763	88.666259765625
2680.75150765123	55.402099609375
2684.24585379131	35.099365234375
2687.73853417978	-6.203369140625
2691.22954991757	27.493896484375
2694.71890210465	11.191162109375
2698.20659184002	-19.111572265625
2701.69262022172	23.585693359375
2705.17698834682	-0.717041015625
2708.65969731143	3.2388916015625
2712.14074821071	2.3211669921875
2715.62014213884	-3.5965576171875
2719.09788018905	10.485595703125
2722.57396345361	27.56787109375
2726.04839302385	27.250732421875
2729.52116999012	-34.920654296875
2732.99229544182	34.8179931640625
2736.4617704674	-33.66845703125
2739.92959615437	8.0146484375
2743.39577358925	4.4482421875
2746.86030385767	13.908203125
2750.32318804424	-6.7763671875
2753.78442723268	-17.40234375
2757.24402250572	20.56640625
2760.70197494518	2.0205078125
2764.1582856319	-16.302734375
2767.6129556458	10.943359375
2771.06598606584	-21.099609375
2774.51737797005	20.3154296875
2777.96713243552	-11.8076171875
2781.41525053838	1.8251953125
2784.86173335384	-1.6435546875
2788.30658195617	8.201171875
2791.74979741869	-6.7392578125
2795.1913808138	1.497314453125
2798.63133321295	-13.1461181640625
2802.06965568666	18.417724609375
2805.50634930452	-4.6641845703125
2808.94141513519	27.25390625
2812.37485424639	-26.7923583984375
2815.80666770493	3.885986328125
2819.23685657665	-16.435546875
2822.6654219265	-15.757080078125
2826.0923648185	-26.07861328125
2829.51768631572	3.5997314453125
2832.94138748033	-7.7218017578125
2836.36346937355	-6.0433349609375
2839.7839330557	-4.050537109375
2843.20277958617	-15.9345703125
2846.62001002343	58.1812744140625
2850.03562542502	62.2972412109375
2853.44962684758	90.4130859375
2856.86201534681	119.529052734375
2860.27279197751	109.644897460938
2863.68195779356	126.760864257813
2867.08951384791	113.876708984375
2870.49546119262	96.99267578125
2873.89980087883	119.108520507813
2877.30253395675	122.224365234375
2880.70366147569	131.529052734375
2884.10318448406	130.937744140625
2887.50110402936	97.346435546875
2890.89742115815	124.755126953125
2894.29213691614	107.163818359375
2897.68525234807	95.572509765625
2901.07676849782	160.981201171875
2904.46668640835	98.389892578125
2907.85500712172	140.798583984375
2911.24173167908	118.207275390625
2914.62686112069	118.615966796875
2918.0103964859	139.024658203125
2921.39233881316	126.433349609375
2924.77268914004	130.842041015625
2928.1514485032	109.348022460938
2931.52861793838	150.030395507813
2934.90419848047	128.712768554688
2938.27819116343	144.395141601563
2941.65059702035	134.077514648438
2945.0214170834	119.760009765625
2948.39065238389	158.4423828125
2951.75830395222	106.124755859375
2955.1243728179	98.80712890625
2958.48886000957	78.489501953125
2961.85176655495	65.171875
2965.21309348089	88.854248046875
2968.57284181338	77.6053466796875
2971.93101257748	59.5318603515625
2975.28760679739	73.45849609375
2978.64262549643	28.385009765625
2981.99606969702	47.3116455078125
2985.34794042073	25.2381591796875
2988.69823868822	25.164794921875
2992.04696551928	45.09130859375
2995.39412193282	8.776123046875
2998.73970894689	13.4488525390625
3002.08372757864	-6.8782958984375
3005.42617884436	-25.486572265625
3008.76706375945	18.8394775390625
3012.10638333846	-13.314453125
3015.44413859504	11.1923828125
3018.780330542	10.4853515625
3022.11496019125	-16.7763671875
3025.44802855385	-6.59375
3028.77953663997	19.6025390625
3032.10948545894	18.8583984375
3035.4378760192	-34.4765625
3038.76470932834	17.5419921875
3042.08998639308	3.279296875
3045.41370821926	-5.2607421875
3048.73587581189	-9.3046875
3052.05649017508	3.599609375
3055.37555231211	-16.287109375
3058.69306322538	15.5439453125
3062.00902391644	11.8125
3065.32343538598	-6.330078125
3068.63629863383	-4.158203125
3071.94761465896	-14.8603515625
3075.25738445949	36.119140625
3078.5656090327	-17.0849609375
3081.87228937498	1.3115234375
3085.1774264819	-25.771484375
3088.48102134815	13.0986328125
3091.7830749676	15.294921875
3095.08358833324	-5.7333984375
3098.38256243724	-10.5
3101.67999827088	-11.837890625
3104.97589682465	3.1171875
3108.27025908814	22.7705078125
3111.56308605013	0
3114.85437869852	0
3118.14413802041	0
3121.43236500202	0
3124.71906062875	0
3128.00422588514	0
3131.28786175491	0
3134.56996922093	0
3137.85054926523	0
3141.12960286901	0
3144.40713101263	0
3147.68313467559	0
3150.95761483661	0
3154.23057247352	0
3157.50200856335	0
3160.77192408229	0
3164.04032000569	0
3167.30719730808	0
3170.57255696316	0
3173.8363999438	0
3177.09872722202	0
3180.35953976906	0
3183.61883855529	0
3186.87662455028	0
3190.13289872276	0
3193.38766204066	0
3196.64091547106	0
3199.89265998022	0
3203.14289653362	0
3206.39162609586	0
3209.63884963076	0
3212.88456810132	0
3216.1287824697	0
3219.37149369728	0
3222.61270274458	0
3225.85241057134	0
3229.09061813648	0
3232.32732639809	0
3235.56253631347	0
3238.79624883909	0
3242.02846493062	0
3245.25918554292	0
3248.48841163005	0
3251.71614414523	0
3254.94238404091	0
3258.16713226871	0
3261.39038977947	0
3264.61215752319	0
3267.8324364491	0
3271.05122750561	0
3274.26853164032	0
3277.48434980006	0
3280.69868293083	0
3283.91153197784	0
3287.12289788551	0
3290.33278159744	0
3293.54118405647	0
3296.7481062046	0
3299.95354898308	0
3303.15751333233	0
3306.36000019198	0
3309.5610105009	0
3312.76054519714	0
3315.95860521796	0
3319.15519149983	0
3322.35030497844	0
3325.5439465887	0
3328.73611726471	0
3331.92681793978	0
3335.11604954647	0
3338.30381301652	0
3341.49010928091	0
3344.67493926981	0
3347.85830391262	0
3351.04020413798	0
3354.22064087372	0
3357.3996150469	0
3360.5771275838	0
3363.75317940992	0
3366.92777144999	0
3370.10090462795	0
3373.27257986699	0
3376.44279808948	0
3379.61156021707	0
3382.77886717058	0
3385.94471987011	0
3389.10911923496	0
3392.27206618366	0
3395.43356163397	0
3398.59360650288	0
3401.75220170663	0
3404.90934816067	0
3408.06504677969	0
3411.21929847761	0
3414.37210416759	0
3417.52346476203	0
3420.67338117256	0
3423.82185431003	0
3426.96888508457	0
3430.11447440551	0
3433.25862318143	0
3436.40133232017	0
3439.54260272877	0
3442.68243531356	0
3445.82083098007	0
3448.95779063311	0
3452.0933151767	0
3455.22740551412	0
3458.36006254791	0
3461.49128717984	0
3464.62108031093	0
3467.74944284144	0
3470.8763756709	0
3474.00187969807	0
3477.12595582097	0
3480.24860493687	0
3483.3698279423	0
3486.48962573301	0
3489.60799920405	0
3492.7249492497	0
3495.84047676349	0
3498.95458263822	0
3502.06726776593	0
3505.17853303794	0
3508.28837934481	0
3511.39680757636	0
3514.50381862168	0
3517.60941336912	0
3520.71359270627	0
3523.81635752002	0
3526.91770869649	0
3530.01764712108	0
3533.11617367844	0
3536.21328925251	0
3539.30899472646	0
3542.40329098277	0
3545.49617890316	0
3548.58765936862	0
3551.6777332594	0
3554.76640145506	0
3557.85366483438	0
3560.93952427544	0
3564.02398065559	0
3567.10703485145	0
3570.18868773891	0
3573.26894019313	0
3576.34779308856	0
3579.42524729892	0
3582.5013036972	0
3585.57596315568	0
3588.6492265459	0
3591.72109473869	0
3594.79156860416	0
3597.8606490117	0
3600.92833682998	0
3603.99463292695	0
3607.05953816984	0
3610.12305342518	0
3613.18517955876	0
3616.24591743568	0
3619.30526792029	0
3622.36323187627	0
3625.41981016655	0
3628.47500365337	0
3631.52881319825	0
3634.58123966201	0
3637.63228390473	0
3640.68194678582	0
3643.73022916395	0
3646.77713189711	0
3649.82265584256	0
3652.86680185686	0
3655.90957079587	0
3658.95096351473	0
3661.9909808679	0
3665.02962370912	0
3668.06689289143	0
3671.10278926717	0
3674.13731368797	0
3677.17046700477	0
3680.20225006781	0
3683.23266372664	0
3686.26170883008	0
3689.28938622628	0
3692.31569676268	0
3695.34064128604	0
3698.3642206424	0
3701.38643567713	0
3704.40728723488	0
3707.42677615964	0
3710.44490329468	0
3713.46166948258	0
3716.47707556524	0
3719.49112238387	0
3722.50381077897	0
3725.51514159038	0
3728.52511565724	0
3731.53373381799	0
3734.54099691039	0
3737.54690577153	0
3740.55146123779	0
3743.55466414488	0
3746.55651532782	0
3749.55701562096	0
3752.55616585793	0
3755.55396687173	0
3758.55041949465	0
3761.54552455828	0
3764.53928289357	0
3767.53169533077	0
3770.52276269945	0
