# Supplementary material for: ATP-Mediated Compositional Change in Peripheral Myelin Membranes: A Comparative Raman Spectroscopy and Time-Of-Flight Secondary Ion Mass Spectrometry Study
Source: PLoS One. 2015 Nov 6;10(11):e0142084. doi: 10.1371/journal.pone.0142084 (PMC4636249; doi:10.1371/journal.pone.0142084)
Supplement: S4 Dataset — (ZIP) [file pone.0142084.s004.zip › S4_dataset/Raman_spectra/6_0_90.txt]

-178.9940361005	0
-174.033225536559	0
-169.075137799502	0
-164.119770772183	0
-159.167122339652	0
-154.217190389145	0
-149.26997281008	0
-144.325467494082	0
-139.38367233493	0
-134.444585228596	0
-129.508204073225	0
-124.574526769137	0
-119.643551218823	0
-114.715275326934	0
-109.789697000297	0
-104.866814147889	0
-99.9466246808543	0
-95.0291265124944	0
-90.114317558252	0
-85.2021957357436	0
-80.2927589647076	0
-75.3860051670387	0
-70.4819322667847	0
-65.5805381901157	0
-60.6818208653497	0
-55.7857782229291	0
-50.8924081954391	0
-46.0017087175838	0
-41.1136777262045	0
-36.2283131602561	0
-31.3456129608128	0
-26.4655750710695	0
-21.5881974363389	0
-16.7134780040407	0
-11.8414147237152	0
-6.97200554699234	0
-2.10524842762101	0
2.75885867856151	0
7.62031781360827	0
12.4791310174774	0
17.3353003280427	0
22.1888277810764	0
27.0397154102718	0
31.8879652472339	0
36.7335793214821	0
41.5765596604568	0
46.4169082895224	0
51.2546272319731	0
56.0897185090207	0
60.9221841398242	0
65.7520261414571	0
70.5792465289418	0
75.4038473152361	0
80.2258305112362	0
85.045198125787	0
89.8619521656727	0
94.6760946356395	0
99.4876275383746	0
104.296552874516	0
109.10287264268	0
113.906588839415	0
118.707703459252	0
123.506218494676	0
128.30213593615	0
133.095457772096	0
137.886185988912	0
142.674322570981	0
147.459869500641	0
152.242828758238	0
157.023202322084	0
161.800992168479	0
166.576200271718	0
171.348828604071	0
176.118879135827	0
180.886353835245	0
185.651254668599	0
190.413583600155	0
195.173342592186	0
199.93053360497	0
204.685158596798	0
209.437219523967	0
214.186718340788	0
218.933656999589	0
223.678037450723	0
228.419861642551	0
233.159131521468	0
237.895849031897	0
242.630016116271	0
247.361634715084	0
252.090706766841	0
256.817234208093	0
261.541218973424	0
266.262662995465	0
270.981568204883	0
275.697936530397	0
280.411769898781	0
285.123070234849	0
289.831839461471	0
294.538079499574	0
299.241792268144	0
303.942979684232	0
308.641643662944	0
313.33778611746	0
318.031408959018	0
322.722514096945	0
327.411103438622	0
332.09717888951	0
336.780742353159	0
341.461795731189	0
346.140340923302	0
350.816379827291	0
355.489914339041	0
360.160946352512	0
364.829477759773	0
369.495510450977	0
374.159046314375	0
378.820087236329	0
383.478635101283	0
388.134691791809	0
392.788259188568	0
397.43933917034	0
402.08793361401	0
406.734044394583	0
411.377673385178	0
416.018822457033	0
420.657493479502	0
425.293688320078	0
429.927408844357	0
434.558656916086	0
439.187434397127	0
443.813743147482	0
448.437585025286	0
453.058961886811	0
457.677875586478	0
462.294327976831	0
466.908320908578	0
471.519856230564	0
476.128935789788	0
480.73556143139	0
485.339734998681	0
489.941458333116	0
494.540733274312	0
499.137561660047	0
503.731945326265	0
508.323886107065	0
512.91338583473	0
517.500446339696	0
522.085069450583	0
526.667256994186	0
531.247010795468	0
535.824332677577	0
540.399224461841	0
544.97168796778	0
549.541725013083	0
554.109337413638	0
558.674526983528	0
563.237295535019	0
567.797644878573	0
572.355576822864	0
576.911093174738	0
581.464195739273	0
586.014886319722	0
590.563166717575	0
595.109038732503	0
599.652504162402	0
604.193564803382	0
608.73222244976	0
613.268478894073	0
617.802335927087	0
622.333795337774	0
626.86285891334	0
631.389528439219	0
635.913805699064	0
640.435692474771	0
644.95519054646	0
649.472301692485	0
653.987027689444	0
658.499370312169	0
663.009331333737	0
667.51691252547	0
672.022115656927	0
676.524942495927	0
681.025394808529	0
685.523474359052	0
690.019182910066	0
694.512522222403	0
699.003494055146	0
703.49210016564	0
707.978342309501	0
712.4622222406	0
716.943741711089	0
721.422902471377	0
725.899706270147	15.2529296875
730.374154854362	-30.8388671875
734.846249969256	42.2216796875
739.315993358349	-11.49609375
743.783386763427	-27.5947265625
748.248431924569	22.0400390625
752.711130580137	5.3486328125
757.171484466779	-11.66015625
761.629495319434	-13.001953125
766.085164871334	8.2275390625
770.538494853989	-11.0625
774.989486997221	22.40625
779.438143029149	1.2080078125
783.884464676174	-6.9521484375
788.328453663017	-4.0986328125
792.770111712697	0.82421875
797.209440546538	25.3603515625
801.646441884169	-25.4482421875
806.08111744353	11.3486328125
810.513468940876	-15.8720703125
814.943498090771	9.4658203125
819.371206606105	1.125
823.796596198072	6.0078125
828.2196685762	-11.541015625
832.640425448326	9.3193359375
837.05886852062	-14.8095703125
841.474999497579	16.509765625
845.888820082023	-12.2412109375
850.300331975104	4.9404296875
854.709536876313	0.6650390625
859.116436483463	-7.376953125
863.521032492721	1.31640625
867.923326598572	11.2177734375
872.32332049386	-1.61328125
876.721015869761	7.8623046875
881.116414415797	-23.626953125
885.509517819844	8.80078125
889.900327768115	8.1650390625
894.288845945188	-14.5263671875
898.675074033979	21.4482421875
903.059013715769	6.6708984375
907.440666670193	-16.8583984375
911.820034575246	7.7763671875
916.197119107279	8.9365234375
920.571921941015	-47.6783447265625
924.944444749532	19.6470947265625
929.314689204282	22.267578125
933.682656975088	8.391845703125
938.048349730129	-15.1566162109375
942.411769135974	-0.9349365234375
946.772916857561	-2.7132568359375
951.131794558198	15.5084228515625
955.488403899583	-0.9107666015625
959.842746541793	25.82177734375
964.194824143277	-11.445556640625
968.544638360882	41.2869873046875
972.89219084983	-9.98046875
977.237483263745	50.7520751953125
981.580517254633	13.3812255859375
985.921294472888	-16.065673828125
990.259816567313	53.4874267578125
994.596085185094	17.04052734375
998.930101971824	3.5936279296875
1003.26186857149	42.146728515625
1007.59138662648	21.6998291015625
1011.91865777761	53.107666015625
1016.24368366406	59.318115234375
1020.56646592346	39.528564453125
1024.88700619182	41.7388916015625
1029.20530610358	8.9493408203125
1033.52136729159	37.15966796875
1037.8351913871	13.2410888671875
1042.14678001981	-27.9830322265625
1046.45613481781	-10.207275390625
1050.76325740763	-13.431396484375
1055.06814941421	7.07568359375
1059.37081246092	2.119384765625
1063.67124816957	-19.9742431640625
1067.96945816039	16.5968017578125
1072.26544405203	7.7216796875
1076.55920746159	-2.5009765625
1080.8507500046	-3.5205078125
1085.14007329502	3.2373046875
1089.42717894526	-19.8955078125
1093.71206856617	12.171875
1097.99474376703	-10.6533203125
1102.27520615557	19.9361572265625
1106.55345733798	-1.5546875
1110.82949891888	-17.52978515625
1115.10333250134	14.5933837890625
1119.37495968691	2.69970703125
1123.64438207555	9.8060302734375
1127.91160126572	-18.055908203125
1132.17661885431	20.177734375
1136.43943643666	-15.5887451171875
1140.70005560662	6.6448974609375
1144.95847795644	15.87841796875
1149.21470507689	22.2742919921875
1153.46873855716	36.6754150390625
1157.72057998495	89.0765380859375
1161.97023094641	114.477661132813
1166.21769302616	84.8848876953125
1170.4629678073	107.48388671875
1174.70605687141	41.0828857421875
1178.94696179853	17.681884765625
1183.18568416722	-12.7191162109375
1187.42222555447	12.2777099609375
1191.65658753578	1.4071044921875
1195.88877168515	-9.4635009765625
1200.11877957505	28.8345947265625
1204.34661277642	-15.465576171875
1208.57227285872	2.3580322265625
1212.79576138991	-2.2900390625
1217.01707993641	-1.7431640625
1221.23623006315	-3.236328125
1225.45321333358	-11.888671875
1229.66803130962	30.14453125
1233.88068555171	-15.0126953125
1238.09117761878	-2.99609375
1242.29950906827	9.89453125
1246.50568145615	-5.99609375
1250.70969633685	-15.138671875
1254.91155526336	33.896484375
1259.11125978715	-11.5576171875
1263.30881145822	-15.7998046875
1267.50421182508	3.5546875
1271.69746243476	-15.8583984375
1275.88856483281	34.4208984375
1280.07752056329	-13.1796875
1284.26433116881	3.4248046875
1288.44899819048	-1.4912109375
1292.63152316794	-19.4560546875
1296.81190763937	22.029296875
1300.99015314147	-4.3984375
1305.16626120947	-20.806640625
1309.34023337715	11.1328125
1313.5120711768	32.6005859375
1317.68177613928	-14.953125
1321.84934979395	-4.8837890625
1326.01479366875	9.0087890625
1330.17810929013	-21.9482421875
1334.3392981831	-1.408203125
1338.49836187122	-4.296875
1342.65530187657	25.3486328125
1346.81011971983	-1.82421875
1350.96281692018	-4.4326171875
1355.11339499538	6.970703125
1359.26185546175	-10.0732421875
1363.40819983413	-7.8828125
1367.55242962597	2.0244140625
1371.69454634923	5.529296875
1375.83455151447	7.0400390625
1379.97244663079	-18.5654296875
1384.10823320587	23.0234375
1388.24191274593	-21.455078125
1392.3734867558	16.935546875
1396.50295673884	-11.9169921875
1400.63032419701	2.3486328125
1404.75559063083	7.592041015625
1408.87875753938	4.296630859375
1412.99982642036	-15.8175048828125
1417.11879877001	-10.3681640625
1421.23567608315	15.83447265625
1425.35045985322	42.2972412109375
1429.4631515722	13.760009765625
1433.57375273068	30.2227783203125
1437.68226481782	32.685546875
1441.78868932139	58.0225830078125
1445.89302772774	48.23388671875
1449.9952815218	-2.5548095703125
1454.0954521871	89.6563720703125
1458.19354120579	32.86767578125
1462.28955005859	86.0789794921875
1466.38348022481	47.2901611328125
1470.47533318239	52.50146484375
1474.56511040785	59.7274169921875
1478.65281337632	51.9542236328125
1482.73844356155	16.18115234375
1486.82200243586	27.4080200195313
1490.90349147021	24.6349487304688
1494.98291213417	-19.13818359375
1499.06026589591	39.0887451171875
1503.13555422221	60.3156127929688
1507.20877857848	38.5379028320313
1511.27994042873	77.6917114257813
1515.3490412356	89.8455200195313
1519.41608246035	144.999328613281
1523.48106556286	131.153137207031
1527.54399200162	135.306884765625
1531.60486323377	126.460693359375
1535.66368071506	40.614501953125
1539.72044589986	73.432373046875
1543.7751602412	57.9142456054688
1547.8278251907	21.3961791992188
1551.87844219866	6.87811279296875
1555.92701271397	-9.6400146484375
1559.97353818419	-4.29345703125
1564.01802005549	-26.6587524414063
1568.06045977271	-7.03338623046875
1572.1008587793	6.4454345703125
1576.13921851737	-33.51953125
1580.17554042768	-73.8779296875
1584.20982594961	201.1201171875
1588.24207652123	14.576171875
1592.27229357921	-72.8515625
1596.3004785589	-32.611328125
1600.3266328943	18.3916015625
1604.35075801806	0.45703125
1608.37285536149	2.6064453125
1612.39292635454	-12.4892578125
1616.41097242584	13.2576293945313
1620.42699500266	-4.6370849609375
1624.44099551096	-15.92236328125
1628.45297537533	-7.92962646484375
1632.46293601905	25.84228515625
1636.47087886406	3.6142578125
1640.47680533095	2.393798828125
1644.480716839	18.1836547851563
1648.48261480617	-2.02642822265625
1652.48250064906	-19.236572265625
1656.48037578297	20.7269287109375
1660.47624162187	32.0189819335938
1664.47009957839	28.31103515625
1668.46195106388	20.6030883789063
1672.45179748832	12.8951416015625
1676.43964026041	-17.466552734375
1680.42548078752	6.354736328125
1684.40932047569	6.176025390625
1688.39116072969	8.99725341796875
1692.37100295292	-16.8189697265625
1696.34884854752	12.6293334960938
1700.32469891428	-24.92236328125
1704.29855545272	26.412109375
1708.27041956104	-2.92877197265625
1712.24029263612	-4.6031494140625
1716.20817607355	-12.1787109375
1720.17407126762	11.2294921875
1724.13797961133	8.1796875
1728.09990249636	-12.515625
1732.05984131311	7.4482421875
1736.01779745068	5.623046875
1739.97377229687	-30.306640625
1743.9277672382	22.5576171875
1747.87978365989	-8.5185546875
1751.82982294587	3.357421875
1755.77788647878	-0.4375
1759.72397564	-18.4150390625
1763.6680918096	23.029296875
1767.61023636636	5.5390625
1771.55041068779	-0.353515625
1775.48861615014	-2.2705078125
1779.42485412835	-12.5546875
1783.35912599609	-7.3125
1787.29143312576	19.00390625
1791.22177688849	-17.19140625
1795.15015865414	18.69921875
1799.07657979127	0.6630859375
1803.00104166721	-6.9296875
1806.923545648	-12.771484375
1810.84409309841	18.3623046875
1814.76268538195	-8.9736328125
1818.67932386087	14.7568359375
1822.59400989615	-24.078125
1826.50674484752	17.5
1830.41753007345	10.6083984375
1834.32636693114	-22.595703125
1838.23325677653	-15.36328125
1842.13820096433	15.822265625
1846.04120084797	18.642578125
1849.94225777965	3.2431640625
1853.84137311029	-17.2490234375
1857.7385481896	-3.845703125
1861.63378436601	3.4501953125
1865.52708298671	-1.5126953125
1869.41844539766	-0.4052734375
1873.30787294356	23.974609375
1877.19536696788	-30.609375
1881.08092881284	27.6123046875
1884.96455981942	-13.19140625
1888.84626132737	-19.8818359375
1892.7260346752	12.9736328125
1896.6038812002	-5.32421875
1900.47980223839	0.3310546875
1904.35379912459	4.9404296875
1908.22587319237	15.0361328125
1912.0960257741	-6.419921875
1915.96425820088	7.17578125
1919.83057180263	-23.373046875
1923.694967908	0.6669921875
1927.55744784445	16.6376953125
1931.4180129382	-21.25
1935.27666451426	21.4541015625
1939.13340389641	1.8564453125
1942.98823240721	-17.2587890625
1946.84115136803	11.68359375
1950.692162099	-12.5859375
1954.54126591903	15.380859375
1958.38846414584	-16.5849609375
1962.23375809594	3.1884765625
1966.0771490846	-4.056640625
1969.91863842591	25.2666015625
1973.75822743275	-9.62890625
1977.59591741678	9.521484375
1981.43170968848	-26.955078125
1985.26560555709	24.15625
1989.09760633069	-11.1650390625
1992.92771331615	4.7080078125
1996.75592781911	-4.6259765625
2000.58225114405	-0.462890625
2004.40668459424	3.6787109375
2008.22922947176	-0.7685546875
2012.04988707749	6.46484375
2015.86865871112	-28.24609375
2019.68554567116	26.2119140625
2023.50054925491	-33.0595703125
2027.31367075851	36.478515625
2031.1249114769	-9.27734375
2034.93427270382	3.3037109375
2038.74175573186	-7.796875
2042.54736185239	4.66015625
2046.35109235564	-10.548828125
2050.15294853063	2.1689453125
2053.95293166521	22.037109375
2057.75104304606	-5.4501953125
2061.54728395867	-17.8359375
2065.34165568738	19.810546875
2069.13415951534	-5.3642578125
2072.92479672452	5.6572265625
2076.71356859575	-35.6904296875
2080.50047640866	22.515625
2084.28552144174	-18.408203125
2088.06870497229	27.333984375
2091.85002827646	-4.126953125
2095.62949262923	0.1923828125
2099.40709930443	5.1064453125
2103.18284957471	-37.6982421875
2106.95674471158	34.806640625
2110.72878598537	0.533203125
2114.49897466528	-5.1328125
2118.26731201934	-4.5830078125
2122.03379931443	23.728515625
2125.79843781626	-10.2939453125
2129.56122878942	-25.2216796875
2133.32217349733	20.8349609375
2137.08127320226	-24.875
2140.83852916534	11.70703125
2144.59394264655	5.998046875
2148.34751490473	-0.3740234375
2152.09924719757	6.7900390625
2155.84914078163	-5.5322265625
2159.5971969123	7.1611328125
2163.34341684387	-18.1318359375
2167.08780182947	12.9521484375
2170.83035312109	5.767578125
2174.57107196959	-9.9892578125
2178.30995962469	14.6953125
2182.04701733499	-19.876953125
2185.78224634795	-3.94921875
2189.5156479099	25.4140625
2193.24722326604	-8.890625
2196.97697366044	1.607421875
2200.70490033604	-3.3955078125
2204.43100453467	-10.8701171875
2208.15528749703	10.35546875
2211.87775046268	-27.130859375
2215.59839467008	23.21875
2219.31722135656	12.7783203125
2223.03423175833	-4.046875
2226.74942711049	-0.837890625
2230.46280864701	7.4189453125
2234.17437760077	-22.9365234375
2237.8841352035	3.93359375
2241.59208268584	-5.8701171875
2245.29822127732	16.162109375
2249.00255220635	-13.2392578125
2252.70507670024	22.8798828125
2256.40579598519	-32.9150390625
2260.10471128628	35.0478515625
2263.80182382751	-2.8369140625
2267.49713483175	-8.8466796875
2271.19064552079	-27.4404296875
2274.8823571153	22.8310546875
2278.57227083486	-8.1630859375
2282.26038789795	7.4638671875
2285.94670952195	7.3623046875
2289.63123692314	-12.369140625
2293.31397131672	9.1748046875
2296.99491391679	-0.966796875
2300.67406593633	-14.7080078125
2304.35142858727	7.6337890625
2308.02700308043	-3.1826171875
2311.70079062553	4.279296875
2315.37279243123	-2.35546875
2319.04300970507	16.0224609375
2322.71144365353	6.576171875
2326.378095482	-37.212890625
2330.04296639478	25.4208984375
2333.7060575951	1.7353515625
2337.3673702851	-8.162109375
2341.02690566583	5.8544921875
2344.68466493729	-15.373046875
2348.34064929839	13.662109375
2351.99485994695	-1.388671875
2355.64729807974	5.4462890625
2359.29796489244	-1.6572265625
2362.94686157966	-4.0087890625
2366.59398933494	-14.7373046875
2370.23934935076	1.328125
2373.88294281852	8.041015625
2377.52477092855	11.4013671875
2381.16483487014	-2.50390625
2384.80313583148	-9.5966796875
2388.4396749997	-6.81640625
2392.07445356091	-3.12890625
2395.70747270011	6.66796875
2399.33873360126	24.2099609375
2402.96823744726	-15.4443359375
2406.59598541994	13.6787109375
2410.22197870011	-9.5888671875
2413.84621846749	-18.1591796875
2417.46870590075	23.2685546875
2421.08944217751	-13.1669921875
2424.70842847435	0.484375
2428.32566596678	-2.7744140625
2431.94115582928	-14.76171875
2435.55489923527	30.576171875
2439.16689735713	-16.63671875
2442.77715136619	15.9951171875
2446.38566243272	-6.625
2449.99243172597	-1.6982421875
2453.59746041414	4.142578125
2457.20074966439	-1.7666015625
2460.80230064283	-7.7060546875
2464.40211451455	-7.41796875
2468.00019244358	-0.2880859375
2471.59653559293	27.6943359375
2475.19114512457	-11.4560546875
2478.78402219943	-11.6015625
2482.37516797741	10.3076171875
2485.96458361738	-0.822265625
2489.55227027719	-13.10546875
2493.13822911363	24.8359375
2496.7224612825	-19.66796875
2500.30496793853	-7.359375
2503.88575023547	14.4208984375
2507.464809326	6.7900390625
2511.04214636182	-15.916015625
2514.61776249357	-8.0498046875
2518.19165887088	16.4296875
2521.76383664237	6.3388671875
2525.33429695564	2.5595703125
2528.90304095725	-8.07421875
2532.47006979276	-5.0546875
2536.03538460672	0.2236328125
2539.59898654265	10.8310546875
2543.16087674307	-15.48828125
2546.72105634947	11.533203125
2550.27952650235	-3.6396484375
2553.83628834118	9.8408203125
2557.39134300444	-10.8818359375
2560.94469162957	-23.8662109375
2564.49633535304	28.3955078125
2568.0462753103	-17.93359375
2571.59451263579	25.0234375
2575.14104846294	3.236328125
2578.6858839242	-27.8388671875
2582.229020151	20.53125
2585.77045827378	-15.81640625
2589.31019942197	12.232421875
2592.84824472401	-9.220703125
2596.38459530734	10.6171875
2599.91925229841	3.6357421875
2603.45221682266	-9.7001953125
2606.98349000456	-12.767578125
2610.51307296756	16.18359375
2614.04096683414	8.884765625
2617.56717272579	-21.3173828125
2621.09169176298	11.8095703125
2624.61452506523	8.5478515625
2628.13567375106	-22.056640625
2631.655138938	1.40234375
2635.17292174258	7.2294921875
2638.68902328039	12.3857421875
2642.20344466598	-13.2294921875
2645.71618701297	-5.1435546875
2649.22725143397	5.220703125
2652.73663904062	20.4775390625
2656.24435094357	-48.7861328125
2659.75038825251	50.35546875
2663.25475207615	5.3349609375
2666.75744352221	-57.404296875
2670.25846369744	55.369140625
2673.75781370765	-31.81640625
2677.25549465763	10.921875
2680.75150765123	11.41796875
2684.24585379131	-2.4501953125
2687.73853417978	-28.3447265625
2691.22954991757	24.9306640625
2694.71890210465	12.8125
2698.20659184002	-30.12109375
2701.69262022172	7.205078125
2705.17698834682	-1.23046875
2708.65969731143	9.5615234375
2712.14074821071	-1.7685546875
2715.62014213884	-6.9169921875
2719.09788018905	-15.7607421875
2722.57396345361	24.0859375
2726.04839302385	21.66015625
2729.52116999012	-34.5712890625
2732.99229544182	23.6865234375
2736.4617704674	-33.2587890625
2739.92959615437	18.349609375
2743.39577358925	1.3408203125
2746.86030385767	7.501953125
2750.32318804424	-4.001953125
2753.78442723268	-15.056640625
2757.24402250572	17.7724609375
2760.70197494518	-7.689453125
2764.1582856319	-4.708984375
2767.6129556458	19.59375
2771.06598606584	-27.4541015625
2774.51737797005	16.765625
2777.96713243552	-6.255859375
2781.41525053838	6.1729736328125
2784.86173335384	-4.35284423828125
2788.30658195617	0.046875
2791.74979741869	-9.8194580078125
2795.1913808138	19.3142700195313
2798.63133321295	-0.55206298828125
2802.06965568666	17.5784912109375
2805.50634930452	-1.3370361328125
2808.94141513519	33.7473754882813
2812.37485424639	-21.1681518554688
2815.80666770493	17.916259765625
2819.23685657665	19.000732421875
2822.6654219265	11.0851440429688
2826.0923648185	0.1695556640625
2829.51768631572	38.2540283203125
2832.94138748033	13.3384399414063
2836.36346937355	3.48016357421875
2839.7839330557	1.65618896484375
2843.20277958617	1.83221435546875
2846.62001002343	33.0082397460938
2850.03562542502	-3.815673828125
2853.44962684758	-4.6396484375
2856.86201534681	31.536376953125
2860.27279197751	9.71240234375
2863.68195779356	39.8884887695313
2867.08951384791	30.0645141601563
2870.49546119262	26.2405395507813
2873.89980087883	44.4165649414063
2877.30253395675	39.5926513671875
2880.70366147569	39.7686767578125
2884.10318448406	34.9447021484375
2887.50110402936	44.1207275390625
2890.89742115815	56.3848266601563
2894.29213691614	60.663330078125
2897.68525234807	35.9417724609375
2901.07676849782	83.2202758789063
2904.46668640835	13.498779296875
2907.85500712172	52.7772827148438
2911.24173167908	51.0557250976563
2914.62686112069	28.334228515625
2918.0103964859	68.6127319335938
2921.39233881316	35.8911743164063
2924.77268914004	35.169677734375
2928.1514485032	42.4481811523438
2931.52861793838	40.7266235351563
2934.90419848047	40.005126953125
2938.27819116343	36.2836303710938
2941.65059702035	32.5621337890625
2945.0214170834	21.840576171875
2948.39065238389	56.1190795898438
2951.75830395222	31.4041137695313
2955.1243728179	27.72900390625
2958.48886000957	20.0538330078125
2961.85176655495	23.3787231445313
2965.21309348089	48.70361328125
2968.57284181338	43.0285034179688
2971.93101257748	20.3533935546875
2975.28760679739	36.6782836914063
2978.64262549643	17.003173828125
2981.99606969702	57.3280639648438
2985.34794042073	26.6529541015625
2988.69823868822	23.9778442382813
2992.04696551928	36.302734375
2995.39412193282	1.62762451171875
2998.73970894689	22.9525146484375
3002.08372757864	5.27740478515625
3005.42617884436	-12.4482421875
3008.76706375945	47.7418212890625
3012.10638333846	16.9319458007813
3015.44413859504	19.1220092773438
3018.780330542	15.3120727539063
3022.11496019125	-1.497802734375
3025.44802855385	-11.3077392578125
3028.77953663997	10.8823852539063
3032.10948545894	35.0724487304688
3035.4378760192	-15.7374877929688
3038.76470932834	31.76123046875
3042.08998639308	8.2138671875
3045.41370821926	-21.33349609375
3048.73587581189	-6.880859375
3052.05649017508	5.974609375
3055.37555231211	-13.699951171875
3058.69306322538	9.8037109375
3062.00902391644	17.919921875
3065.32343538598	-11.4384765625
3068.63629863383	-0.87890625
3071.94761465896	-19.8935546875
3075.25738445949	34.2587890625
3078.5656090327	-7.3349609375
3081.87228937498	-2.8251953125
3085.1774264819	-16
3088.48102134815	3.9970703125
3091.7830749676	23.6708984375
3095.08358833324	-14.046875
3098.38256243724	-7.3515625
3101.67999827088	-6.095703125
3104.97589682465	9.0751953125
3108.27025908814	11.86328125
3111.56308605013	-8.98046875
3114.85437869852	2.068359375
3118.14413802041	-2.7470703125
3121.43236500202	-3.43359375
3124.71906062875	-3.3251953125
3128.00422588514	-3.6640625
3131.28786175491	5.7431640625
3134.56996922093	20.98828125
3137.85054926523	-17.1201171875
3141.12960286901	1.21484375
3144.40713101263	-1.212890625
3147.68313467559	0.158203125
3150.95761483661	-29.0615234375
3154.23057247352	25.9423828125
3157.50200856335	3.607421875
3160.77192408229	1.947265625
3164.04032000569	3.2841796875
3167.30719730808	-10.8369140625
3170.57255696316	23.53125
3173.8363999438	-22.0498046875
3177.09872722202	-12.88671875
3180.35953976906	23.556640625
3183.61883855529	-8.1328125
3186.87662455028	-2.3701171875
3190.13289872276	-6.97265625
3193.38766204066	28.9453125
3196.64091547106	-15.599609375
3199.89265998022	0
3203.14289653362	0
3206.39162609586	0
3209.63884963076	0
3212.88456810132	0
3216.1287824697	0
3219.37149369728	0
3222.61270274458	0
3225.85241057134	0
3229.09061813648	0
3232.32732639809	0
3235.56253631347	0
3238.79624883909	0
3242.02846493062	0
3245.25918554292	0
3248.48841163005	0
3251.71614414523	0
3254.94238404091	0
3258.16713226871	0
3261.39038977947	0
3264.61215752319	0
3267.8324364491	0
3271.05122750561	0
3274.26853164032	0
3277.48434980006	0
3280.69868293083	0
3283.91153197784	0
3287.12289788551	0
3290.33278159744	0
3293.54118405647	0
3296.7481062046	0
3299.95354898308	0
3303.15751333233	0
3306.36000019198	0
3309.5610105009	0
3312.76054519714	0
3315.95860521796	0
3319.15519149983	0
3322.35030497844	0
3325.5439465887	0
3328.73611726471	0
3331.92681793978	0
3335.11604954647	0
3338.30381301652	0
3341.49010928091	0
3344.67493926981	0
3347.85830391262	0
3351.04020413798	0
3354.22064087372	0
3357.3996150469	0
3360.5771275838	0
3363.75317940992	0
3366.92777144999	0
3370.10090462795	0
3373.27257986699	0
3376.44279808948	0
3379.61156021707	0
3382.77886717058	0
3385.94471987011	0
3389.10911923496	0
3392.27206618366	0
3395.43356163397	0
3398.59360650288	0
3401.75220170663	0
3404.90934816067	0
3408.06504677969	0
3411.21929847761	0
3414.37210416759	0
3417.52346476203	0
3420.67338117256	0
3423.82185431003	0
3426.96888508457	0
3430.11447440551	0
3433.25862318143	0
3436.40133232017	0
3439.54260272877	0
3442.68243531356	0
3445.82083098007	0
3448.95779063311	0
3452.0933151767	0
3455.22740551412	0
3458.36006254791	0
3461.49128717984	0
3464.62108031093	0
3467.74944284144	0
3470.8763756709	0
3474.00187969807	0
3477.12595582097	0
3480.24860493687	0
3483.3698279423	0
3486.48962573301	0
3489.60799920405	0
3492.7249492497	0
3495.84047676349	0
3498.95458263822	0
3502.06726776593	0
3505.17853303794	0
3508.28837934481	0
3511.39680757636	0
3514.50381862168	0
3517.60941336912	0
3520.71359270627	0
3523.81635752002	0
3526.91770869649	0
3530.01764712108	0
3533.11617367844	0
3536.21328925251	0
3539.30899472646	0
3542.40329098277	0
3545.49617890316	0
3548.58765936862	0
3551.6777332594	0
3554.76640145506	0
3557.85366483438	0
3560.93952427544	0
3564.02398065559	0
3567.10703485145	0
3570.18868773891	0
3573.26894019313	0
3576.34779308856	0
3579.42524729892	0
3582.5013036972	0
3585.57596315568	0
3588.6492265459	0
3591.72109473869	0
3594.79156860416	0
3597.8606490117	0
3600.92833682998	0
3603.99463292695	0
3607.05953816984	0
3610.12305342518	0
3613.18517955876	0
3616.24591743568	0
3619.30526792029	0
3622.36323187627	0
3625.41981016655	0
3628.47500365337	0
3631.52881319825	0
3634.58123966201	0
3637.63228390473	0
3640.68194678582	0
3643.73022916395	0
3646.77713189711	0
3649.82265584256	0
3652.86680185686	0
3655.90957079587	0
3658.95096351473	0
3661.9909808679	0
3665.02962370912	0
3668.06689289143	0
3671.10278926717	0
3674.13731368797	0
3677.17046700477	0
3680.20225006781	0
3683.23266372664	0
3686.26170883008	0
3689.28938622628	0
3692.31569676268	0
3695.34064128604	0
3698.3642206424	0
3701.38643567713	0
3704.40728723488	0
3707.42677615964	0
3710.44490329468	0
3713.46166948258	0
3716.47707556524	0
3719.49112238387	0
3722.50381077897	0
3725.51514159038	0
3728.52511565724	0
3731.53373381799	0
3734.54099691039	0
3737.54690577153	0
3740.55146123779	0
3743.55466414488	0
3746.55651532782	0
3749.55701562096	0
3752.55616585793	0
3755.55396687173	0
3758.55041949465	0
3761.54552455828	0
3764.53928289357	0
3767.53169533077	0
3770.52276269945	0
