# Supplementary material for: ATP-Mediated Compositional Change in Peripheral Myelin Membranes: A Comparative Raman Spectroscopy and Time-Of-Flight Secondary Ion Mass Spectrometry Study
Source: PLoS One. 2015 Nov 6;10(11):e0142084. doi: 10.1371/journal.pone.0142084 (PMC4636249; doi:10.1371/journal.pone.0142084)
Supplement: S4 Dataset — (ZIP) [file pone.0142084.s004.zip › S4_dataset/Raman_spectra/6_90_0.txt]

-178.9940361005	0
-174.033225536559	0
-169.075137799502	0
-164.119770772183	0
-159.167122339652	0
-154.217190389145	0
-149.26997281008	0
-144.325467494082	0
-139.38367233493	0
-134.444585228596	0
-129.508204073225	0
-124.574526769137	0
-119.643551218823	0
-114.715275326934	0
-109.789697000297	0
-104.866814147889	0
-99.9466246808543	0
-95.0291265124944	0
-90.114317558252	0
-85.2021957357436	0
-80.2927589647076	0
-75.3860051670387	0
-70.4819322667847	0
-65.5805381901157	0
-60.6818208653497	0
-55.7857782229291	0
-50.8924081954391	0
-46.0017087175838	0
-41.1136777262045	0
-36.2283131602561	0
-31.3456129608128	0
-26.4655750710695	0
-21.5881974363389	0
-16.7134780040407	0
-11.8414147237152	0
-6.97200554699234	0
-2.10524842762101	0
2.75885867856151	0
7.62031781360827	0
12.4791310174774	0
17.3353003280427	0
22.1888277810764	0
27.0397154102718	0
31.8879652472339	0
36.7335793214821	0
41.5765596604568	0
46.4169082895224	0
51.2546272319731	0
56.0897185090207	0
60.9221841398242	0
65.7520261414571	0
70.5792465289418	0
75.4038473152361	0
80.2258305112362	0
85.045198125787	0
89.8619521656727	0
94.6760946356395	0
99.4876275383746	0
104.296552874516	0
109.10287264268	0
113.906588839415	0
118.707703459252	0
123.506218494676	0
128.30213593615	0
133.095457772096	0
137.886185988912	0
142.674322570981	0
147.459869500641	0
152.242828758238	0
157.023202322084	0
161.800992168479	0
166.576200271718	0
171.348828604071	0
176.118879135827	0
180.886353835245	0
185.651254668599	0
190.413583600155	0
195.173342592186	0
199.93053360497	0
204.685158596798	0
209.437219523967	0
214.186718340788	0
218.933656999589	0
223.678037450723	0
228.419861642551	0
233.159131521468	0
237.895849031897	0
242.630016116271	0
247.361634715084	0
252.090706766841	0
256.817234208093	0
261.541218973424	0
266.262662995465	0
270.981568204883	0
275.697936530397	0
280.411769898781	0
285.123070234849	0
289.831839461471	0
294.538079499574	0
299.241792268144	0
303.942979684232	0
308.641643662944	0
313.33778611746	0
318.031408959018	0
322.722514096945	0
327.411103438622	0
332.09717888951	0
336.780742353159	0
341.461795731189	0
346.140340923302	0
350.816379827291	0
355.489914339041	0
360.160946352512	0
364.829477759773	0
369.495510450977	0
374.159046314375	0
378.820087236329	0
383.478635101283	0
388.134691791809	0
392.788259188568	0
397.43933917034	0
402.08793361401	0
406.734044394583	0
411.377673385178	0
416.018822457033	0
420.657493479502	0
425.293688320078	0
429.927408844357	0
434.558656916086	0
439.187434397127	0
443.813743147482	0
448.437585025286	0
453.058961886811	0
457.677875586478	0
462.294327976831	0
466.908320908578	0
471.519856230564	0
476.128935789788	0
480.73556143139	0
485.339734998681	0
489.941458333116	0
494.540733274312	0
499.137561660047	0
503.731945326265	0
508.323886107065	0
512.91338583473	0
517.500446339696	0
522.085069450583	0
526.667256994186	0
531.247010795468	0
535.824332677577	0
540.399224461841	0
544.97168796778	0
549.541725013083	0
554.109337413638	0
558.674526983528	0
563.237295535019	0
567.797644878573	0
572.355576822864	0
576.911093174738	0
581.464195739273	0
586.014886319722	0
590.563166717575	0
595.109038732503	0
599.652504162402	0
604.193564803382	0
608.73222244976	0
613.268478894073	0
617.802335927087	0
622.333795337774	0
626.86285891334	0
631.389528439219	0
635.913805699064	0
640.435692474771	0
644.95519054646	0
649.472301692485	0
653.987027689444	0
658.499370312169	0
663.009331333737	0
667.51691252547	0
672.022115656927	0
676.524942495927	0
681.025394808529	0.3759765625
685.523474359052	16.97265625
690.019182910066	6.6220703125
694.512522222403	-8.595703125
699.003494055146	-5.1279296875
703.49210016564	-1.94921875
707.978342309501	5.5078125
712.4622222406	-24.265625
716.943741711089	24.228515625
721.422902471377	-5.81640625
725.899706270147	14.0810546875
730.374154854362	-17.8330078125
734.846249969256	35.580078125
739.315993358349	-27.0869140625
743.783386763427	-17.255859375
748.248431924569	17.2431640625
752.711130580137	22.486328125
757.171484466779	-2.5498046875
761.629495319434	-28.3857421875
766.085164871334	-2.794921875
770.538494853989	-2.490234375
774.989486997221	10.783203125
779.438143029149	6.501953125
783.884464676174	-0.34375
788.328453663017	-8.9111328125
792.770111712697	-6.4072265625
797.209440546538	25.9228515625
801.646441884169	-25.9296875
806.08111744353	18.9228515625
810.513468940876	-9.2607421875
814.943498090771	-1.2177734375
819.371206606105	-0.5234375
823.796596198072	-3.1611328125
828.2196685762	-5.34765625
832.640425448326	27.66796875
837.05886852062	-42.6220703125
841.474999497579	37.1884765625
845.888820082023	8.81640625
850.300331975104	-8.001953125
854.709536876313	-20.8232421875
859.116436483463	-3.4560546875
863.521032492721	5.7216796875
867.923326598572	24.7255859375
872.32332049386	-5.8203125
876.721015869761	-5.990234375
881.116414415797	-17.2919921875
885.509517819844	15.1826171875
889.900327768115	6.572265625
894.288845945188	-13.8876953125
898.675074033979	8.798828125
903.059013715769	8.5478515625
907.440666670193	-10.1171875
911.820034575246	-2.6171875
916.197119107279	4.6201171875
920.571921941015	-22.4443359375
924.944444749532	23.7255859375
929.314689204282	-2.291015625
933.682656975088	-5.240234375
938.048349730129	-6.18359375
942.411769135974	28.7216796875
946.772916857561	-14.115234375
951.131794558198	-3.851318359375
955.488403899583	2.038330078125
959.842746541793	13.03564453125
964.194824143277	-30.1943359375
968.544638360882	9.6197509765625
972.89219084983	-17.566162109375
977.237483263745	42.2479248046875
981.580517254633	-7.361328125
985.921294472888	-23.0142822265625
990.259816567313	8.3326416015625
994.596085185094	-37.3203125
998.930101971824	-9.9608154296875
1003.26186857149	44.4439697265625
1007.59138662648	23.848876953125
1011.91865777761	92.253662109375
1016.24368366406	70.6585693359375
1020.56646592346	64.0633544921875
1024.88700619182	39.9208984375
1029.20530610358	-12.097900390625
1033.52136729159	50.8834228515625
1037.8351913871	16.8646240234375
1042.14678001981	-9.0579833984375
1046.45613481781	-9.0521240234375
1050.76325740763	10.953857421875
1055.06814941421	15.9598388671875
1059.37081246092	5.63623046875
1063.67124816957	-28.9239501953125
1067.96945816039	12.4586181640625
1072.26544405203	0.37890625
1076.55920746159	3.0263671875
1080.8507500046	0.09765625
1085.14007329502	8.16015625
1089.42717894526	-36.129638671875
1093.71206856617	39.448974609375
1097.99474376703	-9.09130859375
1102.27520615557	-0.1680908203125
1106.55345733798	-5.11572265625
1110.82949891888	4.3236083984375
1115.10333250134	29.762939453125
1119.37495968691	-16.7977294921875
1123.64438207555	7.6416015625
1127.91160126572	-8.9840087890625
1132.17661885431	46.325439453125
1136.43943643666	38.6348876953125
1140.70005560662	52.9442138671875
1144.95847795644	53.253662109375
1149.21470507689	70.56298828125
1153.46873855716	92.8724365234375
1157.72057998495	210.181884765625
1161.97023094641	245.223999023438
1166.21769302616	215.248291015625
1170.4629678073	247.272583007813
1174.70605687141	133.296875
1178.94696179853	63.3212890625
1183.18568416722	29.3455810546875
1187.42222555447	86.369873046875
1191.65658753578	31.3941650390625
1195.88877168515	45.400146484375
1200.11877957505	72.1312255859375
1204.34661277642	48.8621826171875
1208.57227285872	26.59326171875
1212.79576138991	17.32421875
1217.01707993641	27.0552978515625
1221.23623006315	24.7862548828125
1225.45321333358	-12.482666015625
1229.66803130962	67.15771484375
1233.88068555171	-1.2926025390625
1238.09117761878	2.2572021484375
1242.29950906827	1.8070068359375
1246.50568145615	-13.643310546875
1250.70969633685	-11.9619140625
1254.91155526336	23.7633056640625
1259.11125978715	-3.4599609375
1263.30881145822	-12.6181640625
1267.50421182508	1.1943359375
1271.69746243476	1.53515625
1275.88856483281	17.111328125
1280.07752056329	-15.5302734375
1284.26433116881	-6.0966796875
1288.44899819048	-3.2783203125
1292.63152316794	-7.294921875
1296.81190763937	28.388671875
1300.99015314147	1.892578125
1305.16626120947	-33.751953125
1309.34023337715	19.6669921875
1313.5120711768	22.4970703125
1317.68177613928	-6.796875
1321.84934979395	-13.5146484375
1326.01479366875	6.939453125
1330.17810929013	-11.0576171875
1334.3392981831	-0.634765625
1338.49836187122	-12.921875
1342.65530187657	18.2890625
1346.81011971983	0.62890625
1350.96281692018	1.330078125
1355.11339499538	9.6220703125
1359.26185546175	-10.2431640625
1363.40819983413	-5.251953125
1367.55242962597	18.2841796875
1371.69454634923	-8.5234375
1375.83455151447	10.759765625
1379.97244663079	-21.2216796875
1384.10823320587	6.5341796875
1388.24191274593	-16.7244873046875
1392.3734867558	22.26904296875
1396.50295673884	-5.5299072265625
1400.63032419701	-14.1226806640625
1404.75559063083	22.2845458984375
1408.87875753938	14.7991943359375
1412.99982642036	-0.6278076171875
1417.11879877001	-14.054931640625
1421.23567608315	11.51806640625
1425.35045985322	-4.9090576171875
1429.4631515722	3.6639404296875
1433.57375273068	53.27197265625
1437.68226481782	23.9027099609375
1441.78868932139	75.533447265625
1445.89302772774	83.1640625
1449.9952815218	62.7947998046875
1454.0954521871	127.425537109375
1458.19354120579	69.05615234375
1462.28955005859	121.686889648438
1466.38348022481	45.317626953125
1470.47533318239	77.9482421875
1474.56511040785	77.647705078125
1478.65281337632	81.365234375
1482.73844356155	38.082763671875
1486.82200243586	41.80029296875
1490.90349147021	0.517822265625
1494.98291213417	-14.7646484375
1499.06026589591	39.952880859375
1503.13555422221	77.67041015625
1507.20877857848	58.387939453125
1511.27994042873	96.10546875
1515.3490412356	129.822998046875
1519.41608246035	196.557739257813
1523.48106556286	212.357543945313
1527.54399200162	225.157348632813
1531.60486323377	216.957153320313
1535.66368071506	151.7568359375
1539.72044589986	152.556640625
1543.7751602412	110.3564453125
1547.8278251907	50.15625
1551.87844219866	15.9560546875
1555.92701271397	11.7557373046875
1559.97353818419	10.517333984375
1564.01802005549	-25.7806396484375
1568.06045977271	7.9212646484375
1572.1008587793	38.623291015625
1576.13921851737	24.3253173828125
1580.17554042768	23.0272216796875
1584.20982594961	-8.5098876953125
1588.24207652123	9.5120849609375
1592.27229357921	-15.4659423828125
1596.3004785589	-11.7879638671875
1600.3266328943	20.5836181640625
1604.35075801806	8.1103515625
1608.37285536149	-3.1243896484375
1612.39292635454	-10.9376220703125
1616.41097242584	4.2618408203125
1620.42699500266	2.031494140625
1624.44099551096	-14.596923828125
1628.45297537533	-13.676513671875
1632.46293601905	17.243896484375
1636.47087886406	5.164306640625
1640.47680533095	28.012939453125
1644.480716839	92.55078125
1648.48261480617	20.0885009765625
1652.48250064906	16.6263427734375
1656.48037578297	122.164184570313
1660.47624162187	51.7020263671875
1664.47009957839	80.23974609375
1668.46195106388	85.672607421875
1672.45179748832	70.9744873046875
1676.43964026041	36.2764892578125
1680.42548078752	47.5784912109375
1684.40932047569	47.8804931640625
1688.39116072969	46.1824951171875
1692.37100295292	10.4844970703125
1696.34884854752	52.786376953125
1700.32469891428	-15.9835205078125
1704.29855545272	38.1885986328125
1708.27041956104	-0.63916015625
1712.24029263612	17.5330810546875
1716.20817607355	16.705322265625
1720.17407126762	7.8775634765625
1724.13797961133	-1.9503173828125
1728.09990249636	4.183349609375
1732.05984131311	7.3082275390625
1736.01779745068	-6.5670166015625
1739.97377229687	-14.4422607421875
1743.9277672382	24.4520263671875
1747.87978365989	-14.8570556640625
1751.82982294587	-2.8387451171875
1755.77788647878	-0.460205078125
1759.72397564	-19.7890625
1763.6680918096	34.0517578125
1767.61023636636	-10.537109375
1771.55041068779	2.8564453125
1775.48861615014	-6.3994140625
1779.42485412835	-9.76953125
1783.35912599609	6.9951171875
1787.29143312576	22.9189453125
1791.22177688849	-33.509765625
1795.15015865414	23.1083984375
1799.07657979127	3.212890625
1803.00104166721	-16.0625
1806.923545648	-3.3798828125
1810.84409309841	19.4091796875
1814.76268538195	-9.6494140625
1818.67932386087	21.4453125
1822.59400989615	-31.60546875
1826.50674484752	6.591796875
1830.41753007345	13.494140625
1834.32636693114	-8.44140625
1838.23325677653	-20.6171875
1842.13820096433	22.8134765625
1846.04120084797	8.03125
1849.94225777965	-8.4189453125
1853.84137311029	-6.2939453125
1857.7385481896	9.7109375
1861.63378436601	-10.919921875
1865.52708298671	-0.953125
1869.41844539766	-1.4130859375
1873.30787294356	21.94140625
1877.19536696788	-27.4267578125
1881.08092881284	18.32421875
1884.96455981942	6.7626953125
1888.84626132737	-19.583984375
1892.7260346752	-1.8671875
1896.6038812002	-2.7421875
1900.47980223839	0.5576171875
1904.35379912459	4.7578125
1908.22587319237	13.712890625
1912.0960257741	-14.2939453125
1915.96425820088	21.7412109375
1919.83057180263	-18.8408203125
1923.694967908	0.2587890625
1927.55744784445	6.0263671875
1931.4180129382	-22.9296875
1935.27666451426	23.9150390625
1939.13340389641	15.0703125
1942.98823240721	-17.8779296875
1946.84115136803	1.9248046875
1950.692162099	-10.0302734375
1954.54126591903	3.3427734375
1958.38846414584	0.625
1962.23375809594	0.38671875
1966.0771490846	1.7373046875
1969.91863842591	14.9501953125
1973.75822743275	-20.8798828125
1977.59591741678	14.0712890625
1981.43170968848	-14.2685546875
1985.26560555709	22.6591796875
1989.09760633069	-18.669921875
1992.92771331615	-4.77734375
1996.75592781911	3.7509765625
2000.58225114405	-1.90625
2004.40668459424	4.2333984375
2008.22922947176	1.7861328125
2012.04988707749	18.8125
2015.86865871112	-28.1904296875
2019.68554567116	9.021484375
2023.50054925491	-36.77734375
2027.31367075851	39.6513671875
2031.1249114769	-0.0810546875
2034.93427270382	0.509765625
2038.74175573186	-3.720703125
2042.54736185239	2.1865234375
2046.35109235564	-11.462890625
2050.15294853063	-7.79296875
2053.95293166521	27.4970703125
2057.75104304606	7.228515625
2061.54728395867	-15.1962890625
2065.34165568738	11.232421875
2069.13415951534	-16.85546875
2072.92479672452	12.5166015625
2076.71356859575	-22.4052734375
2080.50047640866	9.0302734375
2084.28552144174	-19.650390625
2088.06870497229	32.8720703125
2091.85002827646	-0.19921875
2095.62949262923	-16.2607421875
2099.40709930443	12.18359375
2103.18284957471	-32.494140625
2106.95674471158	27.71875
2110.72878598537	9.818359375
2114.49897466528	-12.7958984375
2118.26731201934	-6.7734375
2122.03379931443	14.3564453125
2125.79843781626	5.4736328125
2129.56122878942	-20.37890625
2133.32217349733	26.357421875
2137.08127320226	-32.962890625
2140.83852916534	10.228515625
2144.59394264655	2.3525390625
2148.34751490473	1.759765625
2152.09924719757	10.7333984375
2155.84914078163	-7.6845703125
2159.5971969123	1.0185546875
2163.34341684387	-18.919921875
2167.08780182947	11.4384765625
2170.83035312109	13.0400390625
2174.57107196959	-7.142578125
2178.30995962469	13.9462890625
2182.04701733499	-18.3740234375
2185.78224634795	-8.6357421875
2189.5156479099	24.9873046875
2193.24722326604	-15.0244140625
2196.97697366044	-1.2939453125
2200.70490033604	13.59765625
2204.43100453467	-14.6025390625
2208.15528749703	-3.658203125
2211.87775046268	-12.0390625
2215.59839467008	13.8310546875
2219.31722135656	14.0234375
2223.03423175833	2.5693359375
2226.74942711049	0.0146484375
2230.46280864701	-1.0185546875
2234.17437760077	-15.541015625
2237.8841352035	6.23828125
2241.59208268584	-15.5888671875
2245.29822127732	22.626953125
2249.00255220635	-7.22265625
2252.70507670024	15.0185546875
2256.40579598519	-42.8017578125
2260.10471128628	36.265625
2263.80182382751	-2.703125
2267.49713483175	-1.994140625
2271.19064552079	-9.5068359375
2274.8823571153	5.861328125
2278.57227083486	-16.376953125
2282.26038789795	23.125
2285.94670952195	5.9404296875
2289.63123692314	-22.7060546875
2293.31397131672	17.2822265625
2296.99491391679	-10.3251953125
2300.67406593633	-5.8955078125
2304.35142858727	2.837890625
2308.02700308043	-0.0166015625
2311.70079062553	4.3701171875
2315.37279243123	4
2319.04300970507	13.8525390625
2322.71144365353	5.33203125
2326.378095482	-36.94140625
2330.04296639478	21.251953125
2333.7060575951	3.7734375
2337.3673702851	-14.5654296875
2341.02690566583	1.853515625
2344.68466493729	-4.6552734375
2348.34064929839	21.19921875
2351.99485994695	-19.279296875
2355.64729807974	0.0771484375
2359.29796489244	9.7890625
2362.94686157966	-4.4638671875
2366.59398933494	-14.54296875
2370.23934935076	3.642578125
2373.88294281852	11.4775390625
2377.52477092855	4.748046875
2381.16483487014	7.6640625
2384.80313583148	-12.4130859375
2388.4396749997	-5.41796875
2392.07445356091	0.921875
2395.70747270011	-1.7841796875
2399.33873360126	14.5625
2402.96823744726	-11.078125
2406.59598541994	10.8359375
2410.22197870011	-1.0634765625
2413.84621846749	-19.06640625
2417.46870590075	16.7138671875
2421.08944217751	-1.91796875
2424.70842847435	-8.7529296875
2428.32566596678	8.396484375
2431.94115582928	-18.1572265625
2435.55489923527	16.826171875
2439.16689735713	-14.7548828125
2442.77715136619	12.251953125
2446.38566243272	0.19921875
2449.99243172597	4.4189453125
2453.59746041414	14.3271484375
2457.20074966439	-9.57421875
2460.80230064283	-4.33203125
2464.40211451455	-7.333984375
2468.00019244358	-8.171875
2471.59653559293	21.6796875
2475.19114512457	-2.30859375
2478.78402219943	-17.171875
2482.37516797741	4.8603515625
2485.96458361738	12.5537109375
2489.55227027719	-14.5595703125
2493.13822911363	22.4716796875
2496.7224612825	-21.962890625
2500.30496793853	-7.5810546875
2503.88575023547	27.18359375
2507.464809326	-2.2158203125
2511.04214636182	-14.029296875
2514.61776249357	-7.099609375
2518.19165887088	18.576171875
2521.76383664237	3.501953125
2525.33429695564	-1.3564453125
2528.90304095725	-9.111328125
2532.47006979276	-12.455078125
2536.03538460672	3.18359375
2539.59898654265	15.55078125
2543.16087674307	-9.4990234375
2546.72105634947	2.22265625
2550.27952650235	4.6845703125
2553.83628834118	10.3935546875
2557.39134300444	-13.2607421875
2560.94469162957	-32.697265625
2564.49633535304	30.6455078125
2568.0462753103	-25.6962890625
2571.59451263579	32.6318359375
2575.14104846294	5.306640625
2578.6858839242	-26.0908203125
2582.229020151	28.259765625
2585.77045827378	-20.6611328125
2589.31019942197	10.3125
2592.84824472401	-5.8974609375
2596.38459530734	16.490234375
2599.91925229841	-4.845703125
2603.45221682266	-22.0751953125
2606.98349000456	-11.86328125
2610.51307296756	38.83203125
2614.04096683414	10.75
2617.56717272579	-34.7421875
2621.09169176298	5.1455078125
2624.61452506523	8.7314453125
2628.13567375106	-12.3505859375
2631.655138938	-10.2333984375
2635.17292174258	18.4775390625
2638.68902328039	1.4482421875
2642.20344466598	-8.021484375
2645.71618701297	4.2802734375
2649.22725143397	-1.17578125
2652.73663904062	15.0732421875
2656.24435094357	-42.4375
2659.75038825251	39.2568359375
2663.25475207615	12.61328125
2666.75744352221	-49.947265625
2670.25846369744	47.6630859375
2673.75781370765	-34.9443359375
2677.25549465763	13.8876953125
2680.75150765123	16.6728515625
2684.24585379131	-6.47265625
2687.73853417978	-31.0087890625
2691.22954991757	25.4736328125
2694.71890210465	5.87890625
2698.20659184002	-16.583984375
2701.69262022172	12.3271484375
2705.17698834682	-11.2294921875
2708.65969731143	11.4638671875
2712.14074821071	-12.4736328125
2715.62014213884	-7.0224609375
2719.09788018905	-0.8798828125
2722.57396345361	20.7568359375
2726.04839302385	18.6748046875
2729.52116999012	-33.19921875
2732.99229544182	34.6337890625
2736.4617704674	-39.4482421875
2739.92959615437	16.5009765625
2743.39577358925	5.2724609375
2746.86030385767	-0.92578125
2750.32318804424	-1.041015625
2753.78442723268	-18.6875
2757.24402250572	21.068359375
2760.70197494518	-9.6142578125
2764.1582856319	-3.943359375
2767.6129556458	16.14453125
2771.06598606584	-18.5751953125
2774.51737797005	12.35009765625
2777.96713243552	-6.9306640625
2781.41525053838	-4.47772216796875
2784.86173335384	-3.69293212890625
2788.30658195617	16.0918579101563
2791.74979741869	-5.12335205078125
2795.1913808138	2.66143798828125
2798.63133321295	4.34637451171875
2802.06965568666	10.0264282226563
2805.50634930452	6.7064208984375
2808.94141513519	33.386474609375
2812.37485424639	-24.9334716796875
2815.80666770493	3.74652099609375
2819.23685657665	2.42657470703125
2822.6654219265	11.1065673828125
2826.0923648185	12.78662109375
2829.51768631572	30.492431640625
2832.94138748033	35.26416015625
2836.36346937355	39.035888671875
2839.7839330557	48.8076171875
2843.20277958617	60.5794067382813
2846.62001002343	141.351135253906
2850.03562542502	162.122863769531
2853.44962684758	250.894592285156
2856.86201534681	290.666320800781
2860.27279197751	259.438049316406
2863.68195779356	259.209838867188
2867.08951384791	217.981567382813
2870.49546119262	199.753295898438
2873.89980087883	238.525024414063
2877.30253395675	212.296752929688
2880.70366147569	256.068481445313
2884.10318448406	302.851928710938
2887.50110402936	234.734619140625
2890.89742115815	247.617431640625
2894.29213691614	233.500244140625
2897.68525234807	216.383056640625
2901.07676849782	267.265747070313
2904.46668640835	192.148559570313
2907.85500712172	243.031372070313
2911.24173167908	241.9140625
2914.62686112069	210.796875
2918.0103964859	204.6796875
2921.39233881316	194.5625
2924.77268914004	228.445190429688
2928.1514485032	205.328002929688
2931.52861793838	208.210815429688
2934.90419848047	181.093505859375
2938.27819116343	223.976318359375
2941.65059702035	205.859130859375
2945.0214170834	198.741943359375
2948.39065238389	210.624633789063
2951.75830395222	140.55078125
2955.1243728179	124.482055664063
2958.48886000957	99.4132080078125
2961.85176655495	99.344482421875
2965.21309348089	117.275756835938
2968.57284181338	95.20703125
2971.93101257748	58.13818359375
2975.28760679739	74.0694580078125
2978.64262549643	27.000732421875
2981.99606969702	68.931884765625
2985.34794042073	23.8631591796875
2988.69823868822	37.79443359375
2992.04696551928	41.7255859375
2995.39412193282	8.6568603515625
2998.73970894689	9.588134765625
3002.08372757864	-15.480712890625
3005.42617884436	-20.7581787109375
3008.76706375945	37.8826904296875
3012.10638333846	-7.4764404296875
3015.44413859504	19.1644287109375
3018.780330542	24.8052978515625
3022.11496019125	-8.5538330078125
3025.44802855385	8.0870361328125
3028.77953663997	11.727783203125
3032.10948545894	11.36865234375
3035.4378760192	-39.0826416015625
3038.76470932834	9.5909423828125
3042.08998639308	2.2645263671875
3045.41370821926	-21.061767578125
3048.73587581189	-14.38818359375
3052.05649017508	-23.2569580078125
3055.37555231211	-19.86962890625
3058.69306322538	18.48828125
3062.00902391644	76.0224609375
3065.32343538598	-27.4951171875
3068.63629863383	-13.767578125
3071.94761465896	-28.1884765625
3075.25738445949	19.177734375
3078.5656090327	7.861328125
3081.87228937498	-4.0078125
3085.1774264819	-20.41015625
3088.48102134815	0
3091.7830749676	0
3095.08358833324	0
3098.38256243724	0
3101.67999827088	0
3104.97589682465	0
3108.27025908814	0
3111.56308605013	0
3114.85437869852	0
3118.14413802041	0
3121.43236500202	0
3124.71906062875	0
3128.00422588514	0
3131.28786175491	0
3134.56996922093	0
3137.85054926523	0
3141.12960286901	0
3144.40713101263	0
3147.68313467559	0
3150.95761483661	0
3154.23057247352	0
3157.50200856335	0
3160.77192408229	0
3164.04032000569	0
3167.30719730808	0
3170.57255696316	0
3173.8363999438	0
3177.09872722202	0
3180.35953976906	0
3183.61883855529	0
3186.87662455028	0
3190.13289872276	0
3193.38766204066	0
3196.64091547106	0
3199.89265998022	0
3203.14289653362	0
3206.39162609586	0
3209.63884963076	0
3212.88456810132	0
3216.1287824697	0
3219.37149369728	0
3222.61270274458	0
3225.85241057134	0
3229.09061813648	0
3232.32732639809	0
3235.56253631347	0
3238.79624883909	0
3242.02846493062	0
3245.25918554292	0
3248.48841163005	0
3251.71614414523	0
3254.94238404091	0
3258.16713226871	0
3261.39038977947	0
3264.61215752319	0
3267.8324364491	0
3271.05122750561	0
3274.26853164032	0
3277.48434980006	0
3280.69868293083	0
3283.91153197784	0
3287.12289788551	0
3290.33278159744	0
3293.54118405647	0
3296.7481062046	0
3299.95354898308	0
3303.15751333233	0
3306.36000019198	0
3309.5610105009	0
3312.76054519714	0
3315.95860521796	0
3319.15519149983	0
3322.35030497844	0
3325.5439465887	0
3328.73611726471	0
3331.92681793978	0
3335.11604954647	0
3338.30381301652	0
3341.49010928091	0
3344.67493926981	0
3347.85830391262	0
3351.04020413798	0
3354.22064087372	0
3357.3996150469	0
3360.5771275838	0
3363.75317940992	0
3366.92777144999	0
3370.10090462795	0
3373.27257986699	0
3376.44279808948	0
3379.61156021707	0
3382.77886717058	0
3385.94471987011	0
3389.10911923496	0
3392.27206618366	0
3395.43356163397	0
3398.59360650288	0
3401.75220170663	0
3404.90934816067	0
3408.06504677969	0
3411.21929847761	0
3414.37210416759	0
3417.52346476203	0
3420.67338117256	0
3423.82185431003	0
3426.96888508457	0
3430.11447440551	0
3433.25862318143	0
3436.40133232017	0
3439.54260272877	0
3442.68243531356	0
3445.82083098007	0
3448.95779063311	0
3452.0933151767	0
3455.22740551412	0
3458.36006254791	0
3461.49128717984	0
3464.62108031093	0
3467.74944284144	0
3470.8763756709	0
3474.00187969807	0
3477.12595582097	0
3480.24860493687	0
3483.3698279423	0
3486.48962573301	0
3489.60799920405	0
3492.7249492497	0
3495.84047676349	0
3498.95458263822	0
3502.06726776593	0
3505.17853303794	0
3508.28837934481	0
3511.39680757636	0
3514.50381862168	0
3517.60941336912	0
3520.71359270627	0
3523.81635752002	0
3526.91770869649	0
3530.01764712108	0
3533.11617367844	0
3536.21328925251	0
3539.30899472646	0
3542.40329098277	0
3545.49617890316	0
3548.58765936862	0
3551.6777332594	0
3554.76640145506	0
3557.85366483438	0
3560.93952427544	0
3564.02398065559	0
3567.10703485145	0
3570.18868773891	0
3573.26894019313	0
3576.34779308856	0
3579.42524729892	0
3582.5013036972	0
3585.57596315568	0
3588.6492265459	0
3591.72109473869	0
3594.79156860416	0
3597.8606490117	0
3600.92833682998	0
3603.99463292695	0
3607.05953816984	0
3610.12305342518	0
3613.18517955876	0
3616.24591743568	0
3619.30526792029	0
3622.36323187627	0
3625.41981016655	0
3628.47500365337	0
3631.52881319825	0
3634.58123966201	0
3637.63228390473	0
3640.68194678582	0
3643.73022916395	0
3646.77713189711	0
3649.82265584256	0
3652.86680185686	0
3655.90957079587	0
3658.95096351473	0
3661.9909808679	0
3665.02962370912	0
3668.06689289143	0
3671.10278926717	0
3674.13731368797	0
3677.17046700477	0
3680.20225006781	0
3683.23266372664	0
3686.26170883008	0
3689.28938622628	0
3692.31569676268	0
3695.34064128604	0
3698.3642206424	0
3701.38643567713	0
3704.40728723488	0
3707.42677615964	0
3710.44490329468	0
3713.46166948258	0
3716.47707556524	0
3719.49112238387	0
3722.50381077897	0
3725.51514159038	0
3728.52511565724	0
3731.53373381799	0
3734.54099691039	0
3737.54690577153	0
3740.55146123779	0
3743.55466414488	0
3746.55651532782	0
3749.55701562096	0
3752.55616585793	0
3755.55396687173	0
3758.55041949465	0
3761.54552455828	0
3764.53928289357	0
3767.53169533077	0
3770.52276269945	0
