# Supplementary material for: ATP-Mediated Compositional Change in Peripheral Myelin Membranes: A Comparative Raman Spectroscopy and Time-Of-Flight Secondary Ion Mass Spectrometry Study
Source: PLoS One. 2015 Nov 6;10(11):e0142084. doi: 10.1371/journal.pone.0142084 (PMC4636249; doi:10.1371/journal.pone.0142084)
Supplement: S4 Dataset — (ZIP) [file pone.0142084.s004.zip › S4_dataset/Raman_spectra/6_90_90.txt]

-178.9940361005	0
-174.033225536559	0
-169.075137799502	0
-164.119770772183	0
-159.167122339652	0
-154.217190389145	0
-149.26997281008	0
-144.325467494082	0
-139.38367233493	0
-134.444585228596	0
-129.508204073225	0
-124.574526769137	0
-119.643551218823	0
-114.715275326934	0
-109.789697000297	0
-104.866814147889	0
-99.9466246808543	0
-95.0291265124944	0
-90.114317558252	0
-85.2021957357436	0
-80.2927589647076	0
-75.3860051670387	0
-70.4819322667847	0
-65.5805381901157	0
-60.6818208653497	0
-55.7857782229291	0
-50.8924081954391	0
-46.0017087175838	0
-41.1136777262045	0
-36.2283131602561	0
-31.3456129608128	0
-26.4655750710695	0
-21.5881974363389	0
-16.7134780040407	0
-11.8414147237152	0
-6.97200554699234	0
-2.10524842762101	0
2.75885867856151	0
7.62031781360827	0
12.4791310174774	0
17.3353003280427	0
22.1888277810764	0
27.0397154102718	0
31.8879652472339	0
36.7335793214821	0
41.5765596604568	0
46.4169082895224	0
51.2546272319731	0
56.0897185090207	0
60.9221841398242	0
65.7520261414571	0
70.5792465289418	0
75.4038473152361	0
80.2258305112362	0
85.045198125787	0
89.8619521656727	0
94.6760946356395	0
99.4876275383746	0
104.296552874516	0
109.10287264268	0
113.906588839415	0
118.707703459252	0
123.506218494676	0
128.30213593615	0
133.095457772096	0
137.886185988912	0
142.674322570981	0
147.459869500641	0
152.242828758238	0
157.023202322084	0
161.800992168479	0
166.576200271718	0
171.348828604071	0
176.118879135827	0
180.886353835245	0
185.651254668599	0
190.413583600155	0
195.173342592186	0
199.93053360497	0
204.685158596798	0
209.437219523967	0
214.186718340788	0
218.933656999589	0
223.678037450723	0
228.419861642551	0
233.159131521468	0
237.895849031897	0
242.630016116271	0
247.361634715084	0
252.090706766841	0
256.817234208093	0
261.541218973424	0
266.262662995465	0
270.981568204883	0
275.697936530397	0
280.411769898781	0
285.123070234849	0
289.831839461471	0
294.538079499574	0
299.241792268144	0
303.942979684232	0
308.641643662944	0
313.33778611746	0
318.031408959018	0
322.722514096945	0
327.411103438622	0
332.09717888951	0
336.780742353159	0
341.461795731189	0
346.140340923302	0
350.816379827291	0
355.489914339041	0
360.160946352512	0
364.829477759773	0
369.495510450977	0
374.159046314375	0
378.820087236329	0
383.478635101283	0
388.134691791809	0
392.788259188568	0
397.43933917034	0
402.08793361401	0
406.734044394583	0
411.377673385178	0
416.018822457033	0
420.657493479502	0
425.293688320078	0
429.927408844357	0
434.558656916086	0
439.187434397127	0
443.813743147482	0
448.437585025286	0
453.058961886811	0
457.677875586478	0
462.294327976831	0
466.908320908578	0
471.519856230564	0
476.128935789788	0
480.73556143139	0
485.339734998681	0
489.941458333116	0
494.540733274312	0
499.137561660047	0
503.731945326265	0
508.323886107065	0
512.91338583473	0
517.500446339696	0
522.085069450583	0
526.667256994186	0
531.247010795468	0
535.824332677577	0
540.399224461841	0
544.97168796778	0
549.541725013083	0
554.109337413638	0
558.674526983528	0
563.237295535019	0
567.797644878573	0
572.355576822864	0
576.911093174738	0
581.464195739273	0
586.014886319722	0
590.563166717575	0
595.109038732503	0
599.652504162402	0
604.193564803382	0
608.73222244976	0
613.268478894073	0
617.802335927087	0
622.333795337774	0
626.86285891334	0
631.389528439219	0
635.913805699064	0
640.435692474771	0
644.95519054646	0
649.472301692485	0
653.987027689444	0
658.499370312169	0
663.009331333737	0
667.51691252547	-0.205078125
672.022115656927	29.2978515625
676.524942495927	-35.876953125
681.025394808529	-0.2275390625
685.523474359052	8.69140625
690.019182910066	9.8779296875
694.512522222403	2.560546875
699.003494055146	-15.234375
703.49210016564	-0.6826171875
707.978342309501	10.1357421875
712.4622222406	-13.6328125
716.943741711089	11.904296875
721.422902471377	-5.1982421875
725.899706270147	9.0927734375
730.374154854362	-34.2548828125
734.846249969256	34.3134765625
739.315993358349	-6.26171875
743.783386763427	-11.0908203125
748.248431924569	31.1298828125
752.711130580137	-0.951171875
757.171484466779	-14.8232421875
761.629495319434	-19.15625
766.085164871334	5.5234375
770.538494853989	-3.2255859375
774.989486997221	8.1533203125
779.438143029149	3.4970703125
783.884464676174	-4.1650390625
788.328453663017	7.6513671875
792.770111712697	-6.5361328125
797.209440546538	16.3701171875
801.646441884169	-35.6494140625
806.08111744353	30.744140625
810.513468940876	-6.8154296875
814.943498090771	6.267578125
819.371206606105	-10.5009765625
823.796596198072	0.314453125
828.2196685762	-6.9111328125
832.640425448326	26.2900390625
837.05886852062	-27.505859375
841.474999497579	15.40234375
845.888820082023	0.0576171875
850.300331975104	1.419921875
854.709536876313	-4.958984375
859.116436483463	-9.208984375
863.521032492721	-9.4677734375
867.923326598572	19.2861328125
872.32332049386	7.486328125
876.721015869761	6.9765625
881.116414415797	-30.8564453125
885.509517819844	9.390625
889.900327768115	6.0185546875
894.288845945188	-2.6904296875
898.675074033979	18.939453125
903.059013715769	-7.3818359375
907.440666670193	-18.212646484375
911.820034575246	12.15771484375
916.197119107279	11.6131591796875
920.571921941015	-40.30322265625
924.944444749532	36.5931396484375
929.314689204282	0.2772216796875
933.682656975088	14.9613037109375
938.048349730129	-8.3546142578125
942.411769135974	14.3236083984375
946.772916857561	-8.0233154296875
951.131794558198	29.6298828125
955.488403899583	3.282958984375
959.842746541793	30.93603515625
964.194824143277	20.589111328125
968.544638360882	25.2421875
972.89219084983	0.9681396484375
977.237483263745	48.784912109375
981.580517254633	1.6015625
985.921294472888	-11.5816650390625
990.259816567313	28.2349853515625
994.596085185094	10.0517578125
998.930101971824	28.868408203125
1003.26186857149	59.6851806640625
1007.59138662648	61.65234375
1011.91865777761	106.740234375
1016.24368366406	96.828125
1020.56646592346	71.916015625
1024.88700619182	58.00390625
1029.20530610358	12.0919189453125
1033.52136729159	52.1798095703125
1037.8351913871	11.452392578125
1042.14678001981	-8.2322998046875
1046.45613481781	-2.9171142578125
1050.76325740763	0.3980712890625
1055.06814941421	-3.4332275390625
1059.37081246092	9.606201171875
1063.67124816957	-21.6356201171875
1067.96945816039	8.49267578125
1072.26544405203	9.474609375
1076.55920746159	9.4892578125
1080.8507500046	-12.7685546875
1085.14007329502	3.926513671875
1089.42717894526	-31.116455078125
1093.71206856617	34.004638671875
1097.99474376703	2.039794921875
1102.27520615557	8.87841796875
1106.55345733798	12.7171630859375
1110.82949891888	19.555908203125
1115.10333250134	18.3946533203125
1119.37495968691	14.4761962890625
1123.64438207555	25.67626953125
1127.91160126572	9.876220703125
1132.17661885431	57.0762939453125
1136.43943643666	36.2762451171875
1140.70005560662	35.476318359375
1144.95847795644	48.6763916015625
1149.21470507689	64.9583740234375
1153.46873855716	106.419189453125
1157.72057998495	182.880126953125
1161.97023094641	241.340942382813
1166.21769302616	226.8017578125
1170.4629678073	212.262573242188
1174.70605687141	117.723388671875
1178.94696179853	68.184326171875
1183.18568416722	45.6451416015625
1187.42222555447	54.1495361328125
1191.65658753578	25.6739501953125
1195.88877168515	41.1983642578125
1200.11877957505	33.7227783203125
1204.34661277642	30.2471923828125
1208.57227285872	29.771728515625
1212.79576138991	24.296142578125
1217.01707993641	18.752197265625
1221.23623006315	19.068359375
1225.45321333358	2.384521484375
1229.66803130962	71.7008056640625
1233.88068555171	0.0169677734375
1238.09117761878	-12.2589111328125
1242.29950906827	10.2056884765625
1246.50568145615	-11.8310546875
1250.70969633685	-8.8583984375
1254.91155526336	23.5615234375
1259.11125978715	3.4208984375
1263.30881145822	-14.7900390625
1267.50421182508	-7.6591796875
1271.69746243476	6.048828125
1275.88856483281	17.0029296875
1280.07752056329	-6.7646484375
1284.26433116881	-9.5361328125
1288.44899819048	2.78515625
1292.63152316794	-22.8115234375
1296.81190763937	29.80078125
1300.99015314147	11.0693359375
1305.16626120947	-25.2705078125
1309.34023337715	-8.3642578125
1313.5120711768	29.0107421875
1317.68177613928	8.53125
1321.84934979395	-24.3173828125
1326.01479366875	14.216796875
1330.17810929013	-19.09765625
1334.3392981831	9.6767578125
1338.49836187122	-10.4658203125
1342.65530187657	3.95703125
1346.81011971983	11.7060546875
1350.96281692018	-6.8671875
1355.11339499538	13.5205078125
1359.26185546175	-1.095703125
1363.40819983413	-10.4091796875
1367.55242962597	5.380859375
1371.69454634923	-4.8408203125
1375.83455151447	9.919921875
1379.97244663079	-24.9873046875
1384.10823320587	18.1396484375
1388.24191274593	-15.7109375
1392.3734867558	20.6533203125
1396.50295673884	-13.739501953125
1400.63032419701	-6.989013671875
1404.75559063083	18.16552734375
1408.87875753938	5.6202392578125
1412.99982642036	-21.925048828125
1417.11879877001	-23.1451416015625
1421.23567608315	7.7099609375
1425.35045985322	4.5650634765625
1429.4631515722	-30.579833984375
1433.57375273068	35.2752685546875
1437.68226481782	21.1304931640625
1441.78868932139	42.987060546875
1445.89302772774	32.8436279296875
1449.9952815218	13.7000732421875
1454.0954521871	97.556640625
1458.19354120579	26.4132080078125
1462.28955005859	61.269775390625
1466.38348022481	26.126220703125
1470.47533318239	58.9827880859375
1474.56511040785	49.83935546875
1478.65281337632	46.56298828125
1482.73844356155	34.2752685546875
1486.82200243586	38.9876708984375
1490.90349147021	31.7000732421875
1494.98291213417	-5.587646484375
1499.06026589591	49.124755859375
1503.13555422221	77.8370361328125
1507.20877857848	76.5494384765625
1511.27994042873	123.261840820313
1515.3490412356	147.97412109375
1519.41608246035	222.67236328125
1523.48106556286	222.204223632813
1527.54399200162	211.736083984375
1531.60486323377	184.267944335938
1535.66368071506	126.799682617188
1539.72044589986	108.33154296875
1543.7751602412	86.8634033203125
1547.8278251907	25.395263671875
1551.87844219866	9.9271240234375
1555.92701271397	-0.5411376953125
1559.97353818419	12.733154296875
1564.01802005549	-9.0294189453125
1568.06045977271	8.2081298828125
1572.1008587793	32.445556640625
1576.13921851737	24.6829833984375
1580.17554042768	-0.24365234375
1584.20982594961	-5.8817138671875
1588.24207652123	6.4801025390625
1592.27229357921	-20.933837890625
1596.3004785589	3.6243896484375
1600.3266328943	20.2333984375
1604.35075801806	-8.4775390625
1608.37285536149	5.3115234375
1612.39292635454	-3.626953125
1616.41097242584	5.0205078125
1620.42699500266	0.5458984375
1624.44099551096	-9.8330078125
1628.45297537533	-13.0693359375
1632.46293601905	-1.193359375
1636.47087886406	-27.43359375
1640.47680533095	-68.6484375
1644.480716839	204.1220703125
1648.48261480617	-29.595703125
1652.48250064906	-52.021484375
1656.48037578297	-8.0537109375
1660.47624162187	-5.138671875
1664.47009957839	6.404296875
1668.46195106388	4.60546875
1672.45179748832	0.9326171875
1676.43964026041	-12.873046875
1680.42548078752	6.560546875
1684.40932047569	4.90625
1688.39116072969	-0.56640625
1692.37100295292	-15.90234375
1696.34884854752	17.810546875
1700.32469891428	-28.919921875
1704.29855545272	32.0380859375
1708.27041956104	-4.5830078125
1712.24029263612	0.3935546875
1716.20817607355	-14.546875
1720.17407126762	0.5751953125
1724.13797961133	17.259765625
1728.09990249636	-14.6591796875
1732.05984131311	12.9111328125
1736.01779745068	1.373046875
1739.97377229687	-32.8037109375
1743.9277672382	33.66015625
1747.87978365989	-9.9658203125
1751.82982294587	-5.037109375
1755.77788647878	-4.556640625
1759.72397564	-14.0078125
1763.6680918096	22.392578125
1767.61023636636	4.390625
1771.55041068779	5.921875
1775.48861615014	-0.9306640625
1779.42485412835	-27.9775390625
1783.35912599609	14.6533203125
1787.29143312576	7.591796875
1791.22177688849	-20.1376953125
1795.15015865414	20.7119140625
1799.07657979127	8.3681640625
1803.00104166721	-23.2978515625
1806.923545648	6.357421875
1810.84409309841	12.3369140625
1814.76268538195	-17.708984375
1818.67932386087	15.1357421875
1822.59400989615	-14.2783203125
1826.50674484752	5.849609375
1830.41753007345	20.953125
1834.32636693114	-28.5751953125
1838.23325677653	-9.4375
1842.13820096433	22.9775390625
1846.04120084797	8.275390625
1849.94225777965	-1.755859375
1853.84137311029	-10.1142578125
1857.7385481896	-5.755859375
1861.63378436601	5.203125
1865.52708298671	-0.505859375
1869.41844539766	-0.6015625
1873.30787294356	12.966796875
1877.19536696788	-30.8505859375
1881.08092881284	41.5771484375
1884.96455981942	-13.9990234375
1888.84626132737	-19.92578125
1892.7260346752	3.78125
1896.6038812002	2.240234375
1900.47980223839	7.3916015625
1904.35379912459	-1.2666015625
1908.22587319237	7.333984375
1912.0960257741	-21.6875
1915.96425820088	18.6826171875
1919.83057180263	-17.8818359375
1923.694967908	14.24609375
1927.55744784445	11.0302734375
1931.4180129382	-23.13671875
1935.27666451426	15.3916015625
1939.13340389641	-4.2568359375
1942.98823240721	-14.1376953125
1946.84115136803	17.513671875
1950.692162099	-8.140625
1954.54126591903	12.1787109375
1958.38846414584	-17.603515625
1962.23375809594	8.6630859375
1966.0771490846	-7.984375
1969.91863842591	24.537109375
1973.75822743275	-10.369140625
1977.59591741678	0.94140625
1981.43170968848	-21.2255859375
1985.26560555709	15.0771484375
1989.09760633069	-0.841796875
1992.92771331615	6.021484375
1996.75592781911	-4.025390625
2000.58225114405	9.3505859375
2004.40668459424	-9.5380859375
2008.22922947176	5.6279296875
2012.04988707749	2.5810546875
2015.86865871112	-26.53515625
2019.68554567116	15.37890625
2023.50054925491	-22.9521484375
2027.31367075851	37.8720703125
2031.1249114769	-13.314453125
2034.93427270382	0.21484375
2038.74175573186	-8.806640625
2042.54736185239	8.8798828125
2046.35109235564	-1.8095703125
2050.15294853063	-10.02734375
2053.95293166521	35.17578125
2057.75104304606	-8.15625
2061.54728395867	-20.6796875
2065.34165568738	12.9384765625
2069.13415951534	-9.708984375
2072.92479672452	9.787109375
2076.71356859575	-25.08984375
2080.50047640866	16.3330078125
2084.28552144174	-18.4267578125
2088.06870497229	30.19921875
2091.85002827646	-10.607421875
2095.62949262923	-4.1845703125
2099.40709930443	8.140625
2103.18284957471	-28.2001953125
2106.95674471158	31.9287109375
2110.72878598537	5.7373046875
2114.49897466528	-12.5400390625
2118.26731201934	-15.3115234375
2122.03379931443	25.837890625
2125.79843781626	-7.947265625
2129.56122878942	-15.111328125
2133.32217349733	29.8671875
2137.08127320226	-28.9658203125
2140.83852916534	7.3017578125
2144.59394264655	-6.50390625
2148.34751490473	5.029296875
2152.09924719757	6.712890625
2155.84914078163	-3.9306640625
2159.5971969123	7.1279296875
2163.34341684387	-18.056640625
2167.08780182947	16.126953125
2170.83035312109	9.19140625
2174.57107196959	-12.7587890625
2178.30995962469	12.2392578125
2182.04701733499	-25.7119140625
2185.78224634795	9.189453125
2189.5156479099	26.4697265625
2193.24722326604	-19.25390625
2196.97697366044	-7.1630859375
2200.70490033604	6.7744140625
2204.43100453467	-8.462890625
2208.15528749703	8.646484375
2211.87775046268	-22.4951171875
2215.59839467008	23.525390625
2219.31722135656	-0.162109375
2223.03423175833	6.3056640625
2226.74942711049	-10.9580078125
2230.46280864701	17.6845703125
2234.17437760077	-17.1015625
2237.8841352035	4.1689453125
2241.59208268584	-15.4189453125
2245.29822127732	12.7490234375
2249.00255220635	-10.84765625
2252.70507670024	18.8544921875
2256.40579598519	-29.298828125
2260.10471128628	41.01171875
2263.80182382751	-11.771484375
2267.49713483175	-3.8466796875
2271.19064552079	-17.5712890625
2274.8823571153	12.7392578125
2278.57227083486	-16.46484375
2282.26038789795	15.2822265625
2285.94670952195	4.8134765625
2289.63123692314	-10.2216796875
2293.31397131672	19.6845703125
2296.99491391679	-12.0322265625
2300.67406593633	-11.4384765625
2304.35142858727	7.33984375
2308.02700308043	-9.9697265625
2311.70079062553	10.72265625
2315.37279243123	-1.044921875
2319.04300970507	17.509765625
2322.71144365353	4.7900390625
2326.378095482	-24.044921875
2330.04296639478	9.6982421875
2333.7060575951	3.0107421875
2337.3673702851	-6.505859375
2341.02690566583	1.3798828125
2344.68466493729	-16.6044921875
2348.34064929839	7.8935546875
2351.99485994695	0.2607421875
2355.64729807974	12.11328125
2359.29796489244	-0.08203125
2362.94686157966	0.142578125
2366.59398933494	-23.6650390625
2370.23934935076	0.8818359375
2373.88294281852	18.23046875
2377.52477092855	6.4521484375
2381.16483487014	2.9677734375
2384.80313583148	-7.7197265625
2388.4396749997	-15.4755859375
2392.07445356091	2.9189453125
2395.70747270011	2.0078125
2399.33873360126	15.9912109375
2402.96823744726	-10.7333984375
2406.59598541994	13.2001953125
2410.22197870011	-2.9775390625
2413.84621846749	-14.3583984375
2417.46870590075	6.6357421875
2421.08944217751	-9.970703125
2424.70842847435	2.912109375
2428.32566596678	7.3525390625
2431.94115582928	-15.0849609375
2435.55489923527	18.111328125
2439.16689735713	-10.25390625
2442.77715136619	15.34765625
2446.38566243272	-7.4365234375
2449.99243172597	-1.2939453125
2453.59746041414	6.5888671875
2457.20074966439	2.9248046875
2460.80230064283	-10.7783203125
2464.40211451455	-7.099609375
2468.00019244358	-3.2216796875
2471.59653559293	26.5302734375
2475.19114512457	-8.9853515625
2478.78402219943	-19.6640625
2482.37516797741	9.4130859375
2485.96458361738	15.8974609375
2489.55227027719	-11.7119140625
2493.13822911363	8.2568359375
2496.7224612825	-17.7802734375
2500.30496793853	-4.388671875
2503.88575023547	20.3447265625
2507.464809326	-4.130859375
2511.04214636182	-12.77734375
2514.61776249357	-0.7861328125
2518.19165887088	9.13671875
2521.76383664237	9.5419921875
2525.33429695564	-0.9140625
2528.90304095725	-3.984375
2532.47006979276	-2.623046875
2536.03538460672	-0.3818359375
2539.59898654265	6.1162109375
2543.16087674307	-13.6884765625
2546.72105634947	14.845703125
2550.27952650235	-5.5107421875
2553.83628834118	9.818359375
2557.39134300444	-13.296875
2560.94469162957	-23.560546875
2564.49633535304	39.9140625
2568.0462753103	-32.3115234375
2571.59451263579	23.5234375
2575.14104846294	9.2587890625
2578.6858839242	-36.4736328125
2582.229020151	38.2587890625
2585.77045827378	-27.6123046875
2589.31019942197	14.431640625
2592.84824472401	-7.5888671875
2596.38459530734	15.494140625
2599.91925229841	5.0615234375
2603.45221682266	-27.833984375
2606.98349000456	-4.0908203125
2610.51307296756	21.9970703125
2614.04096683414	1.0126953125
2617.56717272579	-19.8994140625
2621.09169176298	14.15234375
2624.61452506523	1.8623046875
2628.13567375106	-8.9736328125
2631.655138938	-2.884765625
2635.17292174258	1.6171875
2638.68902328039	14.9111328125
2642.20344466598	-13.642578125
2645.71618701297	3.9873046875
2649.22725143397	-6.123046875
2652.73663904062	16.701171875
2656.24435094357	-38.119140625
2659.75038825251	39.8642578125
2663.25475207615	7.693359375
2666.75744352221	-49.5546875
2670.25846369744	51.8818359375
2673.75781370765	-30.3193359375
2677.25549465763	15.541015625
2680.75150765123	11.8251953125
2684.24585379131	-12.380859375
2687.73853417978	-17.7861328125
2691.22954991757	12.603515625
2694.71890210465	0.7890625
2698.20659184002	-17.7998046875
2701.69262022172	20.2783203125
2705.17698834682	1.2705078125
2708.65969731143	1.5361328125
2712.14074821071	-18.6142578125
2715.62014213884	0.39453125
2719.09788018905	5.0625
2722.57396345361	20.505859375
2726.04839302385	11.609375
2729.52116999012	-42.8798828125
2732.99229544182	31.6455078125
2736.4617704674	-20.482421875
2739.92959615437	4.69921875
2743.39577358925	-2.75390625
2746.86030385767	7.0078125
2750.32318804424	1.2412109375
2753.78442723268	-15.298828125
2757.24402250572	19.533203125
2760.70197494518	-1.873046875
2764.1582856319	-14.8212890625
2767.6129556458	19.9931640625
2771.06598606584	-21.599609375
2774.51737797005	19.541015625
2777.96713243552	-13.888671875
2781.41525053838	-0.39910888671875
2784.86173335384	0.7872314453125
2788.30658195617	7.034423828125
2791.74979741869	-0.235107421875
2795.1913808138	6.49542236328125
2798.63133321295	-14.7740478515625
2802.06965568666	25.9564208984375
2805.50634930452	-1.10296630859375
2808.94141513519	29.9366455078125
2812.37485424639	-16.0237426757813
2815.80666770493	20.015869140625
2819.23685657665	3.05548095703125
2822.6654219265	14.0950317382813
2826.0923648185	-4.8653564453125
2829.51768631572	35.1742553710938
2832.94138748033	25.2138671875
2836.36346937355	6.25347900390625
2839.7839330557	-3.66729736328125
2843.20277958617	-15.5338745117188
2846.62001002343	27.599609375
2850.03562542502	-10.2669067382813
2853.44962684758	-5.1334228515625
2856.86201534681	26.0000610351563
2860.27279197751	0.133544921875
2863.68195779356	24.2669677734375
2867.08951384791	15.4004516601563
2870.49546119262	22.533935546875
2873.89980087883	43.6674194335938
2877.30253395675	22.8009033203125
2880.70366147569	28.9343872070313
2884.10318448406	21.0678100585938
2887.50110402936	33.2012939453125
2890.89742115815	45.3347778320313
2894.29213691614	49.46826171875
2897.68525234807	21.6044311523438
2901.07676849782	76.75
2904.46668640835	12.8956298828125
2907.85500712172	42.041259765625
2911.24173167908	40.1868896484375
2914.62686112069	38.3324584960938
2918.0103964859	54.4780883789063
2921.39233881316	37.6237182617188
2924.77268914004	27.7693481445313
2928.1514485032	22.9149169921875
2931.52861793838	30.060546875
2934.90419848047	22.2061767578125
2938.27819116343	46.3517456054688
2941.65059702035	18.4973754882813
2945.0214170834	10.6430053710938
2948.39065238389	40.7886352539063
2951.75830395222	8.9342041015625
2955.1243728179	14.079833984375
2958.48886000957	10.2254638671875
2961.85176655495	23.37109375
2965.21309348089	43.5166625976563
2968.57284181338	34.6304321289063
2971.93101257748	10.7352294921875
2975.28760679739	20.8399658203125
2978.64262549643	7.9447021484375
2981.99606969702	47.0494384765625
2985.34794042073	19.1541748046875
2988.69823868822	20.2589111328125
2992.04696551928	26.3637084960938
2995.39412193282	-8.53155517578125
2998.73970894689	24.5731811523438
3002.08372757864	-6.32208251953125
3005.42617884436	-14.2173461914063
3008.76706375945	39.8873901367188
3012.10638333846	-0.0078125
3015.44413859504	19.096923828125
3018.780330542	-1.79833984375
3022.11496019125	-13.693603515625
3025.44802855385	-10.6407470703125
3028.77953663997	7.37432861328125
3032.10948545894	26.3893432617188
3035.4378760192	-32.5955810546875
3038.76470932834	24.41943359375
3042.08998639308	8.43450927734375
3045.41370821926	-22.5504760742188
3048.73587581189	-6.535400390625
3052.05649017508	9.4796142578125
3055.37555231211	-9.50537109375
3058.69306322538	21.5277709960938
3062.00902391644	12.5991821289063
3065.32343538598	-6.32940673828125
3068.63629863383	3.74200439453125
3071.94761465896	-23.1865844726563
3075.25738445949	35.8749389648438
3078.5656090327	-8.76971435546875
3081.87228937498	-3.0126953125
3085.1774264819	-13.6005859375
3088.48102134815	5.4111328125
3091.7830749676	20.541015625
3095.08358833324	-12.1435546875
3098.38256243724	-0.6064453125
3101.67999827088	-11.1796875
3104.97589682465	5.10546875
3108.27025908814	5.9072265625
3111.56308605013	-6.6015625
3114.85437869852	7.4384765625
3118.14413802041	-7.6259765625
3121.43236500202	1.009765625
3124.71906062875	4.646484375
3128.00422588514	0.4140625
3131.28786175491	-11.8134765625
3134.56996922093	16.2587890625
3137.85054926523	-4.6318359375
3141.12960286901	-0.2216796875
3144.40713101263	5.46484375
3147.68313467559	-5.8642578125
3150.95761483661	-29.1025390625
3154.23057247352	23.685546875
3157.50200856335	2.0078125
3160.77192408229	1.67578125
3164.04032000569	11.8330078125
3167.30719730808	-17.0283203125
3170.57255696316	21.1474609375
3173.8363999438	-23.6396484375
3177.09872722202	-9.119140625
3180.35953976906	22.4326171875
3183.61883855529	1.2490234375
3186.87662455028	-9.591796875
3190.13289872276	-8.1162109375
3193.38766204066	28.6708984375
3196.64091547106	-20.2265625
3199.89265998022	-5.9306640625
3203.14289653362	7.1103515625
3206.39162609586	0
3209.63884963076	0
3212.88456810132	0
3216.1287824697	0
3219.37149369728	0
3222.61270274458	0
3225.85241057134	0
3229.09061813648	0
3232.32732639809	0
3235.56253631347	0
3238.79624883909	0
3242.02846493062	0
3245.25918554292	0
3248.48841163005	0
3251.71614414523	0
3254.94238404091	0
3258.16713226871	0
3261.39038977947	0
3264.61215752319	0
3267.8324364491	0
3271.05122750561	0
3274.26853164032	0
3277.48434980006	0
3280.69868293083	0
3283.91153197784	0
3287.12289788551	0
3290.33278159744	0
3293.54118405647	0
3296.7481062046	0
3299.95354898308	0
3303.15751333233	0
3306.36000019198	0
3309.5610105009	0
3312.76054519714	0
3315.95860521796	0
3319.15519149983	0
3322.35030497844	0
3325.5439465887	0
3328.73611726471	0
3331.92681793978	0
3335.11604954647	0
3338.30381301652	0
3341.49010928091	0
3344.67493926981	0
3347.85830391262	0
3351.04020413798	0
3354.22064087372	0
3357.3996150469	0
3360.5771275838	0
3363.75317940992	0
3366.92777144999	0
3370.10090462795	0
3373.27257986699	0
3376.44279808948	0
3379.61156021707	0
3382.77886717058	0
3385.94471987011	0
3389.10911923496	0
3392.27206618366	0
3395.43356163397	0
3398.59360650288	0
3401.75220170663	0
3404.90934816067	0
3408.06504677969	0
3411.21929847761	0
3414.37210416759	0
3417.52346476203	0
3420.67338117256	0
3423.82185431003	0
3426.96888508457	0
3430.11447440551	0
3433.25862318143	0
3436.40133232017	0
3439.54260272877	0
3442.68243531356	0
3445.82083098007	0
3448.95779063311	0
3452.0933151767	0
3455.22740551412	0
3458.36006254791	0
3461.49128717984	0
3464.62108031093	0
3467.74944284144	0
3470.8763756709	0
3474.00187969807	0
3477.12595582097	0
3480.24860493687	0
3483.3698279423	0
3486.48962573301	0
3489.60799920405	0
3492.7249492497	0
3495.84047676349	0
3498.95458263822	0
3502.06726776593	0
3505.17853303794	0
3508.28837934481	0
3511.39680757636	0
3514.50381862168	0
3517.60941336912	0
3520.71359270627	0
3523.81635752002	0
3526.91770869649	0
3530.01764712108	0
3533.11617367844	0
3536.21328925251	0
3539.30899472646	0
3542.40329098277	0
3545.49617890316	0
3548.58765936862	0
3551.6777332594	0
3554.76640145506	0
3557.85366483438	0
3560.93952427544	0
3564.02398065559	0
3567.10703485145	0
3570.18868773891	0
3573.26894019313	0
3576.34779308856	0
3579.42524729892	0
3582.5013036972	0
3585.57596315568	0
3588.6492265459	0
3591.72109473869	0
3594.79156860416	0
3597.8606490117	0
3600.92833682998	0
3603.99463292695	0
3607.05953816984	0
3610.12305342518	0
3613.18517955876	0
3616.24591743568	0
3619.30526792029	0
3622.36323187627	0
3625.41981016655	0
3628.47500365337	0
3631.52881319825	0
3634.58123966201	0
3637.63228390473	0
3640.68194678582	0
3643.73022916395	0
3646.77713189711	0
3649.82265584256	0
3652.86680185686	0
3655.90957079587	0
3658.95096351473	0
3661.9909808679	0
3665.02962370912	0
3668.06689289143	0
3671.10278926717	0
3674.13731368797	0
3677.17046700477	0
3680.20225006781	0
3683.23266372664	0
3686.26170883008	0
3689.28938622628	0
3692.31569676268	0
3695.34064128604	0
3698.3642206424	0
3701.38643567713	0
3704.40728723488	0
3707.42677615964	0
3710.44490329468	0
3713.46166948258	0
3716.47707556524	0
3719.49112238387	0
3722.50381077897	0
3725.51514159038	0
3728.52511565724	0
3731.53373381799	0
3734.54099691039	0
3737.54690577153	0
3740.55146123779	0
3743.55466414488	0
3746.55651532782	0
3749.55701562096	0
3752.55616585793	0
3755.55396687173	0
3758.55041949465	0
3761.54552455828	0
3764.53928289357	0
3767.53169533077	0
3770.52276269945	0
