# Supplementary material for: ATP-Mediated Compositional Change in Peripheral Myelin Membranes: A Comparative Raman Spectroscopy and Time-Of-Flight Secondary Ion Mass Spectrometry Study
Source: PLoS One. 2015 Nov 6;10(11):e0142084. doi: 10.1371/journal.pone.0142084 (PMC4636249; doi:10.1371/journal.pone.0142084)
Supplement: S4 Dataset — (ZIP) [file pone.0142084.s004.zip › S4_dataset/Raman_spectra/7_0_0.txt]

-178.9940361005	0
-174.033225536559	0
-169.075137799502	0
-164.119770772183	0
-159.167122339652	0
-154.217190389145	0
-149.26997281008	0
-144.325467494082	0
-139.38367233493	0
-134.444585228596	0
-129.508204073225	0
-124.574526769137	0
-119.643551218823	0
-114.715275326934	0
-109.789697000297	0
-104.866814147889	0
-99.9466246808543	0
-95.0291265124944	0
-90.114317558252	0
-85.2021957357436	0
-80.2927589647076	0
-75.3860051670387	0
-70.4819322667847	0
-65.5805381901157	0
-60.6818208653497	0
-55.7857782229291	0
-50.8924081954391	0
-46.0017087175838	0
-41.1136777262045	0
-36.2283131602561	0
-31.3456129608128	0
-26.4655750710695	0
-21.5881974363389	0
-16.7134780040407	0
-11.8414147237152	0
-6.97200554699234	0
-2.10524842762101	0
2.75885867856151	0
7.62031781360827	0
12.4791310174774	0
17.3353003280427	0
22.1888277810764	0
27.0397154102718	0
31.8879652472339	0
36.7335793214821	0
41.5765596604568	0
46.4169082895224	0
51.2546272319731	0
56.0897185090207	0
60.9221841398242	0
65.7520261414571	0
70.5792465289418	0
75.4038473152361	0
80.2258305112362	0
85.045198125787	0
89.8619521656727	0
94.6760946356395	0
99.4876275383746	0
104.296552874516	0
109.10287264268	0
113.906588839415	0
118.707703459252	0
123.506218494676	0
128.30213593615	0
133.095457772096	0
137.886185988912	0
142.674322570981	0
147.459869500641	0
152.242828758238	0
157.023202322084	0
161.800992168479	0
166.576200271718	0
171.348828604071	0
176.118879135827	0
180.886353835245	0
185.651254668599	0
190.413583600155	0
195.173342592186	0
199.93053360497	0
204.685158596798	0
209.437219523967	0
214.186718340788	0
218.933656999589	0
223.678037450723	0
228.419861642551	0
233.159131521468	0
237.895849031897	0
242.630016116271	0
247.361634715084	0
252.090706766841	0
256.817234208093	0
261.541218973424	0
266.262662995465	0
270.981568204883	0
275.697936530397	0
280.411769898781	0
285.123070234849	0
289.831839461471	0
294.538079499574	0
299.241792268144	0
303.942979684232	0
308.641643662944	0
313.33778611746	0
318.031408959018	0
322.722514096945	0
327.411103438622	0
332.09717888951	0
336.780742353159	0
341.461795731189	0
346.140340923302	0
350.816379827291	0
355.489914339041	0
360.160946352512	0
364.829477759773	0
369.495510450977	0
374.159046314375	0
378.820087236329	0
383.478635101283	0
388.134691791809	0
392.788259188568	0
397.43933917034	0
402.08793361401	0
406.734044394583	0
411.377673385178	0
416.018822457033	0
420.657493479502	0
425.293688320078	0
429.927408844357	0
434.558656916086	0
439.187434397127	0
443.813743147482	0
448.437585025286	0
453.058961886811	0
457.677875586478	0
462.294327976831	0
466.908320908578	0
471.519856230564	0
476.128935789788	0
480.73556143139	0
485.339734998681	0
489.941458333116	0
494.540733274312	0
499.137561660047	0
503.731945326265	0
508.323886107065	0
512.91338583473	0
517.500446339696	0
522.085069450583	0
526.667256994186	0
531.247010795468	0
535.824332677577	0
540.399224461841	0
544.97168796778	0
549.541725013083	0
554.109337413638	0
558.674526983528	0
563.237295535019	0
567.797644878573	0
572.355576822864	0
576.911093174738	0
581.464195739273	0
586.014886319722	0
590.563166717575	0
595.109038732503	0
599.652504162402	0
604.193564803382	0
608.73222244976	0
613.268478894073	0
617.802335927087	0
622.333795337774	0
626.86285891334	0
631.389528439219	0
635.913805699064	0
640.435692474771	0
644.95519054646	0
649.472301692485	0
653.987027689444	0
658.499370312169	0
663.009331333737	0
667.51691252547	0
672.022115656927	0
676.524942495927	0
681.025394808529	-7.2392578125
685.523474359052	12.306640625
690.019182910066	25.20703125
694.512522222403	-7.0859375
699.003494055146	-20.5693359375
703.49210016564	-6.369140625
707.978342309501	10.8076171875
712.4622222406	-9.404296875
716.943741711089	22.6318359375
721.422902471377	-1.818359375
725.899706270147	13.3857421875
730.374154854362	-43.6943359375
734.846249969256	39.1689453125
739.315993358349	-2.703125
743.783386763427	-22.4052734375
748.248431924569	24.931640625
752.711130580137	0.2373046875
757.171484466779	-25.2314453125
761.629495319434	-11.060546875
766.085164871334	10.0419921875
770.538494853989	8.92578125
774.989486997221	10.443359375
779.438143029149	2.4072265625
783.884464676174	-10.220703125
788.328453663017	-1.1376953125
792.770111712697	-3.9384765625
797.209440546538	12.91796875
801.646441884169	-23.3984375
806.08111744353	14.2607421875
810.513468940876	-5.20703125
814.943498090771	12.7783203125
819.371206606105	-19.6416015625
823.796596198072	5.650390625
828.2196685762	-4.4130859375
832.640425448326	27.833984375
837.05886852062	-31.24609375
841.474999497579	15.03125
845.888820082023	16.037109375
850.300331975104	-17.220703125
854.709536876313	7.544921875
859.116436483463	-9.1376953125
863.521032492721	-12.5458984375
867.923326598572	6.134765625
872.32332049386	2.9267578125
876.721015869761	4.404296875
881.116414415797	-14.2724609375
885.509517819844	27.837890625
889.900327768115	13.3505859375
894.288845945188	-18.96875
898.675074033979	5.8333740234375
903.059013715769	-5.287841796875
907.440666670193	-27.672607421875
911.820034575246	25.8233642578125
916.197119107279	11.2252197265625
920.571921941015	-25.6553955078125
924.944444749532	44.464111328125
929.314689204282	8.58349609375
933.682656975088	13.7030029296875
938.048349730129	4.0478515625
942.411769135974	18.6182861328125
946.772916857561	4.1885986328125
951.131794558198	50.759033203125
955.488403899583	14.329345703125
959.842746541793	61.8997802734375
964.194824143277	29.4700927734375
968.544638360882	56.04052734375
972.89219084983	22.0201416015625
977.237483263745	75.027099609375
981.580517254633	20.0340576171875
985.921294472888	-23.958984375
990.259816567313	51.0478515625
994.596085185094	5.0548095703125
998.930101971824	39.061767578125
1003.26186857149	111.068725585938
1007.59138662648	159.093383789063
1011.91865777761	250.385375976563
1016.24368366406	250.677368164063
1020.56646592346	165.969360351563
1024.88700619182	132.261352539063
1029.20530610358	65.55322265625
1033.52136729159	95.84521484375
1037.8351913871	25.13720703125
1042.14678001981	7.478271484375
1046.45613481781	41.8685302734375
1050.76325740763	-11.7412109375
1055.06814941421	1.64892578125
1059.37081246092	14.0391845703125
1063.67124816957	-9.60400390625
1067.96945816039	-1.2581787109375
1072.26544405203	1.2730712890625
1076.55920746159	6.209228515625
1080.8507500046	0.7177734375
1085.14007329502	4.9775390625
1089.42717894526	-23.816162109375
1093.71206856617	22.1090087890625
1097.99474376703	-15.870361328125
1102.27520615557	21.22607421875
1106.55345733798	-8.5738525390625
1110.82949891888	-9.947021484375
1115.10333250134	36.6796875
1119.37495968691	20.3065185546875
1123.64438207555	50.933349609375
1127.91160126572	40.63916015625
1132.17661885431	78.506591796875
1136.43943643666	74.3740234375
1140.70005560662	138.241577148438
1144.95847795644	173.109008789063
1149.21470507689	233.976440429688
1153.46873855716	342.843994140625
1157.72057998495	543.71142578125
1161.97023094641	744.664428710938
1166.21769302616	744.692749023438
1170.4629678073	634.720947265625
1174.70605687141	359.749145507813
1178.94696179853	200.777465820313
1183.18568416722	120.8056640625
1187.42222555447	124.833862304688
1191.65658753578	74.8621826171875
1195.88877168515	39.890380859375
1200.11877957505	98.951416015625
1204.34661277642	101.2353515625
1208.57227285872	89.519287109375
1212.79576138991	66.80322265625
1217.01707993641	54.087158203125
1221.23623006315	37.37109375
1225.45321333358	25.655029296875
1229.66803130962	64.93896484375
1233.88068555171	15.222900390625
1238.09117761878	11.5281982421875
1242.29950906827	-7.9388427734375
1246.50568145615	-0.4058837890625
1250.70969633685	3.1270751953125
1254.91155526336	23.6600341796875
1259.11125978715	-5.8070068359375
1263.30881145822	-20.2740478515625
1267.50421182508	7.2589111328125
1271.69746243476	25.7918701171875
1275.88856483281	82.23095703125
1280.07752056329	31.6492919921875
1284.26433116881	31.0677490234375
1288.44899819048	19.4862060546875
1292.63152316794	36.9046630859375
1296.81190763937	59.322998046875
1300.99015314147	59.741455078125
1305.16626120947	28.159912109375
1309.34023337715	47.4481201171875
1313.5120711768	38.5587158203125
1317.68177613928	26.6693115234375
1321.84934979395	-10.2200927734375
1326.01479366875	-0.1094970703125
1330.17810929013	-25.9989013671875
1334.3392981831	18.1116943359375
1338.49836187122	-1.7777099609375
1342.65530187657	37.3328857421875
1346.81011971983	29.3408203125
1350.96281692018	3.3448486328125
1355.11339499538	18.3489990234375
1359.26185546175	27.35302734375
1363.40819983413	21.3570556640625
1367.55242962597	23.361083984375
1371.69454634923	-7.6348876953125
1375.83455151447	16.5521240234375
1379.97244663079	-35.258056640625
1384.10823320587	11.9317626953125
1388.24191274593	-15.87841796875
1392.3734867558	41.300537109375
1396.50295673884	-14.528076171875
1400.63032419701	-18.764404296875
1404.75559063083	4.0748291015625
1408.87875753938	17.09765625
1412.99982642036	-6.7689208984375
1417.11879877001	-9.9102783203125
1421.23567608315	13.85546875
1425.35045985322	-5.515380859375
1429.4631515722	-11.8863525390625
1433.57375273068	66.630859375
1437.68226481782	42.96142578125
1441.78868932139	73.2921142578125
1445.89302772774	94.6226806640625
1449.9952815218	42.953369140625
1454.0954521871	150.283935546875
1458.19354120579	56.6146240234375
1462.28955005859	120.779296875
1466.38348022481	75.8887939453125
1470.47533318239	94.9981689453125
1474.56511040785	98.1075439453125
1478.65281337632	113.217041015625
1482.73844356155	36.326416015625
1486.82200243586	60.435791015625
1490.90349147021	72.5452880859375
1494.98291213417	50.6546630859375
1499.06026589591	130.76416015625
1503.13555422221	175.87353515625
1507.20877857848	256.832153320313
1511.27994042873	358.775268554688
1515.3490412356	491.718383789063
1519.41608246035	631.661499023438
1523.48106556286	671.6044921875
1527.54399200162	665.547607421875
1531.60486323377	588.49072265625
1535.66368071506	417.433715820313
1539.72044589986	324.376831054688
1543.7751602412	228.319946289063
1547.8278251907	117.262939453125
1551.87844219866	56.2060546875
1555.92701271397	33.1474609375
1559.97353818419	37.0677490234375
1564.01802005549	35.988037109375
1568.06045977271	42.9083251953125
1572.1008587793	64.82861328125
1576.13921851737	36.7489013671875
1580.17554042768	20.669189453125
1584.20982594961	25.58935546875
1588.24207652123	47.5096435546875
1592.27229357921	12.429931640625
1596.3004785589	43.3502197265625
1600.3266328943	35.281005859375
1604.35075801806	19.632080078125
1608.37285536149	16.9830322265625
1612.39292635454	-8.6658935546875
1616.41097242584	32.68505859375
1620.42699500266	11.0361328125
1624.44099551096	-4.6129150390625
1628.45297537533	-13.2618408203125
1632.46293601905	27.673095703125
1636.47087886406	5.249267578125
1640.47680533095	0.8255615234375
1644.480716839	-2.59814453125
1648.48261480617	0.9781494140625
1652.48250064906	-1.4456787109375
1656.48037578297	39.037841796875
1660.47624162187	57.6151123046875
1664.47009957839	82.1923828125
1668.46195106388	75.7696533203125
1672.45179748832	54.346923828125
1676.43964026041	26.968505859375
1680.42548078752	34.885009765625
1684.40932047569	58.8013916015625
1688.39116072969	38.7177734375
1692.37100295292	23.6341552734375
1696.34884854752	29.550537109375
1700.32469891428	-15.532958984375
1704.29855545272	59.4949951171875
1708.27041956104	13.5333251953125
1712.24029263612	23.571533203125
1716.20817607355	17.60986328125
1720.17407126762	26.648193359375
1724.13797961133	30.5023193359375
1728.09990249636	8.238525390625
1732.05984131311	15.974609375
1736.01779745068	9.514404296875
1739.97377229687	-47.0726318359375
1743.9277672382	29.9892578125
1747.87978365989	-5.1585693359375
1751.82982294587	2.443359375
1755.77788647878	-6.40625
1759.72397564	-23.427734375
1763.6680918096	22.2138671875
1767.61023636636	14.732421875
1771.55041068779	-3.0009765625
1775.48861615014	-2.31640625
1779.42485412835	-6.021484375
1783.35912599609	-11.0517578125
1787.29143312576	8.541015625
1791.22177688849	-1.5380859375
1795.15015865414	12.87890625
1799.07657979127	3.4990234375
1803.00104166721	-23.802734375
1806.923545648	13.818359375
1810.84409309841	5.3916015625
1814.76268538195	-7.8349609375
1818.67932386087	13.666015625
1822.59400989615	-21.408203125
1826.50674484752	6.9443359375
1830.41753007345	16.9345703125
1834.32636693114	-11.3896484375
1838.23325677653	-12.626953125
1842.13820096433	8.720703125
1846.04120084797	3.568359375
1849.94225777965	11.521484375
1853.84137311029	-12.85546875
1857.7385481896	-9.8095703125
1861.63378436601	-3.8837890625
1865.52708298671	2.7587890625
1869.41844539766	6.6611328125
1873.30787294356	18.0751953125
1877.19536696788	-21.265625
1881.08092881284	16.9619140625
1884.96455981942	-1.2294921875
1888.84626132737	-24.91015625
1892.7260346752	11.609375
1896.6038812002	-10.0478515625
1900.47980223839	2.6240234375
1904.35379912459	10.7109375
1908.22587319237	16.8798828125
1912.0960257741	-20.0390625
1915.96425820088	9.9951171875
1919.83057180263	-16.3427734375
1923.694967908	6.029296875
1927.55744784445	-4.619140625
1931.4180129382	-24.66015625
1935.27666451426	63.69140625
1939.13340389641	-4.3779296875
1942.98823240721	-37.6318359375
1946.84115136803	15.5107421875
1950.692162099	-9.3466796875
1954.54126591903	5.6484375
1958.38846414584	-7.078125
1962.23375809594	5.787109375
1966.0771490846	-8.236328125
1969.91863842591	16.8896484375
1973.75822743275	-10.23828125
1977.59591741678	14.873046875
1981.43170968848	-25.6611328125
1985.26560555709	29.7587890625
1989.09760633069	-19.4228515625
1992.92771331615	-2.474609375
1996.75592781911	-6.796875
2000.58225114405	11.5244140625
2004.40668459424	8.94921875
2008.22922947176	-5.5947265625
2012.04988707749	-2.939453125
2015.86865871112	-21.7841796875
2019.68554567116	20.9091796875
2023.50054925491	-20.9951171875
2027.31367075851	32.2373046875
2031.1249114769	1.3525390625
2034.93427270382	-2.6669921875
2038.74175573186	-20.939453125
2042.54736185239	9.9775390625
2046.35109235564	-9.3212890625
2050.15294853063	0.94140625
2053.95293166521	15.021484375
2057.75104304606	17.4375
2061.54728395867	-27.2646484375
2065.34165568738	13.423828125
2069.13415951534	-3.623046875
2072.92479672452	6.9361572265625
2076.71356859575	-30.467529296875
2080.50047640866	21.381103515625
2084.28552144174	-20.5965576171875
2088.06870497229	29.3033447265625
2091.85002827646	-8.0760498046875
2095.62949262923	-0.45556640625
2099.40709930443	11.1650390625
2103.18284957471	-17.21435546875
2106.95674471158	53.5552978515625
2110.72878598537	18.397705078125
2114.49897466528	0.2401123046875
2118.26731201934	23.0826416015625
2122.03379931443	34.925048828125
2125.79843781626	-8.2325439453125
2129.56122878942	-14.3900146484375
2133.32217349733	51.5150146484375
2137.08127320226	11.5565185546875
2140.83852916534	34.5980224609375
2144.59394264655	16.6396484375
2148.34751490473	47.68115234375
2152.09924719757	39.72265625
2155.84914078163	39.7642822265625
2159.5971969123	57.8057861328125
2163.34341684387	36.8472900390625
2167.08780182947	57.9637451171875
2170.83035312109	31.114501953125
2174.57107196959	8.2652587890625
2178.30995962469	8.416015625
2182.04701733499	0.56689453125
2185.78224634795	4.7176513671875
2189.5156479099	32.868408203125
2193.24722326604	-17.918212890625
2196.97697366044	-10.5767822265625
2200.70490033604	-12.2352294921875
2204.43100453467	-24.893798828125
2208.15528749703	0.44775390625
2211.87775046268	-21.56494140625
2215.59839467008	30.7054443359375
2219.31722135656	-6.1971435546875
2223.03423175833	3.610107421875
2226.74942711049	-4.8837890625
2230.46280864701	9.484375
2234.17437760077	-32.2119140625
2237.8841352035	18.2470703125
2241.59208268584	-3.5703125
2245.29822127732	19.8583984375
2249.00255220635	-22.7408447265625
2252.70507670024	23.8258056640625
2256.40579598519	-47.90234375
2260.10471128628	41.926513671875
2263.80182382751	5.6893310546875
2267.49713483175	-12.5777587890625
2271.19064552079	-14.844970703125
2274.8823571153	16.887939453125
2278.57227083486	-17.9215087890625
2282.26038789795	23.3343505859375
2285.94670952195	25.59033203125
2289.63123692314	17.84619140625
2293.31397131672	33.1021728515625
2296.99491391679	6.358154296875
2300.67406593633	28.0477294921875
2304.35142858727	22.7587890625
2308.02700308043	28.4697265625
2311.70079062553	33.1806640625
2315.37279243123	50.8916015625
2319.04300970507	56.6026611328125
2322.71144365353	25.3265380859375
2326.378095482	-26.685791015625
2330.04296639478	18.3018798828125
2333.7060575951	-8.7105712890625
2337.3673702851	-13.722900390625
2341.02690566583	-5.7352294921875
2344.68466493729	-26.758056640625
2348.34064929839	-5.8536376953125
2351.99485994695	-17.9490966796875
2355.64729807974	-6.044677734375
2359.29796489244	12.4697265625
2362.94686157966	-10.8739013671875
2366.59398933494	-13.87744140625
2370.23934935076	0.2315673828125
2373.88294281852	16.859375
2377.52477092855	14.103515625
2381.16483487014	-7.4580078125
2384.80313583148	-8.7060546875
2388.4396749997	-3.498046875
2392.07445356091	-6.3232421875
2395.70747270011	-17.5546875
2399.33873360126	34.0888671875
2402.96823744726	3.7548828125
2406.59598541994	-0.9091796875
2410.22197870011	5.1826171875
2413.84621846749	-17.6806640625
2417.46870590075	8.9931640625
2421.08944217751	-22.6884765625
2424.70842847435	5.951171875
2428.32566596678	7.5517578125
2431.94115582928	-17.3818359375
2435.55489923527	21.2666015625
2439.16689735713	-13.08984375
2442.77715136619	20.1123046875
2446.38566243272	7.0380859375
2449.99243172597	-17.275390625
2453.59746041414	2.8662109375
2457.20074966439	2.6826171875
2460.80230064283	0.1279296875
2464.40211451455	-12.1142578125
2468.00019244358	-6.248046875
2471.59653559293	35.8466796875
2475.19114512457	-15.4619140625
2478.78402219943	-25.23046875
2482.37516797741	17.8935546875
2485.96458361738	24.6435546875
2489.55227027719	-35.82421875
2493.13822911363	10.9521484375
2496.7224612825	-12.455078125
2500.30496793853	6.73046875
2503.88575023547	11.0810546875
2507.464809326	-3.013671875
2511.04214636182	-12.1328125
2514.61776249357	5.037109375
2518.19165887088	7.4150390625
2521.76383664237	9.8115234375
2525.33429695564	7.8037109375
2528.90304095725	-6.2900390625
2532.47006979276	-16.10546875
2536.03538460672	1.9140625
2539.59898654265	11.7646484375
2543.16087674307	-17.30859375
2546.72105634947	6.4521484375
2550.27952650235	4.9677734375
2553.83628834118	9.1962890625
2557.39134300444	-21.0634765625
2560.94469162957	-18.748046875
2564.49633535304	39.5654296875
2568.0462753103	-27.521484375
2571.59451263579	28.015625
2575.14104846294	1.890625
2578.6858839242	-36.8271484375
2582.229020151	28.423828125
2585.77045827378	-10.3642578125
2589.31019942197	7.1728515625
2592.84824472401	-12.5009765625
2596.38459530734	18.783447265625
2599.91925229841	-4.818603515625
2603.45221682266	-12.093017578125
2606.98349000456	-8.83447265625
2610.51307296756	21.424072265625
2614.04096683414	22.138427734375
2617.56717272579	-15.1934814453125
2621.09169176298	19.4747314453125
2624.61452506523	19.1429443359375
2628.13567375106	5.81103515625
2631.655138938	21.4937744140625
2635.17292174258	15.1929931640625
2638.68902328039	31.892333984375
2642.20344466598	14.591552734375
2645.71618701297	17.290771484375
2649.22725143397	43.989990234375
2652.73663904062	49.689208984375
2656.24435094357	18.3885498046875
2659.75038825251	111.087768554688
2663.25475207615	75.9490966796875
2666.75744352221	18.8883056640625
2670.25846369744	110.827392578125
2673.75781370765	11.7666015625
2677.25549465763	55.7056884765625
2680.75150765123	56.6448974609375
2684.24585379131	30.5840454101563
2687.73853417978	1.523193359375
2691.22954991757	43.4623413085938
2694.71890210465	19.4014892578125
2698.20659184002	-16.5738525390625
2701.69262022172	35.6292114257813
2705.17698834682	8.83221435546875
2708.65969731143	28.0352172851563
2712.14074821071	7.23828125
2715.62014213884	7.4412841796875
2719.09788018905	8.644287109375
2722.57396345361	49.8473510742188
2726.04839302385	28.0503540039063
2729.52116999012	-37.63720703125
2732.99229544182	38.7718505859375
2736.4617704674	-13.8191528320313
2739.92959615437	29.5899047851563
2743.39577358925	10.9989013671875
2746.86030385767	12.4150390625
2750.32318804424	-1.0845947265625
2753.78442723268	-13.584228515625
2757.24402250572	15.9468383789063
2760.70197494518	-5.4625244140625
2764.1582856319	-8.4794921875
2767.6129556458	23.0400390625
2771.06598606584	-25.4189453125
2774.51737797005	15.9970703125
2777.96713243552	-19.654296875
2781.41525053838	9.0245361328125
2784.86173335384	-1.09130859375
2788.30658195617	10.9794311523438
2791.74979741869	-13.3657836914063
2795.1913808138	10.2890014648438
2798.63133321295	-7.05621337890625
2802.06965568666	12.6130981445313
2805.50634930452	-12.4991455078125
2808.94141513519	41.3885498046875
2812.37485424639	-8.72369384765625
2815.80666770493	5.16400146484375
2819.23685657665	9.0517578125
2822.6654219265	1.939453125
2826.0923648185	3.82720947265625
2829.51768631572	24.7149047851563
2832.94138748033	17.6026611328125
2836.36346937355	7.5330810546875
2839.7839330557	2.48907470703125
2843.20277958617	23.4451293945313
2846.62001002343	74.401123046875
2850.03562542502	73.3571166992188
2853.44962684758	92.3131713867188
2856.86201534681	139.269165039063
2860.27279197751	89.2252197265625
2863.68195779356	126.181213378906
2867.08951384791	119.137268066406
2870.49546119262	101.09326171875
2873.89980087883	128.04931640625
2877.30253395675	124.005310058594
2880.70366147569	109.961303710938
2884.10318448406	94.9173583984375
2887.50110402936	115.873413085938
2890.89742115815	103.869873046875
2894.29213691614	112.873046875
2897.68525234807	86.8760986328125
2901.07676849782	143.879272460938
2904.46668640835	79.8824462890625
2907.85500712172	103.885498046875
2911.24173167908	126.888671875
2914.62686112069	112.891845703125
2918.0103964859	118.894897460938
2921.39233881316	117.898071289063
2924.77268914004	117.901123046875
2928.1514485032	112.904296875
2931.52861793838	125.907470703125
2934.90419848047	113.910522460938
2938.27819116343	137.913696289063
2941.65059702035	131.916870117188
2945.0214170834	104.919921875
2948.39065238389	131.923095703125
2951.75830395222	87.930419921875
2955.1243728179	84.96337890625
2958.48886000957	35.996337890625
2961.85176655495	51.029296875
2965.21309348089	81.062255859375
2968.57284181338	64.09521484375
2971.93101257748	36.128173828125
2975.28760679739	59.1611328125
2978.64262549643	24.194091796875
2981.99606969702	49.22705078125
2985.34794042073	21.260009765625
2988.69823868822	22.2928466796875
2992.04696551928	43.3258056640625
2995.39412193282	-11.6412353515625
2998.73970894689	6.3917236328125
3002.08372757864	-9.5753173828125
3005.42617884436	-31.5582275390625
3008.76706375945	25.432373046875
3012.10638333846	-4.5770263671875
3015.44413859504	17.41357421875
3018.780330542	-5.5958251953125
3022.11496019125	3.3946533203125
3025.44802855385	1.38525390625
3028.77953663997	29.3758544921875
3032.10948545894	31.366455078125
3035.4378760192	-36.6429443359375
3038.76470932834	13.0567626953125
3042.08998639308	11.737060546875
3045.41370821926	-14.58251953125
3048.73587581189	-6.9022216796875
3052.05649017508	15.9818115234375
3055.37555231211	-22.417724609375
3058.69306322538	12.5166015625
3062.00902391644	5.9580078125
3065.32343538598	4.591796875
3068.63629863383	-4.3388671875
3071.94761465896	-25.9931640625
3075.25738445949	33.7373046875
3078.5656090327	-17.806640625
3081.87228937498	5.1298828125
3085.1774264819	-14.794921875
3088.48102134815	1.763671875
3091.7830749676	22.8349609375
3095.08358833324	-18.6748046875
3098.38256243724	4.111328125
3101.67999827088	-2.8427734375
3104.97589682465	2.970703125
3108.27025908814	3.4697265625
3111.56308605013	0.2646484375
3114.85437869852	-10.2802734375
3118.14413802041	-6.25390625
3121.43236500202	9.9013671875
3124.71906062875	-3.787109375
3128.00422588514	-4.1484375
3131.28786175491	-5.0029296875
3134.56996922093	17.0625
3137.85054926523	-3.3232421875
3141.12960286901	6.6533203125
3144.40713101263	-8.4521484375
3147.68313467559	-5.6181640625
3150.95761483661	-19.5380859375
3154.23057247352	26.7548828125
3157.50200856335	5.380859375
3160.77192408229	3.326171875
3164.04032000569	-5.1953125
3167.30719730808	-21.951171875
3170.57255696316	33.9033203125
3173.8363999438	-19.91796875
3177.09872722202	0
3180.35953976906	0
3183.61883855529	0
3186.87662455028	0
3190.13289872276	0
3193.38766204066	0
3196.64091547106	0
3199.89265998022	0
3203.14289653362	0
3206.39162609586	0
3209.63884963076	0
3212.88456810132	0
3216.1287824697	0
3219.37149369728	0
3222.61270274458	0
3225.85241057134	0
3229.09061813648	0
3232.32732639809	0
3235.56253631347	0
3238.79624883909	0
3242.02846493062	0
3245.25918554292	0
3248.48841163005	0
3251.71614414523	0
3254.94238404091	0
3258.16713226871	0
3261.39038977947	0
3264.61215752319	0
3267.8324364491	0
3271.05122750561	0
3274.26853164032	0
3277.48434980006	0
3280.69868293083	0
3283.91153197784	0
3287.12289788551	0
3290.33278159744	0
3293.54118405647	0
3296.7481062046	0
3299.95354898308	0
3303.15751333233	0
3306.36000019198	0
3309.5610105009	0
3312.76054519714	0
3315.95860521796	0
3319.15519149983	0
3322.35030497844	0
3325.5439465887	0
3328.73611726471	0
3331.92681793978	0
3335.11604954647	0
3338.30381301652	0
3341.49010928091	0
3344.67493926981	0
3347.85830391262	0
3351.04020413798	0
3354.22064087372	0
3357.3996150469	0
3360.5771275838	0
3363.75317940992	0
3366.92777144999	0
3370.10090462795	0
3373.27257986699	0
3376.44279808948	0
3379.61156021707	0
3382.77886717058	0
3385.94471987011	0
3389.10911923496	0
3392.27206618366	0
3395.43356163397	0
3398.59360650288	0
3401.75220170663	0
3404.90934816067	0
3408.06504677969	0
3411.21929847761	0
3414.37210416759	0
3417.52346476203	0
3420.67338117256	0
3423.82185431003	0
3426.96888508457	0
3430.11447440551	0
3433.25862318143	0
3436.40133232017	0
3439.54260272877	0
3442.68243531356	0
3445.82083098007	0
3448.95779063311	0
3452.0933151767	0
3455.22740551412	0
3458.36006254791	0
3461.49128717984	0
3464.62108031093	0
3467.74944284144	0
3470.8763756709	0
3474.00187969807	0
3477.12595582097	0
3480.24860493687	0
3483.3698279423	0
3486.48962573301	0
3489.60799920405	0
3492.7249492497	0
3495.84047676349	0
3498.95458263822	0
3502.06726776593	0
3505.17853303794	0
3508.28837934481	0
3511.39680757636	0
3514.50381862168	0
3517.60941336912	0
3520.71359270627	0
3523.81635752002	0
3526.91770869649	0
3530.01764712108	0
3533.11617367844	0
3536.21328925251	0
3539.30899472646	0
3542.40329098277	0
3545.49617890316	0
3548.58765936862	0
3551.6777332594	0
3554.76640145506	0
3557.85366483438	0
3560.93952427544	0
3564.02398065559	0
3567.10703485145	0
3570.18868773891	0
3573.26894019313	0
3576.34779308856	0
3579.42524729892	0
3582.5013036972	0
3585.57596315568	0
3588.6492265459	0
3591.72109473869	0
3594.79156860416	0
3597.8606490117	0
3600.92833682998	0
3603.99463292695	0
3607.05953816984	0
3610.12305342518	0
3613.18517955876	0
3616.24591743568	0
3619.30526792029	0
3622.36323187627	0
3625.41981016655	0
3628.47500365337	0
3631.52881319825	0
3634.58123966201	0
3637.63228390473	0
3640.68194678582	0
3643.73022916395	0
3646.77713189711	0
3649.82265584256	0
3652.86680185686	0
3655.90957079587	0
3658.95096351473	0
3661.9909808679	0
3665.02962370912	0
3668.06689289143	0
3671.10278926717	0
3674.13731368797	0
3677.17046700477	0
3680.20225006781	0
3683.23266372664	0
3686.26170883008	0
3689.28938622628	0
3692.31569676268	0
3695.34064128604	0
3698.3642206424	0
3701.38643567713	0
3704.40728723488	0
3707.42677615964	0
3710.44490329468	0
3713.46166948258	0
3716.47707556524	0
3719.49112238387	0
3722.50381077897	0
3725.51514159038	0
3728.52511565724	0
3731.53373381799	0
3734.54099691039	0
3737.54690577153	0
3740.55146123779	0
3743.55466414488	0
3746.55651532782	0
3749.55701562096	0
3752.55616585793	0
3755.55396687173	0
3758.55041949465	0
3761.54552455828	0
3764.53928289357	0
3767.53169533077	0
3770.52276269945	0
