# Supplementary material for: ATP-Mediated Compositional Change in Peripheral Myelin Membranes: A Comparative Raman Spectroscopy and Time-Of-Flight Secondary Ion Mass Spectrometry Study
Source: PLoS One. 2015 Nov 6;10(11):e0142084. doi: 10.1371/journal.pone.0142084 (PMC4636249; doi:10.1371/journal.pone.0142084)
Supplement: S4 Dataset — (ZIP) [file pone.0142084.s004.zip › S4_dataset/Raman_spectra/7_0_90.txt]

-178.9940361005	0
-174.033225536559	0
-169.075137799502	0
-164.119770772183	0
-159.167122339652	0
-154.217190389145	0
-149.26997281008	0
-144.325467494082	0
-139.38367233493	0
-134.444585228596	0
-129.508204073225	0
-124.574526769137	0
-119.643551218823	0
-114.715275326934	0
-109.789697000297	0
-104.866814147889	0
-99.9466246808543	0
-95.0291265124944	0
-90.114317558252	0
-85.2021957357436	0
-80.2927589647076	0
-75.3860051670387	0
-70.4819322667847	0
-65.5805381901157	0
-60.6818208653497	0
-55.7857782229291	0
-50.8924081954391	0
-46.0017087175838	0
-41.1136777262045	0
-36.2283131602561	0
-31.3456129608128	0
-26.4655750710695	0
-21.5881974363389	0
-16.7134780040407	0
-11.8414147237152	0
-6.97200554699234	0
-2.10524842762101	0
2.75885867856151	0
7.62031781360827	0
12.4791310174774	0
17.3353003280427	0
22.1888277810764	0
27.0397154102718	0
31.8879652472339	0
36.7335793214821	0
41.5765596604568	0
46.4169082895224	0
51.2546272319731	0
56.0897185090207	0
60.9221841398242	0
65.7520261414571	0
70.5792465289418	0
75.4038473152361	0
80.2258305112362	0
85.045198125787	0
89.8619521656727	0
94.6760946356395	0
99.4876275383746	0
104.296552874516	0
109.10287264268	0
113.906588839415	0
118.707703459252	0
123.506218494676	0
128.30213593615	0
133.095457772096	0
137.886185988912	0
142.674322570981	0
147.459869500641	0
152.242828758238	0
157.023202322084	0
161.800992168479	0
166.576200271718	0
171.348828604071	0
176.118879135827	0
180.886353835245	0
185.651254668599	0
190.413583600155	0
195.173342592186	0
199.93053360497	0
204.685158596798	0
209.437219523967	0
214.186718340788	0
218.933656999589	0
223.678037450723	0
228.419861642551	0
233.159131521468	0
237.895849031897	0
242.630016116271	0
247.361634715084	0
252.090706766841	0
256.817234208093	0
261.541218973424	0
266.262662995465	0
270.981568204883	0
275.697936530397	0
280.411769898781	0
285.123070234849	0
289.831839461471	0
294.538079499574	0
299.241792268144	0
303.942979684232	0
308.641643662944	0
313.33778611746	0
318.031408959018	0
322.722514096945	0
327.411103438622	0
332.09717888951	0
336.780742353159	0
341.461795731189	0
346.140340923302	0
350.816379827291	0
355.489914339041	0
360.160946352512	0
364.829477759773	0
369.495510450977	0
374.159046314375	0
378.820087236329	0
383.478635101283	0
388.134691791809	0
392.788259188568	0
397.43933917034	0
402.08793361401	0
406.734044394583	0
411.377673385178	0
416.018822457033	0
420.657493479502	0
425.293688320078	0
429.927408844357	0
434.558656916086	0
439.187434397127	0
443.813743147482	0
448.437585025286	0
453.058961886811	0
457.677875586478	0
462.294327976831	0
466.908320908578	0
471.519856230564	0
476.128935789788	0
480.73556143139	0
485.339734998681	0
489.941458333116	0
494.540733274312	0
499.137561660047	0
503.731945326265	0
508.323886107065	0
512.91338583473	0
517.500446339696	0
522.085069450583	0
526.667256994186	0
531.247010795468	0
535.824332677577	0
540.399224461841	0
544.97168796778	0
549.541725013083	0
554.109337413638	0
558.674526983528	0
563.237295535019	0
567.797644878573	0
572.355576822864	0
576.911093174738	0
581.464195739273	0
586.014886319722	0
590.563166717575	0
595.109038732503	0
599.652504162402	0
604.193564803382	0
608.73222244976	0
613.268478894073	0
617.802335927087	0
622.333795337774	0
626.86285891334	0
631.389528439219	0
635.913805699064	0
640.435692474771	0
644.95519054646	0
649.472301692485	0
653.987027689444	0
658.499370312169	0
663.009331333737	0
667.51691252547	0
672.022115656927	0
676.524942495927	0
681.025394808529	0
685.523474359052	0
690.019182910066	0
694.512522222403	0
699.003494055146	-17.15234375
703.49210016564	6.4345703125
707.978342309501	11.9453125
712.4622222406	-28.7431640625
716.943741711089	20.1728515625
721.422902471377	0.8046875
725.899706270147	5.5732421875
730.374154854362	-26.81640625
734.846249969256	38.0439453125
739.315993358349	-5.4052734375
743.783386763427	-26.03125
748.248431924569	23.4775390625
752.711130580137	3.45703125
757.171484466779	-9.220703125
761.629495319434	-21.6962890625
766.085164871334	2.654296875
770.538494853989	3.443359375
774.989486997221	11.5556640625
779.438143029149	-1.453125
783.884464676174	-1.62109375
788.328453663017	0.90234375
792.770111712697	-5.4072265625
797.209440546538	33.234375
801.646441884169	-35.228515625
806.08111744353	4.359375
810.513468940876	9.1025390625
814.943498090771	5.515625
819.371206606105	-12.2470703125
823.796596198072	7.4931640625
828.2196685762	-16.0634765625
832.640425448326	25.1357421875
837.05886852062	-32.7978515625
841.474999497579	16.9091796875
845.888820082023	9.1923828125
850.300331975104	2.2880859375
854.709536876313	-7.0400390625
859.116436483463	-2.326171875
863.521032492721	-3.0322265625
867.923326598572	-4.556640625
872.32332049386	5.0751953125
876.721015869761	19.2509765625
881.116414415797	-26.7216796875
885.509517819844	7.58203125
889.900327768115	5.0654296875
894.288845945188	-6.7841796875
898.675074033979	15.0849609375
903.059013715769	-2.013671875
907.440666670193	-22.4658203125
911.820034575246	22.4013671875
916.197119107279	2.91015625
920.571921941015	-29.3515625
924.944444749532	21.279296875
929.314689204282	-1.2958984375
933.682656975088	-2.189453125
938.048349730129	-2.8671875
942.411769135974	6.626953125
946.772916857561	-18.8662109375
951.131794558198	20.9130859375
955.488403899583	-3.46484375
959.842746541793	11.8154296875
964.194824143277	-30.5
968.544638360882	24.7774658203125
972.89219084983	-31.8170166015625
977.237483263745	42.637451171875
981.580517254633	-1.0404052734375
985.921294472888	-20.0755615234375
990.259816567313	16.8892822265625
994.596085185094	-15.9296875
998.930101971824	-10.6007080078125
1003.26186857149	8.728271484375
1007.59138662648	14.0572509765625
1011.91865777761	55.035888671875
1016.24368366406	34.880126953125
1020.56646592346	23.724365234375
1024.88700619182	26.568603515625
1029.20530610358	19.2080078125
1033.52136729159	50.3133544921875
1037.8351913871	6.4188232421875
1042.14678001981	2.5242919921875
1046.45613481781	-0.7515869140625
1050.76325740763	-8.5848388671875
1055.06814941421	-3.41796875
1059.37081246092	8.767578125
1063.67124816957	-21.431640625
1067.96945816039	14.920166015625
1072.26544405203	9.2197265625
1076.55920746159	4.4912109375
1080.8507500046	-18.1162109375
1085.14007329502	15.611328125
1089.42717894526	-29.697265625
1093.71206856617	21.751953125
1097.99474376703	-9.9560546875
1102.27520615557	11.89892578125
1106.55345733798	1.32177734375
1110.82949891888	-14.9818115234375
1115.10333250134	15.7967529296875
1119.37495968691	-4.5938720703125
1123.64438207555	3.938720703125
1127.91160126572	-19.52880859375
1132.17661885431	12.0037841796875
1136.43943643666	-0.6236572265625
1140.70005560662	6.72607421875
1144.95847795644	24.075927734375
1149.21470507689	31.4256591796875
1153.46873855716	27.775390625
1157.72057998495	48.125244140625
1161.97023094641	94.4581298828125
1166.21769302616	55.790283203125
1170.4629678073	73.1224365234375
1174.70605687141	32.4547119140625
1178.94696179853	5.786865234375
1183.18568416722	3.1190185546875
1187.42222555447	41.46484375
1191.65658753578	4.0906982421875
1195.88877168515	-11.283447265625
1200.11877957505	16.3424072265625
1204.34661277642	-1.0318603515625
1208.57227285872	-7.406005859375
1212.79576138991	-7.6741943359375
1217.01707993641	-8.2003173828125
1221.23623006315	-1.7264404296875
1225.45321333358	-24.2525634765625
1229.66803130962	61.6385498046875
1233.88068555171	-19.552490234375
1238.09117761878	-14.666015625
1242.29950906827	13.4107666015625
1246.50568145615	-3.8984375
1250.70969633685	-10.19140625
1254.91155526336	11.7109375
1259.11125978715	4.6630859375
1263.30881145822	-7.7626953125
1267.50421182508	-1.0673828125
1271.69746243476	-9.7216796875
1275.88856483281	18.7548828125
1280.07752056329	-2.271484375
1284.26433116881	-5.79296875
1288.44899819048	-2.2216796875
1292.63152316794	-18.12890625
1296.81190763937	24.7822265625
1300.99015314147	13.3818359375
1305.16626120947	-37.486328125
1309.34023337715	10.798828125
1313.5120711768	20.79296875
1317.68177613928	-0.513671875
1321.84934979395	-16.1982421875
1326.01479366875	9.9453125
1330.17810929013	-13.6650390625
1334.3392981831	4.048828125
1338.49836187122	-9.5361328125
1342.65530187657	15.22265625
1346.81011971983	12.7705078125
1350.96281692018	-6.9990234375
1355.11339499538	0.076171875
1359.26185546175	-10.990234375
1363.40819983413	-3.69140625
1367.55242962597	12.109375
1371.69454634923	2.66796875
1375.83455151447	3.7822265625
1379.97244663079	-20.9168701171875
1384.10823320587	11.2701416015625
1388.24191274593	-8.9771728515625
1392.3734867558	20.4481201171875
1396.50295673884	-22.1265869140625
1400.63032419701	-10.6248779296875
1404.75559063083	1.9581298828125
1408.87875753938	6.5411376953125
1412.99982642036	-8.8759765625
1417.11879877001	-23.29296875
1421.23567608315	20.2900390625
1425.35045985322	17.8817138671875
1429.4631515722	-9.4422607421875
1433.57375273068	27.233642578125
1437.68226481782	-0.09033203125
1441.78868932139	43.5855712890625
1445.89302772774	29.2615966796875
1449.9952815218	16.9375
1454.0954521871	87.613525390625
1458.19354120579	0
1462.28955005859	0
1466.38348022481	12.641357421875
1470.47533318239	46.3133544921875
1474.56511040785	32.9833984375
1478.65281337632	44.6534423828125
1482.73844356155	0.323486328125
1486.82200243586	8.9935302734375
1490.90349147021	12.66357421875
1494.98291213417	-12.66650390625
1499.06026589591	46.0035400390625
1503.13555422221	51.673583984375
1507.20877857848	38.3436279296875
1511.27994042873	53.013671875
1515.3490412356	52.6837158203125
1519.41608246035	94.3194580078125
1523.48106556286	77.8885498046875
1527.54399200162	87.457763671875
1531.60486323377	100.02685546875
1535.66368071506	41.5960693359375
1539.72044589986	54.1652221679688
1543.7751602412	62.7344360351563
1547.8278251907	-0.6964111328125
1551.87844219866	0.87274169921875
1555.92701271397	1.44189453125
1559.97353818419	14.0111083984375
1564.01802005549	6.30572509765625
1568.06045977271	9.5718994140625
1572.1008587793	23.8380737304688
1576.13921851737	36.1043090820313
1580.17554042768	-2.6295166015625
1584.20982594961	-2.36334228515625
1588.24207652123	13.5559692382813
1592.27229357921	-13.8506469726563
1596.3004785589	-13.2572021484375
1600.3266328943	10.125244140625
1604.35075801806	6.3558349609375
1608.37285536149	-1.048828125
1612.39292635454	-6.3427734375
1616.41097242584	20.1806640625
1620.42699500266	-8.8623046875
1624.44099551096	-15.3828125
1628.45297537533	-12.091796875
1632.46293601905	20.94921875
1636.47087886406	1.3388671875
1640.47680533095	-5.1513671875
1644.480716839	14.638671875
1648.48261480617	-9.6416015625
1652.48250064906	-16.2216796875
1656.48037578297	6.8779296875
1660.47624162187	11.193359375
1664.47009957839	0.1787109375
1668.46195106388	2.6494140625
1672.45179748832	-1.900390625
1676.43964026041	-17.744140625
1680.42548078752	6.5263671875
1684.40932047569	14.708984375
1688.39116072969	2.818359375
1692.37100295292	-12.1455078125
1696.34884854752	12.158203125
1700.32469891428	-29.7744140625
1704.29855545272	29.775390625
1708.27041956104	-17.5654296875
1712.24029263612	14.8583984375
1716.20817607355	-13.4990234375
1720.17407126762	3.9716796875
1724.13797961133	6.8203125
1728.09990249636	-4.294921875
1732.05984131311	4.0400390625
1736.01779745068	-1.162109375
1739.97377229687	-31.365234375
1743.9277672382	31.6240234375
1747.87978365989	-3.48046875
1751.82982294587	0.08203125
1755.77788647878	-7.5693359375
1759.72397564	-5.9931640625
1763.6680918096	10.6875
1767.61023636636	-1.3037109375
1771.55041068779	9.25390625
1775.48861615014	-0.6455078125
1779.42485412835	-11.2607421875
1783.35912599609	-8.75390625
1787.29143312576	26.6796875
1791.22177688849	-24.7001953125
1795.15015865414	9.6904296875
1799.07657979127	11.98828125
1803.00104166721	-13.2236328125
1806.923545648	-2.8349609375
1810.84409309841	9.8974609375
1814.76268538195	-9.4580078125
1818.67932386087	13.3857421875
1822.59400989615	-19.591796875
1826.50674484752	16.140625
1830.41753007345	10.822265625
1834.32636693114	-26.009765625
1838.23325677653	0.0009765625
1842.13820096433	11.75
1846.04120084797	0.87890625
1849.94225777965	6.283203125
1853.84137311029	-8.4912109375
1857.7385481896	-10.123046875
1861.63378436601	-22.2060546875
1865.52708298671	32.8623046875
1869.41844539766	22.7578125
1873.30787294356	-6.978515625
1877.19536696788	-28.5263671875
1881.08092881284	31.8994140625
1884.96455981942	-14.1240234375
1888.84626132737	-10.880859375
1892.7260346752	5.765625
1896.6038812002	-9.9951171875
1900.47980223839	9.306640625
1904.35379912459	-3.748046875
1908.22587319237	8.814453125
1912.0960257741	-3.873046875
1915.96425820088	8.35546875
1919.83057180263	-14.8271484375
1923.694967908	2.7275390625
1927.55744784445	8.8876953125
1931.4180129382	-20.15234375
1935.27666451426	9.35546875
1939.13340389641	14.7490234375
1942.98823240721	-16.2978515625
1946.84115136803	12.4423828125
1950.692162099	-10.376953125
1954.54126591903	1.31640625
1958.38846414584	-5.6728515625
1962.23375809594	3.4287109375
1966.0771490846	-0.7197265625
1969.91863842591	16.376953125
1973.75822743275	-12.2890625
1977.59591741678	11.83203125
1981.43170968848	-24.447265625
1985.26560555709	29.98046875
1989.09760633069	-16.541015625
1992.92771331615	-4.359375
1996.75592781911	9.4150390625
2000.58225114405	-3.3818359375
2004.40668459424	6.943359375
2008.22922947176	-6.2666015625
2012.04988707749	3.19921875
2015.86865871112	-24.3837890625
2019.68554567116	24.5634765625
2023.50054925491	-37.361328125
2027.31367075851	44.900390625
2031.1249114769	-10.390625
2034.93427270382	0.244140625
2038.74175573186	-3.5703125
2042.54736185239	-0.4765625
2046.35109235564	-0.2431640625
2050.15294853063	-1.3623046875
2053.95293166521	16.498046875
2057.75104304606	-3.0732421875
2061.54728395867	-21.8583984375
2065.34165568738	20.3115234375
2069.13415951534	-5.9736328125
2072.92479672452	3.1484375
2076.71356859575	-22.796875
2080.50047640866	17.431640625
2084.28552144174	-15.9150390625
2088.06870497229	15.5693359375
2091.85002827646	2.810546875
2095.62949262923	4.6103515625
2099.40709930443	-3.73828125
2103.18284957471	-29.8203125
2106.95674471158	26.1806640625
2110.72878598537	8.5263671875
2114.49897466528	-6.982421875
2118.26731201934	-1.9453125
2122.03379931443	15.5400390625
2125.79843781626	-5.767578125
2129.56122878942	-23.765625
2133.32217349733	24.12890625
2137.08127320226	-28.853515625
2140.83852916534	16.794921875
2144.59394264655	-0.064453125
2148.34751490473	0.8447265625
2152.09924719757	8.4873046875
2155.84914078163	-14.263671875
2159.5971969123	13.39453125
2163.34341684387	-18.8505859375
2167.08780182947	15.744140625
2170.83035312109	2.0986328125
2174.57107196959	-11.6884765625
2178.30995962469	12.7138671875
2182.04701733499	-7.2841796875
2185.78224634795	-8.3427734375
2189.5156479099	21.810546875
2193.24722326604	-2.2236328125
2196.97697366044	-11.923828125
2200.70490033604	-1.5185546875
2204.43100453467	-1.8076171875
2208.15528749703	3.7373046875
2211.87775046268	-14.94921875
2215.59839467008	13.8349609375
2219.31722135656	10.3447265625
2223.03423175833	1.4873046875
2226.74942711049	-8.0576171875
2230.46280864701	10.49609375
2234.17437760077	-17.7490234375
2237.8841352035	7.787109375
2241.59208268584	-24.1767578125
2245.29822127732	22.23828125
2249.00255220635	-8.8154296875
2252.70507670024	33.365234375
2256.40579598519	-45.0068359375
2260.10471128628	38.59375
2263.80182382751	-14.791015625
2267.49713483175	-7.224609375
2271.19064552079	-3.6494140625
2274.8823571153	11.11328125
2278.57227083486	-13.9619140625
2282.26038789795	5.0634765625
2285.94670952195	13.826171875
2289.63123692314	-18.5654296875
2293.31397131672	12.5849609375
2296.99491391679	-1.0087890625
2300.67406593633	-3.748046875
2304.35142858727	-2.1884765625
2308.02700308043	-1.4189453125
2311.70079062553	10.1376953125
2315.37279243123	-15.568359375
2319.04300970507	18.5419921875
2322.71144365353	8.7548828125
2326.378095482	-24.1962890625
2330.04296639478	10.271484375
2333.7060575951	5.2451171875
2337.3673702851	-6.78125
2341.02690566583	4.296875
2344.68466493729	-19.990234375
2348.34064929839	11.455078125
2351.99485994695	-0.3564453125
2355.64729807974	5.7763671875
2359.29796489244	4.2578125
2362.94686157966	-0.041015625
2366.59398933494	-24.1220703125
2370.23934935076	1.5283203125
2373.88294281852	21.0947265625
2377.52477092855	0.23828125
2381.16483487014	2.4677734375
2384.80313583148	0.9638671875
2388.4396749997	-14.1337890625
2392.07445356091	-11.96484375
2395.70747270011	2.00390625
2399.33873360126	23.0869140625
2402.96823744726	-6.19921875
2406.59598541994	14.1279296875
2410.22197870011	-5.0029296875
2413.84621846749	-24.890625
2417.46870590075	20.4423828125
2421.08944217751	-8.0166015625
2424.70842847435	-5.416015625
2428.32566596678	7.21484375
2431.94115582928	-13.9326171875
2435.55489923527	19.240234375
2439.16689735713	-11.8046875
2442.77715136619	18.802734375
2446.38566243272	-6.2412109375
2449.99243172597	-3.1064453125
2453.59746041414	6.021484375
2457.20074966439	-6.8056640625
2460.80230064283	-2.548828125
2464.40211451455	-5.5537109375
2468.00019244358	-2.48828125
2471.59653559293	22.6962890625
2475.19114512457	-9.8408203125
2478.78402219943	-17.95703125
2482.37516797741	11.4580078125
2485.96458361738	11.75
2489.55227027719	-20.681640625
2493.13822911363	27.6796875
2496.7224612825	-25.9072265625
2500.30496793853	-5.2978515625
2503.88575023547	21.7060546875
2507.464809326	-5.3759765625
2511.04214636182	-4.9287109375
2514.61776249357	-7.0615234375
2518.19165887088	11.9130859375
2521.76383664237	7.77734375
2525.33429695564	-6.2333984375
2528.90304095725	-0.7109375
2532.47006979276	-1.9873046875
2536.03538460672	-1.9599609375
2539.59898654265	10.9140625
2543.16087674307	-13.5791015625
2546.72105634947	0.1630859375
2550.27952650235	5.6630859375
2553.83628834118	4.5009765625
2557.39134300444	-6.2880859375
2560.94469162957	-22.375
2564.49633535304	30.177734375
2568.0462753103	-27.5771484375
2571.59451263579	22.9560546875
2575.14104846294	18.83203125
2578.6858839242	-37.3837890625
2582.229020151	26.9775390625
2585.77045827378	-21.953125
2589.31019942197	20.4765625
2592.84824472401	-19.7958984375
2596.38459530734	17.9853515625
2599.91925229841	1.755859375
2603.45221682266	-12.966796875
2606.98349000456	-9.46875
2610.51307296756	17.1025390625
2614.04096683414	5.265625
2617.56717272579	-20.3046875
2621.09169176298	6.0625
2624.61452506523	6.1259765625
2628.13567375106	-10.4423828125
2631.655138938	3.177734375
2635.17292174258	8.111328125
2638.68902328039	5.0693359375
2642.20344466598	-6.896484375
2645.71618701297	-4.697265625
2649.22725143397	-3.4501953125
2652.73663904062	15.0283203125
2656.24435094357	-37.76171875
2659.75038825251	49.611328125
2663.25475207615	5.935546875
2666.75744352221	-60.36328125
2670.25846369744	53.904296875
2673.75781370765	-36.6923828125
2677.25549465763	22.6279296875
2680.75150765123	5.330078125
2684.24585379131	-1.9892578125
2687.73853417978	-28.7490234375
2691.22954991757	23.7802734375
2694.71890210465	6.4228515625
2698.20659184002	-16.8447265625
2701.69262022172	8.5419921875
2705.17698834682	2.412109375
2708.65969731143	4.341796875
2712.14074821071	-15.7392578125
2715.62014213884	-12.36328125
2719.09788018905	10.0810546875
2722.57396345361	28.7880859375
2726.04839302385	10.30859375
2729.52116999012	-47.6142578125
2732.99229544182	27.0986328125
2736.4617704674	-21.337890625
2739.92959615437	11.4111328125
2743.39577358925	-0.3232421875
2746.86030385767	2.43359375
2750.32318804424	7.283203125
2753.78442723268	-20.75390625
2757.24402250572	20.9736328125
2760.70197494518	-8.0947265625
2764.1582856319	-3.6220703125
2767.6129556458	14.1943359375
2771.06598606584	-19.1142578125
2774.51737797005	15.037109375
2777.96713243552	-13.4765625
2781.41525053838	9.5068359375
2784.86173335384	-6.86328125
2788.30658195617	4.3720703125
2791.74979741869	-7.8466796875
2795.1913808138	10.5791015625
2798.63133321295	-13.1689453125
2802.06965568666	15.166015625
2805.50634930452	-16.9072265625
2808.94141513519	25.0908203125
2812.37485424639	-18.1657104492188
2815.80666770493	3.20501708984375
2819.23685657665	-0.693603515625
2822.6654219265	3.14056396484375
2826.0923648185	-8.0252685546875
2829.51768631572	11.7996215820313
2832.94138748033	11.6090087890625
2836.36346937355	-5.58154296875
2839.7839330557	-20.7721557617188
2843.20277958617	-5.9627685546875
2846.62001002343	20.8466186523438
2850.03562542502	-7.34393310546875
2853.44962684758	-2.43853759765625
2856.86201534681	20.4988403320313
2860.27279197751	-8.563720703125
2863.68195779356	21.3736572265625
2867.08951384791	4.31109619140625
2870.49546119262	2.24853515625
2873.89980087883	26.1859130859375
2877.30253395675	27.1233520507813
2880.70366147569	28.0607299804688
2884.10318448406	32.9981689453125
2887.50110402936	28.935546875
2890.89742115815	32.03125
2894.29213691614	27.1432495117188
2897.68525234807	9.25531005859375
2901.07676849782	65.3673706054688
2904.46668640835	-2.5206298828125
2907.85500712172	38.5914306640625
2911.24173167908	27.7034912109375
2914.62686112069	15.8155517578125
2918.0103964859	39.9275512695313
2921.39233881316	19.0396118164063
2924.77268914004	28.1516723632813
2928.1514485032	7.263671875
2931.52861793838	30.397216796875
2934.90419848047	30.7386474609375
2938.27819116343	31.080078125
2941.65059702035	18.4214477539063
2945.0214170834	-11.2371215820313
2948.39065238389	21.1043090820313
2951.75830395222	4.4456787109375
2955.1243728179	10.787109375
2958.48886000957	-0.87152099609375
2961.85176655495	0.46990966796875
2965.21309348089	32.8113403320313
2968.57284181338	10.2149658203125
2971.93101257748	-5.19464111328125
2975.28760679739	11.3956909179688
2978.64262549643	-0.01397705078125
2981.99606969702	33.576416015625
2985.34794042073	0.166748046875
2988.69823868822	16.7571411132813
2992.04696551928	39.9266967773438
2995.39412193282	-20.15625
2998.73970894689	10.7608642578125
3002.08372757864	-18.8915405273438
3005.42617884436	-36.8590698242188
3008.76706375945	-40.1865234375
3012.10638333846	-210.693359375
3015.44413859504	-278.0478515625
3018.780330542	890.4384765625
3022.11496019125	77.9912109375
3025.44802855385	-218.76953125
3028.77953663997	-130.34375
3032.10948545894	-26.455078125
3035.4378760192	-41.9345703125
3038.76470932834	24.7802734375
3042.08998639308	0.4345703125
3045.41370821926	-8.3232421875
3048.73587581189	-3.3251953125
3052.05649017508	-1.8916015625
3055.37555231211	-6.3525390625
3058.69306322538	10.5654296875
3062.00902391644	10.701171875
3065.32343538598	-12.3388671875
3068.63629863383	6.5166015625
3071.94761465896	-20.3466796875
3075.25738445949	33.884765625
3078.5656090327	-8.2314453125
3081.87228937498	-2.1484375
3085.1774264819	-13.8955078125
3088.48102134815	1.5419921875
3091.7830749676	8.92578125
3095.08358833324	-1.9189453125
3098.38256243724	0.8544921875
3101.67999827088	0
3104.97589682465	0
3108.27025908814	0
3111.56308605013	0
3114.85437869852	0
3118.14413802041	0
3121.43236500202	0
3124.71906062875	0
3128.00422588514	0
3131.28786175491	0
3134.56996922093	0
3137.85054926523	0
3141.12960286901	0
3144.40713101263	0
3147.68313467559	0
3150.95761483661	0
3154.23057247352	0
3157.50200856335	0
3160.77192408229	0
3164.04032000569	0
3167.30719730808	0
3170.57255696316	0
3173.8363999438	0
3177.09872722202	0
3180.35953976906	0
3183.61883855529	0
3186.87662455028	0
3190.13289872276	0
3193.38766204066	0
3196.64091547106	0
3199.89265998022	0
3203.14289653362	0
3206.39162609586	0
3209.63884963076	0
3212.88456810132	0
3216.1287824697	0
3219.37149369728	0
3222.61270274458	0
3225.85241057134	0
3229.09061813648	0
3232.32732639809	0
3235.56253631347	0
3238.79624883909	0
3242.02846493062	0
3245.25918554292	0
3248.48841163005	0
3251.71614414523	0
3254.94238404091	0
3258.16713226871	0
3261.39038977947	0
3264.61215752319	0
3267.8324364491	0
3271.05122750561	0
3274.26853164032	0
3277.48434980006	0
3280.69868293083	0
3283.91153197784	0
3287.12289788551	0
3290.33278159744	0
3293.54118405647	0
3296.7481062046	0
3299.95354898308	0
3303.15751333233	0
3306.36000019198	0
3309.5610105009	0
3312.76054519714	0
3315.95860521796	0
3319.15519149983	0
3322.35030497844	0
3325.5439465887	0
3328.73611726471	0
3331.92681793978	0
3335.11604954647	0
3338.30381301652	0
3341.49010928091	0
3344.67493926981	0
3347.85830391262	0
3351.04020413798	0
3354.22064087372	0
3357.3996150469	0
3360.5771275838	0
3363.75317940992	0
3366.92777144999	0
3370.10090462795	0
3373.27257986699	0
3376.44279808948	0
3379.61156021707	0
3382.77886717058	0
3385.94471987011	0
3389.10911923496	0
3392.27206618366	0
3395.43356163397	0
3398.59360650288	0
3401.75220170663	0
3404.90934816067	0
3408.06504677969	0
3411.21929847761	0
3414.37210416759	0
3417.52346476203	0
3420.67338117256	0
3423.82185431003	0
3426.96888508457	0
3430.11447440551	0
3433.25862318143	0
3436.40133232017	0
3439.54260272877	0
3442.68243531356	0
3445.82083098007	0
3448.95779063311	0
3452.0933151767	0
3455.22740551412	0
3458.36006254791	0
3461.49128717984	0
3464.62108031093	0
3467.74944284144	0
3470.8763756709	0
3474.00187969807	0
3477.12595582097	0
3480.24860493687	0
3483.3698279423	0
3486.48962573301	0
3489.60799920405	0
3492.7249492497	0
3495.84047676349	0
3498.95458263822	0
3502.06726776593	0
3505.17853303794	0
3508.28837934481	0
3511.39680757636	0
3514.50381862168	0
3517.60941336912	0
3520.71359270627	0
3523.81635752002	0
3526.91770869649	0
3530.01764712108	0
3533.11617367844	0
3536.21328925251	0
3539.30899472646	0
3542.40329098277	0
3545.49617890316	0
3548.58765936862	0
3551.6777332594	0
3554.76640145506	0
3557.85366483438	0
3560.93952427544	0
3564.02398065559	0
3567.10703485145	0
3570.18868773891	0
3573.26894019313	0
3576.34779308856	0
3579.42524729892	0
3582.5013036972	0
3585.57596315568	0
3588.6492265459	0
3591.72109473869	0
3594.79156860416	0
3597.8606490117	0
3600.92833682998	0
3603.99463292695	0
3607.05953816984	0
3610.12305342518	0
3613.18517955876	0
3616.24591743568	0
3619.30526792029	0
3622.36323187627	0
3625.41981016655	0
3628.47500365337	0
3631.52881319825	0
3634.58123966201	0
3637.63228390473	0
3640.68194678582	0
3643.73022916395	0
3646.77713189711	0
3649.82265584256	0
3652.86680185686	0
3655.90957079587	0
3658.95096351473	0
3661.9909808679	0
3665.02962370912	0
3668.06689289143	0
3671.10278926717	0
3674.13731368797	0
3677.17046700477	0
3680.20225006781	0
3683.23266372664	0
3686.26170883008	0
3689.28938622628	0
3692.31569676268	0
3695.34064128604	0
3698.3642206424	0
3701.38643567713	0
3704.40728723488	0
3707.42677615964	0
3710.44490329468	0
3713.46166948258	0
3716.47707556524	0
3719.49112238387	0
3722.50381077897	0
3725.51514159038	0
3728.52511565724	0
3731.53373381799	0
3734.54099691039	0
3737.54690577153	0
3740.55146123779	0
3743.55466414488	0
3746.55651532782	0
3749.55701562096	0
3752.55616585793	0
3755.55396687173	0
3758.55041949465	0
3761.54552455828	0
3764.53928289357	0
3767.53169533077	0
3770.52276269945	0
