# Supplementary material for: ATP-Mediated Compositional Change in Peripheral Myelin Membranes: A Comparative Raman Spectroscopy and Time-Of-Flight Secondary Ion Mass Spectrometry Study
Source: PLoS One. 2015 Nov 6;10(11):e0142084. doi: 10.1371/journal.pone.0142084 (PMC4636249; doi:10.1371/journal.pone.0142084)
Supplement: S4 Dataset — (ZIP) [file pone.0142084.s004.zip › S4_dataset/Raman_spectra/7_90_0.txt]

-178.9940361005	0
-174.033225536559	0
-169.075137799502	0
-164.119770772183	0
-159.167122339652	0
-154.217190389145	0
-149.26997281008	0
-144.325467494082	0
-139.38367233493	0
-134.444585228596	0
-129.508204073225	0
-124.574526769137	0
-119.643551218823	0
-114.715275326934	0
-109.789697000297	0
-104.866814147889	0
-99.9466246808543	0
-95.0291265124944	0
-90.114317558252	0
-85.2021957357436	0
-80.2927589647076	0
-75.3860051670387	0
-70.4819322667847	0
-65.5805381901157	0
-60.6818208653497	0
-55.7857782229291	0
-50.8924081954391	0
-46.0017087175838	0
-41.1136777262045	0
-36.2283131602561	0
-31.3456129608128	0
-26.4655750710695	0
-21.5881974363389	0
-16.7134780040407	0
-11.8414147237152	0
-6.97200554699234	0
-2.10524842762101	0
2.75885867856151	0
7.62031781360827	0
12.4791310174774	0
17.3353003280427	0
22.1888277810764	0
27.0397154102718	0
31.8879652472339	0
36.7335793214821	0
41.5765596604568	0
46.4169082895224	0
51.2546272319731	0
56.0897185090207	0
60.9221841398242	0
65.7520261414571	0
70.5792465289418	0
75.4038473152361	0
80.2258305112362	0
85.045198125787	0
89.8619521656727	0
94.6760946356395	0
99.4876275383746	0
104.296552874516	0
109.10287264268	0
113.906588839415	0
118.707703459252	0
123.506218494676	0
128.30213593615	0
133.095457772096	0
137.886185988912	0
142.674322570981	0
147.459869500641	0
152.242828758238	0
157.023202322084	0
161.800992168479	0
166.576200271718	0
171.348828604071	0
176.118879135827	0
180.886353835245	0
185.651254668599	0
190.413583600155	0
195.173342592186	0
199.93053360497	0
204.685158596798	0
209.437219523967	0
214.186718340788	0
218.933656999589	0
223.678037450723	0
228.419861642551	0
233.159131521468	0
237.895849031897	0
242.630016116271	0
247.361634715084	0
252.090706766841	0
256.817234208093	0
261.541218973424	0
266.262662995465	0
270.981568204883	0
275.697936530397	0
280.411769898781	0
285.123070234849	0
289.831839461471	0
294.538079499574	0
299.241792268144	0
303.942979684232	0
308.641643662944	0
313.33778611746	0
318.031408959018	0
322.722514096945	0
327.411103438622	0
332.09717888951	0
336.780742353159	0
341.461795731189	0
346.140340923302	0
350.816379827291	0
355.489914339041	0
360.160946352512	0
364.829477759773	0
369.495510450977	0
374.159046314375	0
378.820087236329	0
383.478635101283	0
388.134691791809	0
392.788259188568	0
397.43933917034	0
402.08793361401	0
406.734044394583	0
411.377673385178	0
416.018822457033	0
420.657493479502	0
425.293688320078	0
429.927408844357	0
434.558656916086	0
439.187434397127	0
443.813743147482	0
448.437585025286	0
453.058961886811	0
457.677875586478	0
462.294327976831	0
466.908320908578	0
471.519856230564	0
476.128935789788	0
480.73556143139	0
485.339734998681	0
489.941458333116	0
494.540733274312	0
499.137561660047	0
503.731945326265	0
508.323886107065	0
512.91338583473	0
517.500446339696	0
522.085069450583	0
526.667256994186	0
531.247010795468	0
535.824332677577	0
540.399224461841	0
544.97168796778	0
549.541725013083	0
554.109337413638	0
558.674526983528	0
563.237295535019	0
567.797644878573	0
572.355576822864	0
576.911093174738	29.3408203125
581.464195739273	3.623046875
586.014886319722	-7.91015625
590.563166717575	9.064453125
595.109038732503	-13.2431640625
599.652504162402	-5.5498046875
604.193564803382	11.859375
608.73222244976	10.173828125
613.268478894073	-11.810546875
617.802335927087	7.0751953125
622.333795337774	-36.40625
626.86285891334	36.826171875
631.389528439219	-13.0517578125
635.913805699064	9.7119140625
640.435692474771	4.7431640625
644.95519054646	-22.51171875
649.472301692485	-3.244140625
653.987027689444	40.119140625
658.499370312169	-21.94140625
663.009331333737	-5.1240234375
667.51691252547	-1.60546875
672.022115656927	17.7880859375
676.524942495927	-34.6708984375
681.025394808529	2.8876953125
685.523474359052	18.748046875
690.019182910066	1.8251953125
694.512522222403	-5.4404296875
699.003494055146	-0.328125
703.49210016564	6.4013671875
707.978342309501	6.9970703125
712.4622222406	-32
716.943741711089	19.2041015625
721.422902471377	1.6982421875
725.899706270147	14.5244140625
730.374154854362	-30.1611328125
734.846249969256	43.3935546875
739.315993358349	-27.91796875
743.783386763427	-26.34765625
748.248431924569	40.5888671875
752.711130580137	15.130859375
757.171484466779	-12.083984375
761.629495319434	-22.830078125
766.085164871334	-1.8662109375
770.538494853989	-4.697265625
774.989486997221	8.3212890625
779.438143029149	-2.533203125
783.884464676174	10.3984375
788.328453663017	6.292724609375
792.770111712697	-16.1400146484375
797.209440546538	24.0697021484375
801.646441884169	-33.8875732421875
806.08111744353	9.0859375
810.513468940876	-22.9404296875
814.943498090771	23.9837646484375
819.371206606105	5.325439453125
823.796596198072	7.667236328125
828.2196685762	4.009033203125
832.640425448326	76.3507080078125
837.05886852062	106.6220703125
841.474999497579	138.844970703125
845.888820082023	129.06787109375
850.300331975104	31.290771484375
854.709536876313	-16.486328125
859.116436483463	28.8555908203125
863.521032492721	19.3701171875
867.923326598572	5.884765625
872.32332049386	-2.6007080078125
876.721015869761	8.9139404296875
881.116414415797	-28.861328125
885.509517819844	3.423583984375
889.900327768115	14.70849609375
894.288845945188	-6.6895751953125
898.675074033979	4.3214111328125
903.059013715769	4.7352294921875
907.440666670193	-7.7978515625
911.820034575246	8.9716796875
916.197119107279	-3.1279296875
920.571921941015	-19.375
924.944444749532	13.40625
929.314689204282	-1.0751953125
933.682656975088	10.1435546875
938.048349730129	-23.9609375
942.411769135974	16.375
946.772916857561	-15.1875
951.131794558198	21.9814453125
955.488403899583	-7.0205078125
959.842746541793	38.990234375
964.194824143277	-34.705078125
968.544638360882	10.5833740234375
972.89219084983	-39.1405029296875
977.237483263745	35.6024169921875
981.580517254633	5.0992431640625
985.921294472888	-28.3841552734375
990.259816567313	9.1708984375
994.596085185094	-22.2279052734375
998.930101971824	-11.626708984375
1003.26186857149	53.8399658203125
1007.59138662648	41.2197265625
1011.91865777761	98.5994873046875
1016.24368366406	61.9991455078125
1020.56646592346	59.4298095703125
1024.88700619182	48.8604736328125
1029.20530610358	1.5047607421875
1033.52136729159	32.3260498046875
1037.8351913871	-21.003662109375
1042.14678001981	-9.606201171875
1046.45613481781	4.7100830078125
1050.76325740763	13.1630859375
1055.06814941421	5.6669921875
1059.37081246092	9.18359375
1063.67124816957	-35.49609375
1067.96945816039	13.74609375
1072.26544405203	-10.7734375
1076.55920746159	21.677734375
1080.8507500046	-4.857421875
1085.14007329502	8.8330078125
1089.42717894526	-33.8558349609375
1093.71206856617	12.7520751953125
1097.99474376703	8.883544921875
1102.27520615557	15.2586669921875
1106.55345733798	-3.5938720703125
1110.82949891888	-25.7431640625
1115.10333250134	4.107421875
1119.37495968691	-11.0419921875
1123.64438207555	10.980224609375
1127.91160126572	-22.6917724609375
1132.17661885431	14.6363525390625
1136.43943643666	23.96435546875
1140.70005560662	36.2923583984375
1144.95847795644	35.6204833984375
1149.21470507689	61.948486328125
1153.46873855716	82.3092041015625
1157.72057998495	160.677001953125
1161.97023094641	227.044799804688
1166.21769302616	225.41259765625
1170.4629678073	234.780395507813
1174.70605687141	104.148193359375
1178.94696179853	60.5159912109375
1183.18568416722	28.9130859375
1187.42222555447	59.44580078125
1191.65658753578	1.978515625
1195.88877168515	17.51123046875
1200.11877957505	18.0439453125
1204.34661277642	11.57666015625
1208.57227285872	20.109375
1212.79576138991	13.1900634765625
1217.01707993641	11.5782470703125
1221.23623006315	-9.03369140625
1225.45321333358	-20.6455078125
1229.66803130962	45.68798828125
1233.88068555171	2.06005859375
1238.09117761878	-10.374267578125
1242.29950906827	2.5433349609375
1246.50568145615	-24.03515625
1250.70969633685	-7.603515625
1254.91155526336	33.654296875
1259.11125978715	-3.7177734375
1263.30881145822	7.3984375
1267.50421182508	-13.2900390625
1271.69746243476	-6.013671875
1275.88856483281	19.583984375
1280.07752056329	-5.419921875
1284.26433116881	-26.8037109375
1288.44899819048	10.7236328125
1292.63152316794	6.8447265625
1296.81190763937	7.544921875
1300.99015314147	8.6865234375
1305.16626120947	-46.5419921875
1309.34023337715	17.5771484375
1313.5120711768	32.9599609375
1317.68177613928	0.6923828125
1321.84934979395	-15.8505859375
1326.01479366875	11.26953125
1330.17810929013	-21.12890625
1334.3392981831	-9.421875
1338.49836187122	-2.4990234375
1342.65530187657	25.9765625
1346.81011971983	-1.2666015625
1350.96281692018	-16.021484375
1355.11339499538	16.96875
1359.26185546175	-8.17578125
1363.40819983413	10.0498046875
1367.55242962597	10.32421875
1371.69454634923	-10.890625
1375.83455151447	-0.771484375
1379.97244663079	-21.87890625
1384.10823320587	17.822265625
1388.24191274593	-25.2509765625
1392.3734867558	41.341796875
1396.50295673884	-27.9423828125
1400.63032419701	-5.501953125
1404.75559063083	29.5802001953125
1408.87875753938	-4.021240234375
1412.99982642036	-15.239013671875
1417.11879877001	-21.1497802734375
1421.23567608315	5.9393310546875
1425.35045985322	-9.523681640625
1429.4631515722	-0.7196044921875
1433.57375273068	49.0843505859375
1437.68226481782	46.888427734375
1441.78868932139	82.6923828125
1445.89302772774	95.4964599609375
1449.9952815218	74.3004150390625
1454.0954521871	138.736450195313
1458.19354120579	84.1412353515625
1462.28955005859	121.546142578125
1466.38348022481	81.950927734375
1470.47533318239	94.355712890625
1474.56511040785	79.760498046875
1478.65281337632	69.165283203125
1482.73844356155	49.5701904296875
1486.82200243586	74.9749755859375
1490.90349147021	50.3797607421875
1494.98291213417	3.794677734375
1499.06026589591	66.2354736328125
1503.13555422221	82.6761474609375
1507.20877857848	69.1168212890625
1511.27994042873	111.557495117188
1515.3490412356	134.998291015625
1519.41608246035	230.43896484375
1523.48106556286	251.879638671875
1527.54399200162	253.320434570313
1531.60486323377	259.761108398438
1535.66368071506	166.201782226563
1539.72044589986	152.642456054688
1543.7751602412	129.083251953125
1547.8278251907	81.6717529296875
1551.87844219866	48.31884765625
1555.92701271397	42.9659423828125
1559.97353818419	28.6129150390625
1564.01802005549	20.260009765625
1568.06045977271	36.9071044921875
1572.1008587793	37.5540771484375
1576.13921851737	36.201171875
1580.17554042768	27.8482666015625
1584.20982594961	34.4952392578125
1588.24207652123	49.16455078125
1592.27229357921	-2.90380859375
1596.3004785589	12.02783203125
1600.3266328943	50.95947265625
1604.35075801806	23.89111328125
1608.37285536149	16.82275390625
1612.39292635454	5.75439453125
1616.41097242584	19.9156494140625
1620.42699500266	4.2642822265625
1624.44099551096	-12.38720703125
1628.45297537533	6.1217041015625
1632.46293601905	11.022705078125
1636.47087886406	-14.0762939453125
1640.47680533095	-5.173828125
1644.480716839	6.7288818359375
1648.48261480617	30.6314697265625
1652.48250064906	34.3992919921875
1656.48037578297	60.0621337890625
1660.47624162187	83.72509765625
1664.47009957839	77.387939453125
1668.46195106388	86.0509033203125
1672.45179748832	66.63671875
1676.43964026041	31.1326904296875
1680.42548078752	65.6285400390625
1684.40932047569	41.1243896484375
1688.39116072969	31.6202392578125
1692.37100295292	4.1162109375
1696.34884854752	30.5831298828125
1700.32469891428	-18.9747314453125
1704.29855545272	58.467529296875
1708.27041956104	17.90966796875
1712.24029263612	40.351806640625
1716.20817607355	1.8245849609375
1720.17407126762	11.3365478515625
1724.13797961133	10.8485107421875
1728.09990249636	-11.6201171875
1732.05984131311	8.0987548828125
1736.01779745068	5.8739013671875
1739.97377229687	-21.143798828125
1743.9277672382	26.890625
1747.87978365989	-14.810546875
1751.82982294587	-16.544921875
1755.77788647878	18.216796875
1759.72397564	-15.158203125
1763.6680918096	12.857421875
1767.61023636636	8.3330078125
1771.55041068779	7.994140625
1775.48861615014	-19.30078125
1779.42485412835	-6.791015625
1783.35912599609	-1.37109375
1787.29143312576	21.794921875
1791.22177688849	-14.2705078125
1795.15015865414	1.197265625
1799.07657979127	14.9580078125
1803.00104166721	-25.021484375
1806.923545648	8.9580078125
1810.84409309841	12.248046875
1814.76268538195	-22.77734375
1818.67932386087	13.7421875
1822.59400989615	6.2255859375
1826.50674484752	16.84375
1830.41753007345	2.5517578125
1834.32636693114	-35.8408203125
1838.23325677653	-14.451171875
1842.13820096433	19.6416015625
1846.04120084797	21.87890625
1849.94225777965	-9.2001953125
1853.84137311029	-8.4326171875
1857.7385481896	1.787109375
1861.63378436601	-6.9345703125
1865.52708298671	13.0380859375
1869.41844539766	-8.19140625
1873.30787294356	10.9892578125
1877.19536696788	-24.013671875
1881.08092881284	26.376953125
1884.96455981942	-3.3603515625
1888.84626132737	-9.1630859375
1892.7260346752	-19.1298828125
1896.6038812002	1.79296875
1900.47980223839	17.0595703125
1904.35379912459	12.248046875
1908.22587319237	5.3388671875
1912.0960257741	-26.8232421875
1915.96425820088	11.16015625
1919.83057180263	-13.4814453125
1923.694967908	18.080078125
1927.55744784445	5.9482421875
1931.4180129382	-16.8544921875
1935.27666451426	18.5966796875
1939.13340389641	-2.25390625
1942.98823240721	-25.2890625
1946.84115136803	10.8251953125
1950.692162099	2.6298828125
1954.54126591903	3.8369140625
1958.38846414584	-8.728515625
1962.23375809594	-0.892578125
1966.0771490846	3.0048828125
1969.91863842591	13.615234375
1973.75822743275	-10.6103515625
1977.59591741678	11.9765625
1981.43170968848	-25.041015625
1985.26560555709	25.3115234375
1989.09760633069	-10.521484375
1992.92771331615	-3.064453125
1996.75592781911	-6.9716796875
2000.58225114405	9.65234375
2004.40668459424	5.5576171875
2008.22922947176	-4.9736328125
2012.04988707749	5.18359375
2015.86865871112	-26.2666015625
2019.68554567116	21.1025390625
2023.50054925491	-24.107421875
2027.31367075851	32.2099609375
2031.1249114769	-17.2998046875
2034.93427270382	-3.09375
2038.74175573186	9.28515625
2042.54736185239	15.08203125
2046.35109235564	-10.86328125
2050.15294853063	-9.01953125
2053.95293166521	17.99609375
2057.75104304606	-1.6630859375
2061.54728395867	-18.623046875
2065.34165568738	18.3671875
2069.13415951534	-20.197265625
2072.92479672452	32.220703125
2076.71356859575	-37.72265625
2080.50047640866	9.9287109375
2084.28552144174	-16.369140625
2088.06870497229	28.791015625
2091.85002827646	-1.583984375
2095.62949262923	-5.8076171875
2099.40709930443	12.234375
2103.18284957471	-34.7646484375
2106.95674471158	25.51953125
2110.72878598537	4.759765625
2114.49897466528	-17.4267578125
2118.26731201934	3.8115234375
2122.03379931443	17.9287109375
2125.79843781626	-8
2129.56122878942	-18.2666015625
2133.32217349733	23.9208984375
2137.08127320226	-23.4970703125
2140.83852916534	11.8515625
2144.59394264655	-7.45703125
2148.34751490473	3.859375
2152.09924719757	14.24609375
2155.84914078163	-11.1064453125
2159.5971969123	12.3173828125
2163.34341684387	-23.1943359375
2167.08780182947	14.23046875
2170.83035312109	3.7822265625
2174.57107196959	-7.5087890625
2178.30995962469	3.8134765625
2182.04701733499	-31.294921875
2185.78224634795	-1.2685546875
2189.5156479099	84.7685546875
2193.24722326604	-29.984375
2196.97697366044	-19.44140625
2200.70490033604	1.1962890625
2204.43100453467	-15.091796875
2208.15528749703	9.205078125
2211.87775046268	-21.2607421875
2215.59839467008	22.552734375
2219.31722135656	7.4765625
2223.03423175833	-2.623046875
2226.74942711049	-1.0830078125
2230.46280864701	9.98828125
2234.17437760077	-20.3955078125
2237.8841352035	6.34375
2241.59208268584	-13.8779296875
2245.29822127732	17.345703125
2249.00255220635	-21.04296875
2252.70507670024	38.2724609375
2256.40579598519	-37.4921875
2260.10471128628	32.1806640625
2263.80182382751	-15.36328125
2267.49713483175	1.111328125
2271.19064552079	-0.2421875
2274.8823571153	-0.1162109375
2278.57227083486	-12.677734375
2282.26038789795	9.82421875
2285.94670952195	5.701171875
2289.63123692314	-11.283203125
2293.31397131672	15.5478515625
2296.99491391679	-11.7841796875
2300.67406593633	-5.154296875
2304.35142858727	11.1953125
2308.02700308043	-14.427734375
2311.70079062553	9.9765625
2315.37279243123	-14.3583984375
2319.04300970507	-14.5283203125
2322.71144365353	-97.12109375
2326.378095482	-200.6552734375
2330.04296639478	463.7392578125
2333.7060575951	121.1669921875
2337.3673702851	-156.037109375
2341.02690566583	-70.4658203125
2344.68466493729	-29.52734375
2348.34064929839	-4.2412109375
2351.99485994695	4.4775390625
2355.64729807974	4.4541015625
2359.29796489244	-9.576171875
2362.94686157966	5.4130859375
2366.59398933494	-10.6064453125
2370.23934935076	-2.2216796875
2373.88294281852	12.4931640625
2377.52477092855	2.576171875
2381.16483487014	0.576171875
2384.80313583148	3.2890625
2388.4396749997	-5.4931640625
2392.07445356091	-5.7236328125
2395.70747270011	-15.287109375
2399.33873360126	33.4990234375
2402.96823744726	-10.6435546875
2406.59598541994	6.197265625
2410.22197870011	-2.35546875
2413.84621846749	-17.1689453125
2417.46870590075	22.646484375
2421.08944217751	-14.4609375
2424.70842847435	-7.662109375
2428.32566596678	17.4755859375
2431.94115582928	-26.3232421875
2435.55489923527	12.6982421875
2439.16689735713	0.6591796875
2442.77715136619	18.54296875
2446.38566243272	-13.8583984375
2449.99243172597	1.626953125
2453.59746041414	0.8818359375
2457.20074966439	2.837890625
2460.80230064283	-3.1552734375
2464.40211451455	-10.2509765625
2468.00019244358	-8.80859375
2471.59653559293	37.6474609375
2475.19114512457	-17.1064453125
2478.78402219943	-18.1513671875
2482.37516797741	8.412109375
2485.96458361738	20.6484375
2489.55227027719	-14.4482421875
2493.13822911363	11.9853515625
2496.7224612825	-15.7392578125
2500.30496793853	-9.421875
2503.88575023547	27.58203125
2507.464809326	-9.6923828125
2511.04214636182	-11.857421875
2514.61776249357	-8.6455078125
2518.19165887088	17.287109375
2521.76383664237	-0.8193359375
2525.33429695564	10.6611328125
2528.90304095725	-5.3203125
2532.47006979276	-2.677734375
2536.03538460672	0.5537109375
2539.59898654265	6.0517578125
2543.16087674307	-14.5888671875
2546.72105634947	3.73046875
2550.27952650235	4.2314453125
2553.83628834118	10.3212890625
2557.39134300444	-14.416015625
2560.94469162957	-38.6962890625
2564.49633535304	48.7412109375
2568.0462753103	-20.77734375
2571.59451263579	19.0859375
2575.14104846294	-3.1796875
2578.6858839242	-28.8671875
2582.229020151	40.4521484375
2585.77045827378	-26.49609375
2589.31019942197	-0.6240234375
2592.84824472401	-24.1044921875
2596.38459530734	75.7841796875
2599.91925229841	-11.05078125
2603.45221682266	-28.60546875
2606.98349000456	-13.806640625
2610.51307296756	19.4541015625
2614.04096683414	5.5400390625
2617.56717272579	-19.041015625
2621.09169176298	4.73828125
2624.61452506523	8.986328125
2628.13567375106	-18.59375
2631.655138938	-0.490234375
2635.17292174258	14.4189453125
2638.68902328039	13.1259765625
2642.20344466598	-18.2509765625
2645.71618701297	-1.4150390625
2649.22725143397	-1.736328125
2652.73663904062	15.3193359375
2656.24435094357	-38.7763671875
2659.75038825251	48.751953125
2663.25475207615	1.185546875
2666.75744352221	-59.6015625
2670.25846369744	60.6962890625
2673.75781370765	-34.0126953125
2677.25549465763	10.73046875
2680.75150765123	4.3173828125
2684.24585379131	-7.869140625
2687.73853417978	-33.236328125
2691.22954991757	20.970703125
2694.71890210465	60.5751953125
2698.20659184002	-37.423828125
2701.69262022172	1.8662109375
2705.17698834682	-10.173828125
2708.65969731143	9.048828125
2712.14074821071	-12.8427734375
2715.62014213884	-2.40625
2719.09788018905	-5.7998046875
2722.57396345361	26.6923828125
2726.04839302385	16.033203125
2729.52116999012	-41.24609375
2732.99229544182	26.5654296875
2736.4617704674	-27.4736328125
2739.92959615437	9.046875
2743.39577358925	7.3212890625
2746.86030385767	7.93359375
2750.32318804424	7.744140625
2753.78442723268	-24.8232421875
2757.24402250572	15.904296875
2760.70197494518	-11.2685546875
2764.1582856319	-1.0107421875
2767.6129556458	20.701171875
2771.06598606584	-25.7197265625
2774.51737797005	8.9716796875
2777.96713243552	-12.2509765625
2781.41525053838	2.87322998046875
2784.86173335384	6.291259765625
2788.30658195617	15.12255859375
2791.74979741869	-18.0277099609375
2795.1913808138	-5.177978515625
2798.63133321295	-14.3282470703125
2802.06965568666	4.54034423828125
2805.50634930452	-19.4487915039063
2808.94141513519	30.5621337890625
2812.37485424639	-16.4269409179688
2815.80666770493	2.58392333984375
2819.23685657665	7.5948486328125
2822.6654219265	10.605712890625
2826.0923648185	8.61663818359375
2829.51768631572	37.6275024414063
2832.94138748033	32.638427734375
2836.36346937355	41.595947265625
2839.7839330557	55.5399169921875
2843.20277958617	60.48388671875
2846.62001002343	154.427856445313
2850.03562542502	200.371765136719
2853.44962684758	278.315734863281
2856.86201534681	311.259704589844
2860.27279197751	282.203674316406
2863.68195779356	275.147644042969
2867.08951384791	247.091552734375
2870.49546119262	229.035522460938
2873.89980087883	269.9794921875
2877.30253395675	242.923461914063
2880.70366147569	234.867370605469
2884.10318448406	238.811340332031
2887.50110402936	251.752990722656
2890.89742115815	264.687133789063
2894.29213691614	269.621276855469
2897.68525234807	222.555358886719
2901.07676849782	279.489501953125
2904.46668640835	212.423583984375
2907.85500712172	256.357788085938
2911.24173167908	230.291870117188
2914.62686112069	236.22607421875
2918.0103964859	242.16015625
2921.39233881316	204.09423828125
2924.77268914004	213.028442382813
2928.1514485032	223.962524414063
2931.52861793838	246.896728515625
2934.90419848047	238.830810546875
2938.27819116343	250.764892578125
2941.65059702035	219.699096679688
2945.0214170834	201.633178710938
2948.39065238389	210.5673828125
2951.75830395222	148.572631835938
2955.1243728179	134.599853515625
2958.48886000957	113.627197265625
2961.85176655495	99.654541015625
2965.21309348089	118.681762695313
2968.57284181338	97.7091064453125
2971.93101257748	51.7364501953125
2975.28760679739	58.763671875
2978.64262549643	33.791015625
2981.99606969702	67.818359375
2985.34794042073	30.8455810546875
2988.69823868822	21.8729248046875
2992.04696551928	42.900146484375
2995.39412193282	7.927490234375
2998.73970894689	26.954833984375
3002.08372757864	-14.9739990234375
3005.42617884436	-27.73046875
3008.76706375945	28.5130615234375
3012.10638333846	0.756591796875
3015.44413859504	25
3018.780330542	4.2435302734375
3022.11496019125	-3.512939453125
3025.44802855385	12.7305908203125
3028.77953663997	16.9739990234375
3032.10948545894	16.217529296875
3035.4378760192	-34.2828369140625
3038.76470932834	17.2506103515625
3042.08998639308	15.7841796875
3045.41370821926	-14.6822509765625
3048.73587581189	4.5244140625
3052.05649017508	1.46630859375
3055.37555231211	-19.7802734375
3058.69306322538	10.3759765625
3062.00902391644	14.93359375
3065.32343538598	-18.6044921875
3068.63629863383	9.7978515625
3071.94761465896	-15.81640625
3075.25738445949	33.4697265625
3078.5656090327	-14.25390625
3081.87228937498	6.0947265625
3085.1774264819	-21.396484375
3088.48102134815	4.8642578125
3091.7830749676	20.7451171875
3095.08358833324	-19.048828125
3098.38256243724	-3.1220703125
3101.67999827088	-0.890625
3104.97589682465	-1.7275390625
3108.27025908814	3.12890625
3111.56308605013	0
3114.85437869852	0
3118.14413802041	0
3121.43236500202	0
3124.71906062875	0
3128.00422588514	0
3131.28786175491	0
3134.56996922093	0
3137.85054926523	0
3141.12960286901	0
3144.40713101263	0
3147.68313467559	0
3150.95761483661	0
3154.23057247352	0
3157.50200856335	0
3160.77192408229	0
3164.04032000569	0
3167.30719730808	0
3170.57255696316	0
3173.8363999438	0
3177.09872722202	0
3180.35953976906	0
3183.61883855529	0
3186.87662455028	0
3190.13289872276	0
3193.38766204066	0
3196.64091547106	0
3199.89265998022	0
3203.14289653362	0
3206.39162609586	0
3209.63884963076	0
3212.88456810132	0
3216.1287824697	0
3219.37149369728	0
3222.61270274458	0
3225.85241057134	0
3229.09061813648	0
3232.32732639809	0
3235.56253631347	0
3238.79624883909	0
3242.02846493062	0
3245.25918554292	0
3248.48841163005	0
3251.71614414523	0
3254.94238404091	0
3258.16713226871	0
3261.39038977947	0
3264.61215752319	0
3267.8324364491	0
3271.05122750561	0
3274.26853164032	0
3277.48434980006	0
3280.69868293083	0
3283.91153197784	0
3287.12289788551	0
3290.33278159744	0
3293.54118405647	0
3296.7481062046	0
3299.95354898308	0
3303.15751333233	0
3306.36000019198	0
3309.5610105009	0
3312.76054519714	0
3315.95860521796	0
3319.15519149983	0
3322.35030497844	0
3325.5439465887	0
3328.73611726471	0
3331.92681793978	0
3335.11604954647	0
3338.30381301652	0
3341.49010928091	0
3344.67493926981	0
3347.85830391262	0
3351.04020413798	0
3354.22064087372	0
3357.3996150469	0
3360.5771275838	0
3363.75317940992	0
3366.92777144999	0
3370.10090462795	0
3373.27257986699	0
3376.44279808948	0
3379.61156021707	0
3382.77886717058	0
3385.94471987011	0
3389.10911923496	0
3392.27206618366	0
3395.43356163397	0
3398.59360650288	0
3401.75220170663	0
3404.90934816067	0
3408.06504677969	0
3411.21929847761	0
3414.37210416759	0
3417.52346476203	0
3420.67338117256	0
3423.82185431003	0
3426.96888508457	0
3430.11447440551	0
3433.25862318143	0
3436.40133232017	0
3439.54260272877	0
3442.68243531356	0
3445.82083098007	0
3448.95779063311	0
3452.0933151767	0
3455.22740551412	0
3458.36006254791	0
3461.49128717984	0
3464.62108031093	0
3467.74944284144	0
3470.8763756709	0
3474.00187969807	0
3477.12595582097	0
3480.24860493687	0
3483.3698279423	0
3486.48962573301	0
3489.60799920405	0
3492.7249492497	0
3495.84047676349	0
3498.95458263822	0
3502.06726776593	0
3505.17853303794	0
3508.28837934481	0
3511.39680757636	0
3514.50381862168	0
3517.60941336912	0
3520.71359270627	0
3523.81635752002	0
3526.91770869649	0
3530.01764712108	0
3533.11617367844	0
3536.21328925251	0
3539.30899472646	0
3542.40329098277	0
3545.49617890316	0
3548.58765936862	0
3551.6777332594	0
3554.76640145506	0
3557.85366483438	0
3560.93952427544	0
3564.02398065559	0
3567.10703485145	0
3570.18868773891	0
3573.26894019313	0
3576.34779308856	0
3579.42524729892	0
3582.5013036972	0
3585.57596315568	0
3588.6492265459	0
3591.72109473869	0
3594.79156860416	0
3597.8606490117	0
3600.92833682998	0
3603.99463292695	0
3607.05953816984	0
3610.12305342518	0
3613.18517955876	0
3616.24591743568	0
3619.30526792029	0
3622.36323187627	0
3625.41981016655	0
3628.47500365337	0
3631.52881319825	0
3634.58123966201	0
3637.63228390473	0
3640.68194678582	0
3643.73022916395	0
3646.77713189711	0
3649.82265584256	0
3652.86680185686	0
3655.90957079587	0
3658.95096351473	0
3661.9909808679	0
3665.02962370912	0
3668.06689289143	0
3671.10278926717	0
3674.13731368797	0
3677.17046700477	0
3680.20225006781	0
3683.23266372664	0
3686.26170883008	0
3689.28938622628	0
3692.31569676268	0
3695.34064128604	0
3698.3642206424	0
3701.38643567713	0
3704.40728723488	0
3707.42677615964	0
3710.44490329468	0
3713.46166948258	0
3716.47707556524	0
3719.49112238387	0
3722.50381077897	0
3725.51514159038	0
3728.52511565724	0
3731.53373381799	0
3734.54099691039	0
3737.54690577153	0
3740.55146123779	0
3743.55466414488	0
3746.55651532782	0
3749.55701562096	0
3752.55616585793	0
3755.55396687173	0
3758.55041949465	0
3761.54552455828	0
3764.53928289357	0
3767.53169533077	0
3770.52276269945	0
