# Supplementary material for: ATP-Mediated Compositional Change in Peripheral Myelin Membranes: A Comparative Raman Spectroscopy and Time-Of-Flight Secondary Ion Mass Spectrometry Study
Source: PLoS One. 2015 Nov 6;10(11):e0142084. doi: 10.1371/journal.pone.0142084 (PMC4636249; doi:10.1371/journal.pone.0142084)
Supplement: S4 Dataset — (ZIP) [file pone.0142084.s004.zip › S4_dataset/Raman_spectra/7_90_90.txt]

-178.9940361005	0
-174.033225536559	0
-169.075137799502	0
-164.119770772183	0
-159.167122339652	0
-154.217190389145	0
-149.26997281008	0
-144.325467494082	0
-139.38367233493	0
-134.444585228596	0
-129.508204073225	0
-124.574526769137	0
-119.643551218823	0
-114.715275326934	0
-109.789697000297	0
-104.866814147889	0
-99.9466246808543	0
-95.0291265124944	0
-90.114317558252	0
-85.2021957357436	0
-80.2927589647076	0
-75.3860051670387	0
-70.4819322667847	0
-65.5805381901157	0
-60.6818208653497	0
-55.7857782229291	0
-50.8924081954391	0
-46.0017087175838	0
-41.1136777262045	0
-36.2283131602561	0
-31.3456129608128	0
-26.4655750710695	0
-21.5881974363389	0
-16.7134780040407	0
-11.8414147237152	0
-6.97200554699234	0
-2.10524842762101	0
2.75885867856151	0
7.62031781360827	0
12.4791310174774	0
17.3353003280427	0
22.1888277810764	0
27.0397154102718	0
31.8879652472339	0
36.7335793214821	0
41.5765596604568	0
46.4169082895224	0
51.2546272319731	0
56.0897185090207	0
60.9221841398242	0
65.7520261414571	0
70.5792465289418	0
75.4038473152361	0
80.2258305112362	0
85.045198125787	0
89.8619521656727	0
94.6760946356395	0
99.4876275383746	0
104.296552874516	0
109.10287264268	0
113.906588839415	0
118.707703459252	0
123.506218494676	0
128.30213593615	0
133.095457772096	0
137.886185988912	0
142.674322570981	0
147.459869500641	0
152.242828758238	0
157.023202322084	0
161.800992168479	0
166.576200271718	0
171.348828604071	0
176.118879135827	0
180.886353835245	0
185.651254668599	0
190.413583600155	0
195.173342592186	0
199.93053360497	0
204.685158596798	0
209.437219523967	0
214.186718340788	0
218.933656999589	0
223.678037450723	0
228.419861642551	0
233.159131521468	0
237.895849031897	0
242.630016116271	0
247.361634715084	0
252.090706766841	0
256.817234208093	0
261.541218973424	0
266.262662995465	0
270.981568204883	0
275.697936530397	0
280.411769898781	0
285.123070234849	0
289.831839461471	0
294.538079499574	0
299.241792268144	0
303.942979684232	0
308.641643662944	0
313.33778611746	0
318.031408959018	0
322.722514096945	0
327.411103438622	0
332.09717888951	0
336.780742353159	0
341.461795731189	0
346.140340923302	0
350.816379827291	0
355.489914339041	0
360.160946352512	0
364.829477759773	0
369.495510450977	0
374.159046314375	0
378.820087236329	0
383.478635101283	0
388.134691791809	0
392.788259188568	0
397.43933917034	0
402.08793361401	0
406.734044394583	0
411.377673385178	0
416.018822457033	0
420.657493479502	0
425.293688320078	0
429.927408844357	0
434.558656916086	0
439.187434397127	0
443.813743147482	0
448.437585025286	0
453.058961886811	0
457.677875586478	0
462.294327976831	0
466.908320908578	0
471.519856230564	0
476.128935789788	0
480.73556143139	0
485.339734998681	0
489.941458333116	0
494.540733274312	0
499.137561660047	0
503.731945326265	0
508.323886107065	0
512.91338583473	0
517.500446339696	0
522.085069450583	0
526.667256994186	0
531.247010795468	0
535.824332677577	0
540.399224461841	0
544.97168796778	0
549.541725013083	0
554.109337413638	0
558.674526983528	0
563.237295535019	0
567.797644878573	0
572.355576822864	0
576.911093174738	0
581.464195739273	0
586.014886319722	0
590.563166717575	0
595.109038732503	0
599.652504162402	0
604.193564803382	0
608.73222244976	0
613.268478894073	0
617.802335927087	0
622.333795337774	0
626.86285891334	0
631.389528439219	0
635.913805699064	0
640.435692474771	0
644.95519054646	0
649.472301692485	0
653.987027689444	33.2900390625
658.499370312169	-13.861328125
663.009331333737	4.859375
667.51691252547	2.318359375
672.022115656927	18.75390625
676.524942495927	-26.0302734375
681.025394808529	-8.05078125
685.523474359052	18.572265625
690.019182910066	6.1162109375
694.512522222403	-12.3056640625
699.003494055146	-8.9775390625
703.49210016564	18.3681640625
707.978342309501	7.5361328125
712.4622222406	-27.435546875
716.943741711089	4.669921875
721.422902471377	20.5068359375
725.899706270147	7.443359375
730.374154854362	-39.2001953125
734.846249969256	28.1494140625
739.315993358349	-10.681640625
743.783386763427	-11.7294921875
748.248431924569	27.654296875
752.711130580137	7.458984375
757.171484466779	-20.14453125
761.629495319434	-18.6728515625
766.085164871334	10.55078125
770.538494853989	-2.71484375
774.989486997221	6.8076171875
779.438143029149	2.34765625
783.884464676174	-3.3369140625
788.328453663017	7.5869140625
792.770111712697	-3.7060546875
797.209440546538	18.009765625
801.646441884169	-32.6337890625
806.08111744353	8.5126953125
810.513468940876	-7.193359375
814.943498090771	25.8974609375
819.371206606105	-6.189453125
823.796596198072	4.134765625
828.2196685762	-20.681640625
832.640425448326	25.283203125
837.05886852062	-19.705078125
841.474999497579	1.9833984375
845.888820082023	11.14453125
850.300331975104	-0.1318359375
854.709536876313	-13.4072265625
859.116436483463	-5.4482421875
863.521032492721	6.181640625
867.923326598572	0.216796875
872.32332049386	8.5
876.721015869761	18.5458984375
881.116414415797	-26.0810546875
885.509517819844	-1.42578125
889.900327768115	9.826171875
894.288845945188	-11.564453125
898.675074033979	15.3701171875
903.059013715769	3.2099609375
907.440666670193	-16.7646484375
911.820034575246	19.0986328125
916.197119107279	-10.848876953125
920.571921941015	-27.167724609375
924.944444749532	38.2457275390625
929.314689204282	-13.4139404296875
933.682656975088	15.5775146484375
938.048349730129	-2.1351318359375
942.411769135974	24.1522216796875
946.772916857561	-3.560302734375
951.131794558198	37.21142578125
955.488403899583	3.052490234375
959.842746541793	50.8935546875
964.194824143277	4.734619140625
968.544638360882	28.5755615234375
972.89219084983	4.4166259765625
977.237483263745	49.406982421875
981.580517254633	22.40478515625
985.921294472888	-1.5975341796875
990.259816567313	38.4002685546875
994.596085185094	10.39794921875
998.930101971824	14.395751953125
1003.26186857149	51.3956298828125
1007.59138662648	51.440185546875
1011.91865777761	107.484741210938
1016.24368366406	89.5291748046875
1020.56646592346	53.57373046875
1024.88700619182	34.6182861328125
1029.20530610358	1.6978759765625
1033.52136729159	30.023193359375
1037.8351913871	11.3485107421875
1042.14678001981	-7.326171875
1046.45613481781	0.28515625
1050.76325740763	13.525634765625
1055.06814941421	-0.1219482421875
1059.37081246092	-2.50048828125
1063.67124816957	-24.1044921875
1067.96945816039	14.4814453125
1072.26544405203	18
1076.55920746159	1.60546875
1080.8507500046	-16.5777587890625
1085.14007329502	13.699951171875
1089.42717894526	-25.834716796875
1093.71206856617	18.8306884765625
1097.99474376703	-11.9609375
1102.27520615557	7.600341796875
1106.55345733798	21.16162109375
1110.82949891888	10.722900390625
1115.10333250134	28.2781982421875
1119.37495968691	15.4608154296875
1123.64438207555	5.6434326171875
1127.91160126572	0.8260498046875
1132.17661885431	37.0086669921875
1136.43943643666	14.1912841796875
1140.70005560662	42.373779296875
1144.95847795644	38.5501708984375
1149.21470507689	59.6412353515625
1153.46873855716	99.732421875
1157.72057998495	177.823486328125
1161.97023094641	206.91455078125
1166.21769302616	196.005615234375
1170.4629678073	208.0966796875
1174.70605687141	104.187866210938
1178.94696179853	48.2789306640625
1183.18568416722	0.624267578125
1187.42222555447	46.9881591796875
1191.65658753578	-7.64794921875
1195.88877168515	14.7159423828125
1200.11877957505	34.0799560546875
1204.34661277642	13.44384765625
1208.57227285872	-7.1922607421875
1212.79576138991	15.10888671875
1217.01707993641	-0.5751953125
1221.23623006315	-3.25927734375
1225.45321333358	-22.943359375
1229.66803130962	66.4549560546875
1233.88068555171	-11.3818359375
1238.09117761878	-20.7752685546875
1242.29950906827	13.7947998046875
1246.50568145615	3.7890625
1250.70969633685	-17.0595703125
1254.91155526336	12.634765625
1259.11125978715	-3.9140625
1263.30881145822	2.7705078125
1267.50421182508	-12.677734375
1271.69746243476	-11.2255859375
1275.88856483281	29.9267578125
1280.07752056329	2.3134765625
1284.26433116881	-14.5
1288.44899819048	-0.3994140625
1292.63152316794	-22.6015625
1296.81190763937	33.8095703125
1300.99015314147	5.4521484375
1305.16626120947	-26.89453125
1309.34023337715	-0.2666015625
1313.5120711768	20.755859375
1317.68177613928	9.19140625
1321.84934979395	-12.88671875
1326.01479366875	6.462890625
1330.17810929013	-14.8828125
1334.3392981831	0.8701171875
1338.49836187122	-13.037109375
1342.65530187657	23.53515625
1346.81011971983	3.3818359375
1350.96281692018	-7.2587890625
1355.11339499538	12.541015625
1359.26185546175	-19.6025390625
1363.40819983413	4.2607421875
1367.55242962597	2.775390625
1371.69454634923	-4.724609375
1375.83455151447	14.248046875
1379.97244663079	-22.134765625
1384.10823320587	15.158203125
1388.24191274593	-19.5595703125
1392.3734867558	27.1181640625
1396.50295673884	-14.901611328125
1400.63032419701	3.5809326171875
1404.75559063083	-0.2908935546875
1408.87875753938	-3.4581298828125
1412.99982642036	-12.62548828125
1417.11879877001	-33.225341796875
1421.23567608315	9.03662109375
1425.35045985322	22.298583984375
1429.4631515722	2.560546875
1433.57375273068	32.822509765625
1437.68226481782	27.0843505859375
1441.78868932139	30.079833984375
1445.89302772774	41.062255859375
1449.9952815218	14.0445556640625
1454.0954521871	109.026977539063
1458.19354120579	31.00927734375
1462.28955005859	93.9915771484375
1466.38348022481	46.9739990234375
1470.47533318239	45.956298828125
1474.56511040785	44.938720703125
1478.65281337632	37.855712890625
1482.73844356155	13.71826171875
1486.82200243586	24.580810546875
1490.90349147021	28.443359375
1494.98291213417	-16.694091796875
1499.06026589591	52.16845703125
1503.13555422221	83.031005859375
1507.20877857848	92.8935546875
1511.27994042873	132.756103515625
1515.3490412356	122.61865234375
1519.41608246035	199.481201171875
1523.48106556286	205.3310546875
1527.54399200162	205.165649414063
1531.60486323377	182.000244140625
1535.66368071506	97.8349609375
1539.72044589986	87.6695556640625
1543.7751602412	86.5042724609375
1547.8278251907	32.3388671875
1551.87844219866	11.173583984375
1555.92701271397	-1.9918212890625
1559.97353818419	20.841064453125
1564.01802005549	-22.3634033203125
1568.06045977271	14.43212890625
1572.1008587793	31.227783203125
1576.13921851737	13.0233154296875
1580.17554042768	-10.1810302734375
1584.20982594961	-5.4493408203125
1588.24207652123	22.0821533203125
1592.27229357921	-19.3863525390625
1596.3004785589	-9.8646240234375
1600.3266328943	22.7188720703125
1604.35075801806	3.0888671875
1608.37285536149	-8.7509765625
1612.39292635454	-8.5244140625
1616.41097242584	17.3828125
1620.42699500266	-6.751953125
1624.44099551096	-2.333984375
1628.45297537533	-23.4287109375
1632.46293601905	14.46875
1636.47087886406	6.6689453125
1640.47680533095	2.16015625
1644.480716839	7.134765625
1648.48261480617	-1.8212890625
1652.48250064906	-18.53125
1656.48037578297	3.4501953125
1660.47624162187	15.404296875
1664.47009957839	-4.0048828125
1668.46195106388	6.59765625
1672.45179748832	3.9482421875
1676.43964026041	-28.001953125
1680.42548078752	9.470703125
1684.40932047569	1.6943359375
1688.39116072969	0.857421875
1692.37100295292	-5.798828125
1696.34884854752	22.92578125
1700.32469891428	-30.150390625
1704.29855545272	30.8408203125
1708.27041956104	-16.3759765625
1712.24029263612	5.244140625
1716.20817607355	-9.4384765625
1720.17407126762	-0.3505859375
1724.13797961133	12.9951171875
1728.09990249636	-6.8837890625
1732.05984131311	6.1904296875
1736.01779745068	9.5888671875
1739.97377229687	-37.2119140625
1743.9277672382	22.6279296875
1747.87978365989	-13.529296875
1751.82982294587	14.27734375
1755.77788647878	-5.17578125
1759.72397564	-20.451171875
1763.6680918096	0
1767.61023636636	0
1771.55041068779	0
1775.48861615014	0
1779.42485412835	0
1783.35912599609	0
1787.29143312576	0
1791.22177688849	-30.9609375
1795.15015865414	12.9892578125
1799.07657979127	15.5302734375
1803.00104166721	-28.1826171875
1806.923545648	2.76953125
1810.84409309841	18.404296875
1814.76268538195	-22.779296875
1818.67932386087	10.009765625
1822.59400989615	-9.1318359375
1826.50674484752	9.0947265625
1830.41753007345	10.5341796875
1834.32636693114	-18.8828125
1838.23325677653	-1.4326171875
1842.13820096433	10.716796875
1846.04120084797	7.3125
1849.94225777965	-6.8818359375
1853.84137311029	-10.8505859375
1857.7385481896	7.4619140625
1861.63378436601	-0.8505859375
1865.52708298671	2.9208984375
1869.41844539766	1.658203125
1873.30787294356	13.9072265625
1877.19536696788	-29.6025390625
1881.08092881284	23.2294921875
1884.96455981942	-4.99609375
1888.84626132737	-16.9755859375
1892.7260346752	5.8115234375
1896.6038812002	3.1865234375
1900.47980223839	-3.2421875
1904.35379912459	3.84765625
1908.22587319237	10.12890625
1912.0960257741	-5.85546875
1915.96425820088	3.1435546875
1919.83057180263	-19.5048828125
1923.694967908	17.171875
1927.55744784445	-2.7353515625
1931.4180129382	-12.15234375
1935.27666451426	20.7744140625
1939.13340389641	1.271484375
1942.98823240721	-21.703125
1946.84115136803	22.2880859375
1950.692162099	-23.5419921875
1954.54126591903	10.9443359375
1958.38846414584	-5.59765625
1962.23375809594	3.9248046875
1966.0771490846	-1.0146484375
1969.91863842591	17.8369140625
1973.75822743275	-11.611328125
1977.59591741678	11.796875
1981.43170968848	-25.1025390625
1985.26560555709	15.166015625
1989.09760633069	-2.2685546875
1992.92771331615	0.634765625
1996.75592781911	-2.087890625
2000.58225114405	1.2236328125
2004.40668459424	3.3974609375
2008.22922947176	-11.734375
2012.04988707749	17.4775390625
2015.86865871112	-27.57421875
2019.68554567116	27.40625
2023.50054925491	-40.369140625
2027.31367075851	36.1171875
2031.1249114769	2.216796875
2034.93427270382	-8.0546875
2038.74175573186	-2.8798828125
2042.54736185239	2.166015625
2046.35109235564	-2.4208984375
2050.15294853063	3.849609375
2053.95293166521	10.689453125
2057.75104304606	-10.7255859375
2061.54728395867	-7.634765625
2065.34165568738	16.9765625
2069.13415951534	-13.025390625
2072.92479672452	16.0556640625
2076.71356859575	-26.6953125
2080.50047640866	7.3798828125
2084.28552144174	-9.3271484375
2088.06870497229	24.3662109375
2091.85002827646	-0.9765625
2095.62949262923	-15.125
2099.40709930443	9.03125
2103.18284957471	-23.1162109375
2106.95674471158	27.669921875
2110.72878598537	0.7080078125
2114.49897466528	-7.0048828125
2118.26731201934	-2.8369140625
2122.03379931443	12.4638671875
2125.79843781626	-4.3974609375
2129.56122878942	-21.0908203125
2133.32217349733	33.552734375
2137.08127320226	-38.21875
2140.83852916534	8.5146484375
2144.59394264655	6.51171875
2148.34751490473	6.658203125
2152.09924719757	5.2822265625
2155.84914078163	-4.064453125
2159.5971969123	-1.8818359375
2163.34341684387	-13.9287109375
2167.08780182947	22.630859375
2170.83035312109	7.7294921875
2174.57107196959	-19.5791015625
2178.30995962469	8.3916015625
2182.04701733499	-19.662109375
2185.78224634795	-2.56640625
2189.5156479099	28.392578125
2193.24722326604	-5.1279296875
2196.97697366044	-4.818359375
2200.70490033604	3.7109375
2204.43100453467	-9.7275390625
2208.15528749703	2.8349609375
2211.87775046268	-21.9453125
2215.59839467008	31.634765625
2219.31722135656	-0.6259765625
2223.03423175833	-2.419921875
2226.74942711049	-2.5458984375
2230.46280864701	9.1630859375
2234.17437760077	-16.67578125
2237.8841352035	4.7451171875
2241.59208268584	-15.6025390625
2245.29822127732	16.166015625
2249.00255220635	-0.8173828125
2252.70507670024	12.451171875
2256.40579598519	-39.3955078125
2260.10471128628	39.8056640625
2263.80182382751	-5.4990234375
2267.49713483175	-4.7236328125
2271.19064552079	-14.37890625
2274.8823571153	10.95703125
2278.57227083486	-12.8935546875
2282.26038789795	7.2021484375
2285.94670952195	13.2353515625
2289.63123692314	-9.00390625
2293.31397131672	10.625
2296.99491391679	-7.7958984375
2300.67406593633	-10.0078125
2304.35142858727	8.4189453125
2308.02700308043	-11.7607421875
2311.70079062553	12.1103515625
2315.37279243123	-2.859375
2319.04300970507	14.90625
2322.71144365353	8.97265625
2326.378095482	-30.861328125
2330.04296639478	23.7421875
2333.7060575951	-3.57421875
2337.3673702851	-13.556640625
2341.02690566583	-0.611328125
2344.68466493729	-9.7998046875
2348.34064929839	16.841796875
2351.99485994695	-10.2685546875
2355.64729807974	14.2177734375
2359.29796489244	1.845703125
2362.94686157966	-8.673828125
2366.59398933494	-12.66796875
2370.23934935076	4.1845703125
2373.88294281852	15.7060546875
2377.52477092855	-1.1572265625
2381.16483487014	-5.4892578125
2384.80313583148	-2.0283203125
2388.4396749997	-7.7646484375
2392.07445356091	-3.64453125
2395.70747270011	-2.375
2399.33873360126	29.2646484375
2402.96823744726	-15.9482421875
2406.59598541994	10.2890625
2410.22197870011	6.8603515625
2413.84621846749	-26.201171875
2417.46870590075	20.232421875
2421.08944217751	-8.8427734375
2424.70842847435	-7.5390625
2428.32566596678	4.9208984375
2431.94115582928	-10.8134765625
2435.55489923527	19.78125
2439.16689735713	-14.1494140625
2442.77715136619	16.337890625
2446.38566243272	-14.4423828125
2449.99243172597	6.373046875
2453.59746041414	8.26171875
2457.20074966439	-3.078125
2460.80230064283	-10.361328125
2464.40211451455	1.048828125
2468.00019244358	-8.8876953125
2471.59653559293	27.0341796875
2475.19114512457	-11.650390625
2478.78402219943	-17.2138671875
2482.37516797741	18.982421875
2485.96458361738	9.0576171875
2489.55227027719	-23.7158203125
2493.13822911363	22.0498046875
2496.7224612825	-19.7626953125
2500.30496793853	-13.78125
2503.88575023547	19.8125
2507.464809326	8.529296875
2511.04214636182	-16.0869140625
2514.61776249357	2.197265625
2518.19165887088	15.6923828125
2521.76383664237	-3.7490234375
2525.33429695564	-0.7802734375
2528.90304095725	-4.2099609375
2532.47006979276	-0.05859375
2536.03538460672	-5.8720703125
2539.59898654265	16.2421875
2543.16087674307	-16.494140625
2546.72105634947	5.8935546875
2550.27952650235	2.0546875
2553.83628834118	11.2548828125
2557.39134300444	-12.3212890625
2560.94469162957	-28.1982421875
2564.49633535304	36.544921875
2568.0462753103	-31.3173828125
2571.59451263579	29.240234375
2575.14104846294	8.962890625
2578.6858839242	-32.00390625
2582.229020151	24.076171875
2585.77045827378	-20.125
2589.31019942197	18.802734375
2592.84824472401	-6.779296875
2596.38459530734	5.2685546875
2599.91925229841	3.5419921875
2603.45221682266	-18.013671875
2606.98349000456	-5.77734375
2610.51307296756	26.2412109375
2614.04096683414	-4.505859375
2617.56717272579	-21.0068359375
2621.09169176298	9.7177734375
2624.61452506523	16.26953125
2628.13567375106	-18.3486328125
2631.655138938	-6.5693359375
2635.17292174258	2.40234375
2638.68902328039	16.451171875
2642.20344466598	-13.7880859375
2645.71618701297	8.9375
2649.22725143397	2.2216796875
2652.73663904062	10.14453125
2656.24435094357	-39.2080078125
2659.75038825251	44.3447265625
2663.25475207615	-4.9921875
2666.75744352221	-47.40625
2670.25846369744	52.2841796875
2673.75781370765	-32.490234375
2677.25549465763	16.7041015625
2680.75150765123	11.111328125
2684.24585379131	0.71484375
2687.73853417978	-25.9443359375
2691.22954991757	16.626953125
2694.71890210465	4.6005859375
2698.20659184002	-24.806640625
2701.69262022172	16.2861328125
2705.17698834682	-6.5634765625
2708.65969731143	4.400390625
2712.14074821071	-4.982421875
2715.62014213884	-1.0009765625
2719.09788018905	-2.31640625
2722.57396345361	21.5693359375
2726.04839302385	11.2353515625
2729.52116999012	-40.1669921875
2732.99229544182	29.78125
2736.4617704674	-33.84765625
2739.92959615437	21.8828125
2743.39577358925	-0.4716796875
2746.86030385767	4.064453125
2750.32318804424	-4.302734375
2753.78442723268	-8.2685546875
2757.24402250572	24.4814453125
2760.70197494518	-13.2109375
2764.1582856319	-15.5908203125
2767.6129556458	21.7138671875
2771.06598606584	-15.6689453125
2774.51737797005	10.6826171875
2777.96713243552	-13.5146484375
2781.41525053838	8.7919921875
2784.86173335384	0.181640625
2788.30658195617	-0.0771484375
2791.74979741869	-7.0537109375
2795.1913808138	14.4453125
2798.63133321295	-10.5380859375
2802.06965568666	10.1171875
2805.50634930452	-27.56640625
2808.94141513519	29.854248046875
2812.37485424639	-15.0521850585938
2815.80666770493	7.3682861328125
2819.23685657665	-0.69451904296875
2822.6654219265	3.24261474609375
2826.0923648185	-7.8201904296875
2829.51768631572	15.2718505859375
2832.94138748033	13.4246215820313
2836.36346937355	-15.4226684570313
2839.7839330557	-12.2699584960938
2843.20277958617	-18.1172485351563
2846.62001002343	17.0355224609375
2850.03562542502	-10.811767578125
2853.44962684758	0.3409423828125
2856.86201534681	19.5499267578125
2860.27279197751	-6.2154541015625
2863.68195779356	30.0191040039063
2867.08951384791	13.2537231445313
2870.49546119262	-11.51171875
2873.89980087883	28.722900390625
2877.30253395675	25.9574584960938
2880.70366147569	34.1920776367188
2884.10318448406	25.4266357421875
2887.50110402936	29.6611938476563
2890.89742115815	47.8958129882813
2894.29213691614	41.13037109375
2897.68525234807	21.364990234375
2901.07676849782	55.6342163085938
2904.46668640835	4.95928955078125
2907.85500712172	31.2843627929688
2911.24173167908	24.6094360351563
2914.62686112069	13.9345092773438
2918.0103964859	47.2595825195313
2921.39233881316	29.5846557617188
2924.77268914004	25.9097290039063
2928.1514485032	27.2348022460938
2931.52861793838	32.5598754882813
2934.90419848047	20.8849487304688
2938.27819116343	27.2100219726563
2941.65059702035	10.5350952148438
2945.0214170834	-1.13983154296875
2948.39065238389	49.1852416992188
2951.75830395222	11.5103149414063
2955.1243728179	21.9044799804688
2958.48886000957	2.34149169921875
2961.85176655495	31.778564453125
2965.21309348089	36.215576171875
2968.57284181338	12.652587890625
2971.93101257748	13.089599609375
2975.28760679739	21.526611328125
2978.64262549643	9.963623046875
2981.99606969702	54.4006958007813
2985.34794042073	8.83770751953125
2988.69823868822	25.2747192382813
2992.04696551928	31.7117309570313
2995.39412193282	-12.8512573242188
2998.73970894689	9.61651611328125
3002.08372757864	-10.8480834960938
3005.42617884436	-12.3126831054688
3008.76706375945	29.22265625
3012.10638333846	-2.241943359375
3015.44413859504	10.29345703125
3018.780330542	-5.171142578125
3022.11496019125	-8.63580322265625
3025.44802855385	6.9014892578125
3028.77953663997	4.44366455078125
3032.10948545894	25.98583984375
3035.4378760192	-39.4720458984375
3038.76470932834	21.07275390625
3042.08998639308	4.6292724609375
3045.41370821926	-8.6474609375
3048.73587581189	-5.64453125
3052.05649017508	8.546875
3055.37555231211	-15.8857421875
3058.69306322538	8.9306640625
3062.00902391644	16.474609375
3065.32343538598	-0.947265625
3068.63629863383	-7.4150390625
3071.94761465896	-30.80859375
3075.25738445949	38.2333984375
3078.5656090327	-1.6884765625
3081.87228937498	-1.888671875
3085.1774264819	-9.9287109375
3088.48102134815	-3.3291015625
3091.7830749676	18.2392578125
3095.08358833324	-6.845703125
3098.38256243724	0.3046875
3101.67999827088	-13.5517578125
3104.97589682465	0.3115234375
3108.27025908814	12.1904296875
3111.56308605013	4.3193359375
3114.85437869852	-3.5341796875
3118.14413802041	-5.4521484375
3121.43236500202	-0.158203125
3124.71906062875	-3.9111328125
3128.00422588514	-0.6376953125
3131.28786175491	4.4296875
3134.56996922093	14.3115234375
3137.85054926523	-16.87890625
3141.12960286901	-1.7666015625
3144.40713101263	5.11328125
3147.68313467559	7.654296875
3150.95761483661	0
3154.23057247352	0
3157.50200856335	0
3160.77192408229	0
3164.04032000569	0
3167.30719730808	0
3170.57255696316	0
3173.8363999438	0
3177.09872722202	0
3180.35953976906	0
3183.61883855529	0
3186.87662455028	0
3190.13289872276	0
3193.38766204066	0
3196.64091547106	0
3199.89265998022	0
3203.14289653362	0
3206.39162609586	0
3209.63884963076	0
3212.88456810132	0
3216.1287824697	0
3219.37149369728	0
3222.61270274458	0
3225.85241057134	0
3229.09061813648	0
3232.32732639809	0
3235.56253631347	0
3238.79624883909	0
3242.02846493062	0
3245.25918554292	0
3248.48841163005	0
3251.71614414523	0
3254.94238404091	0
3258.16713226871	0
3261.39038977947	0
3264.61215752319	0
3267.8324364491	0
3271.05122750561	0
3274.26853164032	0
3277.48434980006	0
3280.69868293083	0
3283.91153197784	0
3287.12289788551	0
3290.33278159744	0
3293.54118405647	0
3296.7481062046	0
3299.95354898308	0
3303.15751333233	0
3306.36000019198	0
3309.5610105009	0
3312.76054519714	0
3315.95860521796	0
3319.15519149983	0
3322.35030497844	0
3325.5439465887	0
3328.73611726471	0
3331.92681793978	0
3335.11604954647	0
3338.30381301652	0
3341.49010928091	0
3344.67493926981	0
3347.85830391262	0
3351.04020413798	0
3354.22064087372	0
3357.3996150469	0
3360.5771275838	0
3363.75317940992	0
3366.92777144999	0
3370.10090462795	0
3373.27257986699	0
3376.44279808948	0
3379.61156021707	0
3382.77886717058	0
3385.94471987011	0
3389.10911923496	0
3392.27206618366	0
3395.43356163397	0
3398.59360650288	0
3401.75220170663	0
3404.90934816067	0
3408.06504677969	0
3411.21929847761	0
3414.37210416759	0
3417.52346476203	0
3420.67338117256	0
3423.82185431003	0
3426.96888508457	0
3430.11447440551	0
3433.25862318143	0
3436.40133232017	0
3439.54260272877	0
3442.68243531356	0
3445.82083098007	0
3448.95779063311	0
3452.0933151767	0
3455.22740551412	0
3458.36006254791	0
3461.49128717984	0
3464.62108031093	0
3467.74944284144	0
3470.8763756709	0
3474.00187969807	0
3477.12595582097	0
3480.24860493687	0
3483.3698279423	0
3486.48962573301	0
3489.60799920405	0
3492.7249492497	0
3495.84047676349	0
3498.95458263822	0
3502.06726776593	0
3505.17853303794	0
3508.28837934481	0
3511.39680757636	0
3514.50381862168	0
3517.60941336912	0
3520.71359270627	0
3523.81635752002	0
3526.91770869649	0
3530.01764712108	0
3533.11617367844	0
3536.21328925251	0
3539.30899472646	0
3542.40329098277	0
3545.49617890316	0
3548.58765936862	0
3551.6777332594	0
3554.76640145506	0
3557.85366483438	0
3560.93952427544	0
3564.02398065559	0
3567.10703485145	0
3570.18868773891	0
3573.26894019313	0
3576.34779308856	0
3579.42524729892	0
3582.5013036972	0
3585.57596315568	0
3588.6492265459	0
3591.72109473869	0
3594.79156860416	0
3597.8606490117	0
3600.92833682998	0
3603.99463292695	0
3607.05953816984	0
3610.12305342518	0
3613.18517955876	0
3616.24591743568	0
3619.30526792029	0
3622.36323187627	0
3625.41981016655	0
3628.47500365337	0
3631.52881319825	0
3634.58123966201	0
3637.63228390473	0
3640.68194678582	0
3643.73022916395	0
3646.77713189711	0
3649.82265584256	0
3652.86680185686	0
3655.90957079587	0
3658.95096351473	0
3661.9909808679	0
3665.02962370912	0
3668.06689289143	0
3671.10278926717	0
3674.13731368797	0
3677.17046700477	0
3680.20225006781	0
3683.23266372664	0
3686.26170883008	0
3689.28938622628	0
3692.31569676268	0
3695.34064128604	0
3698.3642206424	0
3701.38643567713	0
3704.40728723488	0
3707.42677615964	0
3710.44490329468	0
3713.46166948258	0
3716.47707556524	0
3719.49112238387	0
3722.50381077897	0
3725.51514159038	0
3728.52511565724	0
3731.53373381799	0
3734.54099691039	0
3737.54690577153	0
3740.55146123779	0
3743.55466414488	0
3746.55651532782	0
3749.55701562096	0
3752.55616585793	0
3755.55396687173	0
3758.55041949465	0
3761.54552455828	0
3764.53928289357	0
3767.53169533077	0
3770.52276269945	0
