# Supplementary material for: ATP-Mediated Compositional Change in Peripheral Myelin Membranes: A Comparative Raman Spectroscopy and Time-Of-Flight Secondary Ion Mass Spectrometry Study
Source: PLoS One. 2015 Nov 6;10(11):e0142084. doi: 10.1371/journal.pone.0142084 (PMC4636249; doi:10.1371/journal.pone.0142084)
Supplement: S4 Dataset — (ZIP) [file pone.0142084.s004.zip › S4_dataset/Raman_spectra/8_0_0.txt]

-178.9940361005	0
-174.033225536559	0
-169.075137799502	0
-164.119770772183	0
-159.167122339652	0
-154.217190389145	0
-149.26997281008	0
-144.325467494082	0
-139.38367233493	0
-134.444585228596	0
-129.508204073225	0
-124.574526769137	0
-119.643551218823	0
-114.715275326934	0
-109.789697000297	0
-104.866814147889	0
-99.9466246808543	0
-95.0291265124944	0
-90.114317558252	0
-85.2021957357436	0
-80.2927589647076	0
-75.3860051670387	0
-70.4819322667847	0
-65.5805381901157	0
-60.6818208653497	0
-55.7857782229291	0
-50.8924081954391	0
-46.0017087175838	0
-41.1136777262045	0
-36.2283131602561	0
-31.3456129608128	0
-26.4655750710695	0
-21.5881974363389	0
-16.7134780040407	0
-11.8414147237152	0
-6.97200554699234	0
-2.10524842762101	0
2.75885867856151	0
7.62031781360827	0
12.4791310174774	0
17.3353003280427	0
22.1888277810764	0
27.0397154102718	0
31.8879652472339	0
36.7335793214821	0
41.5765596604568	0
46.4169082895224	0
51.2546272319731	0
56.0897185090207	0
60.9221841398242	0
65.7520261414571	0
70.5792465289418	0
75.4038473152361	0
80.2258305112362	0
85.045198125787	0
89.8619521656727	0
94.6760946356395	0
99.4876275383746	0
104.296552874516	0
109.10287264268	0
113.906588839415	0
118.707703459252	0
123.506218494676	0
128.30213593615	0
133.095457772096	0
137.886185988912	0
142.674322570981	0
147.459869500641	0
152.242828758238	0
157.023202322084	0
161.800992168479	0
166.576200271718	0
171.348828604071	0
176.118879135827	0
180.886353835245	0
185.651254668599	0
190.413583600155	0
195.173342592186	0
199.93053360497	0
204.685158596798	0
209.437219523967	0
214.186718340788	0
218.933656999589	0
223.678037450723	0
228.419861642551	0
233.159131521468	0
237.895849031897	0
242.630016116271	0
247.361634715084	0
252.090706766841	0
256.817234208093	0
261.541218973424	0
266.262662995465	0
270.981568204883	0
275.697936530397	0
280.411769898781	0
285.123070234849	0
289.831839461471	0
294.538079499574	0
299.241792268144	0
303.942979684232	0
308.641643662944	0
313.33778611746	0
318.031408959018	0
322.722514096945	0
327.411103438622	0
332.09717888951	0
336.780742353159	0
341.461795731189	0
346.140340923302	0
350.816379827291	0
355.489914339041	0
360.160946352512	0
364.829477759773	0
369.495510450977	0
374.159046314375	0
378.820087236329	0
383.478635101283	0
388.134691791809	0
392.788259188568	0
397.43933917034	0
402.08793361401	0
406.734044394583	0
411.377673385178	0
416.018822457033	0
420.657493479502	0
425.293688320078	0
429.927408844357	0
434.558656916086	0
439.187434397127	0
443.813743147482	0
448.437585025286	0
453.058961886811	0
457.677875586478	0
462.294327976831	0
466.908320908578	0
471.519856230564	0
476.128935789788	0
480.73556143139	0
485.339734998681	0
489.941458333116	0
494.540733274312	0
499.137561660047	0
503.731945326265	0
508.323886107065	0
512.91338583473	0
517.500446339696	0
522.085069450583	0
526.667256994186	0
531.247010795468	0
535.824332677577	0
540.399224461841	0
544.97168796778	0
549.541725013083	0
554.109337413638	0
558.674526983528	0
563.237295535019	0
567.797644878573	0
572.355576822864	0
576.911093174738	0
581.464195739273	0
586.014886319722	0
590.563166717575	0
595.109038732503	0
599.652504162402	0
604.193564803382	0
608.73222244976	0
613.268478894073	0
617.802335927087	0
622.333795337774	0
626.86285891334	0
631.389528439219	0
635.913805699064	0
640.435692474771	0
644.95519054646	0
649.472301692485	0
653.987027689444	0
658.499370312169	0
663.009331333737	0
667.51691252547	0
672.022115656927	0
676.524942495927	0
681.025394808529	0
685.523474359052	0
690.019182910066	0
694.512522222403	0
699.003494055146	0
703.49210016564	0
707.978342309501	0
712.4622222406	0
716.943741711089	0
721.422902471377	0
725.899706270147	0
730.374154854362	0
734.846249969256	0
739.315993358349	-7.384765625
743.783386763427	-15.4677734375
748.248431924569	20.3681640625
752.711130580137	3.6005859375
757.171484466779	-22.41015625
761.629495319434	-27.1494140625
766.085164871334	4.998046875
770.538494853989	8.8642578125
774.989486997221	9.599609375
779.438143029149	-2.7421875
783.884464676174	-5.2509765625
788.328453663017	-2.7529296875
792.770111712697	5.658203125
797.209440546538	49.4501953125
801.646441884169	-36.951171875
806.08111744353	-5.212890625
810.513468940876	-22.4638671875
814.943498090771	10.41015625
819.371206606105	9.9560546875
823.796596198072	-0.3046875
828.2196685762	-19.2333984375
832.640425448326	26.5107421875
837.05886852062	-37.953125
841.474999497579	33.7177734375
845.888820082023	8.814453125
850.300331975104	-10.6396484375
854.709536876313	-12.201171875
859.116436483463	-7.068359375
863.521032492721	28.8779296875
867.923326598572	6.708984375
872.32332049386	-22.5048828125
876.721015869761	13.1962890625
881.116414415797	-10.650390625
885.509517819844	6.6328125
889.900327768115	-4.255859375
894.288845945188	13.7255859375
898.675074033979	8.6328125
903.059013715769	-2.1123046875
907.440666670193	-22.1474609375
911.820034575246	10.077880859375
916.197119107279	-13.810546875
920.571921941015	-24.259033203125
924.944444749532	65.113525390625
929.314689204282	10.47216796875
933.682656975088	26.948486328125
938.048349730129	-34.5751953125
942.411769135974	0.901123046875
946.772916857561	5.68017578125
951.131794558198	51.771728515625
955.488403899583	4.86328125
959.842746541793	103.954833984375
964.194824143277	20.04638671875
968.544638360882	69.137939453125
972.89219084983	47.2294921875
977.237483263745	70.6904296875
981.580517254633	31.611572265625
985.921294472888	15.532470703125
990.259816567313	43.45361328125
994.596085185094	7.37451171875
998.930101971824	78.295654296875
1003.26186857149	163.216552734375
1007.59138662648	215.1376953125
1011.91865777761	308.202392578125
1016.24368366406	282.38232421875
1020.56646592346	211.562133789063
1024.88700619182	179.742065429688
1029.20530610358	79.921875
1033.52136729159	90.101806640625
1037.8351913871	37.28173828125
1042.14678001981	20.233642578125
1046.45613481781	29.133056640625
1050.76325740763	17.032470703125
1055.06814941421	2.931884765625
1059.37081246092	-1.5799560546875
1063.67124816957	-21.4547119140625
1067.96945816039	16.7427978515625
1072.26544405203	1.1820068359375
1076.55920746159	9.2314453125
1080.8507500046	-5.99609375
1085.14007329502	-3.7274169921875
1089.42717894526	-23.1138916015625
1093.71206856617	34.3619384765625
1097.99474376703	-12.189208984375
1102.27520615557	21.45703125
1106.55345733798	-5.0826416015625
1110.82949891888	-30.622314453125
1115.10333250134	21.837890625
1119.37495968691	50.2982177734375
1123.64438207555	45.9481201171875
1127.91160126572	38.986328125
1132.17661885431	79.0245361328125
1136.43943643666	80.062744140625
1140.70005560662	158.100952148438
1144.95847795644	191.13916015625
1149.21470507689	247.177368164063
1153.46873855716	399.215576171875
1157.72057998495	690.406616210938
1161.97023094641	896.730224609375
1166.21769302616	871.053833007813
1170.4629678073	713.377563476563
1174.70605687141	414.701171875
1178.94696179853	279.024780273438
1183.18568416722	161.348510742188
1187.42222555447	127.672119140625
1191.65658753578	78.9957275390625
1195.88877168515	78.3602294921875
1200.11877957505	117.938720703125
1204.34661277642	93.5172119140625
1208.57227285872	59.095703125
1212.79576138991	63.674072265625
1217.01707993641	54.2525634765625
1221.23623006315	33.8310546875
1225.45321333358	16.4095458984375
1229.66803130962	85.988037109375
1233.88068555171	-8.34814453125
1238.09117761878	-2.42822265625
1242.29950906827	8.49169921875
1246.50568145615	0.41162109375
1250.70969633685	4.33154296875
1254.91155526336	13.25146484375
1259.11125978715	-22.82861328125
1263.30881145822	2.09130859375
1267.50421182508	3.111328125
1271.69746243476	27.3291015625
1275.88856483281	80.5469970703125
1280.07752056329	21.7647705078125
1284.26433116881	29.982666015625
1288.44899819048	25.200439453125
1292.63152316794	40.4183349609375
1296.81190763937	75.63623046875
1300.99015314147	69.9395751953125
1305.16626120947	22.31201171875
1309.34023337715	68.684326171875
1313.5120711768	78.0567626953125
1317.68177613928	43.4290771484375
1321.84934979395	2.801513671875
1326.01479366875	23.173828125
1330.17810929013	1.5462646484375
1334.3392981831	13.9515380859375
1338.49836187122	15.3636474609375
1342.65530187657	41.775634765625
1346.81011971983	31.1876220703125
1350.96281692018	32.599609375
1355.11339499538	38.0115966796875
1359.26185546175	2.2652587890625
1363.40819983413	24.339599609375
1367.55242962597	6.4139404296875
1371.69454634923	24.48828125
1375.83455151447	-3.0677490234375
1379.97244663079	-29.487548828125
1384.10823320587	14.455810546875
1388.24191274593	-14.2384033203125
1392.3734867558	32.2939453125
1396.50295673884	-24.610107421875
1400.63032419701	1.8480224609375
1404.75559063083	9.31494140625
1408.87875753938	-0.228271484375
1412.99982642036	-10.7713623046875
1417.11879877001	-14.271240234375
1421.23567608315	-0.678955078125
1425.35045985322	-5.086669921875
1429.4631515722	-5.494384765625
1433.57375273068	41.0977783203125
1437.68226481782	47.6900634765625
1441.78868932139	55.2823486328125
1445.89302772774	86.9483642578125
1449.9952815218	73.6680908203125
1454.0954521871	156.387817382813
1458.19354120579	81.1075439453125
1462.28955005859	130.827270507813
1466.38348022481	64.5469970703125
1470.47533318239	96.2667236328125
1474.56511040785	93.9864501953125
1478.65281337632	86.7061767578125
1482.73844356155	68.4259033203125
1486.82200243586	106.145629882813
1490.90349147021	117.936767578125
1494.98291213417	70.79150390625
1499.06026589591	133.646240234375
1503.13555422221	207.5009765625
1507.20877857848	279.355712890625
1511.27994042873	423.21044921875
1515.3490412356	591.065307617188
1519.41608246035	762.920043945313
1523.48106556286	813.774780273438
1527.54399200162	797.629516601563
1531.60486323377	671.484252929688
1535.66368071506	471.338989257813
1539.72044589986	341.193725585938
1543.7751602412	244.133178710938
1547.8278251907	129.177612304688
1551.87844219866	82.2220458984375
1555.92701271397	58.2664794921875
1559.97353818419	57.3109130859375
1564.01802005549	20.3553466796875
1568.06045977271	54.3997802734375
1572.1008587793	77.4442138671875
1576.13921851737	57.4886474609375
1580.17554042768	39.533203125
1584.20982594961	50.57763671875
1588.24207652123	56.6702880859375
1592.27229357921	6.029541015625
1596.3004785589	29.388671875
1600.3266328943	49.7479248046875
1604.35075801806	19.1070556640625
1608.37285536149	36.46630859375
1612.39292635454	35.825439453125
1616.41097242584	34.1846923828125
1620.42699500266	-0.28125
1624.44099551096	-11.3623046875
1628.45297537533	3.556640625
1632.46293601905	21.4755859375
1636.47087886406	19.39453125
1640.47680533095	22.3134765625
1644.480716839	30.3656005859375
1648.48261480617	47.8653564453125
1652.48250064906	28.3651123046875
1656.48037578297	67.86474609375
1660.47624162187	85.364501953125
1664.47009957839	85.8641357421875
1668.46195106388	95.3638916015625
1672.45179748832	78.0723876953125
1676.43964026041	59.9068603515625
1680.42548078752	83.7412109375
1684.40932047569	59.57568359375
1688.39116072969	43.4100341796875
1692.37100295292	16.244384765625
1696.34884854752	47.078857421875
1700.32469891428	-0.0587158203125
1704.29855545272	47.841796875
1708.27041956104	-9.2576904296875
1712.24029263612	28.642822265625
1716.20817607355	19.54345703125
1720.17407126762	9.4439697265625
1724.13797961133	21.22998046875
1728.09990249636	-0.25537109375
1732.05984131311	2.25927734375
1736.01779745068	5.77392578125
1739.97377229687	-34.189208984375
1743.9277672382	28.0244140625
1747.87978365989	-30.3297119140625
1751.82982294587	14.7408447265625
1755.77788647878	2.6435546875
1759.72397564	-12.7978515625
1763.6680918096	6.7138671875
1767.61023636636	6.9091796875
1771.55041068779	-4.7109375
1775.48861615014	4.3046875
1779.42485412835	-7.5986328125
1783.35912599609	1.5224609375
1787.29143312576	28.029296875
1791.22177688849	-20.98046875
1795.15015865414	-16.5576171875
1799.07657979127	21.193359375
1803.00104166721	-28.0712890625
1806.923545648	14.2646484375
1810.84409309841	21.888671875
1814.76268538195	-22.515625
1818.67932386087	21.2373046875
1822.59400989615	-29.8173828125
1826.50674484752	18.525390625
1830.41753007345	10.40625
1834.32636693114	-15.798828125
1838.23325677653	-14.5126953125
1842.13820096433	20.4921875
1846.04120084797	13.4833984375
1849.94225777965	-4.8798828125
1853.84137311029	-9.0771484375
1857.7385481896	-11.9619140625
1861.63378436601	-0.08203125
1865.52708298671	6.8349609375
1869.41844539766	-2.076171875
1873.30787294356	4.7578125
1877.19536696788	-15.33984375
1881.08092881284	31.642578125
1884.96455981942	-8.380859375
1888.84626132737	-17.982421875
1892.7260346752	1.9990234375
1896.6038812002	-4.615234375
1900.47980223839	3.5927734375
1904.35379912459	2.6259765625
1908.22587319237	21.21875
1912.0960257741	-19.1083984375
1915.96425820088	12.7333984375
1919.83057180263	-11.6748046875
1923.694967908	5.365234375
1927.55744784445	8.6572265625
1931.4180129382	-32.01953125
1935.27666451426	31.005859375
1939.13340389641	1.4208984375
1942.98823240721	-26.7421875
1946.84115136803	9.2080078125
1950.692162099	3.8134765625
1954.54126591903	4.32421875
1958.38846414584	-16.9921875
1962.23375809594	13.4453125
1966.0771490846	9.3935546875
1969.91863842591	8.4921875
1973.75822743275	-25.27734375
1977.59591741678	19.4287109375
1981.43170968848	-24.19140625
1985.26560555709	17.859375
1989.09760633069	-6.38671875
1992.92771331615	1.9375
1996.75592781911	-12.708984375
2000.58225114405	10.37109375
2004.40668459424	8.8330078125
2008.22922947176	-4.99609375
2012.04988707749	-1.0830078125
2015.86865871112	-16.8896484375
2019.68554567116	14.0419921875
2023.50054925491	-26.203125
2027.31367075851	49.2626953125
2031.1249114769	-27.7119140625
2034.93427270382	-2.466796875
2038.74175573186	10.1484375
2042.54736185239	9.44140625
2046.35109235564	-16.962890625
2050.15294853063	-2.7021484375
2053.95293166521	18.2900390625
2057.75104304606	3.4755859375
2061.54728395867	-11.7861328125
2065.34165568738	-10.8515625
2069.13415951534	-34.359375
2072.92479672452	-74.9619140625
2076.71356859575	0
2080.50047640866	0
2084.28552144174	-95.359375
2088.06870497229	-75.4111328125
2091.85002827646	-40.82421875
2095.62949262923	-26.80078125
2099.40709930443	5.6572265625
2103.18284957471	-28.84423828125
2106.95674471158	45.3431396484375
2110.72878598537	4.5146484375
2114.49897466528	-25.44873046875
2118.26731201934	2.484130859375
2122.03379931443	36.5732421875
2125.79843781626	-7.3375244140625
2129.56122878942	-11.4036865234375
2133.32217349733	38.287841796875
2137.08127320226	-18.0205078125
2140.83852916534	18.6710205078125
2144.59394264655	5.362548828125
2148.34751490473	31.0113525390625
2152.09924719757	45.193603515625
2155.84914078163	52.3758544921875
2159.5971969123	52.55810546875
2163.34341684387	49.7403564453125
2167.08780182947	45.922607421875
2170.83035312109	34.1048583984375
2174.57107196959	15.876220703125
2178.30995962469	39.60986328125
2182.04701733499	8.3436279296875
2185.78224634795	1.077392578125
2189.5156479099	24.81103515625
2193.24722326604	-9.7689208984375
2196.97697366044	-33.5499267578125
2200.70490033604	-11.3309326171875
2204.43100453467	-8.1650390625
2208.15528749703	6.69677734375
2211.87775046268	-9.174560546875
2215.59839467008	21.9219970703125
2219.31722135656	-5.501953125
2223.03423175833	-5.560546875
2226.74942711049	-0.5771484375
2230.46280864701	13.9443359375
2234.17437760077	-22.88671875
2237.8841352035	7.2900390625
2241.59208268584	-19.1494140625
2245.29822127732	17.7830810546875
2249.00255220635	-9.1435546875
2252.70507670024	40.1220703125
2256.40579598519	-49.7403564453125
2260.10471128628	33.8897705078125
2263.80182382751	-18.03173828125
2267.49713483175	-0.953125
2271.19064552079	-0.87451171875
2274.8823571153	10.24169921875
2278.57227083486	-27.5750732421875
2282.26038789795	22.6082763671875
2285.94670952195	24.79150390625
2289.63123692314	13.974853515625
2293.31397131672	25.158203125
2296.99491391679	7.3414306640625
2300.67406593633	38.52783203125
2304.35142858727	41.71484375
2308.02700308043	41.90185546875
2311.70079062553	89.0888671875
2315.37279243123	50.27587890625
2319.04300970507	51.462890625
2322.71144365353	34.64990234375
2326.378095482	-17.1767578125
2330.04296639478	33.9332275390625
2333.7060575951	-2.9569091796875
2337.3673702851	-26.846923828125
2341.02690566583	-11.7369384765625
2344.68466493729	-10.626953125
2348.34064929839	8.48291015625
2351.99485994695	-0.63232421875
2355.64729807974	17.1260986328125
2359.29796489244	17.8846435546875
2362.94686157966	-3.35693359375
2366.59398933494	-17.8916015625
2370.23934935076	-0.748291015625
2373.88294281852	5.5574951171875
2377.52477092855	7.3251953125
2381.16483487014	2.4755859375
2384.80313583148	-4.328125
2388.4396749997	-5.0927734375
2392.07445356091	-14.5517578125
2395.70747270011	6.7509765625
2399.33873360126	12.9111328125
2402.96823744726	11.228515625
2406.59598541994	3.90625
2410.22197870011	-19.259765625
2413.84621846749	-9.6640625
2417.46870590075	17.7939453125
2421.08944217751	-13.0009765625
2424.70842847435	2.63671875
2428.32566596678	3.685546875
2431.94115582928	-26.7490234375
2435.55489923527	24.552734375
2439.16689735713	-7.240234375
2442.77715136619	27.056640625
2446.38566243272	-16.80859375
2449.99243172597	-10.8974609375
2453.59746041414	10.51953125
2457.20074966439	2.3896484375
2460.80230064283	-4.6611328125
2464.40211451455	-2.888671875
2468.00019244358	-2.4013671875
2471.59653559293	28.5966796875
2475.19114512457	-10.5517578125
2478.78402219943	-26.4501953125
2482.37516797741	2.7763671875
2485.96458361738	22.201171875
2489.55227027719	-20.8115234375
2493.13822911363	28.5986328125
2496.7224612825	-20.33984375
2500.30496793853	-9.478515625
2503.88575023547	17.9990234375
2507.464809326	-5.55078125
2511.04214636182	-14.7744140625
2514.61776249357	0.2265625
2518.19165887088	14.0869140625
2521.76383664237	11.544921875
2525.33429695564	5.7138671875
2528.90304095725	-4.9130859375
2532.47006979276	-6.041015625
2536.03538460672	-6.822265625
2539.59898654265	5.84765625
2543.16087674307	-7.6416015625
2546.72105634947	8.3115234375
2550.27952650235	2.60546875
2553.83628834118	0.2890625
2557.39134300444	-10.376953125
2560.94469162957	-24.3154296875
2564.49633535304	30.927734375
2568.0462753103	-14.8779296875
2571.59451263579	19.6630859375
2575.14104846294	3.3525390625
2578.6858839242	-36.0986328125
2582.229020151	24.4755859375
2585.77045827378	-13.8193359375
2589.31019942197	14.25390625
2592.84824472401	-8.49462890625
2596.38459530734	12.7564697265625
2599.91925229841	12.7615966796875
2603.45221682266	-26.858642578125
2606.98349000456	-22.5960693359375
2610.51307296756	22.950439453125
2614.04096683414	0.496826171875
2617.56717272579	-14.9566650390625
2621.09169176298	18.5897216796875
2624.61452506523	29.995361328125
2628.13567375106	-2.359619140625
2631.655138938	19.285400390625
2635.17292174258	34.930419921875
2638.68902328039	41.575439453125
2642.20344466598	33.220458984375
2645.71618701297	37.865478515625
2649.22725143397	56.510498046875
2652.73663904062	80.0419921875
2656.24435094357	25.0684814453125
2659.75038825251	143.094970703125
2663.25475207615	89.1214599609375
2666.75744352221	17.14794921875
2670.25846369744	121.17431640625
2673.75781370765	38.2008056640625
2677.25549465763	73.227294921875
2680.75150765123	62.2537841796875
2684.24585379131	47.2802734375
2687.73853417978	8.951904296875
2691.22954991757	30.5438232421875
2694.71890210465	25.1357421875
2698.20659184002	-3.2724609375
2701.69262022172	28.3194580078125
2705.17698834682	-3.0887451171875
2708.65969731143	35.503173828125
2712.14074821071	14.094970703125
2715.62014213884	10.352783203125
2719.09788018905	4.5487060546875
2722.57396345361	58.74462890625
2726.04839302385	21.9405517578125
2729.52116999012	-21.863525390625
2732.99229544182	20.099853515625
2736.4617704674	-22.9749755859375
2739.92959615437	11.3883056640625
2743.39577358925	9.614990234375
2746.86030385767	4.8134765625
2750.32318804424	-4.8251953125
2753.78442723268	-22.1396484375
2757.24402250572	20.658203125
2760.70197494518	-1.1630859375
2764.1582856319	-0.92578125
2767.6129556458	12.5146484375
2771.06598606584	-27.3544921875
2774.51737797005	11.51171875
2777.96713243552	-15.654296875
2781.41525053838	14.4248046875
2784.86173335384	1.3031005859375
2788.30658195617	5.630615234375
2791.74979741869	-8.0113525390625
2795.1913808138	-16.07177734375
2798.63133321295	2.8677978515625
2802.06965568666	14.8074951171875
2805.50634930452	0.7470703125
2808.94141513519	31.298583984375
2812.37485424639	-8.2535400390625
2815.80666770493	23.1942138671875
2819.23685657665	6.6419677734375
2822.6654219265	11.0897216796875
2826.0923648185	2.5374755859375
2829.51768631572	22.9853515625
2832.94138748033	28.43310546875
2836.36346937355	10.880859375
2839.7839330557	33.32861328125
2843.20277958617	34.66259765625
2846.62001002343	92.961669921875
2850.03562542502	75.2606201171875
2853.44962684758	77.5596923828125
2856.86201534681	133.858764648438
2860.27279197751	103.157836914063
2863.68195779356	127.456909179688
2867.08951384791	144.755981445313
2870.49546119262	117.055053710938
2873.89980087883	132.354125976563
2877.30253395675	123.653198242188
2880.70366147569	130.9521484375
2884.10318448406	111.251220703125
2887.50110402936	121.55029296875
2890.89742115815	132.849365234375
2894.29213691614	116.1484375
2897.68525234807	102.447509765625
2901.07676849782	151.74072265625
2904.46668640835	122.033813476563
2907.85500712172	147.326904296875
2911.24173167908	125.619995117188
2914.62686112069	136.9130859375
2918.0103964859	170.2060546875
2921.39233881316	126.499145507813
2924.77268914004	132.792236328125
2928.1514485032	114.085327148438
2931.52861793838	146.37841796875
2934.90419848047	166.671508789063
2938.27819116343	161.964599609375
2941.65059702035	138.257690429688
2945.0214170834	131.55078125
2948.39065238389	152.84375
2951.75830395222	110.136840820313
2955.1243728179	93.429931640625
2958.48886000957	75.7230224609375
2961.85176655495	78.01611328125
2965.21309348089	101.309326171875
2968.57284181338	91.6085205078125
2971.93101257748	59.9075927734375
2975.28760679739	67.2066650390625
2978.64262549643	26.505859375
2981.99606969702	47.804931640625
2985.34794042073	30.10400390625
2988.69823868822	39.4031982421875
2992.04696551928	27.7022705078125
2995.39412193282	4.0013427734375
2998.73970894689	7.300537109375
3002.08372757864	-4.400390625
3005.42617884436	-26.1011962890625
3008.76706375945	28.1978759765625
3012.10638333846	4.4969482421875
3015.44413859504	24.796142578125
3018.780330542	17.09521484375
3022.11496019125	5.36767578125
3025.44802855385	12.5528564453125
3028.77953663997	29.738037109375
3032.10948545894	19.9232177734375
3035.4378760192	-34.8914794921875
3038.76470932834	22.293701171875
3042.08998639308	4.4788818359375
3045.41370821926	-17.3359375
3048.73587581189	-5.150634765625
3052.05649017508	6.0345458984375
3055.37555231211	-21.855224609375
3058.69306322538	7.974853515625
3062.00902391644	9.8048095703125
3065.32343538598	-14.3651123046875
3068.63629863383	-4.5350341796875
3071.94761465896	-11.4178466796875
3075.25738445949	33.98681640625
3078.5656090327	-2.8115234375
3081.87228937498	-16.818359375
3085.1774264819	-12.080078125
3088.48102134815	6.341796875
3091.7830749676	17.4345703125
3095.08358833324	-17.2197265625
3098.38256243724	7.0859375
3101.67999827088	-10.474609375
3104.97589682465	-1.154296875
3108.27025908814	6.4619140625
3111.56308605013	-3.5634765625
3114.85437869852	20.0576171875
3118.14413802041	-15.20703125
3121.43236500202	0
3124.71906062875	0
3128.00422588514	0
3131.28786175491	0
3134.56996922093	0
3137.85054926523	0
3141.12960286901	0
3144.40713101263	0
3147.68313467559	0
3150.95761483661	0
3154.23057247352	0
3157.50200856335	0
3160.77192408229	0
3164.04032000569	0
3167.30719730808	0
3170.57255696316	0
3173.8363999438	0
3177.09872722202	0
3180.35953976906	0
3183.61883855529	0
3186.87662455028	0
3190.13289872276	0
3193.38766204066	0
3196.64091547106	0
3199.89265998022	0
3203.14289653362	0
3206.39162609586	0
3209.63884963076	0
3212.88456810132	0
3216.1287824697	0
3219.37149369728	0
3222.61270274458	0
3225.85241057134	0
3229.09061813648	0
3232.32732639809	0
3235.56253631347	0
3238.79624883909	0
3242.02846493062	0
3245.25918554292	0
3248.48841163005	0
3251.71614414523	0
3254.94238404091	0
3258.16713226871	0
3261.39038977947	0
3264.61215752319	0
3267.8324364491	0
3271.05122750561	0
3274.26853164032	0
3277.48434980006	0
3280.69868293083	0
3283.91153197784	0
3287.12289788551	0
3290.33278159744	0
3293.54118405647	0
3296.7481062046	0
3299.95354898308	0
3303.15751333233	0
3306.36000019198	0
3309.5610105009	0
3312.76054519714	0
3315.95860521796	0
3319.15519149983	0
3322.35030497844	0
3325.5439465887	0
3328.73611726471	0
3331.92681793978	0
3335.11604954647	0
3338.30381301652	0
3341.49010928091	0
3344.67493926981	0
3347.85830391262	0
3351.04020413798	0
3354.22064087372	0
3357.3996150469	0
3360.5771275838	0
3363.75317940992	0
3366.92777144999	0
3370.10090462795	0
3373.27257986699	0
3376.44279808948	0
3379.61156021707	0
3382.77886717058	0
3385.94471987011	0
3389.10911923496	0
3392.27206618366	0
3395.43356163397	0
3398.59360650288	0
3401.75220170663	0
3404.90934816067	0
3408.06504677969	0
3411.21929847761	0
3414.37210416759	0
3417.52346476203	0
3420.67338117256	0
3423.82185431003	0
3426.96888508457	0
3430.11447440551	0
3433.25862318143	0
3436.40133232017	0
3439.54260272877	0
3442.68243531356	0
3445.82083098007	0
3448.95779063311	0
3452.0933151767	0
3455.22740551412	0
3458.36006254791	0
3461.49128717984	0
3464.62108031093	0
3467.74944284144	0
3470.8763756709	0
3474.00187969807	0
3477.12595582097	0
3480.24860493687	0
3483.3698279423	0
3486.48962573301	0
3489.60799920405	0
3492.7249492497	0
3495.84047676349	0
3498.95458263822	0
3502.06726776593	0
3505.17853303794	0
3508.28837934481	0
3511.39680757636	0
3514.50381862168	0
3517.60941336912	0
3520.71359270627	0
3523.81635752002	0
3526.91770869649	0
3530.01764712108	0
3533.11617367844	0
3536.21328925251	0
3539.30899472646	0
3542.40329098277	0
3545.49617890316	0
3548.58765936862	0
3551.6777332594	0
3554.76640145506	0
3557.85366483438	0
3560.93952427544	0
3564.02398065559	0
3567.10703485145	0
3570.18868773891	0
3573.26894019313	0
3576.34779308856	0
3579.42524729892	0
3582.5013036972	0
3585.57596315568	0
3588.6492265459	0
3591.72109473869	0
3594.79156860416	0
3597.8606490117	0
3600.92833682998	0
3603.99463292695	0
3607.05953816984	0
3610.12305342518	0
3613.18517955876	0
3616.24591743568	0
3619.30526792029	0
3622.36323187627	0
3625.41981016655	0
3628.47500365337	0
3631.52881319825	0
3634.58123966201	0
3637.63228390473	0
3640.68194678582	0
3643.73022916395	0
3646.77713189711	0
3649.82265584256	0
3652.86680185686	0
3655.90957079587	0
3658.95096351473	0
3661.9909808679	0
3665.02962370912	0
3668.06689289143	0
3671.10278926717	0
3674.13731368797	0
3677.17046700477	0
3680.20225006781	0
3683.23266372664	0
3686.26170883008	0
3689.28938622628	0
3692.31569676268	0
3695.34064128604	0
3698.3642206424	0
3701.38643567713	0
3704.40728723488	0
3707.42677615964	0
3710.44490329468	0
3713.46166948258	0
3716.47707556524	0
3719.49112238387	0
3722.50381077897	0
3725.51514159038	0
3728.52511565724	0
3731.53373381799	0
3734.54099691039	0
3737.54690577153	0
3740.55146123779	0
3743.55466414488	0
3746.55651532782	0
3749.55701562096	0
3752.55616585793	0
3755.55396687173	0
3758.55041949465	0
3761.54552455828	0
3764.53928289357	0
3767.53169533077	0
3770.52276269945	0
