# Supplementary material for: ATP-Mediated Compositional Change in Peripheral Myelin Membranes: A Comparative Raman Spectroscopy and Time-Of-Flight Secondary Ion Mass Spectrometry Study
Source: PLoS One. 2015 Nov 6;10(11):e0142084. doi: 10.1371/journal.pone.0142084 (PMC4636249; doi:10.1371/journal.pone.0142084)
Supplement: S4 Dataset — (ZIP) [file pone.0142084.s004.zip › S4_dataset/Raman_spectra/8_0_90.txt]

-178.9940361005	0
-174.033225536559	0
-169.075137799502	0
-164.119770772183	0
-159.167122339652	0
-154.217190389145	0
-149.26997281008	0
-144.325467494082	0
-139.38367233493	0
-134.444585228596	0
-129.508204073225	0
-124.574526769137	0
-119.643551218823	0
-114.715275326934	0
-109.789697000297	0
-104.866814147889	0
-99.9466246808543	0
-95.0291265124944	0
-90.114317558252	0
-85.2021957357436	0
-80.2927589647076	0
-75.3860051670387	0
-70.4819322667847	0
-65.5805381901157	0
-60.6818208653497	0
-55.7857782229291	0
-50.8924081954391	0
-46.0017087175838	0
-41.1136777262045	0
-36.2283131602561	0
-31.3456129608128	0
-26.4655750710695	0
-21.5881974363389	0
-16.7134780040407	0
-11.8414147237152	0
-6.97200554699234	0
-2.10524842762101	0
2.75885867856151	0
7.62031781360827	0
12.4791310174774	0
17.3353003280427	0
22.1888277810764	0
27.0397154102718	0
31.8879652472339	0
36.7335793214821	0
41.5765596604568	0
46.4169082895224	0
51.2546272319731	0
56.0897185090207	0
60.9221841398242	0
65.7520261414571	0
70.5792465289418	0
75.4038473152361	0
80.2258305112362	0
85.045198125787	0
89.8619521656727	0
94.6760946356395	0
99.4876275383746	0
104.296552874516	0
109.10287264268	0
113.906588839415	0
118.707703459252	0
123.506218494676	0
128.30213593615	0
133.095457772096	0
137.886185988912	0
142.674322570981	0
147.459869500641	0
152.242828758238	0
157.023202322084	0
161.800992168479	0
166.576200271718	0
171.348828604071	0
176.118879135827	0
180.886353835245	0
185.651254668599	0
190.413583600155	0
195.173342592186	0
199.93053360497	0
204.685158596798	0
209.437219523967	0
214.186718340788	0
218.933656999589	0
223.678037450723	0
228.419861642551	0
233.159131521468	0
237.895849031897	0
242.630016116271	0
247.361634715084	0
252.090706766841	0
256.817234208093	0
261.541218973424	0
266.262662995465	0
270.981568204883	0
275.697936530397	0
280.411769898781	0
285.123070234849	0
289.831839461471	0
294.538079499574	0
299.241792268144	0
303.942979684232	0
308.641643662944	0
313.33778611746	0
318.031408959018	0
322.722514096945	0
327.411103438622	0
332.09717888951	0
336.780742353159	0
341.461795731189	0
346.140340923302	0
350.816379827291	0
355.489914339041	0
360.160946352512	0
364.829477759773	0
369.495510450977	0
374.159046314375	0
378.820087236329	0
383.478635101283	0
388.134691791809	0
392.788259188568	0
397.43933917034	0
402.08793361401	0
406.734044394583	0
411.377673385178	0
416.018822457033	0
420.657493479502	0
425.293688320078	0
429.927408844357	0
434.558656916086	0
439.187434397127	0
443.813743147482	0
448.437585025286	0
453.058961886811	0
457.677875586478	0
462.294327976831	0
466.908320908578	0
471.519856230564	0
476.128935789788	0
480.73556143139	0
485.339734998681	0
489.941458333116	0
494.540733274312	0
499.137561660047	0
503.731945326265	0
508.323886107065	0
512.91338583473	0
517.500446339696	0
522.085069450583	0
526.667256994186	0
531.247010795468	0
535.824332677577	0
540.399224461841	0
544.97168796778	0
549.541725013083	0
554.109337413638	0
558.674526983528	0
563.237295535019	0
567.797644878573	0
572.355576822864	0
576.911093174738	0
581.464195739273	0
586.014886319722	0
590.563166717575	0
595.109038732503	0
599.652504162402	0
604.193564803382	0
608.73222244976	0
613.268478894073	0
617.802335927087	0.4404296875
622.333795337774	-21.802734375
626.86285891334	13.0625
631.389528439219	-5.2333984375
635.913805699064	22.8359375
640.435692474771	0.27734375
644.95519054646	-19.412109375
649.472301692485	-13.935546875
653.987027689444	31.9462890625
658.499370312169	-12.0087890625
663.009331333737	3.142578125
667.51691252547	-8.6748046875
672.022115656927	36.5732421875
676.524942495927	-30.6435546875
681.025394808529	-12.1708984375
685.523474359052	11.3173828125
690.019182910066	8.8203125
694.512522222403	-11.2490234375
699.003494055146	-4.97265625
703.49210016564	17.6982421875
707.978342309501	-1.2373046875
712.4622222406	-27.2626953125
716.943741711089	30.2890625
721.422902471377	1.9765625
725.899706270147	1.2607421875
730.374154854362	-37.255859375
734.846249969256	43.732421875
739.315993358349	-19.2822265625
743.783386763427	-3.0224609375
748.248431924569	16.8427734375
752.711130580137	-1.2548828125
757.171484466779	-14.4638671875
761.629495319434	-8.5703125
766.085164871334	4.5546875
770.538494853989	-18.8994140625
774.989486997221	31.8525390625
779.438143029149	1.1845703125
783.884464676174	-12.5029296875
788.328453663017	6.38671875
792.770111712697	4.146484375
797.209440546538	22.0869140625
801.646441884169	-37.1845703125
806.08111744353	7.1103515625
810.513468940876	-11.0361328125
814.943498090771	25.37890625
819.371206606105	-13.5087890625
823.796596198072	4.8671875
828.2196685762	-8.787109375
832.640425448326	17.765625
837.05886852062	-29.728515625
841.474999497579	20.2958984375
845.888820082023	2.2392578125
850.300331975104	-0.9619140625
854.709536876313	-3.564453125
859.116436483463	12.595703125
863.521032492721	-12.494140625
867.923326598572	-2.69140625
872.32332049386	2.013671875
876.721015869761	10.162109375
881.116414415797	-21.1572265625
885.509517819844	12.0478515625
889.900327768115	6.5078125
894.288845945188	-13.6552734375
898.675074033979	21.1640625
903.059013715769	-3.640625
907.440666670193	-15.9337158203125
911.820034575246	5.7110595703125
916.197119107279	2.516845703125
920.571921941015	-15.9971923828125
924.944444749532	42.65283203125
929.314689204282	2.452392578125
933.682656975088	6.2518310546875
938.048349730129	-11.94873046875
942.411769135974	22.031494140625
946.772916857561	12.3338623046875
951.131794558198	30.63623046875
955.488403899583	-4.0614013671875
959.842746541793	52.240966796875
964.194824143277	-0.4566650390625
968.544638360882	37.845703125
972.89219084983	11.4388427734375
977.237483263745	45.0947265625
981.580517254633	-3.249267578125
985.921294472888	-16.59326171875
990.259816567313	57.062744140625
994.596085185094	8.71875
998.930101971824	15.3746337890625
1003.26186857149	54.05615234375
1007.59138662648	48.855712890625
1011.91865777761	74.6551513671875
1016.24368366406	70.4547119140625
1020.56646592346	38.2542724609375
1024.88700619182	46.0538330078125
1029.20530610358	19.853271484375
1033.52136729159	43.515380859375
1037.8351913871	3.1002197265625
1042.14678001981	-10.31494140625
1046.45613481781	-13.72998046875
1050.76325740763	-3.556640625
1055.06814941421	-6.8353271484375
1059.37081246092	5.5855712890625
1063.67124816957	-9.710693359375
1067.96945816039	19.6708984375
1072.26544405203	-11.8095703125
1076.55920746159	12.1533203125
1080.8507500046	-1.201904296875
1085.14007329502	3.4599609375
1089.42717894526	-33.741943359375
1093.71206856617	23.2259521484375
1097.99474376703	-0.3155517578125
1102.27520615557	29.4224853515625
1106.55345733798	27.1605224609375
1110.82949891888	-0.1014404296875
1115.10333250134	21.632568359375
1119.37495968691	11.1195068359375
1123.64438207555	23.6064453125
1127.91160126572	14.0933837890625
1132.17661885431	58.580322265625
1136.43943643666	35.0672607421875
1140.70005560662	19.55419921875
1144.95847795644	51.0416259765625
1149.21470507689	59.536865234375
1153.46873855716	58.0321044921875
1157.72057998495	123.527221679688
1161.97023094641	141.0224609375
1166.21769302616	128.517700195313
1170.4629678073	154.012817382813
1174.70605687141	53.508056640625
1178.94696179853	50.0032958984375
1183.18568416722	10.63134765625
1187.42222555447	41.269287109375
1191.65658753578	-0.0927734375
1195.88877168515	12.5450439453125
1200.11877957505	36.1829833984375
1204.34661277642	22.8209228515625
1208.57227285872	6.458740234375
1212.79576138991	9.4776611328125
1217.01707993641	-12.49755859375
1221.23623006315	16.52734375
1225.45321333358	-25.44775390625
1229.66803130962	41.942626953125
1233.88068555171	-9.4085693359375
1238.09117761878	-13.7412109375
1242.29950906827	8.9486083984375
1246.50568145615	0.994140625
1250.70969633685	-7.7666015625
1254.91155526336	14.5458984375
1259.11125978715	-5.146484375
1263.30881145822	-3.8974609375
1267.50421182508	-0.7939453125
1271.69746243476	-4.6103515625
1275.88856483281	12.09375
1280.07752056329	0.029296875
1284.26433116881	-6.43359375
1288.44899819048	-9.037109375
1292.63152316794	-15.2119140625
1296.81190763937	24.96484375
1300.99015314147	13.9765625
1305.16626120947	-36.240234375
1309.34023337715	6.8125
1313.5120711768	24.16015625
1317.68177613928	5.8896484375
1321.84934979395	-11.494140625
1326.01479366875	5.4912109375
1330.17810929013	-16.904296875
1334.3392981831	10.935546875
1338.49836187122	-11.81640625
1342.65530187657	9.4990234375
1346.81011971983	6.1201171875
1350.96281692018	-7.8212890625
1355.11339499538	5.873046875
1359.26185546175	-2.6298828125
1363.40819983413	-5.33203125
1367.55242962597	8.666015625
1371.69454634923	7.80859375
1375.83455151447	-11.3125
1379.97244663079	-17.630859375
1384.10823320587	22.2451171875
1388.24191274593	-10.1611328125
1392.3734867558	21.3369140625
1396.50295673884	-23.1817626953125
1400.63032419701	-7.62060546875
1404.75559063083	14.558837890625
1408.87875753938	11.4322509765625
1412.99982642036	-19.6943359375
1417.11879877001	-24.734375
1421.23567608315	8.369873046875
1425.35045985322	12.47412109375
1429.4631515722	-8.4217529296875
1433.57375273068	49.6824951171875
1437.68226481782	20.7867431640625
1441.78868932139	36.8909912109375
1445.89302772774	45.0433349609375
1449.9952815218	12.2119140625
1454.0954521871	91.38037109375
1458.19354120579	14.548828125
1462.28955005859	83.7174072265625
1466.38348022481	10.8858642578125
1470.47533318239	35.0543212890625
1474.56511040785	55.222900390625
1478.65281337632	51.391357421875
1482.73844356155	27.559814453125
1486.82200243586	53.7283935546875
1490.90349147021	30.837646484375
1494.98291213417	-23.059326171875
1499.06026589591	54.0438232421875
1503.13555422221	76.14697265625
1507.20877857848	70.2501220703125
1511.27994042873	102.353271484375
1515.3490412356	91.456298828125
1519.41608246035	144.559448242188
1523.48106556286	123.66259765625
1527.54399200162	147.765747070313
1531.60486323377	147.868896484375
1535.66368071506	88.971923828125
1539.72044589986	93.0675048828125
1543.7751602412	74.089111328125
1547.8278251907	31.1107177734375
1551.87844219866	27.13232421875
1555.92701271397	-0.8460693359375
1559.97353818419	4.175537109375
1564.01802005549	-12.8028564453125
1568.06045977271	26.21875
1572.1008587793	45.2403564453125
1576.13921851737	47.261962890625
1580.17554042768	39.2835693359375
1584.20982594961	6.28076171875
1588.24207652123	31.204345703125
1592.27229357921	-2.8719482421875
1596.3004785589	7.0516357421875
1600.3266328943	22.975341796875
1604.35075801806	24.89892578125
1608.37285536149	8.8226318359375
1612.39292635454	-4.52880859375
1616.41097242584	10.9549560546875
1620.42699500266	-5.5614013671875
1624.44099551096	-9.823974609375
1628.45297537533	-4.8223876953125
1632.46293601905	17.4658203125
1636.47087886406	-0.923828125
1640.47680533095	-12.919921875
1644.480716839	15.841796875
1648.48261480617	-3.052734375
1652.48250064906	-7.4912109375
1656.48037578297	-2.6337890625
1660.47624162187	0.755859375
1664.47009957839	0.8955078125
1668.46195106388	17.9521484375
1672.45179748832	1.2509765625
1676.43964026041	-31.2529296875
1680.42548078752	12.08203125
1684.40932047569	15.283203125
1688.39116072969	-1.7373046875
1692.37100295292	-17.125
1696.34884854752	16.7744140625
1700.32469891428	-29.3974609375
1704.29855545272	30.3447265625
1708.27041956104	-4.08984375
1712.24029263612	-1.109375
1716.20817607355	-11.5634765625
1720.17407126762	6.0576171875
1724.13797961133	10.1865234375
1728.09990249636	-6.974609375
1732.05984131311	4.923828125
1736.01779745068	0.828125
1739.97377229687	-28.9345703125
1743.9277672382	25.9404296875
1747.87978365989	-8.7529296875
1751.82982294587	0.130859375
1755.77788647878	5.171875
1759.72397564	-12.44921875
1763.6680918096	8.55859375
1767.61023636636	-1.146484375
1771.55041068779	16.7861328125
1775.48861615014	-6.8388671875
1779.42485412835	-17.2021484375
1783.35912599609	-5.8994140625
1787.29143312576	23.798828125
1791.22177688849	-14.4765625
1795.15015865414	7.150390625
1799.07657979127	6.818359375
1803.00104166721	-13.841796875
1806.923545648	-0.42578125
1810.84409309841	10.025390625
1814.76268538195	0.84375
1818.67932386087	2.6083984375
1822.59400989615	-15.5166015625
1826.50674484752	0.837890625
1830.41753007345	15.8720703125
1834.32636693114	-4.646484375
1838.23325677653	-21.0361328125
1842.13820096433	27.3525390625
1846.04120084797	3.0419921875
1849.94225777965	-6.4287109375
1853.84137311029	-11.74609375
1857.7385481896	5.255859375
1861.63378436601	-5.7666015625
1865.52708298671	6.1083984375
1869.41844539766	0.2177734375
1873.30787294356	13.2744140625
1877.19536696788	-32.9306640625
1881.08092881284	26.453125
1884.96455981942	0.5263671875
1888.84626132737	-8.466796875
1892.7260346752	1.1826171875
1896.6038812002	-4.5771484375
1900.47980223839	3.6728515625
1904.35379912459	-4.84375
1908.22587319237	18.48046875
1912.0960257741	-23.0908203125
1915.96425820088	9.337890625
1919.83057180263	-6.14453125
1923.694967908	9.294921875
1927.55744784445	0.3515625
1931.4180129382	-26.048828125
1935.27666451426	19.8701171875
1939.13340389641	14.916015625
1942.98823240721	-11.3544921875
1946.84115136803	13.5087890625
1950.692162099	-23.2529296875
1954.54126591903	13.7138671875
1958.38846414584	-11.857421875
1962.23375809594	-2.2353515625
1966.0771490846	3.4052734375
1969.91863842591	19.2373046875
1973.75822743275	-16.0107421875
1977.59591741678	17.4501953125
1981.43170968848	-23.0078125
1985.26560555709	20.775390625
1989.09760633069	-15.591796875
1992.92771331615	-1.3740234375
1996.75592781911	2.8505859375
2000.58225114405	5.3544921875
2004.40668459424	-4.494140625
2008.22922947176	10.8037109375
2012.04988707749	5.921875
2015.86865871112	-33.2255859375
2019.68554567116	14.984375
2023.50054925491	-24.2978515625
2027.31367075851	36.8701171875
2031.1249114769	-8.7275390625
2034.93427270382	1.2353515625
2038.74175573186	-11.3798828125
2042.54736185239	13.6572265625
2046.35109235564	-0.1416015625
2050.15294853063	-14.306640625
2053.95293166521	21.4462890625
2057.75104304606	-4.9541015625
2061.54728395867	-12.3447265625
2065.34165568738	9.68359375
2069.13415951534	-5.3232421875
2072.92479672452	18.8251953125
2076.71356859575	-36.4501953125
2080.50047640866	19.0966796875
2084.28552144174	-19.0029296875
2088.06870497229	18.923828125
2091.85002827646	3.21484375
2095.62949262923	-3.1767578125
2099.40709930443	2.8134765625
2103.18284957471	-19.8994140625
2106.95674471158	26.0849609375
2110.72878598537	6.4716796875
2114.49897466528	-15.611328125
2118.26731201934	-7.4453125
2122.03379931443	16.2861328125
2125.79843781626	-6.63671875
2129.56122878942	-12.947265625
2133.32217349733	23.7607421875
2137.08127320226	-31.2587890625
2140.83852916534	14.6748046875
2144.59394264655	-6.73046875
2148.34751490473	3.177734375
2152.09924719757	10.798828125
2155.84914078163	-6.8798828125
2159.5971969123	3.8916015625
2163.34341684387	-11.787109375
2167.08780182947	12.9619140625
2170.83035312109	5.1689453125
2174.57107196959	3.53125
2178.30995962469	2.703125
2182.04701733499	-26.9072265625
2185.78224634795	-3.9365234375
2189.5156479099	35.9443359375
2193.24722326604	-11.3388671875
2196.97697366044	-8.8212890625
2200.70490033604	4.439453125
2204.43100453467	-11.345703125
2208.15528749703	2.8408203125
2211.87775046268	-11.5966796875
2215.59839467008	20.0029296875
2219.31722135656	4.1826171875
2223.03423175833	2.4033203125
2226.74942711049	-4.0390625
2230.46280864701	6.6083984375
2234.17437760077	-19.19921875
2237.8841352035	16.873046875
2241.59208268584	-21.150390625
2245.29822127732	12.35546875
2249.00255220635	-8.8349609375
2252.70507670024	19.4267578125
2256.40579598519	-43.72265625
2260.10471128628	49.3818359375
2263.80182382751	-7.33984375
2267.49713483175	-3.0146484375
2271.19064552079	-19.3984375
2274.8823571153	9.3232421875
2278.57227083486	-11.376953125
2282.26038789795	16.544921875
2285.94670952195	6.6220703125
2289.63123692314	-18.8701171875
2293.31397131672	11.98046875
2296.99491391679	2.2001953125
2300.67406593633	-2.0927734375
2304.35142858727	-2.9443359375
2308.02700308043	-7.72265625
2311.70079062553	3.5966796875
2315.37279243123	-4.0927734375
2319.04300970507	18.517578125
2322.71144365353	2.9765625
2326.378095482	-21.986328125
2330.04296639478	19.8212890625
2333.7060575951	5.62109375
2337.3673702851	-14.5986328125
2341.02690566583	-1.5927734375
2344.68466493729	-19.8681640625
2348.34064929839	20.396484375
2351.99485994695	-1.375
2355.64729807974	3.8681640625
2359.29796489244	6.5869140625
2362.94686157966	-6.67578125
2366.59398933494	-16.3134765625
2370.23934935076	7.6474609375
2373.88294281852	7.646484375
2377.52477092855	3.857421875
2381.16483487014	-3.1298828125
2384.80313583148	-1.7998046875
2388.4396749997	-13.4599609375
2392.07445356091	1.8583984375
2395.70747270011	-1.080078125
2399.33873360126	30.3505859375
2402.96823744726	-18.2490234375
2406.59598541994	17.64453125
2410.22197870011	-8.2939453125
2413.84621846749	-22.1220703125
2417.46870590075	13.146484375
2421.08944217751	-7.263671875
2424.70842847435	-2.3134765625
2428.32566596678	15.4638671875
2431.94115582928	-13.5029296875
2435.55489923527	13.4697265625
2439.16689735713	-14.8935546875
2442.77715136619	19.4208984375
2446.38566243272	-9.9296875
2449.99243172597	-9.5361328125
2453.59746041414	15.888671875
2457.20074966439	-2.74609375
2460.80230064283	0.2412109375
2464.40211451455	-4.8935546875
2468.00019244358	-16.9599609375
2471.59653559293	28.384765625
2475.19114512457	-7.38671875
2478.78402219943	-13.396484375
2482.37516797741	12.9169921875
2485.96458361738	8.0693359375
2489.55227027719	-18.529296875
2493.13822911363	24.15625
2496.7224612825	-23.8701171875
2500.30496793853	-7.8818359375
2503.88575023547	11.111328125
2507.464809326	9.2421875
2511.04214636182	-13.7451171875
2514.61776249357	0.693359375
2518.19165887088	11.9853515625
2521.76383664237	0.267578125
2525.33429695564	-0.5146484375
2528.90304095725	1.169921875
2532.47006979276	-8.9091796875
2536.03538460672	2.318359375
2539.59898654265	15.28515625
2543.16087674307	-26.474609375
2546.72105634947	10.6005859375
2550.27952650235	-0.404296875
2553.83628834118	14.6484375
2557.39134300444	-12.3974609375
2560.94469162957	-28.462890625
2564.49633535304	45.0478515625
2568.0462753103	-26.271484375
2571.59451263579	14.8466796875
2575.14104846294	10.0322265625
2578.6858839242	-40.01953125
2582.229020151	33.8095703125
2585.77045827378	-21.37109375
2589.31019942197	18.2080078125
2592.84824472401	-12.041015625
2596.38459530734	22.494140625
2599.91925229841	-4.5556640625
2603.45221682266	-22.296875
2606.98349000456	-4.1025390625
2610.51307296756	25.2177734375
2614.04096683414	-0.09375
2617.56717272579	-23.810546875
2621.09169176298	9.5615234375
2624.61452506523	13.1796875
2628.13567375106	-15.7353515625
2631.655138938	-6.791015625
2635.17292174258	8.4873046875
2638.68902328039	15.5771484375
2642.20344466598	-20.3896484375
2645.71618701297	1.6416015625
2649.22725143397	9.607421875
2652.73663904062	9.8916015625
2656.24435094357	-40.4501953125
2659.75038825251	46.2314453125
2663.25475207615	2.4033203125
2666.75744352221	-50.5029296875
2670.25846369744	47.48046875
2673.75781370765	-33.296875
2677.25549465763	15.5830078125
2680.75150765123	12.181640625
2684.24585379131	3.310546875
2687.73853417978	-27.111328125
2691.22954991757	19.3720703125
2694.71890210465	2.685546875
2698.20659184002	-22.138671875
2701.69262022172	10.9892578125
2705.17698834682	5.0498046875
2708.65969731143	1.44921875
2712.14074821071	-15.49609375
2715.62014213884	-1.3408203125
2719.09788018905	-5.09765625
2722.57396345361	33.7666015625
2726.04839302385	9.1845703125
2729.52116999012	-39.87890625
2732.99229544182	27.2783203125
2736.4617704674	-24.810546875
2739.92959615437	13.900390625
2743.39577358925	-9.04296875
2746.86030385767	5.595703125
2750.32318804424	13.18359375
2753.78442723268	-26.0966796875
2757.24402250572	16.87890625
2760.70197494518	-4.509765625
2764.1582856319	-3.0283203125
2767.6129556458	20.9189453125
2771.06598606584	-24.4541015625
2774.51737797005	12.4521484375
2777.96713243552	-10.0263671875
2781.41525053838	4.5634765625
2784.86173335384	-1.021484375
2788.30658195617	4.412109375
2791.74979741869	-11.546875
2795.1913808138	9.642578125
2798.63133321295	-9.1201171875
2802.06965568666	4.7041015625
2805.50634930452	-6.4345703125
2808.94141513519	31.0029296875
2812.37485424639	-25.083984375
2815.80666770493	9.3837890625
2819.23685657665	-5.6572265625
2822.6654219265	-4.08984375
2826.0923648185	-8.056640625
2829.51768631572	18.01953125
2832.94138748033	8.4580078125
2836.36346937355	-5.73492431640625
2839.7839330557	-9.72381591796875
2843.20277958617	-16.7635498046875
2846.62001002343	24.8832397460938
2850.03562542502	-3.469970703125
2853.44962684758	12.1575927734375
2856.86201534681	33.3941040039063
2860.27279197751	1.63067626953125
2863.68195779356	26.8671875
2867.08951384791	9.103759765625
2870.49546119262	15.3402709960938
2873.89980087883	33.5768432617188
2877.30253395675	28.8133544921875
2880.70366147569	43.0858154296875
2884.10318448406	32.3722534179688
2887.50110402936	33.6587524414063
2890.89742115815	43.9451904296875
2894.29213691614	45.231689453125
2897.68525234807	25.5181884765625
2901.07676849782	67.8046264648438
2904.46668640835	5.09112548828125
2907.85500712172	34.3776245117188
2911.24173167908	43.6640625
2914.62686112069	27.9505615234375
2918.0103964859	52.237060546875
2921.39233881316	31.5549926757813
2924.77268914004	29.8902587890625
2928.1514485032	20.2255859375
2931.52861793838	40.5608520507813
2934.90419848047	22.8961181640625
2938.27819116343	43.2314453125
2941.65059702035	36.5667114257813
2945.0214170834	23.9020385742188
2948.39065238389	47.2373046875
2951.75830395222	23.5726318359375
2955.1243728179	23.9078979492188
2958.48886000957	6.2431640625
2961.85176655495	20.5784912109375
2965.21309348089	48.9137573242188
2968.57284181338	21.263671875
2971.93101257748	14.6400146484375
2975.28760679739	24.016357421875
2978.64262549643	8.39263916015625
2981.99606969702	34.7689819335938
2985.34794042073	14.1453247070313
2988.69823868822	22.5216674804688
2992.04696551928	41.8980102539063
2995.39412193282	6.27435302734375
2998.73970894689	23.6506958007813
3002.08372757864	-3.9730224609375
3005.42617884436	2.4033203125
3008.76706375945	34.80712890625
3012.10638333846	-8.718994140625
3015.44413859504	12.7548828125
3018.780330542	3.228759765625
3022.11496019125	-11.29736328125
3025.44802855385	-14.823486328125
3028.77953663997	11.650390625
3032.10948545894	23.124267578125
3035.4378760192	-16.3645629882813
3038.76470932834	23.1484985351563
3042.08998639308	-0.3385009765625
3045.41370821926	-14.4550170898438
3048.73587581189	-2.16754150390625
3052.05649017508	6.599609375
3055.37555231211	-11.8232421875
3058.69306322538	11.177734375
3062.00902391644	16.689453125
3065.32343538598	-6.7060546875
3068.63629863383	-5.2119140625
3071.94761465896	-21.2919921875
3075.25738445949	26.373046875
3078.5656090327	2.6142578125
3081.87228937498	-4.6376953125
3085.1774264819	-14.083984375
3088.48102134815	-3.646484375
3091.7830749676	27.03515625
3095.08358833324	-11.974609375
3098.38256243724	4.1259765625
3101.67999827088	-16.33984375
3104.97589682465	3.9091796875
3108.27025908814	8.5439453125
3111.56308605013	-2.7060546875
3114.85437869852	2.3994140625
3118.14413802041	-1.7392578125
3121.43236500202	1.2822265625
3124.71906062875	2.1689453125
3128.00422588514	0
3131.28786175491	0
3134.56996922093	0
3137.85054926523	0
3141.12960286901	0
3144.40713101263	0
3147.68313467559	0
3150.95761483661	0
3154.23057247352	0
3157.50200856335	0
3160.77192408229	0
3164.04032000569	0
3167.30719730808	0
3170.57255696316	0
3173.8363999438	0
3177.09872722202	0
3180.35953976906	0
3183.61883855529	0
3186.87662455028	0
3190.13289872276	0
3193.38766204066	0
3196.64091547106	0
3199.89265998022	0
3203.14289653362	0
3206.39162609586	0
3209.63884963076	0
3212.88456810132	0
3216.1287824697	0
3219.37149369728	0
3222.61270274458	0
3225.85241057134	0
3229.09061813648	0
3232.32732639809	0
3235.56253631347	0
3238.79624883909	0
3242.02846493062	0
3245.25918554292	0
3248.48841163005	0
3251.71614414523	0
3254.94238404091	0
3258.16713226871	0
3261.39038977947	0
3264.61215752319	0
3267.8324364491	0
3271.05122750561	0
3274.26853164032	0
3277.48434980006	0
3280.69868293083	0
3283.91153197784	0
3287.12289788551	0
3290.33278159744	0
3293.54118405647	0
3296.7481062046	0
3299.95354898308	0
3303.15751333233	0
3306.36000019198	0
3309.5610105009	0
3312.76054519714	0
3315.95860521796	0
3319.15519149983	0
3322.35030497844	0
3325.5439465887	0
3328.73611726471	0
3331.92681793978	0
3335.11604954647	0
3338.30381301652	0
3341.49010928091	0
3344.67493926981	0
3347.85830391262	0
3351.04020413798	0
3354.22064087372	0
3357.3996150469	0
3360.5771275838	0
3363.75317940992	0
3366.92777144999	0
3370.10090462795	0
3373.27257986699	0
3376.44279808948	0
3379.61156021707	0
3382.77886717058	0
3385.94471987011	0
3389.10911923496	0
3392.27206618366	0
3395.43356163397	0
3398.59360650288	0
3401.75220170663	0
3404.90934816067	0
3408.06504677969	0
3411.21929847761	0
3414.37210416759	0
3417.52346476203	0
3420.67338117256	0
3423.82185431003	0
3426.96888508457	0
3430.11447440551	0
3433.25862318143	0
3436.40133232017	0
3439.54260272877	0
3442.68243531356	0
3445.82083098007	0
3448.95779063311	0
3452.0933151767	0
3455.22740551412	0
3458.36006254791	0
3461.49128717984	0
3464.62108031093	0
3467.74944284144	0
3470.8763756709	0
3474.00187969807	0
3477.12595582097	0
3480.24860493687	0
3483.3698279423	0
3486.48962573301	0
3489.60799920405	0
3492.7249492497	0
3495.84047676349	0
3498.95458263822	0
3502.06726776593	0
3505.17853303794	0
3508.28837934481	0
3511.39680757636	0
3514.50381862168	0
3517.60941336912	0
3520.71359270627	0
3523.81635752002	0
3526.91770869649	0
3530.01764712108	0
3533.11617367844	0
3536.21328925251	0
3539.30899472646	0
3542.40329098277	0
3545.49617890316	0
3548.58765936862	0
3551.6777332594	0
3554.76640145506	0
3557.85366483438	0
3560.93952427544	0
3564.02398065559	0
3567.10703485145	0
3570.18868773891	0
3573.26894019313	0
3576.34779308856	0
3579.42524729892	0
3582.5013036972	0
3585.57596315568	0
3588.6492265459	0
3591.72109473869	0
3594.79156860416	0
3597.8606490117	0
3600.92833682998	0
3603.99463292695	0
3607.05953816984	0
3610.12305342518	0
3613.18517955876	0
3616.24591743568	0
3619.30526792029	0
3622.36323187627	0
3625.41981016655	0
3628.47500365337	0
3631.52881319825	0
3634.58123966201	0
3637.63228390473	0
3640.68194678582	0
3643.73022916395	0
3646.77713189711	0
3649.82265584256	0
3652.86680185686	0
3655.90957079587	0
3658.95096351473	0
3661.9909808679	0
3665.02962370912	0
3668.06689289143	0
3671.10278926717	0
3674.13731368797	0
3677.17046700477	0
3680.20225006781	0
3683.23266372664	0
3686.26170883008	0
3689.28938622628	0
3692.31569676268	0
3695.34064128604	0
3698.3642206424	0
3701.38643567713	0
3704.40728723488	0
3707.42677615964	0
3710.44490329468	0
3713.46166948258	0
3716.47707556524	0
3719.49112238387	0
3722.50381077897	0
3725.51514159038	0
3728.52511565724	0
3731.53373381799	0
3734.54099691039	0
3737.54690577153	0
3740.55146123779	0
3743.55466414488	0
3746.55651532782	0
3749.55701562096	0
3752.55616585793	0
3755.55396687173	0
3758.55041949465	0
3761.54552455828	0
3764.53928289357	0
3767.53169533077	0
3770.52276269945	0
