# Supplementary material for: ATP-Mediated Compositional Change in Peripheral Myelin Membranes: A Comparative Raman Spectroscopy and Time-Of-Flight Secondary Ion Mass Spectrometry Study
Source: PLoS One. 2015 Nov 6;10(11):e0142084. doi: 10.1371/journal.pone.0142084 (PMC4636249; doi:10.1371/journal.pone.0142084)
Supplement: S4 Dataset — (ZIP) [file pone.0142084.s004.zip › S4_dataset/Raman_spectra/8_90_0.txt]

-178.9940361005	0
-174.033225536559	0
-169.075137799502	0
-164.119770772183	0
-159.167122339652	0
-154.217190389145	0
-149.26997281008	0
-144.325467494082	0
-139.38367233493	0
-134.444585228596	0
-129.508204073225	0
-124.574526769137	0
-119.643551218823	0
-114.715275326934	0
-109.789697000297	0
-104.866814147889	0
-99.9466246808543	0
-95.0291265124944	0
-90.114317558252	0
-85.2021957357436	0
-80.2927589647076	0
-75.3860051670387	0
-70.4819322667847	0
-65.5805381901157	0
-60.6818208653497	0
-55.7857782229291	0
-50.8924081954391	0
-46.0017087175838	0
-41.1136777262045	0
-36.2283131602561	0
-31.3456129608128	0
-26.4655750710695	0
-21.5881974363389	0
-16.7134780040407	0
-11.8414147237152	0
-6.97200554699234	0
-2.10524842762101	0
2.75885867856151	0
7.62031781360827	0
12.4791310174774	0
17.3353003280427	0
22.1888277810764	0
27.0397154102718	0
31.8879652472339	0
36.7335793214821	0
41.5765596604568	0
46.4169082895224	0
51.2546272319731	0
56.0897185090207	0
60.9221841398242	0
65.7520261414571	0
70.5792465289418	0
75.4038473152361	0
80.2258305112362	0
85.045198125787	0
89.8619521656727	0
94.6760946356395	0
99.4876275383746	0
104.296552874516	0
109.10287264268	0
113.906588839415	0
118.707703459252	0
123.506218494676	0
128.30213593615	0
133.095457772096	0
137.886185988912	0
142.674322570981	0
147.459869500641	0
152.242828758238	0
157.023202322084	0
161.800992168479	0
166.576200271718	0
171.348828604071	0
176.118879135827	0
180.886353835245	0
185.651254668599	0
190.413583600155	0
195.173342592186	0
199.93053360497	0
204.685158596798	0
209.437219523967	0
214.186718340788	0
218.933656999589	0
223.678037450723	0
228.419861642551	0
233.159131521468	0
237.895849031897	0
242.630016116271	0
247.361634715084	0
252.090706766841	0
256.817234208093	0
261.541218973424	0
266.262662995465	0
270.981568204883	0
275.697936530397	0
280.411769898781	0
285.123070234849	0
289.831839461471	0
294.538079499574	0
299.241792268144	0
303.942979684232	0
308.641643662944	0
313.33778611746	0
318.031408959018	0
322.722514096945	0
327.411103438622	0
332.09717888951	0
336.780742353159	0
341.461795731189	0
346.140340923302	0
350.816379827291	0
355.489914339041	0
360.160946352512	0
364.829477759773	0
369.495510450977	0
374.159046314375	0
378.820087236329	0
383.478635101283	0
388.134691791809	0
392.788259188568	0
397.43933917034	0
402.08793361401	0
406.734044394583	0
411.377673385178	0
416.018822457033	0
420.657493479502	0
425.293688320078	0
429.927408844357	0
434.558656916086	0
439.187434397127	0
443.813743147482	0
448.437585025286	0
453.058961886811	0
457.677875586478	0
462.294327976831	0
466.908320908578	0
471.519856230564	0
476.128935789788	0
480.73556143139	0
485.339734998681	0
489.941458333116	0
494.540733274312	0
499.137561660047	0
503.731945326265	0
508.323886107065	0
512.91338583473	0
517.500446339696	0
522.085069450583	0
526.667256994186	0
531.247010795468	0
535.824332677577	0
540.399224461841	0
544.97168796778	0
549.541725013083	0
554.109337413638	0
558.674526983528	0
563.237295535019	0
567.797644878573	0
572.355576822864	0
576.911093174738	0
581.464195739273	0
586.014886319722	0
590.563166717575	0
595.109038732503	0
599.652504162402	0
604.193564803382	0
608.73222244976	0
613.268478894073	0
617.802335927087	0
622.333795337774	0
626.86285891334	0
631.389528439219	0
635.913805699064	0
640.435692474771	0
644.95519054646	0
649.472301692485	0
653.987027689444	0
658.499370312169	0
663.009331333737	0
667.51691252547	0
672.022115656927	0
676.524942495927	0
681.025394808529	0
685.523474359052	0
690.019182910066	0
694.512522222403	0
699.003494055146	-15.732421875
703.49210016564	8.3857421875
707.978342309501	-4.5849609375
712.4622222406	-20.24609375
716.943741711089	49.578125
721.422902471377	-5.0927734375
725.899706270147	-10.9375
730.374154854362	-24.0576171875
734.846249969256	37.7080078125
739.315993358349	-17.1025390625
743.783386763427	-15.208984375
748.248431924569	30.685546875
752.711130580137	10.142578125
757.171484466779	-37.2763671875
761.629495319434	6.7880859375
766.085164871334	-1.4208984375
770.538494853989	-0.697265625
774.989486997221	0.5302734375
779.438143029149	9.1435546875
783.884464676174	8.1552734375
788.328453663017	-3.7802734375
792.770111712697	-1.1953125
797.209440546538	8.7021484375
801.646441884169	-25.7568359375
806.08111744353	0.50390625
810.513468940876	-12.787109375
814.943498090771	23.28125
819.371206606105	-12.1396484375
823.796596198072	2.2578125
828.2196685762	-8.9765625
832.640425448326	42.9423828125
837.05886852062	-35.9052734375
841.474999497579	31.49609375
845.888820082023	-14.90625
850.300331975104	-4.7333984375
854.709536876313	5.69921875
859.116436483463	0.2724609375
863.521032492721	4.8154296875
867.923326598572	-3.767578125
872.32332049386	-4.1494140625
876.721015869761	15.42578125
881.116414415797	-30.2119140625
885.509517819844	-4.5947265625
889.900327768115	11.0478515625
894.288845945188	-0.421875
898.675074033979	28.9814453125
903.059013715769	-1.4072265625
907.440666670193	-28.146484375
911.820034575246	5.9169921875
916.197119107279	8.712890625
920.571921941015	-23.9912109375
924.944444749532	39.9482421875
929.314689204282	-9.5126953125
933.682656975088	-0.3203125
938.048349730129	-34.38671875
942.411769135974	16.9775390625
946.772916857561	-20.8203125
951.131794558198	27.6279296875
955.488403899583	3.6015625
959.842746541793	30.1044921875
964.194824143277	-19.7958984375
968.544638360882	-1.776611328125
972.89219084983	-21.41845703125
977.237483263745	24.4365234375
981.580517254633	-4.4248046875
985.921294472888	-27.958984375
990.259816567313	15.507080078125
994.596085185094	4.310302734375
998.930101971824	-9.9306640625
1003.26186857149	39.828369140625
1007.59138662648	41.255126953125
1011.91865777761	89.31689453125
1016.24368366406	58.37841796875
1020.56646592346	61.440185546875
1024.88700619182	43.23876953125
1029.20530610358	-5.2021484375
1033.52136729159	23.35693359375
1037.8351913871	24.914306640625
1042.14678001981	7.450439453125
1046.45613481781	-3.013427734375
1050.76325740763	4.00390625
1055.06814941421	6.338623046875
1059.37081246092	-3.8994140625
1063.67124816957	-14.4912109375
1067.96945816039	11.1416015625
1072.26544405203	-9.40625
1076.55920746159	34.3095703125
1080.8507500046	-6.7861328125
1085.14007329502	-10.9013671875
1089.42717894526	-43.353515625
1093.71206856617	33.541748046875
1097.99474376703	16.341796875
1102.27520615557	7.14990234375
1106.55345733798	0.766357421875
1110.82949891888	-46.7724609375
1115.10333250134	4.6884765625
1119.37495968691	16.1494140625
1123.64438207555	10.6103515625
1127.91160126572	-29.400390625
1132.17661885431	19.8466796875
1136.43943643666	1.093505859375
1140.70005560662	30.340576171875
1144.95847795644	42.587646484375
1149.21470507689	55.834716796875
1153.46873855716	43.0816650390625
1157.72057998495	165.35107421875
1161.97023094641	240.669189453125
1166.21769302616	208.9873046875
1170.4629678073	202.305419921875
1174.70605687141	94.62353515625
1178.94696179853	63.941650390625
1183.18568416722	26.259765625
1187.42222555447	47.577880859375
1191.65658753578	3.89599609375
1195.88877168515	14.106689453125
1200.11877957505	35.2681884765625
1204.34661277642	14.4295654296875
1208.57227285872	13.5909423828125
1212.79576138991	15.7523193359375
1217.01707993641	10.9136962890625
1221.23623006315	20.0751953125
1225.45321333358	-10.8421630859375
1229.66803130962	78.0794677734375
1233.88068555171	-11.9990234375
1238.09117761878	-38.077392578125
1242.29950906827	-4.15576171875
1246.50568145615	2.84765625
1250.70969633685	-23.1131591796875
1254.91155526336	37.4044189453125
1259.11125978715	-11.0916748046875
1263.30881145822	-8.66796875
1267.50421182508	-0.5576171875
1271.69746243476	-3.560546875
1275.88856483281	22.8564453125
1280.07752056329	-20.54296875
1284.26433116881	-10.572265625
1288.44899819048	18.150390625
1292.63152316794	-16.16796875
1296.81190763937	10.3505859375
1300.99015314147	2.8525390625
1305.16626120947	-32.3623046875
1309.34023337715	26.3232421875
1313.5120711768	30.5595703125
1317.68177613928	-3.0927734375
1321.84934979395	-34.3193359375
1326.01479366875	3.8642578125
1330.17810929013	-8.009765625
1334.3392981831	6.412109375
1338.49836187122	12.99609375
1342.65530187657	12.6513671875
1346.81011971983	-9.65234375
1350.96281692018	-14.7138671875
1355.11339499538	11.19921875
1359.26185546175	-12.5439453125
1363.40819983413	2.3076171875
1367.55242962597	15.9658203125
1371.69454634923	8.5263671875
1375.83455151447	6.11328125
1379.97244663079	-38.6396484375
1384.10823320587	9.4208984375
1388.24191274593	-17.9296875
1392.3734867558	39.6376953125
1396.50295673884	-5.8323974609375
1400.63032419701	-16.836669921875
1404.75559063083	4.6019287109375
1408.87875753938	3.3707275390625
1412.99982642036	-24.8603515625
1417.11879877001	-11.3970947265625
1421.23567608315	4.55712890625
1425.35045985322	-0.48876953125
1429.4631515722	-20.5345458984375
1433.57375273068	47.4195556640625
1437.68226481782	26.3736572265625
1441.78868932139	70.327880859375
1445.89302772774	83.038818359375
1449.9952815218	73.6688232421875
1454.0954521871	125.298828125
1458.19354120579	61.9287109375
1462.28955005859	127.558715820313
1466.38348022481	96.1885986328125
1470.47533318239	91.818603515625
1474.56511040785	57.448486328125
1478.65281337632	66.0784912109375
1482.73844356155	31.70849609375
1486.82200243586	72.33837890625
1490.90349147021	58.7808837890625
1494.98291213417	15.203857421875
1499.06026589591	42.626953125
1503.13555422221	72.0499267578125
1507.20877857848	73.4730224609375
1511.27994042873	110.89599609375
1515.3490412356	123.319091796875
1519.41608246035	219.742065429688
1523.48106556286	211.165161132813
1527.54399200162	229.588134765625
1531.60486323377	241.01123046875
1535.66368071506	160.434326171875
1539.72044589986	151.843139648438
1543.7751602412	135.0673828125
1547.8278251907	47.291748046875
1551.87844219866	30.5159912109375
1555.92701271397	28.740234375
1559.97353818419	9.964599609375
1564.01802005549	12.1888427734375
1568.06045977271	52.4130859375
1572.1008587793	71.6373291015625
1576.13921851737	41.8616943359375
1580.17554042768	7.0859375
1584.20982594961	20.3096923828125
1588.24207652123	37.34130859375
1592.27229357921	6.372802734375
1596.3004785589	11.4044189453125
1600.3266328943	58.43603515625
1604.35075801806	29.4676513671875
1608.37285536149	12.4991455078125
1612.39292635454	-6.46923828125
1616.41097242584	-0.4239501953125
1620.42699500266	2.6451416015625
1624.44099551096	-5.285888671875
1628.45297537533	14.7830810546875
1632.46293601905	22.85205078125
1636.47087886406	2.9210205078125
1640.47680533095	9.2261962890625
1644.480716839	2.7152099609375
1648.48261480617	15.2041015625
1652.48250064906	39.6929931640625
1656.48037578297	46.1820068359375
1660.47624162187	52.6708984375
1664.47009957839	78.345703125
1668.46195106388	53.32763671875
1672.45179748832	64.3095703125
1676.43964026041	26.2916259765625
1680.42548078752	46.2735595703125
1684.40932047569	24.2554931640625
1688.39116072969	23.2374267578125
1692.37100295292	4.5936279296875
1696.34884854752	37.13427734375
1700.32469891428	-44.3250732421875
1704.29855545272	43.215576171875
1708.27041956104	7.7562255859375
1712.24029263612	-2.703125
1716.20817607355	-21.470458984375
1720.17407126762	12.796142578125
1724.13797961133	20.0628662109375
1728.09990249636	-2.5091552734375
1732.05984131311	8.383544921875
1736.01779745068	-4.828857421875
1739.97377229687	-19.37255859375
1743.9277672382	27.6064453125
1747.87978365989	-9.3896484375
1751.82982294587	3.193359375
1755.77788647878	-11.3994140625
1759.72397564	-14.14453125
1763.6680918096	8.44140625
1767.61023636636	13.244140625
1771.55041068779	2.560546875
1775.48861615014	0.55078125
1779.42485412835	-22.556640625
1783.35912599609	-3.796875
1787.29143312576	31.66796875
1791.22177688849	-14.3115234375
1795.15015865414	3.95703125
1799.07657979127	-2.546875
1803.00104166721	-4.787109375
1806.923545648	9.6787109375
1810.84409309841	-5.294921875
1814.76268538195	-1.833984375
1818.67932386087	24.5576171875
1822.59400989615	-23.69921875
1826.50674484752	3.0888671875
1830.41753007345	13.7001953125
1834.32636693114	-23.12890625
1838.23325677653	-7.1357421875
1842.13820096433	15.1845703125
1846.04120084797	1.0244140625
1849.94225777965	10.0576171875
1853.84137311029	-7.103515625
1857.7385481896	-8.98828125
1861.63378436601	5.2333984375
1865.52708298671	-1.9091796875
1869.41844539766	-4.5283203125
1873.30787294356	14.7802734375
1877.19536696788	-27.4697265625
1881.08092881284	36.8427734375
1884.96455981942	-11.818359375
1888.84626132737	-7.013671875
1892.7260346752	-1.125
1896.6038812002	-6.98828125
1900.47980223839	7.5263671875
1904.35379912459	-7.8779296875
1908.22587319237	19.763671875
1912.0960257741	-22.6650390625
1915.96425820088	18.2119140625
1919.83057180263	-8.9970703125
1923.694967908	-4.2529296875
1927.55744784445	17.77734375
1931.4180129382	-22.3310546875
1935.27666451426	23.984375
1939.13340389641	-1.43359375
1942.98823240721	-22.6318359375
1946.84115136803	26.380859375
1950.692162099	-20.8310546875
1954.54126591903	4.443359375
1958.38846414584	-4.8974609375
1962.23375809594	4.84375
1966.0771490846	-5.7451171875
1969.91863842591	18.1083984375
1973.75822743275	-3.04296875
1977.59591741678	5.1865234375
1981.43170968848	-26.71484375
1985.26560555709	24.095703125
1989.09760633069	-16.841796875
1992.92771331615	1.599609375
1996.75592781911	8.4208984375
2000.58225114405	1.7255859375
2004.40668459424	-11.7333984375
2008.22922947176	-8.9658203125
2012.04988707749	21.982421875
2015.86865871112	-14.31640625
2019.68554567116	16.9296875
2023.50054925491	-33.7060546875
2027.31367075851	29.4560546875
2031.1249114769	-11.5048828125
2034.93427270382	0.5361328125
2038.74175573186	6.1875
2042.54736185239	9.2412109375
2046.35109235564	-14.6044921875
2050.15294853063	-9.0791015625
2053.95293166521	25.353515625
2057.75104304606	7.326171875
2061.54728395867	-26.25390625
2065.34165568738	10.64453125
2069.13415951534	0.134765625
2072.92479672452	17.7119140625
2076.71356859575	-39.9404296875
2080.50047640866	12.0751953125
2084.28552144174	-29.7861328125
2088.06870497229	1.91796875
2091.85002827646	41.2509765625
2095.62949262923	36.212890625
2099.40709930443	-26.9072265625
2103.18284957471	-43.89453125
2106.95674471158	39.900390625
2110.72878598537	1.53125
2114.49897466528	-4.32421875
2118.26731201934	-33.6630859375
2122.03379931443	34.3662109375
2125.79843781626	-7.3388671875
2129.56122878942	-28.380859375
2133.32217349733	30.2568359375
2137.08127320226	-17.25390625
2140.83852916534	14.6005859375
2144.59394264655	-4.5625
2148.34751490473	4.2392578125
2152.09924719757	7.568359375
2155.84914078163	-12.779296875
2159.5971969123	6.7958984375
2163.34341684387	-15.736328125
2167.08780182947	21.271484375
2170.83035312109	4.0302734375
2174.57107196959	-19.5380859375
2178.30995962469	8.3740234375
2182.04701733499	-7.017578125
2185.78224634795	-5.3798828125
2189.5156479099	23.1748046875
2193.24722326604	-13.0537109375
2196.97697366044	-5.71875
2200.70490033604	1.6923828125
2204.43100453467	-8.3271484375
2208.15528749703	21.7021484375
2211.87775046268	-19.5986328125
2215.59839467008	5.9033203125
2219.31722135656	10.25390625
2223.03423175833	6.71875
2226.74942711049	-5.2314453125
2230.46280864701	1.90234375
2234.17437760077	-16.578125
2237.8841352035	6.9580078125
2241.59208268584	-18.9560546875
2245.29822127732	19.0966796875
2249.00255220635	-7.8916015625
2252.70507670024	35.103515625
2256.40579598519	-50.5107421875
2260.10471128628	29.76171875
2263.80182382751	4.24609375
2267.49713483175	-11.7099609375
2271.19064552079	-4.0732421875
2274.8823571153	12.0908203125
2278.57227083486	-18.4677734375
2282.26038789795	4.646484375
2285.94670952195	8.494140625
2289.63123692314	-9.4677734375
2293.31397131672	17.6533203125
2296.99491391679	-5.5439453125
2300.67406593633	-8.5283203125
2304.35142858727	9.1416015625
2308.02700308043	-17.27734375
2311.70079062553	10.84765625
2315.37279243123	-8.298828125
2319.04300970507	27.7041015625
2322.71144365353	-4.9365234375
2326.378095482	-20.4990234375
2330.04296639478	18.861328125
2333.7060575951	-11.3955078125
2337.3673702851	-2.400390625
2341.02690566583	-0.6982421875
2344.68466493729	-10.2109375
2348.34064929839	9.6923828125
2351.99485994695	6.5
2355.64729807974	2.7724609375
2359.29796489244	6.5869140625
2362.94686157966	-10.5
2366.59398933494	-19.958984375
2370.23934935076	-0.5517578125
2373.88294281852	23.2294921875
2377.52477092855	8.689453125
2381.16483487014	-4.5029296875
2384.80313583148	-9.4169921875
2388.4396749997	-5.5126953125
2392.07445356091	-1.9140625
2395.70747270011	1.1162109375
2399.33873360126	20.91015625
2402.96823744726	-8.048828125
2406.59598541994	11.6923828125
2410.22197870011	-14.33984375
2413.84621846749	-18.740234375
2417.46870590075	23.67578125
2421.08944217751	-16.083984375
2424.70842847435	5.5673828125
2428.32566596678	11.798828125
2431.94115582928	-23.130859375
2435.55489923527	17.3740234375
2439.16689735713	-12.91796875
2442.77715136619	24.033203125
2446.38566243272	-19.9111328125
2449.99243172597	3.3701171875
2453.59746041414	8.583984375
2457.20074966439	-6.3525390625
2460.80230064283	-3.3447265625
2464.40211451455	-3.1396484375
2468.00019244358	-7.537109375
2471.59653559293	33.5830078125
2475.19114512457	-18.7412109375
2478.78402219943	-19.3388671875
2482.37516797741	24.498046875
2485.96458361738	7.4423828125
2489.55227027719	-21.98046875
2493.13822911363	20.671875
2496.7224612825	-21.0185546875
2500.30496793853	6.302734375
2503.88575023547	8.162109375
2507.464809326	3.310546875
2511.04214636182	-12.3427734375
2514.61776249357	-0.2216796875
2518.19165887088	2.927734375
2521.76383664237	4.4658203125
2525.33429695564	1.8896484375
2528.90304095725	-13.3603515625
2532.47006979276	16.2783203125
2536.03538460672	-8.5400390625
2539.59898654265	-2.6826171875
2543.16087674307	-12.2978515625
2546.72105634947	21.76953125
2550.27952650235	4.283203125
2553.83628834118	3.8427734375
2557.39134300444	-13.6806640625
2560.94469162957	-30.0947265625
2564.49633535304	36.828125
2568.0462753103	-31.421875
2571.59451263579	29.4248046875
2575.14104846294	7.01171875
2578.6858839242	-34.197265625
2582.229020151	30.5283203125
2585.77045827378	-10.6640625
2589.31019942197	3.505859375
2592.84824472401	-9.9755859375
2596.38459530734	13.609375
2599.91925229841	10.7490234375
2603.45221682266	-20.107421875
2606.98349000456	-10.8857421875
2610.51307296756	21.859375
2614.04096683414	0.6279296875
2617.56717272579	-22.5361328125
2621.09169176298	11.9873046875
2624.61452506523	15.6181640625
2628.13567375106	-21.0419921875
2631.655138938	-6.2724609375
2635.17292174258	10.5634765625
2638.68902328039	11.10546875
2642.20344466598	-0.50390625
2645.71618701297	-8.015625
2649.22725143397	-5.8359375
2652.73663904062	15.97265625
2656.24435094357	-37.923828125
2659.75038825251	37.4296875
2663.25475207615	9.3359375
2666.75744352221	-48.279296875
2670.25846369744	43.76953125
2673.75781370765	-28.376953125
2677.25549465763	11.2900390625
2680.75150765123	15.6171875
2684.24585379131	-3.40625
2687.73853417978	-12.6240234375
2691.22954991757	6.033203125
2694.71890210465	3.5859375
2698.20659184002	-24.35546875
2701.69262022172	14.7431640625
2705.17698834682	-0.3720703125
2708.65969731143	7.5244140625
2712.14074821071	-12.2529296875
2715.62014213884	0.4677734375
2719.09788018905	4.1005859375
2722.57396345361	19.107421875
2726.04839302385	3.48828125
2729.52116999012	-35.748046875
2732.99229544182	33.6689453125
2736.4617704674	-32.349609375
2739.92959615437	19.1796875
2743.39577358925	3.6240234375
2746.86030385767	4.806640625
2750.32318804424	-0.1015625
2753.78442723268	-26.6630859375
2757.24402250572	19.0263671875
2760.70197494518	11.005859375
2764.1582856319	-18.951171875
2767.6129556458	12.4990234375
2771.06598606584	-22.5361328125
2774.51737797005	14.6943359375
2777.96713243552	-14.336669921875
2781.41525053838	15.6925659179688
2784.86173335384	1.03936767578125
2788.30658195617	0.24456787109375
2791.74979741869	-14.55029296875
2795.1913808138	-1.34515380859375
2798.63133321295	-7.138671875
2802.06965568666	15.2393188476563
2805.50634930452	-3.3826904296875
2808.94141513519	40.9952392578125
2812.37485424639	-10.6267700195313
2815.80666770493	3.75115966796875
2819.23685657665	2.129150390625
2822.6654219265	12.507080078125
2826.0923648185	8.88507080078125
2829.51768631572	43.2630004882813
2832.94138748033	41.6165771484375
2836.36346937355	36.940673828125
2839.7839330557	39.2647094726563
2843.20277958617	63.5888061523438
2846.62001002343	147.912902832031
2850.03562542502	188.236999511719
2853.44962684758	247.56103515625
2856.86201534681	302.885131835938
2860.27279197751	267.209228515625
2863.68195779356	276.533325195313
2867.08951384791	230.857421875
2870.49546119262	225.181396484375
2873.89980087883	220.505493164063
2877.30253395675	244.82958984375
2880.70366147569	230.153686523438
2884.10318448406	235.477783203125
2887.50110402936	255.769775390625
2890.89742115815	260.027221679688
2894.29213691614	257.284790039063
2897.68525234807	218.542236328125
2901.07676849782	258.7998046875
2904.46668640835	206.057373046875
2907.85500712172	222.314819335938
2911.24173167908	223.572387695313
2914.62686112069	209.829833984375
2918.0103964859	222.08740234375
2921.39233881316	217.344970703125
2924.77268914004	211.602416992188
2928.1514485032	214.859985351563
2931.52861793838	235.117431640625
2934.90419848047	221.375
2938.27819116343	224.632568359375
2941.65059702035	210.890014648438
2945.0214170834	189.147583007813
2948.39065238389	195.405029296875
2951.75830395222	156.629272460938
2955.1243728179	149.822387695313
2958.48886000957	105.015625
2961.85176655495	91.208740234375
2965.21309348089	123.401977539063
2968.57284181338	86.5950927734375
2971.93101257748	52.7882080078125
2975.28760679739	75.9814453125
2978.64262549643	41.174560546875
2981.99606969702	77.3677978515625
2985.34794042073	26.5609130859375
2988.69823868822	22.7540283203125
2992.04696551928	54.947265625
2995.39412193282	10.140380859375
2998.73970894689	23.3336181640625
3002.08372757864	-11.4732666015625
3005.42617884436	-21.3525390625
3008.76706375945	17.7083740234375
3012.10638333846	0.7691650390625
3015.44413859504	22.8299560546875
3018.780330542	12.8907470703125
3022.11496019125	-7.0484619140625
3025.44802855385	-5.987548828125
3028.77953663997	24.0732421875
3032.10948545894	19.134033203125
3035.4378760192	-48.80517578125
3038.76470932834	10.7191162109375
3042.08998639308	6.2392578125
3045.41370821926	-11.24072265625
3048.73587581189	-4.7205810546875
3052.05649017508	4.3114013671875
3055.37555231211	-16.17041015625
3058.69306322538	2.986328125
3062.00902391644	30.7138671875
3065.32343538598	-12.14453125
3068.63629863383	-7.66015625
3071.94761465896	-16.5830078125
3075.25738445949	23.486328125
3078.5656090327	6.650390625
3081.87228937498	-5.302734375
3085.1774264819	-17.8134765625
3088.48102134815	-2.7958984375
3091.7830749676	16.5927734375
3095.08358833324	-6.052734375
3098.38256243724	7.23046875
3101.67999827088	-19.5615234375
3104.97589682465	5.6103515625
3108.27025908814	5.86328125
3111.56308605013	-2.3740234375
3114.85437869852	1.0380859375
3118.14413802041	-2.6376953125
3121.43236500202	-0.9677734375
3124.71906062875	2.9931640625
3128.00422588514	-9.0986328125
3131.28786175491	13.1416015625
3134.56996922093	10.4228515625
3137.85054926523	-17.8984375
3141.12960286901	0
3144.40713101263	0
3147.68313467559	0
3150.95761483661	0
3154.23057247352	0
3157.50200856335	0
3160.77192408229	0
3164.04032000569	0
3167.30719730808	0
3170.57255696316	0
3173.8363999438	0
3177.09872722202	0
3180.35953976906	0
3183.61883855529	0
3186.87662455028	0
3190.13289872276	0
3193.38766204066	0
3196.64091547106	0
3199.89265998022	0
3203.14289653362	0
3206.39162609586	0
3209.63884963076	0
3212.88456810132	0
3216.1287824697	0
3219.37149369728	0
3222.61270274458	0
3225.85241057134	0
3229.09061813648	0
3232.32732639809	0
3235.56253631347	0
3238.79624883909	0
3242.02846493062	0
3245.25918554292	0
3248.48841163005	0
3251.71614414523	0
3254.94238404091	0
3258.16713226871	0
3261.39038977947	0
3264.61215752319	0
3267.8324364491	0
3271.05122750561	0
3274.26853164032	0
3277.48434980006	0
3280.69868293083	0
3283.91153197784	0
3287.12289788551	0
3290.33278159744	0
3293.54118405647	0
3296.7481062046	0
3299.95354898308	0
3303.15751333233	0
3306.36000019198	0
3309.5610105009	0
3312.76054519714	0
3315.95860521796	0
3319.15519149983	0
3322.35030497844	0
3325.5439465887	0
3328.73611726471	0
3331.92681793978	0
3335.11604954647	0
3338.30381301652	0
3341.49010928091	0
3344.67493926981	0
3347.85830391262	0
3351.04020413798	0
3354.22064087372	0
3357.3996150469	0
3360.5771275838	0
3363.75317940992	0
3366.92777144999	0
3370.10090462795	0
3373.27257986699	0
3376.44279808948	0
3379.61156021707	0
3382.77886717058	0
3385.94471987011	0
3389.10911923496	0
3392.27206618366	0
3395.43356163397	0
3398.59360650288	0
3401.75220170663	0
3404.90934816067	0
3408.06504677969	0
3411.21929847761	0
3414.37210416759	0
3417.52346476203	0
3420.67338117256	0
3423.82185431003	0
3426.96888508457	0
3430.11447440551	0
3433.25862318143	0
3436.40133232017	0
3439.54260272877	0
3442.68243531356	0
3445.82083098007	0
3448.95779063311	0
3452.0933151767	0
3455.22740551412	0
3458.36006254791	0
3461.49128717984	0
3464.62108031093	0
3467.74944284144	0
3470.8763756709	0
3474.00187969807	0
3477.12595582097	0
3480.24860493687	0
3483.3698279423	0
3486.48962573301	0
3489.60799920405	0
3492.7249492497	0
3495.84047676349	0
3498.95458263822	0
3502.06726776593	0
3505.17853303794	0
3508.28837934481	0
3511.39680757636	0
3514.50381862168	0
3517.60941336912	0
3520.71359270627	0
3523.81635752002	0
3526.91770869649	0
3530.01764712108	0
3533.11617367844	0
3536.21328925251	0
3539.30899472646	0
3542.40329098277	0
3545.49617890316	0
3548.58765936862	0
3551.6777332594	0
3554.76640145506	0
3557.85366483438	0
3560.93952427544	0
3564.02398065559	0
3567.10703485145	0
3570.18868773891	0
3573.26894019313	0
3576.34779308856	0
3579.42524729892	0
3582.5013036972	0
3585.57596315568	0
3588.6492265459	0
3591.72109473869	0
3594.79156860416	0
3597.8606490117	0
3600.92833682998	0
3603.99463292695	0
3607.05953816984	0
3610.12305342518	0
3613.18517955876	0
3616.24591743568	0
3619.30526792029	0
3622.36323187627	0
3625.41981016655	0
3628.47500365337	0
3631.52881319825	0
3634.58123966201	0
3637.63228390473	0
3640.68194678582	0
3643.73022916395	0
3646.77713189711	0
3649.82265584256	0
3652.86680185686	0
3655.90957079587	0
3658.95096351473	0
3661.9909808679	0
3665.02962370912	0
3668.06689289143	0
3671.10278926717	0
3674.13731368797	0
3677.17046700477	0
3680.20225006781	0
3683.23266372664	0
3686.26170883008	0
3689.28938622628	0
3692.31569676268	0
3695.34064128604	0
3698.3642206424	0
3701.38643567713	0
3704.40728723488	0
3707.42677615964	0
3710.44490329468	0
3713.46166948258	0
3716.47707556524	0
3719.49112238387	0
3722.50381077897	0
3725.51514159038	0
3728.52511565724	0
3731.53373381799	0
3734.54099691039	0
3737.54690577153	0
3740.55146123779	0
3743.55466414488	0
3746.55651532782	0
3749.55701562096	0
3752.55616585793	0
3755.55396687173	0
3758.55041949465	0
3761.54552455828	0
3764.53928289357	0
3767.53169533077	0
3770.52276269945	0
