# Supplementary material for: ATP-Mediated Compositional Change in Peripheral Myelin Membranes: A Comparative Raman Spectroscopy and Time-Of-Flight Secondary Ion Mass Spectrometry Study
Source: PLoS One. 2015 Nov 6;10(11):e0142084. doi: 10.1371/journal.pone.0142084 (PMC4636249; doi:10.1371/journal.pone.0142084)
Supplement: S4 Dataset — (ZIP) [file pone.0142084.s004.zip › S4_dataset/Raman_spectra/8_90_90.txt]

-178.9940361005	0
-174.033225536559	0
-169.075137799502	0
-164.119770772183	0
-159.167122339652	0
-154.217190389145	0
-149.26997281008	0
-144.325467494082	0
-139.38367233493	0
-134.444585228596	0
-129.508204073225	0
-124.574526769137	0
-119.643551218823	0
-114.715275326934	0
-109.789697000297	0
-104.866814147889	0
-99.9466246808543	0
-95.0291265124944	0
-90.114317558252	0
-85.2021957357436	0
-80.2927589647076	0
-75.3860051670387	0
-70.4819322667847	0
-65.5805381901157	0
-60.6818208653497	0
-55.7857782229291	0
-50.8924081954391	0
-46.0017087175838	0
-41.1136777262045	0
-36.2283131602561	0
-31.3456129608128	0
-26.4655750710695	0
-21.5881974363389	0
-16.7134780040407	0
-11.8414147237152	0
-6.97200554699234	0
-2.10524842762101	0
2.75885867856151	0
7.62031781360827	0
12.4791310174774	0
17.3353003280427	0
22.1888277810764	0
27.0397154102718	0
31.8879652472339	0
36.7335793214821	0
41.5765596604568	0
46.4169082895224	0
51.2546272319731	0
56.0897185090207	0
60.9221841398242	0
65.7520261414571	0
70.5792465289418	0
75.4038473152361	0
80.2258305112362	0
85.045198125787	0
89.8619521656727	0
94.6760946356395	0
99.4876275383746	0
104.296552874516	0
109.10287264268	0
113.906588839415	0
118.707703459252	0
123.506218494676	0
128.30213593615	0
133.095457772096	0
137.886185988912	0
142.674322570981	0
147.459869500641	0
152.242828758238	0
157.023202322084	0
161.800992168479	0
166.576200271718	0
171.348828604071	0
176.118879135827	0
180.886353835245	0
185.651254668599	0
190.413583600155	0
195.173342592186	0
199.93053360497	0
204.685158596798	0
209.437219523967	0
214.186718340788	0
218.933656999589	0
223.678037450723	0
228.419861642551	0
233.159131521468	0
237.895849031897	0
242.630016116271	0
247.361634715084	0
252.090706766841	0
256.817234208093	0
261.541218973424	0
266.262662995465	0
270.981568204883	0
275.697936530397	0
280.411769898781	0
285.123070234849	0
289.831839461471	0
294.538079499574	0
299.241792268144	0
303.942979684232	0
308.641643662944	0
313.33778611746	0
318.031408959018	0
322.722514096945	0
327.411103438622	0
332.09717888951	0
336.780742353159	0
341.461795731189	0
346.140340923302	0
350.816379827291	0
355.489914339041	0
360.160946352512	0
364.829477759773	0
369.495510450977	0
374.159046314375	0
378.820087236329	0
383.478635101283	0
388.134691791809	0
392.788259188568	0
397.43933917034	0
402.08793361401	0
406.734044394583	0
411.377673385178	0
416.018822457033	0
420.657493479502	0
425.293688320078	0
429.927408844357	0
434.558656916086	0
439.187434397127	0
443.813743147482	0
448.437585025286	0
453.058961886811	0
457.677875586478	0
462.294327976831	0
466.908320908578	0
471.519856230564	0
476.128935789788	0
480.73556143139	0
485.339734998681	0
489.941458333116	0
494.540733274312	0
499.137561660047	0
503.731945326265	0
508.323886107065	0
512.91338583473	0
517.500446339696	0
522.085069450583	0
526.667256994186	0
531.247010795468	0
535.824332677577	0
540.399224461841	0
544.97168796778	0
549.541725013083	0
554.109337413638	0
558.674526983528	0
563.237295535019	0
567.797644878573	0
572.355576822864	0
576.911093174738	0
581.464195739273	0
586.014886319722	0
590.563166717575	0
595.109038732503	0
599.652504162402	0
604.193564803382	0
608.73222244976	0
613.268478894073	0
617.802335927087	0
622.333795337774	0
626.86285891334	0
631.389528439219	0
635.913805699064	0
640.435692474771	0
644.95519054646	0
649.472301692485	0
653.987027689444	0
658.499370312169	0
663.009331333737	0
667.51691252547	0
672.022115656927	0
676.524942495927	0
681.025394808529	0
685.523474359052	0
690.019182910066	0
694.512522222403	0
699.003494055146	0
703.49210016564	0
707.978342309501	0
712.4622222406	0
716.943741711089	0
721.422902471377	0
725.899706270147	0
730.374154854362	0
734.846249969256	0
739.315993358349	0
743.783386763427	0
748.248431924569	0
752.711130580137	0
757.171484466779	0
761.629495319434	-15.7080078125
766.085164871334	-2.5009765625
770.538494853989	-8.5029296875
774.989486997221	33.4296875
779.438143029149	-3.962890625
783.884464676174	-5.861328125
788.328453663017	1.0009765625
792.770111712697	-3.5126953125
797.209440546538	16.7236328125
801.646441884169	-28.716796875
806.08111744353	19.38671875
810.513468940876	-14.73046875
814.943498090771	10.28515625
819.371206606105	1.6865234375
823.796596198072	6.4990234375
828.2196685762	-19.431640625
832.640425448326	22.71484375
837.05886852062	-29.1455078125
841.474999497579	25.0068359375
845.888820082023	-4.130859375
850.300331975104	-4.669921875
854.709536876313	-14.5361328125
859.116436483463	6.3935546875
863.521032492721	7.87109375
867.923326598572	11.51953125
872.32332049386	-12.5078125
876.721015869761	17.8984375
881.116414415797	-23.458984375
885.509517819844	6.154296875
889.900327768115	2.6337890625
894.288845945188	-13.30859375
898.675074033979	8.6220703125
903.059013715769	12.8349609375
907.440666670193	-14.05078125
911.820034575246	8.5185546875
916.197119107279	10.5380859375
920.571921941015	-31.916015625
924.944444749532	30.93359375
929.314689204282	-15.650390625
933.682656975088	2.0712890625
938.048349730129	-9.57421875
942.411769135974	12.4853515625
946.772916857561	-15.720703125
951.131794558198	21.9853515625
955.488403899583	-15.88671875
959.842746541793	18.9775390625
964.194824143277	-27.021484375
968.544638360882	15.9541015625
972.89219084983	-17.5299072265625
977.237483263745	22.98388671875
981.580517254633	-8.552734375
985.921294472888	20.3577880859375
990.259816567313	-7.141357421875
994.596085185094	-18.534912109375
998.930101971824	-0.0682373046875
1003.26186857149	37.3985595703125
1007.59138662648	37.865234375
1011.91865777761	58.3216552734375
1016.24368366406	68.7763671875
1020.56646592346	44.2310791015625
1024.88700619182	31.5858154296875
1029.20530610358	8.3585205078125
1033.52136729159	52.131103515625
1037.8351913871	35.90380859375
1042.14678001981	-6.6507568359375
1046.45613481781	-10.368408203125
1050.76325740763	-6.281982421875
1055.06814941421	-0.023193359375
1059.37081246092	14.9957275390625
1063.67124816957	-6.6796875
1067.96945816039	9.4267578125
1072.26544405203	-2.7470703125
1076.55920746159	3.08203125
1080.8507500046	-18.8310546875
1085.14007329502	13.6826171875
1089.42717894526	-16.0618896484375
1093.71206856617	13.249755859375
1097.99474376703	-13.7841796875
1102.27520615557	21.4307861328125
1106.55345733798	12.4830322265625
1110.82949891888	-10.9788818359375
1115.10333250134	11.55908203125
1119.37495968691	10.09716796875
1123.64438207555	23.21533203125
1127.91160126572	2.57861328125
1132.17661885431	31.94189453125
1136.43943643666	12.3050537109375
1140.70005560662	45.6683349609375
1144.95847795644	29.0316162109375
1149.21470507689	52.6131591796875
1153.46873855716	76.35546875
1157.72057998495	143.09765625
1161.97023094641	200.83984375
1166.21769302616	183.58203125
1170.4629678073	186.32421875
1174.70605687141	77.0665283203125
1178.94696179853	47.795166015625
1183.18568416722	7.505615234375
1187.42222555447	39.216064453125
1191.65658753578	-6.0736083984375
1195.88877168515	4.6368408203125
1200.11877957505	41.34716796875
1204.34661277642	14.9100341796875
1208.57227285872	8.12353515625
1212.79576138991	11.3370361328125
1217.01707993641	-3.4495849609375
1221.23623006315	-0.4248046875
1225.45321333358	-40.7254638671875
1229.66803130962	54.3006591796875
1233.88068555171	-9.7401123046875
1238.09117761878	-21.0546875
1242.29950906827	15.765625
1246.50568145615	-8.6220703125
1250.70969633685	-11.2099609375
1254.91155526336	24.1123046875
1259.11125978715	-1.3076171875
1263.30881145822	-10.31640625
1267.50421182508	7.177734375
1271.69746243476	-18.0888671875
1275.88856483281	31.3076171875
1280.07752056329	-10.66015625
1284.26433116881	-23.8857421875
1288.44899819048	7.1103515625
1292.63152316794	-14.9462890625
1296.81190763937	30.8916015625
1300.99015314147	12.6826171875
1305.16626120947	-26.9755859375
1309.34023337715	7.2802734375
1313.5120711768	15.0087890625
1317.68177613928	-2.5771484375
1321.84934979395	-22.9736328125
1326.01479366875	17.0341796875
1330.17810929013	-16.5361328125
1334.3392981831	8.728515625
1338.49836187122	-1.5576171875
1342.65530187657	7.7939453125
1346.81011971983	1.041015625
1350.96281692018	-5.578125
1355.11339499538	7.708984375
1359.26185546175	-12.0712890625
1363.40819983413	1.2314453125
1367.55242962597	7.36328125
1371.69454634923	8.16796875
1375.83455151447	6.91015625
1379.97244663079	-32.7021484375
1384.10823320587	12.134765625
1388.24191274593	-5.2626953125
1392.3734867558	17.7001953125
1396.50295673884	-14.263671875
1400.63032419701	-2.8707275390625
1404.75559063083	14.6470947265625
1408.87875753938	-6.877685546875
1412.99982642036	-4.4595947265625
1417.11879877001	-10.04150390625
1421.23567608315	5.2750244140625
1425.35045985322	7.310302734375
1429.4631515722	7.3455810546875
1433.57375273068	33.3809814453125
1437.68226481782	34.416259765625
1441.78868932139	59.4515380859375
1445.89302772774	60.48681640625
1449.9952815218	22.3653564453125
1454.0954521871	102.014770507813
1458.19354120579	34.664306640625
1462.28955005859	79.313720703125
1466.38348022481	27.963134765625
1470.47533318239	48.612548828125
1474.56511040785	55.261962890625
1478.65281337632	59.911376953125
1482.73844356155	29.560791015625
1486.82200243586	58.210205078125
1490.90349147021	39.859619140625
1494.98291213417	-5.54638671875
1499.06026589591	61.7388916015625
1503.13555422221	80.0240478515625
1507.20877857848	88.309326171875
1511.27994042873	103.594482421875
1515.3490412356	128.879760742188
1519.41608246035	205.1650390625
1523.48106556286	189.4501953125
1527.54399200162	206.735473632813
1531.60486323377	162.020751953125
1535.66368071506	87.305908203125
1539.72044589986	81.5911865234375
1543.7751602412	86.8763427734375
1547.8278251907	40.16162109375
1551.87844219866	17.1102294921875
1555.92701271397	-3.0015869140625
1559.97353818419	9.8865966796875
1564.01802005549	-13.225341796875
1568.06045977271	30.662841796875
1572.1008587793	48.551025390625
1576.13921851737	41.4390869140625
1580.17554042768	17.3272705078125
1584.20982594961	22.2154541015625
1588.24207652123	23.1036376953125
1592.27229357921	-12.00830078125
1596.3004785589	16.604736328125
1600.3266328943	40.0296630859375
1604.35075801806	29.4544677734375
1608.37285536149	23.8792724609375
1612.39292635454	-6.6959228515625
1616.41097242584	13.7288818359375
1620.42699500266	6.15380859375
1624.44099551096	-37.7230224609375
1628.45297537533	-6.708984375
1632.46293601905	12.3050537109375
1636.47087886406	4.455322265625
1640.47680533095	-13.2255859375
1644.480716839	13.0947265625
1648.48261480617	2.8134765625
1652.48250064906	-19.306640625
1656.48037578297	10.12109375
1660.47624162187	-4.4404296875
1664.47009957839	16.84375
1668.46195106388	6.0498046875
1672.45179748832	-5.3935546875
1676.43964026041	-26.2099609375
1680.42548078752	12.076171875
1684.40932047569	17.1240234375
1688.39116072969	-8.7177734375
1692.37100295292	-18.236328125
1696.34884854752	16.001953125
1700.32469891428	-18.5400390625
1704.29855545272	35.9423828125
1708.27041956104	-18.8115234375
1712.24029263612	3.0166015625
1716.20817607355	-10.3388671875
1720.17407126762	-3.5810546875
1724.13797961133	8.0087890625
1728.09990249636	1.9052734375
1732.05984131311	3.30859375
1736.01779745068	12.177734375
1739.97377229687	-36.541015625
1743.9277672382	30.5927734375
1747.87978365989	-10.1328125
1751.82982294587	6.7724609375
1755.77788647878	-7.5068359375
1759.72397564	-21.73046875
1763.6680918096	22.244140625
1767.61023636636	3.4384765625
1771.55041068779	-2.8173828125
1775.48861615014	3.78125
1779.42485412835	-15.1806640625
1783.35912599609	-3.0908203125
1787.29143312576	25.5732421875
1791.22177688849	-22.9208984375
1795.15015865414	5.669921875
1799.07657979127	18.3740234375
1803.00104166721	-19.0078125
1806.923545648	4.76953125
1810.84409309841	7.044921875
1814.76268538195	-16.40234375
1818.67932386087	17.3427734375
1822.59400989615	-21.19921875
1826.50674484752	19.53125
1830.41753007345	11.3046875
1834.32636693114	-18.09765625
1838.23325677653	-22.759765625
1842.13820096433	19.0068359375
1846.04120084797	17.23046875
1849.94225777965	-5.1376953125
1853.84137311029	-14.193359375
1857.7385481896	9.4833984375
1861.63378436601	-6.369140625
1865.52708298671	2.5234375
1869.41844539766	1.3193359375
1873.30787294356	14.380859375
1877.19536696788	-29.3466796875
1881.08092881284	36.162109375
1884.96455981942	-11.9482421875
1888.84626132737	-21.2158203125
1892.7260346752	1.349609375
1896.6038812002	2.8564453125
1900.47980223839	5.47265625
1904.35379912459	-1.44921875
1908.22587319237	17.3935546875
1912.0960257741	-20.2763671875
1915.96425820088	12.86328125
1919.83057180263	-12.0771484375
1923.694967908	3.9521484375
1927.55744784445	6.15625
1931.4180129382	-20.2705078125
1935.27666451426	19.384765625
1939.13340389641	3.7890625
1942.98823240721	-18.6474609375
1946.84115136803	10.931640625
1950.692162099	-10.302734375
1954.54126591903	16.9228515625
1958.38846414584	-7.94921875
1962.23375809594	-3.6005859375
1966.0771490846	1.00390625
1969.91863842591	13.3427734375
1973.75822743275	0.2451171875
1977.59591741678	0.9833984375
1981.43170968848	-27.1494140625
1985.26560555709	22.234375
1989.09760633069	-7.1630859375
1992.92771331615	2.255859375
1996.75592781911	3.5556640625
2000.58225114405	-4.087890625
2004.40668459424	-4.197265625
2008.22922947176	5.4833984375
2012.04988707749	6.3603515625
2015.86865871112	-19.9033203125
2019.68554567116	24.8212890625
2023.50054925491	-35.6513671875
2027.31367075851	31.759765625
2031.1249114769	-5.8408203125
2034.93427270382	-5.8447265625
2038.74175573186	-5.4169921875
2042.54736185239	10.197265625
2046.35109235564	-1.416015625
2050.15294853063	-13.470703125
2053.95293166521	23.220703125
2057.75104304606	5.275390625
2061.54728395867	-21.7958984375
2065.34165568738	8.7744140625
2069.13415951534	-11.275390625
2072.92479672452	24.3154296875
2076.71356859575	-27.216796875
2080.50047640866	14.10546875
2084.28552144174	-15.923828125
2088.06870497229	17.0556640625
2091.85002827646	0.2041015625
2095.62949262923	-9.236328125
2099.40709930443	4.939453125
2103.18284957471	-22.4130859375
2106.95674471158	35.08203125
2110.72878598537	-5.390625
2114.49897466528	-1.4541015625
2118.26731201934	-14.171875
2122.03379931443	22.4443359375
2125.79843781626	-11.0107421875
2129.56122878942	-23.306640625
2133.32217349733	29.4794921875
2137.08127320226	-18.748046875
2140.83852916534	4.5107421875
2144.59394264655	-1.5849609375
2148.34751490473	-1.8271484375
2152.09924719757	23.4833984375
2155.84914078163	-13.78125
2159.5971969123	1.0595703125
2163.34341684387	-15.763671875
2167.08780182947	19.701171875
2170.83035312109	-0.34375
2174.57107196959	-1.455078125
2178.30995962469	3.40234375
2182.04701733499	-20.69921875
2185.78224634795	7.0224609375
2189.5156479099	26.28125
2193.24722326604	-16.0087890625
2196.97697366044	-5.142578125
2200.70490033604	-1.8154296875
2204.43100453467	-5.6875
2208.15528749703	6.0986328125
2211.87775046268	-16.794921875
2215.59839467008	25.166015625
2219.31722135656	7.876953125
2223.03423175833	-10.5048828125
2226.74942711049	-6.455078125
2230.46280864701	9.970703125
2234.17437760077	-1.72265625
2237.8841352035	2.099609375
2241.59208268584	-21.1650390625
2245.29822127732	14.00390625
2249.00255220635	-14.6884765625
2252.70507670024	37.6171875
2256.40579598519	-46.8681640625
2260.10471128628	35.3564453125
2263.80182382751	-7.837890625
2267.49713483175	-5.99609375
2271.19064552079	-4.3759765625
2274.8823571153	7.333984375
2278.57227083486	-16.1953125
2282.26038789795	16.3369140625
2285.94670952195	5.5
2289.63123692314	-26.1142578125
2293.31397131672	22.5234375
2296.99491391679	3.2978515625
2300.67406593633	-8.822265625
2304.35142858727	0.6787109375
2308.02700308043	-8.0380859375
2311.70079062553	13.1875
2315.37279243123	-0.697265625
2319.04300970507	3.091796875
2322.71144365353	11.390625
2326.378095482	-28.7216796875
2330.04296639478	14.25
2333.7060575951	15.1650390625
2337.3673702851	-23.3564453125
2341.02690566583	1.501953125
2344.68466493729	-13.240234375
2348.34064929839	15.61328125
2351.99485994695	0.59765625
2355.64729807974	14.5703125
2359.29796489244	-10.453125
2362.94686157966	6.6259765625
2366.59398933494	-20.0810546875
2370.23934935076	1.4951171875
2373.88294281852	1.1455078125
2377.52477092855	8.9560546875
2381.16483487014	6.462890625
2384.80313583148	-5.0234375
2388.4396749997	-15.8349609375
2392.07445356091	-3.13671875
2395.70747270011	8.986328125
2399.33873360126	22.90234375
2402.96823744726	-7.8115234375
2406.59598541994	2.6123046875
2410.22197870011	-2.3271484375
2413.84621846749	-17.7314453125
2417.46870590075	17.1953125
2421.08944217751	-14.037109375
2424.70842847435	-4.056640625
2428.32566596678	9.8681640625
2431.94115582928	-10.6826171875
2435.55489923527	24.955078125
2439.16689735713	-17.576171875
2442.77715136619	18.0556640625
2446.38566243272	-9.654296875
2449.99243172597	-7.095703125
2453.59746041414	7.259765625
2457.20074966439	-2.7080078125
2460.80230064283	-4.9228515625
2464.40211451455	-16.041015625
2468.00019244358	8.9951171875
2471.59653559293	28.8505859375
2475.19114512457	-10.6484375
2478.78402219943	-19.294921875
2482.37516797741	9.9208984375
2485.96458361738	15.0986328125
2489.55227027719	-17.6083984375
2493.13822911363	15.22265625
2496.7224612825	-28.06640625
2500.30496793853	-1.5869140625
2503.88575023547	24.705078125
2507.464809326	2.259765625
2511.04214636182	-19.8935546875
2514.61776249357	3.40625
2518.19165887088	10.8681640625
2521.76383664237	6.1953125
2525.33429695564	-8.470703125
2528.90304095725	-7.02734375
2532.47006979276	-12.3291015625
2536.03538460672	20.576171875
2539.59898654265	19.9775390625
2543.16087674307	-25.4921875
2546.72105634947	5.4833984375
2550.27952650235	-1.140625
2553.83628834118	15.0166015625
2557.39134300444	-17.28515625
2560.94469162957	-25.328125
2564.49633535304	32.1455078125
2568.0462753103	-23.4091796875
2571.59451263579	29.373046875
2575.14104846294	5.5576171875
2578.6858839242	-34.8349609375
2582.229020151	20.74609375
2585.77045827378	-12.9853515625
2589.31019942197	24.2177734375
2592.84824472401	-18.7412109375
2596.38459530734	7.4365234375
2599.91925229841	8.30078125
2603.45221682266	-19.9052734375
2606.98349000456	-12.478515625
2610.51307296756	32.0634765625
2614.04096683414	6.0048828125
2617.56717272579	-30.830078125
2621.09169176298	8.3037109375
2624.61452506523	14.5634765625
2628.13567375106	-9.037109375
2631.655138938	-7.0771484375
2635.17292174258	-0.2666015625
2638.68902328039	10.232421875
2642.20344466598	-2.6005859375
2645.71618701297	-5.0556640625
2649.22725143397	-1.919921875
2652.73663904062	17.599609375
2656.24435094357	-38.6826171875
2659.75038825251	47.71484375
2663.25475207615	-1.02734375
2666.75744352221	-53.9814453125
2670.25846369744	57.1611328125
2673.75781370765	-37.732421875
2677.25549465763	20.2822265625
2680.75150765123	-0.869140625
2684.24585379131	8.1689453125
2687.73853417978	-23.154296875
2691.22954991757	11.291015625
2694.71890210465	10.01171875
2698.20659184002	-25.099609375
2701.69262022172	28.5107421875
2705.17698834682	-13.18359375
2708.65969731143	1.5224609375
2712.14074821071	-11.501953125
2715.62014213884	-5.6396484375
2719.09788018905	6.39453125
2722.57396345361	28.244140625
2726.04839302385	8.7939453125
2729.52116999012	-43.2880859375
2732.99229544182	23.990234375
2736.4617704674	-24.5537109375
2739.92959615437	9.4443359375
2743.39577358925	9.107421875
2746.86030385767	-1.8994140625
2750.32318804424	7.8466796875
2753.78442723268	-18.32421875
2757.24402250572	11.8212890625
2760.70197494518	2.84375
2764.1582856319	-11.5546875
2767.6129556458	18.626953125
2771.06598606584	-18.2900390625
2774.51737797005	9.7412109375
2777.96713243552	-14.705078125
2781.41525053838	12.029296875
2784.86173335384	-1.9609375
2788.30658195617	0.7685546875
2791.74979741869	-3.0673828125
2795.1913808138	7.193359375
2798.63133321295	-11.556640625
2802.06965568666	15.580078125
2805.50634930452	-19.6552734375
2808.94141513519	17.4521484375
2812.37485424639	-17.0634765625
2815.80666770493	10.330078125
2819.23685657665	3.0908203125
2822.6654219265	-5.0302734375
2826.0923648185	-9.015625
2829.51768631572	19.84765625
2832.94138748033	10.1897583007813
2836.36346937355	-11.4550170898438
2839.7839330557	-15.6143798828125
2843.20277958617	-21.9114990234375
2846.62001002343	22.7913818359375
2850.03562542502	-9.5057373046875
2853.44962684758	-4.8028564453125
2856.86201534681	29.917236328125
2860.27279197751	-6.473876953125
2863.68195779356	29.1350708007813
2867.08951384791	16.7440185546875
2870.49546119262	18.3529663085938
2873.89980087883	37.9619140625
2877.30253395675	23.5708618164063
2880.70366147569	32.1798095703125
2884.10318448406	29.7886962890625
2887.50110402936	35.3742065429688
2890.89742115815	58.7689208984375
2894.29213691614	50.1636352539063
2897.68525234807	32.5584106445313
2901.07676849782	79.953125
2904.46668640835	8.34783935546875
2907.85500712172	35.7425537109375
2911.24173167908	41.1372680664063
2914.62686112069	23.531982421875
2918.0103964859	54.9266967773438
2921.39233881316	40.3214111328125
2924.77268914004	33.7161254882813
2928.1514485032	24.11083984375
2931.52861793838	30.5055541992188
2934.90419848047	35.9002685546875
2938.27819116343	33.2949829101563
2941.65059702035	24.689697265625
2945.0214170834	8.09423828125
2948.39065238389	44.50244140625
2951.75830395222	12.91064453125
2955.1243728179	31.31884765625
2958.48886000957	5.72705078125
2961.85176655495	16.13525390625
2965.21309348089	43.54345703125
2968.57284181338	26.95166015625
2971.93101257748	32.35986328125
2975.28760679739	37.76806640625
2978.64262549643	6.17626953125
2981.99606969702	36.58447265625
2985.34794042073	22.99267578125
2988.69823868822	20.40087890625
2992.04696551928	44.80908203125
2995.39412193282	3.21728515625
2998.73970894689	18.62548828125
3002.08372757864	4.03369140625
3005.42617884436	-18.55810546875
3008.76706375945	41.864013671875
3012.10638333846	13.3236083984375
3015.44413859504	30.783203125
3018.780330542	0.2427978515625
3022.11496019125	-9.29766845703125
3025.44802855385	-1.83807373046875
3028.77953663997	24.6215209960938
3032.10948545894	26.0811157226563
3035.4378760192	-21.4593505859375
3038.76470932834	28.000244140625
3042.08998639308	5.4598388671875
3045.41370821926	-9.08056640625
3048.73587581189	6.37896728515625
3052.05649017508	7.83856201171875
3055.37555231211	-3.70184326171875
3058.69306322538	27.7577514648438
3062.00902391644	31.21728515625
3065.32343538598	-0.26824951171875
3068.63629863383	16.2528686523438
3071.94761465896	-1.2259521484375
3075.25738445949	43.295166015625
3078.5656090327	-0.18365478515625
3081.87228937498	7.33746337890625
3085.1774264819	-22.141357421875
3088.48102134815	6.3797607421875
3091.7830749676	22.9009399414063
3095.08358833324	-1.5699462890625
3098.38256243724	-0.97003173828125
3101.67999827088	-7.3701171875
3104.97589682465	-6.77020263671875
3108.27025908814	15.8297119140625
3111.56308605013	-8.68359375
3114.85437869852	-3.26763916015625
3118.14413802041	-1.4013671875
3121.43236500202	10.62890625
3124.71906062875	-3.7216796875
3128.00422588514	-4.326171875
3131.28786175491	-7.8984375
3134.56996922093	17.3447265625
3137.85054926523	-7.3271484375
3141.12960286901	2.25390625
3144.40713101263	0.9228515625
3147.68313467559	-2.103515625
3150.95761483661	-23.7314453125
3154.23057247352	24.568359375
3157.50200856335	2.7333984375
3160.77192408229	1.91015625
3164.04032000569	-4.3505859375
3167.30719730808	-8.6826171875
3170.57255696316	23.2451171875
3173.8363999438	-25.3828125
3177.09872722202	-10.0810546875
3180.35953976906	28.443359375
3183.61883855529	-7.251953125
3186.87662455028	-9.5390625
3190.13289872276	-8.865234375
3193.38766204066	38.287109375
3196.64091547106	-17.0107421875
3199.89265998022	-12.2939453125
3203.14289653362	15.40625
3206.39162609586	-10.451171875
3209.63884963076	-2.9677734375
3212.88456810132	2.34375
3216.1287824697	-16.32421875
3219.37149369728	0
3222.61270274458	0
3225.85241057134	0
3229.09061813648	0
3232.32732639809	0
3235.56253631347	0
3238.79624883909	0
3242.02846493062	0
3245.25918554292	0
3248.48841163005	0
3251.71614414523	0
3254.94238404091	0
3258.16713226871	0
3261.39038977947	0
3264.61215752319	0
3267.8324364491	0
3271.05122750561	0
3274.26853164032	0
3277.48434980006	0
3280.69868293083	0
3283.91153197784	0
3287.12289788551	0
3290.33278159744	0
3293.54118405647	0
3296.7481062046	0
3299.95354898308	0
3303.15751333233	0
3306.36000019198	0
3309.5610105009	0
3312.76054519714	0
3315.95860521796	0
3319.15519149983	0
3322.35030497844	0
3325.5439465887	0
3328.73611726471	0
3331.92681793978	0
3335.11604954647	0
3338.30381301652	0
3341.49010928091	0
3344.67493926981	0
3347.85830391262	0
3351.04020413798	0
3354.22064087372	0
3357.3996150469	0
3360.5771275838	0
3363.75317940992	0
3366.92777144999	0
3370.10090462795	0
3373.27257986699	0
3376.44279808948	0
3379.61156021707	0
3382.77886717058	0
3385.94471987011	0
3389.10911923496	0
3392.27206618366	0
3395.43356163397	0
3398.59360650288	0
3401.75220170663	0
3404.90934816067	0
3408.06504677969	0
3411.21929847761	0
3414.37210416759	0
3417.52346476203	0
3420.67338117256	0
3423.82185431003	0
3426.96888508457	0
3430.11447440551	0
3433.25862318143	0
3436.40133232017	0
3439.54260272877	0
3442.68243531356	0
3445.82083098007	0
3448.95779063311	0
3452.0933151767	0
3455.22740551412	0
3458.36006254791	0
3461.49128717984	0
3464.62108031093	0
3467.74944284144	0
3470.8763756709	0
3474.00187969807	0
3477.12595582097	0
3480.24860493687	0
3483.3698279423	0
3486.48962573301	0
3489.60799920405	0
3492.7249492497	0
3495.84047676349	0
3498.95458263822	0
3502.06726776593	0
3505.17853303794	0
3508.28837934481	0
3511.39680757636	0
3514.50381862168	0
3517.60941336912	0
3520.71359270627	0
3523.81635752002	0
3526.91770869649	0
3530.01764712108	0
3533.11617367844	0
3536.21328925251	0
3539.30899472646	0
3542.40329098277	0
3545.49617890316	0
3548.58765936862	0
3551.6777332594	0
3554.76640145506	0
3557.85366483438	0
3560.93952427544	0
3564.02398065559	0
3567.10703485145	0
3570.18868773891	0
3573.26894019313	0
3576.34779308856	0
3579.42524729892	0
3582.5013036972	0
3585.57596315568	0
3588.6492265459	0
3591.72109473869	0
3594.79156860416	0
3597.8606490117	0
3600.92833682998	0
3603.99463292695	0
3607.05953816984	0
3610.12305342518	0
3613.18517955876	0
3616.24591743568	0
3619.30526792029	0
3622.36323187627	0
3625.41981016655	0
3628.47500365337	0
3631.52881319825	0
3634.58123966201	0
3637.63228390473	0
3640.68194678582	0
3643.73022916395	0
3646.77713189711	0
3649.82265584256	0
3652.86680185686	0
3655.90957079587	0
3658.95096351473	0
3661.9909808679	0
3665.02962370912	0
3668.06689289143	0
3671.10278926717	0
3674.13731368797	0
3677.17046700477	0
3680.20225006781	0
3683.23266372664	0
3686.26170883008	0
3689.28938622628	0
3692.31569676268	0
3695.34064128604	0
3698.3642206424	0
3701.38643567713	0
3704.40728723488	0
3707.42677615964	0
3710.44490329468	0
3713.46166948258	0
3716.47707556524	0
3719.49112238387	0
3722.50381077897	0
3725.51514159038	0
3728.52511565724	0
3731.53373381799	0
3734.54099691039	0
3737.54690577153	0
3740.55146123779	0
3743.55466414488	0
3746.55651532782	0
3749.55701562096	0
3752.55616585793	0
3755.55396687173	0
3758.55041949465	0
3761.54552455828	0
3764.53928289357	0
3767.53169533077	0
3770.52276269945	0
