# Supplementary material for: ATP-Mediated Compositional Change in Peripheral Myelin Membranes: A Comparative Raman Spectroscopy and Time-Of-Flight Secondary Ion Mass Spectrometry Study
Source: PLoS One. 2015 Nov 6;10(11):e0142084. doi: 10.1371/journal.pone.0142084 (PMC4636249; doi:10.1371/journal.pone.0142084)
Supplement: S4 Dataset — (ZIP) [file pone.0142084.s004.zip › S4_dataset/Raman_spectra/9_0_0.txt]

-178.994036100499	0
-174.033225536557	0
-169.0751377995	0
-164.119770772188	0
-159.167122339648	0
-154.217190389139	0
-149.269972810082	0
-144.325467494084	0
-139.383672334927	0
-134.444585228594	0
-129.508204073223	0
-124.574526769135	0
-119.643551218822	0
-114.715275326933	0
-109.789697000295	0
-104.866814147885	0
-99.9466246808552	0
-95.0291265124906	0
-90.1143175582511	0
-85.2021957357429	0
-80.2927589647043	0
-75.3860051670417	0
-70.481932266779	0
-65.5805381901118	0
-60.6818208653458	0
-55.7857782229294	0
-50.8924081954356	0
-46.0017087175875	0
-41.1136777262036	0
-36.2283131602562	0
-31.3456129608094	0
-26.4655750710663	0
-21.5881974363401	0
-16.7134780040433	0
-11.8414147237163	0
-6.97200554699157	0
-2.10524842762243	0
2.7588586785605	0
7.62031781361293	0
12.4791310174805	0
17.3353003280426	0
22.1888277810758	0
27.039715410272	0
31.8879652472351	0
36.7335793214806	0
41.5765596604579	0
46.4169082895241	0
51.2546272319742	0
56.0897185090253	0
60.9221841398248	0
65.7520261414575	0
70.5792465289414	0
75.4038473152359	0
80.2258305112373	0
85.0451981257829	0
89.8619521656728	0
94.6760946356408	0
99.4876275383722	0
104.296552874519	0
109.102872642681	0
113.906588839414	0
118.707703459255	0
123.50621849468	0
128.302135936152	0
133.095457772095	0
137.886185988911	0
142.67432257098	0
147.459869500643	0
152.242828758237	0
157.023202322085	0
161.800992168482	0
166.57620027172	0
171.348828604074	0
176.118879135829	0
180.886353835249	0
185.651254668599	0
190.413583600155	0
195.173342592185	0
199.930533604973	0
204.685158596796	0
209.437219523967	0
214.186718340789	0
218.933656999594	0
223.678037450722	0
228.419861642549	0
233.159131521472	0
237.895849031895	0
242.630016116276	0
247.361634715089	0
252.090706766845	0
256.817234208094	0
261.541218973423	0
266.262662995465	0
270.981568204883	0
275.6979365304	0
280.411769898787	0
285.123070234848	0
289.831839461473	0
294.538079499573	0
299.241792268145	0
303.942979684238	0
308.641643662944	0
313.337786117456	0
318.031408959021	0
322.722514096949	0
327.411103438619	0
332.097178889511	0
336.780742353159	0
341.461795731189	0
346.140340923303	0
350.816379827291	0
355.489914339047	0
360.160946352513	0
364.829477759773	0
369.495510450979	0
374.159046314377	0
378.82008723633	0
383.478635101284	0
388.134691791813	0
392.788259188568	0
397.439339170342	0
402.087933614013	0
406.734044394583	0
411.377673385177	0
416.018822457034	0
420.657493479503	0
425.293688320078	0
429.927408844356	0
434.558656916088	0
439.187434397129	0
443.813743147486	0
448.437585025291	0
453.058961886814	0
457.67787558648	0
462.29432797683	0
466.908320908577	0
471.519856230563	0
476.128935789788	0
480.735561431389	0
485.339734998681	0
489.941458333116	0
494.540733274316	0
499.137561660049	0
503.731945326264	0
508.323886107064	0
512.913385834734	0
517.500446339694	0
522.085069450583	0
526.667256994191	0
531.247010795469	0
535.824332677577	0
540.399224461846	0
544.97168796778	0
549.541725013081	0
554.109337413644	0
558.67452698353	0
563.237295535018	0
567.797644878581	0
572.355576822862	0
576.911093174738	0
581.464195739274	0
586.014886319725	0
590.563166717577	0
595.109038732502	0
599.652504162404	0
604.193564803387	0
608.732222449762	0
613.268478894079	0
617.802335927085	0
622.333795337774	0
626.86285891334	0
631.38952843922	0
635.913805699067	0
640.435692474774	0
644.955190546461	0
649.472301692484	0
653.987027689447	0
658.499370312169	0
663.009331333738	0
667.516912525469	0
672.022115656928	0
676.524942495926	-48.703125
681.02539480853	-3.12109375
685.523474359055	103.9599609375
690.01918291007	-23.65625
694.512522222405	-30.87109375
699.003494055145	-5.6025390625
703.492100165644	-4.369140625
707.9783423095	-9.3447265625
712.462222240603	-2.341796875
716.943741711089	3.6083984375
721.422902471375	9.44921875
725.899706270146	7.1787109375
730.374154854366	-4.015625
734.846249969258	16.32421875
739.315993358352	-19.2958984375
743.783386763425	-5.6005859375
748.24843192457	13.7802734375
752.711130580137	-0.966796875
757.171484466788	-9.8916015625
761.629495319437	1.4033203125
766.085164871336	2.71484375
770.538494853994	9.6494140625
774.989486997223	0.096923828125
779.43814302915	-14.696044921875
783.884464676175	-3.75634765625
788.32845366302	8.40625
792.770111712696	-27.5267333984375
797.209440546543	89.04248046875
801.646441884168	-15.388427734375
806.081117443533	8.1807861328125
810.513468940881	-14.582275390625
814.943498090775	6.5908203125
819.371206606105	15.7640380859375
823.796596198077	46.9371337890625
828.219668576199	25.1102294921875
832.640425448324	47.283447265625
837.058868520624	11.58251953125
841.474999497579	41.982421875
845.888820082022	34.38232421875
850.300331975104	66.7823486328125
854.709536876311	65.1822509765625
859.116436483469	34.5821533203125
863.521032492725	39.9820556640625
867.923326598575	57.3819580078125
872.323320493862	84.798095703125
876.72101586976	63.893310546875
881.116414415799	84.988525390625
885.509517819843	82.083740234375
889.900327768119	59.178955078125
894.288845945186	43.274169921875
898.675074033981	23.369384765625
903.059013715767	30.464599609375
907.440666670198	15.5596923828125
911.820034575245	12.6549072265625
916.197119107281	-17.2498779296875
920.571921941017	-8.508056640625
924.944444749533	19.4317626953125
929.314689204286	15.37158203125
933.682656975085	28.311279296875
938.048349730125	1.2510986328125
942.411769135975	34.19091796875
946.772916857561	41.130615234375
951.131794558201	81.0704345703125
955.488403899588	98.01025390625
959.842746541792	154.949951171875
964.19482414328	151.889770507813
968.544638360883	191.07275390625
972.892190849834	135.678466796875
977.237483263751	148.284057617187
981.580517254632	77.8897705078125
985.92129447289	38.495361328125
990.259816567315	88.10107421875
994.596085185094	66.7066650390625
998.930101971822	165.312377929687
1003.2618685715	310.91796875
1007.59138662649	479.523681640625
1011.91865777761	595.129272460937
1016.24368366407	591.833740234375
1020.56646592346	468.014404296875
1024.88700619182	330.194946289063
1029.20530610358	213.375610351562
1033.52136729159	150.55615234375
1037.8351913871	96.73681640625
1042.14678001981	80.9173583984375
1046.45613481781	40.0980224609375
1050.76325740763	28.278564453125
1055.06814941421	42.47607421875
1059.37081246092	34.6129150390625
1063.67124816958	30.7498779296875
1067.96945816039	20.8868408203125
1072.26544405203	18.0238037109375
1076.55920746159	24.1607666015625
1080.8507500046	6.297607421875
1085.14007329502	9.659912109375
1089.42717894527	-6.8297119140625
1093.71206856617	13.6807861328125
1097.99474376703	31.191162109375
1102.27520615557	38.7015380859375
1106.55345733798	33.2120361328125
1110.82949891888	15.722412109375
1115.10333250134	60.66064453125
1119.37495968691	88.9437255859375
1123.64438207556	104.226928710938
1127.91160126572	107.510009765625
1132.17661885431	162.793090820313
1136.43943643667	225.076171875
1140.70005560662	302.359252929687
1144.95847795644	377.642333984375
1149.21470507689	546.99365234375
1153.46873855716	846.587036132813
1157.72057998495	1312.18029785156
1161.97023094641	1759.77368164062
1166.21769302616	1833.36694335938
1170.4629678073	1644.96032714844
1174.70605687141	1108.55358886719
1178.94696179854	642.14697265625
1183.18568416722	382.740356445313
1187.42222555447	310.333618164063
1191.65658753578	270.041870117187
1195.88877168516	243.781127929687
1200.11877957504	303.520385742188
1204.34661277642	290.259521484375
1208.57227285873	224.998779296875
1212.79576138991	185.738037109375
1217.01707993641	151.477294921875
1221.23623006316	115.216552734375
1225.45321333358	75.9437255859375
1229.66803130962	97.65966796875
1233.88068555171	38.3756103515625
1238.09117761878	19.0916748046875
1242.29950906828	24.8076171875
1246.50568145615	-17.476318359375
1250.70969633685	-15.740966796875
1254.91155526336	21.06396484375
1259.11125978715	16.8687744140625
1263.30881145822	11.673583984375
1267.50421182508	53.4783935546875
1271.69746243476	72.2833251953125
1275.88856483281	100.177612304688
1280.07752056329	102.411010742187
1284.26433116882	120.644287109375
1288.44899819048	93.8775634765625
1292.63152316794	87.11083984375
1296.81190763937	95.3441162109375
1300.99015314147	79.577392578125
1305.16626120947	63.810791015625
1309.34023337715	85.3555908203125
1313.51207117681	63.0189208984375
1317.68177613928	49.68212890625
1321.84934979396	20.3453369140625
1326.01479366875	29.0086669921875
1330.17810929013	2.671875
1334.3392981831	-9.664794921875
1338.49836187121	6.9984130859375
1342.65530187658	34.76220703125
1346.81011971983	-2.2489013671875
1350.96281692018	-8.2598876953125
1355.11339499538	33.72900390625
1359.26185546175	24.718017578125
1363.40819983413	19.7069091796875
1367.55242962597	30.69580078125
1371.69454634923	-15.3121337890625
1375.83455151447	5.6962890625
1379.97244663079	-27.2952880859375
1384.10823320586	-7.286865234375
1388.24191274593	-9.2784423828125
1392.3734867558	21.9163818359375
1396.50295673884	-15.34521484375
1400.63032419701	-24.58447265625
1404.75559063083	5.1317138671875
1408.87875753938	33.227294921875
1412.99982642036	-9.2926025390625
1417.11879877001	-14.4530029296875
1421.23567608316	1.5775146484375
1425.35045985322	-11.3919677734375
1429.4631515722	-13.7364501953125
1433.57375273068	13.5986328125
1437.68226481782	25.93359375
1441.78868932139	91.2685546875
1445.89302772774	154.603515625
1449.99528152179	182.938598632813
1454.09545218711	224.214233398438
1458.1935412058	171.325805664062
1462.28955005859	194.437377929687
1466.38348022481	159.549072265625
1470.47533318239	166.66064453125
1474.56511040785	178.772216796875
1478.65281337632	161.883911132813
1482.73844356155	163.995483398438
1486.82200243586	158.107055664062
1490.90349147022	159.21875
1494.98291213418	198.331909179687
1499.06026589591	260.594970703125
1503.13555422222	397.858154296875
1507.20877857848	528.121215820313
1511.27994042873	763.38427734375
1515.3490412356	1084.6474609375
1519.41608246035	1470.91052246094
1523.48106556286	1710.17358398438
1527.54399200163	1787.43676757813
1531.60486323377	1597.69982910156
1535.66368071505	1255.962890625
1539.72044589986	885.22607421875
1543.7751602412	579.489135742188
1547.82782519071	347.0947265625
1551.87844219866	232.866821289062
1555.92701271397	181.638916015625
1559.97353818419	101.411010742187
1564.0180200555	61.18310546875
1568.06045977271	68.9552001953125
1572.1008587793	92.727294921875
1576.13921851737	72.4993896484375
1580.17554042768	69.271484375
1584.20982594961	46.0435791015625
1588.24207652123	70.815673828125
1592.27229357921	57.831298828125
1596.3004785589	72.5479736328125
1600.3266328943	71.2646484375
1604.35075801806	39.9813232421875
1608.37285536149	58.697998046875
1612.39292635454	37.4146728515625
1616.41097242584	17.13134765625
1620.42699500266	0.8480224609375
1624.44099551096	3.564697265625
1628.45297537533	9.2813720703125
1632.46293601906	46.7249755859375
1636.47087886406	20.3277587890625
1640.47680533095	31.9306640625
1644.48071683901	28.533447265625
1648.48261480617	54.13623046875
1652.48250064906	61.7391357421875
1656.48037578297	68.3419189453125
1660.47624162187	85.9447021484375
1664.47009957839	101.610473632813
1668.46195106388	155.419067382813
1672.45179748832	157.227783203125
1676.43964026041	105.036376953125
1680.42548078752	101.845092773438
1684.4093204757	81.6536865234375
1688.39116072969	57.46240234375
1692.37100295292	50.27099609375
1696.34884854752	71.0166015625
1700.32469891429	19.54052734375
1704.29855545273	56.064453125
1708.27041956104	29.58837890625
1712.24029263612	12.1124267578125
1716.20817607355	-5.3636474609375
1720.17407126762	18.1602783203125
1724.13797961133	15.267333984375
1728.09990249636	29.1405029296875
1732.05984131312	8.0135498046875
1736.01779745068	-8.11328125
1739.97377229687	-14.75732421875
1743.9277672382	3.030517578125
1747.87978365989	-4.4130859375
1751.82982294586	9.5843505859375
1755.77788647879	-2.1435546875
1759.72397564	-8.7373046875
1763.6680918096	7.814453125
1767.61023636636	4.494140625
1771.5504106878	1.7041015625
1775.48861615014	-4.9423828125
1779.42485412834	-7.6513671875
1783.35912599608	-3.576171875
1787.29143312576	0.0205078125
1791.2217768885	1.3369140625
1795.15015865414	6.7666015625
1799.07657979128	15.0859375
1803.00104166722	-20.255859375
1806.923545648	-1.140625
1810.84409309841	14.5986328125
1814.76268538195	-7.5703125
1818.67932386087	11.6220703125
1822.59400989615	-15.0673828125
1826.50674484753	1.44140625
1830.41753007345	10.21484375
1834.32636693114	-8.77734375
1838.23325677653	-12.53125
1842.13820096433	20.4228515625
1846.04120084797	8.9765625
1849.94225777965	-10.6640625
1853.84137311029	-10.0029296875
1857.7385481896	-5.6142578125
1861.63378436601	-0.65625
1865.52708298671	7.1337890625
1869.41844539766	5.6669921875
1873.30787294356	14.212890625
1877.19536696788	-28.474609375
1881.08092881284	11.3359375
1884.96455981942	1.9736328125
1888.84626132737	-14.3134765625
1892.72603467521	2.3515625
1896.6038812002	11.0830078125
1900.47980223839	9.0185546875
1904.35379912459	-3.939453125
1908.22587319237	-2.880859375
1912.0960257741	-4.6298828125
1915.96425820089	10.1591796875
1919.83057180263	-18.578125
1923.694967908	5.62109375
1927.55744784445	12.625
1931.4180129382	-13.283203125
1935.27666451425	-4.2919921875
1939.13340389641	16.2138671875
1942.98823240721	-1.904296875
1946.84115136803	-3.3876953125
1950.692162099	-8.1181640625
1954.54126591903	0.28515625
1958.38846414585	6.3671875
1962.23375809594	1.41796875
1966.0771490846	9.369140625
1969.91863842592	2.53125
1973.75822743275	-30.494140625
1977.59591741678	14.0419921875
1981.43170968848	-15.142578125
1985.2656055571	13.5078125
1989.0976063307	-2.8359375
1992.92771331615	5.623046875
1996.75592781911	-1.3583984375
2000.58225114405	0.60546875
2004.40668459424	2.87109375
2008.22922947176	-7.0634765625
2012.04988707749	4.8779296875
2015.86865871112	-2.4873046875
2019.68554567116	17.5380859375
2023.50054925491	-24.46484375
2027.31367075851	23.16015625
2031.12491147689	-25.75390625
2034.93427270382	10.8173828125
2038.74175573186	-1.875
2042.54736185239	12.23828125
2046.35109235564	-15.1044921875
2050.15294853063	1.736328125
2053.95293166521	12.0693359375
2057.75104304606	7.8720703125
2061.54728395867	-1.8154296875
2065.34165568739	1.548828125
2069.13415951534	-18.119140625
2072.92479672452	9.2470703125
2076.71356859575	-20.8197021484375
2080.50047640867	9.5338134765625
2084.28552144174	-3.8504638671875
2088.06870497229	17.0418701171875
2091.85002827646	19.9342041015625
2095.62949262924	13.784912109375
2099.40709930443	8.856689453125
2103.18284957471	-3.071533203125
2106.95674471157	25.000244140625
2110.72878598537	16.072021484375
2114.49897466528	16.22216796875
2118.26731201934	25.9210205078125
2122.03379931443	40.619873046875
2125.79843781626	26.3187255859375
2129.56122878942	-1.982421875
2133.32217349733	49.7164306640625
2137.08127320226	13.415283203125
2140.83852916534	50.1141357421875
2144.59394264655	46.81298828125
2148.34751490473	58.5118408203125
2152.09924719757	62.4849853515625
2155.84914078163	63.4815673828125
2159.59719691231	57.47802734375
2163.34341684388	80.4744873046875
2167.08780182947	93.470947265625
2170.83035312109	65.467529296875
2174.57107196959	121.463989257813
2178.30995962469	58.46044921875
2182.04701733499	25.4569091796875
2185.78224634796	11.4534912109375
2189.5156479099	40.462158203125
2193.24722326604	5.614990234375
2196.97697366044	-2.232177734375
2200.70490033604	-14.079345703125
2204.43100453467	-1.926513671875
2208.15528749703	27.226318359375
2211.87775046268	-12.620849609375
2215.59839467008	10.5321044921875
2219.31722135656	20.6849365234375
2223.03423175833	2.8377685546875
2226.74942711049	4.0263671875
2230.46280864702	-1.778564453125
2234.17437760077	-28.5833740234375
2237.8841352035	4.6116943359375
2241.59208268584	-22.193115234375
2245.29822127732	-4.9979248046875
2249.00255220636	0.9879150390625
2252.70507670024	11.941162109375
2256.40579598519	-30.1055908203125
2260.10471128628	24.8477783203125
2263.80182382751	-3.3616943359375
2267.49713483175	-15.61474609375
2271.19064552079	-7.86767578125
2274.8823571153	28.8792724609375
2278.57227083485	9.6263427734375
2282.26038789795	37.5108642578125
2285.94670952195	55.41357421875
2289.63123692315	50.31640625
2293.31397131673	66.2191162109375
2296.99491391679	40.1219482421875
2300.67406593634	74.024658203125
2304.35142858727	76.927490234375
2308.02700308043	74.9947509765625
2311.70079062553	84.135498046875
2315.37279243123	99.2762451171875
2319.04300970507	101.4169921875
2322.71144365353	76.5576171875
2326.378095482	25.6983642578125
2330.04296639479	38.839111328125
2333.7060575951	22.9798583984375
2337.3673702851	13.208251953125
2341.02690566583	28.633056640625
2344.6846649373	11.0577392578125
2348.3406492984	23.4825439453125
2351.99485994696	18.9073486328125
2355.64729807974	28.33203125
2359.29796489244	19.7568359375
2362.94686157966	6.2471923828125
2366.59398933494	-20.9083251953125
2370.23934935076	4.9361572265625
2373.88294281852	3.78076171875
2377.52477092856	12.625244140625
2381.16483487014	2.743408203125
2384.80313583148	5.01513671875
2388.4396749997	-2.96875
2392.07445356091	-11.5450439453125
2395.70747270011	-1.94921875
2399.33873360126	17.0908203125
2402.96823744725	-0.6806640625
2406.59598541995	8.6943359375
2410.22197870012	-8.8740234375
2413.84621846749	-23.58203125
2417.46870590075	19.3603515625
2421.08944217751	-5.6171875
2424.70842847435	5.326171875
2428.32566596678	2.443359375
2431.94115582928	-24.162109375
2435.55489923528	16.2275390625
2439.16689735713	-2.3818359375
2442.77715136618	9.451171875
2446.38566243272	1.8662109375
2449.99243172597	4.4931640625
2453.59746041414	2.701171875
2457.20074966439	-11.0755615234375
2460.80230064284	-9.7921142578125
2464.40211451455	12.0277099609375
2468.00019244359	-12.63623046875
2471.59653559293	26.6827392578125
2475.19114512457	25.993896484375
2478.78402219943	10.30517578125
2482.37516797741	16.6163330078125
2485.96458361739	27.2100830078125
2489.55227027719	-2.1558837890625
2493.13822911363	31.478271484375
2496.7224612825	19.1123046875
2500.30496793853	17.746337890625
2503.88575023547	33.3804931640625
2507.464809326	29.235595703125
2511.04214636182	36.1016845703125
2514.61776249357	43.9677734375
2518.19165887088	48.833984375
2521.76383664238	43.7000732421875
2525.33429695564	59.566162109375
2528.90304095725	33.44091796875
2532.47006979276	25.493896484375
2536.03538460672	25.546875
2539.59898654265	19.5997314453125
2543.16087674307	-3.3472900390625
2546.72105634948	2.7056884765625
2550.27952650235	-9.205078125
2553.83628834118	-9.861083984375
2557.39134300444	-11.51708984375
2560.94469162957	-14.1729736328125
2564.49633535304	13.310302734375
2568.0462753103	-4.8997802734375
2571.59451263579	8.793212890625
2575.14104846294	-9.83935546875
2578.6858839242	-17.4013671875
2582.22902015101	29.5986328125
2585.77045827378	-20.302734375
2589.31019942197	8.5654296875
2592.84824472401	2.0654296875
2596.38459530734	-3.1015625
2599.91925229841	0.6416015625
2603.45221682266	-2.02734375
2606.98349000456	-0.783203125
2610.51307296756	8.1787109375
2614.04096683414	-2.791015625
2617.56717272579	-0.4051513671875
2621.09169176298	-2.8050537109375
2624.61452506524	-2.5584716796875
2628.13567375106	-0.516845703125
2631.655138938	23.531494140625
2635.17292174259	35.7908935546875
2638.68902328039	56.05029296875
2642.20344466599	46.3095703125
2645.71618701297	72.5689697265625
2649.22725143397	66.828369140625
2652.73663904062	85.3551025390625
2656.24435094357	68.9437255859375
2659.75038825251	139.5322265625
2663.25475207615	127.120727539062
2666.75744352221	83.709228515625
2670.25846369745	129.2978515625
2673.75781370765	82.8863525390625
2677.25549465763	109.474853515625
2680.75150765123	92.176513671875
2684.24585379131	85.0284423828125
2687.73853417978	36.8802490234375
2691.22954991757	48.7320556640625
2694.71890210465	23.5838623046875
2698.20659184002	7.4356689453125
2701.69262022172	28.2874755859375
2705.17698834682	-1.8607177734375
2708.65969731143	19.9910888671875
2712.14074821071	12.843017578125
2715.62014213884	17.8065185546875
2719.09788018905	25.8543090820313
2722.57396345362	17.9020385742187
2726.04839302385	21.9498291015625
2729.52116999012	6.99761962890625
2732.99229544182	30.0453491210937
2736.4617704674	-13.9068603515625
2739.92959615436	15.140869140625
2743.39577358926	11.2023315429688
2746.86030385767	1.322998046875
2750.32318804425	-11.5562744140625
2753.78442723268	-36.4356079101562
2757.24402250572	15.6851196289062
2760.70197494518	-2.1942138671875
2764.1582856319	0.5692138671875
2767.61295564579	4.32110595703125
2771.06598606584	-19.3099975585938
2774.51737797005	12.4647216796875
2777.96713243552	1.599609375
2781.41525053838	8.6201171875
2784.86173335384	-8.7802734375
2788.30658195617	-10.302734375
2791.7497974187	-1.3056640625
2795.1913808138	2.45703125
2798.63133321295	-3.185546875
2802.06965568666	24.8818359375
2805.50634930452	-15.958984375
2808.94141513519	-2.69061279296875
2812.3748542464	-14.5792236328125
2815.80666770493	23.339111328125
2819.23685657665	-5.8507080078125
2822.66542192651	11.95947265625
2826.0923648185	-6.2303466796875
2829.51768631572	28.7982177734375
2832.94138748033	23.045166015625
2836.36346937355	13.2919921875
2839.7839330557	41.5389404296875
2843.20277958617	31.785888671875
2846.62001002343	98.03271484375
2850.03562542502	119.279663085938
2853.44962684758	184.526489257813
2856.86201534681	214.7734375
2860.27279197751	196.214233398438
2863.68195779356	208.655029296875
2867.08951384791	195.095947265625
2870.49546119263	181.536743164062
2873.89980087883	173.9775390625
2877.30253395675	188.418334960938
2880.70366147569	189.859130859375
2884.10318448407	189.299926757813
2887.50110402936	199.740844726562
2890.89742115816	198.181640625
2894.29213691614	177.622436523438
2897.68525234807	167.063232421875
2901.07676849782	214.504028320313
2904.46668640835	204.944946289062
2907.85500712172	211.416137695313
2911.24173167908	204.891723632813
2914.62686112069	208.367309570313
2918.0103964859	203.842895507813
2921.39233881316	211.318359375
2924.77268914005	211.7939453125
2928.1514485032	188.26953125
2931.52861793838	205.7451171875
2934.90419848047	225.220703125
2938.27819116343	232.6962890625
2941.65059702035	238.171875
2945.0214170834	219.6474609375
2948.39065238389	197.122924804687
2951.75830395222	177.598510742187
2955.12437281791	146.074096679687
2958.48886000957	117.549682617188
2961.85176655495	107.017700195312
2965.21309348089	133.432373046875
2968.57284181338	114.84716796875
2971.93101257748	89.261962890625
2975.28760679739	72.6766357421875
2978.64262549643	58.0914306640625
2981.99606969703	68.5062255859375
2985.34794042073	38.9208984375
2988.69823868822	33.335693359375
2992.04696551928	33.75048828125
2995.39412193282	-2.8348388671875
2998.73970894689	-5.4200439453125
3002.08372757864	-3.0052490234375
3005.42617884436	0.409423828125
3008.76706375945	18.82421875
3012.10638333846	3.0125732421875
3015.44413859505	16.2008056640625
3018.780330542	21.38916015625
3022.11496019125	17.577392578125
3025.44802855385	19.7657470703125
3028.77953663997	30.9541015625
3032.10948545894	33.142333984375
3035.43787601921	-2.6693115234375
3038.76470932835	25.1602783203125
3042.08998639308	-9.36865234375
3045.41370821926	-12.8975830078125
3048.73587581189	5.573486328125
3052.05649017508	-13.8333740234375
3055.37555231211	1.4327392578125
3058.69306322538	20.7783203125
3062.00902391644	2.51171875
3065.32343538598	-18.3408203125
3068.63629863383	9.0751953125
3071.94761465896	-18.3740234375
3075.2573844595	15.9482421875
3078.5656090327	-3.4267578125
3081.87228937498	17.2431640625
3085.1774264819	-22.0078125
3088.48102134815	0
3091.7830749676	0
3095.08358833324	0
3098.38256243724	0
3101.67999827089	0
3104.97589682465	0
3108.27025908815	0
3111.56308605013	0
3114.85437869852	0
3118.14413802041	0
3121.43236500202	0
3124.71906062875	0
3128.00422588514	0
3131.28786175491	0
3134.56996922093	0
3137.85054926524	0
3141.12960286901	0
3144.40713101263	0
3147.6831346756	0
3150.95761483661	0
3154.23057247352	0
3157.50200856335	0
3160.77192408229	0
3164.04032000569	0
3167.30719730808	0
3170.57255696316	0
3173.8363999438	0
3177.09872722202	0
3180.35953976906	0
3183.61883855529	0
3186.87662455028	0
3190.13289872277	0
3193.38766204066	0
3196.64091547106	0
3199.89265998023	0
3203.14289653361	0
3206.39162609586	0
3209.63884963076	0
3212.88456810132	0
3216.1287824697	0
3219.37149369728	0
3222.61270274458	0
3225.85241057135	0
3229.09061813648	0
3232.3273263981	0
3235.56253631347	0
3238.79624883909	0
3242.02846493063	0
3245.25918554293	0
3248.48841163005	0
3251.71614414523	0
3254.94238404091	0
3258.16713226871	0
3261.39038977947	0
3264.61215752319	0
3267.8324364491	0
3271.05122750561	0
3274.26853164033	0
3277.48434980006	0
3280.69868293083	0
3283.91153197784	0
3287.12289788551	0
3290.33278159744	0
3293.54118405647	0
3296.7481062046	0
3299.95354898308	0
3303.15751333233	0
3306.36000019198	0
3309.5610105009	0
3312.76054519714	0
3315.95860521796	0
3319.15519149983	0
3322.35030497845	0
3325.5439465887	0
3328.73611726471	0
3331.92681793979	0
3335.11604954647	0
3338.30381301653	0
3341.49010928091	0
3344.67493926981	0
3347.85830391262	0
3351.04020413798	0
3354.22064087372	0
3357.3996150469	0
3360.5771275838	0
3363.75317940992	0
3366.92777144999	0
3370.10090462796	0
3373.27257986699	0
3376.44279808949	0
3379.61156021706	0
3382.77886717059	0
3385.94471987011	0
3389.10911923496	0
3392.27206618366	0
3395.43356163397	0
3398.59360650288	0
3401.75220170663	0
3404.90934816067	0
3408.06504677969	0
3411.21929847761	0
3414.37210416759	0
3417.52346476203	0
3420.67338117256	0
3423.82185431003	0
3426.96888508457	0
3430.11447440551	0
3433.25862318144	0
3436.40133232017	0
3439.54260272877	0
3442.68243531356	0
3445.82083098007	0
3448.95779063311	0
3452.0933151767	0
3455.22740551412	0
3458.36006254791	0
3461.49128717984	0
3464.62108031093	0
3467.74944284144	0
3470.8763756709	0
3474.00187969807	0
3477.12595582097	0
3480.24860493687	0
3483.3698279423	0
3486.48962573301	0
3489.60799920406	0
3492.7249492497	0
3495.8404767635	0
3498.95458263822	0
3502.06726776593	0
3505.17853303794	0
3508.28837934481	0
3511.39680757636	0
3514.50381862168	0
3517.60941336912	0
3520.71359270628	0
3523.81635752002	0
3526.91770869649	0
3530.01764712108	0
3533.11617367844	0
3536.21328925251	0
3539.30899472647	0
3542.40329098277	0
3545.49617890316	0
3548.58765936862	0
3551.67773325941	0
3554.76640145506	0
3557.85366483438	0
3560.93952427544	0
3564.02398065559	0
3567.10703485145	0
3570.18868773891	0
3573.26894019313	0
3576.34779308856	0
3579.42524729892	0
3582.50130369721	0
3585.57596315568	0
3588.6492265459	0
3591.72109473869	0
3594.79156860416	0
3597.8606490117	0
3600.92833682998	0
3603.99463292695	0
3607.05953816984	0
3610.12305342518	0
3613.18517955876	0
3616.24591743568	0
3619.30526792029	0
3622.36323187627	0
3625.41981016655	0
3628.47500365337	0
3631.52881319825	0
3634.58123966201	0
3637.63228390473	0
3640.68194678582	0
3643.73022916396	0
3646.77713189712	0
3649.82265584256	0
3652.86680185686	0
3655.90957079587	0
3658.95096351473	0
3661.9909808679	0
3665.02962370912	0
3668.06689289143	0
3671.10278926717	0
3674.13731368797	0
3677.17046700478	0
3680.20225006782	0
3683.23266372664	0
3686.26170883008	0
3689.28938622628	0
3692.31569676268	0
3695.34064128604	0
3698.3642206424	0
3701.38643567713	0
3704.40728723488	0
3707.42677615964	0
3710.44490329468	0
3713.46166948258	0
3716.47707556524	0
3719.49112238386	0
3722.50381077897	0
3725.51514159039	0
3728.52511565724	0
3731.53373381799	0
3734.54099691039	0
3737.54690577153	0
3740.55146123779	0
3743.55466414488	0
3746.55651532782	0
3749.55701562096	0
3752.55616585794	0
3755.55396687174	0
3758.55041949464	0
3761.54552455828	0
3764.53928289357	0
3767.53169533077	0
3770.52276269945	0
