# Supplementary material for: ATP-Mediated Compositional Change in Peripheral Myelin Membranes: A Comparative Raman Spectroscopy and Time-Of-Flight Secondary Ion Mass Spectrometry Study
Source: PLoS One. 2015 Nov 6;10(11):e0142084. doi: 10.1371/journal.pone.0142084 (PMC4636249; doi:10.1371/journal.pone.0142084)
Supplement: S4 Dataset — (ZIP) [file pone.0142084.s004.zip › S4_dataset/Raman_spectra/9_0_90.txt]

-178.994036100499	0
-174.033225536557	0
-169.0751377995	0
-164.119770772188	0
-159.167122339648	0
-154.217190389139	0
-149.269972810082	0
-144.325467494084	0
-139.383672334927	0
-134.444585228594	0
-129.508204073223	0
-124.574526769135	0
-119.643551218822	0
-114.715275326933	0
-109.789697000295	0
-104.866814147885	0
-99.9466246808552	0
-95.0291265124906	0
-90.1143175582511	0
-85.2021957357429	0
-80.2927589647043	0
-75.3860051670417	0
-70.481932266779	0
-65.5805381901118	0
-60.6818208653458	0
-55.7857782229294	0
-50.8924081954356	0
-46.0017087175875	0
-41.1136777262036	0
-36.2283131602562	0
-31.3456129608094	0
-26.4655750710663	0
-21.5881974363401	0
-16.7134780040433	0
-11.8414147237163	0
-6.97200554699157	0
-2.10524842762243	0
2.7588586785605	0
7.62031781361293	0
12.4791310174805	0
17.3353003280426	0
22.1888277810758	0
27.039715410272	0
31.8879652472351	0
36.7335793214806	0
41.5765596604579	0
46.4169082895241	0
51.2546272319742	0
56.0897185090253	0
60.9221841398248	0
65.7520261414575	0
70.5792465289414	0
75.4038473152359	0
80.2258305112373	0
85.0451981257829	0
89.8619521656728	0
94.6760946356408	0
99.4876275383722	0
104.296552874519	0
109.102872642681	0
113.906588839414	0
118.707703459255	0
123.50621849468	0
128.302135936152	0
133.095457772095	0
137.886185988911	0
142.67432257098	0
147.459869500643	0
152.242828758237	0
157.023202322085	0
161.800992168482	0
166.57620027172	0
171.348828604074	0
176.118879135829	0
180.886353835249	0
185.651254668599	0
190.413583600155	0
195.173342592185	0
199.930533604973	0
204.685158596796	0
209.437219523967	0
214.186718340789	0
218.933656999594	0
223.678037450722	0
228.419861642549	0
233.159131521472	0
237.895849031895	0
242.630016116276	0
247.361634715089	0
252.090706766845	0
256.817234208094	0
261.541218973423	0
266.262662995465	0
270.981568204883	0
275.6979365304	0
280.411769898787	0
285.123070234848	0
289.831839461473	0
294.538079499573	0
299.241792268145	0
303.942979684238	0
308.641643662944	0
313.337786117456	0
318.031408959021	0
322.722514096949	0
327.411103438619	0
332.097178889511	0
336.780742353159	0
341.461795731189	0
346.140340923303	0
350.816379827291	0
355.489914339047	0
360.160946352513	0
364.829477759773	0
369.495510450979	0
374.159046314377	0
378.82008723633	0
383.478635101284	0
388.134691791813	0
392.788259188568	0
397.439339170342	0
402.087933614013	0
406.734044394583	0
411.377673385177	0
416.018822457034	0
420.657493479503	0
425.293688320078	0
429.927408844356	0
434.558656916088	0
439.187434397129	0
443.813743147486	0
448.437585025291	0
453.058961886814	0
457.67787558648	0
462.29432797683	0
466.908320908577	0
471.519856230563	0
476.128935789788	0
480.735561431389	0
485.339734998681	0
489.941458333116	0
494.540733274316	0
499.137561660049	0
503.731945326264	0
508.323886107064	0
512.913385834734	0
517.500446339694	0
522.085069450583	0
526.667256994191	0
531.247010795469	0
535.824332677577	0
540.399224461846	0
544.97168796778	0
549.541725013081	0
554.109337413644	0
558.67452698353	0
563.237295535018	0
567.797644878581	0
572.355576822862	0
576.911093174738	0
581.464195739274	0
586.014886319725	0
590.563166717577	0
595.109038732502	0
599.652504162404	0
604.193564803387	0
608.732222449762	0
613.268478894079	0
617.802335927085	0
622.333795337774	0
626.86285891334	0
631.38952843922	0
635.913805699067	0
640.435692474774	0
644.955190546461	0
649.472301692484	0
653.987027689447	0
658.499370312169	0
663.009331333738	0
667.516912525469	0
672.022115656928	0
676.524942495926	0
681.02539480853	0
685.523474359055	0
690.01918291007	0
694.512522222405	0
699.003494055145	0
703.492100165644	0
707.9783423095	0
712.462222240603	0
716.943741711089	0
721.422902471375	-7.64453125
725.899706270146	9.4560546875
730.374154854366	-20.29296875
734.846249969258	23.638671875
739.315993358352	-13.94140625
743.783386763425	-6.3359375
748.24843192457	8.890625
752.711130580137	4.853515625
757.171484466788	-1.4462890625
761.629495319437	-13.5380859375
766.085164871336	7.54296875
770.538494853994	-6.447265625
774.989486997223	12.8798828125
779.43814302915	-9.9697265625
783.884464676175	4.7412109375
788.32845366302	-0.115234375
792.770111712696	2.4892578125
797.209440546543	-0.81640625
801.646441884168	-8.529296875
806.081117443533	10.4853515625
810.513468940881	-3.2646484375
814.943498090775	1.2265625
819.371206606105	-7.4111328125
823.796596198077	11.857421875
828.219668576199	-10.599609375
832.640425448324	12.2822265625
837.058868520624	-14.6494140625
841.474999497579	12.705078125
845.888820082022	-0.6474609375
850.300331975104	-8.345703125
854.709536876311	-1.0751953125
859.116436483469	6.2734375
863.521032492725	-4.791015625
867.923326598575	-2.033203125
872.323320493862	4.6240234375
876.72101586976	0.224609375
881.116414415799	-7.1923828125
885.509517819843	5.845703125
889.900327768119	10.091796875
894.288845945186	-10.4580078125
898.675074033981	3.361328125
903.059013715767	0.2099609375
907.440666670198	-0.1064453125
911.820034575245	10.001708984375
916.197119107281	-0.14984130859375
920.571921941017	-31.6262817382812
924.944444749533	23.2709350585938
929.314689204286	-1.17742919921875
933.682656975085	20.7581176757813
938.048349730125	6.69366455078125
942.411769135975	4.62921142578125
946.772916857561	-2.43524169921875
951.131794558201	22.3258666992187
955.488403899588	7.05474853515625
959.842746541792	43.7835693359375
964.19482414328	14.5123901367188
968.544638360883	46.2412109375
972.892190849834	18.9700927734375
977.237483263751	28.6989135742187
981.580517254632	32.3595581054687
985.92129447289	5.98980712890625
990.259816567315	34.6200561523438
994.596085185094	18.2503051757813
998.930101971822	13.8805541992187
1003.2618685715	49.5108032226562
1007.59138662649	71.1410522460937
1011.91865777761	102.771301269531
1016.24368366407	97.3500366210937
1020.56646592346	71.8134155273437
1024.88700619182	68.27685546875
1029.20530610358	19.740234375
1033.52136729159	27.2036743164062
1037.8351913871	-5.33294677734375
1042.14678001981	8.1304931640625
1046.45613481781	7.5826416015625
1050.76325740763	-5.02593994140625
1055.06814941421	-2.63446044921875
1059.37081246092	-1.2430419921875
1063.67124816958	-22.8516235351562
1067.96945816039	8.06866455078125
1072.26544405203	1.28558349609375
1076.55920746159	16.2777099609375
1080.8507500046	-3.099853515625
1085.14007329502	-8.3802490234375
1089.42717894527	-15.9307250976562
1093.71206856617	20.8533325195313
1097.99474376703	-0.48907470703125
1102.27520615557	10.7888793945312
1106.55345733798	8.06683349609375
1110.82949891888	2.34478759765625
1115.10333250134	21.6227416992187
1119.37495968691	7.95819091796875
1123.64438207556	26.35986328125
1127.91160126572	7.761474609375
1132.17661885431	38.1631469726562
1136.43943643667	44.5648193359375
1140.70005560662	47.9664306640625
1144.95847795644	64.3681030273437
1149.21470507689	75.769775390625
1153.46873855716	102.260131835938
1157.72057998495	195.822937011719
1161.97023094641	267.385681152344
1166.21769302616	255.948425292969
1170.4629678073	248.511169433594
1174.70605687141	167.073913574219
1178.94696179854	94.63671875
1183.18568416722	39.199462890625
1187.42222555447	59.76220703125
1191.65658753578	38.324951171875
1195.88877168516	35.9006958007812
1200.11877957504	53.6018676757812
1204.34661277642	42.3030395507812
1208.57227285873	41.0042114257812
1212.79576138991	46.7053833007812
1217.01707993641	21.4065551757813
1221.23623006316	17.1077880859375
1225.45321333358	-2.1910400390625
1229.66803130962	31.5101318359375
1233.88068555171	7.2113037109375
1238.09117761878	-5.0875244140625
1242.29950906828	9.6136474609375
1246.50568145615	5.35595703125
1250.70969633685	1.188720703125
1254.91155526336	16.021484375
1259.11125978715	13.8541870117188
1263.30881145822	2.68695068359375
1267.50421182508	34.5197143554687
1271.69746243476	29.3524780273438
1275.88856483281	40.1852416992188
1280.07752056329	35.0180053710937
1284.26433116882	16.8507690429687
1288.44899819048	22.6835327148438
1292.63152316794	11.5162963867187
1296.81190763937	44.3596801757812
1300.99015314147	19.2733154296875
1305.16626120947	8.1868896484375
1309.34023337715	30.1005249023438
1313.51207117681	53.0140991210937
1317.68177613928	28.927734375
1321.84934979396	12.84130859375
1326.01479366875	14.7549438476562
1330.17810929013	19.6685180664062
1334.3392981831	10.5821533203125
1338.49836187121	8.4957275390625
1342.65530187658	22.4093627929687
1346.81011971983	13.319580078125
1350.96281692018	4.22442626953125
1355.11339499538	25.1292724609375
1359.26185546175	3.03411865234375
1363.40819983413	18.93896484375
1367.55242962597	7.84381103515625
1371.69454634923	10.7486572265625
1375.83455151447	5.65350341796875
1379.97244663079	-5.441650390625
1384.10823320586	0.46319580078125
1388.24191274593	-12.6318969726563
1392.3734867558	9.24578857421875
1396.50295673884	-5.89971923828125
1400.63032419701	-9.0452880859375
1404.75559063083	1.8092041015625
1408.87875753938	2.6636962890625
1412.99982642036	-5.4818115234375
1417.11879877001	-8.62738037109375
1421.23567608316	2.22711181640625
1425.35045985322	-3.91839599609375
1429.4631515722	5.93609619140625
1433.57375273068	34.79052734375
1437.68226481782	31.6484375
1441.78868932139	51.5090942382812
1445.89302772774	66.3697509765625
1449.99528152179	71.23046875
1454.09545218711	102.091125488281
1458.1935412058	60.9517822265625
1462.28955005859	86.8125
1466.38348022481	63.6731567382813
1470.47533318239	47.5338134765625
1474.56511040785	53.39453125
1478.65281337632	54.2551879882812
1482.73844356155	33.1158447265625
1486.82200243586	38.9765625
1490.90349147022	34.8923950195313
1494.98291213418	13.8132934570312
1499.06026589591	36.7342529296875
1503.13555422222	78.6551513671875
1507.20877857848	76.5760498046875
1511.27994042873	119.496948242187
1515.3490412356	153.417907714844
1519.41608246035	232.338806152344
1523.48106556286	266.259704589844
1527.54399200163	286.180603027344
1531.60486323377	271.1015625
1535.66368071505	199.0224609375
1539.72044589986	156.943359375
1543.7751602412	111.899780273438
1547.82782519071	55.8907470703125
1551.87844219866	33.8817749023438
1555.92701271397	21.872802734375
1559.97353818419	9.86383056640625
1564.0180200555	-0.14520263671875
1568.06045977271	12.8458251953125
1572.1008587793	6.83685302734375
1576.13921851737	12.827880859375
1580.17554042768	9.81884765625
1584.20982594961	9.80987548828125
1588.24207652123	11.8109741210938
1592.27229357921	4.825927734375
1596.3004785589	-1.1591796875
1600.3266328943	15.855712890625
1604.35075801806	14.8706665039062
1608.37285536149	8.88555908203125
1612.39292635454	0.9005126953125
1616.41097242584	12.8294677734375
1620.42699500266	-0.281982421875
1624.44099551096	-9.39349365234375
1628.45297537533	0.42474365234375
1632.46293601906	8.1990966796875
1636.47087886406	-0.6396484375
1640.47680533095	-7.4462890625
1644.48071683901	0.91015625
1648.48261480617	3.1904296875
1652.48250064906	-6.3896484375
1656.48037578297	-1.2470703125
1660.47624162187	10.861328125
1664.47009957839	1.068359375
1668.46195106388	0.966796875
1672.45179748832	-4.2900390625
1676.43964026041	-10.017578125
1680.42548078752	10.5244140625
1684.4093204757	5.2734375
1688.39116072969	-0.775390625
1692.37100295292	-0.5283203125
1696.34884854752	3.00390625
1700.32469891429	-22.650390625
1704.29855545273	16.8994140625
1708.27041956104	-0.6005859375
1712.24029263612	0.916015625
1716.20817607355	-4.013671875
1720.17407126762	1.7958984375
1724.13797961133	-0.69921875
1728.09990249636	0.099609375
1732.05984131312	4.56640625
1736.01779745068	2.076171875
1739.97377229687	-19.50390625
1743.9277672382	13.7919921875
1747.87978365989	2.2490234375
1751.82982294586	-1.390625
1755.77788647879	-2.94140625
1759.72397564	-4.4755859375
1763.6680918096	5.1279296875
1767.61023636636	-2.9375
1771.5504106878	8.3974609375
1775.48861615014	2.9248046875
1779.42485412834	-14.7978515625
1783.35912599608	3.94921875
1787.29143312576	3.1044921875
1791.2217768885	-10.3955078125
1795.15015865414	9.7861328125
1799.07657979128	10.5439453125
1803.00104166722	-13.6484375
1806.923545648	0.8125
1810.84409309841	1.4755859375
1814.76268538195	1.0546875
1818.67932386087	5.80859375
1822.59400989615	-15.9208984375
1826.50674484753	6.701171875
1830.41753007345	9.421875
1834.32636693114	-7.5615234375
1838.23325677653	-7.9453125
1842.13820096433	9.3408203125
1846.04120084797	2.5556640625
1849.94225777965	4.3115234375
1853.84137311029	-10.44921875
1857.7385481896	4.826171875
1861.63378436601	-8.048828125
1865.52708298671	8.1669921875
1869.41844539766	3.74609375
1873.30787294356	4.4833984375
1877.19536696788	-21.919921875
1881.08092881284	19.8701171875
1884.96455981942	-5.044921875
1888.84626132737	-10.1396484375
1892.72603467521	0.8056640625
1896.6038812002	-2.5537109375
1900.47980223839	9.9521484375
1904.35379912459	4.8994140625
1908.22587319237	-0.322265625
1912.0960257741	-13.6083984375
1915.96425820089	10.953125
1919.83057180263	-5.318359375
1923.694967908	-0.8232421875
1927.55744784445	6.474609375
1931.4180129382	-12.521484375
1935.27666451425	8.67578125
1939.13340389641	8.80078125
1942.98823240721	-13.1513671875
1946.84115136803	8.1533203125
1950.692162099	-4.6630859375
1954.54126591903	5.2294921875
1958.38846414585	-6.9912109375
1962.23375809594	-6.2607421875
1966.0771490846	-3.7841796875
1969.91863842592	23.1298828125
1973.75822743275	-4.595703125
1977.59591741678	4.0302734375
1981.43170968848	-16.546875
1985.2656055571	11.39453125
1989.0976063307	-5.6806640625
1992.92771331615	3.8310546875
1996.75592781911	-7.0224609375
2000.58225114405	3.0478515625
2004.40668459424	7.7802734375
2008.22922947176	-5.716796875
2012.04988707749	2.5380859375
2015.86865871112	-15.48828125
2019.68554567116	20.2353515625
2023.50054925491	-20.5302734375
2027.31367075851	16.884765625
2031.12491147689	-7.138671875
2034.93427270382	1.6708984375
2038.74175573186	5.416015625
2042.54736185239	-1.359375
2046.35109235564	-5.5615234375
2050.15294853063	-3.3720703125
2053.95293166521	12.3203125
2057.75104304606	3.314453125
2061.54728395867	-13.4052734375
2065.34165568739	1.7041015625
2069.13415951534	-3.146484375
2072.92479672452	19.1064453125
2076.71356859575	-23.8798828125
2080.50047640867	5.5517578125
2084.28552144174	-6.4755859375
2088.06870497229	15.96484375
2091.85002827646	-2.748046875
2095.62949262924	-4.28125
2099.40709930443	3.8046875
2103.18284957471	-13.017578125
2106.95674471157	17.0830078125
2110.72878598537	-4.0673828125
2114.49897466528	-4.5244140625
2118.26731201934	1.5732421875
2122.03379931443	11.474609375
2125.79843781626	-7.2978515625
2129.56122878942	-12.28125
2133.32217349733	9.5546875
2137.08127320226	-10.1455078125
2140.83852916534	9.8681640625
2144.59394264655	-2.9287109375
2148.34751490473	-3.8564453125
2152.09924719757	0.0556640625
2155.84914078163	6.548828125
2159.59719691231	4.19921875
2163.34341684388	-11.23046875
2167.08780182947	9.0380859375
2170.83035312109	5.349609375
2174.57107196959	-6.2529296875
2178.30995962469	2.3154296875
2182.04701733499	-1.1240234375
2185.78224634796	-12.8173828125
2189.5156479099	17.3173828125
2193.24722326604	-2.4052734375
2196.97697366044	-0.935546875
2200.70490033604	-1.400390625
2204.43100453467	-4.8212890625
2208.15528749703	7.3564453125
2211.87775046268	-15.970703125
2215.59839467008	8.7626953125
2219.31722135656	1.9541015625
2223.03423175833	6.7978515625
2226.74942711049	-7.6181640625
2230.46280864702	9.130859375
2234.17437760077	-4.6640625
2237.8841352035	2.8896484375
2241.59208268584	-16.42578125
2245.29822127732	10.3798828125
2249.00255220636	-7.1611328125
2252.70507670024	22.3642578125
2256.40579598519	-27.099609375
2260.10471128628	17.6806640625
2263.80182382751	-3.8037109375
2267.49713483175	-3.130859375
2271.19064552079	-11.85546875
2274.8823571153	16.3984375
2278.57227083485	-8.4033203125
2282.26038789795	2.095703125
2285.94670952195	-1.244140625
2289.63123692315	1.7734375
2293.31397131673	5.44140625
2296.99491391679	-6.54296875
2300.67406593634	-0.7802734375
2304.35142858727	4.5986328125
2308.02700308043	-5.044921875
2311.70079062553	6.7880859375
2315.37279243123	-6.2412109375
2319.04300970507	15.4248046875
2322.71144365353	-4.6162109375
2326.378095482	-12.6904296875
2330.04296639479	13.232421875
2333.7060575951	-8.8330078125
2337.3673702851	-1.4716796875
2341.02690566583	7.6865234375
2344.6846649373	-8.0498046875
2348.3406492984	7.4462890625
2351.99485994696	-4.94140625
2355.64729807974	1.53515625
2359.29796489244	-0.513671875
2362.94686157966	-3.6044921875
2366.59398933494	-2.927734375
2370.23934935076	1.294921875
2373.88294281852	7.6142578125
2377.52477092856	3.083984375
2381.16483487014	-2.802734375
2384.80313583148	2.1640625
2388.4396749997	-14.73046875
2392.07445356091	7.22265625
2395.70747270011	-4.60546875
2399.33873360126	12.7275390625
2402.96823744725	-4.625
2406.59598541995	7.0537109375
2410.22197870012	0.19921875
2413.84621846749	-18.9951171875
2417.46870590075	12.87109375
2421.08944217751	-3.345703125
2424.70842847435	-3.591796875
2428.32566596678	10.38671875
2431.94115582928	-13.6669921875
2435.55489923528	9.36328125
2439.16689735713	-1.7021484375
2442.77715136618	9.8505859375
2446.38566243272	-6.3662109375
2449.99243172597	-2.5205078125
2453.59746041414	2.5390625
2457.20074966439	-2.560546875
2460.80230064284	-4.248046875
2464.40211451455	-3.6064453125
2468.00019244359	0.5654296875
2471.59653559293	15.060546875
2475.19114512457	-3.8486328125
2478.78402219943	-12.736328125
2482.37516797741	4.2294921875
2485.96458361739	8.6640625
2489.55227027719	-11.3251953125
2493.13822911363	14.3046875
2496.7224612825	-12.23828125
2500.30496793853	-3.25
2503.88575023547	14.9609375
2507.464809326	-5.2412109375
2511.04214636182	-4.873046875
2514.61776249357	-9.794921875
2518.19165887088	16.08203125
2521.76383664238	4.38671875
2525.33429695564	-9.140625
2528.90304095725	-4.9638671875
2532.47006979276	9.5966796875
2536.03538460672	-2.625
2539.59898654265	2.65234375
2543.16087674307	-8.02734375
2546.72105634948	7.37890625
2550.27952650235	1.5009765625
2553.83628834118	1.1669921875
2557.39134300444	-6.1025390625
2560.94469162957	-14.5966796875
2564.49633535304	22.0986328125
2568.0462753103	-21.2177734375
2571.59451263579	22.240234375
2575.14104846294	1.05859375
2578.6858839242	-11.7431640625
2582.22902015101	9.1689453125
2585.77045827378	-12.2216796875
2589.31019942197	8.16015625
2592.84824472401	-8.8251953125
2596.38459530734	11.828125
2599.91925229841	1.224609375
2603.45221682266	-13.5888671875
2606.98349000456	1.9814453125
2610.51307296756	14.8681640625
2614.04096683414	-6.4541015625
2617.56717272579	-9.181640625
2621.09169176298	0.494140625
2624.61452506524	4.8642578125
2628.13567375106	-2.2529296875
2631.655138938	-6.427734375
2635.17292174259	8.8935546875
2638.68902328039	6.30078125
2642.20344466599	-11.51171875
2645.71618701297	4.4853515625
2649.22725143397	-2.427734375
2652.73663904062	4.353515625
2656.24435094357	-22.9326171875
2659.75038825251	27.2607421875
2663.25475207615	7.5546875
2666.75744352221	-27.3193359375
2670.25846369745	26.2080078125
2673.75781370765	-17.3701171875
2677.25549465763	10.583984375
2680.75150765123	-1.326171875
2684.24585379131	7.572265625
2687.73853417978	-15.9228515625
2691.22954991757	4.2568359375
2694.71890210465	4.4404296875
2698.20659184002	-9.216796875
2701.69262022172	17.125
2705.17698834682	-11.712890625
2708.65969731143	3.11328125
2712.14074821071	-6.7255859375
2715.62014213884	-2.5146484375
2719.09788018905	0.171875
2722.57396345362	13.4755859375
2726.04839302385	5.0419921875
2729.52116999012	-22.69921875
2732.99229544182	17.3681640625
2736.4617704674	-14.1455078125
2739.92959615436	5.6025390625
2743.39577358926	2.6181640625
2746.86030385767	-0.6064453125
2750.32318804425	2.689453125
2753.78442723268	-9.109375
2757.24402250572	11.55859375
2760.70197494518	-12.3076171875
2764.1582856319	2.845703125
2767.61295564579	14.7705078125
2771.06598606584	-15.568359375
2774.51737797005	6.8544921875
2777.96713243552	-8.6279296875
2781.41525053838	8.35546875
2784.86173335384	-2.521484375
2788.30658195617	-0.958984375
2791.7497974187	1.16015625
2795.1913808138	8.8369140625
2798.63133321295	-16.3662109375
2802.06965568666	14.788330078125
2805.50634930452	-15.697265625
2808.94141513519	10.7586669921875
2812.3748542464	-1.732666015625
2815.80666770493	10.7760009765625
2819.23685657665	-8.71539306640625
2822.66542192651	-8.20672607421875
2826.0923648185	-6.675537109375
2829.51768631572	17.0029907226562
2832.94138748033	10.6814575195312
2836.36346937355	-5.64007568359375
2839.7839330557	1.0384521484375
2843.20277958617	1.7169189453125
2846.62001002343	26.3953857421875
2850.03562542502	4.07391357421875
2853.44962684758	13.7523803710938
2856.86201534681	31.4308471679687
2860.27279197751	16.109375
2863.68195779356	24.787841796875
2867.08951384791	24.5352783203125
2870.49546119263	31.3118896484375
2873.89980087883	39.0885009765625
2877.30253395675	44.8651123046875
2880.70366147569	55.6417236328125
2884.10318448407	56.4183349609375
2887.50110402936	81.1949462890625
2890.89742115816	87.9715576171875
2894.29213691614	83.7481689453125
2897.68525234807	72.5247802734375
2901.07676849782	100.301391601562
2904.46668640835	56.0779418945313
2907.85500712172	76.8545532226563
2911.24173167908	64.6311645507812
2914.62686112069	59.4077758789063
2918.0103964859	63.1843872070312
2921.39233881316	45.9609985351562
2924.77268914005	43.7376098632812
2928.1514485032	51.5142211914063
2931.52861793838	48.3172607421875
2934.90419848047	55.1524658203125
2938.27819116343	60.9876098632813
2941.65059702035	45.8228149414063
2945.0214170834	37.6580200195313
2948.39065238389	51.4932250976562
2951.75830395222	36.3284301757812
2955.12437281791	46.1636352539063
2958.48886000957	37.998779296875
2961.85176655495	40.833984375
2965.21309348089	61.669189453125
2968.57284181338	61.50439453125
2971.93101257748	47.339599609375
2975.28760679739	52.1748046875
2978.64262549643	39.010009765625
2981.99606969703	60.8451538085938
2985.34794042073	26.6803588867187
2988.69823868822	29.5155639648438
2992.04696551928	32.3507690429687
2995.39412193282	12.1859741210938
2998.73970894689	36.0211791992188
3002.08372757864	13.8563232421875
3005.42617884436	18.6915283203125
3008.76706375945	37.5508422851562
3012.10638333846	21.4299926757813
3015.44413859505	33.30908203125
3018.780330542	20.188232421875
3022.11496019125	21.0673217773438
3025.44802855385	1.94647216796875
3028.77953663997	25.8255615234375
3032.10948545894	19.7047119140625
3035.43787601921	-15.4161987304687
3038.76470932835	21.4629516601562
3042.08998639308	22.342041015625
3045.41370821926	6.22119140625
3048.73587581189	4.10028076171875
3052.05649017508	-1.02056884765625
3055.37555231211	0.8585205078125
3058.69306322538	17.7376708984375
3062.00902391644	25.6167602539062
3065.32343538598	7.49591064453125
3068.63629863383	15.3750610351562
3071.94761465896	-9.73980712890625
3075.2573844595	20.1596069335938
3078.5656090327	2.05908203125
3081.87228937498	-4.04150390625
3085.1774264819	-6.14208984375
3088.48102134815	-3.24261474609375
3091.7830749676	17.6567993164062
3095.08358833324	-7.44378662109375
3098.38256243724	11.4556884765625
3101.67999827089	6.3551025390625
3104.97589682465	10.2545166015625
3108.27025908815	23.1539916992187
3111.56308605013	0.9442138671875
3114.85437869852	4.71771240234375
3118.14413802041	-0.50872802734375
3121.43236500202	3.2647705078125
3124.71906062875	-1.96173095703125
3128.00422588514	-7.8033447265625
3131.28786175491	0.2725830078125
3134.56996922093	10.779296875
3137.85054926524	-10.2294921875
3141.12960286901	4.4072265625
3144.40713101263	5.0439453125
3147.6831346756	-7.6669921875
3150.95761483661	-19.48828125
3154.23057247352	25.2568359375
3157.50200856335	5.4189453125
3160.77192408229	-3.54296875
3164.04032000569	-6.9169921875
3167.30719730808	-4.4541015625
3170.57255696316	14.140625
3173.8363999438	-8.6064453125
3177.09872722202	-8.9150390625
3180.35953976906	10.5625
3183.61883855529	4.931640625
3186.87662455028	-1.611328125
3190.13289872277	-13.953125
3193.38766204066	19.3798828125
3196.64091547106	-8.7177734375
3199.89265998023	-10.6171875
3203.14289653361	9.81640625
3206.39162609586	2.748046875
3209.63884963076	-0.1376953125
3212.88456810132	0.0927734375
3216.1287824697	-13.2265625
3219.37149369728	5.7314453125
3222.61270274458	0
3225.85241057135	0
3229.09061813648	0
3232.3273263981	0
3235.56253631347	0
3238.79624883909	0
3242.02846493063	0
3245.25918554293	0
3248.48841163005	0
3251.71614414523	0
3254.94238404091	0
3258.16713226871	0
3261.39038977947	0
3264.61215752319	0
3267.8324364491	0
3271.05122750561	0
3274.26853164033	0
3277.48434980006	0
3280.69868293083	0
3283.91153197784	0
3287.12289788551	0
3290.33278159744	0
3293.54118405647	0
3296.7481062046	0
3299.95354898308	0
3303.15751333233	0
3306.36000019198	0
3309.5610105009	0
3312.76054519714	0
3315.95860521796	0
3319.15519149983	0
3322.35030497845	0
3325.5439465887	0
3328.73611726471	0
3331.92681793979	0
3335.11604954647	0
3338.30381301653	0
3341.49010928091	0
3344.67493926981	0
3347.85830391262	0
3351.04020413798	0
3354.22064087372	0
3357.3996150469	0
3360.5771275838	0
3363.75317940992	0
3366.92777144999	0
3370.10090462796	0
3373.27257986699	0
3376.44279808949	0
3379.61156021706	0
3382.77886717059	0
3385.94471987011	0
3389.10911923496	0
3392.27206618366	0
3395.43356163397	0
3398.59360650288	0
3401.75220170663	0
3404.90934816067	0
3408.06504677969	0
3411.21929847761	0
3414.37210416759	0
3417.52346476203	0
3420.67338117256	0
3423.82185431003	0
3426.96888508457	0
3430.11447440551	0
3433.25862318144	0
3436.40133232017	0
3439.54260272877	0
3442.68243531356	0
3445.82083098007	0
3448.95779063311	0
3452.0933151767	0
3455.22740551412	0
3458.36006254791	0
3461.49128717984	0
3464.62108031093	0
3467.74944284144	0
3470.8763756709	0
3474.00187969807	0
3477.12595582097	0
3480.24860493687	0
3483.3698279423	0
3486.48962573301	0
3489.60799920406	0
3492.7249492497	0
3495.8404767635	0
3498.95458263822	0
3502.06726776593	0
3505.17853303794	0
3508.28837934481	0
3511.39680757636	0
3514.50381862168	0
3517.60941336912	0
3520.71359270628	0
3523.81635752002	0
3526.91770869649	0
3530.01764712108	0
3533.11617367844	0
3536.21328925251	0
3539.30899472647	0
3542.40329098277	0
3545.49617890316	0
3548.58765936862	0
3551.67773325941	0
3554.76640145506	0
3557.85366483438	0
3560.93952427544	0
3564.02398065559	0
3567.10703485145	0
3570.18868773891	0
3573.26894019313	0
3576.34779308856	0
3579.42524729892	0
3582.50130369721	0
3585.57596315568	0
3588.6492265459	0
3591.72109473869	0
3594.79156860416	0
3597.8606490117	0
3600.92833682998	0
3603.99463292695	0
3607.05953816984	0
3610.12305342518	0
3613.18517955876	0
3616.24591743568	0
3619.30526792029	0
3622.36323187627	0
3625.41981016655	0
3628.47500365337	0
3631.52881319825	0
3634.58123966201	0
3637.63228390473	0
3640.68194678582	0
3643.73022916396	0
3646.77713189712	0
3649.82265584256	0
3652.86680185686	0
3655.90957079587	0
3658.95096351473	0
3661.9909808679	0
3665.02962370912	0
3668.06689289143	0
3671.10278926717	0
3674.13731368797	0
3677.17046700478	0
3680.20225006782	0
3683.23266372664	0
3686.26170883008	0
3689.28938622628	0
3692.31569676268	0
3695.34064128604	0
3698.3642206424	0
3701.38643567713	0
3704.40728723488	0
3707.42677615964	0
3710.44490329468	0
3713.46166948258	0
3716.47707556524	0
3719.49112238386	0
3722.50381077897	0
3725.51514159039	0
3728.52511565724	0
3731.53373381799	0
3734.54099691039	0
3737.54690577153	0
3740.55146123779	0
3743.55466414488	0
3746.55651532782	0
3749.55701562096	0
3752.55616585794	0
3755.55396687174	0
3758.55041949464	0
3761.54552455828	0
3764.53928289357	0
3767.53169533077	0
3770.52276269945	0
