# Supplementary material for: ATP-Mediated Compositional Change in Peripheral Myelin Membranes: A Comparative Raman Spectroscopy and Time-Of-Flight Secondary Ion Mass Spectrometry Study
Source: PLoS One. 2015 Nov 6;10(11):e0142084. doi: 10.1371/journal.pone.0142084 (PMC4636249; doi:10.1371/journal.pone.0142084)
Supplement: S4 Dataset — (ZIP) [file pone.0142084.s004.zip › S4_dataset/Raman_spectra/9_90_0.txt]

-178.994036100499	0
-174.033225536557	0
-169.0751377995	0
-164.119770772188	0
-159.167122339648	0
-154.217190389139	0
-149.269972810082	0
-144.325467494084	0
-139.383672334927	0
-134.444585228594	0
-129.508204073223	0
-124.574526769135	0
-119.643551218822	0
-114.715275326933	0
-109.789697000295	0
-104.866814147885	0
-99.9466246808552	0
-95.0291265124906	0
-90.1143175582511	0
-85.2021957357429	0
-80.2927589647043	0
-75.3860051670417	0
-70.481932266779	0
-65.5805381901118	0
-60.6818208653458	0
-55.7857782229294	0
-50.8924081954356	0
-46.0017087175875	0
-41.1136777262036	0
-36.2283131602562	0
-31.3456129608094	0
-26.4655750710663	0
-21.5881974363401	0
-16.7134780040433	0
-11.8414147237163	0
-6.97200554699157	0
-2.10524842762243	0
2.7588586785605	0
7.62031781361293	0
12.4791310174805	0
17.3353003280426	0
22.1888277810758	0
27.039715410272	0
31.8879652472351	0
36.7335793214806	0
41.5765596604579	0
46.4169082895241	0
51.2546272319742	0
56.0897185090253	0
60.9221841398248	0
65.7520261414575	0
70.5792465289414	0
75.4038473152359	0
80.2258305112373	0
85.0451981257829	0
89.8619521656728	0
94.6760946356408	0
99.4876275383722	0
104.296552874519	0
109.102872642681	0
113.906588839414	0
118.707703459255	0
123.50621849468	0
128.302135936152	0
133.095457772095	0
137.886185988911	0
142.67432257098	0
147.459869500643	0
152.242828758237	0
157.023202322085	0
161.800992168482	0
166.57620027172	0
171.348828604074	0
176.118879135829	0
180.886353835249	0
185.651254668599	0
190.413583600155	0
195.173342592185	0
199.930533604973	0
204.685158596796	0
209.437219523967	0
214.186718340789	0
218.933656999594	0
223.678037450722	0
228.419861642549	0
233.159131521472	0
237.895849031895	0
242.630016116276	0
247.361634715089	0
252.090706766845	0
256.817234208094	0
261.541218973423	0
266.262662995465	0
270.981568204883	0
275.6979365304	0
280.411769898787	0
285.123070234848	0
289.831839461473	0
294.538079499573	0
299.241792268145	0
303.942979684238	0
308.641643662944	0
313.337786117456	0
318.031408959021	0
322.722514096949	0
327.411103438619	0
332.097178889511	0
336.780742353159	0
341.461795731189	0
346.140340923303	0
350.816379827291	0
355.489914339047	0
360.160946352513	0
364.829477759773	0
369.495510450979	0
374.159046314377	0
378.82008723633	0
383.478635101284	0
388.134691791813	0
392.788259188568	0
397.439339170342	0
402.087933614013	0
406.734044394583	0
411.377673385177	0
416.018822457034	0
420.657493479503	0
425.293688320078	0
429.927408844356	0
434.558656916088	0
439.187434397129	0
443.813743147486	0
448.437585025291	0
453.058961886814	0
457.67787558648	0
462.29432797683	0
466.908320908577	0
471.519856230563	0
476.128935789788	0
480.735561431389	0
485.339734998681	0
489.941458333116	0
494.540733274316	0
499.137561660049	0
503.731945326264	0
508.323886107064	0
512.913385834734	0
517.500446339694	0
522.085069450583	0
526.667256994191	0
531.247010795469	0
535.824332677577	0
540.399224461846	0
544.97168796778	0
549.541725013081	0
554.109337413644	0
558.67452698353	0
563.237295535018	0
567.797644878581	0
572.355576822862	0
576.911093174738	0
581.464195739274	0
586.014886319725	0
590.563166717577	0
595.109038732502	0
599.652504162404	0
604.193564803387	0
608.732222449762	0
613.268478894079	0
617.802335927085	0
622.333795337774	0
626.86285891334	0
631.38952843922	0
635.913805699067	0
640.435692474774	0
644.955190546461	0
649.472301692484	0
653.987027689447	0
658.499370312169	0
663.009331333738	0
667.516912525469	0
672.022115656928	0
676.524942495926	0
681.02539480853	0
685.523474359055	0
690.01918291007	0
694.512522222405	0
699.003494055145	0
703.492100165644	0
707.9783423095	0
712.462222240603	0
716.943741711089	0
721.422902471375	-9.8935546875
725.899706270146	-2.9765625
730.374154854366	-12.6337890625
734.846249969258	21.2275390625
739.315993358352	0.1279296875
743.783386763425	-19.59375
748.24843192457	25.0693359375
752.711130580137	0.0498046875
757.171484466788	-16.0078125
761.629495319437	-2.02734375
766.085164871336	6.6240234375
770.538494853994	-6.89453125
774.989486997223	2.6005859375
779.43814302915	4.7314453125
783.884464676175	-1.4853515625
788.32845366302	-1.642578125
792.770111712696	-5.44921875
797.209440546543	10.6748046875
801.646441884168	-18.470703125
806.081117443533	9.328125
810.513468940881	1.94140625
814.943498090775	-2.560546875
819.371206606105	4.43359375
823.796596198077	8.732421875
828.219668576199	-17.748046875
832.640425448324	13.5791015625
837.058868520624	-18.712890625
841.474999497579	10.783203125
845.888820082022	13.2216796875
850.300331975104	-3.8583984375
854.709536876311	-7.208984375
859.116436483469	-1.98046875
863.521032492725	3.880859375
867.923326598575	-14.44140625
872.323320493862	5.1474609375
876.72101586976	13.4072265625
881.116414415799	-9.208984375
885.509517819843	6.7744140625
889.900327768119	13.91015625
894.288845945186	-18.833984375
898.675074033981	2.8857421875
903.059013715767	21.3076171875
907.440666670198	-21.83984375
911.820034575245	3.4534912109375
916.197119107281	-1.9141845703125
920.571921941017	-18.9431762695313
924.944444749533	35.6845092773438
929.314689204286	16.9996948242187
933.682656975085	23.31494140625
938.048349730125	12.630126953125
942.411769135975	27.0021362304687
946.772916857561	-6.524658203125
951.131794558201	39.9486083984375
955.488403899588	22.421875
959.842746541792	46.8951416015625
964.19482414328	33.368408203125
968.544638360883	46.8416748046875
972.892190849834	14.5433349609375
977.237483263751	38.2943725585937
981.580517254632	7.04534912109375
985.92129447289	-17.20361328125
990.259816567315	13.5474243164062
994.596085185094	-5.70159912109375
998.930101971822	5.0494384765625
1003.2618685715	35.8424682617188
1007.59138662649	77.8299560546875
1011.91865777761	120.8173828125
1016.24368366407	120.804870605469
1020.56646592346	103.792297363281
1024.88700619182	76.7797241210937
1029.20530610358	50.7672119140625
1033.52136729159	39.9043579101562
1037.8351913871	14.1255493164062
1042.14678001981	10.3466796875
1046.45613481781	-3.43218994140625
1050.76325740763	-8.0467529296875
1055.06814941421	9.5191650390625
1059.37081246092	5.09124755859375
1063.67124816958	-13.349609375
1067.96945816039	1.1689453125
1072.26544405203	0.9921875
1076.55920746159	9.587890625
1080.8507500046	-4.787109375
1085.14007329502	-1.5560302734375
1089.42717894527	-14.0645141601562
1093.71206856617	24.0451049804687
1097.99474376703	-1.45843505859375
1102.27520615557	9.0379638671875
1106.55345733798	-4.57244873046875
1110.82949891888	-2.07867431640625
1115.10333250134	16.4151000976562
1119.37495968691	0.90887451171875
1123.64438207556	7.40264892578125
1127.91160126572	-0.10357666015625
1132.17661885431	43.620361328125
1136.43943643667	42.4451293945313
1140.70005560662	60.2698364257812
1144.95847795644	74.0946044921875
1149.21470507689	121.919372558594
1153.46873855716	159.744140625
1157.72057998495	290.568908691406
1161.97023094641	398.393676757812
1166.21769302616	416.218444824219
1170.4629678073	398.043212890625
1174.70605687141	243.867919921875
1178.94696179854	153.69970703125
1183.18568416722	77.5508422851562
1187.42222555447	90.4019165039063
1191.65658753578	65.2530517578125
1195.88877168516	59.1041259765625
1200.11877957504	78.9552612304687
1204.34661277642	72.8063354492188
1208.57227285873	83.657470703125
1212.79576138991	51.508544921875
1217.01707993641	43.3596801757812
1221.23623006316	20.2107543945313
1225.45321333358	4.0618896484375
1229.66803130962	37.9129638671875
1233.88068555171	-9.23590087890625
1238.09117761878	-10.3848266601562
1242.29950906828	-8.53369140625
1246.50568145615	-6.7476806640625
1250.70969633685	-8.0009765625
1254.91155526336	12.7457275390625
1259.11125978715	7.492431640625
1263.30881145822	-2.7608642578125
1267.50421182508	-3.01416015625
1271.69746243476	12.7325439453125
1275.88856483281	54.479248046875
1280.07752056329	22.2259521484375
1284.26433116882	24.97265625
1288.44899819048	21.7193603515625
1292.63152316794	6.466064453125
1296.81190763937	39.2127075195313
1300.99015314147	30.9594116210937
1305.16626120947	7.70611572265625
1309.34023337715	30.4528198242188
1313.51207117681	44.9930419921875
1317.68177613928	18.5198974609375
1321.84934979396	4.0467529296875
1326.01479366875	20.5736694335938
1330.17810929013	3.10052490234375
1334.3392981831	-6.37255859375
1338.49836187121	11.154296875
1342.65530187658	18.68115234375
1346.81011971983	26.2080688476562
1350.96281692018	16.7349243164062
1355.11339499538	16.2617797851562
1359.26185546175	1.61334228515625
1363.40819983413	10.7246704101562
1367.55242962597	15.8359375
1371.69454634923	5.947265625
1375.83455151447	1.05859375
1379.97244663079	-14.8301391601562
1384.10823320586	-8.82476806640625
1388.24191274593	-17.4271240234375
1392.3734867558	11.9705200195313
1396.50295673884	-4.72247314453125
1400.63032419701	-1.59222412109375
1404.75559063083	9.87908935546875
1408.87875753938	-2.3304443359375
1412.99982642036	-7.53997802734375
1417.11879877001	-23.6856689453125
1421.23567608316	-10.7250366210938
1425.35045985322	-10.7643432617187
1429.4631515722	-3.8037109375
1433.57375273068	31.1569213867188
1437.68226481782	42.1175537109375
1441.78868932139	86.0781860351562
1445.89302772774	109.0087890625
1449.99528152179	107.929382324219
1454.09545218711	149.849914550781
1458.1935412058	105.7705078125
1462.28955005859	144.691040039062
1466.38348022481	95.6116333007812
1470.47533318239	95.5322265625
1474.56511040785	83.4527587890625
1478.65281337632	83.3733520507812
1482.73844356155	40.2938842773438
1486.82200243586	55.2144775390625
1490.90349147022	48.1019287109375
1494.98291213418	32.9859008789063
1499.06026589591	48.869873046875
1503.13555422222	80.75390625
1507.20877857848	98.6378784179688
1511.27994042873	152.521850585938
1515.3490412356	206.405883789062
1519.41608246035	318.289855957031
1523.48106556286	380.173828125
1527.54399200163	455.057861328125
1531.60486323377	453.941833496094
1535.66368071505	391.825805664063
1539.72044589986	315.711669921875
1543.7751602412	220.615600585938
1547.82782519071	120.51953125
1551.87844219866	58.4234008789063
1555.92701271397	73.3273315429688
1559.97353818419	70.2312622070312
1564.0180200555	2.1351318359375
1568.06045977271	12.0390625
1572.1008587793	33.9429321289063
1576.13921851737	23.8468627929687
1580.17554042768	0.75079345703125
1584.20982594961	4.66351318359375
1588.24207652123	16.6028442382813
1592.27229357921	3.5421142578125
1596.3004785589	5.48138427734375
1600.3266328943	16.4207153320313
1604.35075801806	3.3599853515625
1608.37285536149	7.29925537109375
1612.39292635454	-2.885498046875
1616.41097242584	19.8492431640625
1620.42699500266	-16.416015625
1624.44099551096	-2.74139404296875
1628.45297537533	-1.19964599609375
1632.46293601906	18.349609375
1636.47087886406	5.84600830078125
1640.47680533095	-9.6575927734375
1644.48071683901	9.8388671875
1648.48261480617	10.947021484375
1652.48250064906	6.2764892578125
1656.48037578297	68.6060180664062
1660.47624162187	77.9354858398438
1664.47009957839	83.2649536132813
1668.46195106388	97.9408569335938
1672.45179748832	95.683837890625
1676.43964026041	69.4267578125
1680.42548078752	63.169677734375
1684.4093204757	50.9126586914063
1688.39116072969	25.688232421875
1692.37100295292	4.63238525390625
1696.34884854752	11.5765380859375
1700.32469891429	-21.4793090820313
1704.29855545273	23.46484375
1708.27041956104	-6.583984375
1712.24029263612	7.38665771484375
1716.20817607355	-4.6427001953125
1720.17407126762	6.30535888671875
1724.13797961133	4.69757080078125
1728.09990249636	-22.2138671875
1732.05984131312	9.6767578125
1736.01779745068	8.8359375
1739.97377229687	-11.6298828125
1743.9277672382	6.15234375
1747.87978365989	-4.01171875
1751.82982294586	6.2978515625
1755.77788647879	1.3798828125
1759.72397564	-8.9365234375
1763.6680918096	13.3095703125
1767.61023636636	-7.6806640625
1771.5504106878	6.677734375
1775.48861615014	-6.9970703125
1779.42485412834	-11.818359375
1783.35912599608	8.7626953125
1787.29143312576	8.3427734375
1791.2217768885	-13.171875
1795.15015865414	9.072265625
1799.07657979128	3.4931640625
1803.00104166722	-12.7822265625
1806.923545648	1.5888671875
1810.84409309841	2.1796875
1814.76268538195	2.4443359375
1818.67932386087	8.1611328125
1822.59400989615	-13.9248046875
1826.50674484753	12.8671875
1830.41753007345	2.134765625
1834.32636693114	-10.404296875
1838.23325677653	-11.8134765625
1842.13820096433	18.05859375
1846.04120084797	2.5634765625
1849.94225777965	1.1201171875
1853.84137311029	-11.2470703125
1857.7385481896	-0.3642578125
1861.63378436601	4.5625
1865.52708298671	-7.8291015625
1869.41844539766	-2.6982421875
1873.30787294356	18.12890625
1877.19536696788	-15.2568359375
1881.08092881284	17.208984375
1884.96455981942	-5.90234375
1888.84626132737	-14.7509765625
1892.72603467521	1.763671875
1896.6038812002	4.2314453125
1900.47980223839	8.24609375
1904.35379912459	-0.2001953125
1908.22587319237	1.591796875
1912.0960257741	-13.396484375
1915.96425820089	8.9169921875
1919.83057180263	-7.849609375
1923.694967908	6.58203125
1927.55744784445	5.021484375
1931.4180129382	-7.6005859375
1935.27666451425	4.2236328125
1939.13340389641	3.0048828125
1942.98823240721	-8.8232421875
1946.84115136803	1.306640625
1950.692162099	-0.349609375
1954.54126591903	3.927734375
1958.38846414585	-3.5224609375
1962.23375809594	2.1591796875
1966.0771490846	-3.9228515625
1969.91863842592	9.818359375
1973.75822743275	-3.33203125
1977.59591741678	1.9111328125
1981.43170968848	-9.6904296875
1985.2656055571	6.1787109375
1989.0976063307	-9.1865234375
1992.92771331615	10.1220703125
1996.75592781911	-6.921875
2000.58225114405	11.197265625
2004.40668459424	-4.78515625
2008.22922947176	-5.548828125
2012.04988707749	10.474609375
2015.86865871112	-11.044921875
2019.68554567116	8.1591796875
2023.50054925491	-23.416015625
2027.31367075851	25.0517578125
2031.12491147689	-11.71875
2034.93427270382	10.37109375
2038.74175573186	-1.88671875
2042.54736185239	1.4052734375
2046.35109235564	-7.857421875
2050.15294853063	2.2431640625
2053.95293166521	5.8056640625
2057.75104304606	3.875
2061.54728395867	-5.6689453125
2065.34165568739	6.240234375
2069.13415951534	-9.2744140625
2072.92479672452	8.0126953125
2076.71356859575	-14.9072265625
2080.50047640867	2.333984375
2084.28552144174	-11.16796875
2088.06870497229	24.2783203125
2091.85002827646	-1.572265625
2095.62949262924	-7.9267578125
2099.40709930443	-0.478515625
2103.18284957471	-13.091796875
2106.95674471157	19.083984375
2110.72878598537	4.0185546875
2114.49897466528	-9.484375
2118.26731201934	-4.6484375
2122.03379931443	16.13671875
2125.79843781626	-5.470703125
2129.56122878942	-22.7265625
2133.32217349733	19.72265625
2137.08127320226	-11.974609375
2140.83852916534	9.814453125
2144.59394264655	-1.2138671875
2148.34751490473	-1.099609375
2152.09924719757	5.9794921875
2155.84914078163	-4.4208984375
2159.59719691231	4.80078125
2163.34341684388	-17.7666015625
2167.08780182947	19.169921875
2170.83035312109	6.6708984375
2174.57107196959	-2.048828125
2178.30995962469	-6.2392578125
2182.04701733499	-3.1552734375
2185.78224634796	-5.79296875
2189.5156479099	18.3935546875
2193.24722326604	-11.90234375
2196.97697366044	-2.6064453125
2200.70490033604	0.1728515625
2204.43100453467	-1.728515625
2208.15528749703	-1.7109375
2211.87775046268	-2.634765625
2215.59839467008	16.8720703125
2219.31722135656	-7.5693359375
2223.03423175833	0.5380859375
2226.74942711049	3.3095703125
2230.46280864702	2.7578125
2234.17437760077	-17.341796875
2237.8841352035	6.3759765625
2241.59208268584	-1.42578125
2245.29822127732	4.375
2249.00255220636	-11.57421875
2252.70507670024	20.16796875
2256.40579598519	-17.7890625
2260.10471128628	20.833984375
2263.80182382751	-9.7734375
2267.49713483175	-5.1943359375
2271.19064552079	-6.1689453125
2274.8823571153	16.1708984375
2278.57227083485	-9.134765625
2282.26038789795	-1.1845703125
2285.94670952195	4.583984375
2289.63123692315	-7.4501953125
2293.31397131673	16.3818359375
2296.99491391679	-11.2900390625
2300.67406593634	-2.9287109375
2304.35142858727	-2.642578125
2308.02700308043	-1.0390625
2311.70079062553	4.568359375
2315.37279243123	1.24609375
2319.04300970507	14.212890625
2322.71144365353	-1.3203125
2326.378095482	-16.6357421875
2330.04296639479	9.736328125
2333.7060575951	-0.93359375
2337.3673702851	-2.9013671875
2341.02690566583	2.8974609375
2344.6846649373	-7.6923828125
2348.3406492984	10.41796875
2351.99485994696	-6.7958984375
2355.64729807974	-5.408203125
2359.29796489244	10.0009765625
2362.94686157966	0.828125
2366.59398933494	-7.5771484375
2370.23934935076	-4.224609375
2373.88294281852	4.2158203125
2377.52477092856	5.345703125
2381.16483487014	1.1845703125
2384.80313583148	-0.0087890625
2388.4396749997	-6.0126953125
2392.07445356091	-5.869140625
2395.70747270011	4.2333984375
2399.33873360126	9.3134765625
2402.96823744725	-4.0791015625
2406.59598541995	9.95703125
2410.22197870012	-0.3310546875
2413.84621846749	-24.974609375
2417.46870590075	21.50390625
2421.08944217751	-5.9970703125
2424.70842847435	-6.7685546875
2428.32566596678	7.494140625
2431.94115582928	-4.380859375
2435.55489923528	18.365234375
2439.16689735713	-18.0224609375
2442.77715136618	2.5810546875
2446.38566243272	-3.9091796875
2449.99243172597	-2.8486328125
2453.59746041414	9.296875
2457.20074966439	-1.4814453125
2460.80230064284	-1.47265625
2464.40211451455	2.1748046875
2468.00019244359	-12.4365234375
2471.59653559293	9.765625
2475.19114512457	-2.4677734375
2478.78402219943	-3.3759765625
2482.37516797741	8.537109375
2485.96458361739	0.48046875
2489.55227027719	-8.537109375
2493.13822911363	16.408203125
2496.7224612825	-8.080078125
2500.30496793853	-6.75390625
2503.88575023547	7.86328125
2507.464809326	-1.5166015625
2511.04214636182	-10.392578125
2514.61776249357	-1.6494140625
2518.19165887088	13.4765625
2521.76383664238	0.12109375
2525.33429695564	8.3837890625
2528.90304095725	-12.81640625
2532.47006979276	-4.302734375
2536.03538460672	8.103515625
2539.59898654265	4.541015625
2543.16087674307	-14.5400390625
2546.72105634948	14.8173828125
2550.27952650235	-4.265625
2553.83628834118	-0.0927734375
2557.39134300444	-0.884765625
2560.94469162957	-13.8896484375
2564.49633535304	10.8330078125
2568.0462753103	-11.3701171875
2571.59451263579	14.314453125
2575.14104846294	3.7763671875
2578.6858839242	-13.5400390625
2582.22902015101	13.265625
2585.77045827378	-11.595703125
2589.31019942197	5.923828125
2592.84824472401	-14.697265625
2596.38459530734	-3.8134765625
2599.91925229841	-6.1171875
2603.45221682266	53.12890625
2606.98349000456	-11.298828125
2610.51307296756	-6.5732421875
2614.04096683414	-0.4912109375
2617.56717272579	-14.6259765625
2621.09169176298	-2.0478515625
2624.61452506524	7.056640625
2628.13567375106	-4.53125
2631.655138938	-0.80859375
2635.17292174259	6.701171875
2638.68902328039	1.888671875
2642.20344466599	-11.15625
2645.71618701297	4.6767578125
2649.22725143397	-5.55078125
2652.73663904062	12.8857421875
2656.24435094357	-22.0966796875
2659.75038825251	29.42578125
2663.25475207615	-3.7177734375
2666.75744352221	-26.7490234375
2670.25846369745	19.4462890625
2673.75781370765	-27.7099609375
2677.25549465763	1.494140625
2680.75150765123	52.2197265625
2684.24585379131	-1.7265625
2687.73853417978	-27.0673828125
2691.22954991757	9.205078125
2694.71890210465	-7.6455078125
2698.20659184002	-7.8115234375
2701.69262022172	7.6796875
2705.17698834682	1.3232421875
2708.65969731143	2.9052734375
2712.14074821071	-19.4443359375
2715.62014213884	4.2685546875
2719.09788018905	-3.69921875
2722.57396345362	25.8076171875
2726.04839302385	9.6552734375
2729.52116999012	-27.4912109375
2732.99229544182	19.4814453125
2736.4617704674	-24.2373046875
2739.92959615436	11.5498046875
2743.39577358926	8.4970703125
2746.86030385767	0.330078125
2750.32318804425	7.27734375
2753.78442723268	-18.19140625
2757.24402250572	3.01953125
2760.70197494518	0.0400390625
2764.1582856319	-3.798828125
2767.61295564579	11.349609375
2771.06598606584	-15.7763671875
2774.51737797005	8.2255859375
2777.96713243552	-6.6435546875
2781.41525053838	6.10528564453125
2784.86173335384	-4.40191650390625
2788.30658195617	2.01947021484375
2791.7497974187	-6.8389892578125
2795.1913808138	4.302490234375
2798.63133321295	-19.5559692382813
2802.06965568666	-1.41448974609375
2805.50634930452	-16.3731689453125
2808.94141513519	26.6209716796875
2812.3748542464	2.61505126953125
2815.80666770493	-4.390869140625
2819.23685657665	-7.39678955078125
2822.66542192651	10.5973510742187
2826.0923648185	21.5914306640625
2829.51768631572	59.5855102539063
2832.94138748033	62.5796508789063
2836.36346937355	78.57373046875
2839.7839330557	121.547729492187
2843.20277958617	176.494201660156
2846.62001002343	271.440673828125
2850.03562542502	372.387145996094
2853.44962684758	483.333557128906
2856.86201534681	551.280029296875
2860.27279197751	528.226501464844
2863.68195779356	492.172973632812
2867.08951384791	477.119445800781
2870.49546119263	439.06591796875
2873.89980087883	453.012329101562
2877.30253395675	439.958801269531
2880.70366147569	440.9052734375
2884.10318448407	461.851745605469
2887.50110402936	472.798217773438
2890.89742115816	477.744689941406
2894.29213691614	474.691162109375
2897.68525234807	447.633361816406
2901.07676849782	475.560791015625
2904.46668640835	443.488159179687
2907.85500712172	448.41552734375
2911.24173167908	446.342895507812
2914.62686112069	418.270324707031
2918.0103964859	418.197692871094
2921.39233881316	413.125061035156
2924.77268914005	415.052429199219
2928.1514485032	410.979858398438
2931.52861793838	393.9072265625
2934.90419848047	429.834594726562
2938.27819116343	420.762023925781
2941.65059702035	399.689392089844
2945.0214170834	384.616760253906
2948.39065238389	378.544128417969
2951.75830395222	321.471557617188
2955.12437281791	253.39892578125
2958.48886000957	206.326293945313
2961.85176655495	193.253662109375
2965.21309348089	202.181091308594
2968.57284181338	180.085021972656
2971.93101257748	129.982299804688
2975.28760679739	122.879577636719
2978.64262549643	89.7769165039063
2981.99606969703	91.6741943359375
2985.34794042073	49.5714721679687
2988.69823868822	47.4688110351562
2992.04696551928	53.3660888671875
2995.39412193282	-0.73663330078125
2998.73970894689	9.16070556640625
3002.08372757864	-11.9420166015625
3005.42617884436	-2.04473876953125
3008.76706375945	11.8526000976563
3012.10638333846	6.7498779296875
3015.44413859505	23.647216796875
3018.780330542	37.54443359375
3022.11496019125	3.4417724609375
3025.44802855385	15.28564453125
3028.77953663997	9.090576171875
3032.10948545894	3.8955078125
3035.43787601921	-28.299560546875
3038.76470932835	-4.49462890625
3042.08998639308	-9.689697265625
3045.41370821926	-21.884765625
3048.73587581189	-36.079833984375
3052.05649017508	-4.27490234375
3055.37555231211	-29.469970703125
3058.69306322538	-19.7413330078125
3062.00902391644	24.825439453125
3065.32343538598	-10.60791015625
3068.63629863383	8.9588623046875
3071.94761465896	-21.4744873046875
3075.2573844595	15.816650390625
3078.5656090327	0
3081.87228937498	0
3085.1774264819	0
3088.48102134815	0
3091.7830749676	0
3095.08358833324	0
3098.38256243724	0
3101.67999827089	0
3104.97589682465	0
3108.27025908815	0
3111.56308605013	0
3114.85437869852	0
3118.14413802041	0
3121.43236500202	0
3124.71906062875	0
3128.00422588514	0
3131.28786175491	0
3134.56996922093	0
3137.85054926524	0
3141.12960286901	0
3144.40713101263	0
3147.6831346756	0
3150.95761483661	0
3154.23057247352	0
3157.50200856335	0
3160.77192408229	0
3164.04032000569	0
3167.30719730808	0
3170.57255696316	0
3173.8363999438	0
3177.09872722202	0
3180.35953976906	0
3183.61883855529	0
3186.87662455028	0
3190.13289872277	0
3193.38766204066	0
3196.64091547106	0
3199.89265998023	0
3203.14289653361	0
3206.39162609586	0
3209.63884963076	0
3212.88456810132	0
3216.1287824697	0
3219.37149369728	0
3222.61270274458	0
3225.85241057135	0
3229.09061813648	0
3232.3273263981	0
3235.56253631347	0
3238.79624883909	0
3242.02846493063	0
3245.25918554293	0
3248.48841163005	0
3251.71614414523	0
3254.94238404091	0
3258.16713226871	0
3261.39038977947	0
3264.61215752319	0
3267.8324364491	0
3271.05122750561	0
3274.26853164033	0
3277.48434980006	0
3280.69868293083	0
3283.91153197784	0
3287.12289788551	0
3290.33278159744	0
3293.54118405647	0
3296.7481062046	0
3299.95354898308	0
3303.15751333233	0
3306.36000019198	0
3309.5610105009	0
3312.76054519714	0
3315.95860521796	0
3319.15519149983	0
3322.35030497845	0
3325.5439465887	0
3328.73611726471	0
3331.92681793979	0
3335.11604954647	0
3338.30381301653	0
3341.49010928091	0
3344.67493926981	0
3347.85830391262	0
3351.04020413798	0
3354.22064087372	0
3357.3996150469	0
3360.5771275838	0
3363.75317940992	0
3366.92777144999	0
3370.10090462796	0
3373.27257986699	0
3376.44279808949	0
3379.61156021706	0
3382.77886717059	0
3385.94471987011	0
3389.10911923496	0
3392.27206618366	0
3395.43356163397	0
3398.59360650288	0
3401.75220170663	0
3404.90934816067	0
3408.06504677969	0
3411.21929847761	0
3414.37210416759	0
3417.52346476203	0
3420.67338117256	0
3423.82185431003	0
3426.96888508457	0
3430.11447440551	0
3433.25862318144	0
3436.40133232017	0
3439.54260272877	0
3442.68243531356	0
3445.82083098007	0
3448.95779063311	0
3452.0933151767	0
3455.22740551412	0
3458.36006254791	0
3461.49128717984	0
3464.62108031093	0
3467.74944284144	0
3470.8763756709	0
3474.00187969807	0
3477.12595582097	0
3480.24860493687	0
3483.3698279423	0
3486.48962573301	0
3489.60799920406	0
3492.7249492497	0
3495.8404767635	0
3498.95458263822	0
3502.06726776593	0
3505.17853303794	0
3508.28837934481	0
3511.39680757636	0
3514.50381862168	0
3517.60941336912	0
3520.71359270628	0
3523.81635752002	0
3526.91770869649	0
3530.01764712108	0
3533.11617367844	0
3536.21328925251	0
3539.30899472647	0
3542.40329098277	0
3545.49617890316	0
3548.58765936862	0
3551.67773325941	0
3554.76640145506	0
3557.85366483438	0
3560.93952427544	0
3564.02398065559	0
3567.10703485145	0
3570.18868773891	0
3573.26894019313	0
3576.34779308856	0
3579.42524729892	0
3582.50130369721	0
3585.57596315568	0
3588.6492265459	0
3591.72109473869	0
3594.79156860416	0
3597.8606490117	0
3600.92833682998	0
3603.99463292695	0
3607.05953816984	0
3610.12305342518	0
3613.18517955876	0
3616.24591743568	0
3619.30526792029	0
3622.36323187627	0
3625.41981016655	0
3628.47500365337	0
3631.52881319825	0
3634.58123966201	0
3637.63228390473	0
3640.68194678582	0
3643.73022916396	0
3646.77713189712	0
3649.82265584256	0
3652.86680185686	0
3655.90957079587	0
3658.95096351473	0
3661.9909808679	0
3665.02962370912	0
3668.06689289143	0
3671.10278926717	0
3674.13731368797	0
3677.17046700478	0
3680.20225006782	0
3683.23266372664	0
3686.26170883008	0
3689.28938622628	0
3692.31569676268	0
3695.34064128604	0
3698.3642206424	0
3701.38643567713	0
3704.40728723488	0
3707.42677615964	0
3710.44490329468	0
3713.46166948258	0
3716.47707556524	0
3719.49112238386	0
3722.50381077897	0
3725.51514159039	0
3728.52511565724	0
3731.53373381799	0
3734.54099691039	0
3737.54690577153	0
3740.55146123779	0
3743.55466414488	0
3746.55651532782	0
3749.55701562096	0
3752.55616585794	0
3755.55396687174	0
3758.55041949464	0
3761.54552455828	0
3764.53928289357	0
3767.53169533077	0
3770.52276269945	0
