# Supplementary material for: ATP-Mediated Compositional Change in Peripheral Myelin Membranes: A Comparative Raman Spectroscopy and Time-Of-Flight Secondary Ion Mass Spectrometry Study
Source: PLoS One. 2015 Nov 6;10(11):e0142084. doi: 10.1371/journal.pone.0142084 (PMC4636249; doi:10.1371/journal.pone.0142084)
Supplement: S4 Dataset — (ZIP) [file pone.0142084.s004.zip › S4_dataset/Raman_spectra/9_90_90.txt]

-178.994036100499	0
-174.033225536557	0
-169.0751377995	0
-164.119770772188	0
-159.167122339648	0
-154.217190389139	0
-149.269972810082	0
-144.325467494084	0
-139.383672334927	0
-134.444585228594	0
-129.508204073223	0
-124.574526769135	0
-119.643551218822	0
-114.715275326933	0
-109.789697000295	0
-104.866814147885	0
-99.9466246808552	0
-95.0291265124906	0
-90.1143175582511	0
-85.2021957357429	0
-80.2927589647043	0
-75.3860051670417	0
-70.481932266779	0
-65.5805381901118	0
-60.6818208653458	0
-55.7857782229294	0
-50.8924081954356	0
-46.0017087175875	0
-41.1136777262036	0
-36.2283131602562	0
-31.3456129608094	0
-26.4655750710663	0
-21.5881974363401	0
-16.7134780040433	0
-11.8414147237163	0
-6.97200554699157	0
-2.10524842762243	0
2.7588586785605	0
7.62031781361293	0
12.4791310174805	0
17.3353003280426	0
22.1888277810758	0
27.039715410272	0
31.8879652472351	0
36.7335793214806	0
41.5765596604579	0
46.4169082895241	0
51.2546272319742	0
56.0897185090253	0
60.9221841398248	0
65.7520261414575	0
70.5792465289414	0
75.4038473152359	0
80.2258305112373	0
85.0451981257829	0
89.8619521656728	0
94.6760946356408	0
99.4876275383722	0
104.296552874519	0
109.102872642681	0
113.906588839414	0
118.707703459255	0
123.50621849468	0
128.302135936152	0
133.095457772095	0
137.886185988911	0
142.67432257098	0
147.459869500643	0
152.242828758237	0
157.023202322085	0
161.800992168482	0
166.57620027172	0
171.348828604074	0
176.118879135829	0
180.886353835249	0
185.651254668599	0
190.413583600155	0
195.173342592185	0
199.930533604973	0
204.685158596796	0
209.437219523967	0
214.186718340789	0
218.933656999594	0
223.678037450722	0
228.419861642549	0
233.159131521472	0
237.895849031895	0
242.630016116276	0
247.361634715089	0
252.090706766845	0
256.817234208094	0
261.541218973423	0
266.262662995465	0
270.981568204883	0
275.6979365304	0
280.411769898787	0
285.123070234848	0
289.831839461473	0
294.538079499573	0
299.241792268145	0
303.942979684238	0
308.641643662944	0
313.337786117456	0
318.031408959021	0
322.722514096949	0
327.411103438619	0
332.097178889511	0
336.780742353159	0
341.461795731189	0
346.140340923303	0
350.816379827291	0
355.489914339047	0
360.160946352513	0
364.829477759773	0
369.495510450979	0
374.159046314377	0
378.82008723633	0
383.478635101284	0
388.134691791813	0
392.788259188568	0
397.439339170342	0
402.087933614013	0
406.734044394583	0
411.377673385177	0
416.018822457034	0
420.657493479503	0
425.293688320078	0
429.927408844356	0
434.558656916088	0
439.187434397129	0
443.813743147486	0
448.437585025291	0
453.058961886814	0
457.67787558648	0
462.29432797683	0
466.908320908577	0
471.519856230563	0
476.128935789788	0
480.735561431389	0
485.339734998681	0
489.941458333116	0
494.540733274316	0
499.137561660049	0
503.731945326264	0
508.323886107064	0
512.913385834734	0
517.500446339694	0
522.085069450583	0
526.667256994191	0
531.247010795469	0
535.824332677577	0
540.399224461846	0
544.97168796778	0
549.541725013081	0
554.109337413644	-1.3388671875
558.67452698353	6.7255859375
563.237295535018	-11.4091796875
567.797644878581	2.6103515625
572.355576822862	-12.734375
576.911093174738	23.8115234375
581.464195739274	-2.5107421875
586.014886319725	3.390625
590.563166717577	-1.3447265625
595.109038732502	-6.44921875
599.652504162404	1.912109375
604.193564803387	9.412109375
608.732222449762	-7.2177734375
613.268478894079	-11.4052734375
617.802335927085	7.94921875
622.333795337774	-11.4765625
626.86285891334	14.787109375
631.38952843922	-11.1123046875
635.913805699067	13.30859375
640.435692474774	-6.099609375
644.955190546461	3.078125
649.472301692484	-5.6826171875
653.987027689447	8.357421875
658.499370312169	-7.134765625
663.009331333738	-3.291015625
667.516912525469	1.75
672.022115656928	19.955078125
676.524942495926	-20.5400390625
681.02539480853	-8.5576171875
685.523474359055	12.16796875
690.01918291007	6.9306640625
694.512522222405	0.71484375
699.003494055145	-11.9814453125
703.492100165644	4.1240234375
707.9783423095	0.755859375
712.462222240603	-7.55078125
716.943741711089	7.697265625
721.422902471375	-6.068359375
725.899706270146	8.73828125
730.374154854366	-10.0439453125
734.846249969258	24.1396484375
739.315993358352	-14.4462890625
743.783386763425	-9.4072265625
748.24843192457	12.65234375
752.711130580137	-2.4892578125
757.171484466788	-3.30078125
761.629495319437	4.5791015625
766.085164871336	-8.8505859375
770.538494853994	-4.7802734375
774.989486997223	13.634765625
779.43814302915	-9.669921875
783.884464676175	4.4189453125
788.32845366302	0.4931640625
792.770111712696	-8.470703125
797.209440546543	16.076171875
801.646441884168	-10.470703125
806.081117443533	7.541015625
810.513468940881	-8.54296875
814.943498090775	5.14453125
819.371206606105	-0.07421875
823.796596198077	2.783203125
828.219668576199	-11.7744140625
832.640425448324	12.0830078125
837.058868520624	-10.0537109375
841.474999497579	12.5478515625
845.888820082022	-6.1298828125
850.300331975104	0.01953125
854.709536876311	-4.9599609375
859.116436483469	-0.2109375
863.521032492725	3.953125
867.923326598575	-3.5263671875
872.323320493862	3.99609375
876.72101586976	9.3017578125
881.116414415799	-19.6748046875
885.509517819843	5.435546875
889.900327768119	11.388671875
894.288845945186	-10.4775390625
898.675074033981	8.6630859375
903.059013715767	10.873046875
907.440666670198	-15.625
911.820034575245	8.6416015625
916.197119107281	-4.0567626953125
920.571921941017	-19.3203735351562
924.944444749533	17.7496948242187
929.314689204286	1.57598876953125
933.682656975085	3.6239013671875
938.048349730125	7.8736572265625
942.411769135975	13.1234130859375
946.772916857561	16.3731689453125
951.131794558201	28.7442016601562
955.488403899588	19.331298828125
959.842746541792	44.9183959960937
964.19482414328	5.5054931640625
968.544638360883	47.0925903320313
972.892190849834	16.6796264648438
977.237483263751	34.2667236328125
981.580517254632	25.9443969726562
985.92129447289	-0.35833740234375
990.259816567315	37.3388671875
994.596085185094	18.0361328125
998.930101971822	26.7333984375
1003.2618685715	56.4306030273438
1007.59138662649	81.1278686523437
1011.91865777761	107.819458007813
1016.24368366407	105.485168457031
1020.56646592346	71.1508178710937
1024.88700619182	70.8164672851562
1029.20530610358	31.482177734375
1033.52136729159	48.1478271484375
1037.8351913871	13.8135375976563
1042.14678001981	-2.65655517578125
1046.45613481781	1.7972412109375
1050.76325740763	-0.74896240234375
1055.06814941421	-6.295166015625
1059.37081246092	5.84423828125
1063.67124816958	-12.3616333007813
1067.96945816039	6.16357421875
1072.26544405203	-7.9512939453125
1076.55920746159	11.6005859375
1080.8507500046	4.314453125
1085.14007329502	1.3828125
1089.42717894527	-22.1480712890625
1093.71206856617	19.1442260742187
1097.99474376703	-2.7115478515625
1102.27520615557	-5.6187744140625
1106.55345733798	3.54193115234375
1110.82949891888	-9.20123291015625
1115.10333250134	8.0556640625
1119.37495968691	9.31256103515625
1123.64438207556	23.570556640625
1127.91160126572	0.89892578125
1132.17661885431	39.227294921875
1136.43943643667	41.5556640625
1140.70005560662	33.884033203125
1144.95847795644	67.21240234375
1149.21470507689	80.540771484375
1153.46873855716	132.874450683594
1157.72057998495	206.281005859375
1161.97023094641	265.6875
1166.21769302616	290.093994140625
1170.4629678073	273.50048828125
1174.70605687141	156.906982421875
1178.94696179854	89.3135375976563
1183.18568416722	49.7200317382812
1187.42222555447	69.1265258789063
1191.65658753578	42.6820678710937
1195.88877168516	36.2531127929687
1200.11877957504	43.82421875
1204.34661277642	36.3953247070313
1208.57227285873	36.9664306640625
1212.79576138991	40.5375366210937
1217.01707993641	11.108642578125
1221.23623006316	8.870849609375
1225.45321333358	-10.2828979492187
1229.66803130962	32.5634155273438
1233.88068555171	10.4097290039062
1238.09117761878	-2.74395751953125
1242.29950906828	5.11907958984375
1246.50568145615	-1.88128662109375
1250.70969633685	-9.881591796875
1254.91155526336	19.1180419921875
1259.11125978715	5.11767578125
1263.30881145822	4.1173095703125
1267.50421182508	4.0645751953125
1271.69746243476	10.986083984375
1275.88856483281	33.9075927734375
1280.07752056329	14.8291625976562
1284.26433116882	27.7506713867187
1288.44899819048	29.6722412109375
1292.63152316794	7.59375
1296.81190763937	39.5105590820313
1300.99015314147	27.4265747070313
1305.16626120947	6.34259033203125
1309.34023337715	37.2586059570313
1313.51207117681	39.174560546875
1317.68177613928	21.090576171875
1321.84934979396	7.006591796875
1326.01479366875	29.9595336914063
1330.17810929013	2.08355712890625
1334.3392981831	4.20751953125
1338.49836187121	5.33154296875
1342.65530187658	29.4555053710937
1346.81011971983	8.5794677734375
1350.96281692018	6.7034912109375
1355.11339499538	12.1011352539062
1359.26185546175	-4.3477783203125
1363.40819983413	9.203369140625
1367.55242962597	10.7545166015625
1371.69454634923	12.3709716796875
1375.83455151447	2.0592041015625
1379.97244663079	-19.6892700195313
1384.10823320586	3.45501708984375
1388.24191274593	0.1943359375
1392.3734867558	15.2646484375
1396.50295673884	-4.57708740234375
1400.63032419701	-8.55462646484375
1404.75559063083	-0.18975830078125
1408.87875753938	-1.40875244140625
1412.99982642036	7.3721923828125
1417.11879877001	-6.05804443359375
1421.23567608316	-3.63275146484375
1425.35045985322	4.79254150390625
1429.4631515722	-12.7821655273437
1433.57375273068	24.6431274414062
1437.68226481782	20.0684204101562
1441.78868932139	50.5109252929687
1445.89302772774	66.9756469726563
1449.99528152179	51.4404296875
1454.09545218711	89.9051513671875
1458.1935412058	58.369873046875
1462.28955005859	80.8345947265625
1466.38348022481	57.29931640625
1470.47533318239	67.7640380859375
1474.56511040785	55.228759765625
1478.65281337632	43.6935424804687
1482.73844356155	22.2048950195313
1486.82200243586	40.7822265625
1490.90349147022	30.359619140625
1494.98291213418	19.9369506835938
1499.06026589591	38.5143432617188
1503.13555422222	68.0916748046875
1507.20877857848	78.6690673828125
1511.27994042873	111.246398925781
1515.3490412356	153.823791503906
1519.41608246035	238.401123046875
1523.48106556286	275.978515625
1527.54399200163	299.555847167969
1531.60486323377	282.211730957031
1535.66368071505	210.923034667969
1539.72044589986	154.634338378906
1543.7751602412	109.345703125
1547.82782519071	57.0570068359375
1551.87844219866	14.768310546875
1555.92701271397	2.4796142578125
1559.97353818419	9.19097900390625
1564.0180200555	-12.0977172851562
1568.06045977271	-3.38641357421875
1572.1008587793	16.4064331054687
1576.13921851737	4.26275634765625
1580.17554042768	-4.8809814453125
1584.20982594961	-11.0247192382813
1588.24207652123	3.83160400390625
1592.27229357921	-1.3121337890625
1596.3004785589	0.60577392578125
1600.3266328943	14.61376953125
1604.35075801806	-12.3782348632812
1608.37285536149	-1.12347412109375
1612.39292635454	9.46240234375
1616.41097242584	4.2919921875
1620.42699500266	-8.53515625
1624.44099551096	-5.9609375
1628.45297537533	-2.474609375
1632.46293601906	10.4384765625
1636.47087886406	-1.630859375
1640.47680533095	-0.5654296875
1644.48071683901	-0.1884765625
1648.48261480617	-1.0888671875
1652.48250064906	0.634765625
1656.48037578297	-0.955078125
1660.47624162187	-0.634765625
1664.47009957839	1.201171875
1668.46195106388	7.1513671875
1672.45179748832	-2.0234375
1676.43964026041	-8.2353515625
1680.42548078752	6.2041015625
1684.4093204757	1.9404296875
1688.39116072969	2.3076171875
1692.37100295292	-9.578125
1696.34884854752	7.0732421875
1700.32469891429	-19.6025390625
1704.29855545273	27.2392578125
1708.27041956104	-5.6787109375
1712.24029263612	2.203125
1716.20817607355	-10.28125
1720.17407126762	2.1484375
1724.13797961133	-4.6025390625
1728.09990249636	-1.3125
1732.05984131312	8.6611328125
1736.01779745068	5.216796875
1739.97377229687	-13.0947265625
1743.9277672382	12.611328125
1747.87978365989	-10.5078125
1751.82982294586	-0.7412109375
1755.77788647879	3.259765625
1759.72397564	-2.583984375
1763.6680918096	8.572265625
1767.61023636636	-4.26953125
1771.5504106878	-0.0712890625
1775.48861615014	-3.181640625
1779.42485412834	-6.3984375
1783.35912599608	-1.2236328125
1787.29143312576	10.869140625
1791.2217768885	-4.7421875
1795.15015865414	3.427734375
1799.07657979128	6.064453125
1803.00104166722	-4.8056640625
1806.923545648	-6.4189453125
1810.84409309841	4.80859375
1814.76268538195	-6.24609375
1818.67932386087	18.41796875
1822.59400989615	-18.287109375
1826.50674484753	3.9091796875
1830.41753007345	8.455078125
1834.32636693114	-12.2265625
1838.23325677653	-8.43359375
1842.13820096433	17.072265625
1846.04120084797	-2.40625
1849.94225777965	11.919921875
1853.84137311029	-10.853515625
1857.7385481896	-10.2509765625
1861.63378436601	5.3603515625
1865.52708298671	6.8349609375
1869.41844539766	-2.244140625
1873.30787294356	7.71875
1877.19536696788	-20.716796875
1881.08092881284	17.7939453125
1884.96455981942	-9.333984375
1888.84626132737	0.462890625
1892.72603467521	5.416015625
1896.6038812002	-5.4765625
1900.47980223839	4.68359375
1904.35379912459	-7.0537109375
1908.22587319237	11.576171875
1912.0960257741	-7.4296875
1915.96425820089	0.474609375
1919.83057180263	-0.98046875
1923.694967908	1.3623046875
1927.55744784445	5.373046875
1931.4180129382	-18.3525390625
1935.27666451425	11.7001953125
1939.13340389641	12.8076171875
1942.98823240721	-13.94140625
1946.84115136803	-0.0224609375
1950.692162099	-1.56640625
1954.54126591903	2.568359375
1958.38846414585	-5.0078125
1962.23375809594	0.53125
1966.0771490846	8.5166015625
1969.91863842592	6.865234375
1973.75822743275	-8.244140625
1977.59591741678	1.1513671875
1981.43170968848	-11.169921875
1985.2656055571	11.390625
1989.0976063307	-2.814453125
1992.92771331615	2.8154296875
1996.75592781911	-3.025390625
2000.58225114405	1.26171875
2004.40668459424	2.458984375
2008.22922947176	-5.8681640625
2012.04988707749	1.6005859375
2015.86865871112	-10.5263671875
2019.68554567116	15.0166015625
2023.50054925491	-22.720703125
2027.31367075851	27.9638671875
2031.12491147689	-3.6865234375
2034.93427270382	-1.203125
2038.74175573186	-4.392578125
2042.54736185239	2.3505859375
2046.35109235564	-3.33203125
2050.15294853063	-6.0751953125
2053.95293166521	9.955078125
2057.75104304606	-0.4716796875
2061.54728395867	-6.12109375
2065.34165568739	9.1103515625
2069.13415951534	-1.5625
2072.92479672452	5.3427734375
2076.71356859575	-14.8466796875
2080.50047640867	2.302734375
2084.28552144174	-9.1123046875
2088.06870497229	11.6279296875
2091.85002827646	-1.595703125
2095.62949262924	1.9130859375
2099.40709930443	7.498046875
2103.18284957471	-18.7333984375
2106.95674471157	16.3056640625
2110.72878598537	4.1787109375
2114.49897466528	-10.4990234375
2118.26731201934	-4.619140625
2122.03379931443	12.908203125
2125.79843781626	-1.361328125
2129.56122878942	-13.814453125
2133.32217349733	13.6552734375
2137.08127320226	-15.154296875
2140.83852916534	9.2080078125
2144.59394264655	-1.794921875
2148.34751490473	-5.74609375
2152.09924719757	9.92578125
2155.84914078163	0.6025390625
2159.59719691231	-4.8876953125
2163.34341684388	1.224609375
2167.08780182947	8.9697265625
2170.83035312109	-5.0751953125
2174.57107196959	-11.818359375
2178.30995962469	12.6171875
2182.04701733499	-1.75
2185.78224634796	-1.8857421875
2189.5156479099	9.435546875
2193.24722326604	-3.3701171875
2196.97697366044	-7.359375
2200.70490033604	7.5625
2204.43100453467	-11.8798828125
2208.15528749703	7.5849609375
2211.87775046268	-5.49609375
2215.59839467008	4.533203125
2219.31722135656	-0.7646484375
2223.03423175833	4.82421875
2226.74942711049	-4.888671875
2230.46280864702	3.6845703125
2234.17437760077	-1.0537109375
2237.8841352035	-3.84765625
2241.59208268584	-7.9326171875
2245.29822127732	14.55859375
2249.00255220636	-9.2392578125
2252.70507670024	14.7236328125
2256.40579598519	-25.1572265625
2260.10471128628	22.36328125
2263.80182382751	1.9208984375
2267.49713483175	-10.3203125
2271.19064552079	-9.263671875
2274.8823571153	9.5
2278.57227083485	-7.7421875
2282.26038789795	9.4814453125
2285.94670952195	-2.400390625
2289.63123692315	-2.6689453125
2293.31397131673	4.494140625
2296.99491391679	0.0888671875
2300.67406593634	-0.30859375
2304.35142858727	-5.6708984375
2308.02700308043	-2.6552734375
2311.70079062553	3.392578125
2315.37279243123	-2.4619140625
2319.04300970507	19.8671875
2322.71144365353	1.3583984375
2326.378095482	-21.2509765625
2330.04296639479	11.1708984375
2333.7060575951	1.728515625
2337.3673702851	-2.154296875
2341.02690566583	-8.1064453125
2344.6846649373	-1.5576171875
2348.3406492984	10.3330078125
2351.99485994696	-7.3359375
2355.64729807974	4.7041015625
2359.29796489244	-1.947265625
2362.94686157966	3.01953125
2366.59398933494	-12.0458984375
2370.23934935076	7.03125
2373.88294281852	1.5693359375
2377.52477092856	5.94140625
2381.16483487014	0.1328125
2384.80313583148	-1.4736328125
2388.4396749997	-11.8603515625
2392.07445356091	4.2919921875
2395.70747270011	-5.6923828125
2399.33873360126	14.51171875
2402.96823744725	1.2490234375
2406.59598541995	-3.2490234375
2410.22197870012	-0.99609375
2413.84621846749	-9.3515625
2417.46870590075	7.8291015625
2421.08944217751	-1.6318359375
2424.70842847435	-5.2666015625
2428.32566596678	8.1005859375
2431.94115582928	-8.041015625
2435.55489923528	13.1015625
2439.16689735713	-4.12109375
2442.77715136618	3.56640625
2446.38566243272	-7.232421875
2449.99243172597	-3.283203125
2453.59746041414	5.9560546875
2457.20074966439	2.3349609375
2460.80230064284	-7.4345703125
2464.40211451455	3.3955078125
2468.00019244359	-17.630859375
2471.59653559293	19.78125
2475.19114512457	1.38671875
2478.78402219943	-10.1962890625
2482.37516797741	12.673828125
2485.96458361739	1.3203125
2489.55227027719	-14.3828125
2493.13822911363	8.240234375
2496.7224612825	-10.255859375
2500.30496793853	-0.7822265625
2503.88575023547	14.58203125
2507.464809326	-1.255859375
2511.04214636182	-5.4248046875
2514.61776249357	-7.525390625
2518.19165887088	8.5693359375
2521.76383664238	3.46484375
2525.33429695564	-0.693359375
2528.90304095725	4.7998046875
2532.47006979276	-2.412109375
2536.03538460672	-8.83203125
2539.59898654265	2.0009765625
2543.16087674307	-1.0078125
2546.72105634948	8.5673828125
2550.27952650235	-4.7099609375
2553.83628834118	1.462890625
2557.39134300444	-0.232421875
2560.94469162957	-14.7421875
2564.49633535304	14.205078125
2568.0462753103	-10.7763671875
2571.59451263579	15.2060546875
2575.14104846294	7.6005859375
2578.6858839242	-21.1484375
2582.22902015101	12.056640625
2585.77045827378	-12.1904296875
2589.31019942197	14.810546875
2592.84824472401	-14.501953125
2596.38459530734	4.0185546875
2599.91925229841	7.7197265625
2603.45221682266	-5.1845703125
2606.98349000456	-5.69140625
2610.51307296756	13.4248046875
2614.04096683414	0.06640625
2617.56717272579	-16.69140625
2621.09169176298	6.6162109375
2624.61452506524	11.509765625
2628.13567375106	-13.8017578125
2631.655138938	-4.8525390625
2635.17292174259	13.384765625
2638.68902328039	-6.359375
2642.20344466599	-2.6201171875
2645.71618701297	7.74609375
2649.22725143397	-1.4296875
2652.73663904062	0.9677734375
2656.24435094357	-21.625
2659.75038825251	27.8818359375
2663.25475207615	4.7919921875
2666.75744352221	-31.4189453125
2670.25846369745	30.0556640625
2673.75781370765	-18.5546875
2677.25549465763	14.9443359375
2680.75150765123	-4.916015625
2684.24585379131	9.1875
2687.73853417978	-17.958984375
2691.22954991757	10.0029296875
2694.71890210465	2.234375
2698.20659184002	-12.0439453125
2701.69262022172	9.3056640625
2705.17698834682	-4.3349609375
2708.65969731143	8.0283203125
2712.14074821071	-13.5107421875
2715.62014213884	-2.328125
2719.09788018905	10.2587890625
2722.57396345362	11.4951171875
2726.04839302385	-1.783203125
2729.52116999012	-20.1328125
2732.99229544182	16.4384765625
2736.4617704674	-15.9404296875
2739.92959615436	10.90625
2743.39577358926	-4.197265625
2746.86030385767	1.8447265625
2750.32318804425	-1.287109375
2753.78442723268	-4.7119140625
2757.24402250572	8.8876953125
2760.70197494518	-2.1708984375
2764.1582856319	-8.8037109375
2767.61295564579	19.0244140625
2771.06598606584	-15.869140625
2774.51737797005	5.02734375
2777.96713243552	-2.4423828125
2781.41525053838	5.17510986328125
2784.86173335384	-2.9678955078125
2788.30658195617	-0.08642578125
2791.7497974187	-1.25762939453125
2795.1913808138	-1.429931640625
2798.63133321295	-11.6022338867188
2802.06965568666	14.2254638671875
2805.50634930452	-5.94683837890625
2808.94141513519	15.8302612304687
2812.3748542464	-11.4049072265625
2815.80666770493	10.3599243164062
2819.23685657665	-9.87530517578125
2822.66542192651	-5.1104736328125
2826.0923648185	-7.345703125
2829.51768631572	19.4191284179687
2832.94138748033	9.1839599609375
2836.36346937355	-10.05126953125
2839.7839330557	-7.28643798828125
2843.20277958617	-2.5216064453125
2846.62001002343	16.2431640625
2850.03562542502	17.9983520507813
2853.44962684758	11.748779296875
2856.86201534681	38.499267578125
2860.27279197751	18.2496948242187
2863.68195779356	41.0001831054687
2867.08951384791	31.7506103515625
2870.49546119263	30.5010986328125
2873.89980087883	48.2515258789063
2877.30253395675	44.001953125
2880.70366147569	58.75244140625
2884.10318448407	70.5028686523437
2887.50110402936	82.2533569335938
2890.89742115816	87.0037841796875
2894.29213691614	88.7542114257812
2897.68525234807	85.5046997070312
2901.07676849782	90.255126953125
2904.46668640835	55.005615234375
2907.85500712172	68.7560424804687
2911.24173167908	72.5065307617187
2914.62686112069	55.2569580078125
2918.0103964859	75.0092163085938
2921.39233881316	60.769287109375
2924.77268914005	54.5293579101562
2928.1514485032	50.2893676757812
2931.52861793838	54.0494384765625
2934.90419848047	54.8095092773438
2938.27819116343	66.569580078125
2941.65059702035	61.32958984375
2945.0214170834	44.0896606445313
2948.39065238389	56.8497314453125
2951.75830395222	47.6098022460937
2955.12437281791	54.3698120117188
2958.48886000957	40.1298828125
2961.85176655495	50.8899536132812
2965.21309348089	53.6499633789063
2968.57284181338	50.4100341796875
2971.93101257748	46.1701049804687
2975.28760679739	61.93017578125
2978.64262549643	39.690185546875
2981.99606969703	56.4502563476562
2985.34794042073	34.2103271484375
2988.69823868822	32.9703979492188
2992.04696551928	38.7304077148438
2995.39412193282	21.490478515625
2998.73970894689	36.2505493164063
3002.08372757864	10.0272827148438
3005.42617884436	17.8079833984375
3008.76706375945	24.5886840820313
3012.10638333846	13.3693237304687
3015.44413859505	38.1500244140625
3018.780330542	22.9307250976562
3022.11496019125	17.7113647460938
3025.44802855385	-1.5079345703125
3028.77953663997	25.2727661132813
3032.10948545894	32.053466796875
3035.43787601921	-10.1658935546875
3038.76470932835	24.6148071289062
3042.08998639308	18.3955078125
3045.41370821926	8.1761474609375
3048.73587581189	6.95684814453125
3052.05649017508	11.737548828125
3055.37555231211	9.5181884765625
3058.69306322538	13.2988891601562
3062.00902391644	14.07958984375
3065.32343538598	0.8602294921875
3068.63629863383	9.64288330078125
3071.94761465896	-0.57049560546875
3075.2573844595	20.2161254882813
3078.5656090327	7.00274658203125
3081.87228937498	-3.21063232421875
3085.1774264819	-1.42401123046875
3088.48102134815	-2.63739013671875
3091.7830749676	14.1492309570312
3095.08358833324	-2.06414794921875
3098.38256243724	0.72247314453125
3101.67999827089	-8.49090576171875
3104.97589682465	-2.70428466796875
3108.27025908815	6.05596923828125
3111.56308605013	-7.2926025390625
3114.85437869852	0.35882568359375
3118.14413802041	4.01025390625
3121.43236500202	0.6617431640625
3124.71906062875	-2.699462890625
3128.00422588514	-5.66455078125
3131.28786175491	-0.6761474609375
3134.56996922093	8.8564453125
3137.85054926524	-3.21875
3141.12960286901	-5.248046875
3144.40713101263	0.5283203125
3147.6831346756	12.736328125
3150.95761483661	-15.015625
3154.23057247352	16.9404296875
3157.50200856335	-13.5830078125
3160.77192408229	-3.7177734375
3164.04032000569	2.6689453125
3167.30719730808	1.154296875
3170.57255696316	10.1083984375
3173.8363999438	-4.9423828125
3177.09872722202	-12.576171875
3180.35953976906	10.5908203125
3183.61883855529	-0.689453125
3186.87662455028	-2.435546875
3190.13289872277	0.10546875
3193.38766204066	18.244140625
3196.64091547106	-17.09765625
3199.89265998023	-5.0205078125
3203.14289653361	0.7724609375
3206.39162609586	2.0595703125
3209.63884963076	12.912109375
3212.88456810132	-5.771484375
3216.1287824697	-14.6982421875
3219.37149369728	18.263671875
3222.61270274458	-16.0224609375
3225.85241057135	17.623046875
3229.09061813648	-6.013671875
3232.3273263981	-5.5869140625
3235.56253631347	-11.2666015625
3238.79624883909	13.873046875
3242.02846493063	3.6552734375
3245.25918554293	-8.533203125
3248.48841163005	3.283203125
3251.71614414523	-3.3681640625
3254.94238404091	2.4384765625
3258.16713226871	11.859375
3261.39038977947	-7.0732421875
3264.61215752319	0
3267.8324364491	0
3271.05122750561	0
3274.26853164033	0
3277.48434980006	0
3280.69868293083	0
3283.91153197784	0
3287.12289788551	0
3290.33278159744	0
3293.54118405647	0
3296.7481062046	0
3299.95354898308	0
3303.15751333233	0
3306.36000019198	0
3309.5610105009	0
3312.76054519714	0
3315.95860521796	0
3319.15519149983	0
3322.35030497845	0
3325.5439465887	0
3328.73611726471	0
3331.92681793979	0
3335.11604954647	0
3338.30381301653	0
3341.49010928091	0
3344.67493926981	0
3347.85830391262	0
3351.04020413798	0
3354.22064087372	0
3357.3996150469	0
3360.5771275838	0
3363.75317940992	0
3366.92777144999	0
3370.10090462796	0
3373.27257986699	0
3376.44279808949	0
3379.61156021706	0
3382.77886717059	0
3385.94471987011	0
3389.10911923496	0
3392.27206618366	0
3395.43356163397	0
3398.59360650288	0
3401.75220170663	0
3404.90934816067	0
3408.06504677969	0
3411.21929847761	0
3414.37210416759	0
3417.52346476203	0
3420.67338117256	0
3423.82185431003	0
3426.96888508457	0
3430.11447440551	0
3433.25862318144	0
3436.40133232017	0
3439.54260272877	0
3442.68243531356	0
3445.82083098007	0
3448.95779063311	0
3452.0933151767	0
3455.22740551412	0
3458.36006254791	0
3461.49128717984	0
3464.62108031093	0
3467.74944284144	0
3470.8763756709	0
3474.00187969807	0
3477.12595582097	0
3480.24860493687	0
3483.3698279423	0
3486.48962573301	0
3489.60799920406	0
3492.7249492497	0
3495.8404767635	0
3498.95458263822	0
3502.06726776593	0
3505.17853303794	0
3508.28837934481	0
3511.39680757636	0
3514.50381862168	0
3517.60941336912	0
3520.71359270628	0
3523.81635752002	0
3526.91770869649	0
3530.01764712108	0
3533.11617367844	0
3536.21328925251	0
3539.30899472647	0
3542.40329098277	0
3545.49617890316	0
3548.58765936862	0
3551.67773325941	0
3554.76640145506	0
3557.85366483438	0
3560.93952427544	0
3564.02398065559	0
3567.10703485145	0
3570.18868773891	0
3573.26894019313	0
3576.34779308856	0
3579.42524729892	0
3582.50130369721	0
3585.57596315568	0
3588.6492265459	0
3591.72109473869	0
3594.79156860416	0
3597.8606490117	0
3600.92833682998	0
3603.99463292695	0
3607.05953816984	0
3610.12305342518	0
3613.18517955876	0
3616.24591743568	0
3619.30526792029	0
3622.36323187627	0
3625.41981016655	0
3628.47500365337	0
3631.52881319825	0
3634.58123966201	0
3637.63228390473	0
3640.68194678582	0
3643.73022916396	0
3646.77713189712	0
3649.82265584256	0
3652.86680185686	0
3655.90957079587	0
3658.95096351473	0
3661.9909808679	0
3665.02962370912	0
3668.06689289143	0
3671.10278926717	0
3674.13731368797	0
3677.17046700478	0
3680.20225006782	0
3683.23266372664	0
3686.26170883008	0
3689.28938622628	0
3692.31569676268	0
3695.34064128604	0
3698.3642206424	0
3701.38643567713	0
3704.40728723488	0
3707.42677615964	0
3710.44490329468	0
3713.46166948258	0
3716.47707556524	0
3719.49112238386	0
3722.50381077897	0
3725.51514159039	0
3728.52511565724	0
3731.53373381799	0
3734.54099691039	0
3737.54690577153	0
3740.55146123779	0
3743.55466414488	0
3746.55651532782	0
3749.55701562096	0
3752.55616585794	0
3755.55396687174	0
3758.55041949464	0
3761.54552455828	0
3764.53928289357	0
3767.53169533077	0
3770.52276269945	0
