# Supplementary material for: ATP-Mediated Compositional Change in Peripheral Myelin Membranes: A Comparative Raman Spectroscopy and Time-Of-Flight Secondary Ion Mass Spectrometry Study
Source: PLoS One. 2015 Nov 6;10(11):e0142084. doi: 10.1371/journal.pone.0142084 (PMC4636249; doi:10.1371/journal.pone.0142084)
Supplement: S5 Dataset — (ZIP) [file pone.0142084.s005.zip]

Archive with 48 entries (46 files):
- S5_dataset/
- S5_dataset/Mass_spectra/
- S5_dataset/Mass_spectra/ATP_1.TXT
- S5_dataset/Mass_spectra/ATP_10.TXT
- S5_dataset/Mass_spectra/ATP_11.TXT
- S5_dataset/Mass_spectra/ATP_12.TXT
- S5_dataset/Mass_spectra/ATP_13.TXT
- S5_dataset/Mass_spectra/ATP_14.TXT
- S5_dataset/Mass_spectra/ATP_15.TXT
- S5_dataset/Mass_spectra/ATP_16.TXT
- S5_dataset/Mass_spectra/ATP_17.TXT
- S5_dataset/Mass_spectra/ATP_18.TXT
- S5_dataset/Mass_spectra/ATP_19.TXT
- S5_dataset/Mass_spectra/ATP_2.TXT
- S5_dataset/Mass_spectra/ATP_20.TXT
- S5_dataset/Mass_spectra/ATP_21.TXT
- S5_dataset/Mass_spectra/ATP_22.TXT
- S5_dataset/Mass_spectra/ATP_23.TXT
- S5_dataset/Mass_spectra/ATP_3.TXT
- S5_dataset/Mass_spectra/ATP_4.TXT
- S5_dataset/Mass_spectra/ATP_5.TXT
- S5_dataset/Mass_spectra/ATP_6.TXT
- S5_dataset/Mass_spectra/ATP_7.TXT
- S5_dataset/Mass_spectra/ATP_8.TXT
- S5_dataset/Mass_spectra/ATP_9.TXT
- S5_dataset/Mass_spectra/control_1.TXT
- S5_dataset/Mass_spectra/control_10.TXT
- S5_dataset/Mass_spectra/control_11.TXT
- S5_dataset/Mass_spectra/control_12.TXT
- S5_dataset/Mass_spectra/control_13.TXT
- S5_dataset/Mass_spectra/control_14.TXT
- S5_dataset/Mass_spectra/control_15.TXT
- S5_dataset/Mass_spectra/control_16.TXT
- S5_dataset/Mass_spectra/control_17.TXT
- S5_dataset/Mass_spectra/control_18.TXT
- S5_dataset/Mass_spectra/control_19.TXT
- S5_dataset/Mass_spectra/control_2.TXT
- S5_dataset/Mass_spectra/control_20.TXT
- S5_dataset/Mass_spectra/control_21.TXT
- S5_dataset/Mass_spectra/control_22.TXT
- S5_dataset/Mass_spectra/control_23.TXT
- S5_dataset/Mass_spectra/control_3.TXT
- S5_dataset/Mass_spectra/control_4.TXT
- S5_dataset/Mass_spectra/control_5.TXT
- S5_dataset/Mass_spectra/control_6.TXT
- S5_dataset/Mass_spectra/control_7.TXT
- S5_dataset/Mass_spectra/control_8.TXT
- S5_dataset/Mass_spectra/control_9.TXT
