# Supplementary material for: ATP-Mediated Compositional Change in Peripheral Myelin Membranes: A Comparative Raman Spectroscopy and Time-Of-Flight Secondary Ion Mass Spectrometry Study
Source: PLoS One. 2015 Nov 6;10(11):e0142084. doi: 10.1371/journal.pone.0142084 (PMC4636249; doi:10.1371/journal.pone.0142084)
Supplement: S5 Dataset — (ZIP) [file pone.0142084.s005.zip › S5_dataset/Mass_spectra/ATP_11.TXT]

Binning: 50 channels
Channel	Mass (u)	Intensity
32362	1.001437	3
32412	1.004404	13
32462	1.007375	34882
32512	1.010350	1083
32562	1.013330	7
32612	1.016314	7
32662	1.019303	2
32712	1.022296	1
32762	1.025293	3
32812	1.028295	1
32862	1.031301	3
32912	1.034312	0
32962	1.037327	0
33012	1.040346	2
33062	1.043370	0
33112	1.046398	0
33162	1.049430	0
33212	1.052467	1
33262	1.055508	0
33312	1.058554	0
33362	1.061604	0
33412	1.064658	1
33462	1.067717	0
33512	1.070780	0
33562	1.073848	0
33612	1.076920	0
33662	1.079996	0
33712	1.083077	0
33762	1.086162	0
33812	1.089252	0
33862	1.092346	0
33912	1.095444	0
33962	1.098547	0
34012	1.101654	0
34062	1.104765	1
34112	1.107881	0
34162	1.111001	0
34212	1.114126	1
34262	1.117255	0
34312	1.120389	0
34362	1.123526	0
34412	1.126669	0
34462	1.129815	0
34512	1.132966	0
34562	1.136122	0
34612	1.139282	0
34662	1.142446	0
34712	1.145614	0
34762	1.148787	0
34812	1.151965	0
34862	1.155146	1
34912	1.158332	0
34962	1.161523	0
35012	1.164718	0
35062	1.167917	0
35112	1.171121	1
35162	1.174329	0
35212	1.177541	0
35262	1.180758	0
35312	1.183979	0
35362	1.187205	1
35412	1.190435	0
35462	1.193670	0
35512	1.196908	0
35562	1.200152	0
35612	1.203399	0
35662	1.206651	0
35712	1.209907	0
35762	1.213168	0
35812	1.216433	0
35862	1.219703	0
35912	1.222977	0
35962	1.226255	1
36012	1.229538	0
36062	1.232825	0
36112	1.236116	1
36162	1.239412	0
36212	1.242713	0
36262	1.246017	0
36312	1.249326	0
36362	1.252640	0
36412	1.255958	0
36462	1.259280	0
36512	1.262606	1
36562	1.265937	0
36612	1.269273	0
36662	1.272613	0
36712	1.275957	0
36762	1.279305	0
36812	1.282658	0
36862	1.286016	0
36912	1.289377	0
36962	1.292743	0
37012	1.296114	0
37062	1.299489	0
37112	1.302868	0
37162	1.306252	0
37212	1.309640	0
37262	1.313032	1
37312	1.316429	0
37362	1.319830	0
37412	1.323236	0
37462	1.326646	0
37512	1.330060	0
37562	1.333479	0
37612	1.336902	0
37662	1.340330	1
37712	1.343762	0
37762	1.347198	0
37812	1.350639	0
37862	1.354084	0
37912	1.357534	0
37962	1.360988	0
38012	1.364446	0
38062	1.367909	1
38112	1.371376	0
38162	1.374847	0
38212	1.378323	0
38262	1.381803	0
38312	1.385288	0
38362	1.388777	0
38412	1.392270	0
38462	1.395768	0
38512	1.399270	0
38562	1.402777	0
38612	1.406288	0
38662	1.409803	0
38712	1.413323	0
38762	1.416847	0
38812	1.420376	0
38862	1.423909	0
38912	1.427446	0
38962	1.430988	0
39012	1.434534	0
39062	1.438084	0
39112	1.441639	0
39162	1.445199	0
39212	1.448762	0
39262	1.452330	0
39312	1.455903	0
39362	1.459480	0
39412	1.463061	0
39462	1.466646	0
39512	1.470236	0
39562	1.473831	0
39612	1.477430	0
39662	1.481033	0
39712	1.484640	0
39762	1.488252	0
39812	1.491869	0
39862	1.495489	0
39912	1.499115	0
39962	1.502744	0
40012	1.506378	0
40062	1.510016	1
40112	1.513659	0
40162	1.517306	0
40212	1.520957	0
40262	1.524613	0
40312	1.528274	1
40362	1.531938	0
40412	1.535607	0
40462	1.539281	0
40512	1.542958	0
40562	1.546641	0
40612	1.550327	0
40662	1.554018	0
40712	1.557714	0
40762	1.561413	0
40812	1.565117	0
40862	1.568826	0
40912	1.572539	0
40962	1.576256	0
41012	1.579978	0
41062	1.583704	0
41112	1.587435	0
41162	1.591169	0
41212	1.594909	0
41262	1.598652	0
41312	1.602400	0
41362	1.606153	0
41412	1.609910	0
41462	1.613671	0
41512	1.617436	0
41562	1.621206	0
41612	1.624981	0
41662	1.628760	0
41712	1.632543	1
41762	1.636330	0
41812	1.640122	1
41862	1.643919	0
41912	1.647719	0
41962	1.651525	0
42012	1.655334	1
42062	1.659148	0
42112	1.662966	0
42162	1.666789	0
42212	1.670616	0
42262	1.674447	0
42312	1.678283	0
42362	1.682123	0
42412	1.685968	1
42462	1.689817	0
42512	1.693671	0
42562	1.697528	0
42612	1.701391	0
42662	1.705257	0
42712	1.709128	0
42762	1.713003	0
42812	1.716883	0
42862	1.720767	0
42912	1.724656	0
42962	1.728549	0
43012	1.732446	0
43062	1.736348	0
43112	1.740254	0
43162	1.744164	0
43212	1.748079	0
43262	1.751998	0
43312	1.755922	1
43362	1.759850	0
43412	1.763783	1
43462	1.767719	0
43512	1.771661	0
43562	1.775606	0
43612	1.779556	0
43662	1.783511	0
43712	1.787469	0
43762	1.791432	0
43812	1.795400	0
43862	1.799372	0
43912	1.803348	0
43962	1.807329	1
44012	1.811314	0
44062	1.815304	0
44112	1.819298	0
44162	1.823296	0
44212	1.827298	0
44262	1.831306	0
44312	1.835317	0
44362	1.839333	0
44412	1.843353	0
44462	1.847378	0
44512	1.851407	0
44562	1.855440	0
44612	1.859478	0
44662	1.863520	0
44712	1.867567	0
44762	1.871618	0
44812	1.875673	1
44862	1.879733	0
44912	1.883797	1
44962	1.887865	0
45012	1.891938	0
45062	1.896016	0
45112	1.900097	0
45162	1.904183	0
45212	1.908274	0
45262	1.912369	0
45312	1.916468	1
45362	1.920571	0
45412	1.924680	0
45462	1.928792	0
45512	1.932909	0
45562	1.937030	0
45612	1.941156	0
45662	1.945286	0
45712	1.949420	0
45762	1.953559	0
45812	1.957702	0
45862	1.961849	0
45912	1.966001	0
45962	1.970158	0
46012	1.974318	0
46062	1.978483	0
46112	1.982653	1
46162	1.986827	0
46212	1.991005	0
46262	1.995188	0
46312	1.999375	0
46362	2.003566	0
46412	2.007762	0
46462	2.011962	5
46512	2.016167	2815
46562	2.020376	8
46612	2.024589	1
46662	2.028807	1
46712	2.033029	0
46762	2.037256	0
46812	2.041487	0
46862	2.045722	0
46912	2.049962	0
46962	2.054206	0
47012	2.058454	0
47062	2.062707	0
47112	2.066965	0
47162	2.071226	0
47212	2.075492	0
47262	2.079763	0
47312	2.084038	0
47362	2.088317	0
47412	2.092600	0
47462	2.096888	0
47512	2.101181	0
47562	2.105478	0
47612	2.109779	0
47662	2.114084	0
47712	2.118394	0
47762	2.122709	0
47812	2.127028	0
47862	2.131351	0
47912	2.135678	0
47962	2.140010	0
48012	2.144346	0
48062	2.148687	0
48112	2.153032	0
48162	2.157382	0
48212	2.161736	0
48262	2.166094	0
48312	2.170457	0
48362	2.174824	0
48412	2.179195	0
48462	2.183571	0
48512	2.187951	0
48562	2.192336	0
48612	2.196725	0
48662	2.201118	0
48712	2.205516	0
48746	2.208509	0
48796	2.212914	0
48846	2.217323	0
48896	2.221737	0
48946	2.226156	0
48996	2.230578	0
49046	2.235005	0
49096	2.239437	0
49146	2.243873	0
49196	2.248313	0
49246	2.252758	0
49296	2.257207	0
49346	2.261660	0
49396	2.266118	0
49446	2.270580	0
49496	2.275047	0
49546	2.279518	0
49596	2.283993	0
49646	2.288473	0
49696	2.292957	0
49746	2.297446	0
49796	2.301939	0
49846	2.306436	1
49896	2.310938	0
49946	2.315444	0
49996	2.319954	1
50046	2.324469	0
50096	2.328989	0
50146	2.333512	0
50196	2.338040	0
50246	2.342573	0
50296	2.347110	0
50346	2.351651	0
50396	2.356196	0
50446	2.360746	0
50496	2.365301	0
50546	2.369860	0
50596	2.374423	0
50646	2.378990	1
50696	2.383562	0
50746	2.388139	0
50796	2.392720	0
50846	2.397305	0
50896	2.401894	0
50946	2.406488	0
50996	2.411086	0
51046	2.415689	0
51096	2.420296	0
51146	2.424908	0
51196	2.429524	0
51246	2.434144	0
51296	2.438768	0
51346	2.443397	0
51396	2.448031	0
51446	2.452669	0
51496	2.457311	0
51546	2.461957	0
51596	2.466608	0
51646	2.471264	0
51696	2.475924	0
51746	2.480588	0
51796	2.485256	0
51846	2.489929	0
51896	2.494607	0
51946	2.499288	0
51996	2.503974	0
52046	2.508665	0
52096	2.513360	0
52146	2.518059	0
52196	2.522763	0
52246	2.527471	0
52296	2.532183	0
52346	2.536900	0
52396	2.541621	0
52446	2.546347	0
52496	2.551077	0
52546	2.555811	0
52596	2.560550	0
52646	2.565293	0
52696	2.570041	0
52746	2.574793	0
52796	2.579549	0
52846	2.584310	0
52896	2.589075	0
52946	2.593845	1
52996	2.598618	0
53046	2.603397	0
53096	2.608179	0
53146	2.612967	0
53196	2.617758	0
53246	2.622554	0
53296	2.627354	0
53346	2.632159	0
53396	2.636968	0
53446	2.641781	0
53496	2.646599	0
53546	2.651421	0
53596	2.656248	0
53646	2.661079	0
53696	2.665914	0
53746	2.670754	0
53796	2.675598	0
53846	2.680447	0
53896	2.685299	1
53946	2.690157	0
53996	2.695018	0
54046	2.699885	1
54096	2.704755	1
54146	2.709630	0
54196	2.714509	0
54246	2.719393	0
54296	2.724281	0
54346	2.729173	1
54396	2.734070	1
54446	2.738971	0
54496	2.743877	0
54546	2.748787	0
54596	2.753701	0
54646	2.758620	0
54696	2.763543	0
54746	2.768471	1
54796	2.773403	0
54846	2.778339	0
54896	2.783280	0
54946	2.788225	0
54996	2.793175	1
55046	2.798128	0
55096	2.803087	0
55146	2.808049	0
55196	2.813016	0
55246	2.817988	0
55296	2.822964	0
55346	2.827944	0
55396	2.832929	0
55446	2.837918	0
55496	2.842911	0
55546	2.847909	0
55596	2.852911	1
55646	2.857918	0
55696	2.862929	0
55746	2.867944	0
55796	2.872964	0
55846	2.877988	0
55896	2.883016	0
55946	2.888049	0
55996	2.893087	0
56046	2.898128	0
56096	2.903174	0
56146	2.908225	1
56196	2.913280	0
56246	2.918339	0
56296	2.923403	0
56346	2.928471	0
56396	2.933543	0
56446	2.938620	0
56496	2.943701	0
56546	2.948787	0
56596	2.953877	0
56646	2.958971	0
56696	2.964070	0
56746	2.969173	0
56796	2.974281	0
56846	2.979392	0
56896	2.984509	0
56946	2.989630	0
56996	2.994755	0
57046	2.999884	0
57096	3.005018	0
57146	3.010156	0
57196	3.015299	0
57246	3.020446	31
57296	3.025597	1433
57346	3.030753	1
57396	3.035914	0
57446	3.041078	0
57496	3.046247	0
57546	3.051421	0
57596	3.056598	0
57646	3.061781	0
57696	3.066967	0
57746	3.072158	0
57796	3.077353	0
57846	3.082553	0
57896	3.087757	0
57946	3.092966	0
57996	3.098179	0
58046	3.103396	0
58096	3.108618	0
58146	3.113844	0
58196	3.119074	0
58246	3.124309	0
58296	3.129548	0
58346	3.134792	0
58396	3.140040	0
58446	3.145292	0
58496	3.150549	0
58546	3.155810	0
58596	3.161076	0
58646	3.166346	0
58696	3.171620	0
58746	3.176899	0
58796	3.182182	0
58846	3.187470	0
58896	3.192762	0
58946	3.198058	0
58996	3.203359	1
59046	3.208664	0
59096	3.213973	0
59146	3.219287	0
59196	3.224606	0
59246	3.229928	0
59296	3.235255	0
59346	3.240587	0
59396	3.245922	0
59446	3.251263	0
59496	3.256607	0
59546	3.261956	0
59596	3.267310	0
59646	3.272667	0
59696	3.278030	0
59746	3.283396	0
59796	3.288767	0
59846	3.294143	0
59896	3.299522	0
59946	3.304906	0
59996	3.310295	0
60046	3.315688	0
60096	3.321085	1
60146	3.326487	0
60196	3.331893	0
60246	3.337303	0
60296	3.342718	0
60346	3.348137	0
60396	3.353561	0
60446	3.358989	1
60496	3.364421	0
60546	3.369858	0
60596	3.375299	0
60646	3.380745	0
60696	3.386195	0
60746	3.391649	0
60796	3.397108	1
60846	3.402571	0
60896	3.408039	1
60946	3.413511	0
60996	3.418987	0
61046	3.424468	0
61096	3.429953	0
61146	3.435442	0
61196	3.440936	0
61246	3.446434	0
61296	3.451937	0
61346	3.457444	0
61396	3.462955	0
61446	3.468471	0
61496	3.473992	0
61546	3.479516	0
61596	3.485045	0
61646	3.490578	0
61696	3.496116	0
61746	3.501658	0
61796	3.507205	0
61846	3.512756	0
61896	3.518311	0
61946	3.523871	0
61996	3.529435	0
62046	3.535004	0
62096	3.540576	0
62146	3.546154	0
62196	3.551735	0
62246	3.557321	0
62296	3.562912	0
62346	3.568507	0
62396	3.574106	0
62446	3.579710	0
62496	3.585318	0
62546	3.590930	0
62596	3.596547	0
62646	3.602168	0
62696	3.607794	1
62746	3.613424	1
62796	3.619058	0
62846	3.624697	0
62896	3.630340	0
62946	3.635987	0
62996	3.641639	1
63046	3.647295	0
63096	3.652956	0
63146	3.658621	0
63196	3.664291	0
63246	3.669965	0
63296	3.675643	0
63346	3.681325	0
63396	3.687012	0
63446	3.692704	0
63496	3.698400	0
63546	3.704100	0
63596	3.709805	1
63646	3.715513	0
63696	3.721227	0
63746	3.726945	0
63796	3.732667	0
63846	3.738393	0
63896	3.744124	0
63946	3.749860	0
63996	3.755599	0
64046	3.761343	0
64096	3.767092	0
64146	3.772845	0
64196	3.778602	0
64246	3.784364	0
64296	3.790130	0
64346	3.795900	0
64396	3.801675	0
64446	3.807454	0
64496	3.813238	0
64546	3.819026	0
64596	3.824818	0
64646	3.830615	0
64696	3.836416	0
64746	3.842222	0
64796	3.848032	0
64846	3.853846	0
64896	3.859665	0
64946	3.865488	0
64996	3.871315	0
65046	3.877147	0
65096	3.882984	0
65130	3.886955	0
65180	3.892798	0
65230	3.898646	0
65280	3.904499	0
65330	3.910356	0
65380	3.916217	0
65430	3.922083	0
65480	3.927953	0
65530	3.933827	0
65580	3.939706	0
65630	3.945589	0
65680	3.951477	0
65730	3.957369	0
65780	3.963265	0
65830	3.969166	0
65880	3.975071	0
65930	3.980980	0
65980	3.986894	0
66030	3.992812	0
66080	3.998735	0
66130	4.004662	0
66180	4.010594	0
66230	4.016530	0
66280	4.022470	1
66330	4.028414	1
66380	4.034363	0
66430	4.040317	0
66480	4.046275	0
66530	4.052237	0
66580	4.058203	0
66630	4.064174	0
66680	4.070150	0
66730	4.076130	0
66780	4.082114	0
66830	4.088102	0
66880	4.094095	0
66930	4.100092	0
66980	4.106094	0
67030	4.112100	0
67080	4.118111	0
67130	4.124126	0
67180	4.130145	0
67230	4.136169	0
67280	4.142197	0
67330	4.148229	0
67380	4.154266	0
67430	4.160307	0
67480	4.166353	0
67530	4.172403	1
67580	4.178457	0
67630	4.184516	0
67680	4.190579	0
67730	4.196647	0
67780	4.202719	0
67830	4.208795	0
67880	4.214876	0
67930	4.220961	0
67980	4.227050	0
68030	4.233144	0
68080	4.239242	0
68130	4.245345	0
68180	4.251452	0
68230	4.257564	0
68280	4.263679	0
68330	4.269800	0
68380	4.275924	0
68430	4.282053	0
68480	4.288187	0
68530	4.294325	0
68580	4.300467	0
68630	4.306613	0
68680	4.312764	0
68730	4.318920	0
68780	4.325079	0
68830	4.331244	0
68880	4.337412	0
68930	4.343585	0
68980	4.349762	0
69030	4.355944	0
69080	4.362130	1
69130	4.368321	0
69180	4.374515	0
69230	4.380715	0
69280	4.386918	0
69330	4.393126	0
69380	4.399339	0
69430	4.405556	0
69480	4.411777	0
69530	4.418002	0
69580	4.424232	1
69630	4.430467	1
69680	4.436706	0
69730	4.442949	0
69780	4.449196	0
69830	4.455448	0
69880	4.461705	0
69930	4.467965	0
69980	4.474230	0
70030	4.480500	0
70080	4.486774	0
70130	4.493052	0
70180	4.499335	1
70230	4.505622	1
70280	4.511913	0
70330	4.518209	0
70380	4.524509	0
70430	4.530814	0
70480	4.537123	0
70530	4.543436	0
70580	4.549754	0
70630	4.556076	0
70680	4.562403	0
70730	4.568734	0
70780	4.575069	1
70830	4.581409	0
70880	4.587753	0
70930	4.594101	0
70980	4.600454	0
71030	4.606812	0
71080	4.613173	0
71130	4.619539	1
71180	4.625910	0
71230	4.632285	0
71280	4.638664	0
71330	4.645048	0
71380	4.651436	0
71430	4.657828	0
71480	4.664225	0
71530	4.670626	0
71580	4.677032	0
71630	4.683442	0
71680	4.689856	0
71730	4.696275	0
71780	4.702698	0
71830	4.709126	0
71880	4.715557	0
71930	4.721994	0
71980	4.728434	0
72030	4.734880	0
72080	4.741329	0
72130	4.747783	1
72180	4.754241	0
72230	4.760704	0
72280	4.767171	0
72330	4.773642	0
72380	4.780118	0
72430	4.786598	0
72480	4.793083	0
72530	4.799572	0
72580	4.806065	0
72630	4.812563	0
72680	4.819065	0
72730	4.825572	0
72780	4.832083	0
72830	4.838598	0
72880	4.845118	0
72930	4.851642	0
72980	4.858171	0
73030	4.864703	0
73080	4.871241	0
73130	4.877782	0
73180	4.884328	0
73230	4.890879	0
73280	4.897434	0
73330	4.903993	0
73380	4.910557	0
73430	4.917125	0
73480	4.923697	0
73530	4.930274	0
73580	4.936855	0
73630	4.943441	0
73680	4.950031	0
73730	4.956625	0
73780	4.963224	0
73830	4.969827	0
73880	4.976434	0
73930	4.983046	0
73980	4.989663	0
74030	4.996283	0
74080	5.002908	0
74130	5.009538	0
74180	5.016172	0
74230	5.022810	0
74280	5.029453	1
74330	5.036100	0
74380	5.042751	0
74430	5.049407	0
74480	5.056067	0
74530	5.062732	0
74580	5.069401	0
74630	5.076074	0
74680	5.082752	0
74730	5.089434	0
74780	5.096121	0
74830	5.102812	0
74880	5.109507	0
74930	5.116207	0
74980	5.122911	0
75030	5.129619	0
75080	5.136332	0
75130	5.143049	0
75180	5.149771	0
75230	5.156497	0
75280	5.163228	0
75330	5.169962	0
75380	5.176702	0
75430	5.183445	0
75480	5.190193	0
75530	5.196946	0
75580	5.203702	0
75630	5.210464	0
75680	5.217229	1
75730	5.223999	1
75780	5.230774	0
75830	5.237552	0
75880	5.244335	0
75930	5.251123	0
75980	5.257915	0
76030	5.264711	0
76080	5.271512	0
76130	5.278317	1
76180	5.285126	0
76230	5.291940	0
76280	5.298758	0
76330	5.305581	0
76380	5.312408	0
76430	5.319240	0
76480	5.326075	1
76530	5.332916	0
76580	5.339760	0
76630	5.346609	1
76680	5.353463	0
76730	5.360320	0
76780	5.367182	0
76830	5.374049	0
76880	5.380920	0
76930	5.387795	0
76980	5.394675	0
77030	5.401559	0
77080	5.408448	0
77130	5.415340	0
77180	5.422238	0
77230	5.429139	0
77280	5.436045	0
77330	5.442956	0
77380	5.449871	0
77430	5.456790	0
77480	5.463714	0
77530	5.470642	1
77580	5.477574	0
77630	5.484511	0
77680	5.491452	0
77730	5.498397	0
77780	5.505347	0
77830	5.512302	0
77880	5.519260	0
77930	5.526224	0
77980	5.533191	0
78030	5.540163	0
78080	5.547139	0
78130	5.554120	0
78180	5.561105	0
78230	5.568094	0
78280	5.575088	0
78330	5.582087	0
78380	5.589089	0
78430	5.596096	0
78480	5.603108	0
78530	5.610123	0
78580	5.617144	0
78630	5.624168	0
78680	5.631197	0
78730	5.638231	0
78780	5.645268	0
78830	5.652310	0
78880	5.659357	0
78930	5.666408	0
78980	5.673463	0
79030	5.680523	0
79080	5.687587	0
79130	5.694655	0
79180	5.701728	0
79230	5.708806	0
79280	5.715887	1
79330	5.722973	0
79380	5.730064	0
79430	5.737159	1
79480	5.744258	0
79530	5.751361	0
79580	5.758469	0
79630	5.765582	0
79680	5.772699	0
79730	5.779820	0
79780	5.786945	0
79830	5.794075	0
79880	5.801209	0
79930	5.808348	0
79980	5.815491	0
80030	5.822639	0
80080	5.829791	0
80130	5.836947	0
80180	5.844108	1
80230	5.851273	0
80280	5.858442	0
80330	5.865616	0
80380	5.872794	0
80430	5.879977	0
80480	5.887164	0
80530	5.894355	0
80580	5.901551	0
80630	5.908751	0
80680	5.915956	0
80730	5.923165	0
80780	5.930378	0
80830	5.937596	0
80880	5.944818	0
80930	5.952045	0
80980	5.959275	2
81030	5.966511	0
81080	5.973750	0
81130	5.980995	0
81180	5.988243	0
81230	5.995496	0
81280	6.002753	0
81330	6.010015	1
81380	6.017281	12
81430	6.024551	2
81480	6.031826	1
81514	6.036775	2
81564	6.044058	0
81614	6.051344	0
81664	6.058635	1
81714	6.065931	0
81764	6.073230	1
81814	6.080534	0
81864	6.087843	0
81914	6.095156	0
81964	6.102473	0
82014	6.109795	0
82064	6.117121	0
82114	6.124451	0
82164	6.131786	0
82214	6.139126	0
82264	6.146469	0
82314	6.153817	0
82364	6.161170	0
82414	6.168526	0
82464	6.175888	0
82514	6.183253	0
82564	6.190623	0
82614	6.197998	0
82664	6.205376	0
82714	6.212760	0
82764	6.220147	0
82814	6.227539	0
82864	6.234935	0
82914	6.242336	0
82964	6.249741	0
83014	6.257151	0
83064	6.264565	0
83114	6.271983	0
83164	6.279406	0
83214	6.286833	0
83264	6.294264	0
83314	6.301700	0
83364	6.309140	0
83414	6.316585	0
83464	6.324034	0
83514	6.331487	0
83564	6.338945	0
83614	6.346407	0
83664	6.353874	0
83714	6.361345	0
83764	6.368820	0
83814	6.376300	0
83864	6.383784	0
83914	6.391272	0
83964	6.398765	0
84014	6.406263	0
84064	6.413764	0
84114	6.421270	0
84164	6.428781	0
84214	6.436296	0
84264	6.443815	0
84314	6.451339	0
84364	6.458867	0
84414	6.466399	0
84464	6.473936	0
84514	6.481477	0
84564	6.489023	0
84614	6.496573	0
84664	6.504127	0
84714	6.511686	0
84764	6.519249	0
84814	6.526816	0
84864	6.534388	0
84914	6.541965	0
84964	6.549545	0
85014	6.557130	0
85064	6.564720	0
85114	6.572314	0
85164	6.579912	0
85214	6.587515	0
85264	6.595122	0
85314	6.602733	0
85364	6.610349	1
85414	6.617969	0
85464	6.625594	0
85514	6.633223	0
85564	6.640856	0
85614	6.648494	0
85664	6.656136	0
85714	6.663783	0
85764	6.671434	0
85814	6.679089	0
85864	6.686749	0
85914	6.694413	0
85964	6.702081	0
86014	6.709754	0
86064	6.717432	0
86114	6.725113	0
86164	6.732799	0
86214	6.740490	0
86264	6.748185	0
86314	6.755884	0
86364	6.763588	0
86414	6.771296	0
86464	6.779008	0
86514	6.786725	0
86564	6.794446	0
86614	6.802172	0
86664	6.809902	0
86714	6.817636	1
86764	6.825375	0
86814	6.833118	0
86864	6.840865	0
86914	6.848617	0
86964	6.856374	0
87014	6.864134	0
87064	6.871899	1
87114	6.879669	0
87164	6.887443	0
87214	6.895221	0
87264	6.903004	0
87314	6.910791	0
87364	6.918582	0
87414	6.926378	0
87464	6.934178	0
87514	6.941983	0
87564	6.949792	0
87614	6.957605	0
87664	6.965423	0
87714	6.973245	0
87764	6.981072	0
87814	6.988902	0
87864	6.996738	1
87914	7.004577	0
87964	7.012422	18
88014	7.020270	180
88064	7.028123	24
88114	7.035980	19
88164	7.043842	9
88214	7.051708	6
88264	7.059578	3
88314	7.067453	1
88364	7.075333	0
88414	7.083216	0
88464	7.091104	0
88514	7.098997	1
88564	7.106893	0
88614	7.114795	0
88664	7.122700	0
88714	7.130610	0
88764	7.138524	1
88814	7.146443	0
88864	7.154366	0
88914	7.162294	0
88964	7.170226	0
89014	7.178162	0
89064	7.186103	0
89114	7.194048	0
89164	7.201997	1
89214	7.209951	0
89264	7.217909	0
89314	7.225872	0
89364	7.233839	0
89414	7.241810	0
89464	7.249786	0
89514	7.257766	0
89564	7.265751	0
89614	7.273740	0
89664	7.281733	0
89714	7.289731	0
89764	7.297733	0
89814	7.305740	0
89864	7.313751	0
89914	7.321766	0
89964	7.329786	0
90014	7.337810	0
90064	7.345838	0
90114	7.353871	0
90164	7.361909	1
90214	7.369950	0
90264	7.377996	0
90314	7.386047	0
90364	7.394102	0
90414	7.402161	0
90464	7.410224	1
90514	7.418292	0
90564	7.426365	0
90614	7.434442	0
90664	7.442523	0
90714	7.450608	0
90764	7.458698	0
90814	7.466793	0
90864	7.474891	0
90914	7.482994	0
90964	7.491102	1
91014	7.499214	0
91064	7.507330	1
91114	7.515451	0
91164	7.523576	0
91214	7.531705	0
91264	7.539839	0
91314	7.547977	0
91364	7.556120	0
91414	7.564267	1
91464	7.572418	0
91514	7.580574	0
91564	7.588734	0
91614	7.596899	0
91664	7.605068	0
91714	7.613241	0
91764	7.621419	0
91814	7.629601	0
91864	7.637788	0
91914	7.645979	1
91964	7.654174	0
92014	7.662374	0
92064	7.670578	0
92114	7.678786	0
92164	7.686999	0
92214	7.695216	0
92264	7.703438	0
92314	7.711664	0
92364	7.719895	0
92414	7.728129	0
92464	7.736369	0
92514	7.744612	0
92564	7.752860	1
92614	7.761113	0
92664	7.769369	0
92714	7.777631	0
92764	7.785896	0
92814	7.794166	0
92864	7.802440	0
92914	7.810719	0
92964	7.819002	0
93014	7.827290	0
93064	7.835582	0
93114	7.843878	0
93164	7.852179	0
93214	7.860484	1
93264	7.868793	0
93314	7.877107	0
93364	7.885425	0
93414	7.893748	1
93464	7.902075	0
93514	7.910406	1
93564	7.918742	0
93614	7.927082	0
93664	7.935427	0
93714	7.943776	0
93764	7.952129	0
93814	7.960487	0
93864	7.968849	0
93914	7.977215	0
93964	7.985586	0
94014	7.993962	0
94064	8.002341	0
94114	8.010725	0
94164	8.019114	0
94214	8.027507	0
94264	8.035904	0
94314	8.044306	0
94364	8.052712	0
94414	8.061122	0
94464	8.069537	0
94514	8.077956	0
94564	8.086380	1
94614	8.094808	0
94664	8.103240	0
94714	8.111677	0
94764	8.120118	0
94814	8.128564	0
94864	8.137013	0
94914	8.145468	0
94964	8.153926	0
95014	8.162390	0
95064	8.170857	0
95114	8.179329	0
95164	8.187805	0
95214	8.196286	0
95264	8.204771	0
95314	8.213260	0
95364	8.221754	0
95414	8.230252	0
95464	8.238755	0
95514	8.247262	0
95564	8.255773	0
95614	8.264289	0
95664	8.272809	0
95714	8.281334	0
95764	8.289863	0
95814	8.298396	0
95864	8.306934	0
95914	8.315476	0
95964	8.324023	0
96014	8.332574	0
96064	8.341129	0
96114	8.349688	0
96164	8.358253	0
96214	8.366821	1
96264	8.375394	0
96314	8.383971	0
96364	8.392553	0
96414	8.401139	0
96464	8.409729	0
96514	8.418324	0
96564	8.426923	0
96614	8.435527	0
96664	8.444135	0
96714	8.452747	1
96764	8.461364	0
96814	8.469985	0
96864	8.478611	0
96914	8.487240	0
96964	8.495875	0
97014	8.504513	0
97064	8.513157	0
97114	8.521804	0
97164	8.530456	0
97214	8.539112	0
97264	8.547773	0
97314	8.556438	0
97364	8.565107	0
97414	8.573781	0
97464	8.582459	0
97514	8.591142	0
97564	8.599829	0
97614	8.608520	0
97664	8.617216	0
97714	8.625916	0
97764	8.634621	0
97814	8.643330	0
97864	8.652043	1
97898	8.657971	0
97948	8.666691	0
97998	8.675416	0
98048	8.684146	0
98098	8.692880	0
98148	8.701618	0
98198	8.710361	0
98248	8.719108	0
98298	8.727859	0
98348	8.736615	0
98398	8.745375	0
98448	8.754140	0
98498	8.762909	0
98548	8.771682	0
98598	8.780460	0
98648	8.789242	0
98698	8.798029	0
98748	8.806820	0
98798	8.815615	0
98848	8.824415	0
98898	8.833219	0
98948	8.842027	0
98998	8.850840	0
99048	8.859658	0
99098	8.868479	0
99148	8.877305	0
99198	8.886136	0
99248	8.894971	0
99298	8.903810	0
99348	8.912654	0
99398	8.921502	0
99448	8.930354	0
99498	8.939211	0
99548	8.948072	0
99598	8.956938	0
99648	8.965808	0
99698	8.974682	0
99748	8.983561	0
99798	8.992444	0
99848	9.001331	0
99898	9.010223	0
99948	9.019120	0
99998	9.028020	0
100048	9.036925	0
100098	9.045835	0
100148	9.054749	0
100198	9.063667	0
100248	9.072590	0
100298	9.081517	0
100348	9.090448	0
100398	9.099384	0
100448	9.108324	0
100498	9.117269	0
100548	9.126218	0
100598	9.135171	0
100648	9.144129	0
100698	9.153091	0
100748	9.162058	0
100798	9.171028	1
100848	9.180004	0
100898	9.188984	0
100948	9.197968	0
100998	9.206956	1
101048	9.215949	0
101098	9.224946	0
101148	9.233948	0
101198	9.242954	0
101248	9.251964	0
101298	9.260979	0
101348	9.269999	0
101398	9.279022	0
101448	9.288050	0
101498	9.297083	0
101548	9.306119	0
101598	9.315161	0
101648	9.324206	0
101698	9.333256	0
101748	9.342310	1
101798	9.351369	0
101848	9.360432	0
101898	9.369500	0
101948	9.378572	0
101998	9.387648	0
102048	9.396729	0
102098	9.405814	0
102148	9.414903	0
102198	9.423997	0
102248	9.433095	0
102298	9.442198	0
102348	9.451305	0
102398	9.460416	0
102448	9.469532	0
102498	9.478653	0
102548	9.487777	0
102598	9.496906	0
102648	9.506039	0
102698	9.515177	0
102748	9.524319	0
102798	9.533466	0
102848	9.542617	0
102898	9.551772	0
102948	9.560932	0
102998	9.570096	0
103048	9.579264	0
103098	9.588437	0
103148	9.597615	0
103198	9.606796	0
103248	9.615982	0
103298	9.625173	0
103348	9.634368	0
103398	9.643567	0
103448	9.652770	0
103498	9.661978	0
103548	9.671191	0
103598	9.680408	0
103648	9.689629	0
103698	9.698854	0
103748	9.708084	0
103798	9.717319	0
103848	9.726557	0
103898	9.735800	0
103948	9.745048	0
103998	9.754300	0
104048	9.763556	0
104098	9.772817	0
104148	9.782082	1
104198	9.791351	0
104248	9.800625	0
104298	9.809903	0
104348	9.819186	0
104398	9.828473	0
104448	9.837765	0
104498	9.847060	0
104548	9.856361	0
104598	9.865665	0
104648	9.874974	0
104698	9.884287	0
104748	9.893605	0
104798	9.902927	0
104848	9.912254	0
104898	9.921585	0
104948	9.930920	0
104998	9.940260	0
105048	9.949604	0
105098	9.958952	0
105148	9.968305	0
105198	9.977663	0
105248	9.987024	0
105298	9.996390	0
105348	10.005761	0
105398	10.015135	1
105448	10.024515	0
105498	10.033898	0
105548	10.043286	0
105598	10.052679	0
105648	10.062075	0
105698	10.071477	0
105748	10.080882	0
105798	10.090292	1
105848	10.099706	0
105898	10.109125	0
105948	10.118548	0
105998	10.127976	0
106048	10.137408	0
106098	10.146844	0
106148	10.156285	0
106198	10.165730	0
106248	10.175179	0
106298	10.184633	0
106348	10.194091	0
106398	10.203554	0
106448	10.213021	0
106498	10.222492	1
106548	10.231968	0
106598	10.241448	0
106648	10.250933	0
106698	10.260422	0
106748	10.269915	0
106798	10.279413	0
106848	10.288915	0
106898	10.298421	0
106948	10.307932	0
106998	10.317448	0
107048	10.326967	0
107098	10.336491	0
107148	10.346020	0
107198	10.355553	0
107248	10.365090	0
107298	10.374632	0
107348	10.384178	0
107398	10.393728	0
107448	10.403283	0
107498	10.412842	0
107548	10.422406	0
107598	10.431974	0
107648	10.441546	0
107698	10.451123	0
107748	10.460704	0
107798	10.470290	0
107848	10.479879	0
107898	10.489474	0
107948	10.499073	0
107998	10.508676	0
108048	10.518283	0
108098	10.527895	0
108148	10.537511	0
108198	10.547132	0
108248	10.556757	1
108298	10.566386	0
108348	10.576020	0
108398	10.585658	0
108448	10.595301	0
108498	10.604948	0
108548	10.614599	1
108598	10.624255	0
108648	10.633915	0
108698	10.643580	0
108748	10.653249	0
108798	10.662922	0
108848	10.672600	0
108898	10.682282	0
108948	10.691969	0
108998	10.701660	0
109048	10.711355	0
109098	10.721055	0
109148	10.730759	0
109198	10.740467	0
109248	10.750180	0
109298	10.759897	0
109348	10.769619	0
109398	10.779345	0
109448	10.789075	0
109498	10.798810	0
109548	10.808549	0
109598	10.818293	1
109648	10.828041	0
109698	10.837793	0
109748	10.847550	0
109798	10.857311	0
109848	10.867077	0
109898	10.876847	0
109948	10.886621	0
109998	10.896400	0
110048	10.906183	1
110098	10.915970	0
110148	10.925762	0
110198	10.935558	0
110248	10.945359	0
110298	10.955164	0
110348	10.964973	0
110398	10.974787	0
110448	10.984605	0
110498	10.994428	0
110548	11.004255	2
110598	11.014086	2
110648	11.023922	0
110698	11.033762	0
110748	11.043607	0
110798	11.053456	0
110848	11.063309	0
110898	11.073167	0
110948	11.083029	0
110998	11.092895	0
111048	11.102766	0
111098	11.112642	0
111148	11.122521	0
111198	11.132405	0
111248	11.142294	0
111298	11.152187	0
111348	11.162084	0
111398	11.171986	0
111448	11.181892	0
111498	11.191802	0
111548	11.201717	0
111598	11.211636	0
111648	11.221560	0
111698	11.231487	0
111748	11.241420	0
111798	11.251357	0
111848	11.261298	0
111898	11.271243	0
111948	11.281193	0
111998	11.291147	0
112048	11.301106	0
112098	11.311069	0
112148	11.321037	0
112198	11.331009	0
112248	11.340985	0
112298	11.350965	0
112348	11.360951	0
112398	11.370940	0
112448	11.380934	0
112498	11.390932	0
112548	11.400935	0
112598	11.410942	0
112648	11.420953	0
112698	11.430969	0
112748	11.440989	0
112798	11.451013	0
112848	11.461042	0
112898	11.471076	0
112948	11.481113	0
112998	11.491155	0
113048	11.501202	0
113098	11.511253	0
113148	11.521308	0
113198	11.531368	0
113248	11.541432	0
113298	11.551500	0
113348	11.561573	0
113398	11.571650	0
113448	11.581732	0
113498	11.591818	0
113548	11.601908	0
113598	11.612003	0
113648	11.622102	1
113698	11.632206	0
113748	11.642314	0
113798	11.652426	0
113848	11.662543	0
113898	11.672664	0
113948	11.682790	0
113998	11.692919	0
114048	11.703054	0
114098	11.713192	0
114148	11.723335	0
114198	11.733483	1
114248	11.743635	0
114282	11.750541	0
114332	11.760700	0
114382	11.770863	0
114432	11.781031	0
114482	11.791204	0
114532	11.801381	0
114582	11.811562	1
114632	11.821747	0
114682	11.831937	0
114732	11.842132	0
114782	11.852330	0
114832	11.862534	0
114882	11.872741	0
114932	11.882953	1
114982	11.893169	0
115032	11.903390	0
115082	11.913615	1
115132	11.923845	0
115182	11.934078	0
115232	11.944317	0
115282	11.954559	0
115332	11.964806	0
115382	11.975058	1
115432	11.985314	5
115482	11.995574	1803
115532	12.005838	818
115582	12.016107	8
115632	12.026381	3
115682	12.036658	2
115732	12.046941	0
115782	12.057227	0
115832	12.067518	0
115882	12.077813	0
115932	12.088113	0
115982	12.098417	0
116032	12.108726	0
116082	12.119039	0
116132	12.129356	0
116182	12.139677	0
116232	12.150004	1
116282	12.160334	1
116332	12.170669	0
116382	12.181008	0
116432	12.191352	0
116482	12.201700	0
116532	12.212052	0
116582	12.222409	0
116632	12.232770	0
116682	12.243136	0
116732	12.253505	0
116782	12.263880	0
116832	12.274259	0
116882	12.284642	1
116932	12.295029	0
116982	12.305421	0
117032	12.315817	0
117082	12.326218	0
117132	12.336623	0
117182	12.347033	0
117232	12.357446	1
117282	12.367865	0
117332	12.378287	0
117382	12.388714	0
117432	12.399146	1
117482	12.409582	1
117532	12.420022	0
117582	12.430466	0
117632	12.440915	0
117682	12.451369	0
117732	12.461826	0
117782	12.472289	0
117832	12.482755	0
117882	12.493226	0
117932	12.503701	0
117982	12.514181	1
118032	12.524665	0
118082	12.535154	0
118132	12.545646	0
118182	12.556144	0
118232	12.566645	0
118282	12.577151	0
118332	12.587662	0
118382	12.598177	0
118432	12.608696	0
118482	12.619219	0
118532	12.629747	0
118582	12.640280	0
118632	12.650817	0
118682	12.661358	0
118732	12.671903	0
118782	12.682453	0
118832	12.693008	0
118882	12.703566	0
118932	12.714129	0
118982	12.724697	0
119032	12.735269	0
119082	12.745845	0
119132	12.756426	0
119182	12.767011	0
119232	12.777600	0
119282	12.788194	0
119332	12.798792	0
119382	12.809395	0
119432	12.820002	0
119482	12.830613	0
119532	12.841229	0
119582	12.851849	0
119632	12.862474	0
119682	12.873103	0
119732	12.883736	0
119782	12.894374	0
119832	12.905016	0
119882	12.915663	0
119932	12.926314	0
119982	12.936969	0
120032	12.947629	0
120082	12.958293	0
120132	12.968961	0
120182	12.979634	0
120232	12.990311	3
120282	13.000993	800
120332	13.011679	5472
120382	13.022369	8
120432	13.033064	3
120482	13.043763	0
120532	13.054467	0
120582	13.065175	0
120632	13.075887	0
120682	13.086604	0
120732	13.097325	0
120782	13.108051	0
120832	13.118781	0
120882	13.129515	0
120932	13.140254	0
120982	13.150997	0
121032	13.161744	0
121082	13.172496	0
121132	13.183252	0
121182	13.194013	1
121232	13.204778	0
121282	13.215548	1
121332	13.226321	0
121382	13.237100	0
121432	13.247882	1
121482	13.258669	0
121532	13.269461	0
121582	13.280256	0
121632	13.291057	0
121682	13.301861	1
121732	13.312670	0
121782	13.323484	0
121832	13.334301	0
121882	13.345123	0
121932	13.355950	0
121982	13.366781	0
122032	13.377616	0
122082	13.388456	0
122132	13.399300	0
122182	13.410148	0
122232	13.421001	0
122282	13.431858	0
122332	13.442720	0
122382	13.453586	0
122432	13.464456	0
122482	13.475331	0
122532	13.486210	1
122582	13.497094	1
122632	13.507982	0
122682	13.518874	0
122732	13.529771	0
122782	13.540672	0
122832	13.551578	0
122882	13.562488	0
122932	13.573402	0
122982	13.584321	0
123032	13.595244	1
123082	13.606171	0
123132	13.617103	0
123182	13.628039	0
123232	13.638980	0
123282	13.649925	0
123332	13.660875	1
123382	13.671828	0
123432	13.682787	0
123482	13.693749	0
123532	13.704716	0
123582	13.715688	0
123632	13.726663	0
123682	13.737644	0
123732	13.748628	0
123782	13.759617	0
123832	13.770610	0
123882	13.781608	0
123932	13.792610	0
123982	13.803617	0
124032	13.814628	0
124082	13.825643	0
124132	13.836663	0
124182	13.847687	3
124232	13.858715	1
124282	13.869748	0
124332	13.880785	0
124382	13.891827	0
124432	13.902873	0
124482	13.913923	0
124532	13.924978	0
124582	13.936037	0
124632	13.947101	0
124682	13.958169	0
124732	13.969241	0
124782	13.980318	0
124832	13.991399	5
124882	14.002484	29
124932	14.013574	21682
124982	14.024669	360
125032	14.035767	7
125082	14.046870	2
125132	14.057978	0
125182	14.069090	2
125232	14.080206	0
125282	14.091327	0
125332	14.102452	0
125382	14.113581	0
125432	14.124715	0
125482	14.135853	0
125532	14.146996	0
125582	14.158143	0
125632	14.169294	0
125682	14.180450	0
125732	14.191610	1
125782	14.202775	1
125832	14.213944	0
125882	14.225117	1
125932	14.236295	1
125982	14.247477	0
126032	14.258663	3
126082	14.269854	0
126132	14.281049	0
126182	14.292249	0
126232	14.303453	1
126282	14.314661	0
126332	14.325874	0
126382	14.337092	0
126432	14.348313	0
126482	14.359539	1
126532	14.370770	0
126582	14.382004	1
126632	14.393243	2
126682	14.404487	0
126732	14.415735	0
126782	14.426987	0
126832	14.438244	0
126882	14.449505	0
126932	14.460771	0
126982	14.472041	0
127032	14.483315	0
127082	14.494594	0
127132	14.505877	1
127182	14.517164	0
127232	14.528456	0
127282	14.539752	0
127332	14.551053	0
127382	14.562358	0
127432	14.573667	0
127482	14.584981	0
127532	14.596299	0
127582	14.607622	0
127632	14.618949	0
127682	14.630280	0
127732	14.641616	0
127782	14.652956	0
127832	14.664301	0
127882	14.675650	0
127932	14.687003	0
127982	14.698361	0
128032	14.709723	0
128082	14.721089	0
128132	14.732460	2
128182	14.743835	1
128232	14.755215	0
128282	14.766599	0
128332	14.777987	0
128382	14.789380	0
128432	14.800778	0
128482	14.812179	0
128532	14.823585	1
128582	14.834996	0
128632	14.846410	2
128682	14.857829	4
128732	14.869253	1
128782	14.880681	0
128832	14.892113	0
128882	14.903550	0
128932	14.914991	1
128982	14.926437	0
129032	14.937887	0
129082	14.949341	0
129132	14.960799	1
129182	14.972263	0
129232	14.983730	1
129282	14.995202	4
129332	15.006678	14
129382	15.018159	38219
129432	15.029644	48923
129482	15.041133	656
129532	15.052627	120
129582	15.064125	41
129632	15.075628	20
129682	15.087135	25
129732	15.098646	9
129782	15.110162	3
129832	15.121682	8
129882	15.133206	9
129932	15.144735	3
129982	15.156269	4
130032	15.167806	4
130082	15.179348	1
130132	15.190895	1
130182	15.202446	1
130232	15.214001	2
130282	15.225561	3
130332	15.237125	5
130382	15.248693	6
130432	15.260266	3
130482	15.271843	0
130532	15.283425	3
130582	15.295011	1
130632	15.306601	3
130666	15.314485	1
130716	15.326083	1
130766	15.337685	4
130816	15.349291	5
130866	15.360902	0
130916	15.372518	1
130966	15.384137	3
131016	15.395762	0
131066	15.407390	2
131116	15.419023	0
131166	15.430660	0
131216	15.442302	0
131266	15.453948	1
131316	15.465598	1
131366	15.477253	0
131416	15.488912	1
131466	15.500576	1
131516	15.512244	1
131566	15.523916	1
131616	15.535593	0
131666	15.547274	0
131716	15.558960	1
131766	15.570650	2
131816	15.582344	0
131866	15.594043	0
131916	15.605746	1
131966	15.617453	1
132016	15.629165	0
132066	15.640882	0
132116	15.652602	2
[truncated: 17,375 more rows]
