# Supplementary material for: ATP-Mediated Compositional Change in Peripheral Myelin Membranes: A Comparative Raman Spectroscopy and Time-Of-Flight Secondary Ion Mass Spectrometry Study
Source: PLoS One. 2015 Nov 6;10(11):e0142084. doi: 10.1371/journal.pone.0142084 (PMC4636249; doi:10.1371/journal.pone.0142084)
Supplement: S5 Dataset — (ZIP) [file pone.0142084.s005.zip › S5_dataset/Mass_spectra/ATP_3.TXT]

Binning: 50 channels
Channel	Mass (u)	Intensity
32345	1.001440	2
32395	1.004407	24
32445	1.007379	55604
32495	1.010355	1781
32545	1.013335	15
32595	1.016320	7
32645	1.019309	2
32695	1.022302	3
32745	1.025300	3
32795	1.028302	1
32845	1.031308	4
32895	1.034319	0
32945	1.037335	0
32995	1.040354	2
33045	1.043379	0
33095	1.046407	2
33145	1.049440	2
33195	1.052477	0
33245	1.055519	1
33295	1.058565	0
33345	1.061616	1
33395	1.064670	2
33445	1.067730	0
33495	1.070793	1
33545	1.073861	0
33595	1.076934	0
33645	1.080011	0
33695	1.083092	1
33745	1.086177	1
33795	1.089267	0
33845	1.092362	1
33895	1.095461	0
33945	1.098564	1
33995	1.101671	0
34045	1.104783	1
34095	1.107900	1
34145	1.111020	0
34195	1.114145	0
34245	1.117275	1
34295	1.120409	1
34345	1.123547	0
34395	1.126690	0
34445	1.129837	0
34495	1.132988	0
34545	1.136144	0
34595	1.139305	2
34645	1.142469	1
34695	1.145638	0
34745	1.148812	1
34795	1.151989	1
34845	1.155172	0
34895	1.158358	0
34945	1.161549	0
34995	1.164745	0
35045	1.167944	0
35095	1.171149	0
35145	1.174357	1
35195	1.177570	0
35245	1.180787	0
35295	1.184009	0
35345	1.187235	2
35395	1.190466	0
35445	1.193701	0
35495	1.196940	0
35545	1.200184	1
35595	1.203432	0
35645	1.206684	0
35695	1.209941	0
35745	1.213202	0
35795	1.216468	0
35845	1.219738	0
35895	1.223012	0
35945	1.226291	0
35995	1.229574	1
36045	1.232862	0
36095	1.236154	0
36145	1.239450	0
36195	1.242751	1
36245	1.246056	0
36295	1.249366	1
36345	1.252680	0
36395	1.255998	1
36445	1.259321	0
36495	1.262648	0
36545	1.265980	1
36595	1.269315	0
36645	1.272656	0
36695	1.276000	1
36745	1.279349	0
36795	1.282703	0
36845	1.286061	1
36895	1.289423	0
36945	1.292790	0
36995	1.296161	1
37045	1.299536	0
37095	1.302916	1
37145	1.306300	1
37195	1.309689	0
37245	1.313082	0
37295	1.316479	0
37345	1.319881	0
37395	1.323287	0
37445	1.326698	0
37495	1.330113	1
37545	1.333532	1
37595	1.336956	0
37645	1.340384	0
37695	1.343816	1
37745	1.347253	1
37795	1.350694	0
37845	1.354140	0
37895	1.357590	0
37945	1.361045	0
37995	1.364504	0
38045	1.367967	0
38095	1.371434	0
38145	1.374906	0
38195	1.378383	0
38245	1.381864	0
38295	1.385349	0
38345	1.388838	0
38395	1.392332	0
38445	1.395831	0
38495	1.399334	0
38545	1.402841	0
38595	1.406352	0
38645	1.409868	0
38695	1.413389	1
38745	1.416913	1
38795	1.420442	0
38845	1.423976	1
38895	1.427514	0
38945	1.431056	0
38995	1.434603	0
39045	1.438154	0
39095	1.441709	1
39145	1.445269	1
39195	1.448833	0
39245	1.452402	0
39295	1.455975	0
39345	1.459553	0
39395	1.463134	0
39445	1.466721	1
39495	1.470311	0
39545	1.473906	1
39595	1.477506	0
39645	1.481109	0
39695	1.484717	1
39745	1.488330	0
39795	1.491947	1
39845	1.495568	0
39895	1.499194	1
39945	1.502824	0
39995	1.506459	0
40045	1.510098	0
40095	1.513741	0
40145	1.517388	0
40195	1.521041	0
40245	1.524697	0
40295	1.528358	0
40345	1.532023	0
40395	1.535693	1
40445	1.539367	0
40495	1.543045	0
40545	1.546728	1
40595	1.550415	0
40645	1.554107	0
40695	1.557803	0
40745	1.561503	0
40795	1.565208	0
40845	1.568917	1
40895	1.572631	1
40945	1.576349	0
40995	1.580071	0
41045	1.583798	1
41095	1.587529	0
41145	1.591264	0
41195	1.595004	0
41245	1.598748	1
41295	1.602497	1
41345	1.606250	0
41395	1.610008	0
41445	1.613769	0
41495	1.617536	0
41545	1.621306	0
41595	1.625081	0
41645	1.628861	1
41695	1.632645	0
41745	1.636433	0
41795	1.640225	0
41845	1.644022	1
41895	1.647824	1
41945	1.651629	1
41995	1.655440	0
42045	1.659254	0
42095	1.663073	0
42145	1.666896	0
42195	1.670724	0
42245	1.674556	0
42295	1.678393	1
42345	1.682234	0
42395	1.686079	2
42445	1.689929	1
42495	1.693783	1
42545	1.697641	0
42595	1.701504	2
42645	1.705371	0
42695	1.709243	1
42745	1.713119	0
42795	1.716999	0
42845	1.720884	0
42895	1.724773	0
42945	1.728667	0
42995	1.732565	0
43045	1.736467	1
43095	1.740374	0
43145	1.744285	0
43195	1.748201	1
43245	1.752121	1
43295	1.756045	0
43345	1.759974	1
43395	1.763907	0
43445	1.767844	0
43495	1.771786	0
43545	1.775733	0
43595	1.779683	0
43645	1.783638	0
43695	1.787598	0
43745	1.791562	0
43795	1.795530	0
43845	1.799502	0
43895	1.803479	0
43945	1.807461	1
43995	1.811447	0
44045	1.815437	0
44095	1.819431	0
44145	1.823430	0
44195	1.827434	0
44245	1.831442	0
44295	1.835454	0
44345	1.839470	2
44395	1.843491	0
44445	1.847517	0
44495	1.851546	0
44545	1.855580	0
44595	1.859619	0
44645	1.863662	0
44695	1.867709	0
44745	1.871761	0
44795	1.875817	0
44845	1.879877	1
44895	1.883942	0
44945	1.888011	0
44995	1.892085	0
45045	1.896163	0
45095	1.900245	0
45145	1.904332	0
45195	1.908423	1
45245	1.912519	1
45295	1.916619	0
45345	1.920723	0
45395	1.924832	1
45445	1.928945	0
45495	1.933063	0
45545	1.937185	0
45595	1.941311	0
45645	1.945442	0
45695	1.949577	0
45745	1.953716	3
45795	1.957860	0
45845	1.962008	1
45895	1.966161	0
45945	1.970318	0
45995	1.974480	0
46045	1.978645	0
46095	1.982816	0
46145	1.986990	0
46195	1.991169	0
46245	1.995353	0
46295	1.999541	0
46345	2.003733	1
46395	2.007929	0
46445	2.012130	7
46495	2.016336	4416
46545	2.020545	16
46595	2.024760	2
46645	2.028978	1
46695	2.033201	0
46745	2.037428	0
46795	2.041660	0
46845	2.045896	1
46895	2.050137	0
46945	2.054382	0
46995	2.058631	1
47045	2.062885	1
47095	2.067143	1
47145	2.071405	0
47195	2.075672	1
47245	2.079943	0
47295	2.084219	0
47345	2.088499	0
47395	2.092783	0
47445	2.097072	1
47495	2.101365	1
47545	2.105663	1
47595	2.109965	1
47645	2.114271	0
47695	2.118582	1
47745	2.122897	0
47795	2.127217	0
47845	2.131540	0
47895	2.135869	0
47945	2.140202	0
47995	2.144539	0
48045	2.148880	0
48095	2.153226	0
48145	2.157576	0
48195	2.161931	0
48245	2.166290	0
48295	2.170653	1
48345	2.175021	0
48395	2.179394	0
48445	2.183770	0
48495	2.188151	0
48545	2.192537	0
48595	2.196926	0
48645	2.201321	0
48695	2.205719	0
48729	2.208713	0
48779	2.213119	1
48829	2.217529	0
48879	2.221944	1
48929	2.226363	0
48979	2.230786	0
49029	2.235214	0
49079	2.239647	1
49129	2.244083	0
49179	2.248524	0
49229	2.252970	0
49279	2.257420	0
49329	2.261874	1
49379	2.266333	0
49429	2.270796	0
49479	2.275263	0
49529	2.279735	0
49579	2.284211	0
49629	2.288692	0
49679	2.293177	0
49729	2.297666	2
49779	2.302160	0
49829	2.306658	0
49879	2.311161	0
49929	2.315668	2
49979	2.320179	2
50029	2.324695	0
50079	2.329215	1
50129	2.333739	0
50179	2.338268	0
50229	2.342802	0
50279	2.347339	0
50329	2.351881	0
50379	2.356428	0
50429	2.360979	0
50479	2.365534	0
50529	2.370094	0
50579	2.374658	1
50629	2.379226	0
50679	2.383799	1
50729	2.388376	0
50779	2.392958	0
50829	2.397544	0
50879	2.402134	0
50929	2.406729	2
50979	2.411328	0
51029	2.415932	1
51079	2.420540	0
51129	2.425152	0
51179	2.429769	0
51229	2.434390	0
51279	2.439015	0
51329	2.443645	0
51379	2.448280	0
51429	2.452918	0
51479	2.457561	0
51529	2.462209	0
51579	2.466861	0
51629	2.471517	0
51679	2.476178	0
51729	2.480843	0
51779	2.485512	1
51829	2.490186	0
51879	2.494864	0
51929	2.499547	1
51979	2.504234	0
52029	2.508925	0
52079	2.513621	0
52129	2.518321	0
52179	2.523026	0
52229	2.527735	0
52279	2.532448	1
52329	2.537166	1
52379	2.541888	0
52429	2.546614	1
52479	2.551345	0
52529	2.556080	0
52579	2.560820	0
52629	2.565564	0
52679	2.570313	1
52729	2.575066	0
52779	2.579823	1
52829	2.584584	0
52879	2.589350	0
52929	2.594121	0
52979	2.598896	1
53029	2.603675	0
53079	2.608459	0
53129	2.613247	0
53179	2.618039	1
53229	2.622836	0
53279	2.627637	0
53329	2.632442	0
53379	2.637252	0
53429	2.642067	0
53479	2.646885	0
53529	2.651709	0
53579	2.656536	2
53629	2.661368	0
53679	2.666204	0
53729	2.671045	0
53779	2.675890	1
53829	2.680740	0
53879	2.685593	0
53929	2.690452	0
53979	2.695314	0
54029	2.700181	0
54079	2.705053	1
54129	2.709929	0
54179	2.714809	1
54229	2.719693	0
54279	2.724582	1
54329	2.729476	0
54379	2.734374	0
54429	2.739276	0
54479	2.744182	0
54529	2.749093	0
54579	2.754009	0
54629	2.758928	0
54679	2.763852	1
54729	2.768781	1
54779	2.773714	0
54829	2.778651	0
54879	2.783593	0
54929	2.788539	0
54979	2.793489	0
55029	2.798444	0
55079	2.803403	0
55129	2.808367	0
55179	2.813335	0
55229	2.818308	1
55279	2.823284	0
55329	2.828266	0
55379	2.833251	0
55429	2.838241	0
55479	2.843236	1
55529	2.848234	0
55579	2.853238	0
55629	2.858245	0
55679	2.863257	0
55729	2.868273	0
55779	2.873294	0
55829	2.878319	0
55879	2.883349	0
55929	2.888383	1
55979	2.893421	0
56029	2.898464	0
56079	2.903511	0
56129	2.908562	0
56179	2.913618	0
56229	2.918678	0
56279	2.923743	1
56329	2.928812	0
56379	2.933885	0
56429	2.938963	0
56479	2.944045	0
56529	2.949132	1
56579	2.954223	1
56629	2.959318	0
56679	2.964418	2
56729	2.969522	0
56779	2.974631	1
56829	2.979744	0
56879	2.984861	0
56929	2.989983	0
56979	2.995109	1
57029	3.000239	0
57079	3.005374	1
57129	3.010514	0
57179	3.015657	0
57229	3.020805	232
57279	3.025958	1387
57329	3.031115	2
57379	3.036276	0
57429	3.041442	0
57479	3.046612	0
57529	3.051786	0
57579	3.056965	0
57629	3.062148	0
57679	3.067336	1
57729	3.072528	0
57779	3.077724	0
57829	3.082925	0
57879	3.088130	0
57929	3.093340	0
57979	3.098554	0
58029	3.103772	0
58079	3.108995	0
58129	3.114222	1
58179	3.119453	0
58229	3.124689	0
58279	3.129929	0
58329	3.135174	0
58379	3.140423	0
58429	3.145677	0
58479	3.150934	1
58529	3.156197	0
58579	3.161463	0
58629	3.166734	0
58679	3.172010	0
58729	3.177290	0
58779	3.182574	0
58829	3.187862	0
58879	3.193155	0
58929	3.198453	0
58979	3.203755	1
59029	3.209061	0
59079	3.214371	1
59129	3.219686	0
59179	3.225006	0
59229	3.230329	1
59279	3.235657	0
59329	3.240990	0
59379	3.246327	0
59429	3.251668	1
59479	3.257014	0
59529	3.262364	1
59579	3.267718	0
59629	3.273077	1
59679	3.278440	0
59729	3.283808	0
59779	3.289180	0
59829	3.294556	0
59879	3.299937	0
59929	3.305322	0
59979	3.310712	0
60029	3.316106	1
60079	3.321504	0
60129	3.326907	0
60179	3.332314	0
60229	3.337726	1
60279	3.343142	0
60329	3.348562	1
60379	3.353987	0
60429	3.359416	0
60479	3.364850	0
60529	3.370287	0
60579	3.375730	0
60629	3.381176	1
60679	3.386627	0
60729	3.392083	0
60779	3.397543	0
60829	3.403007	0
60879	3.408476	0
60929	3.413949	0
60979	3.419426	0
61029	3.424908	1
61079	3.430394	0
61129	3.435885	0
61179	3.441380	1
61229	3.446879	0
61279	3.452383	0
61329	3.457891	0
61379	3.463404	0
61429	3.468920	0
61479	3.474442	0
61529	3.479968	1
61579	3.485498	0
61629	3.491032	1
61679	3.496571	0
61729	3.502114	0
61779	3.507662	0
61829	3.513214	0
61879	3.518771	0
61929	3.524331	0
61979	3.529897	0
62029	3.535466	0
62079	3.541040	0
62129	3.546619	1
62179	3.552202	0
62229	3.557789	0
62279	3.563380	1
62329	3.568976	0
62379	3.574577	0
62429	3.580181	0
62479	3.585791	0
62529	3.591404	0
62579	3.597022	1
62629	3.602644	0
62679	3.608271	0
62729	3.613902	1
62779	3.619538	1
62829	3.625178	0
62879	3.630822	0
62929	3.636471	0
62979	3.642124	0
63029	3.647781	0
63079	3.653443	0
63129	3.659109	0
63179	3.664780	0
63229	3.670455	0
63279	3.676134	2
63329	3.681818	0
63379	3.687506	0
63429	3.693199	0
63479	3.698896	0
63529	3.704597	0
63579	3.710303	0
63629	3.716013	0
63679	3.721728	0
63729	3.727447	0
63779	3.733170	0
63829	3.738898	1
63879	3.744630	0
63929	3.750366	0
63979	3.756107	0
64029	3.761852	2
64079	3.767602	0
64129	3.773356	0
64179	3.779115	0
64229	3.784877	0
64279	3.790645	0
64329	3.796416	0
64379	3.802192	0
64429	3.807973	0
64479	3.813758	0
64529	3.819547	0
64579	3.825340	0
64629	3.831138	0
64679	3.836941	0
64729	3.842747	0
64779	3.848559	0
64829	3.854374	1
64879	3.860194	1
64929	3.866018	0
64979	3.871847	0
65029	3.877680	0
65079	3.883518	0
65113	3.887490	0
65163	3.893335	0
65213	3.899184	0
65263	3.905038	0
65313	3.910896	0
65363	3.916758	1
65413	3.922625	0
65463	3.928496	0
65513	3.934372	0
65563	3.940252	0
65613	3.946136	1
65663	3.952025	0
65713	3.957918	0
65763	3.963816	0
65813	3.969718	1
65863	3.975624	0
65913	3.981535	0
65963	3.987450	0
66013	3.993369	0
66063	3.999293	0
66113	4.005222	0
66163	4.011154	0
66213	4.017091	1
66263	4.023033	1
66313	4.028979	2
66363	4.034929	0
66413	4.040884	0
66463	4.046843	0
66513	4.052806	0
66563	4.058774	0
66613	4.064746	0
66663	4.070723	0
66713	4.076704	0
66763	4.082689	0
66813	4.088679	0
66863	4.094673	0
66913	4.100672	0
66963	4.106675	1
67013	4.112682	1
67063	4.118694	0
67113	4.124710	0
67163	4.130730	1
67213	4.136755	0
67263	4.142785	0
67313	4.148818	0
67363	4.154856	0
67413	4.160899	0
67463	4.166946	0
67513	4.172997	0
67563	4.179053	0
67613	4.185113	0
67663	4.191177	0
67713	4.197246	0
67763	4.203319	0
67813	4.209397	2
67863	4.215479	0
67913	4.221565	0
67963	4.227656	0
68013	4.233751	1
68063	4.239851	1
68113	4.245955	0
68163	4.252063	0
68213	4.258176	0
68263	4.264293	1
68313	4.270415	1
68363	4.276540	0
68413	4.282671	1
68463	4.288805	1
68513	4.294945	0
68563	4.301088	1
68613	4.307236	0
68663	4.313388	0
68713	4.319545	0
68763	4.325706	0
68813	4.331871	0
68863	4.338041	0
68913	4.344215	0
68963	4.350394	0
69013	4.356577	0
69063	4.362764	0
69113	4.368956	0
69163	4.375152	0
69213	4.381353	0
69263	4.387558	0
69313	4.393767	1
69363	4.399981	0
69413	4.406199	0
69463	4.412422	0
69513	4.418648	0
69563	4.424880	0
69613	4.431115	0
69663	4.437356	0
69713	4.443600	0
69763	4.449849	1
69813	4.456102	1
69863	4.462360	0
69913	4.468622	0
69963	4.474888	0
70013	4.481159	1
70063	4.487434	0
70113	4.493714	0
70163	4.499998	0
70213	4.506286	0
70263	4.512579	0
70313	4.518876	0
70363	4.525178	0
70413	4.531484	0
70463	4.537794	0
70513	4.544109	0
70563	4.550428	2
70613	4.556752	0
70663	4.563079	0
70713	4.569412	0
70763	4.575748	1
70813	4.582089	0
70863	4.588435	0
70913	4.594785	0
70963	4.601139	0
71013	4.607498	0
71063	4.613861	0
71113	4.620228	0
71163	4.626600	0
71213	4.632976	0
71263	4.639357	1
71313	4.645742	0
71363	4.652131	0
71413	4.658525	0
71463	4.664923	0
71513	4.671326	0
71563	4.677733	1
71613	4.684144	0
71663	4.690560	0
71713	4.696980	0
71763	4.703404	2
71813	4.709833	0
71863	4.716267	0
71913	4.722704	0
71963	4.729146	0
72013	4.735593	1
72063	4.742044	0
72113	4.748499	0
72163	4.754959	0
72213	4.761423	0
72263	4.767891	1
72313	4.774364	0
72363	4.780841	0
72413	4.787323	0
72463	4.793809	0
72513	4.800299	0
72563	4.806794	1
72613	4.813293	0
72663	4.819797	0
72713	4.826305	0
72763	4.832817	0
72813	4.839334	0
72863	4.845855	0
72913	4.852380	0
72963	4.858910	0
73013	4.865445	0
73063	4.871983	0
73113	4.878526	0
73163	4.885074	0
73213	4.891626	1
73263	4.898182	0
73313	4.904743	2
73363	4.911308	0
73413	4.917877	1
73463	4.924451	0
73513	4.931029	0
73563	4.937612	1
73613	4.944199	0
73663	4.950790	0
73713	4.957386	0
73763	4.963986	0
73813	4.970591	1
73863	4.977200	0
73913	4.983813	0
73963	4.990431	0
74013	4.997053	0
74063	5.003679	0
74113	5.010310	0
74163	5.016945	0
74213	5.023585	0
74263	5.030229	0
74313	5.036878	1
74363	5.043531	0
74413	5.050188	0
74463	5.056849	0
74513	5.063515	0
74563	5.070186	1
74613	5.076861	0
74663	5.083540	0
74713	5.090224	0
74763	5.096912	0
74813	5.103604	1
74863	5.110301	1
74913	5.117002	2
74963	5.123707	0
75013	5.130417	0
75063	5.137132	0
75113	5.143850	0
75163	5.150574	0
75213	5.157301	2
75263	5.164033	0
75313	5.170769	0
75363	5.177510	0
75413	5.184255	0
75463	5.191004	0
75513	5.197758	0
75563	5.204517	0
75613	5.211279	0
75663	5.218046	0
75713	5.224818	0
75763	5.231594	0
75813	5.238374	1
75863	5.245158	0
75913	5.251947	0
75963	5.258741	0
76013	5.265538	1
76063	5.272341	0
76113	5.279147	0
76163	5.285958	0
76213	5.292773	0
76263	5.299593	1
76313	5.306417	0
76363	5.313246	0
76413	5.320079	0
76463	5.326916	0
76513	5.333758	0
76563	5.340604	0
76613	5.347454	0
76663	5.354309	1
76713	5.361168	0
76763	5.368032	0
76813	5.374900	0
76863	5.381772	1
76913	5.388649	0
76963	5.395530	0
77013	5.402416	1
77063	5.409306	0
77113	5.416200	0
77163	5.423099	0
77213	5.430002	0
77263	5.436910	1
77313	5.443822	1
77363	5.450738	0
77413	5.457659	0
77463	5.464584	0
77513	5.471514	0
77563	5.478447	1
77613	5.485386	0
77663	5.492328	0
77713	5.499276	0
77763	5.506227	1
77813	5.513183	1
77863	5.520143	0
77913	5.527108	0
77963	5.534077	0
78013	5.541050	1
78063	5.548028	0
78113	5.555010	0
78163	5.561997	1
78213	5.568988	0
78263	5.575983	1
78313	5.582983	0
78363	5.589987	0
78413	5.596996	0
78463	5.604009	1
78513	5.611026	0
78563	5.618048	0
78613	5.625074	0
78663	5.632104	0
78713	5.639139	0
78763	5.646178	0
78813	5.653222	0
78863	5.660270	0
78913	5.667323	1
78963	5.674380	0
79013	5.681441	0
79063	5.688506	0
79113	5.695576	0
79163	5.702651	0
79213	5.709730	0
79263	5.716813	1
79313	5.723900	0
79363	5.730992	0
79413	5.738089	0
79463	5.745190	0
79513	5.752295	1
79563	5.759404	1
79613	5.766518	0
79663	5.773637	1
79713	5.780759	0
79763	5.787886	0
79813	5.795018	0
79863	5.802154	0
79913	5.809294	2
79963	5.816439	0
80013	5.823588	1
80063	5.830741	0
80113	5.837899	0
80163	5.845061	0
80213	5.852228	0
80263	5.859399	1
80313	5.866575	1
80363	5.873754	0
80413	5.880939	0
80463	5.888127	0
80513	5.895320	0
80563	5.902518	0
80613	5.909719	0
80663	5.916925	0
80713	5.924136	0
80763	5.931351	0
80813	5.938570	1
80863	5.945794	0
80913	5.953022	0
80963	5.960255	0
81013	5.967491	0
81063	5.974733	0
81113	5.981978	0
81163	5.989229	0
81213	5.996483	0
81263	6.003742	0
81313	6.011005	0
81363	6.018273	11
81413	6.025545	2
81463	6.032821	1
81497	6.037772	0
81547	6.045055	1
81597	6.052344	0
81647	6.059636	0
81697	6.066933	0
81747	6.074235	1
81797	6.081540	0
81847	6.088850	0
81897	6.096165	0
81947	6.103484	0
81997	6.110807	1
82047	6.118135	0
82097	6.125467	0
82147	6.132803	0
82197	6.140144	0
82247	6.147490	1
82297	6.154839	0
82347	6.162193	0
82397	6.169552	0
82447	6.176915	1
82497	6.184282	0
82547	6.191653	0
82597	6.199029	0
82647	6.206410	0
82697	6.213795	1
82747	6.221184	0
82797	6.228577	0
82847	6.235975	1
82897	6.243378	1
82947	6.250785	0
82997	6.258196	1
83047	6.265611	0
83097	6.273031	0
83147	6.280455	1
83197	6.287884	0
83247	6.295317	0
83297	6.302755	0
83347	6.310197	0
83397	6.317643	0
83447	6.325094	0
83497	6.332549	2
83547	6.340008	0
83597	6.347472	0
83647	6.354940	0
83697	6.362413	0
83747	6.369890	0
83797	6.377371	0
83847	6.384857	0
83897	6.392347	0
83947	6.399842	0
83997	6.407341	0
84047	6.414844	2
84097	6.422352	0
84147	6.429864	0
84197	6.437380	1
84247	6.444901	0
84297	6.452427	0
84347	6.459956	0
84397	6.467490	0
84447	6.475029	1
84497	6.482572	0
84547	6.490119	0
84597	6.497671	1
84647	6.505227	0
84697	6.512787	0
84747	6.520352	0
84797	6.527921	0
84847	6.535495	0
84897	6.543073	0
84947	6.550655	1
84997	6.558242	1
85047	6.565833	0
85097	6.573429	0
85147	6.581029	0
85197	6.588633	0
85247	6.596242	0
85297	6.603855	0
85347	6.611473	0
85397	6.619094	0
85447	6.626721	0
85497	6.634351	0
85547	6.641987	0
85597	6.649626	0
85647	6.657270	0
85697	6.664918	0
85747	6.672571	1
85797	6.680228	0
85847	6.687889	0
85897	6.695555	0
85947	6.703225	0
85997	6.710900	0
86047	6.718579	0
86097	6.726262	0
86147	6.733950	0
86197	6.741642	0
86247	6.749339	0
86297	6.757040	0
86347	6.764745	0
86397	6.772455	0
86447	6.780169	0
86497	6.787888	0
86547	6.795611	0
86597	6.803338	0
86647	6.811070	1
86697	6.818806	0
86747	6.826546	0
86797	6.834291	0
86847	6.842040	1
86897	6.849794	0
86947	6.857552	0
86997	6.865314	0
87047	6.873081	0
87097	6.880853	0
87147	6.888628	0
87197	6.896408	0
87247	6.904193	0
87297	6.911981	0
87347	6.919774	0
87397	6.927572	0
87447	6.935374	0
87497	6.943180	0
87547	6.950991	0
87597	6.958806	0
87647	6.966626	0
87697	6.974450	0
87747	6.982278	0
87797	6.990111	1
87847	6.997948	0
87897	7.005789	0
87947	7.013635	31
87997	7.021485	52
88047	7.029340	14
88097	7.037199	8
88147	7.045063	3
88197	7.052930	2
88247	7.060803	2
88297	7.068679	3
88347	7.076560	1
88397	7.084446	2
88447	7.092335	1
88497	7.100230	2
88547	7.108128	0
88597	7.116031	0
88647	7.123938	1
88697	7.131850	0
88747	7.139766	0
88797	7.147687	0
88847	7.155612	0
88897	7.163541	0
88947	7.171475	0
88997	7.179413	0
89047	7.187355	0
89097	7.195302	0
89147	7.203253	0
89197	7.211209	1
89247	7.219169	1
89297	7.227134	0
89347	7.235102	0
89397	7.243076	0
89447	7.251053	0
89497	7.259035	0
89547	7.267022	1
89597	7.275012	0
89647	7.283008	0
89697	7.291007	0
89747	7.299011	0
89797	7.307019	0
89847	7.315032	0
89897	7.323049	0
89947	7.331071	0
89997	7.339097	0
90047	7.347127	1
90097	7.355162	0
90147	7.363201	1
90197	7.371244	0
90247	7.379292	0
90297	7.387344	0
90347	7.395401	0
90397	7.403462	0
90447	7.411528	0
90497	7.419597	0
90547	7.427672	0
90597	7.435750	0
90647	7.443833	0
90697	7.451921	0
90747	7.460012	0
90797	7.468109	0
90847	7.476209	0
90897	7.484314	0
90947	7.492423	0
90997	7.500537	0
91047	7.508655	1
91097	7.516778	0
91147	7.524905	0
91197	7.533036	1
91247	7.541172	0
91297	7.549312	0
91347	7.557456	0
91397	7.565605	0
91447	7.573758	1
91497	7.581916	2
91547	7.590078	1
91597	7.598244	0
91647	7.606415	1
91697	7.614591	0
91747	7.622770	0
91797	7.630954	0
91847	7.639143	0
91897	7.647335	0
91947	7.655532	0
91997	7.663734	0
92047	7.671940	1
92097	7.680150	0
92147	7.688365	0
92197	7.696584	0
92247	7.704808	0
92297	7.713036	0
92347	7.721268	3
92397	7.729505	0
92447	7.737746	0
92497	7.745991	2
92547	7.754241	1
92597	7.762495	1
92647	7.770754	0
92697	7.779017	0
92747	7.787284	1
92797	7.795556	0
92847	7.803832	0
92897	7.812113	0
92947	7.820398	0
92997	7.828687	0
93047	7.836981	1
93097	7.845279	0
93147	7.853582	0
93197	7.861889	0
93247	7.870200	0
93297	7.878516	0
93347	7.886836	0
93397	7.895161	0
93447	7.903490	0
93497	7.911823	1
93547	7.920161	1
93597	7.928503	0
93647	7.936849	1
93697	7.945200	0
93747	7.953555	0
93797	7.961915	0
93847	7.970279	0
93897	7.978647	0
93947	7.987020	0
93997	7.995397	1
94047	8.003779	0
94097	8.012165	0
94147	8.020555	0
94197	8.028950	0
94247	8.037349	0
94297	8.045753	0
94347	8.054161	0
94397	8.062573	0
94447	8.070990	0
94497	8.079411	1
94547	8.087836	0
94597	8.096266	0
94647	8.104701	0
94697	8.113139	0
94747	8.121582	0
94797	8.130030	0
94847	8.138482	1
94897	8.146938	1
94947	8.155399	0
94997	8.163864	1
95047	8.172333	0
95097	8.180807	0
95147	8.189285	1
95197	8.197768	0
95247	8.206255	1
95297	8.214746	0
95347	8.223242	0
95397	8.231742	1
95447	8.240247	0
95497	8.248756	0
95547	8.257269	0
95597	8.265787	0
95647	8.274309	0
95697	8.282835	0
95747	8.291366	0
95797	8.299901	0
95847	8.308441	0
95897	8.316985	0
95947	8.325534	0
95997	8.334087	0
96047	8.342644	0
96097	8.351205	0
96147	8.359771	0
96197	8.368342	0
96247	8.376917	0
96297	8.385496	1
96347	8.394080	0
96397	8.402668	1
96447	8.411260	1
96497	8.419857	1
96547	8.428458	0
96597	8.437063	0
96647	8.445673	0
96697	8.454288	0
96747	8.462906	0
96797	8.471530	1
96847	8.480157	0
96897	8.488789	1
96947	8.497425	0
96997	8.506066	0
97047	8.514711	1
97097	8.523360	0
97147	8.532014	0
97197	8.540673	0
97247	8.549335	0
97297	8.558002	0
97347	8.566674	0
97397	8.575349	0
97447	8.584030	1
97497	8.592714	0
97547	8.601403	0
97597	8.610097	0
97647	8.618794	0
97697	8.627497	0
97747	8.636203	0
97797	8.644914	0
97847	8.653629	0
97881	8.659558	0
97931	8.668281	0
97981	8.677008	0
98031	8.685740	0
98081	8.694476	0
98131	8.703216	1
98181	8.711961	0
98231	8.720710	1
98281	8.729463	0
98331	8.738221	0
98381	8.746983	1
98431	8.755750	0
98481	8.764521	0
98531	8.773296	0
98581	8.782076	1
98631	8.790860	0
98681	8.799649	0
98731	8.808442	0
98781	8.817239	1
98831	8.826041	0
98881	8.834847	0
98931	8.843658	0
98981	8.852472	0
99031	8.861292	1
99081	8.870115	3
99131	8.878944	1
99181	8.887776	1
99231	8.896613	0
99281	8.905454	1
99331	8.914300	0
99381	8.923150	0
99431	8.932004	0
99481	8.940863	0
99531	8.949726	0
99581	8.958594	0
99631	8.967466	0
99681	8.976343	0
99731	8.985223	0
99781	8.994109	0
99831	9.002998	1
99881	9.011892	0
99931	9.020790	0
99981	9.029693	0
100031	9.038600	0
100081	9.047512	0
100131	9.056428	0
100181	9.065348	0
100231	9.074273	0
100281	9.083202	1
100331	9.092135	0
100381	9.101073	0
100431	9.110016	0
100481	9.118962	0
100531	9.127913	0
100581	9.136869	0
100631	9.145829	0
100681	9.154793	0
100731	9.163761	0
100781	9.172734	0
100831	9.181712	0
100881	9.190694	0
100931	9.199680	0
100981	9.208670	0
101031	9.217665	0
101081	9.226665	0
101131	9.235668	0
101181	9.244677	0
101231	9.253689	0
101281	9.262706	0
101331	9.271727	0
101381	9.280753	0
101431	9.289783	2
101481	9.298818	1
101531	9.307857	0
101581	9.316900	0
101631	9.325948	2
101681	9.335000	1
101731	9.344056	0
101781	9.353117	0
101831	9.362182	0
101881	9.371252	0
101931	9.380326	1
101981	9.389404	0
102031	9.398487	0
102081	9.407574	0
102131	9.416666	0
102181	9.425762	0
102231	9.434862	1
102281	9.443967	0
102331	9.453076	1
102381	9.462189	0
102431	9.471307	0
102481	9.480430	0
102531	9.489556	0
102581	9.498687	0
102631	9.507823	0
102681	9.516963	1
102731	9.526107	0
102781	9.535256	0
102831	9.544409	0
102881	9.553566	0
102931	9.562728	0
102981	9.571894	0
103031	9.581065	1
103081	9.590240	0
103131	9.599419	2
103181	9.608603	0
103231	9.617791	0
103281	9.626984	0
103331	9.636181	1
103381	9.645382	0
103431	9.654588	0
103481	9.663798	0
103531	9.673013	0
103581	9.682232	0
103631	9.691455	0
103681	9.700683	0
103731	9.709915	1
103781	9.719151	0
103831	9.728392	0
103881	9.737637	0
103931	9.746887	1
103981	9.756141	1
104031	9.765399	1
104081	9.774662	0
104131	9.783930	0
104181	9.793201	1
104231	9.802477	0
104281	9.811758	1
104331	9.821042	0
104381	9.830332	0
104431	9.839625	0
104481	9.848923	0
104531	9.858225	0
104581	9.867532	0
104631	9.876843	0
104681	9.886159	0
104731	9.895479	0
104781	9.904803	0
104831	9.914132	0
104881	9.923465	0
104931	9.932802	0
104981	9.942144	0
105031	9.951491	0
105081	9.960841	0
105131	9.970196	0
105181	9.979556	0
105231	9.988919	0
105281	9.998288	0
105331	10.007660	0
105381	10.017037	1
105431	10.026419	3
105481	10.035805	0
105531	10.045195	0
105581	10.054589	0
105631	10.063988	0
105681	10.073392	0
105731	10.082799	1
105781	10.092211	0
105831	10.101628	1
105881	10.111049	0
105931	10.120474	0
105981	10.129904	0
106031	10.139338	0
106081	10.148777	1
106131	10.158219	0
106181	10.167667	0
106231	10.177118	0
106281	10.186574	0
106331	10.196035	0
106381	10.205500	0
106431	10.214969	0
106481	10.224442	1
106531	10.233920	1
106581	10.243403	0
106631	10.252890	0
106681	10.262381	0
106731	10.271876	0
106781	10.281376	0
106831	10.290881	0
106881	10.300389	0
106931	10.309903	0
106981	10.319420	0
107031	10.328942	0
107081	10.338468	0
107131	10.347999	0
107181	10.357534	0
107231	10.367074	0
107281	10.376617	0
107331	10.386166	0
107381	10.395718	0
107431	10.405275	0
107481	10.414837	0
107531	10.424403	0
107581	10.433973	0
107631	10.443548	0
107681	10.453127	2
107731	10.462710	0
107781	10.472298	0
107831	10.481890	0
107881	10.491486	0
107931	10.501087	0
107981	10.510693	0
108031	10.520303	0
108081	10.529917	0
108131	10.539535	0
108181	10.549158	0
108231	10.558785	0
108281	10.568417	0
108331	10.578053	0
108381	10.587694	0
108431	10.597339	0
108481	10.606988	0
108531	10.616641	0
108581	10.626300	1
108631	10.635962	0
108681	10.645629	0
108731	10.655300	0
108781	10.664976	0
108831	10.674656	1
108881	10.684340	0
108931	10.694029	0
108981	10.703722	0
109031	10.713420	0
109081	10.723121	1
109131	10.732828	0
109181	10.742539	0
109231	10.752254	0
109281	10.761973	0
109331	10.771697	0
109381	10.781425	1
109431	10.791158	0
109481	10.800895	0
109531	10.810637	0
109581	10.820383	0
109631	10.830133	0
109681	10.839887	0
109731	10.849647	1
109781	10.859410	0
109831	10.869178	0
109881	10.878950	0
109931	10.888727	0
109981	10.898508	0
110031	10.908293	0
110081	10.918083	0
110131	10.927877	0
110181	10.937676	0
110231	10.947478	0
110281	10.957286	0
110331	10.967098	1
110381	10.976914	0
110431	10.986734	0
110481	10.996559	0
110531	11.006388	13
110581	11.016222	1
110631	11.026060	0
110681	11.035903	0
110731	11.045750	0
110781	11.055601	1
110831	11.065456	0
110881	11.075317	0
110931	11.085181	0
110981	11.095050	0
111031	11.104923	0
111081	11.114801	0
111131	11.124683	0
111181	11.134569	0
111231	11.144460	0
111281	11.154355	0
111331	11.164255	0
111381	11.174158	0
111431	11.184067	0
111481	11.193980	0
111531	11.203897	0
111581	11.213818	1
111631	11.223744	1
111681	11.233674	1
111731	11.243609	0
111781	11.253548	0
111831	11.263492	0
111881	11.273440	0
111931	11.283392	1
111981	11.293348	1
112031	11.303309	0
112081	11.313275	0
112131	11.323245	0
112181	11.333219	0
112231	11.343198	0
112281	11.353181	0
112331	11.363168	0
112381	11.373160	1
112431	11.383156	0
112481	11.393156	0
112531	11.403161	0
112581	11.413171	0
112631	11.423184	0
112681	11.433203	0
112731	11.443225	0
112781	11.453252	0
112831	11.463283	0
112881	11.473319	0
112931	11.483359	0
112981	11.493404	1
113031	11.503452	0
113081	11.513506	0
113131	11.523563	0
113181	11.533625	0
113231	11.543692	0
113281	11.553763	0
113331	11.563838	1
113381	11.573917	0
113431	11.584001	0
113481	11.594090	0
113531	11.604183	0
113581	11.614280	0
113631	11.624381	0
113681	11.634487	0
113731	11.644598	0
113781	11.654712	1
113831	11.664831	0
113881	11.674955	0
113931	11.685083	0
113981	11.695215	0
114031	11.705352	0
114081	11.715493	0
114131	11.725638	0
114181	11.735788	0
114231	11.745943	0
114265	11.752850	0
114315	11.763012	2
114365	11.773178	0
114415	11.783348	0
114465	11.793523	1
114515	11.803702	0
114565	11.813886	0
114615	11.824074	0
114665	11.834266	0
114715	11.844463	1
114765	11.854664	0
114815	11.864869	0
114865	11.875079	1
114915	11.885294	0
114965	11.895512	0
115015	11.905736	0
115065	11.915963	0
115115	11.926195	0
115165	11.936431	0
115215	11.946672	0
115265	11.956917	0
115315	11.967166	0
115365	11.977420	1
115415	11.987678	11
115465	11.997941	3881
115515	12.008208	184
115565	12.018480	7
115615	12.028755	7
115665	12.039036	1
115715	12.049320	0
115765	12.059609	1
115815	12.069902	1
115865	12.080200	0
115915	12.090502	0
115965	12.100809	1
116015	12.111120	1
116065	12.121435	0
116115	12.131755	0
116165	12.142079	0
116215	12.152407	1
116265	12.162740	0
116315	12.173078	1
116365	12.183419	0
116415	12.193765	0
116465	12.204116	0
116515	12.214471	0
116565	12.224830	0
116615	12.235194	0
116665	12.245562	0
116715	12.255934	0
116765	12.266311	0
116815	12.276692	0
116865	12.287078	0
116915	12.297468	0
116965	12.307862	0
117015	12.318261	2
117065	12.328664	0
117115	12.339071	0
117165	12.349483	0
117215	12.359900	0
117265	12.370320	0
117315	12.380745	1
117365	12.391175	1
117415	12.401609	0
117465	12.412047	0
117515	12.422490	1
117565	12.432937	1
117615	12.443388	0
117665	12.453844	1
117715	12.464304	0
117765	12.474769	0
117815	12.485238	1
117865	12.495711	0
117915	12.506189	0
117965	12.516671	0
118015	12.527158	0
118065	12.537649	0
118115	12.548144	0
118165	12.558644	0
118215	12.569148	0
118265	12.579657	0
118315	12.590170	0
118365	12.600687	0
118415	12.611209	0
118465	12.621735	0
118515	12.632265	0
118565	12.642800	1
118615	12.653340	0
118665	12.663883	0
118715	12.674431	0
118765	12.684984	0
118815	12.695541	0
118865	12.706102	0
118915	12.716667	1
118965	12.727237	0
119015	12.737812	0
119065	12.748391	1
119115	12.758974	0
119165	12.769561	0
119215	12.780153	0
119265	12.790750	0
119315	12.801350	0
119365	12.811956	0
119415	12.822565	0
119465	12.833179	0
119515	12.843797	0
119565	12.854420	0
119615	12.865047	0
119665	12.875679	0
119715	12.886315	0
119765	12.896955	0
119815	12.907600	1
119865	12.918249	0
119915	12.928902	0
119965	12.939560	0
120015	12.950222	0
120065	12.960889	0
120115	12.971560	0
120165	12.982235	1
120215	12.992915	4
120265	13.003599	6517
120315	13.014288	2814
120365	13.024981	7
120415	13.035678	2
120465	13.046380	0
120515	13.057086	0
120565	13.067796	1
120615	13.078511	0
120665	13.089231	0
120715	13.099954	2
120765	13.110683	0
120815	13.121415	1
120865	13.132152	0
120915	13.142893	0
120965	13.153639	0
121015	13.164389	0
121065	13.175143	0
121115	13.185902	1
121165	13.196665	1
121215	13.207433	3
121265	13.218205	0
121315	13.228981	0
121365	13.239762	2
121415	13.250547	0
121465	13.261337	0
121515	13.272131	0
121565	13.282929	0
121615	13.293732	1
121665	13.304539	0
121715	13.315351	0
121765	13.326167	0
121815	13.336987	0
121865	13.347812	0
121915	13.358641	0
121965	13.369474	2
122015	13.380312	0
122065	13.391154	0
122115	13.402001	1
122165	13.412852	0
122215	13.423708	0
122265	13.434567	2
122315	13.445432	0
122365	13.456300	0
122415	13.467173	0
122465	13.478051	0
122515	13.488933	0
122565	13.499819	0
122615	13.510709	0
122665	13.521604	0
122715	13.532504	0
122765	13.543407	0
122815	13.554316	1
122865	13.565228	0
122915	13.576145	0
122965	13.587066	1
123015	13.597992	1
123065	13.608922	1
123115	13.619857	0
123165	13.630795	0
123215	13.641739	1
123265	13.652686	0
123315	13.663638	1
123365	13.674595	0
123415	13.685556	0
123465	13.696521	1
123515	13.707491	1
123565	13.718465	0
123615	13.729443	0
123665	13.740426	0
123715	13.751413	1
123765	13.762405	0
123815	13.773400	0
123865	13.784401	1
123915	13.795406	0
123965	13.806415	0
124015	13.817428	0
124065	13.828446	1
124115	13.839468	0
124165	13.850495	0
124215	13.861526	0
124265	13.872562	1
124315	13.883602	0
124365	13.894646	1
124415	13.905695	0
124465	13.916748	1
124515	13.927805	0
124565	13.938867	0
124615	13.949933	0
124665	13.961004	0
124715	13.972079	1
124765	13.983158	6
124815	13.994242	8
124865	14.005330	74
124915	14.016423	32246
124965	14.027520	115
125015	14.038621	9
125065	14.049727	5
125115	14.060837	2
125165	14.071951	1
125215	14.083070	2
125265	14.094194	3
125315	14.105321	0
125365	14.116453	0
125415	14.127590	1
125465	14.138731	0
125515	14.149876	1
125565	14.161026	1
125615	14.172180	0
125665	14.183338	0
125715	14.194501	3
125765	14.205668	0
125815	14.216840	0
125865	14.228016	0
125915	14.239196	1
125965	14.250381	1
126015	14.261570	3
126065	14.272764	1
126115	14.283962	0
126165	14.295164	2
126215	14.306371	3
126265	14.317582	2
126315	14.328798	0
126365	14.340018	0
126415	14.351242	1
126465	14.362471	2
126515	14.373704	0
126565	14.384941	2
126615	14.396183	1
126665	14.407429	0
126715	14.418680	0
126765	14.429935	2
126815	14.441194	0
126865	14.452458	1
126915	14.463726	2
126965	14.474999	1
127015	14.486276	1
127065	14.497557	0
127115	14.508843	0
127165	14.520133	0
127215	14.531428	0
127265	14.542727	0
127315	14.554030	0
127365	14.565338	0
127415	14.576650	1
127465	14.587967	0
127515	14.599288	0
127565	14.610613	0
127615	14.621943	0
127665	14.633277	1
127715	14.644615	0
127765	14.655958	0
127815	14.667305	0
127865	14.678657	0
127915	14.690013	0
127965	14.701373	0
128015	14.712738	0
128065	14.724108	1
128115	14.735481	0
128165	14.746859	0
128215	14.758242	0
128265	14.769628	1
128315	14.781019	0
128365	14.792415	0
128415	14.803815	1
128465	14.815219	0
128515	14.826628	0
128565	14.838041	1
128615	14.849459	2
128665	14.860881	4
128715	14.872307	0
128765	14.883738	2
128815	14.895173	2
128865	14.906612	0
128915	14.918056	0
128965	14.929504	1
129015	14.940957	0
129065	14.952414	0
129115	14.963876	0
129165	14.975341	0
129215	14.986812	0
129265	14.998286	1
129315	15.009765	44
129365	15.021249	93673
129415	15.032736	12487
129465	15.044229	548
129515	15.055725	191
129565	15.067226	119
129615	15.078731	56
129665	15.090241	41
129715	15.101755	28
129765	15.113274	20
129815	15.124797	11
129865	15.136324	15
129915	15.147856	11
129965	15.159392	6
130015	15.170932	5
130065	15.182477	10
130115	15.194026	13
130165	15.205580	7
130215	15.217138	7
130265	15.228701	5
130315	15.240267	3
130365	15.251839	7
130415	15.263414	4
130465	15.274994	4
130515	15.286579	4
130565	15.298167	2
130615	15.309761	1
130649	15.317646	2
130699	15.329247	2
130749	15.340852	4
130799	15.352461	1
130849	15.364075	3
130899	15.375693	0
130949	15.387316	2
130999	15.398942	0
131049	15.410574	1
131099	15.422209	2
131149	15.433849	2
131199	15.445494	1
131249	15.457143	1
131299	15.468796	0
131349	15.480454	2
131399	15.492116	3
131449	15.503782	0
131499	15.515453	0
131549	15.527128	0
131599	15.538808	1
131649	15.550492	2
131699	15.562180	0
131749	15.573873	1
131799	15.585570	1
131849	15.597272	0
131899	15.608978	0
131949	15.620688	0
131999	15.632403	0
132049	15.644122	2
132099	15.655845	2
[truncated: 17,375 more rows]
