# Supplementary material for: ATP-Mediated Compositional Change in Peripheral Myelin Membranes: A Comparative Raman Spectroscopy and Time-Of-Flight Secondary Ion Mass Spectrometry Study
Source: PLoS One. 2015 Nov 6;10(11):e0142084. doi: 10.1371/journal.pone.0142084 (PMC4636249; doi:10.1371/journal.pone.0142084)
Supplement: S5 Dataset — (ZIP) [file pone.0142084.s005.zip › S5_dataset/Mass_spectra/control_11.TXT]

Binning: 50 channels
Channel	Mass (u)	Intensity
32356	1.001436	4
32406	1.004403	20
32456	1.007375	71394
32506	1.010350	407
32556	1.013331	16
32606	1.016315	8
32656	1.019304	4
32706	1.022297	0
32756	1.025295	2
32806	1.028297	1
32856	1.031303	0
32906	1.034314	1
32956	1.037330	0
33006	1.040349	0
33056	1.043373	0
33106	1.046402	1
33156	1.049434	0
33206	1.052472	1
33256	1.055513	1
33306	1.058559	1
33356	1.061610	0
33406	1.064664	1
33456	1.067724	0
33506	1.070787	1
33556	1.073855	0
33606	1.076927	1
33656	1.080004	0
33706	1.083085	0
33756	1.086171	0
33806	1.089261	1
33856	1.092355	0
33906	1.095454	1
33956	1.098557	1
34006	1.101664	0
34056	1.104776	0
34106	1.107892	0
34156	1.111013	2
34206	1.114138	0
34256	1.117267	0
34306	1.120401	1
34356	1.123539	0
34406	1.126682	0
34456	1.129829	0
34506	1.132980	0
34556	1.136136	0
34606	1.139296	1
34656	1.142461	0
34706	1.145630	0
34756	1.148803	1
34806	1.151981	0
34856	1.155163	0
34906	1.158349	1
34956	1.161540	0
35006	1.164735	1
35056	1.167935	0
35106	1.171139	2
35156	1.174348	1
35206	1.177561	0
35256	1.180778	0
35306	1.183999	0
35356	1.187225	0
35406	1.190456	0
35456	1.193691	0
35506	1.196930	0
35556	1.200173	0
35606	1.203421	0
35656	1.206674	0
35706	1.209930	0
35756	1.213192	0
35806	1.216457	0
35856	1.219727	0
35906	1.223001	2
35956	1.226280	0
36006	1.229563	0
36056	1.232851	0
36106	1.236143	2
36156	1.239439	0
36206	1.242740	0
36256	1.246045	1
36306	1.249354	1
36356	1.252668	0
36406	1.255986	0
36456	1.259309	0
36506	1.262636	0
36556	1.265967	0
36606	1.269303	1
36656	1.272643	0
36706	1.275988	0
36756	1.279337	0
36806	1.282690	1
36856	1.286048	0
36906	1.289410	0
36956	1.292776	0
37006	1.296147	0
37056	1.299523	1
37106	1.302902	0
37156	1.306286	1
37206	1.309675	0
37256	1.313068	0
37306	1.316465	0
37356	1.319867	0
37406	1.323273	1
37456	1.326683	1
37506	1.330098	0
37556	1.333517	0
37606	1.336941	0
37656	1.340369	1
37706	1.343801	0
37756	1.347238	0
37806	1.350679	1
37856	1.354125	0
37906	1.357575	0
37956	1.361029	0
38006	1.364488	0
38056	1.367951	1
38106	1.371418	0
38156	1.374890	0
38206	1.378367	0
38256	1.381847	0
38306	1.385332	1
38356	1.388822	0
38406	1.392316	0
38456	1.395814	0
38506	1.399317	0
38556	1.402824	1
38606	1.406335	0
38656	1.409851	0
38706	1.413371	0
38756	1.416896	0
38806	1.420425	0
38856	1.423958	0
38906	1.427496	0
38956	1.431038	0
39006	1.434585	0
39056	1.438136	0
39106	1.441691	0
39156	1.445251	0
39206	1.448815	1
39256	1.452383	0
39306	1.455956	1
39356	1.459534	0
39406	1.463115	0
39456	1.466701	0
39506	1.470292	0
39556	1.473887	1
39606	1.477486	0
39656	1.481090	0
39706	1.484698	0
39756	1.488310	0
39806	1.491927	0
39856	1.495548	0
39906	1.499174	0
39956	1.502804	0
40006	1.506438	0
40056	1.510077	0
40106	1.513720	0
40156	1.517368	1
40206	1.521019	0
40256	1.524676	0
40306	1.528337	0
40356	1.532002	0
40406	1.535671	0
40456	1.539345	1
40506	1.543023	0
40556	1.546706	0
40606	1.550393	0
40656	1.554085	1
40706	1.557780	1
40756	1.561481	0
40806	1.565185	0
40856	1.568894	0
40906	1.572608	0
40956	1.576326	1
41006	1.580048	0
41056	1.583774	0
41106	1.587505	2
41156	1.591241	0
41206	1.594980	0
41256	1.598725	0
41306	1.602473	0
41356	1.606226	0
41406	1.609983	0
41456	1.613745	0
41506	1.617511	0
41556	1.621282	0
41606	1.625057	1
41656	1.628836	1
41706	1.632620	1
41756	1.636408	0
41806	1.640200	0
41856	1.643997	0
41906	1.647798	0
41956	1.651604	0
42006	1.655414	0
42056	1.659228	0
42106	1.663047	0
42156	1.666870	1
42206	1.670698	0
42256	1.674530	0
42306	1.678366	1
42356	1.682207	0
42406	1.686052	0
42456	1.689902	0
42506	1.693756	0
42556	1.697614	0
42606	1.701477	2
42656	1.705344	0
42706	1.709215	0
42756	1.713091	0
42806	1.716971	0
42856	1.720856	0
42906	1.724745	0
42956	1.728638	0
43006	1.732536	1
43056	1.736439	0
43106	1.740345	1
43156	1.744256	1
43206	1.748172	1
43256	1.752091	1
43306	1.756016	0
43356	1.759944	0
43406	1.763877	0
43456	1.767814	0
43506	1.771756	0
43556	1.775702	0
43606	1.779653	0
43656	1.783608	0
43706	1.787567	0
43756	1.791531	1
43806	1.795499	0
43856	1.799471	0
43906	1.803448	0
43956	1.807430	0
44006	1.811415	0
44056	1.815405	1
44106	1.819400	0
44156	1.823399	0
44206	1.827402	0
44256	1.831409	0
44306	1.835421	1
44356	1.839438	0
44406	1.843459	0
44456	1.847484	1
44506	1.851513	0
44556	1.855547	0
44606	1.859586	0
44656	1.863628	0
44706	1.867675	1
44756	1.871727	0
44806	1.875783	0
44856	1.879843	2
44906	1.883908	0
44956	1.887977	0
45006	1.892050	1
45056	1.896128	1
45106	1.900211	0
45156	1.904297	0
45206	1.908388	0
45256	1.912484	0
45306	1.916584	0
45356	1.920688	0
45406	1.924796	0
45456	1.928909	0
45506	1.933027	0
45556	1.937149	0
45606	1.941275	0
45656	1.945405	0
45706	1.949540	0
45756	1.953680	1
45806	1.957823	1
45856	1.961971	0
45906	1.966124	0
45956	1.970281	0
46006	1.974442	0
46056	1.978608	1
46106	1.982778	0
46156	1.986952	2
46206	1.991131	1
46256	1.995314	0
46306	1.999502	0
46356	2.003694	0
46406	2.007891	1
46456	2.012091	20
46506	2.016297	5722
46556	2.020506	15
46606	2.024720	2
46656	2.028939	0
46706	2.033161	2
46756	2.037389	0
46806	2.041620	0
46856	2.045856	0
46906	2.050096	0
46956	2.054341	1
47006	2.058590	1
47056	2.062844	0
47106	2.067102	0
47156	2.071364	0
47206	2.075631	2
47256	2.079902	0
47306	2.084177	0
47356	2.088457	0
47406	2.092741	1
47456	2.097030	1
47506	2.101323	0
47556	2.105620	1
47606	2.109922	0
47656	2.114228	0
47706	2.118539	0
47756	2.122854	1
47806	2.127173	0
47856	2.131497	0
47906	2.135825	0
47956	2.140158	0
48006	2.144495	2
48056	2.148836	0
48106	2.153182	0
48156	2.157532	0
48206	2.161886	2
48256	2.166245	1
48306	2.170608	0
48356	2.174976	1
48406	2.179348	0
48456	2.183725	0
48506	2.188106	0
48556	2.192491	0
48606	2.196880	0
48656	2.201274	0
48706	2.205673	0
48740	2.208666	0
48790	2.213072	0
48840	2.217482	0
48890	2.221897	0
48940	2.226316	0
48990	2.230739	0
49040	2.235167	0
49090	2.239599	0
49140	2.244035	0
49190	2.248476	2
49240	2.252922	1
49290	2.257371	0
49340	2.261826	0
49390	2.266284	0
49440	2.270747	1
49490	2.275214	0
49540	2.279686	0
49590	2.284162	0
49640	2.288642	0
49690	2.293127	0
49740	2.297616	0
49790	2.302110	2
49840	2.306608	0
49890	2.311110	0
49940	2.315617	0
49990	2.320128	0
50040	2.324644	0
50090	2.329164	0
50140	2.333688	0
50190	2.338217	0
50240	2.342750	1
50290	2.347287	0
50340	2.351829	1
50390	2.356376	0
50440	2.360926	0
50490	2.365481	0
50540	2.370041	1
50590	2.374605	0
50640	2.379173	1
50690	2.383746	0
50740	2.388323	0
50790	2.392904	0
50840	2.397490	0
50890	2.402080	0
50940	2.406675	0
50990	2.411274	2
51040	2.415877	0
51090	2.420485	1
51140	2.425097	0
51190	2.429714	0
51240	2.434335	0
51290	2.438960	0
51340	2.443590	0
51390	2.448224	0
51440	2.452862	0
51490	2.457505	1
51540	2.462152	0
51590	2.466804	0
51640	2.471460	0
51690	2.476121	0
51740	2.480786	0
51790	2.485455	1
51840	2.490128	0
51890	2.494806	0
51940	2.499489	0
51990	2.504176	0
52040	2.508867	0
52090	2.513562	1
52140	2.518262	0
52190	2.522967	0
52240	2.527676	0
52290	2.532389	1
52340	2.537106	1
52390	2.541828	0
52440	2.546555	0
52490	2.551285	0
52540	2.556020	0
52590	2.560760	0
52640	2.565504	0
52690	2.570252	1
52740	2.575005	0
52790	2.579762	0
52840	2.584523	0
52890	2.589289	0
52940	2.594059	0
52990	2.598834	1
53040	2.603613	0
53090	2.608396	0
53140	2.613184	0
53190	2.617976	0
53240	2.622773	1
53290	2.627574	0
53340	2.632379	0
53390	2.637189	0
53440	2.642003	0
53490	2.646822	0
53540	2.651645	1
53590	2.656472	0
53640	2.661304	1
53690	2.666140	0
53740	2.670980	0
53790	2.675825	0
53840	2.680675	0
53890	2.685528	1
53940	2.690386	0
53990	2.695249	0
54040	2.700116	1
54090	2.704987	0
54140	2.709862	0
54190	2.714742	0
54240	2.719627	0
54290	2.724516	1
54340	2.729409	0
54390	2.734306	0
54440	2.739208	0
54490	2.744115	0
54540	2.749025	0
54590	2.753941	0
54640	2.758860	0
54690	2.763784	0
54740	2.768712	1
54790	2.773645	0
54840	2.778582	0
54890	2.783524	0
54940	2.788470	0
54990	2.793420	0
55040	2.798375	0
55090	2.803334	0
55140	2.808297	2
55190	2.813265	0
55240	2.818237	0
55290	2.823214	0
55340	2.828195	0
55390	2.833180	2
55440	2.838170	0
55490	2.843164	1
55540	2.848163	0
55590	2.853166	1
55640	2.858173	0
55690	2.863185	0
55740	2.868201	0
55790	2.873221	0
55840	2.878246	1
55890	2.883276	0
55940	2.888309	0
55990	2.893347	0
56040	2.898390	0
56090	2.903437	0
56140	2.908488	3
56190	2.913544	1
56240	2.918604	0
56290	2.923668	0
56340	2.928737	1
56390	2.933810	1
56440	2.938888	0
56490	2.943970	0
56540	2.949056	0
56590	2.954147	0
56640	2.959242	0
56690	2.964342	1
56740	2.969446	0
56790	2.974554	0
56840	2.979667	1
56890	2.984784	0
56940	2.989905	0
56990	2.995031	1
57040	3.000162	1
57090	3.005296	0
57140	3.010435	0
57190	3.015579	0
57240	3.020727	1750
57290	3.025879	631
57340	3.031036	2
57390	3.036197	0
57440	3.041362	0
57490	3.046532	0
57540	3.051706	0
57590	3.056885	0
57640	3.062068	0
57690	3.067255	0
57740	3.072447	0
57790	3.077643	0
57840	3.082844	0
57890	3.088048	0
57940	3.093258	0
57990	3.098472	0
58040	3.103690	0
58090	3.108912	1
58140	3.114139	0
58190	3.119370	1
58240	3.124606	0
58290	3.129846	0
58340	3.135091	0
58390	3.140339	0
58440	3.145593	1
58490	3.150850	0
58540	3.156112	1
58590	3.161379	1
58640	3.166650	1
58690	3.171925	0
58740	3.177204	0
58790	3.182488	0
58840	3.187777	0
58890	3.193070	1
58940	3.198367	0
58990	3.203668	0
59040	3.208974	0
59090	3.214285	0
59140	3.219599	3
59190	3.224918	0
59240	3.230242	0
59290	3.235570	0
59340	3.240902	0
59390	3.246239	0
59440	3.251580	0
59490	3.256925	0
59540	3.262275	0
59590	3.267629	0
59640	3.272988	0
59690	3.278351	0
59740	3.283718	0
59790	3.289090	1
59840	3.294466	0
59890	3.299847	0
59940	3.305232	0
59990	3.310621	0
60040	3.316015	0
60090	3.321413	0
60140	3.326816	0
60190	3.332223	2
60240	3.337634	0
60290	3.343050	1
60340	3.348470	0
60390	3.353894	0
60440	3.359323	0
60490	3.364757	0
60540	3.370194	1
60590	3.375636	0
60640	3.381083	0
60690	3.386534	1
60740	3.391989	0
60790	3.397448	0
60840	3.402912	0
60890	3.408381	0
60940	3.413854	1
60990	3.419331	0
61040	3.424812	0
61090	3.430298	0
61140	3.435789	0
61190	3.441283	2
61240	3.446783	0
61290	3.452286	1
61340	3.457794	0
61390	3.463306	1
61440	3.468823	0
61490	3.474344	0
61540	3.479870	0
61590	3.485400	0
61640	3.490934	2
61690	3.496472	0
61740	3.502016	0
61790	3.507563	0
61840	3.513115	0
61890	3.518671	2
61940	3.524232	0
61990	3.529797	0
62040	3.535366	0
62090	3.540940	0
62140	3.546518	0
62190	3.552101	0
62240	3.557688	0
62290	3.563279	0
62340	3.568875	0
62390	3.574475	0
62440	3.580079	1
62490	3.585688	0
62540	3.591302	0
62590	3.596919	0
62640	3.602541	0
62690	3.608168	1
62740	3.613799	0
62790	3.619434	0
62840	3.625074	0
62890	3.630718	0
62940	3.636366	0
62990	3.642019	1
63040	3.647676	0
63090	3.653338	0
63140	3.659004	0
63190	3.664674	1
63240	3.670349	1
63290	3.676028	0
63340	3.681712	0
63390	3.687400	0
63440	3.693092	1
63490	3.698789	0
63540	3.704490	0
63590	3.710195	0
63640	3.715905	0
63690	3.721620	0
63740	3.727338	0
63790	3.733061	0
63840	3.738789	0
63890	3.744521	0
63940	3.750257	0
63990	3.755998	0
64040	3.761743	0
64090	3.767492	0
64140	3.773246	0
64190	3.779004	0
64240	3.784767	1
64290	3.790534	0
64340	3.796305	0
64390	3.802081	0
64440	3.807861	0
64490	3.813646	2
64540	3.819435	0
64590	3.825228	0
64640	3.831026	0
64690	3.836828	0
64740	3.842634	0
64790	3.848445	0
64840	3.854260	0
64890	3.860080	0
64940	3.865904	1
64990	3.871733	0
65040	3.877565	0
65090	3.883403	0
65124	3.887375	0
65174	3.893219	0
65224	3.899068	0
65274	3.904922	0
65324	3.910779	0
65374	3.916642	0
65424	3.922508	0
65474	3.928379	0
65524	3.934255	0
65574	3.940134	0
65624	3.946018	0
65674	3.951907	1
65724	3.957800	0
65774	3.963697	0
65824	3.969599	0
65874	3.975505	0
65924	3.981416	0
65974	3.987330	0
66024	3.993250	0
66074	3.999173	1
66124	4.005101	0
66174	4.011034	0
66224	4.016971	0
66274	4.022912	1
66324	4.028858	0
66374	4.034808	1
66424	4.040762	0
66474	4.046721	0
66524	4.052684	0
66574	4.058651	0
66624	4.064623	0
66674	4.070600	0
66724	4.076581	0
66774	4.082566	1
66824	4.088555	0
66874	4.094549	0
66924	4.100547	0
66974	4.106550	0
67024	4.112557	0
67074	4.118569	0
67124	4.124585	0
67174	4.130605	1
67224	4.136630	0
67274	4.142659	0
67324	4.148692	0
67374	4.154730	0
67424	4.160772	0
67474	4.166819	0
67524	4.172870	0
67574	4.178925	0
67624	4.184985	0
67674	4.191049	0
67724	4.197118	1
67774	4.203191	0
67824	4.209268	1
67874	4.215350	0
67924	4.221436	0
67974	4.227526	0
68024	4.233621	0
68074	4.239720	0
68124	4.245824	0
68174	4.251932	0
68224	4.258045	0
68274	4.264162	0
68324	4.270283	0
68374	4.276409	1
68424	4.282539	0
68474	4.288673	0
68524	4.294812	0
68574	4.300955	1
68624	4.307103	0
68674	4.313255	0
68724	4.319411	0
68774	4.325572	0
68824	4.331737	0
68874	4.337907	0
68924	4.344080	0
68974	4.350259	0
69024	4.356442	1
69074	4.362629	0
69124	4.368820	0
69174	4.375016	0
69224	4.381216	0
69274	4.387421	0
69324	4.393630	0
69374	4.399844	0
69424	4.406061	0
69474	4.412284	0
69524	4.418510	0
69574	4.424741	0
69624	4.430977	1
69674	4.437217	1
69724	4.443461	0
69774	4.449709	0
69824	4.455962	0
69874	4.462220	0
69924	4.468482	0
69974	4.474748	0
70024	4.481018	1
70074	4.487293	0
70124	4.493573	0
70174	4.499856	0
70224	4.506144	0
70274	4.512437	0
70324	4.518734	1
70374	4.525035	0
70424	4.531341	1
70474	4.537651	0
70524	4.543965	0
70574	4.550284	0
70624	4.556607	0
70674	4.562935	0
70724	4.569267	1
70774	4.575603	0
70824	4.581944	0
70874	4.588289	0
70924	4.594639	0
70974	4.600993	0
71024	4.607351	1
71074	4.613714	0
71124	4.620081	0
71174	4.626453	0
71224	4.632829	0
71274	4.639209	0
71324	4.645594	0
71374	4.651983	0
71424	4.658376	1
71474	4.664774	0
71524	4.671177	0
71574	4.677583	0
71624	4.683994	0
71674	4.690410	0
71724	4.696830	0
71774	4.703254	2
71824	4.709683	0
71874	4.716116	0
71924	4.722553	0
71974	4.728995	0
72024	4.735441	0
72074	4.741892	0
72124	4.748346	0
72174	4.754806	0
72224	4.761270	0
72274	4.767738	0
72324	4.774210	0
72374	4.780687	0
72424	4.787169	0
72474	4.793654	0
72524	4.800144	0
72574	4.806639	1
72624	4.813138	0
72674	4.819641	1
72724	4.826149	0
72774	4.832661	0
72824	4.839177	0
72874	4.845698	0
72924	4.852223	1
72974	4.858753	0
73024	4.865287	0
73074	4.871825	1
73124	4.878368	0
73174	4.884915	0
73224	4.891467	1
73274	4.898023	1
73324	4.904583	0
73374	4.911148	0
73424	4.917717	0
73474	4.924291	0
73524	4.930868	0
73574	4.937451	0
73624	4.944037	1
73674	4.950629	0
73724	4.957224	0
73774	4.963824	0
73824	4.970428	0
73874	4.977037	0
73924	4.983650	0
73974	4.990267	0
74024	4.996889	1
74074	5.003515	0
74124	5.010146	0
74174	5.016781	0
74224	5.023420	1
74274	5.030064	0
74324	5.036712	0
74374	5.043365	0
74424	5.050022	0
74474	5.056683	0
74524	5.063349	0
74574	5.070019	1
74624	5.076694	0
74674	5.083373	0
74724	5.090056	0
74774	5.096744	1
74824	5.103436	0
74874	5.110132	0
74924	5.116833	0
74974	5.123538	0
75024	5.130248	1
75074	5.136962	0
75124	5.143680	1
75174	5.150403	1
75224	5.157130	0
75274	5.163862	0
75324	5.170598	0
75374	5.177338	0
75424	5.184083	0
75474	5.190832	0
75524	5.197586	0
75574	5.204344	0
75624	5.211106	0
75674	5.217873	0
75724	5.224644	0
75774	5.231420	0
75824	5.238199	0
75874	5.244984	0
75924	5.251772	0
75974	5.258566	0
76024	5.265363	0
76074	5.272165	1
76124	5.278971	0
76174	5.285782	0
76224	5.292597	1
76274	5.299416	1
76324	5.306240	0
76374	5.313068	0
76424	5.319901	0
76474	5.326738	0
76524	5.333579	0
76574	5.340425	1
76624	5.347275	1
76674	5.354130	0
76724	5.360989	0
76774	5.367852	0
76824	5.374720	1
76874	5.381592	1
76924	5.388468	1
76974	5.395349	0
77024	5.402234	0
77074	5.409124	0
77124	5.416018	0
77174	5.422917	0
77224	5.429820	0
77274	5.436727	0
77324	5.443638	0
77374	5.450554	0
77424	5.457475	0
77474	5.464400	0
77524	5.471329	0
77574	5.478262	0
77624	5.485200	0
77674	5.492143	0
77724	5.499090	0
77774	5.506041	0
77824	5.512996	0
77874	5.519956	0
77924	5.526921	0
77974	5.533889	1
78024	5.540862	0
78074	5.547840	0
78124	5.554822	0
78174	5.561808	0
78224	5.568799	1
78274	5.575794	0
78324	5.582793	0
78374	5.589797	0
78424	5.596805	1
78474	5.603818	1
78524	5.610835	1
78574	5.617856	0
78624	5.624882	0
78674	5.631912	0
78724	5.638947	0
78774	5.645986	0
78824	5.653029	0
78874	5.660077	0
78924	5.667129	0
78974	5.674186	0
79024	5.681247	1
79074	5.688312	0
79124	5.695382	0
79174	5.702456	0
79224	5.709534	0
79274	5.716617	0
79324	5.723704	0
79374	5.730796	1
79424	5.737892	0
79474	5.744993	0
79524	5.752097	0
79574	5.759207	0
79624	5.766320	0
79674	5.773438	0
79724	5.780561	0
79774	5.787688	0
79824	5.794819	0
79874	5.801954	0
79924	5.809094	0
79974	5.816239	0
80024	5.823387	0
80074	5.830540	0
80124	5.837698	0
80174	5.844860	0
80224	5.852026	2
80274	5.859197	0
80324	5.866372	1
80374	5.873552	0
80424	5.880735	0
80474	5.887924	1
80524	5.895116	0
80574	5.902313	0
80624	5.909515	0
80674	5.916721	0
80724	5.923931	0
80774	5.931145	0
80824	5.938365	1
80874	5.945588	1
80924	5.952816	1
80974	5.960048	1
81024	5.967284	0
81074	5.974525	0
81124	5.981771	0
81174	5.989020	1
81224	5.996275	1
81274	6.003533	0
81324	6.010796	9
81374	6.018063	29
81424	6.025335	2
81474	6.032611	0
81508	6.037561	1
81558	6.044845	1
81608	6.052133	4
81658	6.059425	2
81708	6.066722	0
81758	6.074023	0
81808	6.081328	0
81858	6.088638	1
81908	6.095952	0
81958	6.103271	1
82008	6.110594	0
82058	6.117921	0
82108	6.125253	1
82158	6.132589	1
82208	6.139929	0
82258	6.147274	0
82308	6.154624	1
82358	6.161977	0
82408	6.169336	0
82458	6.176698	0
82508	6.184065	0
82558	6.191436	0
82608	6.198812	0
82658	6.206192	1
82708	6.213576	0
82758	6.220965	0
82808	6.228359	0
82858	6.235756	0
82908	6.243158	0
82958	6.250565	0
83008	6.257975	1
83058	6.265391	0
83108	6.272810	0
83158	6.280234	1
83208	6.287663	0
83258	6.295095	0
83308	6.302532	0
83358	6.309974	1
83408	6.317420	0
83458	6.324870	0
83508	6.332325	0
83558	6.339784	0
83608	6.347248	0
83658	6.354715	0
83708	6.362188	0
83758	6.369664	0
83808	6.377145	0
83858	6.384631	0
83908	6.392121	0
83958	6.399615	0
84008	6.407114	0
84058	6.414617	0
84108	6.422124	0
84158	6.429636	1
84208	6.437152	0
84258	6.444673	0
84308	6.452197	1
84358	6.459727	0
84408	6.467261	0
84458	6.474799	0
84508	6.482341	0
84558	6.489888	0
84608	6.497439	0
84658	6.504995	0
84708	6.512555	0
84758	6.520120	1
84808	6.527689	0
84858	6.535262	0
84908	6.542840	1
84958	6.550422	0
85008	6.558008	0
85058	6.565599	0
85108	6.573194	0
85158	6.580794	0
85208	6.588398	0
85258	6.596006	0
85308	6.603619	2
85358	6.611236	0
85408	6.618858	0
85458	6.626484	0
85508	6.634114	0
85558	6.641749	0
85608	6.649388	0
85658	6.657031	0
85708	6.664679	0
85758	6.672332	0
85808	6.679988	0
85858	6.687649	0
85908	6.695315	0
85958	6.702985	0
86008	6.710659	0
86058	6.718338	0
86108	6.726021	0
86158	6.733708	0
86208	6.741400	0
86258	6.749096	0
86308	6.756797	0
86358	6.764502	1
86408	6.772211	0
86458	6.779925	0
86508	6.787643	2
86558	6.795366	0
86608	6.803093	0
86658	6.810824	0
86708	6.818560	0
86758	6.826300	0
86808	6.834044	0
86858	6.841793	1
86908	6.849547	0
86958	6.857304	0
87008	6.865066	0
87058	6.872833	0
87108	6.880604	0
87158	6.888379	0
87208	6.896159	0
87258	6.903943	0
87308	6.911731	0
87358	6.919524	0
87408	6.927321	1
87458	6.935123	0
87508	6.942929	0
87558	6.950739	0
87608	6.958554	1
87658	6.966373	0
87708	6.974197	0
87758	6.982025	0
87808	6.989857	0
87858	6.997694	0
87908	7.005535	1
87958	7.013380	375
88008	7.021230	149
88058	7.029084	49
88108	7.036943	31
88158	7.044806	13
88208	7.052674	8
88258	7.060545	7
88308	7.068422	8
88358	7.076302	3
88408	7.084187	1
88458	7.092077	3
88508	7.099971	0
88558	7.107869	0
88608	7.115771	0
88658	7.123678	1
88708	7.131590	0
88758	7.139506	0
88808	7.147426	2
88858	7.155350	1
88908	7.163279	2
88958	7.171213	0
89008	7.179150	0
89058	7.187092	0
89108	7.195039	1
89158	7.202990	1
89208	7.210945	1
89258	7.218905	0
89308	7.226869	0
89358	7.234837	0
89408	7.242810	0
89458	7.250787	3
89508	7.258769	1
89558	7.266755	3
89608	7.274745	2
89658	7.282740	0
89708	7.290739	0
89758	7.298743	0
89808	7.306751	0
89858	7.314763	0
89908	7.322780	0
89958	7.330801	0
90008	7.338827	0
90058	7.346857	0
90108	7.354891	0
90158	7.362930	0
90208	7.370973	0
90258	7.379020	0
90308	7.387072	0
90358	7.395128	0
90408	7.403189	0
90458	7.411254	0
90508	7.419324	0
90558	7.427398	0
90608	7.435476	0
90658	7.443558	0
90708	7.451645	1
90758	7.459737	0
90808	7.467833	0
90858	7.475933	1
90908	7.484037	0
90958	7.492146	0
91008	7.500260	1
91058	7.508377	0
91108	7.516500	0
91158	7.524626	1
91208	7.532757	1
91258	7.540892	0
91308	7.549032	0
91358	7.557176	0
91408	7.565325	0
91458	7.573478	0
91508	7.581635	0
91558	7.589796	1
91608	7.597962	1
91658	7.606133	0
91708	7.614308	0
91758	7.622487	0
91808	7.630671	0
91858	7.638859	0
91908	7.647051	0
91958	7.655248	0
92008	7.663449	1
92058	7.671655	0
92108	7.679865	1
92158	7.688079	2
92208	7.696298	0
92258	7.704521	0
92308	7.712748	1
92358	7.720980	0
92408	7.729216	1
92458	7.737457	0
92508	7.745702	0
92558	7.753952	1
92608	7.762206	0
92658	7.770464	0
92708	7.778727	0
92758	7.786994	0
92808	7.795265	0
92858	7.803541	1
92908	7.811821	1
92958	7.820106	0
93008	7.828395	0
93058	7.836688	0
93108	7.844986	0
93158	7.853288	0
93208	7.861595	0
93258	7.869906	2
93308	7.878221	0
93358	7.886541	0
93408	7.894865	0
93458	7.903193	0
93508	7.911526	0
93558	7.919863	1
93608	7.928205	0
93658	7.936551	0
93708	7.944902	0
93758	7.953257	0
93808	7.961616	0
93858	7.969979	0
93908	7.978348	0
93958	7.986720	0
94008	7.995097	0
94058	8.003478	1
94108	8.011864	1
94158	8.020254	0
94208	8.028648	0
94258	8.037047	0
94308	8.045450	0
94358	8.053857	0
94408	8.062269	0
94458	8.070686	0
94508	8.079106	0
94558	8.087532	0
94608	8.095961	0
94658	8.104395	1
94708	8.112833	0
94758	8.121276	0
94808	8.129723	0
94858	8.138175	0
94908	8.146630	0
94958	8.155091	0
95008	8.163555	0
95058	8.172024	0
95108	8.180498	0
95158	8.188976	0
95208	8.197458	0
95258	8.205944	0
95308	8.214435	0
95358	8.222931	0
95408	8.231430	0
95458	8.239935	0
95508	8.248443	0
95558	8.256956	0
95608	8.265473	0
95658	8.273995	0
95708	8.282521	0
95758	8.291052	0
95808	8.299587	0
95858	8.308126	1
95908	8.316670	1
95958	8.325218	0
96008	8.333770	0
96058	8.342327	0
96108	8.350888	1
96158	8.359454	0
96208	8.368024	0
96258	8.376598	0
96308	8.385177	0
96358	8.393760	0
96408	8.402348	0
96458	8.410940	0
96508	8.419536	0
96558	8.428137	0
96608	8.436742	0
96658	8.445352	0
96708	8.453966	1
96758	8.462584	0
96808	8.471207	0
96858	8.479834	1
96908	8.488465	0
96958	8.497101	0
97008	8.505741	2
97058	8.514386	0
97108	8.523035	1
97158	8.531689	0
97208	8.540346	0
97258	8.549009	0
97308	8.557675	0
97358	8.566346	1
97408	8.575022	0
97458	8.583702	1
97508	8.592386	1
97558	8.601074	0
97608	8.609767	0
97658	8.618465	0
97708	8.627166	0
97758	8.635873	0
97808	8.644583	0
97858	8.653298	0
97892	8.659227	0
97942	8.667949	2
97992	8.676676	0
98042	8.685407	0
98092	8.694142	0
98142	8.702882	0
98192	8.711626	0
98242	8.720375	1
98292	8.729128	0
98342	8.737885	1
98392	8.746647	2
98442	8.755413	0
98492	8.764184	0
98542	8.772959	1
98592	8.781738	0
98642	8.790522	0
98692	8.799310	0
98742	8.808103	0
98792	8.816900	0
98842	8.825701	0
98892	8.834507	0
98942	8.843317	0
98992	8.852132	0
99042	8.860951	0
99092	8.869774	0
99142	8.878601	1
99192	8.887434	0
99242	8.896270	1
99292	8.905111	0
99342	8.913956	1
99392	8.922806	0
99442	8.931660	0
99492	8.940518	0
99542	8.949381	0
99592	8.958248	0
99642	8.967120	0
99692	8.975996	0
99742	8.984876	0
99792	8.993761	0
99842	9.002650	0
99892	9.011544	0
99942	9.020442	0
99992	9.029344	0
100042	9.038251	1
100092	9.047162	1
100142	9.056077	1
100192	9.064997	0
100242	9.073921	0
100292	9.082850	0
100342	9.091783	0
100392	9.100721	1
100442	9.109663	0
100492	9.118609	0
100542	9.127559	0
100592	9.136514	0
100642	9.145474	0
100692	9.154438	0
100742	9.163406	0
100792	9.172378	1
100842	9.181355	0
100892	9.190337	0
100942	9.199323	0
100992	9.208313	0
101042	9.217307	2
101092	9.226306	1
101142	9.235310	0
101192	9.244317	0
101242	9.253329	0
101292	9.262346	0
101342	9.271367	0
101392	9.280392	0
101442	9.289422	0
101492	9.298456	1
101542	9.307494	0
101592	9.316537	0
101642	9.325584	1
101692	9.334636	0
101742	9.343692	0
101792	9.352752	0
101842	9.361817	0
101892	9.370886	1
101942	9.379960	0
101992	9.389038	0
102042	9.398120	0
102092	9.407207	0
102142	9.416298	0
102192	9.425394	0
102242	9.434494	1
102292	9.443598	0
102342	9.452707	0
102392	9.461820	1
102442	9.470937	0
102492	9.480059	1
102542	9.489185	1
102592	9.498316	0
102642	9.507451	1
102692	9.516591	0
102742	9.525734	0
102792	9.534883	1
102842	9.544035	0
102892	9.553192	0
102942	9.562354	1
102992	9.571519	0
103042	9.580690	1
103092	9.589864	1
103142	9.599043	0
103192	9.608226	0
103242	9.617414	0
103292	9.626606	0
103342	9.635803	1
103392	9.645004	0
103442	9.654209	1
103492	9.663419	0
103542	9.672633	0
103592	9.681851	1
103642	9.691074	0
103692	9.700302	1
103742	9.709533	2
103792	9.718769	2
103842	9.728010	0
103892	9.737255	0
103942	9.746504	2
103992	9.755757	0
104042	9.765015	1
104092	9.774278	0
104142	9.783545	0
104192	9.792816	1
104242	9.802091	0
104292	9.811371	0
104342	9.820656	0
104392	9.829944	0
104442	9.839237	0
104492	9.848535	0
104542	9.857837	1
104592	9.867143	0
104642	9.876454	0
104692	9.885769	0
104742	9.895088	0
104792	9.904412	0
104842	9.913741	0
104892	9.923073	0
104942	9.932410	0
104992	9.941752	0
105042	9.951098	0
105092	9.960448	0
105142	9.969802	0
105192	9.979161	0
105242	9.988525	1
105292	9.997892	0
105342	10.007265	10
105392	10.016641	8
105442	10.026022	0
105492	10.035407	0
105542	10.044797	0
105592	10.054191	0
105642	10.063590	0
105692	10.072993	0
105742	10.082400	1
105792	10.091812	1
105842	10.101228	0
105892	10.110648	1
105942	10.120073	0
105992	10.129502	0
106042	10.138936	0
106092	10.148374	0
106142	10.157817	0
106192	10.167263	0
106242	10.176715	0
106292	10.186170	0
106342	10.195630	0
106392	10.205094	0
106442	10.214563	0
106492	10.224036	0
106542	10.233514	0
106592	10.242996	0
106642	10.252482	0
106692	10.261973	0
106742	10.271468	0
106792	10.280968	0
106842	10.290471	0
106892	10.299980	0
106942	10.309492	0
106992	10.319010	0
107042	10.328531	1
107092	10.338057	0
107142	10.347587	0
107192	10.357122	0
107242	10.366661	0
107292	10.376204	0
107342	10.385752	0
107392	10.395304	0
107442	10.404861	0
107492	10.414422	0
107542	10.423987	0
107592	10.433557	1
107642	10.443131	0
107692	10.452710	0
107742	10.462293	0
107792	10.471880	0
107842	10.481472	0
107892	10.491068	0
107942	10.500668	0
107992	10.510273	0
108042	10.519882	0
108092	10.529496	1
108142	10.539114	1
108192	10.548737	0
108242	10.558363	0
108292	10.567995	0
108342	10.577630	0
108392	10.587270	1
108442	10.596915	0
108492	10.606563	0
108542	10.616217	0
108592	10.625874	1
108642	10.635536	0
108692	10.645203	0
108742	10.654873	0
108792	10.664548	0
108842	10.674228	0
108892	10.683912	0
108942	10.693600	0
108992	10.703293	1
109042	10.712990	0
109092	10.722692	0
109142	10.732397	0
109192	10.742108	0
109242	10.751822	0
109292	10.761541	0
109342	10.771265	0
109392	10.780993	0
109442	10.790725	0
109492	10.800462	0
109542	10.810203	0
109592	10.819948	1
109642	10.829698	0
109692	10.839452	0
109742	10.849211	0
109792	10.858973	0
109842	10.868741	0
109892	10.878513	0
109942	10.888289	0
109992	10.898069	0
110042	10.907854	0
110092	10.917643	1
110142	10.927437	0
110192	10.937235	0
110242	10.947038	0
110292	10.956845	0
110342	10.966656	1
110392	10.976472	0
110442	10.986292	0
110492	10.996116	0
110542	11.005945	62
110592	11.015778	5
110642	11.025616	0
110692	11.035458	0
110742	11.045304	0
110792	11.055155	0
110842	11.065010	0
110892	11.074870	0
110942	11.084734	0
110992	11.094602	0
111042	11.104475	0
111092	11.114352	0
111142	11.124233	2
111192	11.134119	0
111242	11.144010	0
111292	11.153904	1
111342	11.163803	0
111392	11.173707	1
111442	11.183615	1
111492	11.193527	0
111542	11.203444	0
111592	11.213365	0
111642	11.223290	0
111692	11.233220	0
111742	11.243154	0
111792	11.253093	0
111842	11.263036	0
111892	11.272983	0
111942	11.282935	0
111992	11.292891	0
112042	11.302852	0
112092	11.312817	0
112142	11.322786	0
112192	11.332760	1
112242	11.342738	0
112292	11.352720	0
112342	11.362707	1
112392	11.372698	0
112442	11.382694	0
112492	11.392694	0
112542	11.402699	1
112592	11.412708	0
112642	11.422721	1
112692	11.432738	0
112742	11.442760	0
112792	11.452787	0
112842	11.462818	0
112892	11.472853	0
112942	11.482893	1
112992	11.492937	0
113042	11.502985	0
113092	11.513038	0
113142	11.523095	0
113192	11.533156	0
113242	11.543222	1
113292	11.553293	0
113342	11.563367	0
113392	11.573447	1
113442	11.583530	0
113492	11.593618	0
113542	11.603710	0
113592	11.613807	0
113642	11.623908	1
113692	11.634013	0
113742	11.644123	1
113792	11.654238	0
113842	11.664356	0
113892	11.674479	0
113942	11.684607	0
113992	11.694738	0
114042	11.704875	0
114092	11.715015	0
114142	11.725160	0
114192	11.735310	1
114242	11.745463	0
114276	11.752370	0
114326	11.762532	0
114376	11.772697	0
114426	11.782867	0
114476	11.793041	0
114526	11.803220	0
114576	11.813403	0
114626	11.823591	0
114676	11.833782	1
114726	11.843979	0
114776	11.854179	0
114826	11.864384	0
114876	11.874594	1
114926	11.884808	0
114976	11.895026	1
115026	11.905249	0
115076	11.915476	1
115126	11.925707	0
115176	11.935943	1
115226	11.946183	0
115276	11.956427	0
115326	11.966676	0
115376	11.976930	2
115426	11.987188	27
115476	11.997450	5621
115526	12.007716	37
115576	12.017987	11
115626	12.028262	8
115676	12.038542	4
115726	12.048826	1
115776	12.059115	0
115826	12.069408	0
115876	12.079705	0
115926	12.090006	0
115976	12.100312	0
116026	12.110623	0
116076	12.120938	0
116126	12.131257	0
116176	12.141581	0
116226	12.151909	1
116276	12.162241	0
116326	12.172578	1
116376	12.182919	0
116426	12.193264	1
116476	12.203614	0
116526	12.213969	0
116576	12.224327	0
116626	12.234691	0
116676	12.245058	0
116726	12.255430	1
116776	12.265806	1
116826	12.276187	2
116876	12.286572	4
116926	12.296962	0
116976	12.307355	2
117026	12.317754	0
117076	12.328156	1
117126	12.338563	1
117176	12.348975	1
117226	12.359391	0
117276	12.369811	1
117326	12.380235	2
117376	12.390664	0
117426	12.401098	0
117476	12.411536	0
117526	12.421978	1
117576	12.432424	0
117626	12.442875	0
117676	12.453331	0
117726	12.463790	0
117776	12.474254	0
117826	12.484723	0
117876	12.495196	0
117926	12.505673	0
117976	12.516155	0
118026	12.526641	0
118076	12.537131	0
118126	12.547626	0
118176	12.558125	0
118226	12.568629	0
118276	12.579137	0
118326	12.589650	1
118376	12.600166	1
118426	12.610688	2
118476	12.621213	2
118526	12.631743	1
118576	12.642277	0
118626	12.652816	0
118676	12.663359	0
118726	12.673907	0
118776	12.684459	0
118826	12.695015	0
118876	12.705576	0
118926	12.716141	2
118976	12.726711	0
119026	12.737284	1
119076	12.747863	0
119126	12.758445	2
119176	12.769032	2
119226	12.779624	0
119276	12.790220	3
119326	12.800820	1
119376	12.811425	2
119426	12.822034	0
119476	12.832647	0
119526	12.843265	0
119576	12.853887	0
119626	12.864514	0
119676	12.875145	0
119726	12.885780	0
119776	12.896420	0
119826	12.907064	0
119876	12.917712	0
119926	12.928365	0
119976	12.939023	0
120026	12.949684	0
120076	12.960350	0
120126	12.971021	0
120176	12.981696	0
120226	12.992375	7
120276	13.003059	12406
120326	13.013747	356
120376	13.024439	17
120426	13.035136	7
120476	13.045837	1
120526	13.056543	3
120576	13.067253	0
120626	13.077967	0
120676	13.088686	0
120726	13.099409	0
120776	13.110137	1
120826	13.120869	0
120876	13.131605	0
120926	13.142346	1
120976	13.153091	0
121026	13.163841	2
121076	13.174595	0
121126	13.185353	0
121176	13.196116	2
121226	13.206883	0
121276	13.217654	3
121326	13.228430	0
121376	13.239210	0
121426	13.249995	0
121476	13.260784	1
121526	13.271578	0
121576	13.282375	0
121626	13.293178	1
121676	13.303984	0
121726	13.314795	0
121776	13.325611	1
121826	13.336430	0
121876	13.347255	0
121926	13.358083	0
121976	13.368916	0
122026	13.379753	1
122076	13.390595	1
122126	13.401441	0
122176	13.412292	0
122226	13.423147	0
122276	13.434006	0
122326	13.444870	0
122376	13.455738	0
122426	13.466610	0
122476	13.477487	0
122526	13.488369	0
122576	13.499254	1
122626	13.510144	0
122676	13.521039	1
122726	13.531937	1
122776	13.542841	0
122826	13.553748	0
122876	13.564660	1
122926	13.575577	0
122976	13.586497	0
123026	13.597423	1
123076	13.608352	0
123126	13.619286	0
123176	13.630225	0
123226	13.641167	0
123276	13.652114	0
123326	13.663066	1
123376	13.674022	1
123426	13.684982	2
123476	13.695947	0
123526	13.706916	0
123576	13.717889	0
123626	13.728867	0
123676	13.739849	0
123726	13.750836	1
123776	13.761827	0
123826	13.772823	0
123876	13.783822	0
123926	13.794827	0
123976	13.805835	0
124026	13.816848	0
124076	13.827866	0
124126	13.838887	1
124176	13.849913	2
124226	13.860944	0
124276	13.871979	0
124326	13.883018	0
124376	13.894062	0
124426	13.905110	2
124476	13.916163	0
124526	13.927220	0
124576	13.938281	0
124626	13.949347	0
124676	13.960417	2
124726	13.971491	1
124776	13.982570	18
124826	13.993653	6
124876	14.004741	414
124926	14.015833	42129
124976	14.026929	44
125026	14.038030	7
125076	14.049135	1
125126	14.060245	1
125176	14.071359	1
125226	14.082477	1
125276	14.093600	0
125326	14.104727	0
125376	14.115859	1
125426	14.126995	0
125476	14.138135	1
125526	14.149280	1
125576	14.160429	0
125626	14.171582	2
125676	14.182740	0
125726	14.193903	0
125776	14.205069	0
125826	14.216240	1
125876	14.227416	1
125926	14.238596	3
125976	14.249780	2
126026	14.260968	0
126076	14.272161	1
126126	14.283359	2
126176	14.294561	0
126226	14.305767	0
126276	14.316977	1
126326	14.328192	3
126376	14.339412	0
126426	14.350636	3
126476	14.361864	0
126526	14.373096	1
126576	14.384333	0
126626	14.395575	0
126676	14.406820	0
126726	14.418070	0
126776	14.429325	0
126826	14.440584	0
126876	14.451847	0
126926	14.463115	0
126976	14.474387	0
127026	14.485663	1
127076	14.496944	0
127126	14.508229	0
127176	14.519519	0
127226	14.530813	1
127276	14.542111	0
127326	14.553414	0
127376	14.564721	0
127426	14.576033	1
127476	14.587349	0
127526	14.598669	0
127576	14.609994	0
127626	14.621323	0
127676	14.632657	0
127726	14.643995	1
127776	14.655337	1
127826	14.666684	0
127876	14.678035	0
127926	14.689390	0
127976	14.700750	1
128026	14.712114	0
128076	14.723483	1
128126	14.734856	1
128176	14.746233	1
128226	14.757615	1
128276	14.769001	0
128326	14.780392	1
128376	14.791787	0
128426	14.803187	0
128476	14.814590	1
128526	14.825998	1
128576	14.837411	0
128626	14.848828	5
128676	14.860249	6
128726	14.871675	0
128776	14.883105	0
128826	14.894540	0
128876	14.905979	0
128926	14.917422	1
128976	14.928870	0
129026	14.940322	0
129076	14.951778	1
129126	14.963239	1
129176	14.974704	3
129226	14.986174	2
129276	14.997648	12
129326	15.009127	128
129376	15.020609	159148
129426	15.032097	7608
129476	15.043588	794
129526	15.055084	346
129576	15.066585	195
129626	15.078089	112
129676	15.089599	65
129726	15.101112	55
129776	15.112630	38
129826	15.124152	29
129876	15.135679	26
129926	15.147210	17
129976	15.158746	17
130026	15.170286	13
130076	15.181830	17
130126	15.193379	11
130176	15.204932	13
130226	15.216489	11
130276	15.228051	5
130326	15.239617	6
130376	15.251188	12
130426	15.262763	6
130476	15.274342	5
130526	15.285926	6
130576	15.297514	5
130626	15.309107	0
130660	15.316993	1
130710	15.328593	7
130760	15.340197	8
130810	15.351806	6
130860	15.363419	3
130910	15.375036	2
130960	15.386658	3
131010	15.398285	2
131060	15.409915	2
131110	15.421550	0
131160	15.433190	2
131210	15.444834	2
131260	15.456482	3
131310	15.468135	2
131360	15.479792	0
131410	15.491453	1
131460	15.503119	1
131510	15.514789	2
131560	15.526464	0
131610	15.538143	2
131660	15.549826	2
131710	15.561514	1
131760	15.573206	3
131810	15.584903	0
131860	15.596604	2
131910	15.608309	1
131960	15.620019	1
132010	15.631733	0
132060	15.643452	0
132110	15.655175	2
[truncated: 17,375 more rows]
