# Supplementary material for: ATP-Mediated Compositional Change in Peripheral Myelin Membranes: A Comparative Raman Spectroscopy and Time-Of-Flight Secondary Ion Mass Spectrometry Study
Source: PLoS One. 2015 Nov 6;10(11):e0142084. doi: 10.1371/journal.pone.0142084 (PMC4636249; doi:10.1371/journal.pone.0142084)
Supplement: S5 Dataset — (ZIP) [file pone.0142084.s005.zip › S5_dataset/Mass_spectra/control_13.TXT]

Binning: 50 channels
Channel	Mass (u)	Intensity
32362	1.001437	2
32412	1.004404	24
32462	1.007375	43301
32512	1.010350	193
32562	1.013330	15
32612	1.016314	8
32662	1.019303	1
32712	1.022296	2
32762	1.025293	0
32812	1.028295	0
32862	1.031301	0
32912	1.034312	0
32962	1.037327	0
33012	1.040346	1
33062	1.043370	1
33112	1.046398	2
33162	1.049430	2
33212	1.052467	2
33262	1.055508	1
33312	1.058554	0
33362	1.061604	2
33412	1.064658	1
33462	1.067717	0
33512	1.070780	1
33562	1.073848	1
33612	1.076920	0
33662	1.079996	0
33712	1.083077	1
33762	1.086162	0
33812	1.089252	0
33862	1.092346	1
33912	1.095444	1
33962	1.098547	0
34012	1.101654	0
34062	1.104765	0
34112	1.107881	0
34162	1.111001	0
34212	1.114126	0
34262	1.117255	0
34312	1.120389	0
34362	1.123526	0
34412	1.126669	0
34462	1.129815	0
34512	1.132966	0
34562	1.136122	1
34612	1.139282	0
34662	1.142446	1
34712	1.145614	0
34762	1.148787	0
34812	1.151965	0
34862	1.155146	2
34912	1.158332	0
34962	1.161523	0
35012	1.164718	1
35062	1.167917	0
35112	1.171121	2
35162	1.174329	0
35212	1.177541	0
35262	1.180758	0
35312	1.183979	0
35362	1.187205	0
35412	1.190435	0
35462	1.193670	0
35512	1.196908	0
35562	1.200152	0
35612	1.203399	1
35662	1.206651	1
35712	1.209907	0
35762	1.213168	0
35812	1.216433	0
35862	1.219703	0
35912	1.222977	0
35962	1.226255	0
36012	1.229538	1
36062	1.232825	0
36112	1.236116	0
36162	1.239412	0
36212	1.242713	0
36262	1.246017	0
36312	1.249326	0
36362	1.252640	0
36412	1.255958	0
36462	1.259280	0
36512	1.262606	0
36562	1.265937	0
36612	1.269273	0
36662	1.272613	0
36712	1.275957	0
36762	1.279305	0
36812	1.282658	0
36862	1.286016	1
36912	1.289377	0
36962	1.292743	0
37012	1.296114	0
37062	1.299489	0
37112	1.302868	0
37162	1.306252	0
37212	1.309640	0
37262	1.313032	0
37312	1.316429	0
37362	1.319830	0
37412	1.323236	2
37462	1.326646	0
37512	1.330060	1
37562	1.333479	0
37612	1.336902	0
37662	1.340330	0
37712	1.343762	0
37762	1.347198	0
37812	1.350639	0
37862	1.354084	0
37912	1.357534	0
37962	1.360988	0
38012	1.364446	0
38062	1.367909	0
38112	1.371376	0
38162	1.374847	0
38212	1.378323	1
38262	1.381803	0
38312	1.385288	0
38362	1.388777	0
38412	1.392270	0
38462	1.395768	0
38512	1.399270	0
38562	1.402777	0
38612	1.406288	0
38662	1.409803	1
38712	1.413323	1
38762	1.416847	0
38812	1.420376	0
38862	1.423909	0
38912	1.427446	0
38962	1.430988	1
39012	1.434534	0
39062	1.438084	0
39112	1.441639	1
39162	1.445199	0
39212	1.448762	0
39262	1.452330	0
39312	1.455903	1
39362	1.459480	0
39412	1.463061	0
39462	1.466646	0
39512	1.470236	0
39562	1.473831	0
39612	1.477430	0
39662	1.481033	0
39712	1.484640	0
39762	1.488252	0
39812	1.491869	1
39862	1.495489	0
39912	1.499115	0
39962	1.502744	0
40012	1.506378	1
40062	1.510016	0
40112	1.513659	0
40162	1.517306	0
40212	1.520957	1
40262	1.524613	0
40312	1.528274	0
40362	1.531938	0
40412	1.535607	0
40462	1.539281	0
40512	1.542958	0
40562	1.546641	1
40612	1.550327	2
40662	1.554018	0
40712	1.557714	1
40762	1.561413	0
40812	1.565117	0
40862	1.568826	0
40912	1.572539	0
40962	1.576256	0
41012	1.579978	1
41062	1.583704	0
41112	1.587435	0
41162	1.591169	0
41212	1.594909	0
41262	1.598652	0
41312	1.602400	0
41362	1.606153	0
41412	1.609910	0
41462	1.613671	0
41512	1.617436	0
41562	1.621206	0
41612	1.624981	0
41662	1.628760	0
41712	1.632543	1
41762	1.636330	0
41812	1.640122	0
41862	1.643919	0
41912	1.647719	0
41962	1.651525	0
42012	1.655334	0
42062	1.659148	0
42112	1.662966	0
42162	1.666789	0
42212	1.670616	0
42262	1.674447	0
42312	1.678283	0
42362	1.682123	0
42412	1.685968	0
42462	1.689817	0
42512	1.693671	0
42562	1.697528	0
42612	1.701391	1
42662	1.705257	1
42712	1.709128	0
42762	1.713003	1
42812	1.716883	0
42862	1.720767	0
42912	1.724656	0
42962	1.728549	0
43012	1.732446	0
43062	1.736348	0
43112	1.740254	1
43162	1.744164	0
43212	1.748079	0
43262	1.751998	0
43312	1.755922	0
43362	1.759850	0
43412	1.763783	0
43462	1.767719	0
43512	1.771661	0
43562	1.775606	0
43612	1.779556	1
43662	1.783511	0
43712	1.787469	0
43762	1.791432	0
43812	1.795400	0
43862	1.799372	2
43912	1.803348	0
43962	1.807329	0
44012	1.811314	1
44062	1.815304	0
44112	1.819298	0
44162	1.823296	0
44212	1.827298	0
44262	1.831306	0
44312	1.835317	0
44362	1.839333	0
44412	1.843353	1
44462	1.847378	0
44512	1.851407	0
44562	1.855440	0
44612	1.859478	2
44662	1.863520	0
44712	1.867567	0
44762	1.871618	0
44812	1.875673	0
44862	1.879733	0
44912	1.883797	0
44962	1.887865	1
45012	1.891938	0
45062	1.896016	0
45112	1.900097	0
45162	1.904183	0
45212	1.908274	0
45262	1.912369	0
45312	1.916468	1
45362	1.920571	0
45412	1.924680	1
45462	1.928792	1
45512	1.932909	0
45562	1.937030	0
45612	1.941156	0
45662	1.945286	1
45712	1.949420	1
45762	1.953559	0
45812	1.957702	0
45862	1.961849	0
45912	1.966001	0
45962	1.970158	0
46012	1.974318	0
46062	1.978483	0
46112	1.982653	0
46162	1.986827	1
46212	1.991005	1
46262	1.995188	0
46312	1.999375	0
46362	2.003566	2
46412	2.007762	1
46462	2.011962	12
46512	2.016167	3310
46562	2.020376	3
46612	2.024589	2
46662	2.028807	0
46712	2.033029	0
46762	2.037256	0
46812	2.041487	0
46862	2.045722	1
46912	2.049962	0
46962	2.054206	1
47012	2.058454	0
47062	2.062707	0
47112	2.066965	0
47162	2.071226	0
47212	2.075492	0
47262	2.079763	1
47312	2.084038	0
47362	2.088317	0
47412	2.092600	0
47462	2.096888	1
47512	2.101181	1
47562	2.105478	0
47612	2.109779	0
47662	2.114084	0
47712	2.118394	1
47762	2.122709	0
47812	2.127028	0
47862	2.131351	0
47912	2.135678	0
47962	2.140010	0
48012	2.144346	0
48062	2.148687	0
48112	2.153032	0
48162	2.157382	0
48212	2.161736	0
48262	2.166094	1
48312	2.170457	0
48362	2.174824	2
48412	2.179195	0
48462	2.183571	0
48512	2.187951	1
48562	2.192336	0
48612	2.196725	0
48662	2.201118	1
48712	2.205516	0
48746	2.208509	0
48796	2.212914	0
48846	2.217323	1
48896	2.221737	1
48946	2.226156	0
48996	2.230578	0
49046	2.235005	0
49096	2.239437	1
49146	2.243873	0
49196	2.248313	0
49246	2.252758	0
49296	2.257207	0
49346	2.261660	0
49396	2.266118	1
49446	2.270580	0
49496	2.275047	1
49546	2.279518	0
49596	2.283993	0
49646	2.288473	0
49696	2.292957	0
49746	2.297446	0
49796	2.301939	0
49846	2.306436	0
49896	2.310938	1
49946	2.315444	0
49996	2.319954	0
50046	2.324469	0
50096	2.328989	0
50146	2.333512	0
50196	2.338040	0
50246	2.342573	0
50296	2.347110	0
50346	2.351651	0
50396	2.356196	0
50446	2.360746	1
50496	2.365301	0
50546	2.369860	0
50596	2.374423	0
50646	2.378990	0
50696	2.383562	0
50746	2.388139	0
50796	2.392720	0
50846	2.397305	0
50896	2.401894	0
50946	2.406488	0
50996	2.411086	0
51046	2.415689	0
51096	2.420296	1
51146	2.424908	0
51196	2.429524	0
51246	2.434144	0
51296	2.438768	0
51346	2.443397	1
51396	2.448031	2
51446	2.452669	0
51496	2.457311	0
51546	2.461957	0
51596	2.466608	0
51646	2.471264	0
51696	2.475924	0
51746	2.480588	0
51796	2.485256	0
51846	2.489929	0
51896	2.494607	0
51946	2.499288	0
51996	2.503974	0
52046	2.508665	0
52096	2.513360	0
52146	2.518059	1
52196	2.522763	0
52246	2.527471	0
52296	2.532183	0
52346	2.536900	1
52396	2.541621	1
52446	2.546347	0
52496	2.551077	1
52546	2.555811	0
52596	2.560550	0
52646	2.565293	0
52696	2.570041	0
52746	2.574793	0
52796	2.579549	0
52846	2.584310	0
52896	2.589075	0
52946	2.593845	0
52996	2.598618	0
53046	2.603397	0
53096	2.608179	1
53146	2.612967	1
53196	2.617758	0
53246	2.622554	1
53296	2.627354	0
53346	2.632159	0
53396	2.636968	0
53446	2.641781	1
53496	2.646599	0
53546	2.651421	1
53596	2.656248	0
53646	2.661079	0
53696	2.665914	0
53746	2.670754	0
53796	2.675598	0
53846	2.680447	0
53896	2.685299	0
53946	2.690157	0
53996	2.695018	1
54046	2.699885	1
54096	2.704755	0
54146	2.709630	0
54196	2.714509	0
54246	2.719393	0
54296	2.724281	0
54346	2.729173	0
54396	2.734070	0
54446	2.738971	1
54496	2.743877	0
54546	2.748787	0
54596	2.753701	1
54646	2.758620	0
54696	2.763543	0
54746	2.768471	0
54796	2.773403	0
54846	2.778339	0
54896	2.783280	0
54946	2.788225	1
54996	2.793175	0
55046	2.798128	0
55096	2.803087	0
55146	2.808049	0
55196	2.813016	1
55246	2.817988	0
55296	2.822964	1
55346	2.827944	0
55396	2.832929	0
55446	2.837918	0
55496	2.842911	0
55546	2.847909	0
55596	2.852911	0
55646	2.857918	2
55696	2.862929	0
55746	2.867944	0
55796	2.872964	0
55846	2.877988	0
55896	2.883016	0
55946	2.888049	0
55996	2.893087	0
56046	2.898128	0
56096	2.903174	0
56146	2.908225	1
56196	2.913280	0
56246	2.918339	0
56296	2.923403	1
56346	2.928471	0
56396	2.933543	1
56446	2.938620	0
56496	2.943701	0
56546	2.948787	0
56596	2.953877	1
56646	2.958971	0
56696	2.964070	2
56746	2.969173	0
56796	2.974281	0
56846	2.979392	0
56896	2.984509	0
56946	2.989630	0
56996	2.994755	0
57046	2.999884	0
57096	3.005018	0
57146	3.010156	0
57196	3.015299	1
57246	3.020446	1116
57296	3.025597	248
57346	3.030753	0
57396	3.035914	0
57446	3.041078	0
57496	3.046247	0
57546	3.051421	0
57596	3.056598	0
57646	3.061781	0
57696	3.066967	0
57746	3.072158	0
57796	3.077353	0
57846	3.082553	0
57896	3.087757	2
57946	3.092966	1
57996	3.098179	0
58046	3.103396	1
58096	3.108618	0
58146	3.113844	1
58196	3.119074	0
58246	3.124309	0
58296	3.129548	0
58346	3.134792	0
58396	3.140040	1
58446	3.145292	0
58496	3.150549	1
58546	3.155810	0
58596	3.161076	1
58646	3.166346	0
58696	3.171620	0
58746	3.176899	0
58796	3.182182	0
58846	3.187470	0
58896	3.192762	0
58946	3.198058	0
58996	3.203359	0
59046	3.208664	2
59096	3.213973	0
59146	3.219287	0
59196	3.224606	0
59246	3.229928	0
59296	3.235255	0
59346	3.240587	0
59396	3.245922	0
59446	3.251263	0
59496	3.256607	0
59546	3.261956	0
59596	3.267310	0
59646	3.272667	0
59696	3.278030	0
59746	3.283396	0
59796	3.288767	0
59846	3.294143	0
59896	3.299522	0
59946	3.304906	0
59996	3.310295	0
60046	3.315688	0
60096	3.321085	0
60146	3.326487	0
60196	3.331893	0
60246	3.337303	1
60296	3.342718	0
60346	3.348137	0
60396	3.353561	0
60446	3.358989	0
60496	3.364421	0
60546	3.369858	0
60596	3.375299	0
60646	3.380745	1
60696	3.386195	0
60746	3.391649	0
60796	3.397108	0
60846	3.402571	0
60896	3.408039	0
60946	3.413511	0
60996	3.418987	1
61046	3.424468	0
61096	3.429953	1
61146	3.435442	0
61196	3.440936	0
61246	3.446434	0
61296	3.451937	1
61346	3.457444	1
61396	3.462955	0
61446	3.468471	0
61496	3.473992	0
61546	3.479516	0
61596	3.485045	0
61646	3.490578	0
61696	3.496116	0
61746	3.501658	0
61796	3.507205	0
61846	3.512756	0
61896	3.518311	0
61946	3.523871	0
61996	3.529435	0
62046	3.535004	0
62096	3.540576	0
62146	3.546154	0
62196	3.551735	0
62246	3.557321	0
62296	3.562912	0
62346	3.568507	0
62396	3.574106	0
62446	3.579710	1
62496	3.585318	1
62546	3.590930	0
62596	3.596547	0
62646	3.602168	0
62696	3.607794	0
62746	3.613424	0
62796	3.619058	0
62846	3.624697	0
62896	3.630340	0
62946	3.635987	0
62996	3.641639	0
63046	3.647295	1
63096	3.652956	0
63146	3.658621	0
63196	3.664291	0
63246	3.669965	0
63296	3.675643	0
63346	3.681325	0
63396	3.687012	0
63446	3.692704	0
63496	3.698400	1
63546	3.704100	0
63596	3.709805	1
63646	3.715513	1
63696	3.721227	0
63746	3.726945	0
63796	3.732667	0
63846	3.738393	0
63896	3.744124	0
63946	3.749860	0
63996	3.755599	0
64046	3.761343	0
64096	3.767092	0
64146	3.772845	0
64196	3.778602	0
64246	3.784364	0
64296	3.790130	1
64346	3.795900	1
64396	3.801675	1
64446	3.807454	0
64496	3.813238	0
64546	3.819026	0
64596	3.824818	0
64646	3.830615	0
64696	3.836416	0
64746	3.842222	0
64796	3.848032	1
64846	3.853846	0
64896	3.859665	0
64946	3.865488	0
64996	3.871315	0
65046	3.877147	0
65096	3.882984	0
65130	3.886955	0
65180	3.892798	0
65230	3.898646	0
65280	3.904499	0
65330	3.910356	0
65380	3.916217	0
65430	3.922083	0
65480	3.927953	0
65530	3.933827	0
65580	3.939706	1
65630	3.945589	0
65680	3.951477	0
65730	3.957369	0
65780	3.963265	0
65830	3.969166	0
65880	3.975071	0
65930	3.980980	0
65980	3.986894	0
66030	3.992812	0
66080	3.998735	0
66130	4.004662	0
66180	4.010594	0
66230	4.016530	1
66280	4.022470	0
66330	4.028414	1
66380	4.034363	0
66430	4.040317	0
66480	4.046275	0
66530	4.052237	0
66580	4.058203	0
66630	4.064174	0
66680	4.070150	1
66730	4.076130	0
66780	4.082114	0
66830	4.088102	0
66880	4.094095	0
66930	4.100092	0
66980	4.106094	0
67030	4.112100	1
67080	4.118111	0
67130	4.124126	0
67180	4.130145	0
67230	4.136169	0
67280	4.142197	0
67330	4.148229	0
67380	4.154266	0
67430	4.160307	2
67480	4.166353	0
67530	4.172403	0
67580	4.178457	1
67630	4.184516	0
67680	4.190579	0
67730	4.196647	0
67780	4.202719	0
67830	4.208795	1
67880	4.214876	0
67930	4.220961	1
67980	4.227050	0
68030	4.233144	1
68080	4.239242	0
68130	4.245345	0
68180	4.251452	0
68230	4.257564	0
68280	4.263679	0
68330	4.269800	0
68380	4.275924	1
68430	4.282053	0
68480	4.288187	0
68530	4.294325	1
68580	4.300467	0
68630	4.306613	0
68680	4.312764	0
68730	4.318920	0
68780	4.325079	0
68830	4.331244	0
68880	4.337412	0
68930	4.343585	0
68980	4.349762	0
69030	4.355944	0
69080	4.362130	0
69130	4.368321	0
69180	4.374515	0
69230	4.380715	0
69280	4.386918	0
69330	4.393126	0
69380	4.399339	0
69430	4.405556	0
69480	4.411777	0
69530	4.418002	0
69580	4.424232	0
69630	4.430467	2
69680	4.436706	0
69730	4.442949	0
69780	4.449196	0
69830	4.455448	0
69880	4.461705	0
69930	4.467965	0
69980	4.474230	0
70030	4.480500	0
70080	4.486774	0
70130	4.493052	0
70180	4.499335	0
70230	4.505622	1
70280	4.511913	0
70330	4.518209	0
70380	4.524509	0
70430	4.530814	0
70480	4.537123	0
70530	4.543436	1
70580	4.549754	0
70630	4.556076	1
70680	4.562403	2
70730	4.568734	1
70780	4.575069	1
70830	4.581409	0
70880	4.587753	0
70930	4.594101	0
70980	4.600454	0
71030	4.606812	0
71080	4.613173	0
71130	4.619539	0
71180	4.625910	0
71230	4.632285	0
71280	4.638664	0
71330	4.645048	0
71380	4.651436	0
71430	4.657828	0
71480	4.664225	1
71530	4.670626	0
71580	4.677032	0
71630	4.683442	0
71680	4.689856	0
71730	4.696275	1
71780	4.702698	0
71830	4.709126	1
71880	4.715557	0
71930	4.721994	0
71980	4.728434	0
72030	4.734880	0
72080	4.741329	0
72130	4.747783	0
72180	4.754241	0
72230	4.760704	0
72280	4.767171	0
72330	4.773642	0
72380	4.780118	2
72430	4.786598	1
72480	4.793083	0
72530	4.799572	0
72580	4.806065	0
72630	4.812563	0
72680	4.819065	0
72730	4.825572	0
72780	4.832083	0
72830	4.838598	0
72880	4.845118	0
72930	4.851642	0
72980	4.858171	0
73030	4.864703	0
73080	4.871241	0
73130	4.877782	0
73180	4.884328	0
73230	4.890879	0
73280	4.897434	1
73330	4.903993	0
73380	4.910557	0
73430	4.917125	1
73480	4.923697	0
73530	4.930274	0
73580	4.936855	0
73630	4.943441	1
73680	4.950031	0
73730	4.956625	0
73780	4.963224	0
73830	4.969827	0
73880	4.976434	0
73930	4.983046	0
73980	4.989663	1
74030	4.996283	0
74080	5.002908	0
74130	5.009538	0
74180	5.016172	0
74230	5.022810	0
74280	5.029453	0
74330	5.036100	0
74380	5.042751	0
74430	5.049407	2
74480	5.056067	1
74530	5.062732	0
74580	5.069401	0
74630	5.076074	0
74680	5.082752	0
74730	5.089434	0
74780	5.096121	1
74830	5.102812	0
74880	5.109507	0
74930	5.116207	0
74980	5.122911	1
75030	5.129619	0
75080	5.136332	0
75130	5.143049	0
75180	5.149771	0
75230	5.156497	0
75280	5.163228	0
75330	5.169962	0
75380	5.176702	0
75430	5.183445	0
75480	5.190193	0
75530	5.196946	0
75580	5.203702	0
75630	5.210464	0
75680	5.217229	0
75730	5.223999	0
75780	5.230774	0
75830	5.237552	0
75880	5.244335	0
75930	5.251123	0
75980	5.257915	0
76030	5.264711	0
76080	5.271512	0
76130	5.278317	0
76180	5.285126	0
76230	5.291940	0
76280	5.298758	0
76330	5.305581	0
76380	5.312408	0
76430	5.319240	1
76480	5.326075	0
76530	5.332916	0
76580	5.339760	0
76630	5.346609	0
76680	5.353463	0
76730	5.360320	0
76780	5.367182	1
76830	5.374049	0
76880	5.380920	1
76930	5.387795	0
76980	5.394675	1
77030	5.401559	0
77080	5.408448	0
77130	5.415340	0
77180	5.422238	0
77230	5.429139	0
77280	5.436045	0
77330	5.442956	1
77380	5.449871	0
77430	5.456790	0
77480	5.463714	0
77530	5.470642	0
77580	5.477574	1
77630	5.484511	0
77680	5.491452	0
77730	5.498397	1
77780	5.505347	0
77830	5.512302	0
77880	5.519260	0
77930	5.526224	0
77980	5.533191	0
78030	5.540163	0
78080	5.547139	0
78130	5.554120	0
78180	5.561105	2
78230	5.568094	0
78280	5.575088	0
78330	5.582087	0
78380	5.589089	1
78430	5.596096	0
78480	5.603108	1
78530	5.610123	0
78580	5.617144	0
78630	5.624168	0
78680	5.631197	0
78730	5.638231	0
78780	5.645268	1
78830	5.652310	2
78880	5.659357	1
78930	5.666408	1
78980	5.673463	1
79030	5.680523	0
79080	5.687587	0
79130	5.694655	0
79180	5.701728	0
79230	5.708806	0
79280	5.715887	1
79330	5.722973	0
79380	5.730064	0
79430	5.737159	0
79480	5.744258	0
79530	5.751361	0
79580	5.758469	0
79630	5.765582	0
79680	5.772699	0
79730	5.779820	0
79780	5.786945	0
79830	5.794075	0
79880	5.801209	0
79930	5.808348	0
79980	5.815491	0
80030	5.822639	0
80080	5.829791	0
80130	5.836947	0
80180	5.844108	0
80230	5.851273	0
80280	5.858442	0
80330	5.865616	0
80380	5.872794	0
80430	5.879977	1
80480	5.887164	0
80530	5.894355	0
80580	5.901551	0
80630	5.908751	0
80680	5.915956	1
80730	5.923165	0
80780	5.930378	0
80830	5.937596	0
80880	5.944818	0
80930	5.952045	0
80980	5.959275	0
81030	5.966511	0
81080	5.973750	0
81130	5.980995	0
81180	5.988243	0
81230	5.995496	0
81280	6.002753	1
81330	6.010015	1
81380	6.017281	24
81430	6.024551	1
81480	6.031826	0
81514	6.036775	1
81564	6.044058	1
81614	6.051344	0
81664	6.058635	0
81714	6.065931	3
81764	6.073230	0
81814	6.080534	0
81864	6.087843	0
81914	6.095156	0
81964	6.102473	0
82014	6.109795	0
82064	6.117121	0
82114	6.124451	0
82164	6.131786	0
82214	6.139126	0
82264	6.146469	0
82314	6.153817	0
82364	6.161170	0
82414	6.168526	0
82464	6.175888	0
82514	6.183253	0
82564	6.190623	0
82614	6.197998	0
82664	6.205376	0
82714	6.212760	0
82764	6.220147	0
82814	6.227539	0
82864	6.234935	0
82914	6.242336	0
82964	6.249741	0
83014	6.257151	0
83064	6.264565	0
83114	6.271983	0
83164	6.279406	0
83214	6.286833	0
83264	6.294264	0
83314	6.301700	0
83364	6.309140	0
83414	6.316585	0
83464	6.324034	0
83514	6.331487	0
83564	6.338945	0
83614	6.346407	0
83664	6.353874	0
83714	6.361345	0
83764	6.368820	0
83814	6.376300	0
83864	6.383784	0
83914	6.391272	0
83964	6.398765	0
84014	6.406263	0
84064	6.413764	0
84114	6.421270	0
84164	6.428781	1
84214	6.436296	0
84264	6.443815	1
84314	6.451339	0
84364	6.458867	0
84414	6.466399	1
84464	6.473936	0
84514	6.481477	0
84564	6.489023	0
84614	6.496573	0
84664	6.504127	0
84714	6.511686	0
84764	6.519249	0
84814	6.526816	1
84864	6.534388	0
84914	6.541965	0
84964	6.549545	1
85014	6.557130	1
85064	6.564720	0
85114	6.572314	0
85164	6.579912	0
85214	6.587515	0
85264	6.595122	0
85314	6.602733	0
85364	6.610349	0
85414	6.617969	0
85464	6.625594	0
85514	6.633223	0
85564	6.640856	0
85614	6.648494	1
85664	6.656136	0
85714	6.663783	0
85764	6.671434	0
85814	6.679089	0
85864	6.686749	0
85914	6.694413	0
85964	6.702081	0
86014	6.709754	0
86064	6.717432	0
86114	6.725113	0
86164	6.732799	1
86214	6.740490	1
86264	6.748185	0
86314	6.755884	0
86364	6.763588	0
86414	6.771296	1
86464	6.779008	0
86514	6.786725	0
86564	6.794446	0
86614	6.802172	0
86664	6.809902	0
86714	6.817636	0
86764	6.825375	0
86814	6.833118	0
86864	6.840865	0
86914	6.848617	0
86964	6.856374	1
87014	6.864134	0
87064	6.871899	1
87114	6.879669	0
87164	6.887443	0
87214	6.895221	0
87264	6.903004	0
87314	6.910791	0
87364	6.918582	0
87414	6.926378	0
87464	6.934178	0
87514	6.941983	0
87564	6.949792	1
87614	6.957605	0
87664	6.965423	0
87714	6.973245	0
87764	6.981072	0
87814	6.988902	0
87864	6.996738	0
87914	7.004577	0
87964	7.012422	203
88014	7.020270	89
88064	7.028123	30
88114	7.035980	19
88164	7.043842	8
88214	7.051708	8
88264	7.059578	3
88314	7.067453	4
88364	7.075333	3
88414	7.083216	1
88464	7.091104	4
88514	7.098997	4
88564	7.106893	2
88614	7.114795	0
88664	7.122700	0
88714	7.130610	0
88764	7.138524	0
88814	7.146443	1
88864	7.154366	0
88914	7.162294	0
88964	7.170226	0
89014	7.178162	0
89064	7.186103	1
89114	7.194048	0
89164	7.201997	0
89214	7.209951	1
89264	7.217909	1
89314	7.225872	0
89364	7.233839	0
89414	7.241810	1
89464	7.249786	0
89514	7.257766	0
89564	7.265751	0
89614	7.273740	0
89664	7.281733	1
89714	7.289731	0
89764	7.297733	0
89814	7.305740	0
89864	7.313751	0
89914	7.321766	0
89964	7.329786	0
90014	7.337810	0
90064	7.345838	0
90114	7.353871	0
90164	7.361909	0
90214	7.369950	0
90264	7.377996	0
90314	7.386047	0
90364	7.394102	0
90414	7.402161	0
90464	7.410224	0
90514	7.418292	0
90564	7.426365	0
90614	7.434442	0
90664	7.442523	0
90714	7.450608	0
90764	7.458698	1
90814	7.466793	0
90864	7.474891	0
90914	7.482994	0
90964	7.491102	0
91014	7.499214	1
91064	7.507330	1
91114	7.515451	0
91164	7.523576	2
91214	7.531705	0
91264	7.539839	0
91314	7.547977	0
91364	7.556120	0
91414	7.564267	0
91464	7.572418	0
91514	7.580574	0
91564	7.588734	0
91614	7.596899	0
91664	7.605068	0
91714	7.613241	0
91764	7.621419	0
91814	7.629601	0
91864	7.637788	1
91914	7.645979	0
91964	7.654174	1
92014	7.662374	0
92064	7.670578	0
92114	7.678786	0
92164	7.686999	0
92214	7.695216	1
92264	7.703438	0
92314	7.711664	1
92364	7.719895	1
92414	7.728129	0
92464	7.736369	0
92514	7.744612	0
92564	7.752860	0
92614	7.761113	0
92664	7.769369	0
92714	7.777631	0
92764	7.785896	0
92814	7.794166	0
92864	7.802440	0
92914	7.810719	0
92964	7.819002	1
93014	7.827290	0
93064	7.835582	0
93114	7.843878	0
93164	7.852179	1
93214	7.860484	0
93264	7.868793	0
93314	7.877107	0
93364	7.885425	0
93414	7.893748	1
93464	7.902075	0
93514	7.910406	0
93564	7.918742	0
93614	7.927082	0
93664	7.935427	0
93714	7.943776	0
93764	7.952129	0
93814	7.960487	0
93864	7.968849	0
93914	7.977215	0
93964	7.985586	0
94014	7.993962	0
94064	8.002341	1
94114	8.010725	1
94164	8.019114	0
94214	8.027507	0
94264	8.035904	0
94314	8.044306	0
94364	8.052712	0
94414	8.061122	0
94464	8.069537	0
94514	8.077956	0
94564	8.086380	0
94614	8.094808	0
94664	8.103240	1
94714	8.111677	0
94764	8.120118	0
94814	8.128564	0
94864	8.137013	0
94914	8.145468	0
94964	8.153926	0
95014	8.162390	0
95064	8.170857	0
95114	8.179329	0
95164	8.187805	0
95214	8.196286	0
95264	8.204771	0
95314	8.213260	0
95364	8.221754	1
95414	8.230252	0
95464	8.238755	0
95514	8.247262	0
95564	8.255773	0
95614	8.264289	0
95664	8.272809	1
95714	8.281334	0
95764	8.289863	0
95814	8.298396	0
95864	8.306934	0
95914	8.315476	0
95964	8.324023	0
96014	8.332574	0
96064	8.341129	1
96114	8.349688	0
96164	8.358253	1
96214	8.366821	0
96264	8.375394	1
96314	8.383971	0
96364	8.392553	0
96414	8.401139	1
96464	8.409729	0
96514	8.418324	0
96564	8.426923	0
96614	8.435527	0
96664	8.444135	1
96714	8.452747	0
96764	8.461364	1
96814	8.469985	0
96864	8.478611	0
96914	8.487240	1
96964	8.495875	0
97014	8.504513	0
97064	8.513157	0
97114	8.521804	1
97164	8.530456	0
97214	8.539112	0
97264	8.547773	1
97314	8.556438	0
97364	8.565107	1
97414	8.573781	0
97464	8.582459	0
97514	8.591142	0
97564	8.599829	0
97614	8.608520	0
97664	8.617216	1
97714	8.625916	0
97764	8.634621	0
97814	8.643330	0
97864	8.652043	0
97898	8.657971	0
97948	8.666691	0
97998	8.675416	0
98048	8.684146	2
98098	8.692880	0
98148	8.701618	0
98198	8.710361	0
98248	8.719108	1
98298	8.727859	0
98348	8.736615	0
98398	8.745375	0
98448	8.754140	0
98498	8.762909	0
98548	8.771682	0
98598	8.780460	0
98648	8.789242	0
98698	8.798029	0
98748	8.806820	0
98798	8.815615	0
98848	8.824415	0
98898	8.833219	0
98948	8.842027	0
98998	8.850840	0
99048	8.859658	0
99098	8.868479	0
99148	8.877305	1
99198	8.886136	0
99248	8.894971	0
99298	8.903810	0
99348	8.912654	0
99398	8.921502	0
99448	8.930354	0
99498	8.939211	0
99548	8.948072	0
99598	8.956938	0
99648	8.965808	0
99698	8.974682	0
99748	8.983561	0
99798	8.992444	0
99848	9.001331	0
99898	9.010223	0
99948	9.019120	0
99998	9.028020	0
100048	9.036925	1
100098	9.045835	0
100148	9.054749	0
100198	9.063667	0
100248	9.072590	0
100298	9.081517	0
100348	9.090448	0
100398	9.099384	0
100448	9.108324	0
100498	9.117269	0
100548	9.126218	0
100598	9.135171	0
100648	9.144129	0
100698	9.153091	0
100748	9.162058	0
100798	9.171028	0
100848	9.180004	0
100898	9.188984	0
100948	9.197968	1
100998	9.206956	0
101048	9.215949	0
101098	9.224946	1
101148	9.233948	0
101198	9.242954	1
101248	9.251964	0
101298	9.260979	0
101348	9.269999	1
101398	9.279022	1
101448	9.288050	0
101498	9.297083	1
101548	9.306119	0
101598	9.315161	0
101648	9.324206	0
101698	9.333256	0
101748	9.342310	0
101798	9.351369	0
101848	9.360432	0
101898	9.369500	0
101948	9.378572	0
101998	9.387648	0
102048	9.396729	0
102098	9.405814	1
102148	9.414903	0
102198	9.423997	0
102248	9.433095	0
102298	9.442198	0
102348	9.451305	0
102398	9.460416	0
102448	9.469532	1
102498	9.478653	0
102548	9.487777	0
102598	9.496906	1
102648	9.506039	0
102698	9.515177	0
102748	9.524319	0
102798	9.533466	0
102848	9.542617	1
102898	9.551772	0
102948	9.560932	0
102998	9.570096	0
103048	9.579264	0
103098	9.588437	0
103148	9.597615	0
103198	9.606796	0
103248	9.615982	0
103298	9.625173	0
103348	9.634368	0
103398	9.643567	0
103448	9.652770	1
103498	9.661978	0
103548	9.671191	0
103598	9.680408	0
103648	9.689629	0
103698	9.698854	0
103748	9.708084	0
103798	9.717319	0
103848	9.726557	1
103898	9.735800	0
103948	9.745048	0
103998	9.754300	0
104048	9.763556	1
104098	9.772817	0
104148	9.782082	1
104198	9.791351	0
104248	9.800625	0
104298	9.809903	1
104348	9.819186	0
104398	9.828473	1
104448	9.837765	0
104498	9.847060	0
104548	9.856361	1
104598	9.865665	0
104648	9.874974	0
104698	9.884287	0
104748	9.893605	0
104798	9.902927	0
104848	9.912254	0
104898	9.921585	0
104948	9.930920	0
104998	9.940260	0
105048	9.949604	0
105098	9.958952	0
105148	9.968305	0
105198	9.977663	1
105248	9.987024	0
105298	9.996390	0
105348	10.005761	1
105398	10.015135	2
105448	10.024515	0
105498	10.033898	0
105548	10.043286	0
105598	10.052679	0
105648	10.062075	0
105698	10.071477	0
105748	10.080882	0
105798	10.090292	0
105848	10.099706	0
105898	10.109125	0
105948	10.118548	0
105998	10.127976	2
106048	10.137408	0
106098	10.146844	0
106148	10.156285	0
106198	10.165730	0
106248	10.175179	0
106298	10.184633	0
106348	10.194091	1
106398	10.203554	0
106448	10.213021	0
106498	10.222492	0
106548	10.231968	0
106598	10.241448	0
106648	10.250933	0
106698	10.260422	0
106748	10.269915	1
106798	10.279413	0
106848	10.288915	0
106898	10.298421	0
106948	10.307932	0
106998	10.317448	0
107048	10.326967	1
107098	10.336491	0
107148	10.346020	0
107198	10.355553	1
107248	10.365090	0
107298	10.374632	0
107348	10.384178	0
107398	10.393728	0
107448	10.403283	0
107498	10.412842	1
107548	10.422406	0
107598	10.431974	0
107648	10.441546	0
107698	10.451123	0
107748	10.460704	0
107798	10.470290	0
107848	10.479879	0
107898	10.489474	0
107948	10.499073	2
107998	10.508676	1
108048	10.518283	0
108098	10.527895	1
108148	10.537511	1
108198	10.547132	0
108248	10.556757	0
108298	10.566386	0
108348	10.576020	0
108398	10.585658	0
108448	10.595301	0
108498	10.604948	0
108548	10.614599	0
108598	10.624255	0
108648	10.633915	0
108698	10.643580	1
108748	10.653249	0
108798	10.662922	0
108848	10.672600	0
108898	10.682282	0
108948	10.691969	0
108998	10.701660	0
109048	10.711355	1
109098	10.721055	0
109148	10.730759	1
109198	10.740467	0
109248	10.750180	0
109298	10.759897	0
109348	10.769619	0
109398	10.779345	0
109448	10.789075	0
109498	10.798810	0
109548	10.808549	1
109598	10.818293	0
109648	10.828041	0
109698	10.837793	0
109748	10.847550	0
109798	10.857311	0
109848	10.867077	0
109898	10.876847	1
109948	10.886621	0
109998	10.896400	0
110048	10.906183	0
110098	10.915970	1
110148	10.925762	0
110198	10.935558	1
110248	10.945359	0
110298	10.955164	0
110348	10.964973	0
110398	10.974787	0
110448	10.984605	0
110498	10.994428	0
110548	11.004255	9
110598	11.014086	0
110648	11.023922	0
110698	11.033762	0
110748	11.043607	0
110798	11.053456	0
110848	11.063309	0
110898	11.073167	0
110948	11.083029	0
110998	11.092895	0
111048	11.102766	0
111098	11.112642	0
111148	11.122521	0
111198	11.132405	0
111248	11.142294	0
111298	11.152187	0
111348	11.162084	0
111398	11.171986	0
111448	11.181892	0
111498	11.191802	1
111548	11.201717	0
111598	11.211636	0
111648	11.221560	0
111698	11.231487	0
111748	11.241420	0
111798	11.251357	0
111848	11.261298	0
111898	11.271243	0
111948	11.281193	0
111998	11.291147	0
112048	11.301106	0
112098	11.311069	0
112148	11.321037	0
112198	11.331009	0
112248	11.340985	0
112298	11.350965	0
112348	11.360951	0
112398	11.370940	0
112448	11.380934	0
112498	11.390932	0
112548	11.400935	0
112598	11.410942	0
112648	11.420953	0
112698	11.430969	0
112748	11.440989	0
112798	11.451013	0
112848	11.461042	0
112898	11.471076	0
112948	11.481113	0
112998	11.491155	0
113048	11.501202	0
113098	11.511253	0
113148	11.521308	0
113198	11.531368	0
113248	11.541432	0
113298	11.551500	0
113348	11.561573	0
113398	11.571650	0
113448	11.581732	0
113498	11.591818	0
113548	11.601908	0
113598	11.612003	0
113648	11.622102	0
113698	11.632206	0
113748	11.642314	0
113798	11.652426	0
113848	11.662543	0
113898	11.672664	1
113948	11.682790	0
113998	11.692919	0
114048	11.703054	0
114098	11.713192	2
114148	11.723335	0
114198	11.733483	0
114248	11.743635	0
114282	11.750541	0
114332	11.760700	0
114382	11.770863	0
114432	11.781031	0
114482	11.791204	0
114532	11.801381	0
114582	11.811562	0
114632	11.821747	0
114682	11.831937	0
114732	11.842132	0
114782	11.852330	0
114832	11.862534	0
114882	11.872741	0
114932	11.882953	0
114982	11.893169	1
115032	11.903390	0
115082	11.913615	0
115132	11.923845	0
115182	11.934078	0
115232	11.944317	0
115282	11.954559	0
115332	11.964806	0
115382	11.975058	0
115432	11.985314	11
115482	11.995574	3380
115532	12.005838	16
115582	12.016107	3
115632	12.026381	6
115682	12.036658	2
115732	12.046941	0
115782	12.057227	1
115832	12.067518	0
115882	12.077813	0
115932	12.088113	0
115982	12.098417	0
116032	12.108726	0
116082	12.119039	0
116132	12.129356	0
116182	12.139677	0
116232	12.150004	1
116282	12.160334	0
116332	12.170669	0
116382	12.181008	0
116432	12.191352	0
116482	12.201700	0
116532	12.212052	1
116582	12.222409	0
116632	12.232770	0
116682	12.243136	1
116732	12.253505	0
116782	12.263880	0
116832	12.274259	1
116882	12.284642	0
116932	12.295029	0
116982	12.305421	1
117032	12.315817	1
117082	12.326218	0
117132	12.336623	0
117182	12.347033	0
117232	12.357446	0
117282	12.367865	0
117332	12.378287	0
117382	12.388714	0
117432	12.399146	0
117482	12.409582	0
117532	12.420022	0
117582	12.430466	0
117632	12.440915	0
117682	12.451369	0
117732	12.461826	0
117782	12.472289	1
117832	12.482755	0
117882	12.493226	0
117932	12.503701	1
117982	12.514181	0
118032	12.524665	0
118082	12.535154	0
118132	12.545646	0
118182	12.556144	0
118232	12.566645	1
118282	12.577151	0
118332	12.587662	0
118382	12.598177	0
118432	12.608696	1
118482	12.619219	0
118532	12.629747	0
118582	12.640280	0
118632	12.650817	1
118682	12.661358	1
118732	12.671903	0
118782	12.682453	0
118832	12.693008	0
118882	12.703566	0
118932	12.714129	0
118982	12.724697	1
119032	12.735269	0
119082	12.745845	0
119132	12.756426	0
119182	12.767011	0
119232	12.777600	0
119282	12.788194	0
119332	12.798792	0
119382	12.809395	0
119432	12.820002	0
119482	12.830613	0
119532	12.841229	1
119582	12.851849	0
119632	12.862474	0
119682	12.873103	0
119732	12.883736	0
119782	12.894374	0
119832	12.905016	0
119882	12.915663	0
119932	12.926314	1
119982	12.936969	0
120032	12.947629	0
120082	12.958293	0
120132	12.968961	0
120182	12.979634	2
120232	12.990311	4
120282	13.000993	7329
120332	13.011679	413
120382	13.022369	4
120432	13.033064	2
120482	13.043763	0
120532	13.054467	2
120582	13.065175	0
120632	13.075887	0
120682	13.086604	0
120732	13.097325	0
120782	13.108051	1
120832	13.118781	0
120882	13.129515	0
120932	13.140254	0
120982	13.150997	0
121032	13.161744	0
121082	13.172496	0
121132	13.183252	0
121182	13.194013	0
121232	13.204778	0
121282	13.215548	1
121332	13.226321	0
121382	13.237100	1
121432	13.247882	0
121482	13.258669	0
121532	13.269461	1
121582	13.280256	1
121632	13.291057	0
121682	13.301861	0
121732	13.312670	1
121782	13.323484	0
121832	13.334301	0
121882	13.345123	0
121932	13.355950	1
121982	13.366781	0
122032	13.377616	0
122082	13.388456	0
122132	13.399300	0
122182	13.410148	0
122232	13.421001	0
122282	13.431858	0
122332	13.442720	1
122382	13.453586	1
122432	13.464456	0
122482	13.475331	0
122532	13.486210	1
122582	13.497094	0
122632	13.507982	1
122682	13.518874	0
122732	13.529771	0
122782	13.540672	3
122832	13.551578	0
122882	13.562488	1
122932	13.573402	0
122982	13.584321	0
123032	13.595244	0
123082	13.606171	0
123132	13.617103	0
123182	13.628039	0
123232	13.638980	0
123282	13.649925	0
123332	13.660875	0
123382	13.671828	0
123432	13.682787	0
123482	13.693749	0
123532	13.704716	1
123582	13.715688	1
123632	13.726663	0
123682	13.737644	0
123732	13.748628	1
123782	13.759617	0
123832	13.770610	0
123882	13.781608	1
123932	13.792610	0
123982	13.803617	0
124032	13.814628	0
124082	13.825643	0
124132	13.836663	0
124182	13.847687	2
124232	13.858715	0
124282	13.869748	0
124332	13.880785	0
124382	13.891827	0
124432	13.902873	0
124482	13.913923	0
124532	13.924978	2
124582	13.936037	1
124632	13.947101	0
124682	13.958169	0
124732	13.969241	0
124782	13.980318	10
124832	13.991399	5
124882	14.002484	168
124932	14.013574	26310
124982	14.024669	37
125032	14.035767	7
125082	14.046870	1
125132	14.057978	2
125182	14.069090	0
125232	14.080206	0
125282	14.091327	0
125332	14.102452	1
125382	14.113581	0
125432	14.124715	0
125482	14.135853	0
125532	14.146996	0
125582	14.158143	0
125632	14.169294	0
125682	14.180450	1
125732	14.191610	2
125782	14.202775	0
125832	14.213944	0
125882	14.225117	0
125932	14.236295	0
125982	14.247477	1
126032	14.258663	0
126082	14.269854	1
126132	14.281049	1
126182	14.292249	0
126232	14.303453	0
126282	14.314661	0
126332	14.325874	1
126382	14.337092	0
126432	14.348313	0
126482	14.359539	0
126532	14.370770	0
126582	14.382004	0
126632	14.393243	0
126682	14.404487	1
126732	14.415735	0
126782	14.426987	1
126832	14.438244	0
126882	14.449505	0
126932	14.460771	2
126982	14.472041	2
127032	14.483315	1
127082	14.494594	0
127132	14.505877	1
127182	14.517164	0
127232	14.528456	0
127282	14.539752	0
127332	14.551053	1
127382	14.562358	1
127432	14.573667	0
127482	14.584981	1
127532	14.596299	0
127582	14.607622	0
127632	14.618949	0
127682	14.630280	0
127732	14.641616	0
127782	14.652956	0
127832	14.664301	0
127882	14.675650	1
127932	14.687003	1
127982	14.698361	0
128032	14.709723	1
128082	14.721089	0
128132	14.732460	0
128182	14.743835	2
128232	14.755215	0
128282	14.766599	0
128332	14.777987	0
128382	14.789380	0
128432	14.800778	0
128482	14.812179	1
128532	14.823585	0
128582	14.834996	1
128632	14.846410	1
128682	14.857829	3
128732	14.869253	2
128782	14.880681	1
128832	14.892113	0
128882	14.903550	0
128932	14.914991	0
128982	14.926437	0
129032	14.937887	0
129082	14.949341	0
129132	14.960799	0
129182	14.972263	2
129232	14.983730	6
129282	14.995202	6
129332	15.006678	75
129382	15.018159	99129
129432	15.029644	7358
129482	15.041133	534
129532	15.052627	211
129582	15.064125	116
129632	15.075628	65
129682	15.087135	45
129732	15.098646	47
129782	15.110162	36
129832	15.121682	23
129882	15.133206	17
129932	15.144735	10
129982	15.156269	11
130032	15.167806	12
130082	15.179348	10
130132	15.190895	10
130182	15.202446	8
130232	15.214001	4
130282	15.225561	12
130332	15.237125	5
130382	15.248693	6
130432	15.260266	0
130482	15.271843	3
130532	15.283425	6
130582	15.295011	3
130632	15.306601	0
130666	15.314485	3
130716	15.326083	0
130766	15.337685	4
130816	15.349291	1
130866	15.360902	0
130916	15.372518	1
130966	15.384137	2
131016	15.395762	0
131066	15.407390	0
131116	15.419023	1
131166	15.430660	1
131216	15.442302	2
131266	15.453948	1
131316	15.465598	1
131366	15.477253	0
131416	15.488912	0
131466	15.500576	0
131516	15.512244	0
131566	15.523916	2
131616	15.535593	0
131666	15.547274	1
131716	15.558960	1
131766	15.570650	1
131816	15.582344	0
131866	15.594043	1
131916	15.605746	1
131966	15.617453	1
132016	15.629165	0
132066	15.640882	0
132116	15.652602	0
[truncated: 17,375 more rows]
