# Supplementary material for: ATP-Mediated Compositional Change in Peripheral Myelin Membranes: A Comparative Raman Spectroscopy and Time-Of-Flight Secondary Ion Mass Spectrometry Study
Source: PLoS One. 2015 Nov 6;10(11):e0142084. doi: 10.1371/journal.pone.0142084 (PMC4636249; doi:10.1371/journal.pone.0142084)
Supplement: S6 Dataset — (ZIP) [file pone.0142084.s006.zip]

Archive with 20 entries (18 files):
- S6_dataset/
- S6_dataset/Mass_spectra/
- S6_dataset/Mass_spectra/adenosine_1.TXT
- S6_dataset/Mass_spectra/adenosine_2.TXT
- S6_dataset/Mass_spectra/adenosine_3.TXT
- S6_dataset/Mass_spectra/adenosine_4.TXT
- S6_dataset/Mass_spectra/adenosine_5.TXT
- S6_dataset/Mass_spectra/adenosine_6.TXT
- S6_dataset/Mass_spectra/adenosine_7.TXT
- S6_dataset/Mass_spectra/adenosine_8.TXT
- S6_dataset/Mass_spectra/adenosine_9.TXT
- S6_dataset/Mass_spectra/control2_1.TXT
- S6_dataset/Mass_spectra/control2_2.TXT
- S6_dataset/Mass_spectra/control2_3.TXT
- S6_dataset/Mass_spectra/control2_4.TXT
- S6_dataset/Mass_spectra/control2_5.TXT
- S6_dataset/Mass_spectra/control2_6.TXT
- S6_dataset/Mass_spectra/control2_7.TXT
- S6_dataset/Mass_spectra/control2_8.TXT
- S6_dataset/Mass_spectra/control2_9.TXT
