# Supplementary material for: ATP-Mediated Compositional Change in Peripheral Myelin Membranes: A Comparative Raman Spectroscopy and Time-Of-Flight Secondary Ion Mass Spectrometry Study
Source: PLoS One. 2015 Nov 6;10(11):e0142084. doi: 10.1371/journal.pone.0142084 (PMC4636249; doi:10.1371/journal.pone.0142084)
Supplement: S6 Dataset — (ZIP) [file pone.0142084.s006.zip › S6_dataset/Mass_spectra/adenosine_1.TXT]

Binning: 50 channels
Channel	Mass (u)	Intensity
32377	1.001439	3
32427	1.004405	16
32477	1.007376	42713
32527	1.010351	1825
32577	1.013331	12
32627	1.016314	6
32677	1.019303	2
32727	1.022295	1
32777	1.025292	2
32827	1.028294	0
32877	1.031299	2
32927	1.034310	1
32977	1.037324	0
33027	1.040343	1
33077	1.043366	1
33127	1.046394	1
33177	1.049426	1
33227	1.052463	0
33277	1.055504	0
33327	1.058549	0
33377	1.061599	1
33427	1.064653	0
33477	1.067711	0
33527	1.070774	0
33577	1.073841	0
33627	1.076913	0
33677	1.079989	0
33727	1.083069	0
33777	1.086154	0
33827	1.089243	0
33877	1.092337	0
33927	1.095435	0
33977	1.098537	0
34027	1.101644	0
34077	1.104755	0
34127	1.107870	0
34177	1.110990	0
34227	1.114114	0
34277	1.117243	0
34327	1.120376	1
34377	1.123514	0
34427	1.126656	0
34477	1.129802	0
34527	1.132952	1
34577	1.136107	1
34627	1.139267	0
34677	1.142431	0
34727	1.145599	0
34777	1.148771	0
34827	1.151948	0
34877	1.155130	1
34927	1.158315	1
34977	1.161505	0
35027	1.164700	0
35077	1.167899	0
35127	1.171102	0
35177	1.174310	0
35227	1.177522	0
35277	1.180738	0
35327	1.183959	0
35377	1.187184	1
35427	1.190414	0
35477	1.193648	0
35527	1.196886	0
35577	1.200129	0
35627	1.203376	0
35677	1.206628	0
35727	1.209884	0
35777	1.213144	0
35827	1.216409	0
35877	1.219678	0
35927	1.222951	0
35977	1.226229	1
36027	1.229512	0
36077	1.232798	0
36127	1.236089	0
36177	1.239385	0
36227	1.242685	0
36277	1.245989	0
36327	1.249297	0
36377	1.252610	0
36427	1.255928	0
36477	1.259250	1
36527	1.262576	0
36577	1.265906	0
36627	1.269241	0
36677	1.272581	0
36727	1.275924	1
36777	1.279273	0
36827	1.282625	0
36877	1.285982	1
36927	1.289343	0
36977	1.292709	1
37027	1.296079	0
37077	1.299453	0
37127	1.302832	0
37177	1.306215	0
37227	1.309603	0
37277	1.312995	0
37327	1.316392	1
37377	1.319792	0
37427	1.323197	0
37477	1.326607	0
37527	1.330021	0
37577	1.333439	0
37627	1.336862	0
37677	1.340289	0
37727	1.343721	0
37777	1.347157	0
37827	1.350597	0
37877	1.354042	0
37927	1.357491	0
37977	1.360944	0
38027	1.364402	0
38077	1.367864	0
38127	1.371331	0
38177	1.374802	0
38227	1.378277	0
38277	1.381757	1
38327	1.385241	0
38377	1.388730	0
38427	1.392223	0
38477	1.395720	0
38527	1.399222	0
38577	1.402728	0
38627	1.406238	0
38677	1.409753	0
38727	1.413273	0
38777	1.416796	0
38827	1.420324	0
38877	1.423857	0
38927	1.427394	0
38977	1.430935	0
39027	1.434480	0
39077	1.438030	0
39127	1.441585	1
39177	1.445144	0
39227	1.448707	0
39277	1.452274	0
39327	1.455846	0
39377	1.459423	0
39427	1.463003	0
39477	1.466589	0
39527	1.470178	0
39577	1.473772	0
39627	1.477370	0
39677	1.480973	0
39727	1.484580	1
39777	1.488191	0
39827	1.491807	0
39877	1.495428	0
39927	1.499052	0
39977	1.502681	0
40027	1.506315	0
40077	1.509952	0
40127	1.513595	0
40177	1.517241	0
40227	1.520892	0
40277	1.524547	0
40327	1.528207	0
40377	1.531871	0
40427	1.535540	0
40477	1.539213	0
40527	1.542890	0
40577	1.546572	0
40627	1.550258	0
40677	1.553948	0
40727	1.557643	0
40777	1.561342	1
40827	1.565046	0
40877	1.568754	0
40927	1.572466	0
40977	1.576183	0
41027	1.579904	0
41077	1.583630	0
41127	1.587360	0
41177	1.591094	0
41227	1.594833	0
41277	1.598576	0
41327	1.602324	0
41377	1.606075	0
41427	1.609832	0
41477	1.613592	0
41527	1.617357	0
41577	1.621127	0
41627	1.624901	0
41677	1.628679	0
41727	1.632462	0
41777	1.636249	0
41827	1.640040	1
41877	1.643836	0
41927	1.647636	0
41977	1.651441	0
42027	1.655250	1
42077	1.659063	0
42127	1.662881	2
42177	1.666703	0
42227	1.670529	0
42277	1.674360	0
42327	1.678195	0
42377	1.682035	0
42427	1.685879	0
42477	1.689728	0
42527	1.693581	0
42577	1.697438	0
42627	1.701299	0
42677	1.705165	1
42727	1.709036	0
42777	1.712911	0
42827	1.716790	0
42877	1.720673	0
42927	1.724561	0
42977	1.728454	0
43027	1.732350	0
43077	1.736252	0
43127	1.740157	0
43177	1.744067	0
43227	1.747981	0
43277	1.751900	0
43327	1.755823	0
43377	1.759751	0
43427	1.763682	0
43477	1.767619	1
43527	1.771559	0
43577	1.775504	1
43627	1.779454	0
43677	1.783407	0
43727	1.787366	0
43777	1.791328	0
43827	1.795295	0
43877	1.799267	1
43927	1.803242	1
43977	1.807222	0
44027	1.811207	0
44077	1.815196	0
44127	1.819189	0
44177	1.823187	0
44227	1.827189	0
44277	1.831195	0
44327	1.835206	0
44377	1.839221	0
44427	1.843241	0
44477	1.847265	0
44527	1.851294	0
44577	1.855326	0
44627	1.859364	0
44677	1.863405	0
44727	1.867451	0
44777	1.871501	0
44827	1.875556	0
44877	1.879615	0
44927	1.883679	0
44977	1.887747	0
45027	1.891819	0
45077	1.895896	1
45127	1.899977	0
45177	1.904062	0
45227	1.908152	0
45277	1.912246	0
45327	1.916345	0
45377	1.920448	0
45427	1.924555	1
45477	1.928667	1
45527	1.932783	0
45577	1.936904	0
45627	1.941029	0
45677	1.945158	0
45727	1.949292	0
45777	1.953430	3
45827	1.957573	0
45877	1.961720	1
45927	1.965871	0
45977	1.970027	0
46027	1.974187	0
46077	1.978351	0
46127	1.982520	0
46177	1.986693	0
46227	1.990871	0
46277	1.995053	1
46327	1.999239	0
46377	2.003430	0
46427	2.007625	1
46477	2.011825	2
46527	2.016029	3779
46577	2.020237	13
46627	2.024450	0
46677	2.028667	2
46727	2.032889	0
46777	2.037115	0
46827	2.041345	1
46877	2.045580	0
46927	2.049819	0
46977	2.054062	0
47027	2.058310	1
47077	2.062562	0
47127	2.066819	0
47177	2.071080	0
47227	2.075345	0
47277	2.079615	0
47327	2.083889	0
47377	2.088168	0
47427	2.092451	1
47477	2.096738	0
47527	2.101030	1
47577	2.105326	0
47627	2.109627	0
47677	2.113932	0
47727	2.118241	0
47777	2.122555	0
47827	2.126873	0
47877	2.131195	0
47927	2.135522	0
47977	2.139853	0
48027	2.144189	0
48077	2.148529	0
48127	2.152873	1
48177	2.157222	0
48227	2.161575	0
48277	2.165933	0
48327	2.170295	0
48377	2.174661	0
48427	2.179032	0
48477	2.183407	0
48527	2.187787	0
48577	2.192171	0
48627	2.196559	0
48677	2.200952	0
48727	2.205349	0
48761	2.208341	0
48811	2.212746	0
48861	2.217154	0
48911	2.221568	0
48961	2.225985	0
49011	2.230407	0
49061	2.234834	0
49111	2.239265	0
49161	2.243700	0
49211	2.248139	0
49261	2.252583	0
49311	2.257032	0
49361	2.261484	0
49411	2.265941	0
49461	2.270403	0
49511	2.274869	0
49561	2.279339	0
49611	2.283814	0
49661	2.288293	0
49711	2.292776	0
49761	2.297264	1
49811	2.301756	0
49861	2.306253	0
49911	2.310754	0
49961	2.315259	0
50011	2.319769	0
50061	2.324283	0
50111	2.328802	0
50161	2.333325	0
50211	2.337852	0
50261	2.342384	0
50311	2.346920	0
50361	2.351461	0
50411	2.356006	0
50461	2.360555	0
50511	2.365109	0
50561	2.369667	0
50611	2.374229	0
50661	2.378796	0
50711	2.383367	0
50761	2.387943	0
50811	2.392523	0
50861	2.397107	0
50911	2.401696	1
50961	2.406289	0
51011	2.410887	0
51061	2.415489	0
51111	2.420095	0
51161	2.424706	0
51211	2.429321	0
51261	2.433941	0
51311	2.438564	0
51361	2.443193	0
51411	2.447825	0
51461	2.452462	0
51511	2.457104	0
51561	2.461750	0
51611	2.466400	0
51661	2.471055	0
51711	2.475714	0
51761	2.480377	0
51811	2.485045	0
51861	2.489717	0
51911	2.494394	0
51961	2.499075	0
52011	2.503760	0
52061	2.508450	0
52111	2.513144	1
52161	2.517842	0
52211	2.522545	0
52261	2.527253	1
52311	2.531964	0
52361	2.536680	0
52411	2.541401	0
52461	2.546126	0
52511	2.550855	0
52561	2.555588	0
52611	2.560327	0
52661	2.565069	0
52711	2.569816	0
52761	2.574567	0
52811	2.579322	1
52861	2.584082	0
52911	2.588847	0
52961	2.593616	0
53011	2.598389	0
53061	2.603166	0
53111	2.607948	0
53161	2.612734	0
53211	2.617525	0
53261	2.622320	0
53311	2.627120	0
53361	2.631923	0
53411	2.636732	0
53461	2.641544	0
53511	2.646361	0
53561	2.651183	0
53611	2.656009	0
53661	2.660839	0
53711	2.665673	0
53761	2.670512	0
53811	2.675356	0
53861	2.680203	0
53911	2.685056	0
53961	2.689912	0
54011	2.694773	0
54061	2.699638	0
54111	2.704508	0
54161	2.709382	1
54211	2.714261	0
54261	2.719143	0
54311	2.724031	1
54361	2.728922	0
54411	2.733818	0
54461	2.738719	0
54511	2.743624	0
54561	2.748533	0
54611	2.753446	0
54661	2.758364	0
54711	2.763287	0
54761	2.768213	0
54811	2.773144	0
54861	2.778080	0
54911	2.783020	0
54961	2.787964	0
55011	2.792913	0
55061	2.797866	1
55111	2.802823	0
55161	2.807785	0
55211	2.812752	0
55261	2.817722	0
55311	2.822697	0
55361	2.827677	0
55411	2.832660	0
55461	2.837649	0
55511	2.842641	0
55561	2.847638	0
55611	2.852640	0
55661	2.857645	0
55711	2.862655	0
55761	2.867670	0
55811	2.872689	0
55861	2.877712	0
55911	2.882740	0
55961	2.887772	0
56011	2.892808	0
56061	2.897849	0
56111	2.902895	0
56161	2.907944	1
56211	2.912998	0
56261	2.918057	0
56311	2.923119	0
56361	2.928187	0
56411	2.933258	0
56461	2.938334	0
56511	2.943415	0
56561	2.948499	0
56611	2.953588	0
56661	2.958682	0
56711	2.963780	0
56761	2.968882	0
56811	2.973989	0
56861	2.979100	0
56911	2.984215	0
56961	2.989335	0
57011	2.994460	0
57061	2.999588	0
57111	3.004721	0
57161	3.009859	0
57211	3.015000	0
57261	3.020147	4
57311	3.025297	1876
57361	3.030452	5
57411	3.035612	0
57461	3.040775	0
57511	3.045943	0
57561	3.051116	0
57611	3.056293	1
57661	3.061474	0
57711	3.066660	0
57761	3.071850	0
57811	3.077044	0
57861	3.082243	0
57911	3.087447	0
57961	3.092654	0
58011	3.097866	0
58061	3.103083	0
58111	3.108303	0
58161	3.113529	0
58211	3.118758	0
58261	3.123992	0
58311	3.129231	0
58361	3.134473	1
58411	3.139720	0
58461	3.144972	0
58511	3.150228	0
58561	3.155488	1
58611	3.160753	0
58661	3.166022	0
58711	3.171295	0
58761	3.176573	0
58811	3.181856	0
58861	3.187142	0
58911	3.192433	0
58961	3.197729	0
59011	3.203029	0
59061	3.208333	0
59111	3.213641	0
59161	3.218954	0
59211	3.224272	0
59261	3.229593	0
59311	3.234920	0
59361	3.240250	0
59411	3.245585	0
59461	3.250924	0
59511	3.256268	0
59561	3.261616	0
59611	3.266969	0
59661	3.272325	0
59711	3.277687	0
59761	3.283052	0
59811	3.288422	0
59861	3.293797	0
59911	3.299176	0
59961	3.304559	0
60011	3.309946	0
60061	3.315338	0
60111	3.320735	0
60161	3.326135	0
60211	3.331541	0
60261	3.336950	0
60311	3.342364	0
60361	3.347782	0
60411	3.353205	0
60461	3.358632	0
60511	3.364064	0
60561	3.369500	0
60611	3.374940	0
60661	3.380384	0
60711	3.385833	0
60761	3.391287	0
60811	3.396745	0
60861	3.402207	0
60911	3.407674	0
60961	3.413145	0
61011	3.418620	0
61061	3.424100	0
61111	3.429584	0
61161	3.435072	0
61211	3.440565	0
61261	3.446063	0
61311	3.451564	0
61361	3.457070	0
61411	3.462581	0
61461	3.468096	0
61511	3.473615	0
61561	3.479139	0
61611	3.484667	0
61661	3.490199	0
61711	3.495736	0
61761	3.501277	0
61811	3.506823	0
61861	3.512373	0
61911	3.517927	0
61961	3.523486	0
62011	3.529049	0
62061	3.534616	0
62111	3.540188	0
62161	3.545765	0
62211	3.551345	0
62261	3.556931	0
62311	3.562520	0
62361	3.568114	0
62411	3.573712	0
62461	3.579315	0
62511	3.584922	0
62561	3.590533	0
62611	3.596149	0
62661	3.601769	0
62711	3.607394	0
62761	3.613023	0
62811	3.618656	0
62861	3.624294	0
62911	3.629936	0
62961	3.635583	0
63011	3.641234	0
63061	3.646889	0
63111	3.652549	0
63161	3.658213	0
63211	3.663881	0
63261	3.669554	1
63311	3.675231	0
63361	3.680913	0
63411	3.686599	0
63461	3.692289	0
63511	3.697984	0
63561	3.703683	0
63611	3.709387	0
63661	3.715095	0
63711	3.720807	0
63761	3.726524	0
63811	3.732245	1
63861	3.737971	0
63911	3.743701	1
63961	3.749435	0
64011	3.755174	1
64061	3.760917	0
64111	3.766664	0
64161	3.772416	0
64211	3.778173	0
64261	3.783933	0
64311	3.789698	0
64361	3.795468	0
64411	3.801242	0
64461	3.807020	0
64511	3.812802	0
64561	3.818589	1
64611	3.824381	0
64661	3.830176	0
64711	3.835977	0
64761	3.841781	0
64811	3.847590	0
64861	3.853403	0
64911	3.859221	0
64961	3.865043	1
65011	3.870870	0
65061	3.876701	0
65111	3.882536	0
65145	3.886506	0
65195	3.892349	0
65245	3.898196	0
65295	3.904047	0
65345	3.909903	0
65395	3.915763	1
65445	3.921628	0
65495	3.927497	0
65545	3.933370	0
65595	3.939248	0
65645	3.945130	0
65695	3.951017	0
65745	3.956908	0
65795	3.962803	0
65845	3.968703	1
65895	3.974607	0
65945	3.980515	1
65995	3.986428	0
66045	3.992345	0
66095	3.998267	0
66145	4.004193	0
66195	4.010123	0
66245	4.016058	0
66295	4.021997	0
66345	4.027941	0
66395	4.033889	1
66445	4.039841	0
66495	4.045798	0
66545	4.051759	0
66595	4.057725	0
66645	4.063695	0
66695	4.069669	0
66745	4.075648	0
66795	4.081631	0
66845	4.087618	0
66895	4.093610	0
66945	4.099606	0
66995	4.105607	0
67045	4.111612	0
67095	4.117621	0
67145	4.123635	0
67195	4.129653	0
67245	4.135676	1
67295	4.141703	0
67345	4.147734	0
67395	4.153770	0
67445	4.159810	0
67495	4.165855	0
67545	4.171904	0
67595	4.177957	0
67645	4.184015	1
67695	4.190077	0
67745	4.196143	0
67795	4.202214	0
67845	4.208289	0
67895	4.214369	0
67945	4.220453	0
67995	4.226542	1
68045	4.232634	0
68095	4.238732	0
68145	4.244833	0
68195	4.250939	0
68245	4.257049	0
68295	4.263164	0
68345	4.269283	0
68395	4.275407	0
68445	4.281535	0
68495	4.287667	0
68545	4.293804	0
68595	4.299945	0
68645	4.306090	0
68695	4.312240	0
68745	4.318395	0
68795	4.324553	0
68845	4.330716	0
68895	4.336884	0
68945	4.343055	0
68995	4.349232	0
69045	4.355412	0
69095	4.361597	1
69145	4.367787	0
69195	4.373980	0
69245	4.380179	0
69295	4.386381	0
69345	4.392588	0
69395	4.398799	0
69445	4.405015	0
69495	4.411235	0
69545	4.417460	0
69595	4.423688	0
69645	4.429922	0
69695	4.436159	0
69745	4.442401	0
69795	4.448648	0
69845	4.454899	0
69895	4.461154	0
69945	4.467413	0
69995	4.473677	0
70045	4.479946	0
70095	4.486219	0
70145	4.492496	0
70195	4.498777	0
70245	4.505063	0
70295	4.511353	0
70345	4.517648	0
70395	4.523947	0
70445	4.530251	0
70495	4.536559	0
70545	4.542871	0
70595	4.549187	0
70645	4.555509	0
70695	4.561834	1
70745	4.568164	0
70795	4.574498	0
70845	4.580837	0
70895	4.587180	0
70945	4.593527	0
70995	4.599879	0
71045	4.606235	0
71095	4.612595	1
71145	4.618960	0
71195	4.625330	0
71245	4.631703	0
71295	4.638081	0
71345	4.644464	0
71395	4.650851	1
71445	4.657242	0
71495	4.663638	0
71545	4.670038	0
71595	4.676442	0
71645	4.682851	0
71695	4.689264	0
71745	4.695682	0
71795	4.702104	0
71845	4.708530	0
71895	4.714961	1
71945	4.721396	1
71995	4.727836	0
72045	4.734280	0
72095	4.740728	0
72145	4.747181	0
72195	4.753638	0
72245	4.760099	0
72295	4.766565	0
72345	4.773035	0
72395	4.779510	0
72445	4.785989	0
72495	4.792472	0
72545	4.798960	0
72595	4.805452	0
72645	4.811949	0
72695	4.818450	0
72745	4.824955	0
72795	4.831465	0
72845	4.837979	0
72895	4.844498	0
72945	4.851021	0
72995	4.857548	0
73045	4.864080	1
73095	4.870616	1
73145	4.877156	0
73195	4.883701	0
73245	4.890251	0
73295	4.896804	0
73345	4.903362	0
73395	4.909925	0
73445	4.916491	0
73495	4.923063	0
73545	4.929638	1
73595	4.936218	0
73645	4.942803	0
73695	4.949391	0
73745	4.955985	0
73795	4.962582	0
73845	4.969184	0
73895	4.975790	1
73945	4.982401	0
73995	4.989016	0
74045	4.995636	0
74095	5.002260	0
74145	5.008888	0
74195	5.015520	0
74245	5.022157	0
74295	5.028799	0
74345	5.035445	0
74395	5.042095	1
74445	5.048750	0
74495	5.055409	0
74545	5.062072	1
74595	5.068740	1
74645	5.075412	0
74695	5.082088	0
74745	5.088769	0
74795	5.095455	0
74845	5.102144	0
74895	5.108838	0
74945	5.115537	0
74995	5.122240	0
75045	5.128947	0
75095	5.135659	1
75145	5.142375	0
75195	5.149095	0
75245	5.155820	0
75295	5.162549	0
75345	5.169283	0
75395	5.176021	1
75445	5.182763	0
75495	5.189510	0
75545	5.196261	0
75595	5.203017	0
75645	5.209777	0
75695	5.216541	0
75745	5.223310	0
75795	5.230083	0
75845	5.236860	0
75895	5.243642	0
75945	5.250428	0
75995	5.257219	0
76045	5.264014	0
76095	5.270814	0
76145	5.277617	0
76195	5.284426	0
76245	5.291238	0
76295	5.298055	0
76345	5.304877	0
76395	5.311702	0
76445	5.318533	0
76495	5.325367	0
76545	5.332206	0
76595	5.339049	0
76645	5.345897	0
76695	5.352749	0
76745	5.359606	0
76795	5.366467	0
76845	5.373332	0
76895	5.380201	0
76945	5.387076	0
76995	5.393954	0
77045	5.400837	0
77095	5.407724	0
77145	5.414616	0
77195	5.421512	0
77245	5.428412	0
77295	5.435317	0
77345	5.442226	0
77395	5.449139	0
77445	5.456057	0
77495	5.462980	0
77545	5.469906	0
77595	5.476838	0
77645	5.483773	0
77695	5.490713	2
77745	5.497657	0
77795	5.504606	0
77845	5.511559	0
77895	5.518516	0
77945	5.525478	0
77995	5.532444	0
78045	5.539415	0
78095	5.546390	0
78145	5.553369	0
78195	5.560353	0
78245	5.567341	1
78295	5.574334	0
78345	5.581331	0
78395	5.588332	0
78445	5.595338	0
78495	5.602348	0
78545	5.609362	0
78595	5.616381	0
78645	5.623405	0
78695	5.630432	0
78745	5.637464	0
78795	5.644501	0
78845	5.651542	0
78895	5.658587	0
78945	5.665636	0
78995	5.672690	0
79045	5.679749	0
79095	5.686812	0
79145	5.693879	0
79195	5.700950	0
79245	5.708026	0
79295	5.715107	0
79345	5.722191	0
79395	5.729280	0
79445	5.736374	0
79495	5.743472	1
79545	5.750574	0
79595	5.757681	0
79645	5.764792	0
79695	5.771907	0
79745	5.779027	0
79795	5.786151	0
79845	5.793280	0
79895	5.800413	1
79945	5.807550	0
79995	5.814692	0
80045	5.821838	0
80095	5.828989	0
80145	5.836144	0
80195	5.843303	0
80245	5.850467	0
80295	5.857635	0
80345	5.864807	0
80395	5.871984	1
80445	5.879166	0
80495	5.886351	0
80545	5.893541	0
80595	5.900736	0
80645	5.907935	0
80695	5.915138	0
80745	5.922345	0
80795	5.929557	0
80845	5.936774	0
80895	5.943995	0
80945	5.951220	0
80995	5.958449	0
81045	5.965683	0
81095	5.972922	0
81145	5.980164	0
81195	5.987411	0
81245	5.994663	0
81295	6.001919	0
81345	6.009179	0
81395	6.016444	5
81445	6.023713	1
81495	6.030986	1
81529	6.035935	0
81579	6.043216	0
81629	6.050501	0
81679	6.057790	0
81729	6.065084	0
81779	6.072383	0
81829	6.079686	0
81879	6.086993	0
81929	6.094304	0
81979	6.101620	0
82029	6.108940	0
82079	6.116265	0
82129	6.123594	0
82179	6.130928	0
82229	6.138266	0
82279	6.145608	0
82329	6.152955	0
82379	6.160306	0
82429	6.167661	0
82479	6.175021	0
82529	6.182385	1
82579	6.189754	0
82629	6.197127	0
82679	6.204504	0
82729	6.211886	0
82779	6.219272	0
82829	6.226662	0
82879	6.234057	0
82929	6.241457	0
82979	6.248860	0
83029	6.256269	0
83079	6.263681	0
83129	6.271098	0
83179	6.278519	0
83229	6.285945	0
83279	6.293375	0
83329	6.300809	0
83379	6.308248	0
83429	6.315691	0
83479	6.323139	0
83529	6.330591	0
83579	6.338047	0
83629	6.345508	0
83679	6.352973	0
83729	6.360443	0
83779	6.367917	0
83829	6.375395	0
83879	6.382878	0
83929	6.390365	0
83979	6.397856	0
84029	6.405352	0
84079	6.412853	0
84129	6.420357	0
84179	6.427866	0
84229	6.435380	0
84279	6.442897	0
84329	6.450420	0
84379	6.457946	0
84429	6.465477	0
84479	6.473013	0
84529	6.480552	0
84579	6.488097	0
84629	6.495645	0
84679	6.503198	0
84729	6.510755	0
84779	6.518317	0
84829	6.525883	0
84879	6.533454	0
84929	6.541029	0
84979	6.548608	0
85029	6.556192	0
85079	6.563780	0
85129	6.571372	0
85179	6.578969	0
85229	6.586570	0
85279	6.594176	0
85329	6.601786	1
85379	6.609400	0
85429	6.617019	0
85479	6.624642	0
85529	6.632270	0
85579	6.639901	0
85629	6.647538	0
85679	6.655179	0
85729	6.662824	1
85779	6.670473	0
85829	6.678127	0
85879	6.685785	0
85929	6.693448	0
85979	6.701115	0
86029	6.708786	0
86079	6.716462	0
86129	6.724142	0
86179	6.731827	0
86229	6.739516	0
86279	6.747209	0
86329	6.754907	0
86379	6.762609	0
86429	6.770316	0
86479	6.778027	0
86529	6.785742	0
86579	6.793462	0
86629	6.801186	0
86679	6.808915	0
86729	6.816647	0
86779	6.824385	0
86829	6.832126	0
86879	6.839872	0
86929	6.847623	0
86979	6.855378	0
87029	6.863137	0
87079	6.870901	0
87129	6.878669	0
87179	6.886441	0
87229	6.894218	0
87279	6.901999	0
87329	6.909784	0
87379	6.917574	0
87429	6.925369	0
87479	6.933167	0
87529	6.940970	0
87579	6.948778	0
87629	6.956590	0
87679	6.964406	0
87729	6.972227	0
87779	6.980052	0
87829	6.987881	1
87879	6.995715	0
87929	7.003553	0
87979	7.011396	0
88029	7.019243	61
88079	7.027094	6
88129	7.034950	4
88179	7.042810	5
88229	7.050675	1
88279	7.058544	1
88329	7.066417	1
88379	7.074295	2
88429	7.082177	1
88479	7.090063	0
88529	7.097954	0
88579	7.105850	2
88629	7.113749	0
88679	7.121653	0
88729	7.129562	0
88779	7.137475	0
88829	7.145392	0
88879	7.153313	1
88929	7.161239	0
88979	7.169170	1
89029	7.177105	0
89079	7.185044	0
89129	7.192987	0
89179	7.200935	0
89229	7.208888	0
89279	7.216844	0
89329	7.224805	0
89379	7.232771	0
89429	7.240741	0
89479	7.248715	0
89529	7.256694	0
89579	7.264677	0
89629	7.272664	0
89679	7.280656	0
89729	7.288652	0
89779	7.296653	0
89829	7.304658	0
89879	7.312667	0
89929	7.320681	0
89979	7.328699	0
90029	7.336722	1
90079	7.344749	0
90129	7.352780	0
90179	7.360816	0
90229	7.368856	0
90279	7.376901	0
90329	7.384949	0
90379	7.393003	0
90429	7.401060	0
90479	7.409122	0
90529	7.417189	0
90579	7.425260	0
90629	7.433335	0
90679	7.441415	0
90729	7.449499	0
90779	7.457587	0
90829	7.465680	0
90879	7.473777	0
90929	7.481878	0
90979	7.489984	0
91029	7.498095	1
91079	7.506209	0
91129	7.514329	0
91179	7.522452	0
91229	7.530580	0
91279	7.538712	0
91329	7.546849	0
91379	7.554990	0
91429	7.563135	0
91479	7.571285	0
91529	7.579440	0
91579	7.587598	0
91629	7.595761	0
91679	7.603929	0
91729	7.612100	0
91779	7.620276	0
91829	7.628457	0
91879	7.636642	0
91929	7.644831	0
91979	7.653025	0
92029	7.661223	0
92079	7.669426	0
92129	7.677633	0
92179	7.685844	0
92229	7.694060	0
92279	7.702280	0
92329	7.710504	0
92379	7.718733	0
92429	7.726966	0
92479	7.735204	0
92529	7.743446	0
92579	7.751692	0
92629	7.759943	0
92679	7.768198	0
92729	7.776458	0
92779	7.784722	0
92829	7.792990	0
92879	7.801263	0
92929	7.809540	0
92979	7.817821	1
93029	7.826107	0
93079	7.834397	0
93129	7.842692	0
93179	7.850991	0
93229	7.859295	0
93279	7.867603	0
93329	7.875915	0
93379	7.884231	0
93429	7.892552	0
93479	7.900878	0
93529	7.909208	0
93579	7.917542	0
93629	7.925880	0
93679	7.934223	1
93729	7.942571	0
93779	7.950922	0
93829	7.959278	1
93879	7.967639	0
93929	7.976004	0
93979	7.984373	0
94029	7.992747	0
94079	8.001125	0
94129	8.009507	0
94179	8.017894	0
94229	8.026285	0
94279	8.034681	0
94329	8.043081	0
94379	8.051485	0
94429	8.059894	0
94479	8.068307	0
94529	8.076725	0
94579	8.085147	0
94629	8.093573	0
94679	8.102004	0
94729	8.110439	0
94779	8.118879	0
94829	8.127323	0
94879	8.135771	0
94929	8.144224	0
94979	8.152681	0
95029	8.161142	1
95079	8.169608	1
95129	8.178078	0
95179	8.186553	0
95229	8.195032	0
95279	8.203515	0
95329	8.212003	0
95379	8.220495	0
95429	8.228992	0
95479	8.237493	0
95529	8.245998	0
95579	8.254508	0
95629	8.263022	0
95679	8.271540	0
95729	8.280063	1
95779	8.288591	0
95829	8.297122	0
95879	8.305658	0
95929	8.314199	0
95979	8.322744	0
96029	8.331293	0
96079	8.339846	0
96129	8.348404	0
96179	8.356967	0
96229	8.365534	0
96279	8.374105	0
96329	8.382680	0
96379	8.391260	0
96429	8.399845	0
96479	8.408433	0
96529	8.417027	0
96579	8.425624	0
96629	8.434226	0
96679	8.442832	0
96729	8.451443	0
96779	8.460058	0
96829	8.468678	2
96879	8.477301	0
96929	8.485930	0
96979	8.494562	0
97029	8.503199	0
97079	8.511841	0
97129	8.520486	0
97179	8.529137	1
97229	8.537791	0
97279	8.546450	0
97329	8.555114	0
97379	8.563781	0
97429	8.572453	0
97479	8.581130	0
97529	8.589811	0
97579	8.598496	0
97629	8.607186	0
97679	8.615880	0
97729	8.624578	0
97779	8.633281	0
97829	8.641988	0
97879	8.650700	0
97913	8.656626	0
97963	8.665345	0
98013	8.674069	0
98063	8.682797	0
98113	8.691529	0
98163	8.700265	0
98213	8.709006	0
98263	8.717752	0
98313	8.726501	0
98363	8.735255	1
98413	8.744014	0
98463	8.752777	0
98513	8.761544	0
98563	8.770316	0
98613	8.779092	0
98663	8.787872	0
98713	8.796657	0
98763	8.805446	0
98813	8.814240	0
98863	8.823038	1
98913	8.831840	0
98963	8.840647	0
99013	8.849458	0
99063	8.858274	0
99113	8.867094	0
99163	8.875918	0
99213	8.884747	0
99263	8.893580	0
99313	8.902418	0
99363	8.911259	0
99413	8.920106	0
99463	8.928956	0
99513	8.937811	0
99563	8.946671	0
99613	8.955535	0
99663	8.964403	0
99713	8.973276	0
99763	8.982153	0
99813	8.991034	0
99863	8.999920	0
99913	9.008810	1
99963	9.017704	0
100013	9.026603	0
100063	9.035507	0
100113	9.044414	0
100163	9.053327	0
100213	9.062243	0
100263	9.071164	0
100313	9.080089	0
100363	9.089019	0
100413	9.097953	0
100463	9.106891	0
100513	9.115834	1
100563	9.124782	0
100613	9.133733	0
100663	9.142689	0
100713	9.151650	0
100763	9.160614	0
100813	9.169584	0
100863	9.178557	0
100913	9.187535	0
100963	9.196517	0
101013	9.205504	0
101063	9.214495	0
101113	9.223491	0
101163	9.232491	0
101213	9.241495	0
101263	9.250504	0
101313	9.259517	0
101363	9.268534	0
101413	9.277556	0
101463	9.286582	0
101513	9.295613	0
101563	9.304648	0
101613	9.313687	0
101663	9.322731	0
101713	9.331779	0
101763	9.340832	0
101813	9.349889	0
101863	9.358950	0
101913	9.368016	0
101963	9.377086	0
102013	9.386160	1
102063	9.395239	0
102113	9.404323	0
102163	9.413410	0
102213	9.422502	0
102263	9.431599	0
102313	9.440700	0
102363	9.449805	0
102413	9.458914	0
102463	9.468028	0
102513	9.477147	0
102563	9.486270	0
102613	9.495397	0
102663	9.504528	0
102713	9.513664	0
102763	9.522805	1
102813	9.531949	0
102863	9.541099	0
102913	9.550252	0
102963	9.559410	0
103013	9.568572	0
103063	9.577739	0
103113	9.586910	0
103163	9.596085	0
103213	9.605265	0
103263	9.614450	0
103313	9.623638	1
103363	9.632831	0
103413	9.642029	0
103463	9.651230	0
103513	9.660437	0
103563	9.669647	0
103613	9.678862	0
103663	9.688081	0
103713	9.697305	0
103763	9.706533	1
103813	9.715766	0
103863	9.725003	0
103913	9.734244	0
103963	9.743490	0
104013	9.752740	1
104063	9.761994	0
104113	9.771253	0
104163	9.780516	0
104213	9.789784	0
104263	9.799056	0
104313	9.808332	0
104363	9.817613	0
104413	9.826898	1
104463	9.836188	0
104513	9.845482	1
104563	9.854780	1
104613	9.864083	0
104663	9.873390	1
104713	9.882701	0
104763	9.892017	1
104813	9.901338	0
104863	9.910662	0
104913	9.919991	0
104963	9.929325	0
105013	9.938663	0
105063	9.948005	0
105113	9.957352	0
105163	9.966703	0
105213	9.976058	0
105263	9.985418	0
105313	9.994782	0
105363	10.004151	0
105413	10.013524	3
105463	10.022901	0
105513	10.032283	1
105563	10.041669	0
105613	10.051059	0
105663	10.060454	0
105713	10.069853	0
105763	10.079257	0
105813	10.088665	0
105863	10.098078	0
105913	10.107495	0
105963	10.116916	0
106013	10.126341	0
106063	10.135771	0
106113	10.145206	0
106163	10.154645	0
106213	10.164088	0
106263	10.173535	0
106313	10.182987	0
106363	10.192444	0
106413	10.201904	0
106463	10.211370	0
106513	10.220839	0
106563	10.230313	0
106613	10.239791	0
106663	10.249274	0
106713	10.258761	0
106763	10.268252	0
106813	10.277748	0
106863	10.287249	1
106913	10.296753	0
106963	10.306262	0
107013	10.315776	0
107063	10.325293	1
107113	10.334816	0
107163	10.344342	0
107213	10.353873	0
107263	10.363409	0
107313	10.372948	0
107363	10.382492	2
107413	10.392041	0
107463	10.401594	0
107513	10.411151	0
107563	10.420713	0
107613	10.430279	0
107663	10.439849	0
107713	10.449424	1
107763	10.459003	0
107813	10.468587	0
107863	10.478175	0
107913	10.487767	0
107963	10.497364	0
108013	10.506965	0
108063	10.516571	0
108113	10.526181	0
108163	10.535795	0
108213	10.545414	0
108263	10.555037	0
108313	10.564665	0
108363	10.574297	0
108413	10.583933	0
108463	10.593574	0
108513	10.603219	0
108563	10.612868	0
108613	10.622522	0
108663	10.632180	0
108713	10.641843	0
108763	10.651510	0
108813	10.661181	0
108863	10.670857	0
108913	10.680537	0
108963	10.690222	0
109013	10.699911	0
109063	10.709604	0
109113	10.719302	1
109163	10.729004	0
109213	10.738711	0
109263	10.748422	0
109313	10.758137	0
109363	10.767857	0
109413	10.777581	0
109463	10.787309	0
109513	10.797042	0
109563	10.806779	1
109613	10.816521	0
109663	10.826267	0
109713	10.836017	0
109763	10.845772	1
109813	10.855531	0
109863	10.865295	0
109913	10.875063	0
109963	10.884835	0
110013	10.894612	0
110063	10.904393	0
110113	10.914179	0
110163	10.923968	1
110213	10.933763	0
110263	10.943561	0
110313	10.953365	0
110363	10.963172	0
110413	10.972984	0
110463	10.982800	0
110513	10.992621	0
110563	11.002446	0
110613	11.012275	3
110663	11.022109	0
110713	11.031947	0
110763	11.041790	0
110813	11.051637	0
110863	11.061488	0
110913	11.071344	1
110963	11.081204	0
111013	11.091068	1
111063	11.100937	0
111113	11.110811	1
111163	11.120688	0
111213	11.130570	0
111263	11.140457	0
111313	11.150348	1
111363	11.160243	0
111413	11.170143	0
111463	11.180047	0
111513	11.189955	0
111563	11.199868	0
111613	11.209785	0
111663	11.219707	0
111713	11.229633	0
111763	11.239563	0
111813	11.249498	0
111863	11.259437	0
111913	11.269380	0
111963	11.279328	0
112013	11.289281	0
112063	11.299237	0
112113	11.309198	1
112163	11.319164	0
112213	11.329134	0
112263	11.339108	0
112313	11.349087	0
112363	11.359070	0
112413	11.369057	0
112463	11.379049	0
112513	11.389045	0
112563	11.399046	0
112613	11.409051	0
112663	11.419060	0
112713	11.429074	0
112763	11.439092	0
112813	11.449114	0
112863	11.459141	0
112913	11.469173	0
112963	11.479208	0
113013	11.489248	0
113063	11.499293	0
113113	11.509342	0
113163	11.519395	0
113213	11.529453	0
113263	11.539515	0
113313	11.549581	0
113363	11.559652	0
113413	11.569727	0
113463	11.579807	0
113513	11.589891	0
113563	11.599979	0
113613	11.610072	0
113663	11.620169	0
113713	11.630271	1
113763	11.640376	0
113813	11.650487	0
113863	11.660601	0
113913	11.670721	0
113963	11.680844	0
114013	11.690972	0
114063	11.701104	0
114113	11.711241	0
114163	11.721382	0
114213	11.731527	0
114263	11.741677	0
114297	11.748581	0
114347	11.758739	0
114397	11.768900	0
114447	11.779066	0
114497	11.789236	0
114547	11.799411	0
114597	11.809590	0
114647	11.819774	0
114697	11.829962	1
114747	11.840154	0
114797	11.850351	0
114847	11.860552	0
114897	11.870757	0
114947	11.880967	0
114997	11.891181	0
115047	11.901400	0
115097	11.911623	0
115147	11.921850	0
115197	11.932082	0
115247	11.942318	0
115297	11.952559	1
115347	11.962804	0
115397	11.973053	1
115447	11.983307	2
115497	11.993565	497
115547	12.003828	3981
115597	12.014095	8
115647	12.024366	6
115697	12.034642	4
115747	12.044922	2
115797	12.055206	0
115847	12.065495	0
115897	12.075788	0
115947	12.086086	0
115997	12.096388	0
116047	12.106694	0
116097	12.117005	0
116147	12.127320	1
116197	12.137640	1
116247	12.147964	0
116297	12.158292	0
116347	12.168625	0
116397	12.178962	0
116447	12.189304	0
116497	12.199649	0
116547	12.210000	0
116597	12.220354	0
116647	12.230713	0
116697	12.241077	0
116747	12.251445	0
116797	12.261817	0
116847	12.272194	0
116897	12.282575	0
116947	12.292960	0
116997	12.303350	0
117047	12.313744	0
117097	12.324143	0
117147	12.334546	0
117197	12.344953	0
117247	12.355365	1
117297	12.365781	0
117347	12.376201	2
117397	12.386626	0
117447	12.397056	0
117497	12.407489	0
117547	12.417927	0
117597	12.428370	0
117647	12.438817	0
117697	12.449268	0
117747	12.459724	1
117797	12.470184	0
117847	12.480648	0
117897	12.491117	1
117947	12.501590	1
117997	12.512068	0
118047	12.522550	0
118097	12.533036	0
118147	12.543527	0
118197	12.554022	0
118247	12.564521	0
118297	12.575025	0
118347	12.585534	0
118397	12.596046	0
118447	12.606563	0
118497	12.617085	0
118547	12.627611	1
118597	12.638141	0
118647	12.648675	0
118697	12.659215	0
118747	12.669758	0
118797	12.680306	0
118847	12.690858	0
118897	12.701415	0
118947	12.711975	0
118997	12.722541	1
119047	12.733111	0
119097	12.743685	0
119147	12.754263	0
119197	12.764846	0
119247	12.775433	0
119297	12.786025	0
119347	12.796621	0
119397	12.807222	1
119447	12.817827	0
119497	12.828436	0
119547	12.839049	0
119597	12.849667	0
119647	12.860290	0
119697	12.870917	0
119747	12.881548	0
119797	12.892183	1
119847	12.902823	0
119897	12.913468	0
119947	12.924117	0
119997	12.934770	0
120047	12.945427	0
120097	12.956089	0
120147	12.966755	0
120197	12.977426	0
120247	12.988101	0
120297	12.998781	42
120347	13.009465	7915
120397	13.020153	21
120447	13.030845	3
120497	13.041542	4
120547	13.052244	1
120597	13.062950	1
120647	13.073660	0
120697	13.084374	0
120747	13.095093	1
120797	13.105817	0
120847	13.116545	0
120897	13.127277	0
120947	13.138013	0
120997	13.148754	0
121047	13.159499	0
121097	13.170249	0
121147	13.181003	0
121197	13.191762	0
121247	13.202525	0
121297	13.213292	1
121347	13.224063	0
121397	13.234839	0
121447	13.245620	1
121497	13.256405	0
121547	13.267194	0
121597	13.277987	0
121647	13.288785	1
121697	13.299588	0
121747	13.310395	0
121797	13.321206	0
121847	13.332021	0
121897	13.342841	0
121947	13.353665	0
121997	13.364494	0
122047	13.375327	0
122097	13.386165	0
122147	13.397007	0
122197	13.407853	0
122247	13.418703	0
122297	13.429559	0
122347	13.440418	0
122397	13.451282	0
122447	13.462150	0
122497	13.473023	0
122547	13.483899	0
122597	13.494781	0
122647	13.505667	0
122697	13.516557	0
122747	13.527451	0
122797	13.538350	0
122847	13.549254	0
122897	13.560161	0
122947	13.571073	0
122997	13.581990	0
123047	13.592911	0
123097	13.603836	0
123147	13.614766	0
123197	13.625700	0
123247	13.636638	0
123297	13.647581	0
123347	13.658528	0
123397	13.669480	0
123447	13.680436	0
123497	13.691396	0
123547	13.702361	0
123597	13.713330	0
123647	13.724303	1
123697	13.735281	1
123747	13.746264	0
123797	13.757250	0
123847	13.768241	0
123897	13.779237	0
123947	13.790237	0
123997	13.801241	0
124047	13.812250	0
124097	13.823263	0
124147	13.834280	0
124197	13.845302	0
124247	13.856328	0
124297	13.867359	0
124347	13.878394	0
124397	13.889433	0
124447	13.900477	0
124497	13.911525	1
124547	13.922577	0
124597	13.933634	0
124647	13.944696	0
124697	13.955761	0
124747	13.966832	1
124797	13.977906	0
124847	13.988985	0
124897	14.000068	10
124947	14.011156	9101
124997	14.022248	18726
125047	14.033344	14
125097	14.044445	7
125147	14.055550	1
125197	14.066660	1
125247	14.077774	3
125297	14.088892	1
125347	14.100015	0
125397	14.111142	0
125447	14.122274	1
125497	14.133410	0
125547	14.144550	0
125597	14.155695	1
125647	14.166844	1
125697	14.177997	0
125747	14.189155	0
125797	14.200317	0
125847	14.211484	1
125897	14.222655	1
125947	14.233830	0
125997	14.245010	1
126047	14.256194	1
126097	14.267383	0
126147	14.278576	0
126197	14.289773	1
126247	14.300975	0
126297	14.312181	0
126347	14.323392	1
126397	14.334607	0
126447	14.345826	0
126497	14.357050	0
126547	14.368278	1
126597	14.379510	0
126647	14.390747	1
126697	14.401988	1
126747	14.413234	0
126797	14.424484	2
126847	14.435739	0
126897	14.446997	0
126947	14.458261	2
126997	14.469528	0
127047	14.480800	1
127097	14.492077	0
127147	14.503357	0
127197	14.514642	1
127247	14.525932	0
127297	14.537226	0
127347	14.548524	0
127397	14.559827	0
127447	14.571134	0
127497	14.582446	0
127547	14.593761	0
127597	14.605082	0
127647	14.616406	0
127697	14.627735	0
127747	14.639069	1
127797	14.650407	0
127847	14.661749	0
127897	14.673095	1
127947	14.684446	0
127997	14.695802	0
128047	14.707162	0
128097	14.718526	0
128147	14.729894	0
128197	14.741267	0
128247	14.752644	0
128297	14.764026	0
128347	14.775412	0
128397	14.786803	0
128447	14.798198	0
128497	14.809597	1
128547	14.821001	1
128597	14.832409	0
128647	14.843821	3
128697	14.855238	5
128747	14.866659	2
128797	14.878085	2
128847	14.889515	0
128897	14.900949	0
128947	14.912388	1
128997	14.923831	0
129047	14.935279	1
129097	14.946730	0
129147	14.958187	0
129197	14.969647	0
129247	14.981113	3
129297	14.992582	0
129347	15.004056	12
129397	15.015534	651
129447	15.027017	125647
129497	15.038504	2379
129547	15.049995	319
129597	15.061491	140
129647	15.072991	84
129697	15.084496	51
129747	15.096005	32
129797	15.107518	25
129847	15.119036	15
129897	15.130558	9
129947	15.142085	14
129997	15.153616	15
130047	15.165151	5
130097	15.176691	5
130147	15.188235	5
130197	15.199783	2
130247	15.211336	6
130297	15.222894	3
130347	15.234455	2
130397	15.246021	4
130447	15.257592	4
130497	15.269166	5
130547	15.280746	3
130597	15.292329	5
130647	15.303917	4
130681	15.311800	1
130731	15.323395	4
130781	15.334995	2
130831	15.346599	3
130881	15.358207	1
130931	15.369820	4
130981	15.381438	2
131031	15.393059	1
131081	15.404685	1
131131	15.416316	1
131181	15.427951	1
131231	15.439590	3
131281	15.451234	0
131331	15.462882	3
131381	15.474534	1
131431	15.486191	3
131481	15.497852	1
131531	15.509518	1
131581	15.521188	0
131631	15.532862	0
131681	15.544541	0
131731	15.556224	0
131781	15.567911	3
131831	15.579603	0
131881	15.591300	1
131931	15.603000	1
131981	15.614706	0
132031	15.626415	0
132081	15.638129	0
132131	15.649847	1
[truncated: 17,374 more rows]
