# Supplementary material for: ATP-Mediated Compositional Change in Peripheral Myelin Membranes: A Comparative Raman Spectroscopy and Time-Of-Flight Secondary Ion Mass Spectrometry Study
Source: PLoS One. 2015 Nov 6;10(11):e0142084. doi: 10.1371/journal.pone.0142084 (PMC4636249; doi:10.1371/journal.pone.0142084)
Supplement: S6 Dataset — (ZIP) [file pone.0142084.s006.zip › S6_dataset/Mass_spectra/adenosine_9.TXT]

Binning: 50 channels
Channel	Mass (u)	Intensity
32377	1.001439	2
32427	1.004405	11
32477	1.007376	34025
32527	1.010351	1494
32577	1.013331	10
32627	1.016314	2
32677	1.019303	1
32727	1.022295	1
32777	1.025292	4
32827	1.028294	1
32877	1.031299	2
32927	1.034310	0
32977	1.037324	0
33027	1.040343	1
33077	1.043366	0
33127	1.046394	0
33177	1.049426	0
33227	1.052463	0
33277	1.055504	0
33327	1.058549	0
33377	1.061599	0
33427	1.064653	0
33477	1.067711	1
33527	1.070774	0
33577	1.073841	0
33627	1.076913	0
33677	1.079989	0
33727	1.083069	0
33777	1.086154	0
33827	1.089243	0
33877	1.092337	0
33927	1.095435	0
33977	1.098537	1
34027	1.101644	0
34077	1.104755	0
34127	1.107870	0
34177	1.110990	1
34227	1.114114	0
34277	1.117243	0
34327	1.120376	0
34377	1.123514	0
34427	1.126656	0
34477	1.129802	0
34527	1.132952	0
34577	1.136107	0
34627	1.139267	0
34677	1.142431	0
34727	1.145599	1
34777	1.148771	0
34827	1.151948	0
34877	1.155130	0
34927	1.158315	1
34977	1.161505	0
35027	1.164700	0
35077	1.167899	0
35127	1.171102	0
35177	1.174310	0
35227	1.177522	0
35277	1.180738	0
35327	1.183959	0
35377	1.187184	0
35427	1.190414	0
35477	1.193648	0
35527	1.196886	0
35577	1.200129	1
35627	1.203376	0
35677	1.206628	0
35727	1.209884	0
35777	1.213144	0
35827	1.216409	0
35877	1.219678	0
35927	1.222951	0
35977	1.226229	0
36027	1.229512	1
36077	1.232798	0
36127	1.236089	0
36177	1.239385	0
36227	1.242685	0
36277	1.245989	0
36327	1.249297	1
36377	1.252610	0
36427	1.255928	0
36477	1.259250	0
36527	1.262576	0
36577	1.265906	0
36627	1.269241	0
36677	1.272581	0
36727	1.275924	0
36777	1.279273	1
36827	1.282625	0
36877	1.285982	0
36927	1.289343	0
36977	1.292709	0
37027	1.296079	0
37077	1.299453	0
37127	1.302832	0
37177	1.306215	0
37227	1.309603	0
37277	1.312995	0
37327	1.316392	0
37377	1.319792	0
37427	1.323197	0
37477	1.326607	0
37527	1.330021	0
37577	1.333439	0
37627	1.336862	0
37677	1.340289	0
37727	1.343721	0
37777	1.347157	0
37827	1.350597	0
37877	1.354042	0
37927	1.357491	0
37977	1.360944	0
38027	1.364402	1
38077	1.367864	0
38127	1.371331	0
38177	1.374802	0
38227	1.378277	0
38277	1.381757	0
38327	1.385241	0
38377	1.388730	0
38427	1.392223	0
38477	1.395720	0
38527	1.399222	0
38577	1.402728	0
38627	1.406238	0
38677	1.409753	0
38727	1.413273	0
38777	1.416796	0
38827	1.420324	0
38877	1.423857	0
38927	1.427394	0
38977	1.430935	0
39027	1.434480	0
39077	1.438030	0
39127	1.441585	0
39177	1.445144	0
39227	1.448707	0
39277	1.452274	0
39327	1.455846	0
39377	1.459423	0
39427	1.463003	0
39477	1.466589	0
39527	1.470178	0
39577	1.473772	0
39627	1.477370	0
39677	1.480973	1
39727	1.484580	0
39777	1.488191	0
39827	1.491807	0
39877	1.495428	0
39927	1.499052	0
39977	1.502681	0
40027	1.506315	0
40077	1.509952	0
40127	1.513595	0
40177	1.517241	0
40227	1.520892	0
40277	1.524547	1
40327	1.528207	0
40377	1.531871	0
40427	1.535540	0
40477	1.539213	0
40527	1.542890	0
40577	1.546572	0
40627	1.550258	0
40677	1.553948	0
40727	1.557643	0
40777	1.561342	0
40827	1.565046	0
40877	1.568754	0
40927	1.572466	0
40977	1.576183	0
41027	1.579904	0
41077	1.583630	0
41127	1.587360	0
41177	1.591094	0
41227	1.594833	0
41277	1.598576	0
41327	1.602324	0
41377	1.606075	0
41427	1.609832	0
41477	1.613592	0
41527	1.617357	0
41577	1.621127	0
41627	1.624901	1
41677	1.628679	0
41727	1.632462	0
41777	1.636249	0
41827	1.640040	0
41877	1.643836	0
41927	1.647636	0
41977	1.651441	0
42027	1.655250	0
42077	1.659063	0
42127	1.662881	0
42177	1.666703	0
42227	1.670529	0
42277	1.674360	0
42327	1.678195	0
42377	1.682035	0
42427	1.685879	0
42477	1.689728	0
42527	1.693581	0
42577	1.697438	0
42627	1.701299	0
42677	1.705165	0
42727	1.709036	0
42777	1.712911	0
42827	1.716790	0
42877	1.720673	0
42927	1.724561	0
42977	1.728454	0
43027	1.732350	1
43077	1.736252	0
43127	1.740157	0
43177	1.744067	0
43227	1.747981	1
43277	1.751900	0
43327	1.755823	0
43377	1.759751	0
43427	1.763682	0
43477	1.767619	0
43527	1.771559	0
43577	1.775504	0
43627	1.779454	0
43677	1.783407	0
43727	1.787366	1
43777	1.791328	0
43827	1.795295	0
43877	1.799267	1
43927	1.803242	0
43977	1.807222	0
44027	1.811207	0
44077	1.815196	0
44127	1.819189	0
44177	1.823187	0
44227	1.827189	0
44277	1.831195	0
44327	1.835206	0
44377	1.839221	0
44427	1.843241	0
44477	1.847265	0
44527	1.851294	0
44577	1.855326	0
44627	1.859364	0
44677	1.863405	0
44727	1.867451	0
44777	1.871501	0
44827	1.875556	0
44877	1.879615	0
44927	1.883679	0
44977	1.887747	0
45027	1.891819	0
45077	1.895896	0
45127	1.899977	0
45177	1.904062	0
45227	1.908152	0
45277	1.912246	0
45327	1.916345	0
45377	1.920448	0
45427	1.924555	1
45477	1.928667	0
45527	1.932783	0
45577	1.936904	0
45627	1.941029	0
45677	1.945158	0
45727	1.949292	0
45777	1.953430	0
45827	1.957573	0
45877	1.961720	0
45927	1.965871	0
45977	1.970027	0
46027	1.974187	0
46077	1.978351	0
46127	1.982520	0
46177	1.986693	0
46227	1.990871	0
46277	1.995053	0
46327	1.999239	0
46377	2.003430	0
46427	2.007625	0
46477	2.011825	3
46527	2.016029	3346
46577	2.020237	11
46627	2.024450	3
46677	2.028667	1
46727	2.032889	0
46777	2.037115	1
46827	2.041345	0
46877	2.045580	0
46927	2.049819	0
46977	2.054062	1
47027	2.058310	0
47077	2.062562	0
47127	2.066819	2
47177	2.071080	0
47227	2.075345	0
47277	2.079615	0
47327	2.083889	0
47377	2.088168	0
47427	2.092451	0
47477	2.096738	0
47527	2.101030	0
47577	2.105326	0
47627	2.109627	0
47677	2.113932	0
47727	2.118241	0
47777	2.122555	0
47827	2.126873	1
47877	2.131195	0
47927	2.135522	1
47977	2.139853	0
48027	2.144189	0
48077	2.148529	0
48127	2.152873	0
48177	2.157222	0
48227	2.161575	1
48277	2.165933	0
48327	2.170295	0
48377	2.174661	0
48427	2.179032	0
48477	2.183407	0
48527	2.187787	0
48577	2.192171	0
48627	2.196559	0
48677	2.200952	0
48727	2.205349	0
48761	2.208341	0
48811	2.212746	0
48861	2.217154	0
48911	2.221568	0
48961	2.225985	0
49011	2.230407	0
49061	2.234834	0
49111	2.239265	0
49161	2.243700	0
49211	2.248139	0
49261	2.252583	0
49311	2.257032	0
49361	2.261484	0
49411	2.265941	0
49461	2.270403	0
49511	2.274869	0
49561	2.279339	0
49611	2.283814	0
49661	2.288293	0
49711	2.292776	0
49761	2.297264	1
49811	2.301756	0
49861	2.306253	0
49911	2.310754	0
49961	2.315259	0
50011	2.319769	0
50061	2.324283	0
50111	2.328802	0
50161	2.333325	0
50211	2.337852	0
50261	2.342384	0
50311	2.346920	1
50361	2.351461	1
50411	2.356006	0
50461	2.360555	0
50511	2.365109	0
50561	2.369667	0
50611	2.374229	0
50661	2.378796	0
50711	2.383367	0
50761	2.387943	1
50811	2.392523	0
50861	2.397107	0
50911	2.401696	0
50961	2.406289	0
51011	2.410887	0
51061	2.415489	0
51111	2.420095	0
51161	2.424706	0
51211	2.429321	1
51261	2.433941	0
51311	2.438564	0
51361	2.443193	0
51411	2.447825	0
51461	2.452462	0
51511	2.457104	0
51561	2.461750	0
51611	2.466400	0
51661	2.471055	0
51711	2.475714	0
51761	2.480377	0
51811	2.485045	0
51861	2.489717	0
51911	2.494394	0
51961	2.499075	0
52011	2.503760	0
52061	2.508450	0
52111	2.513144	0
52161	2.517842	0
52211	2.522545	0
52261	2.527253	0
52311	2.531964	0
52361	2.536680	0
52411	2.541401	0
52461	2.546126	0
52511	2.550855	0
52561	2.555588	0
52611	2.560327	0
52661	2.565069	0
52711	2.569816	0
52761	2.574567	0
52811	2.579322	0
52861	2.584082	0
52911	2.588847	0
52961	2.593616	0
53011	2.598389	0
53061	2.603166	0
53111	2.607948	0
53161	2.612734	0
53211	2.617525	1
53261	2.622320	0
53311	2.627120	0
53361	2.631923	0
53411	2.636732	0
53461	2.641544	0
53511	2.646361	0
53561	2.651183	0
53611	2.656009	0
53661	2.660839	0
53711	2.665673	0
53761	2.670512	0
53811	2.675356	0
53861	2.680203	0
53911	2.685056	0
53961	2.689912	0
54011	2.694773	0
54061	2.699638	0
54111	2.704508	1
54161	2.709382	0
54211	2.714261	0
54261	2.719143	0
54311	2.724031	0
54361	2.728922	0
54411	2.733818	0
54461	2.738719	0
54511	2.743624	0
54561	2.748533	1
54611	2.753446	0
54661	2.758364	0
54711	2.763287	0
54761	2.768213	0
54811	2.773144	1
54861	2.778080	0
54911	2.783020	0
54961	2.787964	0
55011	2.792913	0
55061	2.797866	0
55111	2.802823	0
55161	2.807785	0
55211	2.812752	0
55261	2.817722	0
55311	2.822697	0
55361	2.827677	0
55411	2.832660	0
55461	2.837649	0
55511	2.842641	0
55561	2.847638	0
55611	2.852640	0
55661	2.857645	0
55711	2.862655	0
55761	2.867670	0
55811	2.872689	0
55861	2.877712	0
55911	2.882740	0
55961	2.887772	0
56011	2.892808	1
56061	2.897849	0
56111	2.902895	0
56161	2.907944	0
56211	2.912998	0
56261	2.918057	0
56311	2.923119	0
56361	2.928187	0
56411	2.933258	0
56461	2.938334	0
56511	2.943415	0
56561	2.948499	0
56611	2.953588	0
56661	2.958682	0
56711	2.963780	0
56761	2.968882	0
56811	2.973989	0
56861	2.979100	0
56911	2.984215	0
56961	2.989335	0
57011	2.994460	0
57061	2.999588	0
57111	3.004721	0
57161	3.009859	0
57211	3.015000	0
57261	3.020147	7
57311	3.025297	1729
57361	3.030452	4
57411	3.035612	1
57461	3.040775	1
57511	3.045943	0
57561	3.051116	0
57611	3.056293	0
57661	3.061474	0
57711	3.066660	1
57761	3.071850	1
57811	3.077044	0
57861	3.082243	0
57911	3.087447	0
57961	3.092654	0
58011	3.097866	0
58061	3.103083	0
58111	3.108303	2
58161	3.113529	0
58211	3.118758	1
58261	3.123992	0
58311	3.129231	0
58361	3.134473	0
58411	3.139720	0
58461	3.144972	0
58511	3.150228	0
58561	3.155488	0
58611	3.160753	0
58661	3.166022	0
58711	3.171295	0
58761	3.176573	0
58811	3.181856	0
58861	3.187142	0
58911	3.192433	0
58961	3.197729	0
59011	3.203029	0
59061	3.208333	0
59111	3.213641	0
59161	3.218954	0
59211	3.224272	0
59261	3.229593	0
59311	3.234920	0
59361	3.240250	0
59411	3.245585	0
59461	3.250924	0
59511	3.256268	1
59561	3.261616	0
59611	3.266969	0
59661	3.272325	0
59711	3.277687	0
59761	3.283052	0
59811	3.288422	0
59861	3.293797	0
59911	3.299176	0
59961	3.304559	0
60011	3.309946	0
60061	3.315338	0
60111	3.320735	0
60161	3.326135	0
60211	3.331541	0
60261	3.336950	0
60311	3.342364	0
60361	3.347782	0
60411	3.353205	0
60461	3.358632	0
60511	3.364064	0
60561	3.369500	1
60611	3.374940	0
60661	3.380384	0
60711	3.385833	0
60761	3.391287	0
60811	3.396745	0
60861	3.402207	0
60911	3.407674	0
60961	3.413145	0
61011	3.418620	0
61061	3.424100	1
61111	3.429584	0
61161	3.435072	0
61211	3.440565	0
61261	3.446063	0
61311	3.451564	0
61361	3.457070	0
61411	3.462581	0
61461	3.468096	0
61511	3.473615	0
61561	3.479139	0
61611	3.484667	0
61661	3.490199	0
61711	3.495736	0
61761	3.501277	0
61811	3.506823	0
61861	3.512373	0
61911	3.517927	0
61961	3.523486	0
62011	3.529049	0
62061	3.534616	1
62111	3.540188	0
62161	3.545765	0
62211	3.551345	0
62261	3.556931	0
62311	3.562520	0
62361	3.568114	1
62411	3.573712	0
62461	3.579315	0
62511	3.584922	0
62561	3.590533	0
62611	3.596149	0
62661	3.601769	0
62711	3.607394	0
62761	3.613023	0
62811	3.618656	0
62861	3.624294	0
62911	3.629936	0
62961	3.635583	0
63011	3.641234	0
63061	3.646889	0
63111	3.652549	0
63161	3.658213	0
63211	3.663881	0
63261	3.669554	0
63311	3.675231	0
63361	3.680913	0
63411	3.686599	0
63461	3.692289	0
63511	3.697984	0
63561	3.703683	0
63611	3.709387	0
63661	3.715095	0
63711	3.720807	0
63761	3.726524	0
63811	3.732245	0
63861	3.737971	0
63911	3.743701	0
63961	3.749435	0
64011	3.755174	0
64061	3.760917	0
64111	3.766664	0
64161	3.772416	1
64211	3.778173	0
64261	3.783933	0
64311	3.789698	0
64361	3.795468	0
64411	3.801242	0
64461	3.807020	0
64511	3.812802	0
64561	3.818589	0
64611	3.824381	0
64661	3.830176	0
64711	3.835977	0
64761	3.841781	0
64811	3.847590	0
64861	3.853403	0
64911	3.859221	0
64961	3.865043	0
65011	3.870870	0
65061	3.876701	0
65111	3.882536	0
65145	3.886506	0
65195	3.892349	0
65245	3.898196	0
65295	3.904047	0
65345	3.909903	0
65395	3.915763	0
65445	3.921628	0
65495	3.927497	0
65545	3.933370	0
65595	3.939248	0
65645	3.945130	0
65695	3.951017	0
65745	3.956908	0
65795	3.962803	0
65845	3.968703	0
65895	3.974607	0
65945	3.980515	0
65995	3.986428	0
66045	3.992345	0
66095	3.998267	0
66145	4.004193	1
66195	4.010123	0
66245	4.016058	0
66295	4.021997	0
66345	4.027941	2
66395	4.033889	0
66445	4.039841	0
66495	4.045798	0
66545	4.051759	0
66595	4.057725	0
66645	4.063695	0
66695	4.069669	0
66745	4.075648	0
66795	4.081631	0
66845	4.087618	1
66895	4.093610	0
66945	4.099606	0
66995	4.105607	0
67045	4.111612	0
67095	4.117621	0
67145	4.123635	0
67195	4.129653	0
67245	4.135676	0
67295	4.141703	0
67345	4.147734	0
67395	4.153770	0
67445	4.159810	0
67495	4.165855	0
67545	4.171904	0
67595	4.177957	0
67645	4.184015	1
67695	4.190077	0
67745	4.196143	0
67795	4.202214	0
67845	4.208289	0
67895	4.214369	0
67945	4.220453	0
67995	4.226542	0
68045	4.232634	0
68095	4.238732	0
68145	4.244833	0
68195	4.250939	0
68245	4.257049	0
68295	4.263164	0
68345	4.269283	0
68395	4.275407	0
68445	4.281535	0
68495	4.287667	0
68545	4.293804	0
68595	4.299945	0
68645	4.306090	0
68695	4.312240	0
68745	4.318395	0
68795	4.324553	0
68845	4.330716	0
68895	4.336884	0
68945	4.343055	0
68995	4.349232	0
69045	4.355412	0
69095	4.361597	0
69145	4.367787	0
69195	4.373980	0
69245	4.380179	0
69295	4.386381	0
69345	4.392588	0
69395	4.398799	0
69445	4.405015	0
69495	4.411235	1
69545	4.417460	0
69595	4.423688	0
69645	4.429922	0
69695	4.436159	0
69745	4.442401	0
69795	4.448648	0
69845	4.454899	0
69895	4.461154	0
69945	4.467413	0
69995	4.473677	0
70045	4.479946	1
70095	4.486219	0
70145	4.492496	0
70195	4.498777	0
70245	4.505063	0
70295	4.511353	0
70345	4.517648	0
70395	4.523947	0
70445	4.530251	0
70495	4.536559	0
70545	4.542871	0
70595	4.549187	0
70645	4.555509	0
70695	4.561834	0
70745	4.568164	0
70795	4.574498	0
70845	4.580837	0
70895	4.587180	0
70945	4.593527	0
70995	4.599879	0
71045	4.606235	0
71095	4.612595	0
71145	4.618960	0
71195	4.625330	0
71245	4.631703	0
71295	4.638081	0
71345	4.644464	0
71395	4.650851	0
71445	4.657242	0
71495	4.663638	0
71545	4.670038	0
71595	4.676442	0
71645	4.682851	0
71695	4.689264	0
71745	4.695682	0
71795	4.702104	0
71845	4.708530	0
71895	4.714961	0
71945	4.721396	0
71995	4.727836	0
72045	4.734280	0
72095	4.740728	0
72145	4.747181	0
72195	4.753638	0
72245	4.760099	0
72295	4.766565	0
72345	4.773035	0
72395	4.779510	0
72445	4.785989	0
72495	4.792472	0
72545	4.798960	0
72595	4.805452	0
72645	4.811949	0
72695	4.818450	0
72745	4.824955	0
72795	4.831465	1
72845	4.837979	0
72895	4.844498	0
72945	4.851021	0
72995	4.857548	0
73045	4.864080	0
73095	4.870616	0
73145	4.877156	0
73195	4.883701	0
73245	4.890251	0
73295	4.896804	0
73345	4.903362	0
73395	4.909925	0
73445	4.916491	0
73495	4.923063	0
73545	4.929638	1
73595	4.936218	0
73645	4.942803	0
73695	4.949391	0
73745	4.955985	0
73795	4.962582	0
73845	4.969184	0
73895	4.975790	0
73945	4.982401	0
73995	4.989016	1
74045	4.995636	0
74095	5.002260	0
74145	5.008888	0
74195	5.015520	0
74245	5.022157	0
74295	5.028799	0
74345	5.035445	0
74395	5.042095	0
74445	5.048750	0
74495	5.055409	0
74545	5.062072	0
74595	5.068740	0
74645	5.075412	0
74695	5.082088	0
74745	5.088769	0
74795	5.095455	1
74845	5.102144	0
74895	5.108838	0
74945	5.115537	0
74995	5.122240	0
75045	5.128947	0
75095	5.135659	0
75145	5.142375	0
75195	5.149095	0
75245	5.155820	0
75295	5.162549	0
75345	5.169283	0
75395	5.176021	0
75445	5.182763	0
75495	5.189510	0
75545	5.196261	0
75595	5.203017	0
75645	5.209777	0
75695	5.216541	0
75745	5.223310	0
75795	5.230083	0
75845	5.236860	0
75895	5.243642	0
75945	5.250428	0
75995	5.257219	1
76045	5.264014	0
76095	5.270814	0
76145	5.277617	0
76195	5.284426	0
76245	5.291238	0
76295	5.298055	0
76345	5.304877	0
76395	5.311702	0
76445	5.318533	0
76495	5.325367	0
76545	5.332206	0
76595	5.339049	1
76645	5.345897	0
76695	5.352749	0
76745	5.359606	0
76795	5.366467	0
76845	5.373332	0
76895	5.380201	0
76945	5.387076	0
76995	5.393954	0
77045	5.400837	0
77095	5.407724	0
77145	5.414616	0
77195	5.421512	0
77245	5.428412	0
77295	5.435317	0
77345	5.442226	0
77395	5.449139	0
77445	5.456057	0
77495	5.462980	0
77545	5.469906	0
77595	5.476838	0
77645	5.483773	0
77695	5.490713	0
77745	5.497657	0
77795	5.504606	0
77845	5.511559	0
77895	5.518516	0
77945	5.525478	0
77995	5.532444	0
78045	5.539415	0
78095	5.546390	0
78145	5.553369	0
78195	5.560353	1
78245	5.567341	0
78295	5.574334	0
78345	5.581331	0
78395	5.588332	0
78445	5.595338	0
78495	5.602348	0
78545	5.609362	0
78595	5.616381	0
78645	5.623405	0
78695	5.630432	0
78745	5.637464	0
78795	5.644501	0
78845	5.651542	0
78895	5.658587	0
78945	5.665636	0
78995	5.672690	0
79045	5.679749	0
79095	5.686812	0
79145	5.693879	0
79195	5.700950	0
79245	5.708026	0
79295	5.715107	0
79345	5.722191	0
79395	5.729280	0
79445	5.736374	0
79495	5.743472	0
79545	5.750574	0
79595	5.757681	0
79645	5.764792	0
79695	5.771907	0
79745	5.779027	0
79795	5.786151	0
79845	5.793280	0
79895	5.800413	0
79945	5.807550	0
79995	5.814692	0
80045	5.821838	0
80095	5.828989	0
80145	5.836144	0
80195	5.843303	0
80245	5.850467	0
80295	5.857635	0
80345	5.864807	0
80395	5.871984	0
80445	5.879166	0
80495	5.886351	0
80545	5.893541	1
80595	5.900736	0
80645	5.907935	0
80695	5.915138	0
80745	5.922345	0
80795	5.929557	0
80845	5.936774	0
80895	5.943995	0
80945	5.951220	0
80995	5.958449	0
81045	5.965683	0
81095	5.972922	0
81145	5.980164	0
81195	5.987411	0
81245	5.994663	0
81295	6.001919	0
81345	6.009179	0
81395	6.016444	2
81445	6.023713	0
81495	6.030986	1
81529	6.035935	0
81579	6.043216	0
81629	6.050501	0
81679	6.057790	0
81729	6.065084	0
81779	6.072383	0
81829	6.079686	0
81879	6.086993	0
81929	6.094304	0
81979	6.101620	0
82029	6.108940	0
82079	6.116265	0
82129	6.123594	0
82179	6.130928	0
82229	6.138266	0
82279	6.145608	0
82329	6.152955	0
82379	6.160306	0
82429	6.167661	0
82479	6.175021	1
82529	6.182385	0
82579	6.189754	0
82629	6.197127	0
82679	6.204504	0
82729	6.211886	0
82779	6.219272	0
82829	6.226662	0
82879	6.234057	0
82929	6.241457	0
82979	6.248860	0
83029	6.256269	0
83079	6.263681	0
83129	6.271098	0
83179	6.278519	0
83229	6.285945	0
83279	6.293375	0
83329	6.300809	0
83379	6.308248	0
83429	6.315691	0
83479	6.323139	0
83529	6.330591	0
83579	6.338047	0
83629	6.345508	0
83679	6.352973	0
83729	6.360443	0
83779	6.367917	0
83829	6.375395	0
83879	6.382878	0
83929	6.390365	0
83979	6.397856	0
84029	6.405352	0
84079	6.412853	0
84129	6.420357	0
84179	6.427866	0
84229	6.435380	0
84279	6.442897	0
84329	6.450420	0
84379	6.457946	0
84429	6.465477	0
84479	6.473013	0
84529	6.480552	0
84579	6.488097	0
84629	6.495645	0
84679	6.503198	1
84729	6.510755	0
84779	6.518317	0
84829	6.525883	0
84879	6.533454	0
84929	6.541029	0
84979	6.548608	0
85029	6.556192	0
85079	6.563780	0
85129	6.571372	0
85179	6.578969	0
85229	6.586570	0
85279	6.594176	0
85329	6.601786	0
85379	6.609400	0
85429	6.617019	0
85479	6.624642	0
85529	6.632270	0
85579	6.639901	0
85629	6.647538	0
85679	6.655179	0
85729	6.662824	0
85779	6.670473	0
85829	6.678127	1
85879	6.685785	0
85929	6.693448	0
85979	6.701115	0
86029	6.708786	0
86079	6.716462	0
86129	6.724142	0
86179	6.731827	0
86229	6.739516	0
86279	6.747209	0
86329	6.754907	0
86379	6.762609	0
86429	6.770316	0
86479	6.778027	0
86529	6.785742	0
86579	6.793462	0
86629	6.801186	0
86679	6.808915	0
86729	6.816647	0
86779	6.824385	0
86829	6.832126	0
86879	6.839872	0
86929	6.847623	0
86979	6.855378	0
87029	6.863137	0
87079	6.870901	0
87129	6.878669	0
87179	6.886441	0
87229	6.894218	0
87279	6.901999	0
87329	6.909784	0
87379	6.917574	0
87429	6.925369	0
87479	6.933167	0
87529	6.940970	0
87579	6.948778	0
87629	6.956590	0
87679	6.964406	0
87729	6.972227	0
87779	6.980052	0
87829	6.987881	0
87879	6.995715	0
87929	7.003553	0
87979	7.011396	0
88029	7.019243	42
88079	7.027094	7
88129	7.034950	3
88179	7.042810	0
88229	7.050675	1
88279	7.058544	0
88329	7.066417	1
88379	7.074295	0
88429	7.082177	0
88479	7.090063	0
88529	7.097954	0
88579	7.105850	0
88629	7.113749	0
88679	7.121653	0
88729	7.129562	0
88779	7.137475	0
88829	7.145392	0
88879	7.153313	0
88929	7.161239	0
88979	7.169170	1
89029	7.177105	0
89079	7.185044	0
89129	7.192987	0
89179	7.200935	0
89229	7.208888	0
89279	7.216844	0
89329	7.224805	0
89379	7.232771	0
89429	7.240741	0
89479	7.248715	0
89529	7.256694	0
89579	7.264677	0
89629	7.272664	0
89679	7.280656	0
89729	7.288652	0
89779	7.296653	0
89829	7.304658	0
89879	7.312667	0
89929	7.320681	0
89979	7.328699	0
90029	7.336722	0
90079	7.344749	0
90129	7.352780	0
90179	7.360816	0
90229	7.368856	0
90279	7.376901	0
90329	7.384949	0
90379	7.393003	0
90429	7.401060	0
90479	7.409122	0
90529	7.417189	0
90579	7.425260	0
90629	7.433335	0
90679	7.441415	0
90729	7.449499	0
90779	7.457587	0
90829	7.465680	0
90879	7.473777	0
90929	7.481878	0
90979	7.489984	0
91029	7.498095	0
91079	7.506209	0
91129	7.514329	0
91179	7.522452	0
91229	7.530580	0
91279	7.538712	0
91329	7.546849	0
91379	7.554990	0
91429	7.563135	0
91479	7.571285	0
91529	7.579440	0
91579	7.587598	0
91629	7.595761	0
91679	7.603929	0
91729	7.612100	0
91779	7.620276	0
91829	7.628457	0
91879	7.636642	0
91929	7.644831	0
91979	7.653025	0
92029	7.661223	0
92079	7.669426	0
92129	7.677633	0
92179	7.685844	0
92229	7.694060	0
92279	7.702280	0
92329	7.710504	0
92379	7.718733	0
92429	7.726966	0
92479	7.735204	0
92529	7.743446	0
92579	7.751692	0
92629	7.759943	0
92679	7.768198	0
92729	7.776458	0
92779	7.784722	0
92829	7.792990	0
92879	7.801263	0
92929	7.809540	0
92979	7.817821	0
93029	7.826107	0
93079	7.834397	0
93129	7.842692	1
93179	7.850991	0
93229	7.859295	0
93279	7.867603	0
93329	7.875915	0
93379	7.884231	0
93429	7.892552	0
93479	7.900878	0
93529	7.909208	0
93579	7.917542	0
93629	7.925880	0
93679	7.934223	0
93729	7.942571	0
93779	7.950922	0
93829	7.959278	1
93879	7.967639	0
93929	7.976004	0
93979	7.984373	0
94029	7.992747	0
94079	8.001125	0
94129	8.009507	0
94179	8.017894	0
94229	8.026285	0
94279	8.034681	0
94329	8.043081	0
94379	8.051485	0
94429	8.059894	0
94479	8.068307	0
94529	8.076725	0
94579	8.085147	0
94629	8.093573	0
94679	8.102004	0
94729	8.110439	0
94779	8.118879	0
94829	8.127323	0
94879	8.135771	0
94929	8.144224	0
94979	8.152681	0
95029	8.161142	0
95079	8.169608	0
95129	8.178078	0
95179	8.186553	0
95229	8.195032	0
95279	8.203515	0
95329	8.212003	0
95379	8.220495	0
95429	8.228992	0
95479	8.237493	0
95529	8.245998	0
95579	8.254508	0
95629	8.263022	0
95679	8.271540	0
95729	8.280063	0
95779	8.288591	0
95829	8.297122	0
95879	8.305658	0
95929	8.314199	0
95979	8.322744	0
96029	8.331293	0
96079	8.339846	0
96129	8.348404	0
96179	8.356967	0
96229	8.365534	0
96279	8.374105	0
96329	8.382680	0
96379	8.391260	0
96429	8.399845	0
96479	8.408433	0
96529	8.417027	0
96579	8.425624	0
96629	8.434226	0
96679	8.442832	0
96729	8.451443	0
96779	8.460058	0
96829	8.468678	0
96879	8.477301	0
96929	8.485930	0
96979	8.494562	0
97029	8.503199	0
97079	8.511841	0
97129	8.520486	0
97179	8.529137	0
97229	8.537791	0
97279	8.546450	0
97329	8.555114	0
97379	8.563781	0
97429	8.572453	0
97479	8.581130	0
97529	8.589811	0
97579	8.598496	0
97629	8.607186	0
97679	8.615880	0
97729	8.624578	0
97779	8.633281	0
97829	8.641988	0
97879	8.650700	0
97913	8.656626	0
97963	8.665345	0
98013	8.674069	0
98063	8.682797	0
98113	8.691529	0
98163	8.700265	0
98213	8.709006	0
98263	8.717752	0
98313	8.726501	0
98363	8.735255	0
98413	8.744014	0
98463	8.752777	0
98513	8.761544	0
98563	8.770316	0
98613	8.779092	0
98663	8.787872	0
98713	8.796657	0
98763	8.805446	0
98813	8.814240	0
98863	8.823038	0
98913	8.831840	0
98963	8.840647	0
99013	8.849458	0
99063	8.858274	1
99113	8.867094	0
99163	8.875918	0
99213	8.884747	0
99263	8.893580	0
99313	8.902418	0
99363	8.911259	0
99413	8.920106	0
99463	8.928956	0
99513	8.937811	0
99563	8.946671	0
99613	8.955535	0
99663	8.964403	0
99713	8.973276	0
99763	8.982153	1
99813	8.991034	0
99863	8.999920	0
99913	9.008810	0
99963	9.017704	0
100013	9.026603	0
100063	9.035507	0
100113	9.044414	0
100163	9.053327	0
100213	9.062243	0
100263	9.071164	0
100313	9.080089	0
100363	9.089019	0
100413	9.097953	0
100463	9.106891	0
100513	9.115834	0
100563	9.124782	0
100613	9.133733	0
100663	9.142689	0
100713	9.151650	0
100763	9.160614	0
100813	9.169584	0
100863	9.178557	0
100913	9.187535	0
100963	9.196517	0
101013	9.205504	0
101063	9.214495	0
101113	9.223491	0
101163	9.232491	0
101213	9.241495	0
101263	9.250504	0
101313	9.259517	0
101363	9.268534	0
101413	9.277556	0
101463	9.286582	0
101513	9.295613	0
101563	9.304648	0
101613	9.313687	0
101663	9.322731	0
101713	9.331779	0
101763	9.340832	0
101813	9.349889	0
101863	9.358950	0
101913	9.368016	0
101963	9.377086	0
102013	9.386160	0
102063	9.395239	0
102113	9.404323	0
102163	9.413410	0
102213	9.422502	0
102263	9.431599	0
102313	9.440700	0
102363	9.449805	0
102413	9.458914	0
102463	9.468028	0
102513	9.477147	0
102563	9.486270	0
102613	9.495397	1
102663	9.504528	0
102713	9.513664	0
102763	9.522805	0
102813	9.531949	1
102863	9.541099	0
102913	9.550252	0
102963	9.559410	0
103013	9.568572	0
103063	9.577739	0
103113	9.586910	0
103163	9.596085	0
103213	9.605265	0
103263	9.614450	0
103313	9.623638	0
103363	9.632831	0
103413	9.642029	0
103463	9.651230	0
103513	9.660437	0
103563	9.669647	0
103613	9.678862	0
103663	9.688081	0
103713	9.697305	1
103763	9.706533	0
103813	9.715766	0
103863	9.725003	0
103913	9.734244	0
103963	9.743490	0
104013	9.752740	0
104063	9.761994	0
104113	9.771253	0
104163	9.780516	0
104213	9.789784	0
104263	9.799056	0
104313	9.808332	0
104363	9.817613	1
104413	9.826898	0
104463	9.836188	0
104513	9.845482	0
104563	9.854780	0
104613	9.864083	0
104663	9.873390	0
104713	9.882701	0
104763	9.892017	0
104813	9.901338	0
104863	9.910662	0
104913	9.919991	0
104963	9.929325	1
105013	9.938663	0
105063	9.948005	0
105113	9.957352	0
105163	9.966703	0
105213	9.976058	0
105263	9.985418	0
105313	9.994782	0
105363	10.004151	0
105413	10.013524	3
105463	10.022901	0
105513	10.032283	0
105563	10.041669	0
105613	10.051059	0
105663	10.060454	1
105713	10.069853	0
105763	10.079257	0
105813	10.088665	0
105863	10.098078	0
105913	10.107495	0
105963	10.116916	0
106013	10.126341	0
106063	10.135771	0
106113	10.145206	0
106163	10.154645	0
106213	10.164088	0
106263	10.173535	0
106313	10.182987	0
106363	10.192444	0
106413	10.201904	0
106463	10.211370	0
106513	10.220839	1
106563	10.230313	0
106613	10.239791	0
106663	10.249274	0
106713	10.258761	1
106763	10.268252	0
106813	10.277748	0
106863	10.287249	0
106913	10.296753	0
106963	10.306262	0
107013	10.315776	0
107063	10.325293	0
107113	10.334816	0
107163	10.344342	0
107213	10.353873	0
107263	10.363409	0
107313	10.372948	0
107363	10.382492	0
107413	10.392041	0
107463	10.401594	0
107513	10.411151	0
107563	10.420713	0
107613	10.430279	0
107663	10.439849	0
107713	10.449424	0
107763	10.459003	0
107813	10.468587	0
107863	10.478175	0
107913	10.487767	0
107963	10.497364	0
108013	10.506965	0
108063	10.516571	0
108113	10.526181	0
108163	10.535795	0
108213	10.545414	0
108263	10.555037	0
108313	10.564665	0
108363	10.574297	0
108413	10.583933	0
108463	10.593574	0
108513	10.603219	0
108563	10.612868	0
108613	10.622522	0
108663	10.632180	0
108713	10.641843	0
108763	10.651510	0
108813	10.661181	1
108863	10.670857	0
108913	10.680537	0
108963	10.690222	0
109013	10.699911	0
109063	10.709604	0
109113	10.719302	0
109163	10.729004	0
109213	10.738711	0
109263	10.748422	0
109313	10.758137	0
109363	10.767857	0
109413	10.777581	0
109463	10.787309	0
109513	10.797042	0
109563	10.806779	0
109613	10.816521	0
109663	10.826267	0
109713	10.836017	0
109763	10.845772	0
109813	10.855531	0
109863	10.865295	0
109913	10.875063	0
109963	10.884835	0
110013	10.894612	0
110063	10.904393	0
110113	10.914179	0
110163	10.923968	0
110213	10.933763	0
110263	10.943561	0
110313	10.953365	0
110363	10.963172	0
110413	10.972984	0
110463	10.982800	0
110513	10.992621	1
110563	11.002446	0
110613	11.012275	9
110663	11.022109	1
110713	11.031947	0
110763	11.041790	0
110813	11.051637	0
110863	11.061488	0
110913	11.071344	0
110963	11.081204	0
111013	11.091068	0
111063	11.100937	0
111113	11.110811	0
111163	11.120688	0
111213	11.130570	0
111263	11.140457	0
111313	11.150348	0
111363	11.160243	0
111413	11.170143	0
111463	11.180047	0
111513	11.189955	0
111563	11.199868	1
111613	11.209785	0
111663	11.219707	0
111713	11.229633	0
111763	11.239563	0
111813	11.249498	0
111863	11.259437	0
111913	11.269380	0
111963	11.279328	0
112013	11.289281	0
112063	11.299237	0
112113	11.309198	0
112163	11.319164	0
112213	11.329134	0
112263	11.339108	0
112313	11.349087	0
112363	11.359070	0
112413	11.369057	0
112463	11.379049	0
112513	11.389045	0
112563	11.399046	0
112613	11.409051	0
112663	11.419060	0
112713	11.429074	0
112763	11.439092	0
112813	11.449114	0
112863	11.459141	0
112913	11.469173	0
112963	11.479208	0
113013	11.489248	0
113063	11.499293	0
113113	11.509342	0
113163	11.519395	0
113213	11.529453	0
113263	11.539515	0
113313	11.549581	0
113363	11.559652	0
113413	11.569727	0
113463	11.579807	0
113513	11.589891	0
113563	11.599979	0
113613	11.610072	0
113663	11.620169	1
113713	11.630271	0
113763	11.640376	0
113813	11.650487	0
113863	11.660601	1
113913	11.670721	0
113963	11.680844	0
114013	11.690972	0
114063	11.701104	0
114113	11.711241	0
114163	11.721382	0
114213	11.731527	0
114263	11.741677	0
114297	11.748581	0
114347	11.758739	0
114397	11.768900	0
114447	11.779066	0
114497	11.789236	0
114547	11.799411	1
114597	11.809590	1
114647	11.819774	0
114697	11.829962	0
114747	11.840154	1
114797	11.850351	0
114847	11.860552	0
114897	11.870757	0
114947	11.880967	0
114997	11.891181	0
115047	11.901400	0
115097	11.911623	0
115147	11.921850	0
115197	11.932082	0
115247	11.942318	0
115297	11.952559	2
115347	11.962804	0
115397	11.973053	0
115447	11.983307	3
115497	11.993565	61
115547	12.003828	2749
115597	12.014095	7
115647	12.024366	5
115697	12.034642	3
115747	12.044922	1
115797	12.055206	0
115847	12.065495	0
115897	12.075788	0
115947	12.086086	0
115997	12.096388	0
116047	12.106694	0
116097	12.117005	0
116147	12.127320	2
116197	12.137640	0
116247	12.147964	0
116297	12.158292	0
116347	12.168625	0
116397	12.178962	0
116447	12.189304	0
116497	12.199649	0
116547	12.210000	0
116597	12.220354	1
116647	12.230713	0
116697	12.241077	0
116747	12.251445	0
116797	12.261817	1
116847	12.272194	0
116897	12.282575	0
116947	12.292960	0
116997	12.303350	1
117047	12.313744	0
117097	12.324143	0
117147	12.334546	0
117197	12.344953	0
117247	12.355365	0
117297	12.365781	0
117347	12.376201	0
117397	12.386626	0
117447	12.397056	0
117497	12.407489	0
117547	12.417927	0
117597	12.428370	0
117647	12.438817	0
117697	12.449268	0
117747	12.459724	0
117797	12.470184	0
117847	12.480648	0
117897	12.491117	0
117947	12.501590	0
117997	12.512068	0
118047	12.522550	0
118097	12.533036	0
118147	12.543527	0
118197	12.554022	0
118247	12.564521	0
118297	12.575025	0
118347	12.585534	0
118397	12.596046	0
118447	12.606563	0
118497	12.617085	0
118547	12.627611	1
118597	12.638141	0
118647	12.648675	0
118697	12.659215	0
118747	12.669758	0
118797	12.680306	1
118847	12.690858	0
118897	12.701415	0
118947	12.711975	0
118997	12.722541	0
119047	12.733111	0
119097	12.743685	0
119147	12.754263	0
119197	12.764846	0
119247	12.775433	1
119297	12.786025	0
119347	12.796621	0
119397	12.807222	0
119447	12.817827	0
119497	12.828436	0
119547	12.839049	0
119597	12.849667	0
119647	12.860290	0
119697	12.870917	0
119747	12.881548	0
119797	12.892183	0
119847	12.902823	0
119897	12.913468	0
119947	12.924117	1
119997	12.934770	0
120047	12.945427	0
120097	12.956089	0
120147	12.966755	0
120197	12.977426	0
120247	12.988101	1
120297	12.998781	22
120347	13.009465	6340
120397	13.020153	21
120447	13.030845	7
120497	13.041542	1
120547	13.052244	1
120597	13.062950	0
120647	13.073660	0
120697	13.084374	0
120747	13.095093	0
120797	13.105817	0
120847	13.116545	0
120897	13.127277	0
120947	13.138013	0
120997	13.148754	0
121047	13.159499	0
121097	13.170249	0
121147	13.181003	0
121197	13.191762	0
121247	13.202525	0
121297	13.213292	1
121347	13.224063	0
121397	13.234839	0
121447	13.245620	0
121497	13.256405	0
121547	13.267194	0
121597	13.277987	0
121647	13.288785	0
121697	13.299588	0
121747	13.310395	1
121797	13.321206	0
121847	13.332021	0
121897	13.342841	1
121947	13.353665	0
121997	13.364494	0
122047	13.375327	0
122097	13.386165	0
122147	13.397007	0
122197	13.407853	0
122247	13.418703	0
122297	13.429559	0
122347	13.440418	0
122397	13.451282	0
122447	13.462150	1
122497	13.473023	0
122547	13.483899	0
122597	13.494781	0
122647	13.505667	0
122697	13.516557	0
122747	13.527451	0
122797	13.538350	0
122847	13.549254	0
122897	13.560161	0
122947	13.571073	0
122997	13.581990	0
123047	13.592911	0
123097	13.603836	0
123147	13.614766	0
123197	13.625700	0
123247	13.636638	0
123297	13.647581	0
123347	13.658528	0
123397	13.669480	0
123447	13.680436	0
123497	13.691396	0
123547	13.702361	0
123597	13.713330	0
123647	13.724303	1
123697	13.735281	0
123747	13.746264	0
123797	13.757250	0
123847	13.768241	0
123897	13.779237	0
123947	13.790237	0
123997	13.801241	0
124047	13.812250	0
124097	13.823263	0
124147	13.834280	0
124197	13.845302	0
124247	13.856328	1
124297	13.867359	1
124347	13.878394	0
124397	13.889433	0
124447	13.900477	0
124497	13.911525	0
124547	13.922577	0
124597	13.933634	1
124647	13.944696	0
124697	13.955761	1
124747	13.966832	1
124797	13.977906	1
124847	13.988985	2
124897	14.000068	8
124947	14.011156	5705
124997	14.022248	15879
125047	14.033344	14
125097	14.044445	2
125147	14.055550	1
125197	14.066660	1
125247	14.077774	1
125297	14.088892	1
125347	14.100015	0
125397	14.111142	0
125447	14.122274	1
125497	14.133410	0
125547	14.144550	0
125597	14.155695	0
125647	14.166844	1
125697	14.177997	1
125747	14.189155	0
125797	14.200317	0
125847	14.211484	1
125897	14.222655	1
125947	14.233830	0
125997	14.245010	0
126047	14.256194	0
126097	14.267383	1
126147	14.278576	0
126197	14.289773	1
126247	14.300975	1
126297	14.312181	1
126347	14.323392	0
126397	14.334607	0
126447	14.345826	0
126497	14.357050	0
126547	14.368278	2
126597	14.379510	1
126647	14.390747	0
126697	14.401988	0
126747	14.413234	0
126797	14.424484	0
126847	14.435739	1
126897	14.446997	0
126947	14.458261	0
126997	14.469528	0
127047	14.480800	0
127097	14.492077	0
127147	14.503357	0
127197	14.514642	0
127247	14.525932	1
127297	14.537226	1
127347	14.548524	0
127397	14.559827	0
127447	14.571134	0
127497	14.582446	0
127547	14.593761	0
127597	14.605082	1
127647	14.616406	0
127697	14.627735	0
127747	14.639069	0
127797	14.650407	0
127847	14.661749	1
127897	14.673095	0
127947	14.684446	0
127997	14.695802	0
128047	14.707162	0
128097	14.718526	0
128147	14.729894	0
128197	14.741267	2
128247	14.752644	0
128297	14.764026	2
128347	14.775412	0
128397	14.786803	0
128447	14.798198	0
128497	14.809597	0
128547	14.821001	1
128597	14.832409	0
128647	14.843821	1
128697	14.855238	4
128747	14.866659	0
128797	14.878085	0
128847	14.889515	0
128897	14.900949	0
128947	14.912388	0
128997	14.923831	0
129047	14.935279	0
129097	14.946730	1
129147	14.958187	0
129197	14.969647	0
129247	14.981113	1
129297	14.992582	2
129347	15.004056	6
129397	15.015534	1004
129447	15.027017	73290
129497	15.038504	761
129547	15.049995	106
129597	15.061491	40
129647	15.072991	23
129697	15.084496	19
129747	15.096005	12
129797	15.107518	9
129847	15.119036	13
129897	15.130558	7
129947	15.142085	5
129997	15.153616	4
130047	15.165151	4
130097	15.176691	2
130147	15.188235	4
130197	15.199783	3
130247	15.211336	4
130297	15.222894	1
130347	15.234455	1
130397	15.246021	0
130447	15.257592	3
130497	15.269166	0
130547	15.280746	2
130597	15.292329	3
130647	15.303917	1
130681	15.311800	0
130731	15.323395	0
130781	15.334995	1
130831	15.346599	1
130881	15.358207	0
130931	15.369820	1
130981	15.381438	1
131031	15.393059	1
131081	15.404685	0
131131	15.416316	0
131181	15.427951	0
131231	15.439590	1
131281	15.451234	0
131331	15.462882	0
131381	15.474534	0
131431	15.486191	1
131481	15.497852	0
131531	15.509518	0
131581	15.521188	1
131631	15.532862	0
131681	15.544541	0
131731	15.556224	0
131781	15.567911	0
131831	15.579603	0
131881	15.591300	0
131931	15.603000	0
131981	15.614706	1
132031	15.626415	0
132081	15.638129	0
132131	15.649847	0
[truncated: 17,374 more rows]
