# Supplementary material for: ATP-Mediated Compositional Change in Peripheral Myelin Membranes: A Comparative Raman Spectroscopy and Time-Of-Flight Secondary Ion Mass Spectrometry Study
Source: PLoS One. 2015 Nov 6;10(11):e0142084. doi: 10.1371/journal.pone.0142084 (PMC4636249; doi:10.1371/journal.pone.0142084)
Supplement: S7 Dataset — (ZIP) [file pone.0142084.s007.zip]

Archive with 20 entries (18 files):
- S7_dataset/
- S7_dataset/Mass_spectra/
- S7_dataset/Mass_spectra/control3_1.TXT
- S7_dataset/Mass_spectra/control3_2.TXT
- S7_dataset/Mass_spectra/control3_3.TXT
- S7_dataset/Mass_spectra/control3_4.TXT
- S7_dataset/Mass_spectra/control3_5.TXT
- S7_dataset/Mass_spectra/control3_6.TXT
- S7_dataset/Mass_spectra/control3_7.TXT
- S7_dataset/Mass_spectra/control3_8.TXT
- S7_dataset/Mass_spectra/control3_9.TXT
- S7_dataset/Mass_spectra/mbcd_1.TXT
- S7_dataset/Mass_spectra/mbcd_2.TXT
- S7_dataset/Mass_spectra/mbcd_3.TXT
- S7_dataset/Mass_spectra/mbcd_4.TXT
- S7_dataset/Mass_spectra/mbcd_5.TXT
- S7_dataset/Mass_spectra/mbcd_6.TXT
- S7_dataset/Mass_spectra/mbcd_7.TXT
- S7_dataset/Mass_spectra/mbcd_8.TXT
- S7_dataset/Mass_spectra/mbcd_9.TXT
