# Supplementary material for: ATP-Mediated Compositional Change in Peripheral Myelin Membranes: A Comparative Raman Spectroscopy and Time-Of-Flight Secondary Ion Mass Spectrometry Study
Source: PLoS One. 2015 Nov 6;10(11):e0142084. doi: 10.1371/journal.pone.0142084 (PMC4636249; doi:10.1371/journal.pone.0142084)
Supplement: S7 Dataset — (ZIP) [file pone.0142084.s007.zip › S7_dataset/Mass_spectra/control3_1.TXT]

Binning: 50 channels
Channel	Mass (u)	Intensity
32340	1.001445	1
32390	1.004413	26
32440	1.007384	54311
32490	1.010360	476
32540	1.013340	15
32590	1.016325	5
32640	1.019314	1
32690	1.022307	1
32740	1.025305	1
32790	1.028307	3
32840	1.031314	1
32890	1.034325	0
32940	1.037340	0
32990	1.040360	2
33040	1.043384	0
33090	1.046413	1
33140	1.049446	3
33190	1.052483	1
33240	1.055525	2
33290	1.058571	0
33340	1.061622	2
33390	1.064676	0
33440	1.067736	0
33490	1.070799	0
33540	1.073868	1
33590	1.076940	0
33640	1.080017	0
33690	1.083098	2
33740	1.086184	0
33790	1.089274	0
33840	1.092368	0
33890	1.095467	0
33940	1.098570	0
33990	1.101678	1
34040	1.104790	0
34090	1.107906	0
34140	1.111027	0
34190	1.114152	1
34240	1.117282	0
34290	1.120416	0
34340	1.123554	0
34390	1.126697	0
34440	1.129844	0
34490	1.132996	0
34540	1.136151	0
34590	1.139312	0
34640	1.142476	0
34690	1.145646	1
34740	1.148819	1
34790	1.151997	1
34840	1.155179	0
34890	1.158366	0
34940	1.161557	1
34990	1.164752	0
35040	1.167952	1
35090	1.171156	0
35140	1.174365	0
35190	1.177578	1
35240	1.180795	0
35290	1.184017	0
35340	1.187243	0
35390	1.190474	1
35440	1.193709	0
35490	1.196948	0
35540	1.200192	0
35590	1.203440	0
35640	1.206693	1
35690	1.209950	0
35740	1.213211	0
35790	1.216477	0
35840	1.219747	0
35890	1.223021	0
35940	1.226300	0
35990	1.229583	0
36040	1.232871	0
36090	1.236163	0
36140	1.239459	0
36190	1.242760	0
36240	1.246065	0
36290	1.249375	0
36340	1.252689	0
36390	1.256007	0
36440	1.259330	2
36490	1.262657	0
36540	1.265989	0
36590	1.269325	1
36640	1.272665	0
36690	1.276010	0
36740	1.279359	0
36790	1.282713	0
36840	1.286071	0
36890	1.289433	1
36940	1.292800	0
36990	1.296171	0
37040	1.299546	1
37090	1.302926	0
37140	1.306310	2
37190	1.309699	1
37240	1.313092	0
37290	1.316489	0
37340	1.319891	1
37390	1.323298	0
37440	1.326708	0
37490	1.330123	0
37540	1.333543	0
37590	1.336966	0
37640	1.340394	0
37690	1.343827	0
37740	1.347264	0
37790	1.350705	0
37840	1.354151	0
37890	1.357601	0
37940	1.361056	0
37990	1.364515	0
38040	1.367978	0
38090	1.371446	0
38140	1.374918	0
38190	1.378394	0
38240	1.381875	1
38290	1.385360	0
38340	1.388850	1
38390	1.392344	0
38440	1.395843	0
38490	1.399345	0
38540	1.402853	0
38590	1.406364	0
38640	1.409880	0
38690	1.413401	1
38740	1.416925	0
38790	1.420455	0
38840	1.423988	0
38890	1.427526	0
38940	1.431068	0
38990	1.434615	0
39040	1.438166	0
39090	1.441722	0
39140	1.445282	0
39190	1.448846	0
39240	1.452415	0
39290	1.455988	0
39340	1.459565	1
39390	1.463147	1
39440	1.466734	1
39490	1.470324	1
39540	1.473919	0
39590	1.477519	0
39640	1.481123	1
39690	1.484731	0
39740	1.488343	0
39790	1.491960	0
39840	1.495582	0
39890	1.499208	0
39940	1.502838	1
39990	1.506472	0
40040	1.510111	0
40090	1.513755	0
40140	1.517402	0
40190	1.521054	0
40240	1.524711	0
40290	1.528372	0
40340	1.532037	0
40390	1.535707	0
40440	1.539381	0
40490	1.543060	0
40540	1.546742	0
40590	1.550430	1
40640	1.554121	0
40690	1.557817	0
40740	1.561518	0
40790	1.565223	0
40840	1.568932	0
40890	1.572646	0
40940	1.576364	0
40990	1.580086	0
41040	1.583813	0
41090	1.587544	0
41140	1.591279	0
41190	1.595019	0
41240	1.598764	0
41290	1.602513	0
41340	1.606266	1
41390	1.610023	0
41440	1.613785	0
41490	1.617551	0
41540	1.621322	1
41590	1.625097	0
41640	1.628877	0
41690	1.632661	0
41740	1.636449	1
41790	1.640242	0
41840	1.644039	0
41890	1.647840	0
41940	1.651646	0
41990	1.655456	0
42040	1.659271	1
42090	1.663090	0
42140	1.666913	0
42190	1.670741	0
42240	1.674573	0
42290	1.678410	0
42340	1.682251	1
42390	1.686096	0
42440	1.689946	0
42490	1.693800	0
42540	1.697658	0
42590	1.701521	0
42640	1.705389	0
42690	1.709260	0
42740	1.713136	0
42790	1.717017	0
42840	1.720902	0
42890	1.724791	0
42940	1.728685	0
42990	1.732583	0
43040	1.736485	0
43090	1.740392	0
43140	1.744303	0
43190	1.748219	1
43240	1.752139	0
43290	1.756063	0
43340	1.759992	0
43390	1.763925	0
43440	1.767863	0
43490	1.771805	0
43540	1.775751	0
43590	1.779702	0
43640	1.783657	0
43690	1.787617	0
43740	1.791581	0
43790	1.795549	0
43840	1.799522	1
43890	1.803499	0
43940	1.807480	0
43990	1.811466	1
44040	1.815456	0
44090	1.819451	0
44140	1.823450	0
44190	1.827453	0
44240	1.831461	0
44290	1.835473	0
44340	1.839490	0
44390	1.843511	0
44440	1.847537	0
44490	1.851566	0
44540	1.855600	0
44590	1.859639	0
44640	1.863682	0
44690	1.867729	0
44740	1.871781	0
44790	1.875837	0
44840	1.879898	0
44890	1.883963	1
44940	1.888032	0
44990	1.892106	0
45040	1.896184	0
45090	1.900266	0
45140	1.904353	0
45190	1.908444	0
45240	1.912540	1
45290	1.916640	0
45340	1.920745	0
45390	1.924854	1
45440	1.928967	0
45490	1.933084	0
45540	1.937206	0
45590	1.941333	0
45640	1.945464	0
45690	1.949599	0
45740	1.953738	1
45790	1.957882	1
45840	1.962031	0
45890	1.966183	0
45940	1.970341	0
45990	1.974502	0
46040	1.978668	0
46090	1.982838	0
46140	1.987013	1
46190	1.991192	1
46240	1.995376	0
46290	1.999563	0
46340	2.003756	0
46390	2.007952	2
46440	2.012153	35
46490	2.016359	5054
46540	2.020569	12
46590	2.024783	0
46640	2.029002	3
46690	2.033225	0
46740	2.037452	0
46790	2.041684	0
46840	2.045920	0
46890	2.050161	0
46940	2.054406	1
46990	2.058655	0
47040	2.062909	0
47090	2.067167	0
47140	2.071429	0
47190	2.075696	1
47240	2.079968	0
47290	2.084243	0
47340	2.088523	1
47390	2.092808	0
47440	2.097097	1
47490	2.101390	0
47540	2.105688	0
47590	2.109990	0
47640	2.114296	0
47690	2.118607	0
47740	2.122922	0
47790	2.127242	0
47840	2.131566	0
47890	2.135894	0
47940	2.140227	0
47990	2.144564	1
48040	2.148906	0
48090	2.153252	0
48140	2.157602	0
48190	2.161957	0
48240	2.166316	0
48290	2.170680	0
48340	2.175048	0
48390	2.179420	0
48440	2.183797	0
48490	2.188178	0
48540	2.192563	0
48590	2.196953	0
48640	2.201347	0
48690	2.205746	0
48724	2.208740	0
48774	2.213146	0
48824	2.217556	0
48874	2.221971	0
48924	2.226390	0
48974	2.230814	0
49024	2.235242	0
49074	2.239674	0
49124	2.244111	1
49174	2.248552	0
49224	2.252998	0
49274	2.257448	0
49324	2.261902	0
49374	2.266361	0
49424	2.270824	0
49474	2.275291	0
49524	2.279763	0
49574	2.284240	0
49624	2.288720	0
49674	2.293205	0
49724	2.297695	0
49774	2.302189	0
49824	2.306687	0
49874	2.311190	0
49924	2.315697	0
49974	2.320208	0
50024	2.324724	1
50074	2.329244	0
50124	2.333769	0
50174	2.338298	0
50224	2.342831	1
50274	2.347369	0
50324	2.351911	0
50374	2.356458	0
50424	2.361009	0
50474	2.365564	0
50524	2.370124	0
50574	2.374688	0
50624	2.379256	0
50674	2.383829	0
50724	2.388407	0
50774	2.392988	0
50824	2.397574	0
50874	2.402165	1
50924	2.406760	0
50974	2.411359	0
51024	2.415963	0
51074	2.420571	0
51124	2.425183	0
51174	2.429800	0
51224	2.434421	0
51274	2.439047	0
51324	2.443677	0
51374	2.448311	0
51424	2.452950	0
51474	2.457593	0
51524	2.462241	0
51574	2.466893	0
51624	2.471549	0
51674	2.476210	0
51724	2.480875	0
51774	2.485544	0
51824	2.490218	0
51874	2.494897	0
51924	2.499579	0
51974	2.504266	0
52024	2.508958	0
52074	2.513654	0
52124	2.518354	0
52174	2.523059	0
52224	2.527768	0
52274	2.532481	0
52324	2.537199	0
52374	2.541921	0
52424	2.546648	0
52474	2.551379	0
52524	2.556114	0
52574	2.560854	0
52624	2.565598	0
52674	2.570347	1
52724	2.575100	0
52774	2.579857	0
52824	2.584619	0
52874	2.589385	0
52924	2.594156	0
52974	2.598930	0
53024	2.603710	0
53074	2.608493	0
53124	2.613282	0
53174	2.618074	0
53224	2.622871	0
53274	2.627672	0
53324	2.632478	1
53374	2.637288	1
53424	2.642102	0
53474	2.646921	0
53524	2.651744	0
53574	2.656572	0
53624	2.661404	0
53674	2.666240	0
53724	2.671081	0
53774	2.675926	0
53824	2.680776	0
53874	2.685630	0
53924	2.690488	0
53974	2.695351	1
54024	2.700218	0
54074	2.705090	0
54124	2.709966	0
54174	2.714846	0
54224	2.719731	0
54274	2.724620	0
54324	2.729513	0
54374	2.734411	0
54424	2.739313	0
54474	2.744220	0
54524	2.749131	0
54574	2.754046	0
54624	2.758966	0
54674	2.763891	0
54724	2.768819	1
54774	2.773752	0
54824	2.778690	0
54874	2.783631	0
54924	2.788578	0
54974	2.793528	0
55024	2.798483	1
55074	2.803442	0
55124	2.808406	0
55174	2.813374	0
55224	2.818347	0
55274	2.823324	0
55324	2.828305	0
55374	2.833291	0
55424	2.838281	0
55474	2.843275	0
55524	2.848274	0
55574	2.853277	0
55624	2.858285	0
55674	2.863297	0
55724	2.868314	0
55774	2.873334	0
55824	2.878360	0
55874	2.883389	0
55924	2.888423	0
55974	2.893462	0
56024	2.898504	0
56074	2.903552	0
56124	2.908603	0
56174	2.913659	0
56224	2.918720	0
56274	2.923784	0
56324	2.928853	0
56374	2.933927	0
56424	2.939005	0
56474	2.944087	1
56524	2.949174	0
56574	2.954265	0
56624	2.959360	0
56674	2.964460	0
56724	2.969565	0
56774	2.974673	0
56824	2.979786	0
56874	2.984904	0
56924	2.990026	0
56974	2.995152	0
57024	3.000282	0
57074	3.005417	0
57124	3.010557	0
57174	3.015701	0
57224	3.020849	1954
57274	3.026001	641
57324	3.031158	2
57374	3.036320	1
57424	3.041485	0
57474	3.046656	0
57524	3.051830	0
57574	3.057009	0
57624	3.062192	1
57674	3.067380	1
57724	3.072572	0
57774	3.077769	1
57824	3.082970	1
57874	3.088175	0
57924	3.093384	0
57974	3.098599	0
58024	3.103817	0
58074	3.109040	0
58124	3.114267	0
58174	3.119499	0
58224	3.124735	0
58274	3.129975	0
58324	3.135220	0
58374	3.140469	0
58424	3.145723	0
58474	3.150981	1
58524	3.156243	0
58574	3.161510	0
58624	3.166781	0
58674	3.172056	0
58724	3.177336	1
58774	3.182621	1
58824	3.187909	0
58874	3.193202	0
58924	3.198500	2
58974	3.203802	0
59024	3.209108	0
59074	3.214419	0
59124	3.219734	0
59174	3.225053	0
59224	3.230377	0
59274	3.235705	0
59324	3.241038	0
59374	3.246375	1
59424	3.251716	0
59474	3.257062	0
59524	3.262412	0
59574	3.267767	0
59624	3.273126	0
59674	3.278489	0
59724	3.283857	0
59774	3.289229	0
59824	3.294606	0
59874	3.299986	0
59924	3.305372	0
59974	3.310762	0
60024	3.316156	0
60074	3.321554	0
60124	3.326957	1
60174	3.332364	0
60224	3.337776	0
60274	3.343192	0
60324	3.348612	0
60374	3.354037	0
60424	3.359466	0
60474	3.364900	0
60524	3.370338	0
60574	3.375781	0
60624	3.381227	0
60674	3.386678	0
60724	3.392134	0
60774	3.397594	1
60824	3.403058	0
60874	3.408527	1
60924	3.414000	0
60974	3.419478	0
61024	3.424960	0
61074	3.430446	0
61124	3.435937	0
61174	3.441432	1
61224	3.446931	0
61274	3.452435	1
61324	3.457944	0
61374	3.463456	0
61424	3.468973	0
61474	3.474495	0
61524	3.480021	0
61574	3.485551	0
61624	3.491085	1
61674	3.496624	0
61724	3.502168	0
61774	3.507716	1
61824	3.513268	0
61874	3.518824	0
61924	3.524385	0
61974	3.529951	1
62024	3.535520	1
62074	3.541095	0
62124	3.546673	0
62174	3.552256	1
62224	3.557843	0
62274	3.563435	0
62324	3.569031	0
62374	3.574632	1
62424	3.580237	0
62474	3.585846	1
62524	3.591459	0
62574	3.597078	1
62624	3.602700	0
62674	3.608327	0
62724	3.613958	0
62774	3.619594	0
62824	3.625234	0
62874	3.630878	1
62924	3.636527	0
62974	3.642180	0
63024	3.647838	0
63074	3.653500	0
63124	3.659166	0
63174	3.664837	0
63224	3.670512	0
63274	3.676191	0
63324	3.681875	0
63374	3.687564	0
63424	3.693256	1
63474	3.698953	0
63524	3.704655	0
63574	3.710361	0
63624	3.716071	0
63674	3.721786	0
63724	3.727505	0
63774	3.733228	0
63824	3.738956	0
63874	3.744688	0
63924	3.750425	0
63974	3.756166	0
64024	3.761911	1
64074	3.767661	0
64124	3.773415	0
64174	3.779174	0
64224	3.784937	0
64274	3.790704	0
64324	3.796476	0
64374	3.802252	0
64424	3.808033	1
64474	3.813818	0
64524	3.819607	0
64574	3.825401	0
64624	3.831199	0
64674	3.837001	0
64724	3.842808	0
64774	3.848619	0
64824	3.854435	0
64874	3.860255	0
64924	3.866080	0
64974	3.871908	0
65024	3.877742	0
65074	3.883579	0
65108	3.887551	2
65158	3.893396	0
65208	3.899246	0
65258	3.905100	0
65308	3.910958	0
65358	3.916820	0
65408	3.922687	0
65458	3.928559	0
65508	3.934434	0
65558	3.940315	0
65608	3.946199	0
65658	3.952088	0
65708	3.957981	0
65758	3.963879	0
65808	3.969781	0
65858	3.975688	0
65908	3.981598	1
65958	3.987514	0
66008	3.993433	1
66058	3.999357	0
66108	4.005286	0
66158	4.011219	0
66208	4.017156	0
66258	4.023097	0
66308	4.029043	1
66358	4.034994	0
66408	4.040949	0
66458	4.046908	0
66508	4.052871	0
66558	4.058839	1
66608	4.064812	0
66658	4.070788	0
66708	4.076770	0
66758	4.082755	0
66808	4.088745	1
66858	4.094739	0
66908	4.100738	0
66958	4.106741	0
67008	4.112749	0
67058	4.118760	0
67108	4.124777	0
67158	4.130797	1
67208	4.136822	0
67258	4.142852	0
67308	4.148886	0
67358	4.154924	0
67408	4.160967	0
67458	4.167014	0
67508	4.173065	0
67558	4.179121	0
67608	4.185181	0
67658	4.191245	1
67708	4.197314	0
67758	4.203388	0
67808	4.209465	0
67858	4.215548	0
67908	4.221634	0
67958	4.227725	0
68008	4.233820	0
68058	4.239920	0
68108	4.246024	0
68158	4.252133	1
68208	4.258246	0
68258	4.264363	0
68308	4.270484	0
68358	4.276610	0
68408	4.282741	0
68458	4.288876	0
68508	4.295015	0
68558	4.301159	0
68608	4.307307	0
68658	4.313459	0
68708	4.319616	0
68758	4.325777	0
68808	4.331943	1
68858	4.338112	0
68908	4.344287	0
68958	4.350466	0
69008	4.356649	1
69058	4.362836	0
69108	4.369028	0
69158	4.375224	0
69208	4.381425	0
69258	4.387630	0
69308	4.393840	0
69358	4.400054	0
69408	4.406272	0
69458	4.412495	1
69508	4.418722	0
69558	4.424953	0
69608	4.431189	0
69658	4.437429	0
69708	4.443674	0
69758	4.449923	0
69808	4.456176	0
69858	4.462434	0
69908	4.468696	0
69958	4.474963	0
70008	4.481234	0
70058	4.487509	0
70108	4.493789	0
70158	4.500073	0
70208	4.506361	0
70258	4.512654	0
70308	4.518952	0
70358	4.525253	0
70408	4.531559	0
70458	4.537870	0
70508	4.544185	0
70558	4.550504	0
70608	4.556828	0
70658	4.563156	0
70708	4.569488	1
70758	4.575825	0
70808	4.582166	0
70858	4.588512	0
70908	4.594862	2
70958	4.601216	0
71008	4.607575	0
71058	4.613938	0
71108	4.620306	0
71158	4.626678	0
71208	4.633054	0
71258	4.639435	0
71308	4.645820	1
71358	4.652210	0
71408	4.658603	1
71458	4.665002	0
71508	4.671404	0
71558	4.677812	1
71608	4.684223	1
71658	4.690639	0
71708	4.697059	0
71758	4.703484	0
71808	4.709913	0
71858	4.716346	0
71908	4.722784	0
71958	4.729226	1
72008	4.735673	0
72058	4.742124	0
72108	4.748579	1
72158	4.755039	1
72208	4.761503	0
72258	4.767972	0
72308	4.774445	0
72358	4.780922	0
72408	4.787404	0
72458	4.793890	0
72508	4.800381	0
72558	4.806876	0
72608	4.813375	0
72658	4.819879	0
72708	4.826387	0
72758	4.832899	1
72808	4.839416	2
72858	4.845937	0
72908	4.852463	0
72958	4.858993	0
73008	4.865528	0
73058	4.872066	0
73108	4.878610	1
73158	4.885157	1
73208	4.891709	0
73258	4.898266	0
73308	4.904826	0
73358	4.911392	0
73408	4.917961	1
73458	4.924535	0
73508	4.931113	0
73558	4.937696	0
73608	4.944283	0
73658	4.950875	1
73708	4.957471	0
73758	4.964071	0
73808	4.970676	0
73858	4.977285	1
73908	4.983898	0
73958	4.990516	0
74008	4.997139	0
74058	5.003765	0
74108	5.010396	0
74158	5.017032	0
74208	5.023672	0
74258	5.030316	2
74308	5.036964	0
74358	5.043617	1
74408	5.050275	0
74458	5.056937	0
74508	5.063603	1
74558	5.070273	2
74608	5.076948	0
74658	5.083628	0
74708	5.090311	0
74758	5.097000	0
74808	5.103692	0
74858	5.110389	0
74908	5.117090	0
74958	5.123796	0
75008	5.130506	0
75058	5.137221	0
75108	5.143940	0
75158	5.150663	0
75208	5.157390	0
75258	5.164123	0
75308	5.170859	0
75358	5.177600	0
75408	5.184345	1
75458	5.191095	0
75508	5.197849	0
75558	5.204607	0
75608	5.211370	0
75658	5.218137	0
75708	5.224909	1
75758	5.231685	0
75808	5.238465	0
75858	5.245250	1
75908	5.252039	0
75958	5.258832	0
76008	5.265630	0
76058	5.272433	0
76108	5.279239	0
76158	5.286050	0
76208	5.292866	0
76258	5.299686	0
76308	5.306510	1
76358	5.313339	0
76408	5.320172	0
76458	5.327009	0
76508	5.333851	0
76558	5.340697	0
76608	5.347548	1
76658	5.354403	0
76708	5.361262	0
76758	5.368126	0
76808	5.374994	0
76858	5.381867	0
76908	5.388744	0
76958	5.395625	0
77008	5.402511	0
77058	5.409401	0
77108	5.416296	0
77158	5.423195	1
77208	5.430098	0
77258	5.437006	1
77308	5.443918	1
77358	5.450834	0
77408	5.457755	0
77458	5.464680	0
77508	5.471610	1
77558	5.478544	0
77608	5.485483	0
77658	5.492425	0
77708	5.499373	0
77758	5.506324	0
77808	5.513280	0
77858	5.520241	0
77908	5.527205	0
77958	5.534175	1
78008	5.541148	0
78058	5.548126	0
78108	5.555108	1
78158	5.562095	0
78208	5.569086	0
78258	5.576082	0
78308	5.583082	0
78358	5.590086	1
78408	5.597095	0
78458	5.604108	0
78508	5.611125	0
78558	5.618147	0
78608	5.625174	0
78658	5.632204	0
78708	5.639239	0
78758	5.646279	0
78808	5.653323	0
78858	5.660371	0
78908	5.667423	0
78958	5.674481	0
79008	5.681542	0
79058	5.688608	0
79108	5.695678	0
79158	5.702752	0
79208	5.709831	0
79258	5.716915	0
79308	5.724003	0
79358	5.731095	0
79408	5.738191	0
79458	5.745292	0
79508	5.752397	0
79558	5.759507	0
79608	5.766621	0
79658	5.773740	0
79708	5.780863	1
79758	5.787990	0
79808	5.795122	0
79858	5.802258	0
79908	5.809398	0
79958	5.816543	0
80008	5.823692	0
80058	5.830846	0
80108	5.838004	0
80158	5.845166	0
80208	5.852333	0
80258	5.859504	0
80308	5.866680	0
80358	5.873860	0
80408	5.881044	0
80458	5.888233	0
80508	5.895426	0
80558	5.902624	0
80608	5.909826	0
80658	5.917032	0
80708	5.924243	0
80758	5.931458	0
80808	5.938677	0
80858	5.945901	0
80908	5.953129	0
80958	5.960362	0
81008	5.967599	0
81058	5.974840	0
81108	5.982086	0
81158	5.989337	0
81208	5.996591	0
81258	6.003850	0
81308	6.011114	2
81358	6.018381	7
81408	6.025654	0
81458	6.032930	0
81492	6.037881	2
81542	6.045165	0
81592	6.052453	0
81642	6.059746	1
81692	6.067043	0
81742	6.074344	0
81792	6.081650	0
81842	6.088961	0
81892	6.096275	0
81942	6.103594	1
81992	6.110918	0
82042	6.118246	1
82092	6.125578	0
82142	6.132915	0
82192	6.140256	0
82242	6.147601	0
82292	6.154951	0
82342	6.162305	0
82392	6.169664	0
82442	6.177027	0
82492	6.184394	0
82542	6.191766	0
82592	6.199142	0
82642	6.206523	0
82692	6.213908	0
82742	6.221297	0
82792	6.228691	0
82842	6.236089	0
82892	6.243492	0
82942	6.250898	0
82992	6.258310	0
83042	6.265725	0
83092	6.273146	1
83142	6.280570	0
83192	6.287999	0
83242	6.295432	2
83292	6.302870	0
83342	6.310312	0
83392	6.317758	0
83442	6.325209	1
83492	6.332664	0
83542	6.340124	0
83592	6.347588	0
83642	6.355056	0
83692	6.362529	0
83742	6.370006	1
83792	6.377488	0
83842	6.384974	0
83892	6.392464	0
83942	6.399959	1
83992	6.407458	0
84042	6.414962	0
84092	6.422470	0
84142	6.429982	0
84192	6.437499	0
84242	6.445020	0
84292	6.452545	0
84342	6.460075	0
84392	6.467609	0
84442	6.475148	0
84492	6.482691	0
84542	6.490238	1
84592	6.497790	0
84642	6.505346	0
84692	6.512907	0
84742	6.520472	0
84792	6.528041	0
84842	6.535615	0
84892	6.543193	1
84942	6.550776	0
84992	6.558363	0
85042	6.565954	0
85092	6.573550	0
85142	6.581150	0
85192	6.588755	0
85242	6.596364	0
85292	6.603977	0
85342	6.611595	0
85392	6.619217	0
85442	6.626843	0
85492	6.634474	0
85542	6.642109	0
85592	6.649749	0
85642	6.657393	0
85692	6.665042	0
85742	6.672694	1
85792	6.680352	0
85842	6.688013	0
85892	6.695679	0
85942	6.703350	0
85992	6.711024	1
86042	6.718704	0
86092	6.726387	0
86142	6.734075	0
86192	6.741767	0
86242	6.749464	0
86292	6.757165	0
86342	6.764871	0
86392	6.772581	0
86442	6.780295	0
86492	6.788014	0
86542	6.795737	1
86592	6.803464	1
86642	6.811196	0
86692	6.818933	1
86742	6.826673	0
86792	6.834418	0
86842	6.842168	0
86892	6.849922	1
86942	6.857680	0
86992	6.865442	1
87042	6.873209	0
87092	6.880981	0
87142	6.888757	0
87192	6.896537	0
87242	6.904321	0
87292	6.912110	0
87342	6.919904	0
87392	6.927701	0
87442	6.935504	0
87492	6.943310	0
87542	6.951121	0
87592	6.958936	0
87642	6.966756	0
87692	6.974580	0
87742	6.982409	0
87792	6.990241	0
87842	6.998079	0
87892	7.005920	0
87942	7.013766	112
87992	7.021617	42
88042	7.029472	10
88092	7.037331	5
88142	7.045195	4
88192	7.053063	2
88242	7.060935	2
88292	7.068812	2
88342	7.076693	0
88392	7.084579	2
88442	7.092468	1
88492	7.100363	1
88542	7.108262	0
88592	7.116165	0
88642	7.124072	0
88692	7.131984	0
88742	7.139900	0
88792	7.147821	0
88842	7.155746	1
88892	7.163676	1
88942	7.171610	0
88992	7.179548	0
89042	7.187491	1
89092	7.195438	0
89142	7.203389	0
89192	7.211345	0
89242	7.219305	0
89292	7.227270	0
89342	7.235239	1
89392	7.243212	0
89442	7.251190	0
89492	7.259172	0
89542	7.267159	0
89592	7.275150	0
89642	7.283145	0
89692	7.291145	0
89742	7.299149	1
89792	7.307157	0
89842	7.315170	0
89892	7.323188	0
89942	7.331209	0
89992	7.339236	0
90042	7.347266	0
90092	7.355301	1
90142	7.363340	0
90192	7.371384	0
90242	7.379432	0
90292	7.387484	0
90342	7.395541	0
90392	7.403602	0
90442	7.411668	0
90492	7.419738	0
90542	7.427812	0
90592	7.435891	0
90642	7.443974	0
90692	7.452062	0
90742	7.460154	0
90792	7.468250	0
90842	7.476351	0
90892	7.484456	0
90942	7.492566	1
90992	7.500680	0
91042	7.508798	0
91092	7.516921	0
91142	7.525048	0
91192	7.533179	0
91242	7.541315	0
91292	7.549455	0
91342	7.557600	0
91392	7.565749	0
91442	7.573903	0
91492	7.582060	0
91542	7.590223	0
91592	7.598389	0
91642	7.606560	1
91692	7.614736	0
91742	7.622915	0
91792	7.631100	0
91842	7.639288	0
91892	7.647481	0
91942	7.655679	0
91992	7.663880	0
92042	7.672086	0
92092	7.680297	0
92142	7.688512	0
92192	7.696731	0
92242	7.704955	0
92292	7.713183	0
92342	7.721416	0
92392	7.729652	0
92442	7.737894	0
92492	7.746139	0
92542	7.754389	0
92592	7.762644	0
92642	7.770903	0
92692	7.779166	0
92742	7.787434	0
92792	7.795706	0
92842	7.803982	0
92892	7.812263	0
92942	7.820548	0
92992	7.828837	1
93042	7.837131	0
93092	7.845430	0
93142	7.853733	0
93192	7.862040	0
93242	7.870351	0
93292	7.878667	0
93342	7.886987	0
93392	7.895312	0
93442	7.903641	0
93492	7.911975	0
93542	7.920313	0
93592	7.928655	0
93642	7.937002	0
93692	7.945353	0
93742	7.953708	0
93792	7.962068	0
93842	7.970432	0
93892	7.978801	0
93942	7.987174	1
93992	7.995551	0
94042	8.003933	0
94092	8.012319	0
94142	8.020710	0
94192	8.029105	0
94242	8.037504	0
94292	8.045908	0
94342	8.054316	0
94392	8.062729	0
94442	8.071145	1
94492	8.079567	0
94542	8.087993	0
94592	8.096423	0
94642	8.104857	0
94692	8.113296	0
94742	8.121739	0
94792	8.130187	1
94842	8.138639	0
94892	8.147095	0
94942	8.155556	0
94992	8.164022	0
95042	8.172491	1
95092	8.180965	0
95142	8.189444	0
95192	8.197926	0
95242	8.206414	0
95292	8.214905	0
95342	8.223401	0
95392	8.231901	0
95442	8.240406	0
95492	8.248915	0
95542	8.257429	0
95592	8.265947	0
95642	8.274469	0
95692	8.282996	0
95742	8.291527	0
95792	8.300062	1
95842	8.308602	0
95892	8.317147	0
95942	8.325695	0
95992	8.334248	0
96042	8.342806	0
96092	8.351368	0
96142	8.359934	0
96192	8.368504	0
96242	8.377080	0
96292	8.385659	0
96342	8.394243	0
96392	8.402831	0
96442	8.411423	1
96492	8.420020	0
96542	8.428622	0
96592	8.437228	0
96642	8.445838	0
96692	8.454452	0
96742	8.463071	0
96792	8.471695	1
96842	8.480322	0
96892	8.488954	1
96942	8.497591	0
96992	8.506232	0
97042	8.514877	0
97092	8.523527	0
97142	8.532181	0
97192	8.540839	1
97242	8.549502	0
97292	8.558169	1
97342	8.566841	0
97392	8.575517	1
97442	8.584197	0
97492	8.592882	1
97542	8.601571	0
97592	8.610265	0
97642	8.618963	0
97692	8.627665	0
97742	8.636372	0
97792	8.645083	0
97842	8.653799	0
97876	8.659728	0
97926	8.668451	0
97976	8.677178	0
98026	8.685910	0
98076	8.694646	0
98126	8.703386	0
98176	8.712131	0
98226	8.720880	0
98276	8.729634	0
98326	8.738392	0
98376	8.747154	0
98426	8.755921	0
98476	8.764693	0
98526	8.773468	0
98576	8.782248	2
98626	8.791033	1
98676	8.799821	0
98726	8.808615	0
98776	8.817412	0
98826	8.826214	0
98876	8.835020	0
98926	8.843831	0
98976	8.852646	0
99026	8.861466	0
99076	8.870290	0
99126	8.879118	1
99176	8.887951	0
99226	8.896788	1
99276	8.905629	0
99326	8.914475	0
99376	8.923325	0
99426	8.932180	0
99476	8.941039	0
99526	8.949903	0
99576	8.958770	1
99626	8.967643	0
99676	8.976519	0
99726	8.985400	0
99776	8.994286	0
99826	9.003175	0
99876	9.012070	0
99926	9.020968	0
99976	9.029871	0
100026	9.038779	0
100076	9.047690	1
100126	9.056606	1
100176	9.065527	1
100226	9.074452	0
100276	9.083381	0
100326	9.092315	0
100376	9.101253	0
100426	9.110195	0
100476	9.119142	0
100526	9.128094	0
100576	9.137049	0
100626	9.146009	0
100676	9.154974	0
100726	9.163943	0
100776	9.172916	0
100826	9.181893	0
100876	9.190875	0
100926	9.199862	0
100976	9.208853	0
101026	9.217848	0
101076	9.226847	0
101126	9.235851	0
101176	9.244860	0
101226	9.253872	0
101276	9.262890	0
101326	9.271911	0
101376	9.280937	0
101426	9.289967	0
101476	9.299002	0
101526	9.308041	0
101576	9.317085	0
101626	9.326132	0
101676	9.335185	0
101726	9.344241	0
101776	9.353302	0
101826	9.362368	0
101876	9.371438	0
101926	9.380512	0
101976	9.389591	0
102026	9.398674	0
102076	9.407761	0
102126	9.416853	0
102176	9.425949	1
102226	9.435049	0
102276	9.444154	0
102326	9.453264	1
102376	9.462378	0
102426	9.471496	0
102476	9.480618	0
102526	9.489745	0
102576	9.498876	1
102626	9.508012	0
102676	9.517152	0
102726	9.526297	1
102776	9.535446	0
102826	9.544599	0
102876	9.553757	0
102926	9.562919	0
102976	9.572085	0
103026	9.581256	0
103076	9.590431	0
103126	9.599611	0
103176	9.608795	2
103226	9.617983	0
103276	9.627176	0
103326	9.636373	0
103376	9.645575	0
103426	9.654781	0
103476	9.663991	0
103526	9.673206	0
103576	9.682425	0
103626	9.691648	0
103676	9.700876	0
103726	9.710109	0
103776	9.719345	0
103826	9.728586	0
103876	9.737832	0
103926	9.747082	0
103976	9.756336	0
104026	9.765595	0
104076	9.774858	0
104126	9.784125	0
104176	9.793397	0
104226	9.802673	0
104276	9.811954	0
104326	9.821239	1
104376	9.830528	0
104426	9.839822	0
104476	9.849120	0
104526	9.858423	0
104576	9.867730	0
104626	9.877041	0
104676	9.886357	1
104726	9.895677	0
104776	9.905002	0
104826	9.914331	0
104876	9.923664	0
104926	9.933002	1
104976	9.942344	0
105026	9.951690	0
105076	9.961041	0
105126	9.970396	0
105176	9.979756	0
105226	9.989120	0
105276	9.998488	0
105326	10.007861	3
105376	10.017238	2
105426	10.026620	0
105476	10.036006	0
105526	10.045397	0
105576	10.054791	0
105626	10.064191	0
105676	10.073594	0
105726	10.083002	0
105776	10.092414	1
105826	10.101831	0
105876	10.111252	0
105926	10.120678	0
105976	10.130108	0
106026	10.139542	0
106076	10.148981	0
106126	10.158424	0
106176	10.167871	0
106226	10.177323	0
106276	10.186780	0
106326	10.196240	0
106376	10.205705	0
106426	10.215175	0
106476	10.224649	1
106526	10.234127	0
106576	10.243609	1
106626	10.253096	0
106676	10.262588	1
106726	10.272084	0
106776	10.281584	0
106826	10.291088	0
106876	10.300597	1
106926	10.310111	0
106976	10.319628	0
107026	10.329151	0
107076	10.338677	0
107126	10.348208	0
107176	10.357743	0
107226	10.367283	0
107276	10.376827	1
107326	10.386376	0
107376	10.395929	0
107426	10.405486	0
107476	10.415047	0
107526	10.424613	0
107576	10.434184	0
107626	10.443759	0
107676	10.453338	0
107726	10.462922	0
107776	10.472510	0
107826	10.482102	0
107876	10.491699	2
107926	10.501300	0
107976	10.510906	0
108026	10.520516	0
108076	10.530130	0
108126	10.539749	1
108176	10.549372	0
108226	10.558999	0
108276	10.568631	0
108326	10.578268	0
108376	10.587908	0
108426	10.597553	0
108476	10.607203	2
108526	10.616857	0
108576	10.626515	0
108626	10.636178	0
108676	10.645845	0
108726	10.655516	0
108776	10.665192	0
108826	10.674872	0
108876	10.684557	0
108926	10.694246	0
108976	10.703939	0
109026	10.713637	0
109076	10.723339	0
109126	10.733046	0
109176	10.742757	0
109226	10.752472	0
109276	10.762192	0
109326	10.771916	0
109376	10.781645	1
109426	10.791378	0
109476	10.801115	0
109526	10.810857	0
109576	10.820603	0
109626	10.830353	0
109676	10.840108	0
109726	10.849867	0
109776	10.859631	0
109826	10.869399	0
109876	10.879172	0
109926	10.888948	0
109976	10.898730	0
110026	10.908515	0
110076	10.918305	0
110126	10.928100	0
110176	10.937898	0
110226	10.947702	1
110276	10.957509	0
110326	10.967321	0
110376	10.977138	0
110426	10.986958	1
110476	10.996783	0
110526	11.006613	7
110576	11.016447	0
110626	11.026285	1
110676	11.036128	0
110726	11.045975	0
110776	11.055827	0
110826	11.065682	0
110876	11.075543	0
110926	11.085407	0
110976	11.095276	0
111026	11.105150	0
111076	11.115028	0
111126	11.124910	0
111176	11.134797	0
111226	11.144688	0
111276	11.154583	0
111326	11.164483	0
111376	11.174387	0
111426	11.184296	0
111476	11.194209	0
111526	11.204126	1
111576	11.214048	0
111626	11.223974	0
111676	11.233904	0
111726	11.243839	0
111776	11.253779	1
111826	11.263722	0
111876	11.273670	0
111926	11.283623	0
111976	11.293580	0
112026	11.303541	1
112076	11.313507	0
112126	11.323477	1
112176	11.333451	0
112226	11.343430	0
112276	11.353413	1
112326	11.363401	0
112376	11.373393	0
112426	11.383389	0
112476	11.393390	1
112526	11.403395	0
112576	11.413405	1
112626	11.423419	0
112676	11.433437	0
112726	11.443460	0
112776	11.453487	0
112826	11.463519	0
112876	11.473555	0
112926	11.483595	0
112976	11.493640	0
113026	11.503689	0
113076	11.513742	0
113126	11.523800	0
113176	11.533862	0
113226	11.543929	0
113276	11.554000	0
113326	11.564076	1
113376	11.574155	0
113426	11.584240	0
113476	11.594328	0
113526	11.604421	0
113576	11.614519	0
113626	11.624621	0
113676	11.634727	0
113726	11.644837	0
113776	11.654952	0
113826	11.665072	0
113876	11.675195	0
113926	11.685324	0
113976	11.695456	0
114026	11.705593	0
114076	11.715734	0
114126	11.725880	0
114176	11.736030	0
114226	11.746185	0
114260	11.753092	0
114310	11.763254	0
114360	11.773420	0
114410	11.783591	0
114460	11.793766	0
114510	11.803946	0
114560	11.814129	0
114610	11.824318	0
114660	11.834510	1
114710	11.844707	0
114760	11.854909	0
114810	11.865114	0
114860	11.875325	0
114910	11.885539	0
114960	11.895758	0
115010	11.905981	0
115060	11.916209	0
115110	11.926441	0
115160	11.936678	0
115210	11.946919	0
115260	11.957164	0
115310	11.967414	0
115360	11.977668	1
115410	11.987926	22
115460	11.998189	4459
115510	12.008457	28
115560	12.018728	5
115610	12.029004	5
115660	12.039285	1
115710	12.049569	0
115760	12.059859	2
115810	12.070152	0
115860	12.080450	0
115910	12.090753	1
115960	12.101060	0
116010	12.111371	0
116060	12.121686	0
116110	12.132006	1
116160	12.142331	0
116210	12.152659	0
116260	12.162992	0
116310	12.173330	0
116360	12.183672	2
116410	12.194018	0
116460	12.204369	0
116510	12.214724	0
116560	12.225084	0
116610	12.235447	0
116660	12.245816	0
116710	12.256188	0
116760	12.266565	0
116810	12.276947	0
116860	12.287333	2
116910	12.297723	0
116960	12.308117	0
117010	12.318516	1
117060	12.328920	0
117110	12.339328	1
117160	12.349740	0
117210	12.360156	1
117260	12.370577	0
117310	12.381003	0
117360	12.391432	0
117410	12.401867	1
117460	12.412305	0
117510	12.422748	0
117560	12.433195	0
117610	12.443647	0
117660	12.454103	0
117710	12.464564	1
117760	12.475029	0
117810	12.485498	0
117860	12.495971	1
117910	12.506450	0
117960	12.516932	0
118010	12.527419	0
118060	12.537910	0
118110	12.548406	0
118160	12.558906	0
118210	12.569410	1
118260	12.579919	1
118310	12.590432	0
118360	12.600950	0
118410	12.611472	0
118460	12.621998	0
118510	12.632529	0
118560	12.643064	0
118610	12.653603	0
118660	12.664147	0
118710	12.674696	1
118760	12.685248	0
118810	12.695805	0
118860	12.706367	0
118910	12.716933	0
118960	12.727503	0
119010	12.738078	0
119060	12.748657	0
119110	12.759240	0
119160	12.769828	0
119210	12.780420	1
119260	12.791017	0
119310	12.801618	1
119360	12.812223	0
119410	12.822833	0
119460	12.833447	0
119510	12.844066	0
119560	12.854689	0
119610	12.865316	0
119660	12.875948	1
119710	12.886584	0
119760	12.897225	1
119810	12.907869	0
119860	12.918519	0
119910	12.929172	0
119960	12.939831	0
120010	12.950493	0
120060	12.961160	0
120110	12.971831	0
120160	12.982507	0
120210	12.993187	8
120260	13.003871	10906
120310	13.014560	195
120360	13.025253	8
120410	13.035951	4
120460	13.046653	2
120510	13.057359	1
120560	13.068070	0
120610	13.078785	0
120660	13.089505	1
120710	13.100229	0
120760	13.110957	0
120810	13.121690	0
120860	13.132427	0
120910	13.143169	1
120960	13.153915	2
121010	13.164665	0
121060	13.175420	0
121110	13.186179	1
121160	13.196942	0
121210	13.207710	0
121260	13.218482	0
121310	13.229259	0
121360	13.240040	0
121410	13.250826	3
121460	13.261615	0
121510	13.272410	0
121560	13.283208	0
121610	13.294011	0
121660	13.304819	0
121710	13.315630	0
121760	13.326447	0
121810	13.337267	0
121860	13.348092	0
121910	13.358922	0
121960	13.369755	0
122010	13.380593	0
122060	13.391436	0
122110	13.402283	0
122160	13.413134	0
122210	13.423990	0
122260	13.434850	0
122310	13.445715	0
122360	13.456583	0
122410	13.467457	0
122460	13.478334	0
122510	13.489216	0
122560	13.500103	0
122610	13.510994	0
122660	13.521889	0
122710	13.532789	2
122760	13.543693	1
122810	13.554601	0
122860	13.565514	0
122910	13.576431	0
122960	13.587353	0
123010	13.598278	0
123060	13.609209	0
123110	13.620144	1
123160	13.631083	0
123210	13.642026	0
123260	13.652974	0
123310	13.663927	0
123360	13.674883	0
123410	13.685844	0
123460	13.696810	0
123510	13.707780	0
123560	13.718754	0
123610	13.729733	0
123660	13.740716	0
123710	13.751703	0
123760	13.762695	0
123810	13.773691	0
123860	13.784692	0
123910	13.795697	1
123960	13.806706	0
124010	13.817720	0
124060	13.828738	0
124110	13.839761	0
124160	13.850788	4
124210	13.861819	0
124260	13.872855	2
124310	13.883895	1
124360	13.894940	0
124410	13.905988	0
124460	13.917042	0
124510	13.928100	2
124560	13.939162	0
124610	13.950228	1
124660	13.961299	1
124710	13.972374	1
124760	13.983454	0
124810	13.994538	16
124860	14.005626	2033
124910	14.016719	33897
124960	14.027817	32
125010	14.038918	6
125060	14.050024	4
125110	14.061135	0
125160	14.072249	1
125210	14.083369	2
125260	14.094492	0
125310	14.105620	0
125360	14.116752	0
125410	14.127889	1
125460	14.139030	0
125510	14.150176	1
125560	14.161326	0
125610	14.172480	2
125660	14.183639	0
125710	14.194802	0
125760	14.205969	0
125810	14.217141	0
125860	14.228318	4
125910	14.239498	0
125960	14.250683	0
126010	14.261873	0
126060	14.273067	0
126110	14.284265	1
126160	14.295467	0
126210	14.306674	0
126260	14.317886	0
126310	14.329102	0
126360	14.340322	0
126410	14.351546	0
126460	14.362775	0
126510	14.374009	0
126560	14.385247	0
126610	14.396489	0
126660	14.407735	1
126710	14.418986	0
126760	14.430241	0
126810	14.441501	0
126860	14.452765	1
126910	14.464034	0
126960	14.475307	0
127010	14.486584	0
127060	14.497866	1
127110	14.509152	0
127160	14.520442	0
127210	14.531737	0
127260	14.543036	0
127310	14.554340	0
127360	14.565648	0
127410	14.576960	0
127460	14.588277	0
127510	14.599598	0
127560	14.610924	0
127610	14.622254	0
127660	14.633588	1
127710	14.644927	0
127760	14.656270	1
127810	14.667618	0
127860	14.678970	1
127910	14.690326	1
127960	14.701687	2
128010	14.713052	0
128060	14.724421	0
128110	14.735795	0
128160	14.747173	0
128210	14.758556	1
128260	14.769943	0
128310	14.781335	0
128360	14.792730	0
128410	14.804131	0
128460	14.815535	0
128510	14.826944	0
128560	14.838358	1
128610	14.849775	6
128660	14.861198	0
128710	14.872624	2
128760	14.884055	0
128810	14.895491	2
128860	14.906930	0
128910	14.918374	0
128960	14.929823	0
129010	14.941276	1
129060	14.952733	2
129110	14.964195	2
129160	14.975661	1
129210	14.987132	5
129260	14.998606	19
129310	15.010086	493
129360	15.021569	163727
129410	15.033057	6440
129460	15.044550	812
129510	15.056047	338
129560	15.067548	171
129610	15.079054	112
129660	15.090564	76
129710	15.102078	57
129760	15.113597	29
129810	15.125120	39
129860	15.136648	31
129910	15.148180	28
129960	15.159716	21
130010	15.171257	15
130060	15.182802	15
130110	15.194351	22
130160	15.205905	12
130210	15.217464	7
130260	15.229026	11
130310	15.240593	10
130360	15.252165	8
130410	15.263741	8
130460	15.275321	6
130510	15.286906	4
130560	15.298495	3
130610	15.310088	0
130644	15.317974	3
130694	15.329575	4
130744	15.341180	3
130794	15.352790	2
130844	15.364404	4
130894	15.376022	4
130944	15.387645	1
130994	15.399272	1
131044	15.410904	1
131094	15.422540	2
131144	15.434180	2
131194	15.445825	1
131244	15.457474	3
131294	15.469128	2
131344	15.480786	2
131394	15.492448	3
131444	15.504115	1
131494	15.515786	0
131544	15.527461	0
131594	15.539141	3
131644	15.550825	0
131694	15.562514	1
131744	15.574207	4
131794	15.585905	2
131844	15.597606	2
131894	15.609313	1
131944	15.621023	0
131994	15.632738	1
132044	15.644458	0
132094	15.656181	1
[truncated: 18,689 more rows]
