# Supplementary material for: ATP-Mediated Compositional Change in Peripheral Myelin Membranes: A Comparative Raman Spectroscopy and Time-Of-Flight Secondary Ion Mass Spectrometry Study
Source: PLoS One. 2015 Nov 6;10(11):e0142084. doi: 10.1371/journal.pone.0142084 (PMC4636249; doi:10.1371/journal.pone.0142084)
Supplement: S7 Dataset — (ZIP) [file pone.0142084.s007.zip › S7_dataset/Mass_spectra/mbcd_1.TXT]

Binning: 50 channels
Channel	Mass (u)	Intensity
32338	1.001431	2
32388	1.004399	24
32438	1.007370	59753
32488	1.010346	719
32538	1.013327	13
32588	1.016311	7
32638	1.019300	4
32688	1.022294	1
32738	1.025292	1
32788	1.028294	0
32838	1.031301	2
32888	1.034312	0
32938	1.037328	3
32988	1.040347	1
33038	1.043372	0
33088	1.046400	1
33138	1.049433	0
33188	1.052471	1
33238	1.055513	0
33288	1.058559	0
33338	1.061610	0
33388	1.064665	1
33438	1.067724	1
33488	1.070788	0
33538	1.073856	0
33588	1.076929	0
33638	1.080006	0
33688	1.083087	0
33738	1.086173	0
33788	1.089263	0
33838	1.092357	1
33888	1.095456	0
33938	1.098560	2
33988	1.101667	0
34038	1.104780	0
34088	1.107896	0
34138	1.111017	1
34188	1.114142	1
34238	1.117272	0
34288	1.120406	0
34338	1.123544	1
34388	1.126687	1
34438	1.129835	0
34488	1.132986	0
34538	1.136142	0
34588	1.139303	0
34638	1.142467	0
34688	1.145637	0
34738	1.148810	0
34788	1.151988	0
34838	1.155171	0
34888	1.158357	0
34938	1.161549	0
34988	1.164744	0
35038	1.167944	1
35088	1.171148	0
35138	1.174357	0
35188	1.177570	1
35238	1.180788	0
35288	1.184010	1
35338	1.187236	0
35388	1.190467	0
35438	1.193702	0
35488	1.196941	0
35538	1.200185	0
35588	1.203433	0
35638	1.206686	0
35688	1.209943	1
35738	1.213204	0
35788	1.216470	0
35838	1.219740	0
35888	1.223015	0
35938	1.226294	1
35988	1.229577	0
36038	1.232865	0
36088	1.236157	1
36138	1.239454	0
36188	1.242755	0
36238	1.246060	1
36288	1.249370	0
36338	1.252684	1
36388	1.256003	0
36438	1.259326	0
36488	1.262653	0
36538	1.265985	0
36588	1.269321	0
36638	1.272661	0
36688	1.276006	0
36738	1.279355	0
36788	1.282709	0
36838	1.286067	0
36888	1.289429	0
36938	1.292796	0
36988	1.296168	0
37038	1.299543	0
37088	1.302923	0
37138	1.306308	0
37188	1.309696	1
37238	1.313090	0
37288	1.316487	0
37338	1.319889	0
37388	1.323295	0
37438	1.326706	0
37488	1.330121	0
37538	1.333541	0
37588	1.336965	0
37638	1.340393	0
37688	1.343826	0
37738	1.347263	1
37788	1.350704	0
37838	1.354150	0
37888	1.357601	0
37938	1.361055	0
37988	1.364514	0
38038	1.367978	0
38088	1.371446	0
38138	1.374918	0
38188	1.378394	0
38238	1.381875	0
38288	1.385361	0
38338	1.388851	1
38388	1.392345	0
38438	1.395843	0
38488	1.399346	1
38538	1.402854	0
38588	1.406365	0
38638	1.409882	1
38688	1.413402	0
38738	1.416927	1
38788	1.420456	0
38838	1.423990	0
38888	1.427528	0
38938	1.431071	0
38988	1.434618	0
39038	1.438169	0
39088	1.441725	0
39138	1.445285	0
39188	1.448849	0
39238	1.452418	0
39288	1.455991	1
39338	1.459569	0
39388	1.463151	0
39438	1.466737	0
39488	1.470328	0
39538	1.473923	0
39588	1.477523	0
39638	1.481127	0
39688	1.484735	0
39738	1.488348	0
39788	1.491965	0
39838	1.495587	0
39888	1.499213	0
39938	1.502843	0
39988	1.506478	0
40038	1.510117	1
40088	1.513760	0
40138	1.517408	0
40188	1.521061	0
40238	1.524717	1
40288	1.528378	0
40338	1.532044	0
40388	1.535714	0
40438	1.539388	0
40488	1.543067	0
40538	1.546750	1
40588	1.550437	0
40638	1.554129	0
40688	1.557825	0
40738	1.561526	0
40788	1.565231	0
40838	1.568940	0
40888	1.572654	0
40938	1.576372	0
40988	1.580094	0
41038	1.583821	0
41088	1.587553	0
41138	1.591289	0
41188	1.595029	0
41238	1.598773	0
41288	1.602522	0
41338	1.606275	0
41388	1.610033	0
41438	1.613795	0
41488	1.617562	0
41538	1.621333	0
41588	1.625108	0
41638	1.628887	0
41688	1.632671	1
41738	1.636460	0
41788	1.640253	0
41838	1.644050	0
41888	1.647852	0
41938	1.651658	0
41988	1.655468	0
42038	1.659283	0
42088	1.663102	0
42138	1.666925	0
42188	1.670753	0
42238	1.674586	0
42288	1.678423	0
42338	1.682264	0
42388	1.686109	0
42438	1.689959	0
42488	1.693813	1
42538	1.697672	0
42588	1.701535	1
42638	1.705403	0
42688	1.709275	0
42738	1.713151	0
42788	1.717032	0
42838	1.720917	0
42888	1.724806	0
42938	1.728700	0
42988	1.732598	0
43038	1.736501	0
43088	1.740408	0
43138	1.744319	0
43188	1.748235	0
43238	1.752155	0
43288	1.756080	0
43338	1.760009	1
43388	1.763942	0
43438	1.767880	0
43488	1.771822	0
43538	1.775768	0
43588	1.779719	0
43638	1.783675	0
43688	1.787634	0
43738	1.791599	0
43788	1.795567	0
43838	1.799540	0
43888	1.803517	0
43938	1.807499	0
43988	1.811485	0
44038	1.815475	1
44088	1.819470	0
44138	1.823469	0
44188	1.827473	0
44238	1.831481	0
44288	1.835493	0
44338	1.839510	0
44388	1.843531	0
44438	1.847557	0
44488	1.851587	1
44538	1.855621	0
44588	1.859660	0
44638	1.863703	0
44688	1.867751	0
44738	1.871803	0
44788	1.875859	0
44838	1.879920	1
44888	1.883985	0
44938	1.888055	0
44988	1.892128	0
45038	1.896207	0
45088	1.900289	0
45138	1.904376	0
45188	1.908468	0
45238	1.912564	0
45288	1.916664	0
45338	1.920769	0
45388	1.924878	1
45438	1.928991	0
45488	1.933109	0
45538	1.937231	0
45588	1.941358	0
45638	1.945489	0
45688	1.949624	0
45738	1.953764	0
45788	1.957908	0
45838	1.962057	1
45888	1.966210	0
45938	1.970367	0
45988	1.974529	0
46038	1.978695	0
46088	1.982865	0
46138	1.987040	1
46188	1.991219	0
46238	1.995403	1
46288	1.999591	0
46338	2.003784	0
46388	2.007981	0
46438	2.012182	14
46488	2.016387	5528
46538	2.020597	12
46588	2.024812	0
46638	2.029031	0
46688	2.033254	0
46738	2.037482	0
46788	2.041714	2
46838	2.045950	0
46888	2.050191	0
46938	2.054436	0
46988	2.058685	1
47038	2.062939	0
47088	2.067198	0
47138	2.071460	2
47188	2.075728	0
47238	2.079999	1
47288	2.084275	0
47338	2.088555	1
47388	2.092840	1
47438	2.097129	0
47488	2.101423	0
47538	2.105721	1
47588	2.110023	0
47638	2.114329	0
47688	2.118640	0
47738	2.122956	1
47788	2.127276	1
47838	2.131600	0
47888	2.135929	0
47938	2.140262	1
47988	2.144599	0
48038	2.148941	0
48088	2.153287	0
48138	2.157638	0
48188	2.161993	0
48238	2.166352	0
48288	2.170716	0
48338	2.175084	0
48388	2.179456	0
48438	2.183833	1
48488	2.188215	0
48538	2.192600	0
48588	2.196990	0
48638	2.201385	0
48688	2.205784	0
48722	2.208777	0
48772	2.213184	0
48822	2.217594	0
48872	2.222009	0
48922	2.226429	1
48972	2.230853	0
49022	2.235281	0
49072	2.239713	0
49122	2.244151	0
49172	2.248592	1
49222	2.253038	0
49272	2.257488	1
49322	2.261942	0
49372	2.266401	1
49422	2.270865	0
49472	2.275332	0
49522	2.279805	0
49572	2.284281	0
49622	2.288762	0
49672	2.293247	0
49722	2.297737	0
49772	2.302231	1
49822	2.306730	1
49872	2.311233	0
49922	2.315740	0
49972	2.320251	0
50022	2.324768	0
50072	2.329288	0
50122	2.333813	0
50172	2.338342	0
50222	2.342876	0
50272	2.347414	0
50322	2.351956	0
50372	2.356503	0
50422	2.361054	0
50472	2.365610	0
50522	2.370170	0
50572	2.374734	0
50622	2.379303	0
50672	2.383876	0
50722	2.388453	0
50772	2.393035	0
50822	2.397622	1
50872	2.402212	0
50922	2.406807	0
50972	2.411407	0
51022	2.416011	0
51072	2.420619	0
51122	2.425232	0
51172	2.429849	1
51222	2.434470	0
51272	2.439096	0
51322	2.443726	0
51372	2.448361	0
51422	2.453000	0
51472	2.457643	0
51522	2.462291	0
51572	2.466943	1
51622	2.471600	0
51672	2.476261	0
51722	2.480926	0
51772	2.485596	0
51822	2.490270	0
51872	2.494949	0
51922	2.499632	0
51972	2.504319	0
52022	2.509011	0
52072	2.513707	0
52122	2.518407	0
52172	2.523112	0
52222	2.527822	0
52272	2.532535	0
52322	2.537253	0
52372	2.541976	0
52422	2.546703	0
52472	2.551434	0
52522	2.556170	0
52572	2.560910	0
52622	2.565654	0
52672	2.570403	0
52722	2.575156	1
52772	2.579914	0
52822	2.584676	0
52872	2.589442	0
52922	2.594213	0
52972	2.598988	0
53022	2.603768	0
53072	2.608551	0
53122	2.613340	0
53172	2.618133	0
53222	2.622930	0
53272	2.627731	0
53322	2.632537	0
53372	2.637347	0
53422	2.642162	0
53472	2.646981	0
53522	2.651805	0
53572	2.656633	0
53622	2.661465	0
53672	2.666301	1
53722	2.671142	0
53772	2.675988	0
53822	2.680838	1
53872	2.685692	0
53922	2.690551	0
53972	2.695414	0
54022	2.700281	0
54072	2.705153	0
54122	2.710029	0
54172	2.714909	0
54222	2.719794	0
54272	2.724684	0
54322	2.729577	0
54372	2.734476	0
54422	2.739378	0
54472	2.744285	1
54522	2.749196	0
54572	2.754112	0
54622	2.759032	1
54672	2.763957	0
54722	2.768885	0
54772	2.773819	0
54822	2.778756	0
54872	2.783698	0
54922	2.788645	0
54972	2.793596	0
55022	2.798551	0
55072	2.803511	0
55122	2.808475	0
55172	2.813443	0
55222	2.818416	1
55272	2.823393	0
55322	2.828375	0
55372	2.833360	0
55422	2.838351	0
55472	2.843346	0
55522	2.848345	0
55572	2.853348	0
55622	2.858356	0
55672	2.863369	0
55722	2.868385	0
55772	2.873406	0
55822	2.878432	0
55872	2.883462	0
55922	2.888496	0
55972	2.893535	0
56022	2.898578	0
56072	2.903625	0
56122	2.908677	0
56172	2.913733	0
56222	2.918794	0
56272	2.923859	0
56322	2.928928	0
56372	2.934002	0
56422	2.939080	0
56472	2.944163	0
56522	2.949250	0
56572	2.954341	0
56622	2.959437	1
56672	2.964537	0
56722	2.969642	0
56772	2.974751	0
56822	2.979864	0
56872	2.984982	1
56922	2.990104	0
56972	2.995230	0
57022	3.000361	0
57072	3.005496	0
57122	3.010636	1
57172	3.015780	0
57222	3.020929	1676
57272	3.026081	1187
57322	3.031239	2
57372	3.036400	1
57422	3.041566	2
57472	3.046737	0
57522	3.051912	0
57572	3.057091	0
57622	3.062274	0
57672	3.067462	2
57722	3.072655	2
57772	3.077851	1
57822	3.083053	0
57872	3.088258	0
57922	3.093468	0
57972	3.098682	0
58022	3.103901	0
58072	3.109124	0
58122	3.114352	0
58172	3.119584	0
58222	3.124820	0
58272	3.130061	0
58322	3.135306	0
58372	3.140555	0
58422	3.145809	0
58472	3.151067	0
58522	3.156330	0
58572	3.161597	0
58622	3.166868	0
58672	3.172144	0
58722	3.177425	0
58772	3.182709	0
58822	3.187998	0
58872	3.193291	0
58922	3.198589	0
58972	3.203891	0
59022	3.209198	0
59072	3.214509	0
59122	3.219824	0
59172	3.225144	0
59222	3.230468	0
59272	3.235797	0
59322	3.241130	0
59372	3.246467	0
59422	3.251809	0
59472	3.257155	1
59522	3.262505	0
59572	3.267860	0
59622	3.273219	0
59672	3.278583	0
59722	3.283951	0
59772	3.289323	0
59822	3.294700	0
59872	3.300081	0
59922	3.305467	0
59972	3.310857	0
60022	3.316251	0
60072	3.321650	0
60122	3.327053	0
60172	3.332461	2
60222	3.337873	0
60272	3.343289	0
60322	3.348710	0
60372	3.354135	0
60422	3.359565	0
60472	3.364999	0
60522	3.370437	1
60572	3.375880	0
60622	3.381327	0
60672	3.386778	0
60722	3.392234	0
60772	3.397694	0
60822	3.403159	0
60872	3.408628	0
60922	3.414102	0
60972	3.419579	0
61022	3.425062	0
61072	3.430548	0
61122	3.436039	0
61172	3.441535	0
61222	3.447034	0
61272	3.452539	0
61322	3.458047	0
61372	3.463560	0
61422	3.469078	0
61472	3.474599	0
61522	3.480125	0
61572	3.485656	0
61622	3.491191	0
61672	3.496730	0
61722	3.502274	0
61772	3.507822	0
61822	3.513375	0
61872	3.518931	1
61922	3.524493	0
61972	3.530058	0
62022	3.535628	0
62072	3.541203	0
62122	3.546782	0
62172	3.552365	0
62222	3.557953	0
62272	3.563545	0
62322	3.569141	0
62372	3.574742	0
62422	3.580347	0
62472	3.585957	0
62522	3.591571	0
62572	3.597189	0
62622	3.602812	0
62672	3.608439	0
62722	3.614070	0
62772	3.619706	0
62822	3.625347	0
62872	3.630991	0
62922	3.636641	1
62972	3.642294	0
63022	3.647952	0
63072	3.653614	0
63122	3.659281	0
63172	3.664952	0
63222	3.670627	1
63272	3.676307	0
63322	3.681992	0
63372	3.687680	0
63422	3.693373	0
63472	3.699071	0
63522	3.704772	0
63572	3.710479	0
63622	3.716189	0
63672	3.721904	0
63722	3.727624	0
63772	3.733347	0
63822	3.739076	0
63872	3.744808	0
63922	3.750545	0
63972	3.756286	0
64022	3.762032	0
64072	3.767782	1
64122	3.773537	0
64172	3.779296	0
64222	3.785059	0
64272	3.790827	0
64322	3.796599	0
64372	3.802375	0
64422	3.808156	0
64472	3.813941	0
64522	3.819731	0
64572	3.825525	0
64622	3.831323	0
64672	3.837126	0
64722	3.842934	1
64772	3.848745	0
64822	3.854561	0
64872	3.860381	0
64922	3.866206	0
64972	3.872035	0
65022	3.877869	0
65072	3.883707	0
65106	3.887679	1
65156	3.893525	0
65206	3.899374	0
65256	3.905228	0
65306	3.911087	0
65356	3.916950	0
65406	3.922817	0
65456	3.928689	0
65506	3.934565	0
65556	3.940445	1
65606	3.946330	0
65656	3.952220	0
65706	3.958113	0
65756	3.964011	0
65806	3.969914	0
65856	3.975820	1
65906	3.981732	0
65956	3.987647	0
66006	3.993567	0
66056	3.999492	0
66106	4.005420	0
66156	4.011354	1
66206	4.017291	0
66256	4.023233	0
66306	4.029179	1
66356	4.035130	0
66406	4.041085	0
66456	4.047045	0
66506	4.053009	0
66556	4.058977	0
66606	4.064950	0
66656	4.070927	0
66706	4.076908	0
66756	4.082894	0
66806	4.088884	0
66856	4.094879	0
66906	4.100878	0
66956	4.106882	0
67006	4.112889	0
67056	4.118902	0
67106	4.124918	0
67156	4.130939	0
67206	4.136965	0
67256	4.142994	0
67306	4.149029	0
67356	4.155067	0
67406	4.161110	0
67456	4.167157	0
67506	4.173209	0
67556	4.179265	1
67606	4.185326	0
67656	4.191391	0
67706	4.197460	0
67756	4.203534	0
67806	4.209612	0
67856	4.215694	0
67906	4.221781	0
67956	4.227873	0
68006	4.233968	1
68056	4.240068	1
68106	4.246173	0
68156	4.252282	0
68206	4.258395	0
68256	4.264512	0
68306	4.270634	0
68356	4.276761	0
68406	4.282892	0
68456	4.289027	0
68506	4.295166	0
68556	4.301310	0
68606	4.307459	0
68656	4.313611	0
68706	4.319769	0
68756	4.325930	0
68806	4.332096	0
68856	4.338266	0
68906	4.344441	2
68956	4.350620	0
69006	4.356804	0
69056	4.362992	0
69106	4.369184	0
69156	4.375381	0
69206	4.381582	0
69256	4.387787	0
69306	4.393997	0
69356	4.400211	1
69406	4.406430	0
69456	4.412653	0
69506	4.418880	0
69556	4.425112	0
69606	4.431348	0
69656	4.437589	0
69706	4.443834	0
69756	4.450083	0
69806	4.456337	0
69856	4.462595	0
69906	4.468858	0
69956	4.475125	0
70006	4.481396	0
70056	4.487672	0
70106	4.493952	0
70156	4.500236	0
70206	4.506525	0
70256	4.512818	0
70306	4.519116	1
70356	4.525418	0
70406	4.531725	0
70456	4.538035	0
70506	4.544351	0
70556	4.550670	0
70606	4.556994	0
70656	4.563323	0
70706	4.569656	0
70756	4.575993	0
70806	4.582334	0
70856	4.588680	0
70906	4.595031	1
70956	4.601386	0
71006	4.607745	0
71056	4.614108	0
71106	4.620476	0
71156	4.626849	1
71206	4.633225	0
71256	4.639606	0
71306	4.645992	1
71356	4.652382	0
71406	4.658776	0
71456	4.665175	0
71506	4.671578	0
71556	4.677985	0
71606	4.684397	0
71656	4.690814	0
71706	4.697234	0
71756	4.703659	0
71806	4.710089	0
71856	4.716522	0
71906	4.722961	0
71956	4.729403	1
72006	4.735850	0
72056	4.742302	0
72106	4.748757	0
72156	4.755218	0
72206	4.761682	0
72256	4.768151	0
72306	4.774625	0
72356	4.781102	0
72406	4.787584	0
72456	4.794071	0
72506	4.800562	0
72556	4.807057	0
72606	4.813557	0
72656	4.820061	0
72706	4.826569	0
72756	4.833082	0
72806	4.839600	0
72856	4.846121	0
72906	4.852647	0
72956	4.859178	0
73006	4.865713	0
73056	4.872252	0
73106	4.878795	0
73156	4.885343	0
73206	4.891896	0
73256	4.898453	0
73306	4.905014	0
73356	4.911579	0
73406	4.918149	0
73456	4.924724	1
73506	4.931302	0
73556	4.937886	0
73606	4.944473	0
73656	4.951065	0
73706	4.957661	0
73756	4.964262	0
73806	4.970867	0
73856	4.977477	0
73906	4.984091	0
73956	4.990709	0
74006	4.997331	0
74056	5.003959	0
74106	5.010590	0
74156	5.017226	0
74206	5.023866	0
74256	5.030511	0
74306	5.037160	0
74356	5.043813	0
74406	5.050471	1
74456	5.057133	0
74506	5.063800	0
74556	5.070471	0
74606	5.077146	0
74656	5.083826	0
74706	5.090510	0
74756	5.097198	0
74806	5.103891	0
74856	5.110589	0
74906	5.117290	0
74956	5.123997	0
75006	5.130707	0
75056	5.137422	0
75106	5.144141	1
75156	5.150865	0
75206	5.157593	0
75256	5.164325	0
75306	5.171062	0
75356	5.177804	0
75406	5.184549	0
75456	5.191299	0
75506	5.198054	0
75556	5.204812	0
75606	5.211576	0
75656	5.218343	0
75706	5.225115	0
75756	5.231892	0
75806	5.238672	0
75856	5.245457	0
75906	5.252247	0
75956	5.259041	0
76006	5.265839	0
76056	5.272642	0
76106	5.279449	0
76156	5.286261	0
76206	5.293077	0
76256	5.299897	1
76306	5.306722	0
76356	5.313551	0
76406	5.320384	0
76456	5.327222	0
76506	5.334064	0
76556	5.340911	0
76606	5.347762	0
76656	5.354617	0
76706	5.361477	0
76756	5.368341	0
76806	5.375210	0
76856	5.382083	0
76906	5.388960	0
76956	5.395842	1
77006	5.402728	1
77056	5.409619	0
77106	5.416514	0
77156	5.423413	0
77206	5.430317	0
77256	5.437225	0
77306	5.444138	0
77356	5.451054	0
77406	5.457976	0
77456	5.464901	0
77506	5.471832	0
77556	5.478766	0
77606	5.485705	0
77656	5.492648	0
77706	5.499596	0
77756	5.506548	0
77806	5.513504	0
77856	5.520465	0
77906	5.527430	0
77956	5.534400	0
78006	5.541374	0
78056	5.548352	0
78106	5.555335	0
78156	5.562322	0
78206	5.569314	0
78256	5.576310	1
78306	5.583310	0
78356	5.590315	0
78406	5.597324	0
78456	5.604338	0
78506	5.611356	0
78556	5.618378	0
78606	5.625405	0
78656	5.632436	0
78706	5.639471	0
78756	5.646511	0
78806	5.653555	0
78856	5.660604	0
78906	5.667657	0
78956	5.674714	0
79006	5.681776	0
79056	5.688842	0
79106	5.695913	0
79156	5.702988	0
79206	5.710068	0
79256	5.717151	0
79306	5.724239	0
79356	5.731332	0
79406	5.738429	0
79456	5.745530	0
79506	5.752636	0
79556	5.759746	0
79606	5.766861	0
79656	5.773980	0
79706	5.781103	0
79756	5.788231	0
79806	5.795363	0
79856	5.802499	0
79906	5.809640	0
79956	5.816786	0
80006	5.823935	0
80056	5.831089	0
80106	5.838248	0
80156	5.845411	0
80206	5.852578	0
80256	5.859749	0
80306	5.866926	0
80356	5.874106	0
80406	5.881291	0
80456	5.888480	0
80506	5.895674	0
80556	5.902871	0
80606	5.910074	0
80656	5.917281	1
80706	5.924492	0
80756	5.931707	0
80806	5.938927	0
80856	5.946152	1
80906	5.953380	0
80956	5.960613	0
81006	5.967851	0
81056	5.975093	0
81106	5.982339	0
81156	5.989590	0
81206	5.996845	0
81256	6.004104	0
81306	6.011368	0
81356	6.018636	14
81406	6.025909	2
81456	6.033186	0
81490	6.038137	1
81540	6.045421	0
81590	6.052710	1
81640	6.060003	0
81690	6.067301	0
81740	6.074603	1
81790	6.081909	0
81840	6.089220	0
81890	6.096535	0
81940	6.103855	1
81990	6.111179	0
82040	6.118507	0
82090	6.125840	0
82140	6.133177	1
82190	6.140518	1
82240	6.147864	0
82290	6.155215	0
82340	6.162569	0
82390	6.169928	0
82440	6.177292	0
82490	6.184660	0
82540	6.192032	0
82590	6.199409	1
82640	6.206790	0
82690	6.214175	1
82740	6.221565	0
82790	6.228959	0
82840	6.236358	0
82890	6.243761	0
82940	6.251168	0
82990	6.258580	0
83040	6.265996	0
83090	6.273416	0
83140	6.280841	0
83190	6.288271	0
83240	6.295704	0
83290	6.303143	0
83340	6.310585	0
83390	6.318032	0
83440	6.325483	0
83490	6.332939	0
83540	6.340399	0
83590	6.347863	1
83640	6.355332	0
83690	6.362806	0
83740	6.370283	0
83790	6.377765	0
83840	6.385252	0
83890	6.392743	0
83940	6.400238	0
83990	6.407737	0
84040	6.415241	1
84090	6.422750	0
84140	6.430262	0
84190	6.437780	0
84240	6.445301	1
84290	6.452827	0
84340	6.460358	0
84390	6.467892	0
84440	6.475431	0
84490	6.482975	0
84540	6.490523	0
84590	6.498075	0
84640	6.505632	0
84690	6.513193	0
84740	6.520758	0
84790	6.528328	0
84840	6.535902	0
84890	6.543481	0
84940	6.551064	0
84990	6.558652	0
85040	6.566243	0
85090	6.573840	0
85140	6.581440	1
85190	6.589045	0
85240	6.596655	0
85290	6.604268	0
85340	6.611887	0
85390	6.619509	0
85440	6.627136	0
85490	6.634768	0
85540	6.642403	0
85590	6.650043	0
85640	6.657688	0
85690	6.665337	0
85740	6.672990	0
85790	6.680648	0
85840	6.688310	0
85890	6.695976	0
85940	6.703647	1
85990	6.711323	0
86040	6.719002	0
86090	6.726686	0
86140	6.734375	0
86190	6.742068	0
86240	6.749765	0
86290	6.757466	0
86340	6.765172	0
86390	6.772883	0
86440	6.780598	0
86490	6.788317	1
86540	6.796040	0
86590	6.803768	1
86640	6.811501	0
86690	6.819238	0
86740	6.826979	0
86790	6.834724	1
86840	6.842474	0
86890	6.850228	0
86940	6.857987	0
86990	6.865750	0
87040	6.873518	0
87090	6.881290	0
87140	6.889066	0
87190	6.896847	0
87240	6.904632	0
87290	6.912421	0
87340	6.920215	0
87390	6.928013	0
87440	6.935816	0
87490	6.943623	0
87540	6.951434	0
87590	6.959250	0
87640	6.967070	0
87690	6.974895	0
87740	6.982724	0
87790	6.990557	0
87840	6.998395	0
87890	7.006237	0
87940	7.014084	136
87990	7.021935	53
88040	7.029790	15
88090	7.037650	8
88140	7.045514	7
88190	7.053382	2
88240	7.061255	4
88290	7.069133	1
88340	7.077014	1
88390	7.084900	0
88440	7.092791	0
88490	7.100686	0
88540	7.108585	0
88590	7.116488	0
88640	7.124397	0
88690	7.132309	0
88740	7.140226	0
88790	7.148147	0
88840	7.156073	1
88890	7.164003	0
88940	7.171937	0
88990	7.179876	1
89040	7.187819	0
89090	7.195766	0
89140	7.203718	1
89190	7.211675	0
89240	7.219635	0
89290	7.227601	0
89340	7.235570	0
89390	7.243544	0
89440	7.251522	0
89490	7.259505	0
89540	7.267492	0
89590	7.275484	0
89640	7.283479	0
89690	7.291480	0
89740	7.299484	0
89790	7.307493	0
89840	7.315507	0
89890	7.323525	0
89940	7.331547	0
89990	7.339573	0
90040	7.347604	0
90090	7.355640	0
90140	7.363680	0
90190	7.371724	0
90240	7.379772	0
90290	7.387825	0
90340	7.395883	0
90390	7.403944	0
90440	7.412011	0
90490	7.420081	0
90540	7.428156	0
90590	7.436235	0
90640	7.444319	0
90690	7.452407	0
90740	7.460500	0
90790	7.468596	0
90840	7.476698	0
90890	7.484803	0
90940	7.492913	0
90990	7.501028	0
91040	7.509147	0
91090	7.517270	0
91140	7.525398	0
91190	7.533530	0
91240	7.541666	0
91290	7.549807	0
91340	7.557952	1
91390	7.566101	0
91440	7.574255	0
91490	7.582414	1
91540	7.590577	0
91590	7.598744	0
91640	7.606915	0
91690	7.615091	0
91740	7.623271	1
91790	7.631456	0
91840	7.639645	0
91890	7.647839	0
91940	7.656037	0
91990	7.664239	0
92040	7.672446	0
92090	7.680657	0
92140	7.688872	0
92190	7.697092	0
92240	7.705316	1
92290	7.713545	0
92340	7.721778	0
92390	7.730015	0
92440	7.738257	1
92490	7.746503	0
92540	7.754754	1
92590	7.763009	0
92640	7.771268	1
92690	7.779532	0
92740	7.787800	0
92790	7.796073	0
92840	7.804350	0
92890	7.812631	0
92940	7.820917	0
92990	7.829207	0
93040	7.837501	0
93090	7.845800	0
93140	7.854103	0
93190	7.862411	0
93240	7.870723	0
93290	7.879040	0
93340	7.887360	0
93390	7.895686	0
93440	7.904015	0
93490	7.912349	0
93540	7.920688	0
93590	7.929031	0
93640	7.937378	1
93690	7.945729	0
93740	7.954085	0
93790	7.962446	0
93840	7.970811	0
93890	7.979180	0
93940	7.987553	0
93990	7.995931	0
94040	8.004314	0
94090	8.012700	0
94140	8.021091	0
94190	8.029487	0
94240	8.037887	0
94290	8.046291	0
94340	8.054700	0
94390	8.063113	0
94440	8.071530	0
94490	8.079952	0
94540	8.088378	0
94590	8.096809	0
94640	8.105244	0
94690	8.113684	0
94740	8.122127	0
94790	8.130576	0
94840	8.139028	0
94890	8.147485	0
94940	8.155947	0
94990	8.164412	0
95040	8.172882	0
95090	8.181357	0
95140	8.189836	0
95190	8.198319	0
95240	8.206807	0
95290	8.215299	0
95340	8.223796	0
95390	8.232297	0
95440	8.240802	0
95490	8.249312	0
95540	8.257826	0
95590	8.266344	0
95640	8.274867	0
95690	8.283394	0
95740	8.291926	0
95790	8.300462	0
95840	8.309002	0
95890	8.317547	0
95940	8.326097	0
95990	8.334650	0
96040	8.343208	0
96090	8.351771	0
96140	8.360337	0
96190	8.368908	0
96240	8.377484	0
96290	8.386064	0
96340	8.394648	1
96390	8.403237	0
96440	8.411830	0
96490	8.420428	0
96540	8.429030	1
96590	8.437636	0
96640	8.446247	1
96690	8.454862	0
96740	8.463481	0
96790	8.472105	0
96840	8.480733	0
96890	8.489366	0
96940	8.498003	0
96990	8.506645	0
97040	8.515290	0
97090	8.523941	0
97140	8.532595	0
97190	8.541254	0
97240	8.549918	0
97290	8.558586	0
97340	8.567258	0
97390	8.575934	0
97440	8.584615	0
97490	8.593301	0
97540	8.601990	0
97590	8.610685	0
97640	8.619383	0
97690	8.628086	0
97740	8.636793	0
97790	8.645505	0
97840	8.654221	0
97874	8.660151	0
97924	8.668874	0
97974	8.677602	0
98024	8.686334	0
98074	8.695071	0
98124	8.703812	0
98174	8.712557	0
98224	8.721307	0
98274	8.730061	0
98324	8.738820	0
98374	8.747583	0
98424	8.756350	0
98474	8.765122	0
98524	8.773898	0
98574	8.782679	0
98624	8.791464	0
98674	8.800253	0
98724	8.809047	0
98774	8.817845	0
98824	8.826648	0
98874	8.835455	0
98924	8.844266	0
98974	8.853082	0
99024	8.861902	0
99074	8.870726	0
99124	8.879555	0
99174	8.888388	1
99224	8.897226	0
99274	8.906068	0
99324	8.914915	0
99374	8.923766	0
99424	8.932621	0
99474	8.941480	0
99524	8.950344	0
99574	8.959213	0
99624	8.968086	0
99674	8.976963	0
99724	8.985844	0
99774	8.994730	0
99824	9.003621	1
99874	9.012515	0
99924	9.021415	0
99974	9.030318	0
100024	9.039226	0
100074	9.048138	0
100124	9.057055	0
100174	9.065976	0
100224	9.074902	0
100274	9.083832	0
100324	9.092766	1
100374	9.101705	0
100424	9.110648	0
100474	9.119595	0
100524	9.128547	0
100574	9.137503	0
100624	9.146464	0
100674	9.155429	0
100724	9.164398	0
100774	9.173372	0
100824	9.182350	0
100874	9.191333	0
100924	9.200320	0
100974	9.209311	0
101024	9.218307	0
101074	9.227307	0
101124	9.236312	0
101174	9.245321	0
101224	9.254334	0
101274	9.263352	0
101324	9.272374	0
101374	9.281400	0
101424	9.290431	1
101474	9.299467	0
101524	9.308506	1
101574	9.317550	0
101624	9.326599	0
101674	9.335652	0
101724	9.344709	0
101774	9.353771	0
101824	9.362837	0
101874	9.371907	0
101924	9.380982	0
101974	9.390061	0
102024	9.399145	1
102074	9.408233	0
102124	9.417325	0
102174	9.426422	0
102224	9.435523	0
102274	9.444629	0
102324	9.453739	0
102374	9.462853	0
102424	9.471972	0
102474	9.481095	0
102524	9.490222	0
102574	9.499354	0
102624	9.508491	0
102674	9.517631	0
102724	9.526776	0
102774	9.535926	1
102824	9.545080	0
102874	9.554238	0
102924	9.563401	0
102974	9.572568	0
103024	9.581739	0
103074	9.590915	0
103124	9.600095	0
103174	9.609280	0
103224	9.618469	0
103274	9.627662	1
103324	9.636860	0
103374	9.646062	0
103424	9.655269	0
103474	9.664480	0
103524	9.673695	0
103574	9.682915	0
103624	9.692139	0
103674	9.701367	0
103724	9.710600	0
103774	9.719838	0
103824	9.729079	0
103874	9.738325	0
103924	9.747576	0
103974	9.756831	0
104024	9.766090	0
104074	9.775354	0
104124	9.784622	0
104174	9.793894	0
104224	9.803171	0
104274	9.812452	0
104324	9.821738	0
104374	9.831028	0
104424	9.840322	0
104474	9.849621	0
104524	9.858924	0
104574	9.868232	0
104624	9.877544	0
104674	9.886860	0
104724	9.896181	0
104774	9.905506	0
104824	9.914836	0
104874	9.924170	0
104924	9.933508	0
104974	9.942851	0
105024	9.952198	0
105074	9.961549	0
105124	9.970905	0
105174	9.980265	0
105224	9.989630	0
105274	9.998999	0
105324	10.008373	9
105374	10.017750	5
105424	10.027133	0
105474	10.036519	0
105524	10.045910	0
105574	10.055306	0
105624	10.064706	0
105674	10.074110	0
105724	10.083518	0
105774	10.092931	0
105824	10.102349	0
105874	10.111770	1
105924	10.121197	0
105974	10.130627	0
106024	10.140062	0
106074	10.149501	0
106124	10.158945	0
106174	10.168393	0
106224	10.177846	0
106274	10.187303	0
106324	10.196764	0
106374	10.206230	0
106424	10.215700	0
106474	10.225174	0
106524	10.234653	0
106574	10.244136	0
106624	10.253624	1
106674	10.263116	0
106724	10.272612	0
106774	10.282113	0
106824	10.291618	0
106874	10.301128	0
106924	10.310642	0
106974	10.320160	0
107024	10.329683	0
107074	10.339210	0
107124	10.348742	0
107174	10.358278	0
107224	10.367818	0
107274	10.377363	0
107324	10.386912	0
107374	10.396466	0
107424	10.406023	0
107474	10.415586	0
107524	10.425152	0
107574	10.434724	0
107624	10.444299	0
107674	10.453879	0
107724	10.463463	0
107774	10.473052	0
107824	10.482645	0
107874	10.492242	0
107924	10.501844	0
107974	10.511450	0
108024	10.521061	0
108074	10.530676	1
108124	10.540295	0
108174	10.549919	0
108224	10.559547	0
108274	10.569180	0
108324	10.578817	0
108374	10.588458	0
108424	10.598104	0
108474	10.607754	0
108524	10.617409	0
108574	10.627067	1
108624	10.636731	0
108674	10.646398	0
108724	10.656071	1
108774	10.665747	0
108824	10.675428	0
108874	10.685113	0
108924	10.694803	0
108974	10.704497	0
109024	10.714195	0
109074	10.723898	0
109124	10.733605	0
109174	10.743317	0
109224	10.753033	0
109274	10.762753	0
109324	10.772478	1
109374	10.782207	0
109424	10.791941	0
109474	10.801679	1
109524	10.811421	0
109574	10.821168	0
109624	10.830919	0
109674	10.840675	0
109724	10.850435	0
109774	10.860199	0
109824	10.869968	0
109874	10.879741	0
109924	10.889518	1
109974	10.899300	0
110024	10.909086	0
110074	10.918877	0
110124	10.928672	0
110174	10.938472	0
110224	10.948275	0
110274	10.958084	0
110324	10.967896	0
110374	10.977713	0
110424	10.987535	0
110474	10.997361	0
110524	11.007191	45
110574	11.017025	3
110624	11.026864	0
110674	11.036708	0
110724	11.046555	0
110774	11.056408	0
110824	11.066264	0
110874	11.076125	0
110924	11.085990	0
110974	11.095860	0
111024	11.105734	0
111074	11.115613	0
111124	11.125496	0
111174	11.135383	0
111224	11.145275	0
111274	11.155171	0
111324	11.165071	0
111374	11.174976	0
111424	11.184885	0
111474	11.194799	0
111524	11.204717	0
111574	11.214639	0
111624	11.224566	0
111674	11.234497	0
111724	11.244433	2
111774	11.254373	0
111824	11.264317	0
111874	11.274266	0
111924	11.284219	0
111974	11.294177	0
112024	11.304139	0
112074	11.314105	0
112124	11.324076	0
112174	11.334051	0
112224	11.344030	0
112274	11.354014	0
112324	11.364003	0
112374	11.373995	0
112424	11.383992	0
112474	11.393994	0
112524	11.404000	0
112574	11.414010	0
112624	11.424025	0
112674	11.434044	0
112724	11.444067	0
112774	11.454095	0
112824	11.464127	0
112874	11.474164	0
112924	11.484205	0
112974	11.494250	0
113024	11.504300	0
113074	11.514354	0
113124	11.524413	0
113174	11.534476	0
113224	11.544543	0
113274	11.554615	0
113324	11.564691	0
113374	11.574771	0
113424	11.584856	0
113474	11.594945	1
113524	11.605039	0
113574	11.615137	0
113624	11.625240	0
113674	11.635347	0
113724	11.645458	1
113774	11.655574	0
113824	11.665694	0
113874	11.675818	0
113924	11.685947	0
113974	11.696080	0
114024	11.706218	0
114074	11.716360	0
114124	11.726506	0
114174	11.736657	0
114224	11.746812	0
114258	11.753720	0
114308	11.763883	0
114358	11.774050	0
114408	11.784221	0
114458	11.794397	0
114508	11.804577	0
114558	11.814761	0
114608	11.824950	0
114658	11.835144	0
114708	11.845341	1
114758	11.855543	0
114808	11.865750	0
114858	11.875961	0
114908	11.886176	0
114958	11.896396	0
115008	11.906620	0
115058	11.916848	0
115108	11.927081	0
115158	11.937318	0
115208	11.947560	0
115258	11.957806	0
115308	11.968056	1
115358	11.978311	2
115408	11.988570	30
115458	11.998834	4855
115508	12.009102	25
115558	12.019374	11
115608	12.029651	7
115658	12.039932	5
115708	12.050217	0
115758	12.060507	2
115808	12.070802	0
115858	12.081100	0
115908	12.091403	1
115958	12.101711	0
116008	12.112023	0
116058	12.122339	0
116108	12.132660	0
116158	12.142985	0
116208	12.153314	0
116258	12.163648	0
116308	12.173986	0
116358	12.184329	0
116408	12.194676	0
116458	12.205027	1
116508	12.215383	0
116558	12.225743	0
116608	12.236108	0
116658	12.246477	0
116708	12.256850	0
116758	12.267228	0
116808	12.277610	0
116858	12.287997	0
116908	12.298387	0
116958	12.308783	1
117008	12.319182	3
117058	12.329587	0
117108	12.339995	0
117158	12.350408	1
117208	12.360825	1
117258	12.371247	1
117308	12.381673	0
117358	12.392103	0
117408	12.402538	1
117458	12.412977	1
117508	12.423421	0
117558	12.433869	0
117608	12.444322	0
117658	12.454778	1
117708	12.465240	0
117758	12.475705	0
117808	12.486175	1
117858	12.496649	0
117908	12.507128	0
117958	12.517611	0
118008	12.528099	0
118058	12.538591	0
118108	12.549087	0
118158	12.559588	0
118208	12.570093	0
118258	12.580603	1
118308	12.591116	0
118358	12.601635	0
118408	12.612157	0
118458	12.622684	0
118508	12.633216	0
118558	12.643752	0
118608	12.654292	0
118658	12.664837	0
118708	12.675386	0
118758	12.685939	0
118808	12.696497	0
118858	12.707059	0
118908	12.717626	0
118958	12.728197	0
119008	12.738772	0
119058	12.749352	0
119108	12.759936	0
119158	12.770525	0
119208	12.781117	0
119258	12.791715	0
119308	12.802317	0
119358	12.812923	0
119408	12.823533	1
119458	12.834148	0
119508	12.844767	0
119558	12.855391	1
119608	12.866019	0
119658	12.876652	0
119708	12.887288	0
119758	12.897930	0
119808	12.908575	0
119858	12.919225	0
119908	12.929880	0
119958	12.940539	1
120008	12.951202	0
120058	12.961869	0
120108	12.972541	1
120158	12.983218	3
120208	12.993899	11
120258	13.004584	11071
120308	13.015273	360
120358	13.025967	14
120408	13.036666	7
120458	13.047368	0
120508	13.058076	0
120558	13.068787	0
120608	13.079503	0
120658	13.090223	0
120708	13.100948	1
120758	13.111677	1
120808	13.122411	0
120858	13.133148	0
120908	13.143891	0
120958	13.154637	0
121008	13.165388	1
121058	13.176144	0
121108	13.186904	0
121158	13.197668	1
121208	13.208436	1
121258	13.219209	0
121308	13.229987	0
121358	13.240769	2
121408	13.251555	0
121458	13.262345	0
121508	13.273140	0
121558	13.283940	0
121608	13.294743	0
121658	13.305552	0
121708	13.316364	0
121758	13.327181	0
121808	13.338002	0
121858	13.348828	1
121908	13.359658	0
121958	13.370493	0
122008	13.381332	0
122058	13.392175	0
122108	13.403023	0
122158	13.413875	0
122208	13.424731	0
122258	13.435592	0
122308	13.446457	1
122358	13.457327	0
122408	13.468201	0
122458	13.479079	0
122508	13.489962	0
122558	13.500849	0
122608	13.511741	0
122658	13.522637	0
122708	13.533537	0
122758	13.544442	0
122808	13.555351	0
122858	13.566264	0
122908	13.577182	0
122958	13.588105	0
123008	13.599031	0
123058	13.609963	0
123108	13.620898	1
123158	13.631838	0
123208	13.642782	0
123258	13.653731	0
123308	13.664684	1
123358	13.675641	0
123408	13.686603	0
123458	13.697570	0
123508	13.708540	0
123558	13.719515	0
123608	13.730495	0
123658	13.741478	0
123708	13.752467	0
123758	13.763459	0
123808	13.774456	0
123858	13.785458	0
123908	13.796463	0
123958	13.807473	0
124008	13.818488	0
124058	13.829507	1
124108	13.840530	0
124158	13.851558	1
124208	13.862590	0
124258	13.873627	0
124308	13.884668	0
124358	13.895713	0
124408	13.906762	1
124458	13.917817	0
124508	13.928875	0
124558	13.939938	0
124608	13.951005	0
124658	13.962077	0
124708	13.973153	2
124758	13.984233	3
124808	13.995318	1
124858	14.006407	337
124908	14.017501	39099
124958	14.028599	43
125008	14.039701	7
125058	14.050808	4
125108	14.061919	2
125158	14.073035	2
125208	14.084155	0
125258	14.095279	1
125308	14.106408	1
125358	14.117541	0
125408	14.128678	2
125458	14.139820	0
125508	14.150967	0
125558	14.162117	1
125608	14.173272	0
125658	14.184432	0
125708	14.195596	1
125758	14.206764	1
125808	14.217937	0
125858	14.229114	1
125908	14.240295	0
125958	14.251481	0
126008	14.262671	1
126058	14.273866	0
126108	14.285065	1
126158	14.296268	0
126208	14.307476	0
126258	14.318688	0
126308	14.329905	0
126358	14.341126	1
126408	14.352351	2
126458	14.363581	0
126508	14.374815	0
126558	14.386053	2
126608	14.397296	0
126658	14.408544	0
126708	14.419795	0
126758	14.431051	0
126808	14.442312	0
126858	14.453577	0
126908	14.464846	1
126958	14.476120	0
127008	14.487398	0
127058	14.498680	1
127108	14.509967	0
127158	14.521258	1
127208	14.532554	0
127258	14.543854	0
127308	14.555158	0
127358	14.566467	0
127408	14.577780	0
127458	14.589098	0
127508	14.600420	0
127558	14.611746	1
127608	14.623077	0
127658	14.634412	0
127708	14.645752	0
127758	14.657096	0
127808	14.668444	1
127858	14.679797	2
127908	14.691154	0
127958	14.702515	0
128008	14.713881	0
128058	14.725251	2
128108	14.736626	0
128158	14.748005	0
128208	14.759388	0
128258	14.770776	0
128308	14.782169	0
128358	14.793565	1
128408	14.804966	1
128458	14.816372	0
128508	14.827781	0
128558	14.839196	6
128608	14.850614	9
128658	14.862037	2
128708	14.873465	0
128758	14.884896	1
128808	14.896332	0
128858	14.907773	0
128908	14.919218	0
128958	14.930667	0
129008	14.942121	0
129058	14.953579	1
129108	14.965042	1
129158	14.976509	4
129208	14.987980	4
129258	14.999455	14
129308	15.010936	160
129358	15.022420	187133
129408	15.033909	7933
129458	15.045402	816
129508	15.056900	302
129558	15.068402	157
129608	15.079908	95
129658	15.091419	66
129708	15.102934	41
129758	15.114454	36
129808	15.125978	28
129858	15.137506	24
129908	15.149039	18
129958	15.160576	23
130008	15.172118	11
130058	15.183664	17
130108	15.195214	22
130158	15.206769	8
130208	15.218328	8
130258	15.229891	10
130308	15.241459	6
130358	15.253031	13
130408	15.264608	6
130458	15.276189	11
130508	15.287775	7
130558	15.299365	1
130608	15.310959	0
130642	15.318845	9
130692	15.330447	3
130742	15.342053	5
130792	15.353664	2
130842	15.365278	1
130892	15.376898	4
130942	15.388521	0
130992	15.400149	3
131042	15.411781	2
131092	15.423418	3
131142	15.435059	1
131192	15.446705	2
131242	15.458355	2
131292	15.470009	2
131342	15.481668	1
131392	15.493331	0
131442	15.504999	0
131492	15.516670	2
131542	15.528347	1
131592	15.540027	2
131642	15.551713	3
131692	15.563402	2
131742	15.575096	0
131792	15.586794	2
131842	15.598497	0
131892	15.610204	1
131942	15.621915	0
131992	15.633631	1
132042	15.645351	0
132092	15.657076	1
[truncated: 18,688 more rows]
