# Supplementary material for: ATP-Mediated Compositional Change in Peripheral Myelin Membranes: A Comparative Raman Spectroscopy and Time-Of-Flight Secondary Ion Mass Spectrometry Study
Source: PLoS One. 2015 Nov 6;10(11):e0142084. doi: 10.1371/journal.pone.0142084 (PMC4636249; doi:10.1371/journal.pone.0142084)
Supplement: S7 Dataset — (ZIP) [file pone.0142084.s007.zip › S7_dataset/Mass_spectra/mbcd_3.TXT]

Binning: 50 channels
Channel	Mass (u)	Intensity
32349	1.001461	2
32399	1.004428	20
32449	1.007399	55708
32499	1.010375	414
32549	1.013355	8
32599	1.016340	6
32649	1.019329	1
32699	1.022322	1
32749	1.025319	1
32799	1.028322	1
32849	1.031328	1
32899	1.034339	1
32949	1.037354	0
32999	1.040374	0
33049	1.043398	1
33099	1.046426	0
33149	1.049459	2
33199	1.052496	0
33249	1.055537	0
33299	1.058583	1
33349	1.061634	0
33399	1.064688	0
33449	1.067748	0
33499	1.070811	0
33549	1.073879	0
33599	1.076951	0
33649	1.080028	0
33699	1.083109	0
33749	1.086194	0
33799	1.089284	1
33849	1.092379	0
33899	1.095477	0
33949	1.098580	1
33999	1.101688	0
34049	1.104799	0
34099	1.107916	0
34149	1.111036	0
34199	1.114161	0
34249	1.117291	1
34299	1.120424	0
34349	1.123562	0
34399	1.126705	0
34449	1.129852	0
34499	1.133003	0
34549	1.136159	0
34599	1.139319	0
34649	1.142484	0
34699	1.145652	0
34749	1.148826	0
34799	1.152003	0
34849	1.155185	0
34899	1.158372	0
34949	1.161563	0
34999	1.164758	0
35049	1.167958	0
35099	1.171162	0
35149	1.174370	0
35199	1.177583	0
35249	1.180800	0
35299	1.184021	0
35349	1.187247	0
35399	1.190478	0
35449	1.193713	0
35499	1.196952	0
35549	1.200195	0
35599	1.203443	0
35649	1.206695	0
35699	1.209952	0
35749	1.213213	0
35799	1.216479	0
35849	1.219749	0
35899	1.223023	0
35949	1.226301	0
35999	1.229585	0
36049	1.232872	0
36099	1.236164	0
36149	1.239460	1
36199	1.242761	2
36249	1.246066	0
36299	1.249375	0
36349	1.252689	0
36399	1.256007	0
36449	1.259330	0
36499	1.262656	0
36549	1.265988	1
36599	1.269324	0
36649	1.272664	0
36699	1.276008	0
36749	1.279357	0
36799	1.282710	0
36849	1.286068	0
36899	1.289430	0
36949	1.292797	1
36999	1.296167	0
37049	1.299543	1
37099	1.302922	0
37149	1.306306	0
37199	1.309695	0
37249	1.313088	0
37299	1.316485	0
37349	1.319886	0
37399	1.323292	0
37449	1.326703	0
37499	1.330118	0
37549	1.333537	0
37599	1.336960	0
37649	1.340388	0
37699	1.343821	0
37749	1.347257	0
37799	1.350698	1
37849	1.354144	0
37899	1.357594	0
37949	1.361048	0
37999	1.364507	1
38049	1.367970	0
38099	1.371437	0
38149	1.374909	0
38199	1.378385	0
38249	1.381866	0
38299	1.385351	0
38349	1.388840	0
38399	1.392334	0
38449	1.395832	0
38499	1.399335	0
38549	1.402842	0
38599	1.406353	0
38649	1.409869	0
38699	1.413389	0
38749	1.416914	0
38799	1.420443	0
38849	1.423976	0
38899	1.427514	0
38949	1.431056	0
38999	1.434602	0
39049	1.438153	0
39099	1.441708	0
39149	1.445268	0
39199	1.448832	0
39249	1.452401	0
39299	1.455973	1
39349	1.459551	0
39399	1.463132	0
39449	1.466718	0
39499	1.470309	1
39549	1.473903	0
39599	1.477503	0
39649	1.481106	0
39699	1.484714	1
39749	1.488326	0
39799	1.491943	1
39849	1.495564	0
39899	1.499190	0
39949	1.502820	0
39999	1.506454	0
40049	1.510093	0
40099	1.513736	0
40149	1.517383	0
40199	1.521035	0
40249	1.524691	1
40299	1.528352	0
40349	1.532017	0
40399	1.535687	0
40449	1.539360	0
40499	1.543039	0
40549	1.546721	0
40599	1.550408	0
40649	1.554100	0
40699	1.557795	0
40749	1.561496	0
40799	1.565200	0
40849	1.568909	0
40899	1.572622	1
40949	1.576340	0
40999	1.580062	0
41049	1.583789	1
41099	1.587520	0
41149	1.591255	0
41199	1.594995	0
41249	1.598739	0
41299	1.602487	0
41349	1.606240	1
41399	1.609997	0
41449	1.613759	0
41499	1.617525	0
41549	1.621295	0
41599	1.625070	0
41649	1.628849	0
41699	1.632633	0
41749	1.636421	0
41799	1.640213	0
41849	1.644010	0
41899	1.647811	0
41949	1.651617	0
41999	1.655427	0
42049	1.659241	0
42099	1.663060	0
42149	1.666883	0
42199	1.670710	0
42249	1.674542	0
42299	1.678378	0
42349	1.682219	0
42399	1.686064	1
42449	1.689914	0
42499	1.693767	1
42549	1.697626	0
42599	1.701488	0
42649	1.705355	0
42699	1.709227	0
42749	1.713103	0
42799	1.716983	0
42849	1.720867	0
42899	1.724756	0
42949	1.728650	0
42999	1.732547	0
43049	1.736450	0
43099	1.740356	0
43149	1.744267	0
43199	1.748182	0
43249	1.752102	0
43299	1.756026	0
43349	1.759955	0
43399	1.763887	0
43449	1.767825	0
43499	1.771766	0
43549	1.775712	0
43599	1.779663	0
43649	1.783618	1
43699	1.787577	0
43749	1.791541	0
43799	1.795509	0
43849	1.799481	0
43899	1.803458	0
43949	1.807439	0
43999	1.811424	0
44049	1.815414	1
44099	1.819409	0
44149	1.823407	0
44199	1.827411	0
44249	1.831418	0
44299	1.835430	0
44349	1.839446	0
44399	1.843467	0
44449	1.847492	0
44499	1.851522	0
44549	1.855555	0
44599	1.859594	1
44649	1.863636	0
44699	1.867683	0
44749	1.871735	0
44799	1.875791	0
44849	1.879851	0
44899	1.883915	0
44949	1.887984	0
44999	1.892058	0
45049	1.896136	0
45099	1.900218	0
45149	1.904304	0
45199	1.908395	0
45249	1.912491	0
45299	1.916590	1
45349	1.920694	0
45399	1.924803	0
45449	1.928916	0
45499	1.933033	0
45549	1.937155	0
45599	1.941281	0
45649	1.945411	0
45699	1.949546	0
45749	1.953685	0
45799	1.957829	0
45849	1.961977	1
45899	1.966129	0
45949	1.970286	0
45999	1.974447	1
46049	1.978613	1
46099	1.982783	0
46149	1.986957	0
46199	1.991136	0
46249	1.995319	0
46299	1.999507	0
46349	2.003699	0
46399	2.007895	1
46449	2.012096	16
46499	2.016301	5016
46549	2.020510	5
46599	2.024724	2
46649	2.028943	1
46699	2.033165	0
46749	2.037392	0
46799	2.041624	1
46849	2.045860	1
46899	2.050100	0
46949	2.054344	0
46999	2.058593	1
47049	2.062847	1
47099	2.067105	1
47149	2.071367	0
47199	2.075633	2
47249	2.079904	1
47299	2.084180	1
47349	2.088459	0
47399	2.092744	0
47449	2.097032	0
47499	2.101325	0
47549	2.105622	0
47599	2.109924	0
47649	2.114230	0
47699	2.118541	0
47749	2.122855	0
47799	2.127175	0
47849	2.131498	0
47899	2.135826	0
47949	2.140159	0
47999	2.144496	1
48049	2.148837	0
48099	2.153183	0
48149	2.157533	0
48199	2.161887	0
48249	2.166246	0
48299	2.170609	0
48349	2.174976	1
48399	2.179348	0
48449	2.183725	0
48499	2.188105	0
48549	2.192491	0
48599	2.196880	0
48649	2.201274	0
48699	2.205672	0
48733	2.208666	0
48783	2.213071	0
48833	2.217481	0
48883	2.221896	1
48933	2.226315	0
48983	2.230738	0
49033	2.235166	0
49083	2.239598	0
49133	2.244034	0
49183	2.248475	0
49233	2.252920	0
49283	2.257369	0
49333	2.261823	0
49383	2.266282	0
49433	2.270745	0
49483	2.275212	0
49533	2.279683	0
49583	2.284159	0
49633	2.288639	0
49683	2.293124	0
49733	2.297613	1
49783	2.302107	0
49833	2.306605	0
49883	2.311107	0
49933	2.315614	0
49983	2.320125	0
50033	2.324640	0
50083	2.329160	0
50133	2.333684	0
50183	2.338213	0
50233	2.342746	0
50283	2.347283	0
50333	2.351825	1
50383	2.356371	0
50433	2.360922	0
50483	2.365477	0
50533	2.370036	0
50583	2.374600	0
50633	2.379168	0
50683	2.383740	0
50733	2.388317	0
50783	2.392899	0
50833	2.397484	0
50883	2.402074	0
50933	2.406669	0
50983	2.411268	0
51033	2.415871	0
51083	2.420479	0
51133	2.425091	0
51183	2.429707	0
51233	2.434328	0
51283	2.438953	0
51333	2.443583	0
51383	2.448217	0
51433	2.452855	0
51483	2.457498	0
51533	2.462145	0
51583	2.466797	0
51633	2.471453	0
51683	2.476113	0
51733	2.480778	0
51783	2.485447	0
51833	2.490120	0
51883	2.494798	0
51933	2.499480	0
51983	2.504167	0
52033	2.508858	0
52083	2.513554	0
52133	2.518253	0
52183	2.522958	0
52233	2.527666	0
52283	2.532379	0
52333	2.537097	1
52383	2.541819	0
52433	2.546545	0
52483	2.551275	0
52533	2.556010	0
52583	2.560750	1
52633	2.565493	0
52683	2.570242	0
52733	2.574994	0
52783	2.579751	0
52833	2.584512	0
52883	2.589278	0
52933	2.594048	0
52983	2.598823	0
53033	2.603602	1
53083	2.608385	0
53133	2.613173	0
53183	2.617965	0
53233	2.622761	0
53283	2.627562	0
53333	2.632367	0
53383	2.637177	0
53433	2.641991	0
53483	2.646809	0
53533	2.651632	0
53583	2.656459	0
53633	2.661291	0
53683	2.666127	0
53733	2.670967	0
53783	2.675812	0
53833	2.680661	0
53883	2.685514	0
53933	2.690372	0
53983	2.695235	0
54033	2.700101	0
54083	2.704973	0
54133	2.709848	0
54183	2.714728	0
54233	2.719612	0
54283	2.724501	0
54333	2.729394	0
54383	2.734291	0
54433	2.739193	0
54483	2.744099	0
54533	2.749010	0
54583	2.753925	0
54633	2.758844	0
54683	2.763768	0
54733	2.768696	0
54783	2.773629	0
54833	2.778566	0
54883	2.783507	0
54933	2.788453	0
54983	2.793403	0
55033	2.798358	0
55083	2.803316	0
55133	2.808280	0
55183	2.813247	0
55233	2.818219	0
55283	2.823196	0
55333	2.828177	1
55383	2.833162	0
55433	2.838152	0
55483	2.843146	0
55533	2.848144	0
55583	2.853147	0
55633	2.858154	0
55683	2.863166	0
55733	2.868182	0
55783	2.873202	0
55833	2.878227	0
55883	2.883256	0
55933	2.888290	0
55983	2.893328	0
56033	2.898370	0
56083	2.903417	0
56133	2.908468	0
56183	2.913523	0
56233	2.918583	0
56283	2.923647	0
56333	2.928716	0
56383	2.933789	0
56433	2.938867	0
56483	2.943948	0
56533	2.949035	0
56583	2.954125	0
56633	2.959220	0
56683	2.964320	0
56733	2.969424	0
56783	2.974532	0
56833	2.979644	0
56883	2.984761	0
56933	2.989883	0
56983	2.995008	0
57033	3.000139	0
57083	3.005273	0
57133	3.010412	0
57183	3.015555	0
57233	3.020703	1972
57283	3.025855	718
57333	3.031012	1
57383	3.036173	0
57433	3.041338	0
57483	3.046508	0
57533	3.051682	0
57583	3.056860	0
57633	3.062043	0
57683	3.067230	0
57733	3.072422	0
57783	3.077618	0
57833	3.082818	0
57883	3.088023	0
57933	3.093232	0
57983	3.098446	0
58033	3.103664	0
58083	3.108886	0
58133	3.114113	0
58183	3.119344	0
58233	3.124579	0
58283	3.129819	0
58333	3.135064	0
58383	3.140312	0
58433	3.145565	0
58483	3.150823	1
58533	3.156085	0
58583	3.161351	0
58633	3.166622	0
58683	3.171897	0
58733	3.177176	0
58783	3.182460	0
58833	3.187748	0
58883	3.193041	0
58933	3.198338	0
58983	3.203639	0
59033	3.208945	0
59083	3.214255	1
59133	3.219570	0
59183	3.224889	0
59233	3.230212	0
59283	3.235540	0
59333	3.240872	0
59383	3.246208	0
59433	3.251549	0
59483	3.256894	1
59533	3.262244	0
59583	3.267598	0
59633	3.272957	0
59683	3.278320	0
59733	3.283687	0
59783	3.289058	0
59833	3.294434	0
59883	3.299815	0
59933	3.305200	0
59983	3.310589	0
60033	3.315983	0
60083	3.321381	0
60133	3.326783	0
60183	3.332190	1
60233	3.337601	0
60283	3.343016	0
60333	3.348436	0
60383	3.353861	0
60433	3.359289	0
60483	3.364722	0
60533	3.370160	0
60583	3.375602	0
60633	3.381048	0
60683	3.386499	0
60733	3.391954	0
60783	3.397413	0
60833	3.402877	0
60883	3.408345	0
60933	3.413818	0
60983	3.419295	0
61033	3.424776	0
61083	3.430262	0
61133	3.435752	0
61183	3.441247	0
61233	3.446746	0
61283	3.452249	0
61333	3.457757	0
61383	3.463269	0
61433	3.468786	0
61483	3.474307	0
61533	3.479832	0
61583	3.485362	0
61633	3.490896	0
61683	3.496434	0
61733	3.501977	0
61783	3.507524	0
61833	3.513076	0
61883	3.518632	0
61933	3.524193	1
61983	3.529757	0
62033	3.535327	1
62083	3.540900	0
62133	3.546478	1
62183	3.552061	0
62233	3.557647	0
62283	3.563239	0
62333	3.568834	0
62383	3.574434	0
62433	3.580038	0
62483	3.585647	0
62533	3.591260	0
62583	3.596878	0
62633	3.602500	1
62683	3.608126	0
62733	3.613757	0
62783	3.619392	0
62833	3.625031	0
62883	3.630675	0
62933	3.636323	0
62983	3.641976	0
63033	3.647633	0
63083	3.653295	0
63133	3.658960	0
63183	3.664631	0
63233	3.670305	0
63283	3.675984	0
63333	3.681668	0
63383	3.687355	0
63433	3.693048	1
63483	3.698744	1
63533	3.704445	0
63583	3.710150	0
63633	3.715860	0
63683	3.721574	0
63733	3.727293	0
63783	3.733016	0
63833	3.738743	0
63883	3.744475	1
63933	3.750211	1
63983	3.755951	0
64033	3.761696	0
64083	3.767445	0
64133	3.773199	0
64183	3.778957	0
64233	3.784719	0
64283	3.790486	0
64333	3.796257	0
64383	3.802033	0
64433	3.807813	0
64483	3.813597	0
64533	3.819386	0
64583	3.825179	1
64633	3.830977	0
64683	3.836779	0
64733	3.842585	0
64783	3.848396	0
64833	3.854211	0
64883	3.860030	0
64933	3.865854	0
64983	3.871682	0
65033	3.877515	0
65083	3.883352	0
65117	3.887324	0
65167	3.893168	1
65217	3.899017	0
65267	3.904870	0
65317	3.910728	0
65367	3.916590	0
65417	3.922456	0
65467	3.928327	0
65517	3.934202	0
65567	3.940082	0
65617	3.945966	0
65667	3.951854	0
65717	3.957747	0
65767	3.963644	1
65817	3.969546	0
65867	3.975451	0
65917	3.981362	0
65967	3.987276	0
66017	3.993195	0
66067	3.999119	0
66117	4.005047	0
66167	4.010979	0
66217	4.016916	0
66267	4.022857	0
66317	4.028802	1
66367	4.034752	0
66417	4.040706	1
66467	4.046665	0
66517	4.052628	0
66567	4.058595	0
66617	4.064567	0
66667	4.070543	0
66717	4.076524	0
66767	4.082509	1
66817	4.088498	0
66867	4.094492	0
66917	4.100490	0
66967	4.106492	0
67017	4.112499	1
67067	4.118510	0
67117	4.124526	0
67167	4.130546	0
67217	4.136571	0
67267	4.142599	0
67317	4.148633	0
67367	4.154670	0
67417	4.160712	0
67467	4.166759	0
67517	4.172810	0
67567	4.178865	1
67617	4.184924	1
67667	4.190988	0
67717	4.197057	0
67767	4.203129	0
67817	4.209207	0
67867	4.215288	0
67917	4.221374	0
67967	4.227464	0
68017	4.233559	0
68067	4.239658	0
68117	4.245762	0
68167	4.251869	0
68217	4.257982	0
68267	4.264098	0
68317	4.270219	0
68367	4.276345	0
68417	4.282475	0
68467	4.288609	0
68517	4.294748	0
68567	4.300891	0
68617	4.307038	0
68667	4.313190	0
68717	4.319346	0
68767	4.325507	0
68817	4.331671	1
68867	4.337841	0
68917	4.344015	0
68967	4.350193	0
69017	4.356375	0
69067	4.362562	0
69117	4.368753	1
69167	4.374949	0
69217	4.381149	0
69267	4.387354	0
69317	4.393563	0
69367	4.399776	0
69417	4.405994	0
69467	4.412216	0
69517	4.418442	0
69567	4.424673	0
69617	4.430908	1
69667	4.437148	0
69717	4.443392	0
69767	4.449640	0
69817	4.455893	0
69867	4.462150	0
69917	4.468411	1
69967	4.474677	0
70017	4.480948	0
70067	4.487223	0
70117	4.493502	0
70167	4.499785	0
70217	4.506073	0
70267	4.512365	0
70317	4.518662	1
70367	4.524963	0
70417	4.531269	0
70467	4.537578	0
70517	4.543893	0
70567	4.550211	0
70617	4.556534	0
70667	4.562862	0
70717	4.569194	0
70767	4.575530	0
70817	4.581870	0
70867	4.588215	0
70917	4.594565	0
70967	4.600918	0
71017	4.607277	0
71067	4.613639	0
71117	4.620006	0
71167	4.626377	0
71217	4.632753	0
71267	4.639133	0
71317	4.645518	1
71367	4.651907	0
71417	4.658300	0
71467	4.664698	0
71517	4.671100	0
71567	4.677506	0
71617	4.683917	0
71667	4.690332	0
71717	4.696752	0
71767	4.703176	0
71817	4.709604	0
71867	4.716037	0
71917	4.722474	0
71967	4.728916	0
72017	4.735362	0
72067	4.741812	0
72117	4.748267	0
72167	4.754726	0
72217	4.761190	0
72267	4.767657	0
72317	4.774130	0
72367	4.780606	0
72417	4.787088	0
72467	4.793573	0
72517	4.800063	0
72567	4.806557	0
72617	4.813056	0
72667	4.819559	0
72717	4.826066	0
72767	4.832578	0
72817	4.839094	0
72867	4.845615	0
72917	4.852140	0
72967	4.858669	0
73017	4.865203	0
73067	4.871741	1
73117	4.878284	0
73167	4.884831	0
73217	4.891382	0
73267	4.897938	0
73317	4.904498	0
73367	4.911063	0
73417	4.917632	0
73467	4.924205	0
73517	4.930783	0
73567	4.937365	0
73617	4.943951	0
73667	4.950542	0
73717	4.957137	0
73767	4.963737	0
73817	4.970341	0
73867	4.976949	0
73917	4.983562	0
73967	4.990179	0
74017	4.996801	0
74067	5.003427	1
74117	5.010057	1
74167	5.016692	0
74217	5.023331	0
74267	5.029975	0
74317	5.036623	1
74367	5.043275	0
74417	5.049932	0
74467	5.056593	0
74517	5.063258	0
74567	5.069928	0
74617	5.076603	0
74667	5.083281	2
74717	5.089964	0
74767	5.096652	1
74817	5.103344	0
74867	5.110040	0
74917	5.116741	0
74967	5.123446	0
75017	5.130155	0
75067	5.136869	0
75117	5.143587	0
75167	5.150310	0
75217	5.157037	0
75267	5.163768	0
75317	5.170504	1
75367	5.177244	0
75417	5.183988	0
75467	5.190737	0
75517	5.197491	0
75567	5.204248	0
75617	5.211010	0
75667	5.217777	0
75717	5.224548	0
75767	5.231323	0
75817	5.238103	0
75867	5.244887	0
75917	5.251675	0
75967	5.258468	0
76017	5.265265	0
76067	5.272067	0
76117	5.278873	0
76167	5.285683	0
76217	5.292498	0
76267	5.299317	0
76317	5.306141	0
76367	5.312969	0
76417	5.319801	0
76467	5.326638	0
76517	5.333479	0
76567	5.340325	1
76617	5.347175	0
76667	5.354029	0
76717	5.360888	0
76767	5.367751	0
76817	5.374618	0
76867	5.381490	0
76917	5.388366	0
76967	5.395247	0
77017	5.402132	0
77067	5.409021	0
77117	5.415915	0
77167	5.422813	0
77217	5.429716	0
77267	5.436623	0
77317	5.443534	0
77367	5.450450	0
77417	5.457370	0
77467	5.464295	0
77517	5.471224	0
77567	5.478157	0
77617	5.485095	0
77667	5.492037	1
77717	5.498984	0
77767	5.505935	0
77817	5.512890	0
77867	5.519850	0
77917	5.526814	0
77967	5.533782	0
78017	5.540755	0
78067	5.547732	0
78117	5.554714	0
78167	5.561700	1
78217	5.568690	0
78267	5.575685	0
78317	5.582684	0
78367	5.589688	0
78417	5.596696	0
78467	5.603708	0
78517	5.610725	0
78567	5.617746	0
78617	5.624772	0
78667	5.631802	0
78717	5.638836	0
78767	5.645875	0
78817	5.652918	0
78867	5.659965	0
78917	5.667017	0
78967	5.674073	0
79017	5.681134	0
79067	5.688199	0
79117	5.695269	0
79167	5.702343	0
79217	5.709421	0
79267	5.716503	0
79317	5.723590	0
79367	5.730682	0
79417	5.737778	0
79467	5.744878	0
79517	5.751982	0
79567	5.759091	0
79617	5.766205	0
79667	5.773322	0
79717	5.780445	0
79767	5.787571	0
79817	5.794702	0
79867	5.801837	0
79917	5.808977	0
79967	5.816121	0
80017	5.823270	0
80067	5.830423	0
80117	5.837580	0
80167	5.844742	0
80217	5.851908	0
80267	5.859078	0
80317	5.866253	0
80367	5.873432	0
80417	5.880616	0
80467	5.887804	0
80517	5.894996	1
80567	5.902193	0
80617	5.909394	0
80667	5.916600	0
80717	5.923810	0
80767	5.931024	0
80817	5.938243	0
80867	5.945466	0
80917	5.952693	0
80967	5.959925	0
81017	5.967162	0
81067	5.974402	0
81117	5.981647	0
81167	5.988897	0
81217	5.996151	0
81267	6.003409	0
81317	6.010672	1
81367	6.017939	3
81417	6.025210	1
81467	6.032486	0
81501	6.037436	2
81551	6.044719	1
81601	6.052007	0
81651	6.059299	0
81701	6.066595	0
81751	6.073896	0
81801	6.081201	0
81851	6.088511	0
81901	6.095825	0
81951	6.103143	0
82001	6.110466	0
82051	6.117793	0
82101	6.125124	0
82151	6.132460	0
82201	6.139800	0
82251	6.147145	0
82301	6.154494	0
82351	6.161847	0
82401	6.169205	0
82451	6.176568	0
82501	6.183934	0
82551	6.191305	0
82601	6.198681	0
82651	6.206060	0
82701	6.213445	0
82751	6.220833	0
82801	6.228226	0
82851	6.235623	0
82901	6.243025	0
82951	6.250431	0
83001	6.257842	0
83051	6.265257	1
83101	6.272676	0
83151	6.280100	0
83201	6.287528	0
83251	6.294960	1
83301	6.302397	0
83351	6.309839	0
83401	6.317284	0
83451	6.324734	0
83501	6.332189	0
83551	6.339648	0
83601	6.347111	0
83651	6.354578	0
83701	6.362050	0
83751	6.369527	0
83801	6.377008	0
83851	6.384493	0
83901	6.391982	0
83951	6.399476	0
84001	6.406975	1
84051	6.414477	0
84101	6.421984	0
84151	6.429496	1
84201	6.437012	0
84251	6.444532	0
84301	6.452057	0
84351	6.459586	0
84401	6.467119	0
84451	6.474657	0
84501	6.482200	0
84551	6.489746	0
84601	6.497297	1
84651	6.504853	0
84701	6.512412	0
84751	6.519977	0
84801	6.527545	0
84851	6.535118	0
84901	6.542696	0
84951	6.550277	0
85001	6.557864	0
85051	6.565454	0
85101	6.573049	0
85151	6.580648	0
85201	6.588252	0
85251	6.595860	0
85301	6.603473	0
85351	6.611090	0
85401	6.618711	0
85451	6.626337	0
85501	6.633967	0
85551	6.641601	0
85601	6.649240	0
85651	6.656883	1
85701	6.664531	0
85751	6.672183	0
85801	6.679839	0
85851	6.687500	1
85901	6.695165	0
85951	6.702835	0
86001	6.710509	0
86051	6.718187	0
86101	6.725870	0
86151	6.733557	0
86201	6.741249	0
86251	6.748945	0
86301	6.756645	0
86351	6.764350	0
86401	6.772059	1
86451	6.779772	0
86501	6.787490	0
86551	6.795212	0
86601	6.802939	0
86651	6.810670	0
86701	6.818406	0
86751	6.826145	0
86801	6.833890	1
86851	6.841638	0
86901	6.849391	0
86951	6.857149	0
87001	6.864910	0
87051	6.872677	0
87101	6.880447	0
87151	6.888222	0
87201	6.896001	0
87251	6.903785	0
87301	6.911573	0
87351	6.919366	0
87401	6.927163	0
87451	6.934964	0
87501	6.942770	0
87551	6.950580	0
87601	6.958394	0
87651	6.966213	0
87701	6.974036	0
87751	6.981864	0
87801	6.989696	0
87851	6.997533	1
87901	7.005373	0
87951	7.013219	94
88001	7.021068	32
88051	7.028922	8
88101	7.036781	3
88151	7.044643	6
88201	7.052511	3
88251	7.060382	1
88301	7.068258	0
88351	7.076138	0
88401	7.084023	0
88451	7.091912	0
88501	7.099806	1
88551	7.107704	0
88601	7.115606	0
88651	7.123513	0
88701	7.131424	0
88751	7.139339	0
88801	7.147259	0
88851	7.155183	0
88901	7.163112	0
88951	7.171045	2
89001	7.178982	0
89051	7.186924	0
89101	7.194870	0
89151	7.202821	0
89201	7.210776	0
89251	7.218735	0
89301	7.226699	0
89351	7.234667	0
89401	7.242640	0
89451	7.250617	0
89501	7.258598	0
89551	7.266584	0
89601	7.274574	0
89651	7.282568	0
89701	7.290567	0
89751	7.298571	0
89801	7.306578	0
89851	7.314590	0
89901	7.322607	0
89951	7.330628	0
90001	7.338653	0
90051	7.346683	0
90101	7.354717	0
90151	7.362755	0
90201	7.370798	0
90251	7.378845	0
90301	7.386897	0
90351	7.394953	1
90401	7.403013	0
90451	7.411078	0
90501	7.419147	0
90551	7.427220	0
90601	7.435298	0
90651	7.443381	0
90701	7.451467	0
90751	7.459558	0
90801	7.467654	0
90851	7.475754	1
90901	7.483858	2
90951	7.491967	0
91001	7.500080	0
91051	7.508197	0
91101	7.516319	0
91151	7.524445	0
91201	7.532576	0
91251	7.540711	0
91301	7.548850	0
91351	7.556994	0
91401	7.565142	0
91451	7.573295	0
91501	7.581452	0
91551	7.589613	0
91601	7.597779	0
91651	7.605949	0
91701	7.614123	0
91751	7.622302	0
91801	7.630486	0
91851	7.638673	0
91901	7.646865	0
91951	7.655062	0
92001	7.663263	0
92051	7.671468	0
92101	7.679678	0
92151	7.687892	1
92201	7.696110	0
92251	7.704333	1
92301	7.712560	0
92351	7.720792	0
92401	7.729028	0
92451	7.737268	0
92501	7.745513	0
92551	7.753762	0
92601	7.762016	0
92651	7.770274	0
92701	7.778536	0
92751	7.786803	0
92801	7.795074	0
92851	7.803349	0
92901	7.811629	0
92951	7.819913	0
93001	7.828202	0
93051	7.836495	0
93101	7.844793	0
93151	7.853095	0
93201	7.861401	0
93251	7.869711	0
93301	7.878026	0
93351	7.886346	0
93401	7.894670	0
93451	7.902998	0
93501	7.911330	0
93551	7.919667	0
93601	7.928009	0
93651	7.936355	0
93701	7.944705	0
93751	7.953059	0
93801	7.961418	0
93851	7.969782	0
93901	7.978149	0
93951	7.986521	1
94001	7.994898	0
94051	8.003279	1
94101	8.011664	0
94151	8.020054	0
94201	8.028448	1
94251	8.036846	0
94301	8.045249	0
94351	8.053656	0
94401	8.062068	0
94451	8.070484	1
94501	8.078904	0
94551	8.087329	0
94601	8.095758	0
94651	8.104192	0
94701	8.112630	0
94751	8.121072	0
94801	8.129519	0
94851	8.137970	0
94901	8.146426	0
94951	8.154886	0
95001	8.163350	0
95051	8.171819	0
95101	8.180292	0
95151	8.188769	0
95201	8.197251	0
95251	8.205737	1
95301	8.214228	0
95351	8.222723	0
95401	8.231222	0
95451	8.239726	0
95501	8.248234	0
95551	8.256747	0
95601	8.265264	0
95651	8.273785	0
95701	8.282311	0
95751	8.290841	0
95801	8.299376	0
95851	8.307915	0
95901	8.316458	0
95951	8.325006	0
96001	8.333558	0
96051	8.342115	0
96101	8.350676	0
96151	8.359241	0
96201	8.367811	0
96251	8.376385	0
96301	8.384963	1
96351	8.393546	0
96401	8.402133	0
96451	8.410725	1
96501	8.419321	0
96551	8.427921	0
96601	8.436526	0
96651	8.445135	0
96701	8.453749	0
96751	8.462367	0
96801	8.470989	0
96851	8.479616	0
96901	8.488247	0
96951	8.496883	0
97001	8.505523	0
97051	8.514167	0
97101	8.522816	0
97151	8.531469	0
97201	8.540126	0
97251	8.548788	0
97301	8.557455	0
97351	8.566125	0
97401	8.574800	0
97451	8.583480	0
97501	8.592164	0
97551	8.600852	0
97601	8.609545	0
97651	8.618242	0
97701	8.626943	0
97751	8.635649	0
97801	8.644359	0
97851	8.653074	0
97885	8.659002	0
97935	8.667724	0
97985	8.676450	2
98035	8.685181	0
98085	8.693916	0
98135	8.702656	0
98185	8.711400	0
98235	8.720148	0
98285	8.728901	0
98335	8.737658	0
98385	8.746419	0
98435	8.755185	0
98485	8.763955	0
98535	8.772730	0
98585	8.781509	0
98635	8.790292	0
98685	8.799080	0
98735	8.807872	0
98785	8.816669	0
98835	8.825470	0
98885	8.834275	0
98935	8.843085	0
98985	8.851899	0
99035	8.860718	0
99085	8.869541	0
99135	8.878368	0
99185	8.887200	0
99235	8.896036	0
99285	8.904877	0
99335	8.913722	0
99385	8.922571	0
99435	8.931424	0
99485	8.940283	0
99535	8.949145	0
99585	8.958012	0
99635	8.966883	0
99685	8.975759	0
99735	8.984639	0
99785	8.993523	0
99835	9.002412	0
99885	9.011305	0
99935	9.020203	0
99985	9.029105	0
100035	9.038011	0
100085	9.046922	0
100135	9.055837	0
100185	9.064757	2
100235	9.073681	0
100285	9.082609	0
100335	9.091542	0
100385	9.100479	0
100435	9.109420	0
100485	9.118366	0
100535	9.127316	0
100585	9.136271	0
100635	9.145230	0
100685	9.154194	0
100735	9.163161	0
100785	9.172134	0
100835	9.181110	0
100885	9.190091	0
100935	9.199077	0
100985	9.208067	0
101035	9.217061	0
101085	9.226059	0
101135	9.235062	0
101185	9.244070	0
101235	9.253081	0
101285	9.262098	0
101335	9.271118	0
101385	9.280143	0
101435	9.289172	0
101485	9.298206	1
101535	9.307244	0
101585	9.316287	0
101635	9.325333	0
101685	9.334385	0
101735	9.343440	0
101785	9.352500	0
101835	9.361565	0
101885	9.370634	0
101935	9.379707	0
101985	9.388785	0
102035	9.397867	0
102085	9.406953	0
102135	9.416044	0
102185	9.425139	0
102235	9.434238	0
102285	9.443342	0
102335	9.452451	0
102385	9.461564	0
102435	9.470681	0
102485	9.479802	0
102535	9.488928	0
102585	9.498058	0
102635	9.507193	0
102685	9.516332	1
102735	9.525476	0
102785	9.534623	0
102835	9.543776	0
102885	9.552932	0
102935	9.562093	0
102985	9.571259	0
103035	9.580429	0
103085	9.589603	0
103135	9.598781	0
103185	9.607964	0
103235	9.617152	0
103285	9.626344	0
103335	9.635540	0
103385	9.644740	0
103435	9.653945	0
103485	9.663155	0
103535	9.672368	0
103585	9.681586	0
103635	9.690809	0
103685	9.700036	0
103735	9.709267	0
103785	9.718503	0
103835	9.727743	0
103885	9.736987	0
103935	9.746236	0
103985	9.755489	0
104035	9.764747	0
104085	9.774009	0
104135	9.783276	0
104185	9.792546	0
104235	9.801822	0
104285	9.811101	0
104335	9.820385	0
104385	9.829673	0
104435	9.838966	0
104485	9.848263	0
104535	9.857565	0
104585	9.866871	0
104635	9.876181	0
104685	9.885496	0
104735	9.894815	0
104785	9.904138	0
104835	9.913466	0
104885	9.922799	0
104935	9.932135	0
104985	9.941476	0
105035	9.950822	0
105085	9.960172	0
105135	9.969526	0
105185	9.978885	0
105235	9.988248	0
105285	9.997615	0
105335	10.006987	5
105385	10.016363	3
105435	10.025743	0
105485	10.035128	0
105535	10.044518	0
105585	10.053912	0
105635	10.063310	0
105685	10.072712	0
105735	10.082119	0
105785	10.091530	0
105835	10.100946	0
105885	10.110366	0
105935	10.119791	0
105985	10.129220	0
106035	10.138653	0
106085	10.148091	0
106135	10.157533	0
106185	10.166979	0
106235	10.176430	0
106285	10.185885	0
106335	10.195345	0
106385	10.204809	0
106435	10.214277	0
106485	10.223750	0
106535	10.233227	0
106585	10.242709	1
106635	10.252195	0
106685	10.261685	0
106735	10.271180	0
106785	10.280679	0
106835	10.290182	0
106885	10.299690	1
106935	10.309202	0
106985	10.318719	0
107035	10.328240	0
107085	10.337766	0
107135	10.347296	0
107185	10.356830	0
107235	10.366368	0
107285	10.375911	0
107335	10.385459	0
107385	10.395011	0
107435	10.404567	0
107485	10.414128	0
107535	10.423692	0
107585	10.433262	0
107635	10.442836	0
107685	10.452414	0
107735	10.461996	0
107785	10.471583	1
107835	10.481175	0
107885	10.490770	0
107935	10.500370	0
107985	10.509975	0
108035	10.519584	0
108085	10.529197	0
108135	10.538815	0
108185	10.548437	0
108235	10.558063	0
108285	10.567694	0
108335	10.577329	0
108385	10.586969	0
108435	10.596613	0
108485	10.606261	0
108535	10.615914	0
108585	10.625571	0
108635	10.635233	0
108685	10.644899	0
108735	10.654569	0
108785	10.664244	0
108835	10.673923	0
108885	10.683607	0
108935	10.693295	0
108985	10.702987	0
109035	10.712684	0
109085	10.722385	0
109135	10.732090	0
109185	10.741800	0
109235	10.751515	0
109285	10.761233	0
109335	10.770956	0
109385	10.780684	1
109435	10.790416	0
109485	10.800152	0
109535	10.809892	0
109585	10.819637	0
109635	10.829387	0
109685	10.839141	0
109735	10.848899	0
109785	10.858661	0
109835	10.868428	0
109885	10.878200	0
109935	10.887975	0
109985	10.897756	1
110035	10.907540	1
110085	10.917329	0
110135	10.927122	0
110185	10.936920	0
110235	10.946722	0
110285	10.956529	0
110335	10.966339	0
110385	10.976155	0
110435	10.985974	0
110485	10.995798	0
110535	11.005627	22
110585	11.015460	3
110635	11.025297	0
110685	11.035138	0
110735	11.044984	0
110785	11.054835	0
110835	11.064690	0
110885	11.074549	0
110935	11.084412	0
110985	11.094280	0
111035	11.104153	0
111085	11.114029	0
111135	11.123910	0
111185	11.133796	0
111235	11.143686	0
111285	11.153580	0
111335	11.163479	0
111385	11.173382	0
111435	11.183289	0
111485	11.193201	0
111535	11.203117	0
111585	11.213038	0
111635	11.222963	0
111685	11.232893	0
111735	11.242826	0
111785	11.252765	0
111835	11.262707	0
111885	11.272654	0
111935	11.282606	0
111985	11.292561	0
112035	11.302521	0
112085	11.312486	0
112135	11.322455	0
112185	11.332428	0
112235	11.342406	0
112285	11.352388	0
112335	11.362375	1
112385	11.372365	0
112435	11.382361	0
112485	11.392360	0
112535	11.402364	0
112585	11.412373	0
112635	11.422386	0
112685	11.432403	0
112735	11.442425	0
112785	11.452451	0
112835	11.462481	0
112885	11.472516	0
112935	11.482555	0
112985	11.492599	0
113035	11.502647	0
113085	11.512699	0
113135	11.522756	0
113185	11.532817	0
113235	11.542882	0
113285	11.552952	0
113335	11.563027	0
113385	11.573105	0
113435	11.583188	0
113485	11.593276	0
113535	11.603368	0
113585	11.613464	0
113635	11.623565	0
113685	11.633670	0
113735	11.643779	0
113785	11.653893	1
113835	11.664011	0
113885	11.674134	0
113935	11.684261	0
113985	11.694392	0
114035	11.704528	0
114085	11.714668	0
114135	11.724813	0
114185	11.734962	0
114235	11.745115	0
114269	11.752022	0
114319	11.762183	0
114369	11.772348	0
114419	11.782517	0
114469	11.792691	0
114519	11.802869	0
114569	11.813052	0
114619	11.823239	0
114669	11.833431	0
114719	11.843626	0
114769	11.853827	1
114819	11.864031	0
114869	11.874240	0
114919	11.884454	0
114969	11.894672	0
115019	11.904894	0
115069	11.915120	0
115119	11.925351	1
115169	11.935587	0
115219	11.945826	0
115269	11.956071	0
115319	11.966319	0
115369	11.976572	1
115419	11.986829	26
115469	11.997091	4604
115519	12.007357	42
115569	12.017628	5
115619	12.027903	7
115669	12.038182	2
115719	12.048466	0
115769	12.058754	0
115819	12.069046	1
115869	12.079343	0
115919	12.089644	0
115969	12.099950	0
116019	12.110260	0
116069	12.120574	0
116119	12.130893	1
116169	12.141216	0
116219	12.151544	0
116269	12.161876	0
116319	12.172212	0
116369	12.182553	0
116419	12.192898	1
116469	12.203247	1
116519	12.213601	0
116569	12.223960	0
116619	12.234322	1
116669	12.244689	0
116719	12.255061	0
116769	12.265437	0
116819	12.275817	0
116869	12.286202	0
116919	12.296591	1
116969	12.306984	0
117019	12.317382	1
117069	12.327784	0
117119	12.338191	0
117169	12.348602	0
117219	12.359017	0
117269	12.369437	0
117319	12.379861	0
117369	12.390290	0
117419	12.400723	0
117469	12.411160	1
117519	12.421602	0
117569	12.432048	0
117619	12.442498	0
117669	12.452953	1
117719	12.463413	0
117769	12.473876	0
117819	12.484344	0
117869	12.494817	0
117919	12.505294	0
117969	12.515775	0
118019	12.526261	0
118069	12.536751	0
118119	12.547245	0
118169	12.557744	0
118219	12.568247	0
118269	12.578755	0
118319	12.589267	0
118369	12.599783	0
118419	12.610304	0
118469	12.620829	0
118519	12.631358	0
118569	12.641892	0
118619	12.652431	0
118669	12.662973	0
118719	12.673521	1
118769	12.684072	1
118819	12.694628	0
118869	12.705188	0
118919	12.715753	0
118969	12.726322	0
119019	12.736895	0
119069	12.747473	0
119119	12.758056	0
119169	12.768642	0
119219	12.779233	0
119269	12.789829	0
119319	12.800428	0
119369	12.811033	0
119419	12.821641	0
119469	12.832254	0
119519	12.842872	0
119569	12.853493	0
119619	12.864119	0
119669	12.874750	0
119719	12.885385	0
119769	12.896024	0
119819	12.906668	0
119869	12.917316	0
119919	12.927968	0
119969	12.938625	0
120019	12.949287	0
120069	12.959952	0
120119	12.970622	1
120169	12.981297	1
120219	12.991976	6
120269	13.002659	10175
120319	13.013346	451
120369	13.024038	7
120419	13.034735	4
120469	13.045436	1
120519	13.056141	0
120569	13.066850	1
120619	13.077564	1
120669	13.088283	0
120719	13.099005	0
120769	13.109733	0
120819	13.120464	0
120869	13.131200	0
120919	13.141940	0
120969	13.152685	0
121019	13.163434	2
121069	13.174188	1
121119	13.184945	0
121169	13.195708	0
121219	13.206474	0
121269	13.217245	0
121319	13.228021	0
121369	13.238801	0
121419	13.249585	0
121469	13.260373	0
121519	13.271166	1
121569	13.281964	0
121619	13.292766	0
121669	13.303572	1
121719	13.314382	0
121769	13.325197	1
121819	13.336017	0
121869	13.346840	0
121919	13.357668	0
121969	13.368501	0
122019	13.379338	0
122069	13.390179	0
122119	13.401025	0
122169	13.411875	0
122219	13.422729	0
122269	13.433588	0
122319	13.444451	1
122369	13.455319	0
122419	13.466191	0
122469	13.477068	0
122519	13.487948	1
122569	13.498834	0
122619	13.509723	0
122669	13.520617	0
122719	13.531516	0
122769	13.542418	0
122819	13.553325	0
122869	13.564237	0
122919	13.575153	0
122969	13.586073	1
123019	13.596998	0
123069	13.607927	0
123119	13.618861	0
123169	13.629798	0
123219	13.640741	0
123269	13.651687	0
123319	13.662638	1
123369	13.673594	0
123419	13.684554	0
123469	13.695518	0
123519	13.706487	0
123569	13.717460	0
123619	13.728437	0
123669	13.739419	1
123719	13.750405	1
123769	13.761396	0
123819	13.772391	0
123869	13.783390	0
123919	13.794394	0
123969	13.805402	0
124019	13.816414	0
124069	13.827431	0
124119	13.838453	1
124169	13.849478	0
124219	13.860508	1
124269	13.871543	0
124319	13.882582	0
124369	13.893625	0
124419	13.904673	0
124469	13.915725	0
124519	13.926781	0
124569	13.937842	0
124619	13.948907	0
124669	13.959977	0
124719	13.971051	2
124769	13.982129	1
124819	13.993212	5
124869	14.004299	289
124919	14.015391	35566
124969	14.026487	55
125019	14.037587	7
125069	14.048692	7
125119	14.059801	2
125169	14.070914	0
125219	14.082032	2
125269	14.093155	0
125319	14.104281	3
125369	14.115412	1
125419	14.126548	1
125469	14.137688	0
125519	14.148832	4
125569	14.159981	1
125619	14.171134	0
125669	14.182291	0
125719	14.193453	0
125769	14.204619	0
125819	14.215790	1
125869	14.226965	0
125919	14.238144	0
125969	14.249328	3
126019	14.260516	1
126069	14.271709	2
126119	14.282906	0
126169	14.294107	1
126219	14.305313	0
126269	14.316523	0
126319	14.327737	1
126369	14.338956	1
126419	14.350179	0
126469	14.361407	0
126519	14.372639	0
126569	14.383876	1
126619	14.395116	0
126669	14.406362	1
126719	14.417611	0
126769	14.428865	0
126819	14.440124	0
126869	14.451387	0
126919	14.462654	0
126969	14.473925	0
127019	14.485201	0
127069	14.496482	0
127119	14.507766	1
127169	14.519056	0
127219	14.530349	0
127269	14.541647	3
127319	14.552949	0
127369	14.564256	0
127419	14.575567	1
127469	14.586883	0
127519	14.598203	0
127569	14.609527	0
127619	14.620856	0
127669	14.632189	0
127719	14.643526	0
127769	14.654868	0
127819	14.666214	1
127869	14.677565	0
127919	14.688920	0
127969	14.700279	0
128019	14.711643	0
128069	14.723011	0
128119	14.734384	0
128169	14.745761	0
128219	14.757142	0
128269	14.768528	0
128319	14.779918	0
128369	14.791312	0
128419	14.802711	0
128469	14.814115	1
128519	14.825522	0
128569	14.836934	4
128619	14.848351	4
128669	14.859772	3
128719	14.871197	1
128769	14.882627	0
128819	14.894061	1
128869	14.905499	0
128919	14.916942	0
128969	14.928389	0
129019	14.939841	1
129069	14.951297	1
129119	14.962757	0
129169	14.974222	1
129219	14.985691	3
129269	14.997165	12
129319	15.008643	175
129369	15.020125	180904
129419	15.031612	10365
129469	15.043103	901
129519	15.054598	372
129569	15.066098	164
129619	15.077603	116
129669	15.089111	68
129719	15.100624	49
129769	15.112142	37
129819	15.123664	25
129869	15.135190	19
129919	15.146721	20
129969	15.158256	13
130019	15.169795	13
130069	15.181339	15
130119	15.192887	11
130169	15.204440	12
130219	15.215997	15
130269	15.227558	10
130319	15.239124	3
130369	15.250694	9
130419	15.262268	8
130469	15.273847	7
130519	15.285431	9
130569	15.297018	6
130619	15.308611	0
130653	15.316496	4
130703	15.328095	3
130753	15.339699	7
130803	15.351307	4
130853	15.362920	1
130903	15.374537	2
130953	15.386158	5
131003	15.397784	1
131053	15.409415	1
131103	15.421049	0
131153	15.432688	2
131203	15.444332	2
131253	15.455979	1
131303	15.467631	1
131353	15.479288	0
131403	15.490949	0
131453	15.502614	0
131503	15.514284	1
131553	15.525958	2
131603	15.537637	0
131653	15.549320	4
131703	15.561007	1
131753	15.572699	2
131803	15.584395	1
131853	15.596095	0
131903	15.607800	0
131953	15.619509	1
132003	15.631223	0
132053	15.642941	1
132103	15.654663	1
[truncated: 17,375 more rows]
